# Supplementary material for: Unique molecular events during reprogramming of human somatic cells to induced pluripotent stem cells (iPSCs) at naïve state
Source: eLife. 2018 Jan 30;7:e29518. doi: 10.7554/eLife.29518 (PMC5807049; doi:10.7554/eLife.29518)
Supplement: Source data 1. — The Source Data files include the source R code for Figures 2–6. The R scripts use the data in the ‘Expression Data’ folder with the relative path. The ‘Expression Data’ folder contains the non-redundant related gene expression, methylation and histone modification tables for the main figures and figure supplements. [file elife-29518-data1.zip]

Archive with 405 entries (391 files):
- Source Data/
- Source Data/Figure 2-source code data/
- Source Data/Figure 2-source code data/.DS_Store
- Source Data/Figure 2-source code data/DFig2.r
- Source Data/Figure 2-source code data/Fig2B.SF2A.r
- Source Data/Figure 2-source code data/Fig2C.r
- Source Data/Figure 2-source code data/Fig2D.r
- Source Data/Figure 2-source code data/Fig2E.r
- Source Data/Figure 2-source code data/Fig2E_2.r
- Source Data/Figure 2-source code data/SFig2B.r
- Source Data/Figure 2-source code data/SFig2C.r
- Source Data/Figure 2-source code data/SFig2D.SFig2E.r
- Source Data/Figure 2-source code data/SFig2F.r
- Source Data/Figure 2-source code data/Cluster/
- Source Data/Figure 2-source code data/Cluster/14cluster_10_gene.txt
- Source Data/Figure 2-source code data/Cluster/14cluster_11_gene.txt
- Source Data/Figure 2-source code data/Cluster/14cluster_12_gene.txt
- Source Data/Figure 2-source code data/Cluster/14cluster_13_gene.txt
- Source Data/Figure 2-source code data/Cluster/14cluster_14_gene.txt
- Source Data/Figure 2-source code data/Cluster/14cluster_1_gene.txt
- Source Data/Figure 2-source code data/Cluster/14cluster_2_gene.txt
- Source Data/Figure 2-source code data/Cluster/14cluster_3_gene.txt
- Source Data/Figure 2-source code data/Cluster/14cluster_4_gene.txt
- Source Data/Figure 2-source code data/Cluster/14cluster_5_gene.txt
- Source Data/Figure 2-source code data/Cluster/14cluster_6_gene.txt
- Source Data/Figure 2-source code data/Cluster/14cluster_7_gene.txt
- Source Data/Figure 2-source code data/Cluster/14cluster_8_gene.txt
- Source Data/Figure 2-source code data/Cluster/14cluster_9_gene.txt
- Source Data/Figure 2-source code data/GFOLD/
- Source Data/Figure 2-source code data/GFOLD/.DS_Store
- Source Data/Figure 2-source code data/GFOLD/cutoff.0.58/
- Source Data/Figure 2-source code data/GFOLD/cutoff.0.58/.DS_Store
- Source Data/Figure 2-source code data/GFOLD/cutoff.0.58/cutoff.0.58.naive.2nd.deg.txt
- Source Data/Figure 4-source code data/
- Source Data/Figure 4-source code data/.DS_Store
- Source Data/Figure 4-source code data/Fig4A.r
- Source Data/Figure 4-source code data/Fig4B.r
- Source Data/Figure 4-source code data/Fig4C.r
- Source Data/Figure 4-source code data/Fig4D.r
- Source Data/Figure 4-source code data/SFig4E.r
- Source Data/Figure 6-source code data/
- Source Data/Figure 6-source code data/.DS_Store
- Source Data/Figure 6-source code data/Fig6A.r
- Source Data/Figure 6-source code data/Fig6A_2.r
- Source Data/Figure 6-source code data/Fig6B.r
- Source Data/Figure 6-source code data/up.HCP.genes.txt
- Source Data/Figure 6-source code data/up.ICP.genes.txt
- Source Data/Figure 6-source code data/up.LCP.genes.txt
- Source Data/Figure 6-source code data/SFig6A/
- Source Data/Figure 6-source code data/SFig6A/.DS_Store
- Source Data/Figure 6-source code data/SFig6A/SFig6A.txt
- Source Data/Figure 6-source code data/SFig6A/SFig6A.xml
- Source Data/Figure 6-source code data/SFig6A/SFig6A_bivalency.txt
- Source Data/Figure 6-source code data/SFig6A/SFig6A_bivalency.xml
- Source Data/Figure 3-source code data/
- Source Data/Figure 3-source code data/.DS_Store
- Source Data/Figure 3-source code data/8c_repeats_in_develop_fpkm.txt
- Source Data/Figure 3-source code data/8_Cluster_1_ZNF.txt
- Source Data/Figure 3-source code data/8_Cluster_2_ZNF.txt
- Source Data/Figure 3-source code data/8_Cluster_3_ZNF.txt
- Source Data/Figure 3-source code data/8_Cluster_4_ZNF.txt
- Source Data/Figure 3-source code data/8_Cluster_5_ZNF.txt
- Source Data/Figure 3-source code data/8_Cluster_6_ZNF.txt
- Source Data/Figure 3-source code data/8_Cluster_7_ZNF.txt
- Source Data/Figure 3-source code data/8_Cluster_8_ZNF.txt
- Source Data/Figure 3-source code data/cluster_8c_genes_fpkm.txt
- Source Data/Figure 3-source code data/Fig3A.r
- Source Data/Figure 3-source code data/Fig3B.r
- Source Data/Figure 3-source code data/Fig3CD.r
- Source Data/Figure 3-source code data/Fig3G_Fig3H.r
- Source Data/Figure 3-source code data/Fig3I_Fig3J.r
- Source Data/Figure 3-source code data/Fig3K.r
- Source Data/Figure 3-source code data/SFig3A.r
- Source Data/Figure 3-source code data/SFig3B.r
- Source Data/Figure 3-source code data/SFig3S2A.r
- Source Data/Figure 3-source code data/SFig3S2CD.r
- Source Data/Figure 5-source code data/
- Source Data/Figure 5-source code data/.DS_Store
- Source Data/Figure 5-source code data/bivalent_8_GO.txt
- Source Data/Figure 5-source code data/bivalent_9_GO.txt
- Source Data/Figure 5-source code data/b_8_GO.txt
- Source Data/Figure 5-source code data/b_9_GO.txt
- Source Data/Figure 5-source code data/Fig5A.alluvial_HM_change_pattern.R
- Source Data/Figure 5-source code data/Fig5B.r
- Source Data/Figure 5-source code data/Fig5C.r
- Source Data/Figure 5-source code data/FigS5B.r
- Source Data/Figure 5-source code data/gene_counts.txt
- Source Data/Figure 5-source code data/HM_Pattern.ai
- Source Data/Figure 5-source code data/HM_Pattern_K4.ai
- Source Data/Figure 5-source code data/naive_HM_class_change.txt
- Source Data/Figure 5-source code data/primed_HM_class_change.txt
- Source Data/Figure 5-source code data/Fig5D/
- Source Data/Figure 5-source code data/Fig5D/.DS_Store
- Source Data/Figure 5-source code data/Fig5D/K27me3_c1.R
- Source Data/Figure 5-source code data/Fig5D/K27me3_c17.R
- Source Data/Figure 5-source code data/Fig5D/K27me3_c2.R
- Source Data/Figure 5-source code data/Fig5D/K27me3_c20.R
- Source Data/Figure 5-source code data/Fig5D/K27me3_c5.R
- Source Data/Figure 5-source code data/Fig5D/K27me3_c8.R
- Source Data/Figure 5-source code data/Fig5D/K27me3_c9.R
- Source Data/Figure 5-source code data/Fig5D/K4me2_c1.R
- Source Data/Figure 5-source code data/Fig5D/K4me2_c17.R
- Source Data/Figure 5-source code data/Fig5D/K4me2_c2.R
- Source Data/Figure 5-source code data/Fig5D/K4me2_c20.R
- Source Data/Figure 5-source code data/Fig5D/K4me2_c5.R
- Source Data/Figure 5-source code data/Fig5D/K4me2_c8.R
- Source Data/Figure 5-source code data/Fig5D/K4me2_c9.R
- Source Data/Figure 5-source code data/Fig5D/K4me3_c1.R
- Source Data/Figure 5-source code data/Fig5D/K4me3_c17.R
- Source Data/Figure 5-source code data/Fig5D/K4me3_c2.R
- Source Data/Figure 5-source code data/Fig5D/K4me3_c20.R
- Source Data/Figure 5-source code data/Fig5D/K4me3_c5.R
- Source Data/Figure 5-source code data/Fig5D/K4me3_c8.R
- Source Data/Figure 5-source code data/Fig5D/K4me3_c9.R
- Source Data/Figure 5-source code data/Fig5D/run.sh
- Source Data/Expression data/
- Source Data/Expression data/.DS_Store
- Source Data/Expression data/10_GO.txt
- Source Data/Expression data/11_GO.txt
- Source Data/Expression data/1st.reprogramming.lg2.all.fpkm.txt
- Source Data/Expression data/2nd.reprogramming.lg2.all.fpkm.txt
- Source Data/Expression data/2nd_average_methratio_on_promoter.txt
- Source Data/Expression data/2_GO.txt
- Source Data/Expression data/4_GO.txt
- Source Data/Expression data/5_GO.txt
- Source Data/Expression data/6_GO.txt
- Source Data/Expression data/8_GO.txt
- Source Data/Expression data/development_average_methratio_on_promoter.txt
- Source Data/Expression data/develop_repeats_fpkm.txt
- Source Data/Expression data/Epiblast_specific_genes.txt
- Source Data/Expression data/fpkm_expression_names.txt
- Source Data/Expression data/he6.imprints.methyratio.txt
- Source Data/Expression data/hg.geneSymbol.homoID.txt
- Source Data/Expression data/hg.homo.K4me3.txt
- Source Data/Expression data/hg19.HCP.HS.genes
- Source Data/Expression data/hg19.ICP.HS.genes
- Source Data/Expression data/hg19.LCP.HS.genes
- Source Data/Expression data/hg19.promoter.CG.density.txt
- Source Data/Expression data/hg19.promoter.CG.density.uniq.txt
- Source Data/Expression data/hg19.repeats.class.family
- Source Data/Expression data/hiFT.imprints.methyratio.txt
- Source Data/Expression data/hm.average.signal.on.promoter.2nd.K4.txt
- Source Data/Expression data/HM_gene_promoter_uniq_all.txt
- Source Data/Expression data/HM_gene_promoter_uniq_all_0327.txt
- Source Data/Expression data/ICM1_r1.imprints.methyratio.txt
- Source Data/Expression data/ICM1_r2.imprints.methyratio.txt
- Source Data/Expression data/ICM2.imprints.methyratio.txt
- Source Data/Expression data/ICM3.imprints.methyratio.txt
- Source Data/Expression data/kmcluster_36_naive2nd.txt
- Source Data/Expression data/KRAB_ZNF.genes
- Source Data/Expression data/late_epiblast_fpkm.txt
- Source Data/Expression data/mm.homo.K4me3.txt
- Source Data/Expression data/n12.imprints.methyratio.txt
- Source Data/Expression data/n12_r2.imprints.methyratio.txt
- Source Data/Expression data/n20.imprints.methyratio.txt
- Source Data/Expression data/n24_r1.imprints.methyratio.txt
- Source Data/Expression data/n24_r2.imprints.methyratio.txt
- Source Data/Expression data/naive_repeats_fpkm.txt
- Source Data/Expression data/niPS.imprints.methyratio.txt
- Source Data/Expression data/niPS.specific.DMR.genes.uniq.txt
- Source Data/Expression data/niPS_specific_he6_AverageMethyRatio.txt
- Source Data/Expression data/niPS_specific_hiFT_AverageMethyRatio.txt
- Source Data/Expression data/niPS_specific_n12_AverageMethyRatio.txt
- Source Data/Expression data/niPS_specific_n12_r2_AverageMethyRatio.txt
- Source Data/Expression data/niPS_specific_n20_AverageMethyRatio.txt
- Source Data/Expression data/niPS_specific_n24_r1_AverageMethyRatio.txt
- Source Data/Expression data/niPS_specific_n24_r2_AverageMethyRatio.txt
- Source Data/Expression data/niPS_specific_niPS_AverageMethyRatio.txt
- Source Data/Expression data/niPS_specific_p20_AverageMethyRatio.txt
- Source Data/Expression data/niPS_specific_p20_r2_AverageMethyRatio.txt
- Source Data/Expression data/niPS_specific_p24_AverageMethyRatio.txt
- Source Data/Expression data/niPS_specific_p24_r2_AverageMethyRatio.txt
- Source Data/Expression data/niPS_specific_piPS_AverageMethyRatio.txt
- Source Data/Expression data/nsmb.2660-S2.txt
- Source Data/Expression data/p20.imprints.methyratio.txt
- Source Data/Expression data/p20_r2.imprints.methyratio.txt
- Source Data/Expression data/p24.imprints.methyratio.txt
- Source Data/Expression data/p24_r2.imprints.methyratio.txt
- Source Data/Expression data/paper.primed.fpkm.txt
- Source Data/Expression data/paper.reprogramming.lg2.all.fpkm.txt
- Source Data/Expression data/PGC_4W.fpkm.txt
- Source Data/Expression data/piPS.imprints.methyratio.txt
- Source Data/Expression data/piPS_specific_he6_AverageMethyRatio.txt
- Source Data/Expression data/piPS_specific_hiFT_AverageMethyRatio.txt
- Source Data/Expression data/piPS_specific_n12_AverageMethyRatio.txt
- Source Data/Expression data/piPS_specific_n12_r2_AverageMethyRatio.txt
- Source Data/Expression data/piPS_specific_n20_AverageMethyRatio.txt
- Source Data/Expression data/piPS_specific_n24_r2_AverageMethyRatio.txt
- Source Data/Expression data/piPS_specific_niPS_AverageMethyRatio.txt
- Source Data/Expression data/piPS_specific_p20_AverageMethyRatio.txt
- Source Data/Expression data/piPS_specific_p20_r2_AverageMethyRatio.txt
- Source Data/Expression data/piPS_specific_p24_AverageMethyRatio.txt
- Source Data/Expression data/piPS_specific_p24_r2_AverageMethyRatio.txt
- Source Data/Expression data/piPS_specific_piPS_AverageMethyRatio.txt
- Source Data/Expression data/Primed_hESC_specific_genes.txt
- Source Data/Expression data/primed_repeats_fpkm.txt
- Source Data/Expression data/RRBS_average_methylation_ratio.txt
- Source Data/Expression data/ZNF_repeats.txt
- Source Data/Expression data/ZNF_repeats_standardlise_colnames.txt
- Source Data/Expression data/diff_HMchange_pattern_genes/
- Source Data/Expression data/diff_HMchange_pattern_genes/BOTH_BOTH_BOTH_BOTH_genes.txt
- Source Data/Expression data/diff_HMchange_pattern_genes/BOTH_BOTH_BOTH_ME2_genes.txt
- Source Data/Expression data/diff_HMchange_pattern_genes/BOTH_BOTH_BOTH_ME3_genes.txt
- Source Data/Expression data/diff_HMchange_pattern_genes/BOTH_BOTH_ME2_BOTH_genes.txt
- Source Data/Expression data/diff_HMchange_pattern_genes/BOTH_BOTH_ME3_BOTH_genes.txt
- Source Data/Expression data/diff_HMchange_pattern_genes/BOTH_BOTH_NM_BOTH_genes.txt
- Source Data/Expression data/diff_HMchange_pattern_genes/BOTH_ME2_BOTH_NM_genes.txt
- Source Data/Expression data/diff_HMchange_pattern_genes/BOTH_ME2_ME2_BOTH_genes.txt
- Source Data/Expression data/diff_HMchange_pattern_genes/BOTH_ME3_BOTH_BOTH_genes.txt
- Source Data/Expression data/diff_HMchange_pattern_genes/BOTH_ME3_BOTH_ME3_genes.txt
- Source Data/Expression data/diff_HMchange_pattern_genes/BOTH_ME3_BOTH_NM_genes.txt
- Source Data/Expression data/diff_HMchange_pattern_genes/BOTH_ME3_ME2_BOTH_genes.txt
- Source Data/Expression data/diff_HMchange_pattern_genes/BOTH_ME3_ME2_ME2_genes.txt
- Source Data/Expression data/diff_HMchange_pattern_genes/BOTH_ME3_ME2_NM_genes.txt
- Source Data/Expression data/diff_HMchange_pattern_genes/BOTH_ME3_ME3_BOTH_genes.txt
- Source Data/Expression data/diff_HMchange_pattern_genes/BOTH_ME3_ME3_NM_genes.txt
- Source Data/Expression data/diff_HMchange_pattern_genes/BOTH_ME3_NM_BOTH_genes.txt
- Source Data/Expression data/diff_HMchange_pattern_genes/BOTH_ME3_NM_NM_genes.txt
- Source Data/Expression data/diff_HMchange_pattern_genes/BOTH_NM_BOTH_BOTH_genes.txt
- Source Data/Expression data/diff_HMchange_pattern_genes/BOTH_NM_ME2_BOTH_genes.txt
- Source Data/Expression data/diff_HMchange_pattern_genes/BOTH_NM_ME2_NM_genes.txt
- Source Data/Expression data/diff_HMchange_pattern_genes/BOTH_NM_ME3_BOTH_genes.txt
- Source Data/Expression data/diff_HMchange_pattern_genes/BOTH_NM_ME3_NM_genes.txt
- Source Data/Expression data/diff_HMchange_pattern_genes/BOTH_NM_NM_BOTH_genes.txt
- Source Data/Expression data/diff_HMchange_pattern_genes/BOTH_NM_NM_ME2_genes.txt
- Source Data/Expression data/diff_HMchange_pattern_genes/BOTH_NM_NM_NM_genes.txt
- Source Data/Expression data/diff_HMchange_pattern_genes/hm.change.cluster.sh
- Source Data/Expression data/diff_HMchange_pattern_genes/HM_gene_class_promoter_naive.txt
- Source Data/Expression data/diff_HMchange_pattern_genes/HM_gene_class_promoter_uniq_all.txt
- Source Data/Expression data/diff_HMchange_pattern_genes/ME2_ME2_BOTH_BOTH_genes.txt
- Source Data/Expression data/diff_HMchange_pattern_genes/ME2_ME2_ME2_NM_genes.txt
- Source Data/Expression data/diff_HMchange_pattern_genes/ME2_ME3_BOTH_BOTH_genes.txt
- Source Data/Expression data/diff_HMchange_pattern_genes/ME2_ME3_ME3_BOTH_genes.txt
- Source Data/Expression data/diff_HMchange_pattern_genes/ME2_ME3_NM_BOTH_genes.txt
- Source Data/Expression data/diff_HMchange_pattern_genes/ME2_ME3_NM_NM_genes.txt
- Source Data/Expression data/diff_HMchange_pattern_genes/ME2_NM_BOTH_BOTH_genes.txt
- Source Data/Expression data/diff_HMchange_pattern_genes/ME2_NM_ME2_BOTH_genes.txt
- Source Data/Expression data/diff_HMchange_pattern_genes/ME2_NM_ME2_ME2_genes.txt
- Source Data/Expression data/diff_HMchange_pattern_genes/ME2_NM_ME2_NM_genes.txt
- Source Data/Expression data/diff_HMchange_pattern_genes/ME2_NM_ME3_BOTH_genes.txt
- Source Data/Expression data/diff_HMchange_pattern_genes/ME2_NM_NM_BOTH_genes.txt
- Source Data/Expression data/diff_HMchange_pattern_genes/ME2_NM_NM_ME2_genes.txt
- Source Data/Expression data/diff_HMchange_pattern_genes/ME2_NM_NM_NM_genes.txt
- Source Data/Expression data/diff_HMchange_pattern_genes/ME3_ME3_BOTH_BOTH_genes.txt
- Source Data/Expression data/diff_HMchange_pattern_genes/ME3_ME3_ME2_BOTH_genes.txt
- Source Data/Expression data/diff_HMchange_pattern_genes/ME3_ME3_ME3_BOTH_genes.txt
- Source Data/Expression data/diff_HMchange_pattern_genes/ME3_ME3_NM_BOTH_genes.txt
- Source Data/Expression data/diff_HMchange_pattern_genes/ME3_NM_ME2_BOTH_genes.txt
- Source Data/Expression data/diff_HMchange_pattern_genes/ME3_NM_ME3_BOTH_genes.txt
- Source Data/Expression data/diff_HMchange_pattern_genes/ME3_NM_NM_NM_genes.txt
- Source Data/Expression data/diff_HMchange_pattern_genes/NM_BOTH_BOTH_BOTH_genes.txt
- Source Data/Expression data/diff_HMchange_pattern_genes/NM_BOTH_NM_NM_genes.txt
- Source Data/Expression data/diff_HMchange_pattern_genes/NM_ME2_BOTH_BOTH_genes.txt
- Source Data/Expression data/diff_HMchange_pattern_genes/NM_ME3_BOTH_BOTH_genes.txt
- Source Data/Expression data/diff_HMchange_pattern_genes/NM_ME3_ME2_BOTH_genes.txt
- Source Data/Expression data/diff_HMchange_pattern_genes/NM_ME3_ME3_BOTH_genes.txt
- Source Data/Expression data/diff_HMchange_pattern_genes/NM_ME3_NM_BOTH_genes.txt
- Source Data/Expression data/diff_HMchange_pattern_genes/NM_ME3_NM_NM_genes.txt
- Source Data/Expression data/diff_HMchange_pattern_genes/NM_NM_BOTH_BOTH_genes.txt
- Source Data/Expression data/diff_HMchange_pattern_genes/NM_NM_BOTH_ME2_genes.txt
- Source Data/Expression data/diff_HMchange_pattern_genes/NM_NM_ME2_BOTH_genes.txt
- Source Data/Expression data/diff_HMchange_pattern_genes/NM_NM_ME2_ME2_genes.txt
- Source Data/Expression data/diff_HMchange_pattern_genes/NM_NM_ME2_NM_genes.txt
- Source Data/Expression data/diff_HMchange_pattern_genes/NM_NM_ME3_BOTH_genes.txt
- Source Data/Expression data/diff_HMchange_pattern_genes/NM_NM_ME3_ME3_genes.txt
- Source Data/Expression data/diff_HMchange_pattern_genes/NM_NM_ME3_NM_genes.txt
- Source Data/Expression data/diff_HMchange_pattern_genes/NM_NM_NM_BOTH_genes.txt
- Source Data/Expression data/diff_HMchange_pattern_genes/NM_NM_NM_ME2_genes.txt
- Source Data/Expression data/diff_HMchange_pattern_genes/NM_NM_NM_ME3_genes.txt
- Source Data/Expression data/diff_HMchange_pattern_genes/NM_NM_NM_NM_genes.txt
- Source Data/Expression data/Fig6A/
- Source Data/Expression data/Fig6A/.Rhistory
- Source Data/Expression data/Fig6A/HMRelatedGene.R
- Source Data/Expression data/Fig6A/methylationRelatedGene.R
- Source Data/Expression data/Fig6A/naive.K4me3.expression.correlation.pdf
- Source Data/Expression data/Fig6A/naive.K4me3.negative.gene.pvalue.pdf
- Source Data/Expression data/Fig6A/naive.K4me3.positive.gene.pvalue.pdf
- Source Data/Expression data/Fig6A/naive.methylated.gene.pvalue.pdf
- Source Data/Expression data/Fig6A/naive.methylated.negative.gene.pvalue.pdf
- Source Data/Expression data/Fig6A/naive.methylated.positive.gene.pvalue.pdf
- Source Data/Expression data/Fig6A/naive.methylation.expression.correlation.pdf
- Source Data/Expression data/Fig6A/naiveK4me3NegativeGeneCluster1.txt
- Source Data/Expression data/Fig6A/naiveK4me3NegativeGeneCluster10.txt
- Source Data/Expression data/Fig6A/naiveK4me3NegativeGeneCluster11.txt
- Source Data/Expression data/Fig6A/naiveK4me3NegativeGeneCluster12.txt
- Source Data/Expression data/Fig6A/naiveK4me3NegativeGeneCluster13.txt
- Source Data/Expression data/Fig6A/naiveK4me3NegativeGeneCluster14.txt
- Source Data/Expression data/Fig6A/naiveK4me3NegativeGeneCluster15.txt
- Source Data/Expression data/Fig6A/naiveK4me3NegativeGeneCluster16.txt
- Source Data/Expression data/Fig6A/naiveK4me3NegativeGeneCluster17.txt
- Source Data/Expression data/Fig6A/naiveK4me3NegativeGeneCluster18.txt
- Source Data/Expression data/Fig6A/naiveK4me3NegativeGeneCluster19.txt
- Source Data/Expression data/Fig6A/naiveK4me3NegativeGeneCluster2.txt
- Source Data/Expression data/Fig6A/naiveK4me3NegativeGeneCluster20.txt
- Source Data/Expression data/Fig6A/naiveK4me3NegativeGeneCluster3.txt
- Source Data/Expression data/Fig6A/naiveK4me3NegativeGeneCluster4.txt
- Source Data/Expression data/Fig6A/naiveK4me3NegativeGeneCluster5.txt
- Source Data/Expression data/Fig6A/naiveK4me3NegativeGeneCluster6.txt
- Source Data/Expression data/Fig6A/naiveK4me3NegativeGeneCluster7.txt
- Source Data/Expression data/Fig6A/naiveK4me3NegativeGeneCluster8.txt
[truncated: 105 more entries]
