# Supplementary material for: Unique molecular events during reprogramming of human somatic cells to induced pluripotent stem cells (iPSCs) at naïve state
Source: eLife. 2018 Jan 30;7:e29518. doi: 10.7554/eLife.29518 (PMC5807049; doi:10.7554/eLife.29518)
Supplement: Source data 1. — The Source Data files include the source R code for Figures 2–6. The R scripts use the data in the ‘Expression Data’ folder with the relative path. The ‘Expression Data’ folder contains the non-redundant related gene expression, methylation and histone modification tables for the main figures and figure supplements. [file elife-29518-data1.zip › Source Data/Figure 2-source code data/Cluster/14cluster_10_gene.txt]

AARD
ABCC6P1
ABHD14A
ABI3
ABL2
ABLIM3
ACO1
ACOT9
ACSL5
ACSS1
ACTR3
ADAM12
ADAMTS10
ADAMTS12
ADAMTS14
ADCY6
ADCY7
ADD3
ADRA1B
ADSSL1
AEBP1
AES
AFAP1L2
AFF3
AHI1
AHNAK2
AIG1
AK5
AKAP2
AKR1B10
AKR1C1
AKR1C2
AKT3
ALCAM
ALOX5AP
ALX1
AMACR
AMOTL1
ANG
ANGPTL2
ANGPTL4
ANKMY2
ANO1
ANPEP
ANTXR2
ANXA2P2
APBB1
APBB2
APH1B
APLN
APOL3
APOLD1
APPBP2
AR
ARHGAP22
ARHGAP23
ARHGEF25
ARHGEF28
ARHGEF37
ARHGEF40
ARHGEF6
ARL4C
ARMCX2
ARMCX3
ARMCX4
ARNTL
ARSA
ARSJ
ARSK
ASB11
ASIC1
ASPH
ASPN
ASXL1
ATL1
ATP6V1G2
ATXN1
AXL
BAALC
BACE2
BAG3
BBOX1
BBS9
BCAT1
BCL6
BDKRB1
BEND5
BEND6
BFSP1
BGN
BICC1
BID
BLVRA
BMP1
BNC1
BNC2
BNIP3L
BOC
BPGM
BTBD10
BTBD19
BTN2A3P
BVES
BZRAP1
C10orf107
C11orf45
C11orf63
C12orf75
C14orf39
C15orf52
C15orf59
C16orf45
C19orf66
C1R
C1S
C1orf140
C1orf198
C1orf54
C20orf194
C21orf49
C2orf73
C3orf55
C6orf165
C7orf60
C8orf34
CA12
CACNA1C
CADM3
CALCOCO1
CALCRL
CALD1
CALU
CAMK2D
CAMK4
CAP2
CAPN2
CARD16
CASC4
CASP4
CASP7
CAST
CAV2
CBLN3
CCDC102B
CCDC148
CCDC149
CCDC158
CCDC36
CCDC53
CCDC80
CCDC88A
CCL2
CCND1
CD248
CD4
CD40
CD59
CD82
CD83
CD99L2
CDC14B
CDC14C
CDC42EP3
CDH10
CDH11
CDH13
CDH18
CDH6
CDK14
CDK17
CDK6
CDKL5
CDKN1A
CDKN2B
CDSN
CEP112
CFH
CFHR1
CFL2
CHIC2
CHKB-CPT1B
CHRDL1
CHSY3
CKAP4
CLDN11
CLEC4A
CLHC1
CLIP3
CLIP4
CLSTN2
CLVS1
CMKLR1
CMTM1
CNIH3
CNRIP1
CNTN3
CNTNAP1
COL11A1
COL12A1
COL13A1
COL16A1
COL18A1
COL18A1-AS1
COL1A1
COL1A2
COL3A1
COL4A1
COL4A2
COL4A6
COL5A1
COL5A2
COL5A3
COL6A1
COL6A2
COL6A3
COL7A1
COL8A1
COL8A2
COLEC12
COPZ2
CORO2B
COTL1
CPA6
CPE
CPQ
CPT1C
CRABP2
CREB3L2
CSDC2
CSF1
CSMD3
CSPG4
CSRP2
CTAGE11P
CTBS
CXCL1
CXCL2
CXCL3
CXCL6
CYB5R1
CYBRD1
CYLD
CYP1B1
CYP27A1
CYP2R1
CYP4V2
CYS1
D2HGDH
DAAM2
DACT3
DBIL5P2
DCBLD1
DCBLD2
DCLK2
DCN
DDAH1
DDR2
DDX60L
DENND5B
DENND6B
DHRS3
DIO2
DIRAS3
DIRC3
DISC1
DISP1
DISP2
DKK3
DLG1
DLG4
DLX1
DLX2
DNASE1L1
DNER
DNM1
DNM3OS
DOCK10
DOK1
DOK2
DOPEY2
DPP7
DPY19L2
DPY19L4
DPYD
DRP2
DSEL
DUSP4
DUSP6
DYNLT3
DYRK3
DZIP1
ECM1
EDIL3
EDNRA
EFCAB6
EFEMP2
EFNB1
EFNB2
EFS
EGLN1
EGR1
EGR2
EGR3
EHD3
EIF5AL1
ELK3
ELN
ELTD1
EMILIN1
EMP1
EMP3
EN1
ENOX1
ENPP2
EOGT
EPB41L3
EPHB2
EPS8
ERAP1
ERAP2
EREG
ETV5
EVC
EVI2A
EXD2
EXT1
EXTL1
F2RL2
FAM111A
FAM114A1
FAM115A
FAM133CP
FAM13A
FAM13A-AS1
FAM171B
FAM172A
FAM196B
FAM198B
FAM20C
FAM213B
FAM214A
FAM228B
FAM229B
FAM26E
FAM27C
FAM66B
FAM69A
FAM84A
FAP
FARP1
FAS
FAT1
FAT3
FAT4
FBLN5
FBN1
FBXL17
FBXL2
FBXL5
FBXO32
FBXO43
FCGRT
FER
FGF7
FHAD1
FHL1
FHOD3
FIBIN
FILIP1L
FKBP10
FKBP14
FKBP7
FLG
FLI1
FLJ37505
FLJ44635
FLJ46906
FLT1
FMNL3
FN1
FNBP1
FNDC1
FOS
FOSB
FOSL2
FOXD1
FOXF1
FOXF2
FOXP1
FOXS1
FRMD4A
FSTL1
FZD1
FZD2
FZD7
GALNT10
GALNT5
GAP43
GBP2
GBP3
GDF5
GFRA1
GJB2
GLI2
GLI3
GLIPR1
GLIS1
GLIS3
GLRX2
GLT8D2
GLTP
GMPR
GNA14
GNE
GNG11
GNG12
GNPAT
GNS
GOLGA8S
GOLGA8T
GPC6
GPR124
GPR135
GPR161
GPR39
GPSM1
GPX8
GRAMD1B
GREM1
GRIA3
GRIK2
GRM5
GSTM1
GSTM2
GSTT2B
GTF2IRD2
GTF2IRD2B
GUCY1A2
H6PD
HAND2
HAO1
HAPLN3
HCFC2
HDAC7
HECTD2
HEG1
HEPH
HES1
HEY1
HEYL
HFE
HHAT
HHIPL1
HHLA3
HIC1
HIF1A
HIF1A-AS2
HILS1
HIPK2
HIVEP2
HIVEP3
HLA-DMA
HMCN1
HMGA2
HOMER3
HOXA5
HOXA9
HOXB6
HOXB9
HOXC4
HOXC5
HOXC6
HOXC8
HR
HRH1
HSD11B1
HSD3BP4
HSPB6
HSPB7
HTR2A
HTR7P1
HTRA1
HTRA3
ID3
IDUA
IFI27L2
IFI44
IFI44L
IFIT1
IFIT2
IFIT5
IGDCC4
IGF1R
IGFBP3
IGFBP4
IGFBP6
IGFBP7
IGIP
IKBIP
IKBKE
IKZF2
IL11RA
IL13RA1
IL15
IL16
IL18R1
IL1R1
IL1RAP
IL31RA
INE2
ING4
INHBE
INPP1
INPP4B
INSL3
IQSEC2
IRS1
ITGA1
ITGA11
ITGA2
ITGA3
ITGA8
ITGAV
ITGB1
ITGBL1
ITM2B
ITPKB
ITPRIP
JAM2
JAZF1
KATNAL1
KAZALD1
KCNAB1
KCND1
KCNH1
KCNMA1
KCNQ5
KCNS1
KCNT2
KCTD4
KDELR3
KIAA1407
KIAA1462
KIAA1614
KIAA1683
KIAA1715
KIAA1755
KISS1
KLF10
KLHDC1
KLHL22
KLHL4
KLHL5
KLHL6
KRCC1
KRT18P55
KRT73
L3HYPDH
LACC1
LAMB2
LAMP2
LARGE
LAYN
LCA5
LCE1F
LEPRE1
LEPREL4
LEPROT
LGALS1
LGALS3BP
LGI1
LHFP
LHFPL2
LIMD2
LINC00284
LINC00294
LINC00327
LINC00341
LINC00346
LINC00520
LINC00602
LINC00667
LIPN
LMF1
LNPEP
LOC100131347
LOC100132781
LOC100294362
LOC100499489
LOC100505718
LOC100506388
LOC100506895
LOC100507600
LOC283070
LOC284648
LOC344887
LOC401177
LOC643733
LOC645166
LOC646626
LOC728084
LOC728392
LOC728989
LOC730102
LOC91450
LOX
LOXL1
LOXL1-AS1
LOXL2
LOXL4
LPAR1
LPP
LPP-AS2
LPPR4
LRRC17
LRRC32
LRRC4C
LRRC66
LRRN3
LTBP2
LTBP3
LUM
LURAP1L
LXN
LY96
LYPD1
LYSMD2
LYVE1
MAB21L1
MAB21L2
MAGED1
MAGED4B
MAGEH1
MAGI2-AS3
MALAT1
MAMDC2
MAML2
MAN1A1
MAN2B2
MAP1A
MAPRE3
MARCH10
MATN2
MBD5
MBNL1
MBNL2
MBOAT2
MDFIC
MED31
MEDAG
MEF2C
METTL11B
METTL21B
MFRP
MGARP
MGC45800
MGST1
MGST3
MICAL2
MID2
MIR100HG
MIR31HG
MIR503HG
MITF
MLK7-AS1
MME
MMP1
MMP19
MMP3
MN1
MOB3C
MOCOS
MOCS2
MOXD1
MR1
MRC2
MSC
MSRA
MSRB3
MTDH
MTMR9LP
MUC1
MXRA5
MXRA8
MYLK
MYLK4
NAALADL2
NALCN
NANOS3
NBEA
NBL1
NCF2
NCKAP5
NDRG1
NEGR1
NEK11
NETO1
NFAT5
NFIC
NFIX
NGFRAP1
NHSL2
NID2
NIPAL2
NLGN1
NLGN4Y
NOTCH2
NOTCH2NL
NOTCH3
NOV
NOX4
NPAS2
NPAS3
NPHP3
NR1H4
NR2F1-AS1
NR3C1
NR4A2
NREP
NRP1
NRP2
NT5E
NTM
NTNG1
NTSR1
NXPE3
OAS2
OAS3
OAZ2
OLFM2
OLFML2A
OLFML2B
OR51E2
OR5P3
ORAI2
ORAI3
OSBPL5
OSBPL6
OSR1
P2RX6
P2RX7
P4HA1
P4HA3
PACRG
PAG1
PALLD
PALM2
PALM2-AKAP2
PAMR1
PAPPA2
PAQR8
PARP14
PARP4
PARP8
PARVA
PAX3
PCDH12
PCDH18
PCDHA10
PCDHGA10
PCDHGA7
PCDHGB4
PCDHGB5
PCDHGC3
PCDHGC4
PCDHGC5
PCED1B-AS1
PCGF5
PCOLCE
PDCD4
PDCD4-AS1
PDE3A
PDE4D
PDE5A
PDE7B
PDE8B
PDGFRA
PDGFRB
PDK1
PDK2
PDLIM4
PDLIM5
PDZD7
PEAK1
PELO
PFKFB3
PGM2L1
PHF21A
PHLDA1
PHLDB1
PHLDB2
PI16
PIANP
PIEZO2
PKD2
PKDCC
PKIA
PKNOX2
PLA1A
PLA2R1
PLAT
PLAUR
PLD1
PLEKHS1
PLK2
PLOD2
PLSCR3
PLXDC1
PMP22
PNMA6A
POPDC3
POSTN
POU2F2
PPFIBP1
PPFIBP2
PPM1M
PPP1R18
PPP1R36
PPP1R3C
PPP1R9B
PPP2R2B
PPP2R3A
PRAF2
PRDM5
PRDM8
PRELID2
PRH1-PRR4
PRICKLE2
PRKACB
PRKCA
PRKD1
PRKG1
PRKG1-AS1
PROS1
PRR16
PRR5L
PRRX1
PRSS23
PRSS3
PSD3
PSME1
PTCHD4
PTEN
PTENP1
PTGER4
PTGIR
PTGIS
PTGS1
PTHLH
PTK7
PTPLAD2
PTPN13
PTPN20B
PTPRM
PTRF
PVRL3
PYGO1
PYROXD2
QKI
QPCT
RAB13
RAB27B
RAB30
RAB31
RAB36
RAB9B
RAI1
RAI14
RAP1B
RARA
RARB
RARG
RASA4
RASL10B
RASSF8-AS1
RBFOX2
RBM24
RBM43
RBM44
RBMS3
RECK
REEP3
RFTN2
RFX8
RGAG4
RHBDL2
RIMBP3
RIN1
RIN2
RLN1
RNASE4
RNF11
RNF144B
RNF182
RNF217
ROBO4
ROM1
ROR1
RORA
RPL23AP32
RPL23AP7
RPS6KA3
RPS6KA6
RRAGA
RRM2B
RUNX1-IT1
RUNX2
S100A4
S100A6
S1PR1
S1PR3
SAMD14
SAMD4A
SAMD9
SAMD9L
SATB1
SCCPDH
SCD5
SCG2
SCN2A
SDC2
SDSL
SEC16B
SEL1L
SEL1L3
SELPLG
SEMA3A
SEMA3C
SEMA3D
SEMA5A
SEPT11
SEPT4
SEPT6
SEPT7
SERPINB8
SERTAD4-AS1
SETBP1
SFRP1
SFRP2
SFXN3
SGCD
SGCE
SGIP1
SGK2
SH3D19
SH3PXD2A
SH3RF3
SH3RF3-AS1
SHANK1
SHC3
SHISA2
SIX1
SLC12A8
SLC16A4
SLC17A9
SLC20A1
SLC22A17
SLC22A4
SLC24A3
SLC25A24
SLC25A27
SLC26A1
SLC26A10
SLC26A2
SLC27A1
SLC2A10
SLC30A4
SLC35G2
SLC38A11
SLC38A4
SLC38A6
SLC39A8
SLC43A3
SLC46A3
SLC4A4
SLC9A5
SLC9A7
SLFN11
SLFN12
SLFN5
SLIT3
SMAD9
SMARCA1
SMARCD3
SMCR5
SMIM14
SMIM3
SNAI2
SNPH
SNRPN
SNTB2
SOD3
SORBS2
SORCS2
SP100
SP110
SPATA20
SPATS2L
SPP1
SPRED1
SPRED2
SPRY2
SPRY4
SPTLC3
SQRDL
SRGN
SRPX
SRPX2
SSBP2
SSC5D
SSFA2
SSPN
ST3GAL3
ST3GAL4-AS1
ST3GAL5
ST6GAL2
ST6GALNAC6
ST7-OT3
ST8SIA6
STAP1
STARD4-AS1
STARD8
STAT1
STAT4
STC1
STEAP1B
STON1
STON1-GTF2A1L
STX1B
SULF1
SULT1E1
SV2A
SVEP1
SYNE3
SYT12
SYT15
SYTL2
TAPBP
TBC1D8B
TBL2
TBX15
TBX18
TCEAL1
TCEAL3
TCEAL4
TCEAL7
TCF21
TCF7L2
TCP11L2
TCTN1
TEK
TENC1
TENM3
TERT
TFEC
TGFB1I1
TGFB2
TGFB3
TGFBI
TGFBR2
THBD
THBS1
THBS3
THY1
TICAM1
TIE1
TIFA
TIMP1
TIMP2
TIMP3
TIPARP
TIPARP-AS1
TLCD2
TLR4
TLR5
TLR6
TM4SF1
TMEM106C
TMEM117
TMEM119
TMEM130
TMEM158
TMEM171
TMEM173
TMEM178B
TMEM2
TMEM204
TMEM240
TMEM35
TMEM45A
TMEM47
TMEM55A
TMEM59L
TMEM86A
TMEM91
TMEM98
TMSB4X
TNC
TNFAIP6
TNFRSF10B
TNFRSF10C
TNFRSF10D
TNFRSF19
TNFRSF6B
TNFSF12
TNFSF15
TNFSF18
TNIP3
TNS1
TOM1L2
TP53I11
TP53I3
TPBG
TRHDE
TRHDE-AS1
TRIB2
TRIM4
TRIM46
TRIM5
TRIM62
TRPC4
TSPAN9
TTC3
TWIST1
TWSG1
UBE2B
UBE2E3
UBE2H
UBE2L6
UBQLNL
UCN3
VAMP4
VAMP5
VASH1
VAT1L
VCAM1
VDR
VEGFC
VEPH1
VGLL3
VNN1
VPS9D1
VSTM4
WBP1L
WDR63
WDR78
WFDC1
WHAMMP2
WIPF1
WISP1
WNT2
WNT5A
WWC3
XXYLT1
YPEL5
ZAK
ZBTB12
ZBTB38
ZBTB47
ZC3HAV1L
ZCWPW2
ZDHHC1
ZEB1
ZEB2
ZFP90
ZFP92
ZFPM2
ZHX1
ZIC4
ZNF25
ZNF362
ZNF365
ZNF41
ZNF438
ZNF503
ZNF521
ZNF655
ZNF846
ZPLD1
