# Supplementary material for: Unique molecular events during reprogramming of human somatic cells to induced pluripotent stem cells (iPSCs) at naïve state
Source: eLife. 2018 Jan 30;7:e29518. doi: 10.7554/eLife.29518 (PMC5807049; doi:10.7554/eLife.29518)
Supplement: Source data 1. — The Source Data files include the source R code for Figures 2–6. The R scripts use the data in the ‘Expression Data’ folder with the relative path. The ‘Expression Data’ folder contains the non-redundant related gene expression, methylation and histone modification tables for the main figures and figure supplements. [file elife-29518-data1.zip › Source Data/Figure 2-source code data/Cluster/14cluster_11_gene.txt]

ABCA5
ABCB4
ABCC1
ABHD10
ACSL1
ACSL4
ACTG2
ACVR2A
ACYP2
ADAM21
ADAM23
ADAM29
ADAMTS4
ADAMTS5
ADAMTS9
ADAMTSL1
ADORA1
ADPRM
AGPAT5
AGT
AHR
AIDA
AK3
AK8
AKAP13
AKAP7
AKAP9
AKR1E2
ALDH18A1
ALDH1L2
ALDH9A1
ALG10B
ALPK1
AMPD1
AMPH
ANGPT1
ANKDD1A
ANKH
ANKK1
ANKRD13B
ANKRD44
ANTXR1
ANXA1
ANXA4
AP1S2
AP3M1
APCDD1L
APMAP
APOL2
APOM
APP
AQP1
AREG
ARHGAP28
ARHGAP5-AS1
ARHGEF17
ARHGEF9
ARID5B
ARL10
ARL14EP
ARL15
ARL6IP5
ARMC9
ARMCX5-GPRASP2
ARNT2
ARRDC3
ARRDC4
ARSB
ARV1
ASAP2
ASB13
ATAD1
ATP10D
ATP1A2
ATP5E
ATP6V0CP3
ATP7A
ATR
ATXN7L3B
AUTS2
AZGP1P1
B2M
B3GALNT1
B3GAT2
BAG2
BAZ1A
BAZ2B
BBIP1
BBS10
BBX
BCAT2
BCHE
BCKDHB
BCORL1
BCYRN1
BDH2
BDNF
BDNF-AS
BHLHB9
BIVM
BLOC1S6
BLZF1
BMPER
BMPR1A
BRSK1
BTG1
BTG2
BTN2A2
BTN3A1
BTN3A2
BTN3A3
C11orf74
C14orf37
C16orf52
C17orf100
C1QTNF1
C1QTNF2
C1QTNF3
C1QTNF6
C1RL
C1RL-AS1
C1orf213
C20orf96
C2orf43
C2orf66
C2orf88
C3orf33
C4orf3
C4orf32
C5orf24
C5orf30
C6orf57
C7orf73
C8orf48
C9orf47
CACNA1D
CADPS2
CASC2
CASK
CBX5
CC2D2A
CCDC110
CCDC112
CCDC39
CCDC50
CCDC7
CCDC85A
CCDC92
CCER1
CCND2
CCNE2
CCNG2
CCNH
CCNJL
CCT6B
CD109
CD177
CD24
CD27-AS1
CD302
CD36
CD44
CD47
CD58
CDH12
CDH2
CDK19
CDK2AP1
CDKN2A
CDKN2C
CDR1
CEACAM19
CELF2
CEP290
CEP41
CEP57L1
CEP68
CERKL
CERS6
CETN2
CFI
CFL1P1
CGREF1
CH25H
CHD3
CHMP3
CHN1
CHRD
CHRNA1
CHURC1
CLDN18
CLTCL1
CNKSR3
CNTRL
COL14A1
COL4A5
COLGALT2
COMMD3
COMMD6
COPS8
COX15
CPEB2
CPEB4
CRIPT
CRLF1
CROT
CRYL1
CSAD
CSNK1G1
CST3
CTAGE5
CTIF
CTNND1
CTPS2
CTSO
CUEDC2
CUL9
CUX1
CXXC4
CYB561A3
CYFIP2
CYP17A1
CYP1A1
CYP21A2
CYP2U1
CYTL1
DAZAP2
DCAF5
DDX60
DECR1
DET1
DGKH
DGKI
DHFRL1
DHRS4
DHRS4-AS1
DHRS4L2
DIAPH2
DIP2C
DIRC1
DIXDC1
DKK1
DMGDH
DMTF1
DNAJB5
DNAJC12
DNAJC18
DNM1P46
DPP4
DPY19L1
DPYSL2
DPYSL3
DSCAM
DST
DTD2
DTNA
DTX3L
DUSP19
DYNC2H1
DYRK4
DZIP1L
DZIP3
EBF1
EFHC1
EFNA5
EGF
EID1
EIF4G3
EIF5A2
ELAC1
ELMOD2
ENC1
ENTPD5
EPHA3
EPHA4
EPM2A
ETFA
EVA1C
EVL
EVX1
EXOC2
F2R
F8
FAM104B
FAM120B
FAM126A
FAM127A
FAM127C
FAM131B
FAM13C
FAM166B
FAM171A1
FAM173B
FAM188A
FAM189A2
FAM200B
FAM210B
FAM212B
FAM24B
FAM63A
FAM71D
FAM98A
FARP2
FBN2
FBXL4
FBXL7
FBXO18
FCHSD2
FDXACB1
FERMT1
FEZ1
FGA
FGF14
FGFR1
FGFRL1
FGGY
FIG4
FITM2
FJX1
FKBP1A
FKBP9
FKTN
FLG2
FLJ10038
FLJ20021
FLJ36777
FLJ37201
FLJ42627
FLRT2
FMN2
FNDC3A
FOXO1
FOXP2
FOXP4
FRA10AC1
FSIP2
FYCO1
FYN
FZD4
GALC
GALNT14
GALNT16
GAS2
GBA
GDI1
GDI2
GIMAP6
GJC2
GLCE
GLIPR2
GLRB
GLS
GNAI1
GNAS
GNB4
GNG2
GNPDA2
GNRHR
GOLGA6L10
GOLGA8A
GOLGA8B
GOLIM4
GOPC
GPR1
GPR126
GPR155
GPR173
GPRASP1
GPRASP2
GRB14
GRIA2
GRIK1
GRIK1-AS1
GRIN2A
GRK5
GSN
GSR
GSTM3
GUCY1A3
GUCY1B3
GXYLT2
GYPC
H2AFY
H2BFXP
HABP4
HCG11
HDAC4
HDAC9
HDX
HEBP1
HERC2P2
HERC2P9
HERC4
HHIP
HHIP-AS1
HIST1H1C
HIST1H2BD
HIST1H2BK
HK1
HLA-A
HLA-B
HLA-C
HLA-H
HMG20A
HNRNPA3P1
HOMEZ
HPCAL1
HPS5
HSD17B12
HSD3B7
HTR7
HYMAI
IDS
IFI16
IFI6
IFIH1
IFITM10
IFNAR1
IFNAR2
IFT74
IFT81
IGF2R
IGFBP5
IGFL2
IL10RB-AS1
IMMP2L
IMPDH1
IMPG2
INS-IGF2
INTU
IQCJ-SCHIP1
IRAK3
IRF2
IRS2
IRX5
ITGA4
ITGB8
ITPR2
JAG1
JAK2
JRKL
KALRN
KBTBD11
KCNK2
KCNRG
KCTD12
KDM3A
KIAA0101
KIAA0247
KIAA0586
KIAA0753
KIAA1024
KIAA1324L
KIAA1377
KIAA1644
KIDINS220
KIF26B
KIFAP3
KITLG
KLF12
KLF7
KLF9
KLHDC10
KLHL29
KLHL9
KLLN
KLRG1
KRT15
KRT6A
KRTAP5-7
LALBA
LAMA4
LAMB1
LAMC2
LANCL1
LCN9
LCORL
LDB2
LDB3
LDHA
LDOC1
LDOC1L
LEF1
LEF1-AS1
LEKR1
LGALS3
LGR5
LHX4
LIFR
LIG4
LINC00052
LINC00641
LINC00662
LINC00673
LINC00707
LINC00865
LINC00893
LINC00894
LINC00933
LINS
LIPA
LMCD1
LMO7
LOC100131564
LOC100132352
LOC100132891
LOC100505912
LOC100506123
LOC100506548
LOC100506844
LOC100507053
LOC155060
LOC285768
LOC389641
LOC401320
LOC730101
LOC90246
LONP2
LPAL2
LPAR6
LPGAT1
LPXN
LRCH1
LRCH2
LRP12
LRRC16A
LRRC4
LRRC49
LRRC7
LRRC8C
LRRIQ1
LRRIQ3
LRRTM2
LSAMP
LST1
LTBP1
LYPLAL1
LYRM1
LYRM9
MAF
MAFB
MAGI2
MAMLD1
MAOA
MAP10
MAP1B
MAP1LC3B
MAP2
MAP3K5
MAP7D1
MAP9
MAPK10
MAPRE2
MARCH6
MARCKS
MBNL1-AS1
MBTPS2
MCC
MCTP1
MDGA1
ME1
ME3
MECOM
MED12
MEF2A
MEIS1
MEIS2
MET
METTL7A
MEX3A
MEX3B
MFAP4
MFGE8
MFSD2A
MGAT5
MGC27382
MGST2
MIA3
MIB1
MICU3
MINPP1
MIR181A1HG
MIRLET7BHG
MLF1
MLLT11
MLLT3
MMP16
MMP2
MOAP1
MORN4
MRAS
MSANTD4
MSI2
MSX1
MTAP
MTHFD2L
MTMR2
MUM1L1
MXD4
MXI1
MXRA7
MYC
MYEF2
MYEOV2
MYLK-AS1
MYO10
MYO16
NAB1
NAP1L5
NAPEPLD
NCR3LG1
NDFIP1
NDRG4
NEDD4L
NFASC
NFATC4
NFIA
NFIB
NIPA1
NIPAL3
NLRC5
NMD3
NOVA1
NOVA2
NPR2
NPR3
NPTXR
NR1D1
NR2F1
NRCAM
NRXN3
NSMCE1
NSUN3
NSUN6
NTNG2
NTRK2
NUAK1
NUDT11
NUDT19
NUDT7
NYNRIN
OCIAD2
OGFRL1
OLFML3
OSBPL1A
OSBPL7
OSMR
OXCT1
OXR1
P2RX5
P2RY1
PACRGL
PALM
PAM
PAPSS1
PAQR5
PARP11
PARP9
PBLD
PCBD1
PCBP4
PCDH10
PCDH7
PCDH9
PCDHA11
PCDHA12
PCDHA2
PCDHA4
PCDHA6
PCDHA8
PCDHA9
PCDHAC2
PCDHB10
PCDHB11
PCDHB12
PCDHB14
PCDHB5
PCDHB6
PCDHB7
PCDHB9
PCDHGA1
PCDHGB6
PCDHGB7
PCMTD1
PCNXL2
PCNXL4
PCYOX1L
PDE4B
PDE4DIP
PDGFC
PDGFD
PDIK1L
PDP1
PDZRN3
PELI2
PFKM
PFN2
PGAM2
PGAP1
PHC2
PHF19
PHF20L1
PHF6
PHYH
PIBF1
PIGM
PIGP
PIK3C3
PIK3R1
PIK3R3
PIPOX
PITX2
PKI55
PKP1
PLA2G4A
PLAGL1
PLBD2
PLCB4
PLCD1
PLCH2
PLP2
PLXNA4
PLXNC1
PM20D2
PMS2L2
PMS2P5
PNMA2
POC1B
PODXL
POLN
POM121L9P
PON2
PPA2
PPFIA4
PPP2R1B
PPP3CA
PRELP
PREP
PREPL
PRKAA2
PRKAR1B
PRKCE
PRKY
PRNP
PRRG1
PRTFDC1
PSMB8
PSMG3-AS1
PSTPIP2
PTGFRN
PTPN18
PTPRB
PTPRG
PTPRR
PTPRZ1
PXDNL
PYROXD1
QRFPR
QSER1
RAB23
RAB32
RABGAP1L
RABL3
RALGDS
RANBP6
RAP1GDS1
RAP2A
RARRES1
RASA4CP
RASD2
RASEF
RASGRP3
RASSF4
RASSF5
RAVER2
RB1
RBL2
RBM26-AS1
RCBTB2
RECQL
REEP2
RELN
RFESD
RFTN1
RFX3
RFX5
RFX7
RGL1
RGMB
RGS2
RHBDD1
RHOBTB1
RHOBTB3
RIC8B
RIMS2
RNASE11
RNASE7
RND3
RNF103
RNF123
RNF145
RNF150
RNF152
RNLS
ROBO1
RP9P
RPGRIP1L
RPL22L1
RPL23AP53
RPS6KA2
RRAGB
RSPH4A
RTKN2
RTN3
RUNX1T1
RWDD2B
S100A16
SACS
SALL1
SAMD10
SAMD3
SAMD5
SATB2
SCG5
SCGB2B3P
SCN1A
SCOC
SCP2
SCRN3
SDK1
SDPR
SEC22B
SECISBP2L
SENP7
SERF1B
SERPINA6
SERPINB3
SERPINF1
SERTAD4
SETD7
SFTPC
SFXN1
SGMS2
SH3BGRL
SH3PXD2A-AS1
SH3RF2
SHOX2
SHROOM4
SIGMAR1
SIK2
SIM1
SKAP2
SLA
SLAMF7
SLC16A7
SLC18A2
SLC18B1
SLC20A2
SLC24A5
SLC25A45
SLC28A2
SLC2A12
SLC2A6
SLC35B3
SLC38A5
SLC39A6
SLC3A1
SLC51B
SLC7A1
SLC9A9
SLC9B2
SLCO3A1
SLIT2
SLITRK1
SMA4
SMA5
SMAD5
SMCO2
SMG7-AS1
SMIM11
SMS
SNAI3-AS1
SNCA
SNTB1
SNX1
SNX19
SNX32
SORD
SOX11
SPAG16
SPAG8
SPATC1L
SPCS3
SPG20
SPHAR
SPIN2B
SPOCK1
SPON2
SPOP
SPRR4
SRGAP2
SRI
SRRM2-AS1
SSX2IP
ST7
ST7-AS1
ST8SIA2
STAMBPL1
STAT2
STAT3
STEAP1
STEAP2
STK32B
STK38L
STK39
SVIL
SYNE1
SYNJ2BP
SYNM
SYNPO2
SYT1
SYT11
SYT9
TAF7L
TAGLN2
TAP1
TARSL2
TBC1D4
TBC1D9
TBCK
TCAIM
TCF12
TCF4
TCTA
TCTN3
TEAD1
TENM2
TEP1
TERF2IP
TG
TGIF2
THAP2
THAP5
THBS2
THSD4
THTPA
TLE4
TLR1
TM2D1
TMEM106B
TMEM123
TMEM136
TMEM14A
TMEM14E
TMEM167A
TMEM169
TMEM17
TMEM170B
TMEM194B
TMEM200A
TMEM218
TMEM237
TMEM242
TMEM246
TMEM255A
TMEM67
TMEM8B
TMLHE
TMOD2
TMSB15A
TMSB15B
TMTC1
TMTC3
TMX3
TNFRSF10A
TNFRSF17
TNR
TNS4
TOM1L1
TOX
TOX2
TP53
TP53INP1
TP53TG1
TPD52L1
TPGS2
TPRG1
TRAF5
TRAM1L1
TRAPPC9
TRIM21
TRIM22
TRIM44
TRIM66
TRIM69
TRIM7
TRIQK
TRMT5
TRPC1
TRPC5
TRPS1
TSC22D3
TSPAN12
TSPAN17
TSPAN31
TSPAN4
TSPAN5
TSPYL5
TTC13
TTC14
TTC21B
TTC28
TTC30A
TTC39C
TTC3P1
TTC8
TTLL7
TUBA1A
TUBAL3
TXN
TXNDC17
TXNIP
UBA3
UBE2D4
UBE2E2
UBLCP1
UBQLN2
UCHL1
UCK2
UGGT2
UHRF2
ULBP3
UNC5B
UOX
UROS
USP11
USP3
USP3-AS1
USP30-AS1
USP40
USP9X
UTRN
VCAN
VIM
VIT
VPS13A
VPS13C
VPS8
VSNL1
VSTM2L
VWA5A
VWCE
WASF1
WDFY3-AS2
WDPCP
WDR17
WDR35
WDR5B
WFDC5
WHSC1
WLS
WNT16
XPNPEP1
XRN1
YAF2
YIPF6
YWHAQ
YY2
ZADH2
ZBED5
ZBED5-AS1
ZBTB20
ZBTB33
ZBTB41
ZBTB7C
ZC3H12C
ZC3H6
ZC4H2
ZCCHC18
ZCCHC24
ZDHHC2
ZDHHC21
ZEB1-AS1
ZFAND5
ZFHX4
ZFYVE28
ZHX2
ZKSCAN1
ZKSCAN7
ZMAT3
ZMYND11
ZNF197
ZNF221
ZNF248
ZNF275
ZNF280C
ZNF280D
ZNF37A
ZNF37BP
ZNF425
ZNF436
ZNF439
ZNF512
ZNF518B
ZNF546
ZNF618
ZNF621
ZNF629
ZNF660
ZNF692
ZNF711
ZNF827
ZNF862
ZSCAN30
ZSWIM6
