# Supplementary material for: Unique molecular events during reprogramming of human somatic cells to induced pluripotent stem cells (iPSCs) at naïve state
Source: eLife. 2018 Jan 30;7:e29518. doi: 10.7554/eLife.29518 (PMC5807049; doi:10.7554/eLife.29518)
Supplement: Source data 1. — The Source Data files include the source R code for Figures 2–6. The R scripts use the data in the ‘Expression Data’ folder with the relative path. The ‘Expression Data’ folder contains the non-redundant related gene expression, methylation and histone modification tables for the main figures and figure supplements. [file elife-29518-data1.zip › Source Data/Figure 2-source code data/Cluster/14cluster_12_gene.txt]

A1BG
ABCA2
ACAP3
ACBD6
ACTL10
ACTRT3
ADO
ADSS
AGMAT
AGRN
AHDC1
AMY1C
ANKS3
ANKS6
AP3S1
ARF6
ARFRP1
ARID5A
ARTN
ATXN10
AVEN
B3GALT6
B4GALNT1
B4GALNT4
B9D2
BARHL1
BCKDK
BCL2
BCL3
BEGAIN
BIN1
BMP2
BMP6
BTBD2
C11orf31
C16orf72
C16orf93
C17orf82
C17orf89
C17orf97
C19orf70
C1orf50
C1orf53
C1orf86
C2orf81
C4orf48
C6orf120
C6orf226
C7orf13
C7orf50
C9orf116
CAMLG
CARNS1
CBX6
CCDC102A
CCDC109B
CCDC71L
CCDC74A
CCDC85B
CCNI
CCNL2
CCZ1B
CDR2L
CENPB
CEP19
CEP85L
CHMP6
CHPF
CHST7
CLTB
CMBL
CMC1
CMC4
CNPY2
COL9A2
CREBZF
CRIP2
CRLS1
CRNDE
CROCC
CRYBB2
CTBP1
CYBA
DCAF10
DCUN1D5
DEAF1
DENND1B
DEXI
DMPK
DMWD
DNAJC25-GNG10
DNAJC30
DNAJC4
DPH6-AS1
DUSP28
DUSP7
DUT
EID2
ELK1
ELOVL5
EMR2
ENKD1
ETNK1
ETV2
EVA1B
EXD3
FADD
FAHD1
FAM122A
FAM132A
FAM150B
FAM160B1
FAM168A
FAM174A
FAM178A
FAM189B
FAM205B
FAM216A
FAM26F
FAM50B
FAM8A1
FASTK
FBXL8
FBXO17
FGFBP3
FIZ1
FKBP1A-SDCBP2
FKBP8
FKRP
FLYWCH2
FOXC1
FOXL2
GABPB1-AS1
GAS6
GCFC2
GCK
GGACT
GGN
GINM1
GNG5
GP1BB
GPR20
GPR35
GRAP
GRK4
GTF2E2
GTF2IRD1
GUSBP2
H2AFY2
HCFC1R1
HHEX
HOXA10
HOXC11
HOXD11
HSD11B1L
IER5
IFFO1
IFT27
IL17RC
INTS6
IRAK1
ITGB2-AS1
JOSD2
JTB
JUN
KCTD7
KDM4B
KLHL7
KRT10
LBH
LBX2
LEMD3
LENG8
LGI3
LHX8
LINC00476
LINC00936
LIX1L
LMF2
LOC100131655
LOC100133091
LOC100288846
LOC100288911
LOC100289673
LOC100507334
LOC145783
LOC146880
LOC375196
LOC388242
LOC439994
LOC642361
LOC653160
LPPR2
LRFN3
LRFN4
LRP3
LRRC73
LYL1
MAFG-AS1
MAGEF1
MAGIX
MAP1LC3A
MAP3K10
MAP3K11
MAP6D1
MARCH5
MARCKSL1
MARK4
MEMO1
MESP1
METTL9
MFSD10
MGAT2
MGC72080
MMP21
MMP23A
MON1A
MPC2
MPG
MPST
MTA1
MXD3
MZF1
MZT2B
NAA30
NACC2
NAT14
NDNL2
NES
NHLRC1
NKX2-5
NMB
NOL3
NOTCH1
NPB
NPDC1
NPEPL1
NRG1
NRGN
NT5C3B
NUDT16
NUMBL
NUTM2A-AS1
OR10A5
OR10V2P
OSCAR
OSGIN1
PAFAH1B2
PANK2
PANX2
PARD6G
PCED1A
PCSK9
PENK
PEX10
PEX6
PEX7
PGLS
PIGQ
PIK3R2
PIP5KL1
PITPNM1
PKD1
PKD1P1
PKN1
PLEKHA3
PMEPA1
PML
PNMAL2
PNPLA2
PNRC1
POLE4
PPP1R3D
PPP1R3F
PPP5D1
PRAM1
PROB1
PRR14
PRR7
PRRX2
PSTK
PTMS
PTPN7
PTPRS
PTRH1
PTX4
PURA
PXMP2
RAB11B
RAB24
RAB4A
RABAC1
RABEP2
RAMP2
RAMP2-AS1
RASAL2-AS1
RBCK1
RDH14
RDH5
REPIN1
RER1
RGS10
RGS9BP
RMDN1
RNF122
RNF130
RNF208
RSBN1
RTN4
RWDD4
SAP30L
SCGB3A1
SCN1B
SDF4
SEMA6B
SEPT7P9
SERP1
SERP2
SHROOM3
SIM2
SIX5
SLC15A4
SLC16A9
SLC25A51
SLC29A4
SLC34A3
SLC35G1
SLC38A10
SLMO1
SMIM20
SNAPIN
SNX18
SNX7
SOAT2
SOX12
SPATA4
SPHK2
SPPL2B
SRD5A1
SSBP4
ST3GAL2
STX2
SUFU
SYN1
TBC1D16
TBXA2R
TCF3
TCTEX1D2
TECPR1
TERC
THAP7-AS1
THEM4
TIGD6
TMEM115
TMEM121
TMEM132A
TMEM165
TMEM175
TMEM183A
TMEM221
TOLLIP-AS1
TP53RK
TPGS1
TPT1-AS1
TRADD
TRIM47
TSC22D4
TSPAN10
TTC34
TTLL11
TTYH3
TUSC1
TWF2
TWIST2
UBE2D1
UBE2D2
UBE2R2
UBXN6
UFSP1
VMAC
VMO1
VPS37D
VSIG10L
WFIKKN1
WIZ
YBX3
YIF1A
YPEL3
ZBED3
ZBTB7A
ZCCHC3
ZDHHC24
ZDHHC8
ZFP41
ZFPM1
ZIC1
ZNF213
ZNF219
ZNF346
ZNF358
ZNF446
ZNF497
ZNF579
ZNF580
ZNF599
ZNF688
ZNF747
ZNF771
ZNF775
ZNF783
ZNF785
ZNF837
ZNF865
ZNRF2P1
ZNRF2P2
ZP3
