# Supplementary material for: Unique molecular events during reprogramming of human somatic cells to induced pluripotent stem cells (iPSCs) at naïve state
Source: eLife. 2018 Jan 30;7:e29518. doi: 10.7554/eLife.29518 (PMC5807049; doi:10.7554/eLife.29518)
Supplement: Source data 1. — The Source Data files include the source R code for Figures 2–6. The R scripts use the data in the ‘Expression Data’ folder with the relative path. The ‘Expression Data’ folder contains the non-redundant related gene expression, methylation and histone modification tables for the main figures and figure supplements. [file elife-29518-data1.zip › Source Data/Figure 2-source code data/Cluster/14cluster_1_gene.txt]

ABAT
ABCD1
ABHD14B
ABHD15
ABR
ACCSL
ACSF2
ACSM2A
ACSM2B
ACTL9
ACTN4
ACTR3BP2
ACY1
ADAMDEC1
ADCY9
ADIG
ADM
ADM2
AGFG2
AGPAT2
AGXT2
AIFM2
ALDH1A3
ALDH2
AMICA1
AMTN
AMY1A
ANK1
ANKRD18B
ANKRD30B
ANXA11
AP1S1
AP2S1
AP5B1
APOA5
AQP12B
AQP2
ARAP1
ARMS2
ARPC1B
ARRB1
ARSI
ASL
ASPHD1
ATF1
ATF3
ATHL1
ATN1
AVPI1
AVPR1B
BAD
BAMBI
BCAS4
BCL7C
BCL9L
BIRC8
BLVRB
BMP15
BNIP3
BPIFB2
BPIFB6
BTF3P11
C10orf53
C11orf80
C11orf96
C12orf77
C14orf64
C15orf43
C16orf74
C16orf97
C17orf105
C17orf77
C19orf26
C2CD2
C4BPA
C4orf22
C6
C7orf66
C7orf72
CA9
CABS1
CACNB3
CACNG7
CARD10
CARD11
CARD17
CARS
CASP5
CBX4
CBX7
CCDC74B
CCDC8
CCL13
CCL14
CCL15-CCL14
CCL19
CCL23
CCND3
CCR2
CD1A
CD209
CD300E
CD300LD
CDC25B
CDC42EP1
CDC42EP4
CDIPT
CDRT15P2
CDY1B
CEBPB
CEBPD
CEP170B
CES5A
CFHR2
CFLAR
CHAC1
CHRAC1
CHST14
CHST6
CIB1
CLDN8
CLEC4M
CORO6
CPA5
CPOX
CPXCR1
CRISP1
CRISPLD2
CRTC3
CSN2
CSRNP2
CST11
CTDSP1
CTSZ
CWH43
CXCL9
CXorf21
CYGB
CYLC1
CYP4F24P
CYTH3
DAGLA
DAOA
DAPK3
DDIT4
DDN
DDO
DEFA3
DEFB103B
DEFB113
DEFB119
DEFB121
DEFB125
DEFB134
DEFB136
DEFB4A
DEFB4B
DHRS7C
DIRAS1
DKFZp779M0652
DLGAP1-AS3
DNAJA1P5
DNAJC5B
DNASE2
DRAM1
DSCAM-AS1
DSG4
DTHD1
DUOXA1
DUSP5
EBF4
EFCAB2
EFHD2
EFNB3
EFR3A
EGFL7
EIF3IP1
ELFN1
EML3
ENPP7
EPHB4
EPPIN-WFDC6
EPS8L3
EPSTI1
ERBB2
EVC2
FADS3
FAM101B
FAM107B
FAM109A
FAM131A
FAM155A
FAM160B2
FAM57A
FAM98C
FAM9A
FBF1
FBXL12
FBXO39
FBXO47
FCGR3A
FCGR3B
FCRL4
FDCSP
FDX1L
FFAR1
FGD1
FGF11
FGF2
FKBP11
FLJ26245
FLJ31662
FLJ41941
FLT3LG
FNDC4
FOLR4
FRMD8P1
FSHB
FTH1
FURIN
FZD8
GABARAPL1
GABBR1
GABRA6
GAGE8
GALK1
GAMT
GAS2L1
GATSL3
GBGT1
GBP7
GCLM
GCSAML
GDF15
GFI1B
GFPT1
GGTLC1
GIMAP4
GIMD1
GLI1
GLYAT
GML
GOT1L1
GPR139
GPX1
GPX4
GPX5
GSDMD
GSTA5
GSTM5
GSTT1
GUCA1C
GUSBP5
GYG2P1
H1F0
HAVCR2
HBD
HCLS1
HEPACAM
HEXIM1
HIP1
HIPK4
HOTAIRM1
HOXA-AS3
HOXB-AS3
HPVC1
HSFY1P1
HSPA6
HSPB1
HTN3
HYI
ICAM4
ICAM5
IER5L
IFITM3
IFITM4P
IFNA14
IFNA16
IFNA7
IGLON5
IL2
IL20
IL23R
IL32
IL4
INF2
IQCE
IQCF4
IRF2BPL
ISG15
ITGB5
ITSN2
IYD
JDP2
JMJD1C-AS1
JUND
KCNG1
KCNJ15
KCNK6
KERA
KHDRBS3
KIF1C
KLHL36
KLKP1
KRT2
KRT24
KRT27
KRT36
KRT72
KRT82
KRTAP1-3
KRTAP10-1
KRTAP10-7
KRTAP10-8
KRTAP12-3
KRTAP13-1
KRTAP15-1
KRTAP17-1
KRTAP19-3
KRTAP21-1
KRTAP22-1
KRTAP5-4
KRTAP6-3
KRTAP9-2
LARP6
LATS2
LBX2-AS1
LCAT
LCE1A
LCE2C
LCE2D
LCN1
LGALS14
LHPP
LILRB5
LINC00207
LINC00299
LINC00521
LINC00548
LINC00575
LINC00606
LINC00626
LINC00635
LINC00642
LINC00656
LINC00691
LINC00698
LINC00710
LINC00841
LINC00879
LINC00919
LINC00928
LIPK
LOC100128554
LOC100129636
LOC100131635
LOC100287010
LOC100422737
LOC100499484-C9ORF174
LOC100507443
LOC157273
LOC283332
LOC283914
LOC284294
LOC284395
LOC284661
LOC286238
LOC340107
LOC340357
LOC388942
LOC400620
LOC400654
LOC440704
LOC646268
LPIN3
LRRC37BP1
LSM11
LTBP4
LTBR
LY6K
LYPD8
LYZL4
LYZL6
MAFK
MAGEL2
MALT1
MAP4K2
MAPK1
MAPK3
MAPK8IP1
MAPK9
MAPT-AS1
MARC2
MBD2
MBD3L1
MBL2
MBOAT7
MDFI
MEIS3
MEST
METRNL
MEX3C
MFI2
MGAT5B
MGLL
MICALL1
MINOS1-NBL1
MIR1-1
MIR103B1
MIR105-1
MIR10B
MIR1205
MIR1228
MIR1231
MIR1233-1
MIR1237
MIR1246
MIR1247
MIR1250
MIR1257
MIR1258
MIR125B2
MIR1260A
MIR1265
MIR127
MIR1272
MIR1276
MIR1278
MIR128-1
MIR1281
MIR1287
MIR129-2
MIR1298
MIR1301
MIR130B
MIR1322
MIR133B
MIR135A1
MIR138-2
MIR139
MIR140
MIR145
MIR1537
MIR184
MIR185
MIR18B
MIR1915
MIR193A
MIR193B
MIR195
MIR196A1
MIR197
MIR1973
MIR198
MIR199A2
MIR200B
MIR2053
MIR208A
MIR208B
MIR2113
MIR2116
MIR214
MIR216A
MIR218-1
MIR22
MIR221
MIR222
MIR2276
MIR2277
MIR2392
MIR24-1
MIR2467
MIR26A1
MIR2861
MIR2909
MIR299
MIR29A
MIR29B1
MIR302A
MIR3064
MIR3119-2
MIR3120
MIR3124
MIR3140
MIR3141
MIR3142
MIR3151
MIR3154
MIR3155B
MIR3157
MIR3160-1
MIR3160-2
MIR3165
MIR3167
MIR3170
MIR3173
MIR3180-5
MIR3186
MIR3187
MIR3189
MIR3197
MIR3198-1
MIR3198-2
MIR3199-2
MIR3202-2
MIR320B1
MIR323A
MIR329-1
MIR33A
MIR33B
MIR345
MIR34C
MIR3605
MIR3609
MIR3610
MIR3612
MIR3613
MIR3615
MIR3619
MIR3622A
MIR3661
MIR3665
MIR3668
MIR3688-2
MIR3689A
MIR372
MIR375
MIR378D1
MIR378D2
MIR378E
MIR381
MIR384
MIR3909
MIR3913-2
MIR3919
MIR3924
MIR3936
MIR3939
MIR3943
MIR3976
MIR409
MIR412
MIR423
MIR4254
MIR4256
MIR4264
MIR4272
MIR4274
MIR4275
MIR4283-2
MIR4288
MIR4300
MIR4301
MIR4307
MIR4309
MIR431
MIR4310
MIR4313
MIR4322
MIR4323
MIR4324
MIR4328
MIR4329
MIR433
MIR4422
MIR4429
MIR4435-2
MIR4442
MIR4449
MIR4458
MIR4460
MIR4465
MIR4466
MIR4469
MIR4471
MIR4485
MIR4491
MIR4492
MIR449B
MIR4508
MIR450B
MIR4513
MIR451B
MIR4523
MIR4530
MIR4531
MIR4533
MIR4634
MIR4635
MIR4637
MIR4644
MIR4649
MIR4657
MIR4661
MIR4664
MIR4665
MIR4669
MIR4675
MIR4681
MIR4683
MIR4698
MIR4701
MIR4705
MIR4707
MIR4711
MIR4713
MIR4715
MIR4725
MIR4731
MIR4733
MIR4747
MIR4750
MIR4751
MIR4753
MIR4758
MIR4759
MIR4761
MIR4762
MIR4768
MIR4778
MIR4785
MIR4788
MIR4792
MIR4795
MIR4799
MIR4801
MIR4802
MIR485
MIR487A
MIR494
MIR497
MIR498
MIR501
MIR502
MIR5047
MIR509-3
MIR5095
MIR510
MIR512-1
MIR514A1
MIR520F
MIR523
MIR545
MIR548A1
MIR548AL
MIR548AN
MIR548C
MIR548D1
MIR548D2
MIR548F1
MIR548F2
MIR548G
MIR548H4
MIR548J
MIR548N
MIR548T
MIR548Y
MIR551B
MIR553
MIR556
MIR557
MIR558
MIR564
MIR574
MIR577
MIR586
MIR589
MIR591
MIR592
MIR595
MIR608
MIR614
MIR615
MIR617
MIR624
MIR636
MIR638
MIR645
MIR653
MIR656
MIR657
MIR658
MIR659
MIR660
MIR663B
MIR675
MIR760
MIR765
MIR769
MIR770
MIR802
MIR892A
MIR9-2
MIR92A2
MIR933
MIR934
MIR935
MIR937
MIR938
MIR941-1
MIR941-2
MIR941-3
MIR941-4
MIR942
MIR943
MIR96
MIRLET7B
MIRLET7E
MLKL
MMP26
MOB1B
MPP2
MPP3
MRGBP
MS4A13
MS4A6A
MS4A8
MSX2
MT2A
MTSS1L
MYADM
MYF5
MYO1D
MYO5A
MYOZ3
MYRF
NAGA
NAGS
NCOR2
NCR2
NCR3
NEK6
NFATC1
NHEG1
NINJ1
NLGN2
NME3
NXN
NXPE1
NXPH4
OAS1
OCEL1
OGFR
OPN5
OPRM1
OR10G2
OR10H1
OR10J5
OR10R2
OR10W1
OR11A1
OR13C2
OR13C9
OR13D1
OR13F1
OR14I1
OR1D4
OR1M1
OR2A12
OR2A25
OR2J2
OR2L1P
OR2T1
OR2T11
OR2T34
OR2T6
OR2Y1
OR4A16
OR4B1
OR4C11
OR4C12
OR4C6
OR4F15
OR4F5
OR4K1
OR4L1
OR4M2
OR4N5
OR4Q3
OR52A5
OR52J3
OR52N5
OR56A3
OR5A1
OR5A2
OR5AC2
OR5H14
OR5H2
OR5I1
OR5K4
OR5L2
OR5M1
OR5M8
OR5W2
OR6C4
OR7C2
OR7G3
OR8K3
OR9A2
OSTN
OTOS
OTUD6A
PACRG-AS1
PARVB
PBX2
PCDH1
PCK2
PCOLCE-AS1
PCSK5
PDE4A
PDLIM1
PDLIM2
PDXDC1
PDXK
PDYN
PEG3-AS1
PELI3
PF4
PFN1
PGLYRP3
PHF13
PHLDA2
PHLDA3
PHLPP1
PHYHD1
PIH1D3
PIM1
PIP
PKN3
PLA2G2C
PLCB3
PLCD3
PLCE1
PLEC
PLEKHA4
PLEKHF1
PLEKHG4
PLEKHM2
PLEKHO2
PLIN2
PLIN3
PLXNB2
PLXND1
PNLIPRP1
PNPLA6
PPP1R13L
PPP1R15A
PROCR
PRY
PSG10P
PTGES
PTPN21
PTPRN
PXDC1
PXN
PYCR1
PYDC2
RAB35
RAB43
RAC3
RACGAP1P
RAG1
RAPH1
RBMY1A3P
RBMY2EP
RBPMS
REG3G
REL
RELL2
RFX2
RGL2
RGR
RGS19
RHBDF1
RHOD
RHOG
RIN3
RIPK4
RNASE9
RNF207
RNF215
RNF216P1
RNPEP
RNU11
RNU6ATAC
RNY4
ROBO3
RPS6KA4
RPS7P5
RSPH9
RXRA
S100A10
S100A12
S1PR5
SBDSP1
SCGB1C1
SEC14L6
SEPN1
SERPINA7
SERPINB11
SERTAD1
SESN2
SESTD1
SEZ6L2
SFTPA1
SGPP1
SH2B3
SH2D2A
SH2D3C
SH3BP1
SH3BP2
SH3RF1
SHMT2
SHROOM1
SI
SIGLEC12
SIGLEC7
SIPA1
SIRPD
SIRPG
SLC10A3
SLC12A9
SLC16A5
SLC1A5
SLC22A10
SLC22A15
SLC22A24
SLC22A5
SLC22A6
SLC2A4RG
SLC35E4
SLC39A1
SLC39A14
SLC43A1
SLC46A2
SLC4A3
SLC6A9
SLC9A3R2
SMAD6
SMAD7
SMCO4
SMIM21
SMR3A
SMR3B
SNAI1
SNAR-A2
SNAR-A7
SNAR-C4
SNAR-D
SNAR-H
SNORA11D
SNORA16A
SNORA2A
SNORA44
SNORA53
SNORA55
SNORA61
SNORA70B
SNORA70G
SNORA78
SNORD104
SNORD108
SNORD109B
SNORD113-1
SNORD113-2
SNORD113-4
SNORD114-1
SNORD114-10
SNORD114-13
SNORD114-14
SNORD114-25
SNORD114-3
SNORD114-4
SNORD114-7
SNORD115-11
SNORD115-14
SNORD115-17
SNORD115-21
SNORD115-27
SNORD115-3
SNORD115-30
SNORD115-34
SNORD115-35
SNORD115-37
SNORD115-39
SNORD115-4
SNORD115-43
SNORD115-47
SNORD115-5
SNORD116-12
SNORD116-13
SNORD116-14
SNORD116-15
SNORD116-17
SNORD116-2
SNORD116-21
SNORD116-22
SNORD116-24
SNORD116-3
SNORD116-4
SNORD116-5
SNORD121A
SNORD123
SNORD12B
SNORD2
SNORD23
SNORD32B
SNORD55
SNORD68
SNORD73A
SNORD92
SNORD98
SNX21
SOCS1
SOCS6
SORBS3
SOWAHC
SPAG11B
SPANXD
SPANXN2
SPANXN4
SPATA19
SPATA31D3
SPINK13
SPINK9
SPR
SPRR2E
SPRR2G
SSH3
SSMEM1
STARD10
SULT1A1
SWAP70
SYT3
TAAR8
TAS2R9
TBC1D10A
TBC1D12
TBC1D21
TBKBP1
TCIRG1
TCP10
TCTEX1D4
TECTB
TEX26
TEX33
TFEB
TINAG
TMCO2
TMCO4
TMEM150A
TMEM200B
TMEM233
TMEM30C
TMEM54
TMEM8A
TMPRSS3
TMX4
TNFAIP2
TNFAIP8
TNFAIP8L1
TNFRSF25
TNRC18
TNS3
TNXA
TOB1
TOP1P2
TOR1B
TP53I13
TPST2
TRIP10
TRIP6
TTC39B
TTC7A
TTTY11
TTTY23
TTTY4
TTTY6B
TTTY8
TUBA8
TVP23C-CDRT4
TYMP
UBALD2
UBE2NL
UBTD1
UGT2B17
UNC13A
UNC93B1
USP48
VAMP1
VEGFB
VSTM1
WBSCR27
WFDC12
WFDC8
WTIP
XAGE5
XKR8
XKRY2
ZBP1
ZBTB42
ZDHHC18
ZFP36L2
ZNF395
ZNF697
ZNF703
ZNF831
ZNHIT1
