# Supplementary material for: Unique molecular events during reprogramming of human somatic cells to induced pluripotent stem cells (iPSCs) at naïve state
Source: eLife. 2018 Jan 30;7:e29518. doi: 10.7554/eLife.29518 (PMC5807049; doi:10.7554/eLife.29518)
Supplement: Source data 1. — The Source Data files include the source R code for Figures 2–6. The R scripts use the data in the ‘Expression Data’ folder with the relative path. The ‘Expression Data’ folder contains the non-redundant related gene expression, methylation and histone modification tables for the main figures and figure supplements. [file elife-29518-data1.zip › Source Data/Figure 2-source code data/Cluster/14cluster_2_gene.txt]

A2ML1
AARS
ABCG2
ABTB2
ACACB
ACTN3
ADAM8
ADAMTS20
ADAP2
ADCK2
ADCY10
ADCYAP1
ADORA3
ADRB3
ADTRP
AFAP1L1
AGO4
AICDA
AKAP12
ALAD
ALDOC
ALS2CL
ALS2CR11
ALX3
AMHR2
AMT
ANGPTL7
ANKRD26P1
ANKRD30BL
ANXA3
AOC3
ARHGEF11
ARHGEF34P
ART3
AS3MT
ASAP3
ASS1
ATP2C2
ATP6V0A4
ATP6V0D2
ATP7B
AURKB
AURKC
BCAR4
BCL2L1
BCL6B
BEX2
BHLHA15
BIN2
BPIFC
C12orf40
C12orf42
C14orf105
C16orf70
C19orf35
C1orf174
C1orf186
C1orf200
C1orf210
C1orf87
C2
C2orf48
C2orf72
C3orf52
C6orf10
C6orf147
C7orf57
CABP1
CALML6
CAPG
CAPSL
CASC5
CASP10
CCDC126
CCDC144A
CCDC144B
CCDC144CP
CCDC162P
CCDC63
CCKBR
CCL28
CCNA1
CCNE1
CCR1
CD19
CD22
CD33
CDCP1
CDH5
CDK18
CEACAM1
CEACAM7
CEACAM8
CECR7
CEP72
CES1
CGA
CGB
CGB1
CGB2
CGB5
CGB8
CGNL1
CHAT
CHI3L2
CHRNB1
CHRND
CHST4
CKS1B
CLDN4
CLIP1
CLMN
CLN3
CNGB3
CNNM4
CNTN4
CNTN5
COL28A1
CORO2A
COX4I2
CPN1
CPNE8
CPO
CR1
CRY2
CRYM
CSF3R
CTH
CXCL17
CXCR5
CYP11A1
CYP19A1
CYP2B6
CYP7A1
CYP8B1
DAG1
DAZ1
DCDC2
DCLK3
DDIT3
DDX39A
DDX53
DEFB1
DENND2C
DEPDC5
DKFZp434J0226
DLX3
DLX5
DLX6
DMP1
DNAH3
DNMT3A
DPP10
DPP6
DPRXP4
DQX1
DSCR4
DSG1
DSG2
DSP
DUSP27
E2F8
ECE2
ECH1
EDNRB
EEA1
EFNA1
EGFLAM
EID3
EIF1AD
EIF4E3
ELMO1
EMR3
ENO2
ENPEP
EP300
EPB42
ERBB3
ERVFRD-1
ERVMER34-1
ERVV-1
ERVV-2
ESCO1
ESPL1
ETV3
EZR
FAM103A1
FAM106CP
FAM157A
FAM169A
FAM182A
FAM222A-AS1
FAM47A
FAM90A1
FAM9C
FAT2
FBXL13
FCRL5
FES
FGF12
FHDC1
FLJ22763
FLJ26850
FLJ42969
FOXD4L6
FOXI1
FOXN2
FRG2C
FRMD4B
FSD2
FYB
GAB2
GAB4
GABARAPL3
GABRP
GAGE12C
GAGE12D
GAGE2A
GAGE2C
GALE
GALM
GALNT3
GAS6-AS1
GATA2
GATA3
GATA3-AS1
GATSL2
GBA3
GBP4
GCM1
GDF2
GDPD3
GDPD5
GFRA4
GH2
GINS1
GJA5
GLB1L
GLDN
GNRH2
GOLGA2P5
GP6
GPLD1
GPR132
GPR18
GPR32
GPR56
GPR64
GPR78
GPRC5A
GPRC5D
GRAMD2
GREB1L
GREM2
GRHL1
GRHL2
GRHL3
GSG1L
GSTA3
GSTO2
GSTT2
GUCY1B2
H19
HAVCR1
HCAR2
HCAR3
HDHD3
HHLA1
HILPDA
HMOX1
HORMAD1
HOXA1
HOXB13
HOXC12
HSD17B1
HSD3B1
HSPA2
HTR2C
HUNK
HUS1
HVCN1
ICA1
IGSF1
IGSF10
IL18BP
IL1F10
ILDR1
INPP5B
INSR
IRF6
IRF8
ISM2
ITIH1
ITLN2
KAL1
KANK4
KCNE3
KCTD2
KDM4E
KHDC1
KIAA0040
KIAA1107
KIF16B
KIF2C
KIR3DL2
KLF17
KLK6
KLK8
KLRD1
KMO
KRTAP10-12
LARP1B
LAX1
LCN15
LELP1
LEMD1-AS1
LEUTX
LGALS13
LGALS16
LHB
LIMK2
LINC00028
LINC00221
LINC00323
LINC00330
LINC00632
LINC00648
LINC00664
LINC00842
LINC00851
LINC00857
LINC00922
LINGO2
LOC100128288
LOC100130899
LOC100303749
LOC100505474
LOC100507091
LOC100507373
LOC148709
LOC285484
LOC285593
LOC285626
LOC400655
LOC401242
LOC644936
LOC650293
LOXHD1
LPA
LPHN3
LPIN2
LRG1
LRIG2
LRP2
LRRC37A5P
LRRC8E
LRRTM4
LY75-CD302
LYN
LYPD3
LYPD5
LYPD6B
M1AP
MAEL
MAGEA8
MAGEB1
MAGEB2
MAGEC1
MAP3K4
MAPK4
MAPT
MARS
MBD3L2
MBD3L3
MBD3L4
MBD3L5
MCHR1
MDGA2
MED12L
MEF2BNB-MEF2B
MEG3
MEG8
MESTIT1
MGAT4A
MGC15885
MICB
MLLT10
MMEL1
MOG
MPP7
MRGPRX1
MS4A14
MS4A15
MSMB
MUC15
MUC16
MUC21
MUC6
MYLIP
MYLK3
MYO18B
MYO1E
MYO7A
NASP
NAT8B
NAV2
NBPF11
NCMAP
NCOA2
NCR1
NDUFA6
NEB
NEK8
NKAIN4
NKAPL
NKX2-6
NLRP4
NME6
NMI
NOS2
NOTUM
NPFFR2
NPM2
NPNT
NR5A2
NRBF2
NRBP1
NRG3
NTF4
NTRK3-AS1
NUAK2
NUDT4P1
NUP153
NUPR1
OC90
OGDHL
OLFM1
OLR1
OR1L8
OR4D1
OR51B5
OR51Q1
OR52E4
OR5C1
OR6K6
OR8G1
OSTCP1
OTOP2
OTX1
OVGP1
OVOL1
P2RY14
P2RY6
PAGE2B
PANX3
PARK2
PAX8
PCA3
PCDH11X
PCDHGA12
PCDHGA5
PCDHGA8
PCDHGB3
PDE4C
PDE6H
PGF
PGLYRP4
PHACTR1
PHC1
PHKG2
PHLDB3
PIFO
PITX1
PKD1L1
PKHD1
PKIB
PKP2
PLA2G4F
PLA2G5
PLEKHA7
PLEKHG6
PLIN4
PLXDC2
PMEL
PNMA5
POLE2
POTEG
POU5F2
PPARG
PPP1R3B
PRAME
PRAMEF1
PRAMEF10
PRAMEF11
PRAMEF12
PRAMEF15
PRAMEF16
PRAMEF19
PRAMEF2
PRAMEF22
PRAMEF4
PRAMEF5
PRAMEF6
PRAMEF8
PRAMEF9
PRCD
PRKCH
PRKCZ
PROCA1
PRODH2
PRR5-ARHGAP8
PRSS16
PRSS42
PRSS8
PRTG
PSEN2
PSG11
PSG8
PSMB6
PTBP3
PTCH2
PTN
PTTG2
PVRL4
PWRN1
RAB11FIP1
RAB17
RAB19
RAB25
RAD54L
RANGRF
RASGRF1
RASGRF2
RBBP8NL
RBMY1A1
RBMY1D
RBMY1F
RBMY2FP
RBP7
RDM1
RELT
RFPL2
RFPL4B
RGL4
RHOU
RPL10L
RPL23P8
RPL31P11
RSPH10B2
RTL1
RTP3
RXRG
S100P
SCN4B
SCNN1G
SDK2
SDR42E1
SEC14L4
SEPT14
SFMBT1
SH2B2
SH3GL1P2
SHANK2
SIGLEC16
SLC15A1
SLC16A12
SLC16A13
SLC19A3
SLC1A3
SLC22A11
SLC25A18
SLC29A1
SLC2A14
SLC2A3
SLC34A2
SLC35G3
SLC36A2
SLC44A2
SLC44A5
SLC52A1
SLC52A3
SLC5A10
SLC5A6
SLC5A9
SLC6A10P
SLC6A19
SLC7A3
SLC7A4
SLC7A8
SLC9A1
SLCO2A1
SLITRK4
SMARCA2
SMOX
SNAP23
SOHLH2
SORL1
SOWAHB
SOX30
SP6
SPATA22
SPATA8
SPIN1
SPINK5
SPINK6
SPTB
SRCAP
SRPK3
SST
ST8SIA3
STAG3
STAU2-AS1
STOM
STRC
SULT2A1
SULT2B1
SUSD3
SV2C
SVOP
SYCE1
TAF1L
TBX20
TC2N
TCTE1
TDGF1P3
TDRD1
TEC
TET2
TEX35
TEX37
TFF1
TFRC
TGFBR3
TIMP4
TINAGL1
TK1
TLDC2
TMBIM1
TMC1
TMEM125
TMEM196
TMEM236
TMEM247
TMEM254-AS1
TMEM52B
TMEM63A
TMPRSS11E
TMPRSS13
TMPRSS2
TMPRSS4
TNNT2
TP63
TRIM43
TRIM43B
TRIM48
TRIM49
TRIM49B
TRIM49C
TRIM49D1
TRIM49D2P
TRIM51
TRIM53AP
TRIM6
TRIM6-TRIM34
TRIM64
TRIM64B
TRIML1
TRIML2
TSIX
TSPAN18
TSPY1
TSPY2
TSPY3
TSPY4
TSPY8
TTC39A
TTLL6
TUBA3D
TXK
TYRO3
UBAP2
UBXN11
UCA1
UGT3A2
UHRF1BP1
UNC5A
UNC80
USP29
VAV1
VCY
VGLL1
VTCN1
VWA3A
VWF
WDR16
WDR66
WDR72
WFDC2
WFDC6
WNT11
WNT3A
WWC1
XAGE2
XIST
YTHDF1
YY1AP1
ZAN
ZCCHC8
ZCCHC9
ZDHHC15
ZMYM3
ZNF114
ZNF136
ZNF165
ZNF204P
ZNF208
ZNF257
ZNF318
ZNF329
ZNF366
ZNF391
ZNF415
ZNF429
ZNF468
ZNF473
ZNF490
ZNF492
ZNF525
ZNF528
ZNF555
ZNF556
ZNF560
ZNF568
ZNF577
ZNF614
ZNF625
ZNF665
ZNF667
ZNF667-AS1
ZNF714
ZNF726
ZNF732
ZNF750
ZNF829
ZNF836
ZNF876P
ZNF98
ZSCAN12P1
ZSCAN21
ZSCAN4
ZSWIM3
