# Supplementary material for: Unique molecular events during reprogramming of human somatic cells to induced pluripotent stem cells (iPSCs) at naïve state
Source: eLife. 2018 Jan 30;7:e29518. doi: 10.7554/eLife.29518 (PMC5807049; doi:10.7554/eLife.29518)
Supplement: Source data 1. — The Source Data files include the source R code for Figures 2–6. The R scripts use the data in the ‘Expression Data’ folder with the relative path. The ‘Expression Data’ folder contains the non-redundant related gene expression, methylation and histone modification tables for the main figures and figure supplements. [file elife-29518-data1.zip › Source Data/Figure 2-source code data/Cluster/14cluster_3_gene.txt]

ACTC1
ADAM20P1
ADAM3A
ADCY2
ADCY5
ALAS1
ALDH3B2
ALOX12B
ALOXE3
AMPD3
ANGPT4
ANKRD6
ANXA8
ANXA8L1
APOBEC2
ARHGAP1
ASB2
ASNS
ATP10B
ATP1A4
BATF
BEX5
BLNK
C10orf10
C10orf11
C10orf54
C17orf47
C1orf21
C3orf20
C4A
C4B
C4BPB
C4orf17
C4orf33
CACNA1S
CALCB
CASQ1
CATSPERD
CBLB
CBR3-AS1
CCDC169-SOHLH2
CCL25
CCL4
CCR7
CD274
CD74
CD84
CDHR4
CES1P1
CETP
CGB7
CLEC1A
CLIC3
CLK1
CMAHP
CMYA5
COBLL1
CPM
CRHR1
CSF1R
CSF2RB
CSMD1
CSPG4P1Y
CT45A4
CTNNB1
CTRB1
CXCR6
CYP21A1P
DACH2
DENND2D
DKK4
DLG5
DNAJB8-AS1
DOCK8
DUPD1
DUSP13
EIF2B2
ELF5
ENDOU
ERN1
ERP27
ESRRG
EXOC3L4
FAM101A
FAM160A2
FAM162A
FAM182B
FAM49A
FAM65B
FAM71E2
FAM89A
FAR2
FASLG
FBXO11
FLJ16779
FOLR2
FOXO4
FREM1
GABRA3
GABRB2
GABRE
GAGE12B
GAGE12I
GAGE12J
GAGE2E
GAGE6
GCSAM
GLA
GLP1R
GPR115
GPR141
GPR146
GSTTP2
HDAC8
HMP19
HNRNPA1P33
HOPX
HOXA11-AS
HPYR1
HSPB8
HTR1D
HTRA4
IFNK
IGSF5
IL1RN
IL20RB
IL36RN
IMPG1
INHA
INSL4
IRGM
ISY1-RAB43
ITGB4
ITGB6
ITIH5
KANK1
KCNA7
KCNJ1
KCNN4
KHK
KIAA1598
KL
KRT18
KRT23
KRT7
KRT80
KRT86
KRTAP4-1
LAIR2
LAMP3
LEMD1
LEP
LINC00303
LINC00308
LINC00620
LINC00623
LINC00636
LINC00643
LINC00658
LINC00870
LIPG
LMO2
LOC100129935
LOC100130700
LOC100132741
LOC100287225
LOC100289650
LOC115110
LOC283299
LOC286177
LOC440028
LOC653513
LY9
MAGEA3
MAGEA6
MAGEB16
MAN1A2
MBOAT4
MCTP2
MFSD12
MIR7-3HG
MKRN7P
MORC2-AS1
MPP1
MS4A12
MT4
MTCP1
MTNR1B
MUC17
MUC2
MUC20
MYH10
NANOS2
NBPF10
NBPF14
NBPF6
NBPF9
NCF4
NEDD9
NET1
NEU4
NOBOX
NOSTRIN
NPHP3-AS1
NR1H3
NR4A1
NXF5
NXPH3
OPN3
OR11H4
OR2AK2
OR2L8
OR52N4
OR6T1
OTUB2
OXGR1
PADI4
PAGE4
PATE2
PAX4
PDGFB
PDLIM3
PHB2
PHYHIPL
PLA2G15
PLA2G2D
PLAC4
PLEKHG4B
PNP
POU3F4
PPARD
PPIAL4C
PPY
PROM2
PRR7-AS1
PRR9
PSD4
PSG2
PSG3
PSG4
PSG6
PSG9
PTCHD3
PTPRE
PTPRVP
RANBP17
RASL11B
RBM46
RBMY1B
RCAN3AS
RLBP1
RPPH1
S100A7
S1PR2
SAA1
SAMD12
SCARNA13
SCARNA7
SCRT2
SEMA7A
SH2D4A
SH3BP5
SH3TC2
SIDT2
SIGLEC6
SIRPB1
SIRPB2
SKAP1
SLC13A4
SLC25A34
SLC26A5
SLC27A6
SLC28A3
SLC31A2
SLC38A3
SLC39A12
SLC40A1
SLC7A2
SLC8A3
SMPDL3B
SNORD10
SNURF
SPAG1
SPOCK3
SPON1
SPPL2C
SPRR3
SSX4B
ST3GAL4
STARD5
STK40
STS
STX11
STYK1
SUOX
SYS1-DBNDD2
SYT8
TCEAL2
TEAD3
TEX14
TEX264
TEX30
TFAP2A
TGM1
TMEM139
TMEM40
TNF
TNFAIP3
TNFRSF1B
TNRC6C-AS1
TPD52L3
TRABD2A
TRANK1
TREM1
TREML2
TRIM34
TRIM63
TRPV2
TRPV6
TSG1
TTC7B
UGT1A10
WFS1
WNT7B
ZC2HC1C
ZDHHC14
ZFHX3
ZNF160
ZNF32-AS3
ZNF440
ZNF597
ZNF702P
