# Supplementary material for: Unique molecular events during reprogramming of human somatic cells to induced pluripotent stem cells (iPSCs) at naïve state
Source: eLife. 2018 Jan 30;7:e29518. doi: 10.7554/eLife.29518 (PMC5807049; doi:10.7554/eLife.29518)
Supplement: Source data 1. — The Source Data files include the source R code for Figures 2–6. The R scripts use the data in the ‘Expression Data’ folder with the relative path. The ‘Expression Data’ folder contains the non-redundant related gene expression, methylation and histone modification tables for the main figures and figure supplements. [file elife-29518-data1.zip › Source Data/Figure 2-source code data/Cluster/14cluster_4_gene.txt]

ABCB5
ABCG1
ADCY1
ADCYAP1R1
ADD2
ADORA2A-AS1
AFF2
AFG3L1P
AGL
AGR3
AIF1L
AK4
AKAP1
AKR1D1
ALOX5
APC2
APOBEC3F
AQP3
ARGFX
ARHGEF15
ARHGEF5
ATAD3C
ATP11A
ATP13A2
ATP1A3
ATP2A3
ATP8A2
ATXN7L1
AUH
B4GALNT3
BCAM
BCL2L11
BCRP3
BDH1
BIK
BMP2K
BMP7
C4orf19
C9orf135
CA2
CAAP1
CACNA2D2
CALB1
CALY
CAMKV
CBX2
CCDC34
CD200
CD200R1
CD48
CDC14A
CDH1
CDHR1
CDHR5
CDKN1C
CDS1
CEACAM5
CELSR1
CELSR2
CENPV
CERS1
CFD
CHMP4C
CHODL
CHPT1
CHRNA10
CKMT1A
CKMT1B
CLDN10
CLDN7
CLUHP3
CNGA1
CNTNAP2
COCH
COLEC11
COX5A
CPLX1
CXADR
CXorf58
CYP2S1
DAPK1
DAZ2
DAZ3
DAZ4
DHCR24
DLL3
DLL4
DOCK3
DOCK9
DPPA4
DSCAML1
DSG3
DTNB
DTX2
EBF3
ECEL1
ECEL1P2
EDARADD
EMID1
ENO1-AS1
ENTPD6
EPB41L5
EPCAM
EPHA7
EPPK1
ERICH1
ERMP1
ESR2
ESRG
ESRP1
EXPH5
F11R
FA2H
FABP3
FABP7
FAM102B
FAM105A
FAM124A
FAM155B
FAM174B
FAM20A
FAM213A
FAM221A
FAM226A
FAM69B
FASN
FBP1
FGD4
FLJ13224
FLJ37453
FLVCR2
FN3K
FOLR1
FPR2
FPR3
FRAS1
FRMD1
FZD3
FZD5
GABRR3
GADD45G
GAL
GALNT6
GALNT8
GBX2
GCA
GDF3
GGT5
GGT6
GHRLOS
GKAP1
GLDC
GNG13
GNG4
GPC2
GPC3
GPM6B
GPR153
GPX2
GUCA1A
HES2
HES6
HID1
HIST1H1A
HIST1H1E
HIST1H2AD
HIST1H2AJ
HIST1H4J
HIST2H3D
HLA-DPB2
HLA-DRB1
HLA-F
HMGB3
HOMER2
HOOK1
HOXD1
HOXD4
HPGD
HSD11B2
HSD17B7
HYAL1
ICOSLG
IFITM1
IGHMBP2
IGSF3
IGSF9
IMPA2
INA
INADL
INGX
INPP5D
INPP5J
INSM1
IQCH-AS1
IQGAP2
ITPK1-AS1
ITPR3
KCNN1
KCTD1
KIAA1551
KIAA1804
KIAA1958
KIF21A
KIF5A
KIF5C
KLF15
KLF4
KLF5
KLF8
KLRG2
KREMEN2
KRT8
KRTAP5-1
L1TD1
LAMA1
LAMA5
LANCL3
LDHC
LEFTY1
LGR6
LHX6
LIMCH1
LIN28B
LINC00086
LINC00163
LINC00485
LNX1
LOC100287944
LOC100505817
LOC100506071
LOC100507351
LOC284837
LRIT2
LRRC61
LSR
MAGEA1
MAP7
MAP7D2
MAPK13
MARC1
MARCH9
MARS2
MCF2L
MERTK
MFAP3L
MIR17HG
MMP15
MMP17
MOB2
MPHOSPH8
MROH6
MS4A3
MT1E
MT1F
MT1G
MT1H
MT1M
MT1X
MTUS1
MTX2
MUC4
MUC5B
MX1
MYH7B
MYO5B
MYO5C
MYOC
NANOG
NAT8L
NCBP2-AS2
NCEH1
NDUFAF4
NDUFV1
NEBL
NEFH
NHS
NLRP7
NMU
NODAL
NPPC
NUDT8
ORC1
OTX2
PABPC1P2
PAQR4
PARP1
PBX3
PCDHA1
PCSK1
PCSK1N
PDCL3P4
PDPN
PDXP
PHKA1
PIM3
PLA2G16
PLA2G6
PLBD1
PLCG2
PLEKHB1
PNMAL1
POM121L10P
POU3F1
POU5F1
POU5F1P3
POU6F1
PPAN-P2RY11
PPARGC1B
PPL
PPP1R12B
PPP1R13B
PRDM1
PRF1
PRKCG
PRKCQ-AS1
PRODH
PROM1
PRR15
PTPRH
PTPRU
PVR
PVRL1
PWWP2B
RAB11FIP4
RAB15
RAB20
RAB3D
RALGAPA2
RASL11A
RASSF2
RCL1
REC8
REEP1
RELL1
RENBP
REPS2
RGMA
RHPN1
RMRP
RNASET2
RNF125
RNF157
RNF223
ROR2
RPP25
RPS6KL1
RTN4R
RTN4RL2
RUNDC3A
SALL4
SBK1
SCAMP5
SCGB1A1
SCGB3A2
SCN3B
SCNN1A
SDCBP2
SEMA4D
SEMA6A
SEPP1
SERPINB9
SESN3
SH3D21
SHC2
SIPA1L2
SIRT1
SLC22A12
SLC25A16
SLC25A19
SLC25A44
SLC2A8
SLC43A2
SLC45A3
SLC47A1
SLC4A8
SLCO4A1
SMPD2
SMTNL2
SOBP
SORBS1
SORT1
SOWAHD
SP5
SPINK2
SPSB2
SPSB4
SRM
SRRM5
ST6GAL1
ST6GALNAC1
ST6GALNAC2
STON2
SUSD2
SYCP2
SYDE2
SYNE2
SYT2
TAS1R3
TAS2R41
TBCD
TDGF1
TEKT4P2
TKTL1
TMC5
TMEM238
TMEM51
TMEM51-AS1
TMPRSS12
TNNT1
TOP1MT
TPD52
TPPP
TRAF3IP2-AS1
TRAPPC6A
TRDN
TRIM29
TRPM6
TSHR
TSPAN15
TSPEAR
TUBB2A
TUBB2B
TUBB4A
UNC5B-AS1
UST
VAMP8
VENTX
VWA1
WARS
WDR11-AS1
WIPF3
WNK2
WNT10A
WSCD1
XKR4
YPEL2
ZBTB10
ZBTB11-AS1
ZNF28
ZNF280A
ZNF321P
ZNF326
ZNF48
ZNF483
ZNF506
ZNF529
ZNF578
ZNF600
ZNF620
ZNF675
ZNF682
ZNF695
ZNF704
ZNRF2
ZNRF3
ZSWIM7
