# Supplementary material for: Unique molecular events during reprogramming of human somatic cells to induced pluripotent stem cells (iPSCs) at naïve state
Source: eLife. 2018 Jan 30;7:e29518. doi: 10.7554/eLife.29518 (PMC5807049; doi:10.7554/eLife.29518)
Supplement: Source data 1. — The Source Data files include the source R code for Figures 2–6. The R scripts use the data in the ‘Expression Data’ folder with the relative path. The ‘Expression Data’ folder contains the non-redundant related gene expression, methylation and histone modification tables for the main figures and figure supplements. [file elife-29518-data1.zip › Source Data/Figure 2-source code data/Cluster/14cluster_5_gene.txt]

A4GALT
AARS2
ABCA7
ABCB8
ABHD12B
ACADS
ACAN
ACHE
ACOT11
ACOT4
ACOXL
ACP5
ADAMTSL2
ADAMTSL4
ADM5
ADORA2A
ADRA2C
ADRBK2
AHCYL2
AIM1L
AIRE
AJAP1
AKAP3
AKNA
ALPI
ALPL
ALPP
ALPPL2
AMER2
AMER3
AMZ1
ANKRD20A5P
ANKRD24
ANKRD55
ANO5
ANO9
AP1M2
APOBEC3D
APOBEC3G
APOBR
APOC1
APOC1P1
APOE
AQPEP
ARHGAP8
ARHGDIG
ARHGEF16
ARID3A
ARID3B
ARL11
ARRDC2
ASCL1
ASCL2
ASGR2
ASIC3
ASRGL1
ATAD3B
ATCAY
ATG2A
ATG3
ATG9B
ATP12A
ATP4A
ATP6V1B1
ATP8B3
AUNIP
B3GNT7
BAIAP2L1
BARD1
BARHL2
BATF3
BEND4
BHLHE23
BHMT2
BRD4
BRDT
BRWD3
BSN
BSPRY
BTK
BTLA
C10orf95
C17orf53
C19orf33
C19orf57
C1QBP
C1orf106
C1orf233
C1orf61
C2CD4C
C4orf51
C6orf106
C6orf132
C6orf136
C9orf84
CACNA1B
CACNA1H
CACNA1I
CALN1
CAMP
CAMSAP3
CATSPERG
CBFA2T2
CBLC
CBX8
CCDC120
CCDC64
CCDC64B
CCDC69
CCDC88B
CCNA2
CCR3
CCR8
CD1D
CD200R1L
CD2AP
CD320
CD53
CD7
CD9
CDA
CDC42BPG
CDCA4
CDH23
CDH3
CDT1
CDX1
CDX2
CEACAM6
CEBPA
CECR5
CELSR3
CENPA
CERS4
CES3
CGN
CHDH
CHGA
CHRNE
CHST8
CHTF18
CIB2
CIDEC
CLDN3
CLDN6
CLDND2
CLEC4G
CLPX
CLUH
CMTM4
CNBD2
CNKSR1
CNNM3
CNR2
COBL
COL9A3
COQ4
CPEB3
CPVL
CPXM2
CR1L
CRB3
CREBL2
CRIP1
CSPG5
CT47A1
CUX2
CYP2C8
CYP2E1
CYP2F1
DACT2
DCAF4
DCAF4L2
DCST1
DDIT4L
DDX28
DDX43
DEF6
DENND1C
DENND3
DEPTOR
DERL3
DGKZ
DHDH
DHRS13
DLK1
DLX4
DMBX1
DMRTB1
DMRTC2
DNAJA4
DNMT3B
DNMT3L
DOCK6
DPEP3
DPPA2
DPPA3
DPPA5
DPRX
DSC2
DSCC1
DSCR8
DUS3L
DUSP16
DUSP8
DUSP9
DVL2
ECHDC2
ECI1
EEF1A2
EFHD1
EFNA2
EFR3B
EGLN3
EIF3B
ELAVL3
ELF3
ELFN2
ELMO3
EMILIN2
EML2
EMR4P
ENHO
ENTPD2
EPHA1
EPHX3
EPO
EPOR
EPS8L1
EPS8L2
ESPN
ESRP2
ESRRA
EXOC3L1
FAAH
FAM102A
FAM106A
FAM110A
FAM122C
FAM124B
FAM133A
FAM151A
FAM157B
FAM184A
FAM46B
FAM63B
FAM71E1
FAM78A
FAM83F
FAM83G
FAM83H
FAM84B
FAM96B
FANCA
FANCE
FBN3
FBXO36
FCHO1
FDXR
FGF13
FGF4
FGF8
FGFR2
FGFR3
FGFR4
FGL1
FIBCD1
FIGNL2
FKBP1AP1
FLCN
FLVCR1
FMNL1
FOLH1B
FOXA3
FOXH1
FOXI3
FOXM1
FOXR1
FOXR2
FRAT2
FRS3
FUCA1
FUT1
FUT3
FXYD4
FXYD6
FZD10
FZD10-AS1
GABRB3
GABRD
GABRG1
GAS7
GCH1
GCNT2
GDPD2
GET4
GFRA2
GGT1
GGTLC2
GIGYF1
GINS3
GIPC2
GLB1L3
GLT1D1
GNA13
GOLGA7B
GPR114
GPR133
GPR19
GPR4
GPRC5C
GPT2
GPX3
GRB7
GRID2
GRIN2D
GRM2
GRM4
GRM6
GRTP1
GSG2
GSTM4
GTPBP3
GTSF1
GUSBP11
GYLTL1B
HAND1
HAP1
HAUS4
HBA1
HBA2
HCAR1
HCFC1
HCN2
HENMT1
HERC5
HESX1
HEY2
HIC2
HIP1R
HIST1H2BB
HIST1H4A
HKR1
HMGA1
HMHA1
HNF4A
HOXB1
HOXB2
HOXB3
HOXC13
HOXD13
HPDL
HPN
HRK
HS6ST1
HSBP1L1
HSH2D
HTR3A
HYAL4
HYALP1
IFNLR1
IL34
IL6R
INCENP
ING2
IPMK
IQSEC1
IRX2
IRX4
ISM1
ITGA2B
ITGAM
ITGAX
ITPRIPL1
JAG2
JPH3
JUP
KAZN
KBTBD7
KCNA4
KCNA6
KCNB1
KCNC3
KCNG3
KCNH2
KCNK12
KCNK5
KCNQ2
KDM2B
KHDC1L
KHDC3L
KIAA1257
KIAA1751
KIAA1919
KIF12
KIF17
KIF22
KIFC2
KIRREL2
KLC3
KLK13
KLK4
KNG1
KRT16P2
KRT16P3
KRT19
KRTCAP3
KTI12
LACE1
LAD1
LAMC3
LCP1
LDHD
LDLRAP1
LHFPL1
LHFPL3-AS2
LIM2
LIN28A
LINC00189
LINC00624
LINC00649
LINGO1
LIPH
LLGL2
LMTK3
LOC100134317
LOC100499484
LOC100507194
LOC100631378
LOC253044
LOC284412
LOC441455
LOC441666
LOC641367
LOC650226
LOC728752
LPAR2
LPHN1
LRFN5
LRRC47
LRRN2
LUZP4
LY75
MAFA
MAL2
MAN1C1
MANEAL
MAP4K1
MAPK8IP2
MAPKAPK5
MARCH8
MARVELD3
MAST3
MATK
MED9
MEIOB
METTL21A
MFSD7
MIIP
MIR205HG
MKRN1
MKRN3
MLN
MLXIPL
MNX1
MOGAT3
MPPED2
MPV17L
MRAP2
MROH1
MRS2
MSH2
MSH6
MSTO1
MT1A
MTL5
MTOR
MYBL2
MYCN
MYH14
MYLPF
MYO19
MYO1G
MYO3A
N4BP3
NAA11
NANOGNB
NDUFAB1
NEK5
NF2
NFKB2
NGEF
NINL
NIPAL1
NLRC4
NLRP12
NLRP2
NLRP9
NMRK2
NMUR1
NOS3
NPHS1
NPTX1
NPTX2
NQO2
NR6A1
NRBP2
NRIP3
NRXN2
NSMAF
NT5M
NUDT14
NUDT4
OIP5
OLAH
OOEP
OPLAH
OR1L6
OR8D1
ORAI1
OSBPL11
OVOL2
P2RX2
PABPC1L
PABPC1L2B
PACSIN1
PACSIN3
PAFAH1B3
PAK6
PALM3
PARD6B
PAX2
PAX5
PBX4
PCED1B
PCGF6
PCYT2
PDCL2
PDE6G
PDGFA
PDK3
PDZD4
PEG3
PHOSPHO1
PIAS4
PIF1
PIK3R5
PIM2
PINK1
PITPNC1
PITPNM2
PIWIL1
PKMYT1
PKP3
PLEKHH3
PLK5
PNKD
PNPLA5
POLD1
PP7080
PPAP2A
PPIF
PPM1B
PPM1H
PPP1R16B
PPP2R2C
PQLC1
PQLC3
PRAMEF20
PRAMEF7
PRAP1
PRDM14
PRIMA1
PRKCD
PRKG2
PRR23A
PRR5
PRUNE2
PRX
PSD
PSORS1C3
PTCHD2
PTH1R
PTPN6
PTPRF
PUS1
PXN-AS1
RAB37
RAB39A
RAB3IL1
RAB42
RAD51
RADIL
RAI2
RAP1GAP
RAP1GAP2
RAPSN
RASAL1
RASD1
RASGEF1A
RASGEF1C
RASGRP2
RASGRP4
RASSF7
RBL1
RBM15
RBM38
RBM47
RBPMS2
RECQL4
REEP6
REM1
REST
RET
REXO1L2P
RFPL4A
RGL3
RGS11
RGS14
RHOV
RHPN2
RILP
RIMS3
RINL
RLTPR
RNF138
RNF138P1
RNF183
RNF19B
RNF44
ROGDI
RPL3L
RPL8
RPLP0P2
RPS10P7
RPS15
RPS6KA1
RPS6KA5
RPSAP58
RPUSD3
RRAD
RREB1
RRP12
RTBDN
RTKN
RYR1
S100A14
SALL3
SAMHD1
SAPCD2
SCARNA17
SCARNA2
SCHIP1
SDHAP3
SEC14L5
SEMA4A
SEMA4B
SEMA4C
SEPHS2
SFN
SH2D3A
SH2D5
SH3TC1
SHD
SHMT1
SHPK
SHROOM2
SIGIRR
SIGLEC11
SKA3
SKIDA1
SLC12A3
SLC12A7
SLC16A10
SLC17A7
SLC19A1
SLC22A31
SLC25A29
SLC25A31
SLC25A35
SLC27A4
SLC29A2
SLC2A4
SLC30A2
SLC35G6
SLC37A4
SLC39A4
SLC3A2
SLC4A1
SLC4A11
SLC5A5
SLC6A6
SLC7A5
SLC7A7
SLC8A2
SLC9A3
SLCO1A2
SLCO4C1
SLX1A
SLX1B-SULT1A4
SMPD4
SMPDL3A
SNX10
SNX8
SOWAHA
SOX13
SOX15
SP8
SPATA2
SPATC1
SPDYC
SPIC
SPINT1
SPINT2
SPIRE2
SREBF1
SRRM3
ST14
ST6GALNAC3
ST8SIA6-AS1
STAC2
STRIP2
STX3
STXBP2
SUMO1P1
SUN3
SURF2
SURF6
SUV420H2
SWSAP1
SYCP3
SYMPK
SYN2
SYNGR3
SYPL2
SYT13
SYT7
TAF4
TAF4B
TCEA1
TCERG1L
TCF7
TCL1B
TDH
TDRD5
TDRD6
TDRD9
TDRP
TEAD4
TET1
TEX40
TFAP2C
TFAP2E
TFCP2L1
TFR2
THEG
THEMIS2
THOC6
TICRR
TIMM44
TINCR
TJP2
TLE3
TMC4
TMC6
TMC7
TMEM132C
TMEM145
TMEM154
TMEM170A
TMEM180
TMEM229B
TMEM30B
TMEM37
TMEM41B
TMEM52
TMEM74B
TMPO
TNFRSF8
TNFSF8
TNFSF9
TNIP2
TNK1
TNNC2
TNNI3
TOMM40
TONSL
TOR3A
TP73
TPCN2
TPRX1
TPTE
TPTE2P3
TPTEP1
TRABD2B
TRH
TRIB3
TRIM58
TRIM60
TRIM61
TRIM71
TRPV3
TSEN54
TSGA10IP
TSHZ2
TSTD1
TTLL4
TUBBP5
TULP2
UAP1L1
UBE2C
UGCG
UNC13D
UNC93A
UNG
UPP1
UQCRH
USP28
USP32P1
USP32P2
USP43
USP6
UTF1
UTS2R
VASH2
VAT1
VAV2
VCX
VCX2
VCX3A
VCX3B
VIPR1
VPS37C
VSIG10
WBSCR17
WDR34
WDR62
WNT10B
WNT3
WNT6
WNT7A
YBX2
YEATS4
YRDC
ZBTB24
ZBTB8B
ZDHHC23
ZDHHC8P1
ZFP3
ZFP42
ZFP57
ZIC3
ZNF100
ZNF232
ZNF296
ZNF300P1
ZNF354A
ZNF398
ZNF470
ZNF486
ZNF488
ZNF534
ZNF540
ZNF552
ZNF571
ZNF571-AS1
ZNF607
ZNF613
ZNF649
ZNF676
ZNF679
ZNF696
ZNF716
ZNF729
ZNF788
ZNF844
ZNF878
ZNF90
ZNF99
ZSCAN1
ZSCAN10
ZYG11A
