# Supplementary material for: Unique molecular events during reprogramming of human somatic cells to induced pluripotent stem cells (iPSCs) at naïve state
Source: eLife. 2018 Jan 30;7:e29518. doi: 10.7554/eLife.29518 (PMC5807049; doi:10.7554/eLife.29518)
Supplement: Source data 1. — The Source Data files include the source R code for Figures 2–6. The R scripts use the data in the ‘Expression Data’ folder with the relative path. The ‘Expression Data’ folder contains the non-redundant related gene expression, methylation and histone modification tables for the main figures and figure supplements. [file elife-29518-data1.zip › Source Data/Figure 2-source code data/Cluster/14cluster_6_gene.txt]

AADACL4
AASDHPPT
ABCA3
ABCC4
ABHD14A-ACY1
ABHD16A
ABLIM1
ABLIM2
ACADSB
ACOX1
ACP6
ACSM1
ACSS3
ACTL8
ACTN2
ACTR3C
ADAM22
ADAM5
ADAMTS19
ADAT2
ADH1A
ADHFE1
ADIPOQ
ADRA2B
AFP
AGPAT9
AGR2
AHSG
AIMP2
AIPL1
AK9
AKAP14
AKAP6
AKNAD1
AKR7A3
ALB
ALDH1A1
ALDH1A2
ALDH3A1
ALPK3
AMER1
AMFR
AMOT
ANK2
ANKEF1
ANKRD20A11P
ANKRD20A3
ANKRD26P3
ANKRD34B
ANKRD34C
ANKRD36BP2
ANKRD45
ANKRD65
ANO4
ANO7
ANP32AP1
AP1S3
APBA1
APBA2
APCDD1L-AS1
APLNR
APOL1
APOL4
APOOL
ARHGAP36
ARHGEF26-AS1
ARHGEF33
ARL9
ARMC4
ARPP21
ARX
ASAH1
ASB17
ASB4
ASB9
ASTN1
ASXL3
ATP11C
ATP4B
ATP6AP1L
ATP6V0E2
ATP6V0E2-AS1
ATP8B4
ATP9A
ATRNL1
AVIL
AZGP1
B3GALT1
BAAT
BASP1P1
BCL11A
BCL2L14
BCO2
BHLHE22
BMP4
BMX
BTBD17
BTN1A1
BTNL3
BTNL9
BZW2
C10orf111
C10orf99
C11orf1
C11orf95
C12orf76
C15orf41
C16orf54
C17orf102
C1QTNF3-AMACR
C1QTNF9B
C1QTNF9B-AS1
C1orf204
C20orf166
C20orf173
C2CD4A
C2CD4B
C2orf16
C2orf80
C3
C3orf58
C6orf141
C8orf44
C8orf46
C9orf50
C9orf72
CA13
CABLES1
CACHD1
CACNA1E
CACNA2D1
CACNA2D3
CACNG4
CADM1
CADM2
CADPS
CAMK2B
CAMKMT
CAPN13
CAPN5
CAPN6
CAPN8
CARD9
CASC1
CASR
CBR4
CCDC125
CCDC14
CCDC141
CCDC181
CCL8
CCSER1
CD101
CD163L1
CD1E
CD2
CD247
CD27
CD38
CD55
CDC16
CDC20B
CDH24
CDH9
CDON
CDYL
CELF4
CEND1
CENPVP1
CERK
CFC1
CFC1B
CFTR
CHAC2
CHCHD6
CHCHD7
CHML
CHN2
CHRNA3
CHRNA4
CHRNA5
CHRNB4
CHST13
CKB
CLCA2
CLCN2
CLCN3
CLDN22
CLDN24
CLDN5
CLGN
CLLU1
CLU
CLYBL
CMTM7
CNFN
CNKSR2
CNR1
CNST
CNTFR
CNTLN
CNTN2
COL10A1
COL11A2
COL17A1
COL25A1
COL4A3
COL4A4
COL6A6
CPA2
CPLX2
CPNE5
CPS1
CRB1
CREG1
CRHBP
CRHR1-IT1
CRISP2
CRMP1
CRYBA2
CRYM-AS1
CSGALNACT1
CST2
CTCFL
CTNNA3
CTNND2
CXCR1
CXorf23
CYP26A1
CYP26C1
CYP2J2
CYP3A43
CYP4X1
CYP4Z1
CYP7B1
CYYR1
D21S2088E
DACH1
DAPK2
DAZL
DBNDD2
DCAF8L1
DCHS2
DCLK1
DCX
DENND1A
DENND6A
DESI1
DGAT2
DGKE
DHFR
DHRS2
DHRS7
DHRS9
DKFZP434H168
DKFZP434I0714
DLEC1
DLEU1
DLG2
DLL1
DMBT1
DMKN
DMTN
DNAH2
DNAJC6
DNM3
DOK6
DPY19L2P4
DPYS
DPYSL5
DRAXIN
DRD2
DSC3
DTD1
DUSP2
DUSP22
DYNC1I1
DYSF
DYX1C1
DZANK1
E2F5
EBF2
ECHS1
EDAR
EEPD1
EFHC2
EHF
EID2B
EIF1AY
ELAVL2
ELMOD1
ELOVL7
EMBP1
EML5
ENTHD1
ENTPD3
ENTPD3-AS1
EPHA8
EPHB1
EPHB6
EPHX2
ERC2
ERC2-IT1
ESAM
ESR1
ESX1
ETV7
EVPL
EXOC6
EXOC6B
EYA1
EYA4
EYS
F3
F7
FAM110B
FAM111B
FAM127B
FAM134B
FAM135B
FAM149A
FAM153A
FAM153C
FAM159B
FAM163A
FAM171A2
FAM189A1
FAM19A5
FAM201A
FAM47C
FAM64A
FAM69C
FAM83B
FAM95B1
FANCF
FBXL22
FBXO15
FBXW2
FETUB
FEZF1
FEZF1-AS1
FGD3
FGF14-AS2
FGF14-IT1
FGFBP1
FGL2
FHL5
FIGN
FLJ22184
FLJ27354
FNBP1L
FNDC5
FOLH1
FOXA1
FOXE1
FOXN3
FREM2
FRMD3
FRMPD2
FSD1L
FST
FUT8-AS1
FUT9
FXYD3
FZD9
G6PC3
GAA
GAB1
GABRA5
GABRB1
GAD1
GADL1
GAGE2D
GBP6
GCNT3
GFOD1
GFOD2
GGH
GIMAP5
GJB6
GK
GK3P
GLUL
GLYATL1
GLYATL2
GNAO1
GOLGA6L9
GPC4
GPC5
GPD1L
GPM6A
GPR123
GPR37
GPR50
GPR82
GPR85
GPR98
GPRIN1
GPT
GRASP
GRIA4
GRIK5
GRIN2B
GRM8
GRPR
GSDMC
GSTA1
GSTA4
GSTP1
GSX2
GUSBP3
GUSBP9
GYS2
HAL
HAMP
HCG26
HCK
HCP5
HCRTR2
HDC
HELT
HHLA2
HIST1H2AC
HIST1H2AK
HIST1H2BG
HIST1H2BM
HIST1H3D
HIST1H3E
HIST1H3H
HIST1H4K
HIST2H2BA
HIST2H2BE
HIST2H4A
HIST3H2A
HLA-DMB
HLA-DOA
HLA-DQA1
HLA-DQB1
HLA-DRA
HLF
HMGCLL1
HMGN4
HMGN5
HOXD3
HP
HPCA
HPCAL4
HPSE
HPSE2
HRASLS
HRASLS2
HRASLS5
HS3ST3B1
HS3ST5
HS6ST2
HS6ST3
HSD17B7P2
HSPA12A
HSPA4L
HTR1A
IDH3A
IDO1
IFI27
IGF2
IGFBP2
IGFBPL1
IGSF8
IL12RB2
IL17REL
IL1RAPL2
IL21
IL25
IL2RB
IL2RG
IL36G
INTS10
IPCEF1
ISL2
ITM2A
ITPR1
JAKMIP1
JAKMIP2
JAKMIP2-AS1
JAKMIP3
JPH1
JPH4
KCNA2
KCNA3
KCND2
KCNE1L
KCNH3
KCNH8
KCNIP4
KCNJ13
KCNJ2
KCNJ2-AS1
KCNK1
KCNK15
KCNK3
KCNK4
KCNMB2
KCNN3
KCNQ4
KCNV1
KCP
KCTD13
KDM1B
KGFLP1
KGFLP2
KIAA0408
KIAA0895
KIAA1211
KIAA1324
KIAA1456
KIAA1549
KIF1A
KIF21B
KIF2B
KLF13
KLHDC8A
KLHL13
KLHL26
KLHL30
KLHL31
KLHL32
KLK11
KLKB1
KLRF1
KREMEN1
KRT14
KRT16
KRT17
KRT4
KRT5
KRTAP5-2
KY
LAMA2
LCK
LDLRAD3
LECT1
LEFTY2
LEPR
LEPROTL1
LGALS9
LGSN
LHX2
LHX3
LILRA6
LIN7A
LIN7C
LINC00261
LINC00266-1
LINC00277
LINC00461
LINC00472
LINC00486
LINC00494
LINC00599
LINC00633
LINC00637
LINC00661
LINC00668
LINC00838
LINC00882
LINC00883
LINC00925
LINC00938
LIPI
LMO3
LMOD2
LMOD3
LOC100130298
LOC100130331
LOC100130691
LOC100131257
LOC100270746
LOC100271832
LOC100288842
LOC100506393
LOC100507387
LOC100507472
LOC100507564
LOC100630918
LOC283856
LOC285740
LOC392364
LOC400940
LOC401134
LOC401463
LOC642929
LOC646903
LPAR4
LPL
LPPR1
LRMP
LRP4-AS1
LRP8
LRRC18
LRRC20
LRRC3B
LRRC40
LRRC55
LRRC69
LRRC8B
LRRN1
LRRN4
LRRTM3
LTA4H
LTK
LUZP2
MAL
MAOB
MAP6
MARCH11
MBLAC2
MBNL3
MBP
MCCC2
ME2
METTL8
MFF
MFNG
MFSD6
MGAM
MGAT4C
MGC12916
MGC2889
MIAT
MICAL3
MIPOL1
MKX
MLC1
MMD2
MOBP
MPEG1
MPZL3
MRGPRE
MRO
MRPL30
MRPS9
MS4A2
MSI1
MSLN
MST4
MTRNR2L5
MTUS2
MUCL1
MYB
MYBL1
MYBPC1
MYO1B
MYO3B
MYOM1
MYOM2
NANOS1
NBPF22P
NCAM1
NCAN
NCBP1
NCDN
NCRNA00185
NDP
NDUFAF3
NECAB1
NECAB2
NEFL
NEFM
NELL2
NEUROD1
NEUROD4
NEUROG1
NEUROG2
NFATC2
NHLH1
NINJ2
NIPSNAP1
NKAIN1
NKAIN2
NKD1
NKPD1
NKX6-1
NLK
NMT2
NNT
NOTCH4
NPR1
NPSR1
NPSR1-AS1
NPY1R
NR0B1
NR3C2
NRARP
NRXN1
NSG1
NT5C1B
NT5C3A
NUDT10
NUDT12
NUP93
OCA2
OLIG1
OLIG3
OMG
ONECUT2
OPRL1
OR10Q1
OR4A47
OR4C3
OR4S1
OR6C3
OR7G2
OTOF
OTUD7A
P2RX1
P2RX3
P2RX5-TAX1BP3
P2RY10
PABPC4L
PADI2
PAIP1
PAK1
PAK7
PALMD
PAPLN
PARP15
PARVG
PAX9
PBX1
PCDH17
PCDH8
PCDHA13
PCDHA3
PCDHA5
PCDHA7
PCDHAC1
PCDHB16
PCDHB19P
PCDHB4
PCDHGB1
PCDHGB2
PCDHGB8P
PCLO
PCOLCE2
PCP4
PCYT1B
PDE10A
PDE1B
PDE2A
PDE3B
PDZD8
PDZRN4
PEG10
PEX5L
PGM5
PGM5-AS1
PGM5P2
PHF14
PHYHIP
PID1
PIK3AP1
PIP4K2A
PIR
PIR-FIGF
PITPNM3
PLA2G12A
PLA2G2A
PLA2G2F
PLAC8
PLCH1
PLCL2
PLCXD2
PLCXD3
PLEKHA6
PLEKHG1
PLIN1
PLS1
PLSCR1
PMS2
PNCK
PNMA3
PNMT
PNPLA1
PODXL2
POF1B
POLR3G
POP1
POU2AF1
POU4F1
PPA1
PPAPDC2
PPARGC1A
PPEF1
PPFIA2
PPHLN1
PPIP5K2
PPM1E
PPM1L
PPP1R14C
PPP1R1A
PPP1R3G
PPP1R9A
PRB1
PRB2
PRB4
PREX2
PRKAG2
PRKAG2-AS1
PRKAR2B
PRLR
PRND
PROC
PROX1
PRR15L
PRR26
PRR3
PRSS33
PRTN3
PSTPIP1
PTGDR
PTGER2
PTGER4P2-CDK2AP2P2
PTH2R
PTP4A3
PTPRD
PYGL
QSOX2
RAB3A
RAB40B
RAB6B
RAD51AP2
RAET1L
RALGAPA1
RALYL
RANBP3L
RAPGEF4
RAPGEF4-AS1
RARRES3
RASGRP1
RBBP8
RBFOX1
RBP1
RCOR2
RCSD1
RD3
RFX4
RGS16
RGS6
RGS8
RGS9
RHBDL3
RHPN1-AS1
RIMS1
RIMS4
RIPPLY2
RNASE1
RNF165
RNF219
RNF8
ROS1
RPA4
RPE65
RPL13AP3
RPRD1A
RPRML
RRAGD
RRN3P3
RTN1
RUVBL1
RXFP1
RYR2
RYR3
SAP30
SATL1
SBF2-AS1
SBSPON
SCARA5
SCARB1
SCLY
SCML4
SCN3A
SCN4A
SCN5A
SCN7A
SCN9A
SCUBE1
SCUBE2
SEC11C
SEC61A2
SEMA3E
SEMA3F
SEMA3G
SEMA5B
SEPT3
SERGEF
SERPINB6
SERTM1
SESN1
SFMBT2
SGCA
SH3GL2
SHISA3
SIGLECL1
SIRT5
SIX2
SLAIN1
SLAMF8
SLC12A1
SLC12A6
SLC16A14
SLC1A2
SLC22A2
SLC22A20
SLC22A23
SLC24A4
SLC25A21
SLC25A21-AS1
SLC25A53
SLC26A7
SLC26A9
SLC27A2
SLC35F3
SLC37A1
SLC38A1
SLC6A13
SLC6A15
SLC6A17
SLC6A20
SLC6A3
SLC9A2
SLC9A3R1
SLC9B1
SLC9C2
SLCO5A1
SLIT1
SLIT2-IT1
SLITRK2
SLITRK5
SMIM19
SMYD1
SNAP91
SNCB
SNHG9
SNTG2
SNX20
SNX29P1
SNX29P2
SOGA3
SORCS1
SOX2
SOX21
SOX5
SOX6
SP9
SPANXA2
SPATA31D1
SPATA42
SPG20OS
SPIN2A
SPIN3
SPIN4
SPTBN2
SRY
SSBP3
SSPO
SSTR2
ST6GALNAC5
ST7L
ST8SIA4
STAP2
STK4-AS1
STMN2
STMN3
STOX1
STOX2
SUB1
SULT6B1
SUPT3H
SUSD4
SYBU
SYN3
SYT14
SYT6
SYTL4
TAC1
TACC2
TAGLN3
TAL2
TAPT1
TAPT1-AS1
TAS2R40
TBC1D10C
TBC1D28
TBC1D7
TBX10
TBX5
TCEB3CL
TCHP
TCN2
TEN1
TENM1
TEX15
TEX26-AS1
TFAP2D
TGFA
TH
THEMIS
THNSL1
THSD7A
THYN1
TIAM2
TM4SF19
TM4SF19-TCTEX1D2
TM7SF2
TMCC2
TMEM105
TMEM108
TMEM135
TMEM164
TMEM176A
TMEM176B
TMEM252
TMEM257
TMEM260
TMEM27
TMEM64
TMEM88B
TMTC4
TMX1
TMX2-CTNND1
TNFRSF11A
TNNT3
TOMM34
TOMM5
TOX3
TPO
TPPP3
TPRXL
TPTE2P6
TRDMT1
TRIM13
TRIM17
TRIM36
TRIM54
TRIM67
TRIM9
TRPA1
TRPC6
TRPC7
TRPM1
TRPM5
TSHZ1
TSPAN1
TSPAN7
TSPYL6
TTC5
TTC9
TTN
TTTY15
TTTY9B
TTYH1
TUBB1
TUBB3
TUFT1
TUSC5
TUSC7
UBE2Q2P2
UCHL5
UCP1
UCP2
UG0898H09
UGT1A6
UGT2A1
UGT2B28
UGT8
ULBP2
UNC5C
UNC5D
UPK1B
UPP2
URI1
UROC1
USP14
USP9Y
UXS1
VAV3
VMA21
VWA5B1
VWDE
WDFY4
WDR11
WDR86
WDR86-AS1
WEE2
WNK3
WNT2B
XK
XPA
ZBED6CL
ZBTB20-AS1
ZBTB32
ZCCHC12
ZDBF2
ZFP62
ZIC2
ZIC5
ZKSCAN3
ZMIZ1-AS1
ZNF132
ZNF189
ZNF311
ZNF330
ZNF334
ZNF33A
ZNF33B
ZNF385B
ZNF385C
ZNF516
ZNF519
ZNF536
ZNF664
ZNF75D
ZNF792
ZNF80
ZNF883
ZSCAN23
