# Supplementary material for: Unique molecular events during reprogramming of human somatic cells to induced pluripotent stem cells (iPSCs) at naïve state
Source: eLife. 2018 Jan 30;7:e29518. doi: 10.7554/eLife.29518 (PMC5807049; doi:10.7554/eLife.29518)
Supplement: Source data 1. — The Source Data files include the source R code for Figures 2–6. The R scripts use the data in the ‘Expression Data’ folder with the relative path. The ‘Expression Data’ folder contains the non-redundant related gene expression, methylation and histone modification tables for the main figures and figure supplements. [file elife-29518-data1.zip › Source Data/Figure 2-source code data/Cluster/14cluster_7_gene.txt]

A1BG-AS1
AAED1
ABCC6P2
ABHD4
ABI3BP
ABTB1
ACTA2
ACTBL2
ACTN1
ADAM19
ADAM32
ADAM9
ADAMTS1
ADAMTS2
ADAMTS6
ADAMTS7
AGTR1
AHNAK
AJUBA
AK1
AKAP5
ALDH3B1
ALPK2
AMIGO2
AMZ2P1
ANGPTL6
ANKRD1
ANKRD20A1
ANKS1B
ANO3
ANXA10
ANXA5
ANXA6
AOAH
AOX1
APAF1
APBB1IP
APOL6
AQP7P1
AQP7P3
ARAP3
ARHGAP18
ARHGAP24
ARHGAP29
ARHGDIB
ARHGEF19
ARHGEF2
ARL4D
ASCC3
ATOH8
ATP10A
B3GALTL
B3GNT5
B3GNT9
B4GALT1
BCAR1
BCL2A1
BEST1
BEST3
BEX1
BHLHE41
BIRC3
BOK
BOK-AS1
BST1
C10orf67
C11orf87
C11orf88
C11orf91
C12orf74
C14orf28
C15orf48
C19orf10
C1orf64
C22orf23
C2orf27A
C2orf27B
C5orf46
C7orf69
C8orf4
C8orf58
C9
CACNA1A
CACNB4
CALB2
CALCOCO2
CAMK2N1
CARD6
CAV1
CBR3
CCBE1
CCDC160
CCIN
CCL20
CCL27
CD164
CD276
CD93
CDC42EP5
CDH4
CDK15
CDKL1
CERCAM
CHST3
CITED2
CLCF1
CLCNKB
CLDN1
CLDN16
CLDN2
CLEC11A
CLEC17A
CLEC3B
CLIP2
CLMP
CNN1
CNN2
CNN3
CNTN1
COG6
COL27A1
COL6A5
COMT
CPA4
CPNE7
CPPED1
CPZ
CRAT
CREB3L1
CREB5
CRIM1
CRYAB
CSMD2
CSRNP1
CSRP1
CST6
CTDSP2
CTF1
CTGF
CTHRC1
CTSB
CXCL12
CXCL5
CXXC5
CXorf36
CYB5R2
CYP27C1
CYR61
DAB2
DACT1
DAW1
DEPDC7
DFNA5
DGKA
DIO1
DISC2
DLC1
DMRTA1
DNMBP
DOCK2
DOCK5
DPF3
DPYSL4
DSE
DUSP18
DUSP3
EBI3
ECE1
ECM2
EDN1
EFEMP1
EGFR
EHBP1L1
EHD2
ELF4
ELL2
ELOVL1
ELOVL2
EMB
EML1
ENAH
ENDOD1
ENG
EPAS1
EPDR1
EPHA2
EPHA5
EPHX1
ERG
ERMN
ERO1L
ERO1LB
ERRFI1
ESM1
EVA1A
FAH
FAM109B
FAM115C
FAM129A
FAM129B
FAM167A
FAM195B
FAM43A
FAM46A
FAM66A
FAM66E
FBLIM1
FBLN1
FBLN2
FBXO4
FCHSD1
FCRLA
FCRLB
FERMT2
FGF1
FHL2
FLJ22447
FLJ23867
FLJ42393
FLNA
FLNC
FNDC3B
FOXC2
FOXL1
FRMD6
FSCN2
FSTL3
FTL
FUT11
G0S2
GAB3
GABRR2
GADD45A
GADD45B
GALNT2
GBP1
GBP5
GCNT4
GDF6
GDNF
GHR
GLRA4
GNB5
GOLGA8I
GPR156
GPR176
GPR183
GPR68
GPSM3
GRAMD3
GRK7
GSTO1
GTF2A1L
GULP1
HAPLN1
HAS2
HBEGF
HCG22
HDAC11
HECW2
HERC3
HERPUD1
HIVEP1
HLA-DPB1
HLX
HM13
HMGB4
HNMT
HOXA3
HRCT1
HSD3B2
HSPB11
HSPB2
HSPB3
HSPG2
IAH1
ICAM1
ID4
IER3
IFI35
IFITM2
IFNE
IFNGR1
IGFL3
IL10RB
IL11
IL1B
IL1R2
IL21R
IL27RA
IL33
IL37
IL4R
IL6
IL6ST
IL7R
INHBA
INHBA-AS1
INHBB
IQGAP1
IRAK2
ITGA5
ITGB3
ITIH3
ITPRIPL2
JAK1
JPH2
JUNB
KANK2
KCNA1
KCNE1
KCNIP3
KCNQ3
KCTD11
KCTD16
KDELC2
KDELR2
KIAA1549L
KIFC3
KIRREL3
KIT
KLHDC7B
KLRC1
KPNA7
KRT3
KRT33B
KRT34
KRT77
KRT79
KRT81
KRTAP1-5
KRTAP2-1
KRTAP2-3
KRTAP2-4
KRTAP4-8
L1CAM
LAMB4
LDLRAD2
LEPREL1
LEPREL2
LETM2
LIF
LIMA1
LIMS2
LIN7B
LINC00102
LINC00152
LINC00161
LINC00301
LINC00460
LINC00607
LINC00622
LINC00670
LINC00674
LINC00704
LINC00924
LINC00941
LIPJ
LIPM
LITAF
LMNA
LMOD1
LOC100126784
LOC100128076
LOC100129550
LOC100133286
LOC100133920
LOC100288570
LOC100505812
LOC100506023
LOC100506178
LOC100506368
LOC100506990
LOC100507156
LOC145474
LOC154761
LOC284454
LOC407835
LOC442497
LOC729970
LPCAT2
LRP1
LRP11
LRRC15
LRRC2
LY6G5C
LZTS2
MAFF
MAGED4
MALL
MAP3K7CL
MAPKBP1
MARCH4
MARVELD1
MAST4
MATN1
MATN3
MCAM
METTL7B
MFAP2
MFAP5
MICALL2
MIR210HG
MIR3689B
MLPH
MMP12
MMP14
MMP28
MOK
MORC4
MOSPD2
MPP4
MRPL42P5
MRVI1
MUC12
MUC22
MYH9
MYL9
MYO1C
MYOCD
MYOF
MYOM3
MYOZ1
MYPN
NAAA
NAB2
NABP1
NAP1L3
NAV1
NAV3
NCKAP5L
NCOA7
NCS1
NDN
NDNF
NDST1
NDUFA4L2
NEDD4
NENF
NEXN
NFKBIZ
NGF
NID1
NIPAL4
NLRP1
NLRP10
NLRP3
NLRX1
NME4
NMRK1
NNMT
NOG
NPAS4
NPTN
NQO1
NR1I2
NR2F2
NRK
NTN4
NUCB2
NXF3
OAF
OBSL1
OCSTAMP
OPCML
OPN1SW
OPTN
OR1L4
OR2B2
OR2H1
OR2H2
OR4F4
OSBP2
OTOGL
OXTR
P4HA2
PACS1
PAPPA
PAPSS2
PART1
PDCD1LG2
PDE1C
PDLIM7
PEA15
PEAR1
PFN4
PGBD3
PGK1
PGM1
PGM3
PGPEP1
PIAS3
PIEZO1
PIK3C2G
PIK3CD
PLA2G4C
PLAU
PLCE1-AS1
PLEKHA2
PLEKHG2
PLOD1
PLOD3
PLXNB3
PPAPDC1A
PPARA
PPIC
PPM1F
PPP3CC
PRDM16
PRKCDBP
PSG1
PSG5
PTGFR
PTGS2
PTP4A2
PTPLA
PTPN14
PTPN22
PTPRJ
PTPRQ
PTX3
PXDN
QSOX1
RAB11FIP5
RAB33A
RAB34
RAB8B
RAC2
RALB
RAMP1
RASSF1
RASSF8
RBMS2
RCAN1
RCN1
RCN3
RDH8
RELB
RGS3
RGS4
RHOBTB2
RHOJ
RIPK2
RIPPLY1
RIT1
RNF128
RNF148
RNF213
RRAS
RRBP1
RUNDC3B
RUNX3
S100A11
S100A2
SAT1
SBSN
SCARF1
SCARF2
SCIN
SCMH1
SCRG1
SCRN2
SCUBE3
SDC1
SDC3
SDC4
SEC14L2
SEC24D
SELM
SEMA3B
SEPT10
SEPT5
SEPT5-GP1BB
SERINC2
SERPINA12
SERPINA3
SERPINB2
SERPINB7
SERPINE1
SERPINE2
SERPINH1
SEZ6L
SFTA1P
SH3KBP1
SHB
SHBG
SHISA4
SIAH2
SIGLEC15
SIRPA
SLC12A4
SLC13A5
SLC16A3
SLC18A3
SLC1A1
SLC1A4
SLC37A2
SLC39A13
SLC41A2
SLC50A1
SLC8A1
SMAD3
SMAGP
SMIM10
SMO
SMTN
SNTA1
SNX31
SNX33
SOX9
SP140
SP140L
SPARC
SPATA18
SPEG
SPHK1
SPOCD1
SPRED3
SSH1
ST3GAL1
ST6GALNAC4
ST7-AS2
STAC
STARD13
STARD4
STBD1
STC2
STPG1
STRA6
STX1A
STXBP5-AS1
SYDE1
SYNGR1
SYNJ2
SYNPO
SYT16
TACC1
TAGLN
TANC2
TBC1D2
TBC1D26
TBXAS1
TCEA3
TCEAL6
TCF7L1
TEX12
TFPI
TFPI2
TGFB1
TGM2
TICAM2
TLDC1
TLL1
TLR3
TM4SF18
TMC3
TMED7-TICAM2
TMEM106A
TMEM132D
TMEM151A
TMEM156
TMEM185B
TMEM200C
TMEM217
TMEM71
TMEM92
TNFRSF12A
TNFRSF1A
TNFRSF9
TNFSF4
TNIK
TOR4A
TPCN1
TPM1
TPM2
TPST1
TRAF1
TRAM1
TREH
TRIM16L
TRIM55
TRIOBP
TRPV4
TSPAN2
TSPO
TSPY26P
TTC29
TTC38
TUB
TUBA4A
TUBB6
TXNDC2
UCN2
VASN
VAX2
VEGFA
VKORC1
VLDLR
VNN2
WBP5
WDR41
WFDC10B
WHAMMP3
WIPI1
WNK4
WNT5B
WT1
WTAPP1
XDH
XIRP1
XYLT1
YAP1
ZBTB4
ZC3H12A
ZEB2-AS1
ZFP36
ZFP36L1
ZG16B
ZNF185
ZNF469
ZNF471
ZNF624
ZNF699
ZNF804A
ZP1
ZSWIM4
