# Supplementary material for: Unique molecular events during reprogramming of human somatic cells to induced pluripotent stem cells (iPSCs) at naïve state
Source: eLife. 2018 Jan 30;7:e29518. doi: 10.7554/eLife.29518 (PMC5807049; doi:10.7554/eLife.29518)
Supplement: Source data 1. — The Source Data files include the source R code for Figures 2–6. The R scripts use the data in the ‘Expression Data’ folder with the relative path. The ‘Expression Data’ folder contains the non-redundant related gene expression, methylation and histone modification tables for the main figures and figure supplements. [file elife-29518-data1.zip › Source Data/Figure 2-source code data/Cluster/14cluster_8_gene.txt]

A2M
A2M-AS1
ABCC6
ABCG4
ABCG5
ABHD8
ABO
ACPP
ACTA1
ACVRL1
ADAM33
ADAMTS3
ADCY4
ADCY8
ADH6
AGMO
AIM1
AKR1C3
ANGPT2
ANKRD33B
ANKRD53
ANXA2R
APCDD1
APOBEC4
APOD
ARC
ARHGAP20
ARHGAP6
B3GALT5
B4GALNT2
BAI3
BANK1
BDKRB2
BEAN1
BHLHE40-AS1
BMF
BMP5
BMPR1B
BTBD11
BTBD16
C10orf105
C10orf55
C11orf21
C15orf26
C1QTNF7
C1orf116
C1orf95
C20orf197
C21orf88
C3AR1
C5
C6orf15
C7orf31
CA11
CACNA1G
CAMK1D
CASP1
CASP12
CASS4
CC2D2B
CCDC135
CCDC136
CCDC68
CCL11
CCR10
CD34
CDH17
CDIPT-AS1
CDRT4
CDRT7
CES4A
CHI3L1
CLEC12A
CLEC14A
CLEC1B
CMPK2
CNIH2
COL15A1
COL19A1
COL21A1
COL24A1
COL26A1
COL2A1
COLEC10
CORIN
CPED1
CPNE4
CPXM1
CRABP1
CREBRF
CRISPLD1
CSNK1A1L
CSRNP3
CST9L
CTSF
CTSK
CTSS
CTTNBP2
CYP26B1
DCDC1
DCHS1
DENND2A
DES
DKFZP434L187
DKK2
DLGAP1
DNAJC22
DPT
DSPP
DTX1
EDN3
EFCC1
EGR4
ELAVL4
EMX2
EPHB3
EPHX4
ERBB4
ETV1
ETV4
F13A1
FAIM3
FAM107A
FAM110D
FAM19A3
FAM212A
FAM223B
FAM46C
FAM47E
FAM47E-STBD1
FAM65C
FAM78B
FANCD2OS
FAXDC2
FENDRR
FER1L6-AS1
FGR
FIGF
FLJ12825
FLRT3
FMO5
FMOD
FMR1
FOXG1
FRZB
FSTL5
GAL3ST3
GAS1
GFAP
GIMAP1-GIMAP5
GIPC3
GLIS2
GMNC
GNGT2
GOLGA6B
GOLGA8CP
GPNMB
GPR52
GPR88
GRM7
GYG2
HES5
HGF
HOXA10-HOXA9
HOXA11
HOXA13
HOXA2
HOXA7
HOXB4
HOXB5
HOXB8
HOXC10
HOXC9
HOXD10
HOXD8
HRH2
HSD17B14
HTR1F
ID1
ID2
IGF1
IGFN1
IGJ
IL12RB1
IL17RD
IL19
IL1RAPL1
IL24
ILDR2
IP6K3
ISLR
ISLR2
ITGA6
ITGA7
JMJD7-PLA2G4B
KCNAB3
KCNMB1
KCNMB4
KDR
KIAA0825
KIAA1210
KIAA1211L
KIF13B
KIF14
KLRC2
KYNU
LGALS12
LHX9
LINC00473
LINC00475
LINC00654
LINC00837
LINC00892
LMX1B
LOC100130301
LOC100133669
LOC100270804
LOC100505795
LOC100506314
LOC100506474
LOC283731
LOC400548
LONRF2
LPPR5
LRRD1
LRRN4CL
LSP1
LTA
MAML3
MAP2K6
MASP1
MEGF10
MEIS3P1
MEOX2
MGAT3
MGP
MMD
MMP10
MMP11
MMP13
MOV10L1
MPZL2
MRGPRF
MROH8
MRS2P2
MTRNR2L7
MYH1
MYH11
NDRG2
NDST3
NDUFAF4P1
NEUROD6
NOX5
NR4A3
NRN1
NTRK1
NUP210L
NWD1
NXPE2
OBP2A
ODF3B
OGN
OLFML1
OMD
OR10AD1
OR2A1
OR5K1
OSR2
PABPC5
PAK3
PCBP3
PCDH19
PCDH20
PCDHB17
PCDHGA11
PCDHGA2
PCDHGA3
PCDHGA4
PCDHGA6
PCDHGA9
PDE11A
PDE9A
PDK4
PECAM1
PER3
PI15
PIK3CG
PIK3IP1
PIP5K1P1
PKDREJ
PLCZ1
PLD4
PLEKHH2
PLLP
PLSCR4
PODN
PODNL1
PPAP2B
PREX1
PRKCB
PTGDS
PTPRT
PURG
RAB26
RAPGEF5
RARRES2
RASL12
RASSF6
RBP5
RCAN2
RGS17
RGS5
RNF103-CHMP3
RNF144A
RNF175
RNF24
ROBO2
RSPO3
SALL2
SATB2-AS1
SCEL
SECTM1
SELE
SELENBP1
SEMA6D
SERF1A
SERPINA1
SERPINA5
SERPINB12
SERPING1
SERPINI1
SHF
SIX6
SLC16A6
SLC17A8
SLC22A3
SLC36A3
SLITRK6
SMOC1
SNAP25
SNAP25-AS1
SNCAIP
SNED1
SNTG1
SOCS3
SOST
SOSTDC1
SOX2-OT
SPANXA2-OT1
SPATA6L
SPI1
SPN
SPRY1
ST8SIA1
SULF2
SULT1A2
SYNPR
SYTL5
TBC1D30
TBX2
TCTEX1D1
TDO2
TENM4
THPO
THRA
TLL2
TLR8-AS1
TMEM100
TMEM132B
TMEM155
TMEM178A
TMEM215
TMEM235
TMEM26
TMPRSS11D
TMTC2
TNFRSF11B
TNFRSF21
TNFSF10
TNFSF11
TNMD
TNN
TRIL
TSLP
TSPAN11
TXLNB
TYRP1
UBE2D3
UBE2QL1
VANGL2
VIP
VSTM2A
XG
XPNPEP2
YPEL4
ZC3H12D
ZDHHC22
ZFP2
ZGLP1
ZNF385A
ZNF423
ZNF467
ZNF630
ZNF853
