# Supplementary material for: Unique molecular events during reprogramming of human somatic cells to induced pluripotent stem cells (iPSCs) at naïve state
Source: eLife. 2018 Jan 30;7:e29518. doi: 10.7554/eLife.29518 (PMC5807049; doi:10.7554/eLife.29518)
Supplement: Source data 1. — The Source Data files include the source R code for Figures 2–6. The R scripts use the data in the ‘Expression Data’ folder with the relative path. The ‘Expression Data’ folder contains the non-redundant related gene expression, methylation and histone modification tables for the main figures and figure supplements. [file elife-29518-data1.zip › Source Data/Figure 2-source code data/Cluster/14cluster_9_gene.txt]

AATK
ABCA17P
ABCC13
ABCC2
ABHD12
ABHD16B
ABHD17A
ABHD17B
ACE
ADAD1
ADAD2
ADAMTS8
ADAMTSL5
ADAP1
ADAT3
ADCK5
ADI1
ADPGK-AS1
ADRA1A
AKIRIN2
AKT1S1
ALDH16A1
ALKBH4
ALKBH5
ALKBH6
ALKBH7
ALOX12
AMDHD2
AMH
AMN
ANKRD16
ANKRD2
ANKRD33
ANKRD34A
ANKRD9
ANO8
AP3B2
AP5Z1
APBA3
APRT
ARGLU1
ARHGAP33
ARHGAP39
ARHGAP4
ARHGAP9
ARHGEF18
ARIH2OS
ARL5A
ARL6IP4
ARL6IP6
ARL8A
ARMC5
ARMC7
ARPC5L
ARRDC1
ART1
ARVCF
ASF1B
ASPDH
ASPG
ASPSCR1
ATAD3A
ATG4D
ATP5D
ATP6V0C
ATPIF1
AURKAIP1
AVP
AVPR2
AXIN1
B3GAT1
B3GNT8
BAG1
BAI1
BAIAP2L2
BANP
BARX1
BASP1
BBC3
BBS5
BCAN
BCL11B
BCL2L10
BHLHA9
BLOC1S3
BLOC1S4
BOD1
BOLA1
BOLA2
BOP1
BRAT1
BRD3
BRF1
BRSK2
BRWD1
BSN-AS2
C11orf71
C14orf169
C14orf80
C15orf37
C15orf56
C15orf61
C16orf13
C16orf59
C16orf86
C17orf107
C17orf59
C17orf62
C17orf70
C17orf96
C19orf24
C19orf25
C19orf43
C19orf45
C19orf52
C19orf60
C19orf73
C19orf81
C1QL1
C1QL4
C1QTNF4
C1orf122
C1orf159
C1orf35
C20orf144
C20orf195
C20orf24
C20orf27
C21orf2
C21orf58
C22orf39
C2CD4D
C2orf47
C2orf68
C2orf69
C2orf82
C4orf36
C5orf38
C6orf1
C6orf48
C7orf43
C8orf82
C9orf129
C9orf142
C9orf163
C9orf172
C9orf40
C9orf41
C9orf69
CACNG6
CACTIN
CACTIN-AS1
CAHM
CAMK2N2
CAPN10
CASKIN1
CASKIN2
CASZ1
CBY3
CC2D1A
CCDC106
CCDC116
CCDC124
CCDC151
CCDC157
CCDC24
CCDC3
CCDC42B
CCDC9
CCK
CCM2
CCM2L
CCNO
CCT4
CDC34
CDH16
CDK13
CDK16
CDK5R2
CDKN1B
CDKN2AIPNL
CEACAM21
CEBPA-AS1
CECR5-AS1
CECR6
CELF6
CENPBD1
CENPH
CHCHD10
CHCHD2
CHERP
CHFR
CHKB
CHKB-AS1
CHP2
CHRM4
CHST12
CHST2
CHST5
CIC
CILP2
CITED4
CLASRP
CLCN7
CLDN15
CLDN23
CLEC2L
CLEC7A
CLIC6
CLPP
CLPTM1
CLTA
CNOT11
COG8
COL23A1
COMTD1
COPRS
COQ10A
COX5B
CREM
CRTAC1
CRTC1
CRYGD
CSNK1A1P1
CSNK1D
CSNK1G2
CSNK1G2-AS1
CSTB
CT47A10
CT47A7
CTAG2
CTDNEP1
CTDP1
CTSD
CTU1
CTU2
CTXN1
CXADRP2
CXCL14
CXCL16
CYC1
CYP2W1
CYP4F22
DAB2IP
DAZAP1
DBP
DCAF12L1
DCAF15
DDRGK1
DDT
DDTL
DDX54
DECR2
DFNB31
DGAT1
DIMT1
DLG5-AS1
DLGAP3
DLK2
DMRT2
DMRTA2
DNAAF2
DNAJB11
DNAJC25
DNASE1L2
DND1
DNLZ
DNM2
DNPH1
DOC2A
DOHH
DOK3
DOK7
DONSON
DOT1L
DPF1
DPY19L2P3
DRD4
DTYMK
DUSP12
DUSP15
DUSP23
DVL1
E4F1
ECHDC3
EDA
EIF3F
EIF4EBP1
EMC10
EMC6
EMC8
EMD
EN2
ENDOG
ENTHD2
ENTPD8
EOMES
EPB41L4A-AS1
EPHA10
EPN1
ERCC2
ERF
EVPLL
EXOSC3
EXOSC4
EXOSC6
F12
F8A3
FAM120C
FAM138C
FAM150A
FAM162B
FAM173A
FAM181B
FAM185A
FAM195A
FAM207A
FAM221B
FAM222A
FAM228A
FAM229A
FAM3A
FAM43B
FAM53A
FAM83A-AS1
FAM83D
FBLL1
FBRS
FBRSL1
FBXL14
FBXL15
FBXL16
FBXL19
FBXL6
FBXO2
FBXO27
FBXO28
FBXO46
FBXW5
FCGBP
FCGR2B
FEM1A
FFAR3
FGD2
FGF17
FGF19
FGF22
FLJ44511
FLRT1
FLYWCH1
FNTA
FOXD2
FOXD3
FOXD4L1
FOXE3
FSCN1
FTHL17
FUK
FUT4
FUT6
FXN
FXYD6-FXYD2
FXYD7
GABRA1
GAD2
GADD45GIP1
GAK
GALR3
GAREML
GATA4
GATA5
GATA6
GCHFR
GDF7
GFER
GFI1
GFRA3
GGT7
GIPC1
GJA3
GLI4
GLTPD2
GLTSCR1
GLTSCR2
GLYCTK
GMCL1
GMEB2
GMIP
GNB1L
GNB2
GOLPH3
GOSR1
GPN2
GPR158-AS1
GPR25
GPR27
GPS2
GRAMD1A
GRID2IP
GRIN1
GRIN3B
GRSF1
GRWD1
GSPT1
GTF3A
GTSE1
GUCY2D
GZMM
H1FNT
H1FX
H1FX-AS1
H2AFX
HAGHL
HAPLN2
HAS1
HBM
HBQ1
HCN1
HCN4
HDAC10
HDAC5
HDGFL1
HDGFRP2
HEATR2
HEBP2
HELZ2
HES3
HES4
HEXDC
HIATL2
HIF3A
HIST1H2AB
HIST1H2AL
HIST1H2AM
HIST1H3A
HIST1H3G
HIST1H3I
HIST1H4I
HIST2H2AB
HIST2H3A
HLA-G
HMX1
HNRNPA0
HNRNPAB
HNRNPM
HNRNPU
HNRNPUL2-BSCL2
HOXB7
HOXD-AS2
HOXD12
HOXD9
HRH3
HS3ST3A1
HS3ST6
HSF1
HSF4
HSPA12B
HSPA1B
HSPA7
HSPB2-C11orf52
HSPBP1
HTR6
HTRA2
HUS1B
ICT1
IER2
IFRD2
IHH
IKZF3
IL17B
IL4I1
ILKAP
IMP3
INO80B
INO80E
INPP5E
INPP5F
INSIG1
INTS1
IRF2BP1
IRF7
IRX1
IRX3
ISCA2
ISL1
ISOC2
ISX
ISYNA1
ITGB2
JAGN1
JMJD4
KAAG1
KANK3
KAT8
KBTBD13
KCNC4
KCNG2
KCNJ4
KCNK13
KCNK16
KCNK17
KCNV2
KCTD14
KCTD8
KDM6B
KIAA1875
KIF26A
KIF9-AS1
KISS1R
KLF1
KLF14
KLF16
KLF2
KLHDC2
KLHDC3
KLHDC4
KLHL17
KLHL35
KLK10
KNDC1
LACTB
LAGE3
LCNL1
LEMD2
LENEP
LENG9
LFNG
LGALS7
LGALS7B
LHFPL3
LHFPL3-AS1
LHFPL4
LHX5
LILRB2
LIME1
LINC00087
LINC00116
LINC00174
LINC00235
LINC00265
LINC00634
LINC00937
LINGO3
LIPT2
LMO1
LMX1A
LOC100129917
LOC100130238
LOC100132111
LOC100134368
LOC100288123
LOC100289561
LOC100289656
LOC100505666
LOC100507217
LOC100507377
LOC100652770
LOC344967
LOC389247
LOC389906
LOC400927
LOC440434
LOC440895
LOC441601
LOC641746
LOC643339
LOC644172
LOC644189
LOC644554
LOC645513
LOC646862
LOC728613
LOC729966
LOC93622
LOH12CR1
LONRF1
LPAR5
LPPR3
LRFN1
LRRC14
LRRC24
LRRC25
LRRC26
LRRC34
LRRC38
LRRC45
LRRC4B
LRRC56
LRWD1
LSM4
LSM7
LTB4R
LTB4R2
LTC4S
LUC7L
LY6H
LYZ
MACROD1
MADCAM1
MAEA
MAF1
MAGEB6
MALSU1
MAMDC4
MAP1S
MAP2K2
MAP2K7
MAP3K6
MAPKAPK5-AS1
MARK2P9
MAST1
MAST2
MAZ
MB21D1
MBLAC1
MCAT
MCIDAS
MCL1
MCUR1
MED19
MED22
MED25
MED26
MED30
MEF2B
MEFV
MEGF6
MEI1
MEN1
MESDC1
METRN
METTL10
MEX3D
MFI2-AS1
MFSD11
MFSD3
MGAT4B
MGRN1
MIB2
MICU2
MID1IP1
MIDN
MIEN1
MIER2
MIF
MIR3180-4
MIXL1
MMP23B
MMP25
MMP9
MOB1A
MOSPD3
MPLKIP
MRGPRX3
MRPL11
MRPL12
MRPL23
MRPL34
MRPL38
MRPL4
MRPL41
MRPL52
MRPL53
MRPL55
MRPL9
MRPS12
MRPS24
MRPS26
MRPS30
MRPS34
MRVI1-AS1
MST1P2
MTFMT
MTFP1
MTHFS
MUM1
MVB12A
MVD
MYCT1
MYO15B
MYO1F
MYPOP
MZT1
MZT2A
NAA16
NAF1
NAGPA
NAGPA-AS1
NAT16
NCF1
NCF1B
NCF1C
NCLN
NDOR1
NDUFAF6
NDUFB10
NDUFB11
NDUFB7
NDUFC1
NDUFS6
NDUFS7
NELFA
NELFB
NFKBIB
NFKBID
NFKBIE
NGB
NHLH2
NKAP
NKD2
NKX1-2
NKX2-1
NKX2-2
NKX2-4
NKX3-2
NKX6-2
NKX6-3
NLGN4X
NMNAT3
NOA1
NOC4L
NOL7
NOSIP
NOTO
NOXA1
NOXO1
NPAS1
NPBWR1
NPW
NR1H2
NR2C1
NR2F6
NRG2
NRTN
NSMCE4A
NSMF
NSUN7
NT5C
NTHL1
NTN3
NUBP2
NUDCD2
NUDT16L1
NUDT16P1
NUDT22
NUDT3
NUPR1L
NUTM2F
NXNL2
NXT1
NYAP1
OAZ3
ODF3L2
OGFOD3
ONECUT1
ONECUT3
OPRD1
OR1E1
OR8B4
OTOP3
OTUD1
OXLD1
OXT
PAGE2
PAGR1
PAK4
PAM16
PAN3-AS1
PANK1
PAOX
PARL
PARP16
PAWR
PCSK4
PDCD2
PDCD7
PDF
PDIA2
PDX1
PEMT
PEX11G
PFN3
PGLYRP2
PGP
PHF21B
PHF7
PHOSPHO2
PHOX2A
PHRF1
PIN1
PITHD1
PIWIL2
PLEKHA8
PLEKHD1
PLEKHJ1
PLEKHN1
PMS2P3
PNKP
POLRMT
POMC
POMZP3
POU3F2
POU3F3
POU4F3
PP12613
PPAN
PPAPDC3
PPDPF
PPFIA3
PPIL6
PPM1A
PPM1J
PPP1CC
PPP1R14A
PPP1R16A
PPP1R17
PPP1R26
PPP1R35
PPP1R37
PPP2CA
PPP2R5A
PPP2R5E
PRDM13
PRDM6
PRDX5
PRICKLE3
PRKAR2A
PRLHR
PROSER2
PROSER2-AS1
PRPH
PRR12
PRR19
PRR20A
PRR22
PRR23B
PRR25
PRRT3
PRSS21
PRSS22
PRSS30P
PRSS37
PRSS38
PRSS41
PSMA7
PSMA8
PSMD12
PSMD3
PSMD9
PSMG4
PTBP1
PTCRA
PTDSS2
PTGER1
PTGES2
PTH2
PTMA
PTPMT1
PTPRCAP
PTPRN2
PTPRO
PTRHD1
PUSL1
PVRL2
PWWP2A
PYCARD
PYY
QPRT
R3HDML
RAB40C
RABL6
RAD21-AS1
RANBP1
RAP2B
RASIP1
RASL10A
RAVER1
RAX
RBBP6
RBFOX3
RBM42
RBMXL2
RCCD1
RCVRN
REEP4
REM2
REXO1
RFNG
RFWD2
RFX1
RGCC
RGS22
RHBDD3
RHOB
RHOT2
RIPPLY3
RNASEH2B
RNF10
RNF115
RNF126
RNF135
RNF166
RNF17
RNF212
ROMO1
RORC
RPL13
RPL18A
RPL27A
RPL39L
RPLP1
RPLP2
RPS19BP1
RPS2
RPS2P32
RPS4Y2
RPUSD1
RRAS2
RRNAD1
RRP1
RRS1
RTN4RL1
RTP1
RTP2
RUFY3
S1PR4
SAC3D1
SAMD1
SAMD13
SAP25
SART1
SAV1
SBNO2
SCAF1
SCAF4
SCAND1
SCGB1B2P
SCRIB
SCRT1
SDF2L1
SDHAF1
SELO
SELV
SEMA6C
SEPT1
SETD1A
SETD1B
SETD3
SETD9
SF3A2
SFPQ
SFT2D3
SGSM1
SHARPIN
SHCBP1L
SHISA8
SIK1
SIPA1L3
SIRT6
SIVA1
SLBP
SLC10A4
SLC12A5
SLC16A8
SLC1A6
SLC22A18
SLC25A1
SLC25A22
SLC25A33
SLC25A47
SLC30A1
SLC30A5
SLC30A8
SLC39A3
SLC45A4
SLC52A2
SLC6A11
SLC7A10
SLC7A5P1
SLC7A5P2
SLX1B
SMEK3P
SMIM1
SNAI3
SNAPC2
SNAPC4
SNF8
SNHG10
SNHG12
SNHG7
SNHG8
SNORA43
SNRNP70
SOCS2-AS1
SOX10
SOX17
SOX18
SOX3
SOX4
SOX8
SPATA5L1
SPC24
SPEF1
SPNS1
SPRNP1
SPSB3
SPTBN4
SRCIN1
SRF
SRMS
SRSF2
ST20
STARD3
STEAP4
STK11
STK32C
STUB1
SUZ12P1
SYCE1L
SYCE3
SYNE4
SYT5
SYTL1
TACO1
TACSTD2
TAF10
TAF6L
TBC1D10B
TBC1D17
TBL1Y
TBL3
TBX1
TBX6
TCEB3CL2
TCF24
TCL1A
TDRD10
TELO2
TESC
TESK1
TGFBR3L
THAP10
THAP11
THAP7
THAP8
THOC3
THOP1
TIGD5
TIMM13
TLX1
TLX2
TLX3
TMEM102
TMEM110-MUSTN1
TMEM114
TMEM129
TMEM134
TMEM147
TMEM151B
TMEM160
TMEM191A
TMEM191B
TMEM191C
TMEM198
TMEM220
TMEM223
TMEM255B
TMEM259
TMEM53
TMEM70
TMEM9B
TMPO-AS1
TMPRSS9
TMUB1
TNK2
TOR2A
TP73-AS1
TPBGL
TPRN
TRABD
TRAPPC12
TRAPPC5
TRIM14
TRIM27
TRIM56
TRIM8
TRMT61A
TRMU
TRNP1
TRPM4
TSKS
TSNARE1
TSR3
TSSC4
TSSK6
TTC22
TTC36
TTTY14
TUBA3FP
TXNDC12
TXNL4A
TYSND1
UBA5
UBALD1
UBAP1L
UBE2G1
UBE2J2
UBE2M
UBE2S
UCKL1-AS1
UCN
ULK1
UNC119
UNC5CL
UNKL
UQCR11
UQCRFS1
URGCP-MRPS24
USF2
USHBP1
USP42
USP49
UTP18
VCY1B
VGF
VHL
VPS51
VSTM2B
VSX1
VWA5B2
VWC2
WBSCR16
WDR18
WDR87
WDR90
WIBG
WNT9A
WRNIP1
WWC2-AS2
WWTR1-AS1
XBP1
XKR6
XRCC6BP1
YBEY
YDJC
YIF1B
YIPF4
YJEFN3
YY1
ZAP70
ZAR1
ZBTB25
ZBTB45
ZBTB46
ZC3H3
ZC3H4
ZFP28
ZFR2
ZIM2
ZNF12
ZNF174
ZNF205
ZNF324
ZNF324B
ZNF367
ZNF414
ZNF428
ZNF444
ZNF496
ZNF500
ZNF511
ZNF517
ZNF581
ZNF593
ZNF598
ZNF628
ZNF653
ZNF664-FAM101A
ZNF668
ZNF689
ZNF707
ZNF74
ZNF764
ZNF768
ZNF784
ZNF787
ZNF790-AS1
ZNF821
ZNF835
ZNHIT2
ZSCAN18
