# Supplementary material for: Unique molecular events during reprogramming of human somatic cells to induced pluripotent stem cells (iPSCs) at naïve state
Source: eLife. 2018 Jan 30;7:e29518. doi: 10.7554/eLife.29518 (PMC5807049; doi:10.7554/eLife.29518)
Supplement: Source data 1. — The Source Data files include the source R code for Figures 2–6. The R scripts use the data in the ‘Expression Data’ folder with the relative path. The ‘Expression Data’ folder contains the non-redundant related gene expression, methylation and histone modification tables for the main figures and figure supplements. [file elife-29518-data1.zip › Source Data/Figure 2-source code data/GFOLD/cutoff.0.58/cutoff.0.58.naive.2nd.deg.txt]

A1BG
A1BG-AS1
A2M
A2M-AS1
A2ML1
A4GALT
AADACL4
AAED1
AARD
AARS
AARS2
AASDHPPT
AATK
ABAT
ABCA17P
ABCA2
ABCA3
ABCA5
ABCA7
ABCB4
ABCB5
ABCB8
ABCC1
ABCC13
ABCC2
ABCC4
ABCC6
ABCC6P1
ABCC6P2
ABCD1
ABCG1
ABCG2
ABCG4
ABCG5
ABHD10
ABHD12
ABHD12B
ABHD14A
ABHD14A-ACY1
ABHD14B
ABHD15
ABHD16A
ABHD16B
ABHD17A
ABHD17B
ABHD4
ABHD8
ABI3
ABI3BP
ABL2
ABLIM1
ABLIM2
ABLIM3
ABO
ABR
ABTB1
ABTB2
ACACB
ACADS
ACADSB
ACAN
ACAP3
ACBD6
ACCSL
ACE
ACHE
ACKR1
ACKR2
ACKR3
ACKR4
ACO1
ACOT11
ACOT4
ACOT9
ACOX1
ACOXL
ACP5
ACP6
ACPP
ACSF2
ACSL1
ACSL4
ACSL5
ACSM1
ACSM2A
ACSM2B
ACSS1
ACSS3
ACTA1
ACTA2
ACTBL2
ACTC1
ACTG2
ACTL10
ACTL8
ACTL9
ACTN1
ACTN2
ACTN3
ACTN4
ACTR3
ACTR3BP2
ACTR3C
ACTRT3
ACVR2A
ACVRL1
ACY1
ACYP2
ADAD1
ADAD2
ADAM12
ADAM19
ADAM20P1
ADAM21
ADAM22
ADAM23
ADAM29
ADAM32
ADAM33
ADAM3A
ADAM5
ADAM8
ADAM9
ADAMDEC1
ADAMTS1
ADAMTS10
ADAMTS12
ADAMTS14
ADAMTS19
ADAMTS2
ADAMTS20
ADAMTS3
ADAMTS4
ADAMTS5
ADAMTS6
ADAMTS7
ADAMTS8
ADAMTS9
ADAMTSL1
ADAMTSL2
ADAMTSL4
ADAMTSL5
ADAP1
ADAP2
ADAT2
ADAT3
ADCK2
ADCK5
ADCY1
ADCY10
ADCY2
ADCY4
ADCY5
ADCY6
ADCY7
ADCY8
ADCY9
ADCYAP1
ADCYAP1R1
ADD2
ADD3
ADH1A
ADH6
ADHFE1
ADI1
ADIG
ADIPOQ
ADM
ADM2
ADM5
ADO
ADORA1
ADORA2A
ADORA2A-AS1
ADORA3
ADPGK-AS1
ADPRM
ADRA1A
ADRA1B
ADRA2B
ADRA2C
ADRB3
ADRBK2
ADSS
ADSSL1
ADTRP
AEBP1
AES
AFAP1L1
AFAP1L2
AFF2
AFF3
AFG3L1P
AFP
AGFG2
AGL
AGMAT
AGMO
AGO4
AGPAT2
AGPAT5
AGPAT9
AGR2
AGR3
AGRN
AGT
AGTR1
AGXT2
AHCYL2
AHDC1
AHI1
AHNAK
AHNAK2
AHR
AHSG
AICDA
AIDA
AIF1L
AIFM2
AIG1
AIM1
AIM1L
AIMP2
AIPL1
AIRE
AJAP1
AJUBA
AK1
AK3
AK4
AK5
AK8
AK9
AKAP1
AKAP12
AKAP13
AKAP14
AKAP17A
AKAP2
AKAP3
AKAP5
AKAP6
AKAP7
AKAP9
AKIRIN2
AKNA
AKNAD1
AKR1B10
AKR1C1
AKR1C2
AKR1C3
AKR1D1
AKR1E2
AKR7A3
AKT1S1
AKT3
ALAD
ALAS1
ALB
ALCAM
ALDH16A1
ALDH18A1
ALDH1A1
ALDH1A2
ALDH1A3
ALDH1L2
ALDH2
ALDH3A1
ALDH3B1
ALDH3B2
ALDH9A1
ALDOC
ALG10B
ALKBH4
ALKBH5
ALKBH6
ALKBH7
ALOX12
ALOX12B
ALOX5
ALOX5AP
ALOXE3
ALPI
ALPK1
ALPK2
ALPK3
ALPL
ALPP
ALPPL2
ALS2CL
ALS2CR11
ALX1
ALX3
AMACR
AMDHD2
AMER1
AMER2
AMER3
AMFR
AMH
AMHR2
AMICA1
AMIGO2
AMN
AMOT
AMOTL1
AMPD1
AMPD3
AMPH
AMT
AMTN
AMY1A
AMY1C
AMZ1
AMZ2P1
ANG
ANGPT1
ANGPT2
ANGPT4
ANGPTL2
ANGPTL4
ANGPTL6
ANGPTL7
ANK1
ANK2
ANKDD1A
ANKEF1
ANKH
ANKK1
ANKMY2
ANKRD1
ANKRD13B
ANKRD16
ANKRD18B
ANKRD2
ANKRD20A1
ANKRD20A11P
ANKRD20A3
ANKRD20A5P
ANKRD24
ANKRD26P1
ANKRD26P3
ANKRD30B
ANKRD30BL
ANKRD33
ANKRD33B
ANKRD34A
ANKRD34B
ANKRD34C
ANKRD36BP2
ANKRD44
ANKRD45
ANKRD53
ANKRD55
ANKRD6
ANKRD65
ANKRD9
ANKS1B
ANKS3
ANKS6
ANO1
ANO3
ANO4
ANO5
ANO7
ANO8
ANO9
ANP32AP1
ANPEP
ANTXR1
ANTXR2
ANXA1
ANXA10
ANXA11
ANXA2P2
ANXA2R
ANXA3
ANXA4
ANXA5
ANXA6
ANXA8
ANXA8L1
AOAH
AOC1
AOC3
AOX1
AP1M2
AP1S1
AP1S2
AP1S3
AP2S1
AP3B2
AP3M1
AP3S1
AP5B1
AP5Z1
APAF1
APBA1
APBA2
APBA3
APBB1
APBB1IP
APBB2
APC2
APCDD1
APCDD1L
APCDD1L-AS1
APH1B
APLN
APLNR
APMAP
APOA5
APOBEC2
APOBEC3D
APOBEC3F
APOBEC3G
APOBEC4
APOBR
APOC1
APOC1P1
APOD
APOE
APOL1
APOL2
APOL3
APOL4
APOL6
APOLD1
APOM
APOOL
APP
APPBP2
APRT
APTR
AQP1
AQP12B
AQP2
AQP3
AQP7P1
AQP7P3
AQPEP
AR
ARAP1
ARAP3
ARC
AREG
ARF6
ARFRP1
ARGFX
ARGLU1
ARHGAP1
ARHGAP18
ARHGAP20
ARHGAP22
ARHGAP23
ARHGAP24
ARHGAP27
ARHGAP28
ARHGAP29
ARHGAP33
ARHGAP36
ARHGAP39
ARHGAP4
ARHGAP5-AS1
ARHGAP6
ARHGAP8
ARHGAP9
ARHGDIB
ARHGDIG
ARHGEF11
ARHGEF15
ARHGEF16
ARHGEF17
ARHGEF18
ARHGEF19
ARHGEF2
ARHGEF25
ARHGEF26-AS1
ARHGEF28
ARHGEF33
ARHGEF34P
ARHGEF37
ARHGEF40
ARHGEF5
ARHGEF6
ARHGEF9
ARID3A
ARID3B
ARID5A
ARID5B
ARIH2OS
ARL10
ARL11
ARL14EP
ARL15
ARL4C
ARL4D
ARL5A
ARL6IP4
ARL6IP5
ARL6IP6
ARL8A
ARL9
ARMC4
ARMC5
ARMC7
ARMC9
ARMCX2
ARMCX3
ARMCX4
ARMCX5-GPRASP2
ARMS2
ARNT2
ARNTL
ARPC1B
ARPC5L
ARPIN
ARPP21
ARRB1
ARRDC1
ARRDC2
ARRDC3
ARRDC4
ARSA
ARSB
ARSI
ARSJ
ARSK
ART1
ART3
ARTN
ARV1
ARVCF
ARX
AS3MT
ASAH1
ASAP2
ASAP3
ASB11
ASB13
ASB17
ASB2
ASB4
ASB9
ASCC3
ASCL1
ASCL2
ASF1B
ASGR2
ASIC1
ASIC3
ASL
ASNS
ASPDH
ASPG
ASPH
ASPHD1
ASPN
ASPSCR1
ASRGL1
ASS1
ASTN1
ASTN2-AS1
ASXL1
ASXL3
ATAD1
ATAD3A
ATAD3B
ATAD3C
ATCAY
ATF1
ATF3
ATG2A
ATG3
ATG4D
ATG9B
ATHL1
ATL1
ATN1
ATOH8
ATP10A
ATP10B
ATP10D
ATP11A
ATP11C
ATP12A
ATP13A2
ATP1A2
ATP1A3
ATP1A4
ATP2A3
ATP2C2
ATP4A
ATP4B
ATP5D
ATP5E
ATP6AP1L
ATP6V0A4
ATP6V0C
ATP6V0CP3
ATP6V0D2
ATP6V0E2
ATP6V0E2-AS1
ATP6V1B1
ATP6V1G2
ATP7A
ATP7B
ATP8A2
ATP8B3
ATP8B4
ATP9A
ATPIF1
ATR
ATRNL1
ATXN1
ATXN10
ATXN7L1
ATXN7L3B
AUH
AUNIP
AURKAIP1
AURKB
AURKC
AUTS2
AVEN
AVIL
AVP
AVPI1
AVPR1B
AVPR2
AXIN1
AXL
AZGP1
AZGP1P1
AZIN2
B2M
B3GALNT1
B3GALT1
B3GALT5
B3GALT6
B3GALTL
B3GAT1
B3GAT2
B3GNT5
B3GNT7
B3GNT8
B3GNT9
B4GALNT1
B4GALNT2
B4GALNT3
B4GALNT4
B4GALT1
B9D2
BAALC
BAAT
BACE2
BAD
BAG1
BAG2
BAG3
BAI1
BAI3
BAIAP2L1
BAIAP2L2
BAMBI
BANK1
BANP
BARD1
BARHL1
BARHL2
BARX1
BASP1
BASP1P1
BATF
BATF3
BAZ1A
BAZ2B
BBC3
BBIP1
BBOX1
BBS10
BBS5
BBS9
BBX
BCAM
BCAN
BCAR1
BCAR4
BCAS4
BCAT1
BCAT2
BCHE
BCKDHB
BCKDK
BCL11A
BCL11B
BCL2
BCL2A1
BCL2L1
BCL2L10
BCL2L11
BCL2L14
BCL3
BCL6
BCL6B
BCL7C
BCL9L
BCO2
BCORL1
BCRP3
BCYRN1
BDH1
BDH2
BDKRB1
BDKRB2
BDNF
BDNF-AS
BEAN1
BEGAIN
BEND4
BEND5
BEND6
BEST1
BEST3
BEX1
BEX2
BEX5
BFSP1
BGN
BHLHA15
BHLHA9
BHLHB9
BHLHE22
BHLHE23
BHLHE40-AS1
BHLHE41
BHMT2
BICC1
BID
BIK
BIN1
BIN2
BIRC3
BIRC8
BIVM
BLNK
BLOC1S3
BLOC1S4
BLOC1S6
BLVRA
BLVRB
BLZF1
BMF
BMP1
BMP15
BMP2
BMP2K
BMP4
BMP5
BMP6
BMP7
BMPER
BMPR1A
BMPR1B
BMX
BNC1
BNC2
BNIP3
BNIP3L
BOC
BOD1
BOK
BOK-AS1
BOLA1
BOLA2
BOLA2B
BOP1
BPGM
BPIFB2
BPIFB6
BPIFC
BRAT1
BRD3
BRD4
BRDT
BRF1
BRINP1
BRINP2
BRINP3
BRSK1
BRSK2
BRWD1
BRWD3
BSN
BSN-AS2
BSPRY
BST1
BTBD10
BTBD11
BTBD16
BTBD17
BTBD19
BTBD2
BTF3P11
BTG1
BTG2
BTK
BTLA
BTN1A1
BTN2A2
BTN2A3P
BTN3A1
BTN3A2
BTN3A3
BTNL3
BTNL9
BVES
BZRAP1
BZW2
C10orf10
C10orf105
C10orf107
C10orf11
C10orf111
C10orf53
C10orf54
C10orf55
C10orf67
C10orf95
C10orf99
C11orf1
C11orf21
C11orf31
C11orf45
C11orf63
C11orf71
C11orf74
C11orf80
C11orf87
C11orf88
C11orf91
C11orf95
C11orf96
C12orf40
C12orf42
C12orf74
C12orf75
C12orf76
C12orf77
C14orf105
C14orf169
C14orf28
C14orf37
C14orf39
C14orf64
C14orf80
C15orf26
C15orf37
C15orf41
C15orf43
C15orf48
C15orf52
C15orf56
C15orf59
C15orf61
C15orf65
C16orf13
C16orf45
C16orf52
C16orf54
C16orf59
C16orf70
C16orf72
C16orf74
C16orf86
C16orf93
C16orf97
C17orf100
C17orf102
C17orf105
C17orf107
C17orf47
C17orf53
C17orf59
C17orf62
C17orf70
C17orf77
C17orf82
C17orf89
C17orf96
C17orf97
C19orf10
C19orf24
C19orf25
C19orf26
C19orf33
C19orf35
C19orf43
C19orf45
C19orf52
C19orf57
C19orf60
C19orf66
C19orf70
C19orf73
C19orf81
C19orf84
C1QBP
C1QL1
C1QL4
C1QTNF1
C1QTNF2
C1QTNF3
C1QTNF3-AMACR
C1QTNF4
C1QTNF5
C1QTNF6
C1QTNF7
C1QTNF9B
C1QTNF9B-AS1
C1R
C1RL
C1RL-AS1
C1S
C1orf106
C1orf116
C1orf122
C1orf140
C1orf159
C1orf174
C1orf186
C1orf198
C1orf200
C1orf204
C1orf21
C1orf210
C1orf213
C1orf233
C1orf35
C1orf50
C1orf53
C1orf54
C1orf61
C1orf64
C1orf86
C1orf87
C1orf95
C2
C20orf144
C20orf166
C20orf173
C20orf194
C20orf195
C20orf197
C20orf24
C20orf27
C20orf96
C21orf2
C21orf49
C21orf58
C21orf88
C22orf23
C22orf39
C2CD2
C2CD4A
C2CD4B
C2CD4C
C2CD4D
C2orf16
C2orf27A
C2orf27B
C2orf43
C2orf47
C2orf48
C2orf66
C2orf68
C2orf69
C2orf72
C2orf73
C2orf80
C2orf81
C2orf82
C2orf88
C3
C3AR1
C3orf20
C3orf33
C3orf52
C3orf55
C3orf58
C4A
C4B
C4BPA
C4BPB
C4B_2
C4orf17
C4orf19
C4orf22
C4orf3
C4orf32
C4orf33
C4orf36
C4orf48
C4orf51
C5
C5orf24
C5orf30
C5orf38
C5orf46
C6
C6orf1
C6orf10
C6orf106
C6orf120
C6orf132
C6orf136
C6orf141
C6orf147
C6orf15
C6orf165
C6orf226
C6orf48
C6orf57
C7orf13
C7orf31
C7orf43
C7orf50
C7orf57
C7orf60
C7orf66
C7orf69
C7orf72
C7orf73
C8orf34
C8orf37-AS1
C8orf4
C8orf44
C8orf46
C8orf48
C8orf58
C8orf82
C8orf88
C9
C9orf116
C9orf129
C9orf135
C9orf135-AS1
C9orf142
C9orf163
C9orf172
C9orf40
C9orf41
C9orf47
C9orf50
C9orf69
C9orf72
C9orf84
CA11
CA12
CA13
CA2
CA9
CAAP1
CABLES1
CABP1
CABS1
CACHD1
CACNA1A
CACNA1B
CACNA1C
CACNA1D
CACNA1E
CACNA1G
CACNA1H
CACNA1I
CACNA1S
CACNA2D1
CACNA2D2
CACNA2D3
CACNB3
CACNB4
CACNG4
CACNG6
CACNG7
CACTIN
CACTIN-AS1
CADM1
CADM2
CADM3
CADM3-AS1
CADPS
CADPS2
CAHM
CALB1
CALB2
CALCB
CALCOCO1
CALCOCO2
CALCRL
CALD1
CALML6
CALN1
CALU
CALY
CAMK1D
CAMK2B
CAMK2D
CAMK2N1
CAMK2N2
CAMK4
CAMKMT
CAMKV
CAMLG
CAMP
CAMSAP3
CAP2
CAPG
CAPN10
CAPN13
CAPN15
CAPN2
CAPN5
CAPN6
CAPN8
CAPSL
CARD10
CARD11
CARD16
CARD17
CARD6
CARD9
CARF
CARNS1
CARS
CASC1
CASC10
CASC2
CASC4
CASC5
CASK
CASKIN1
CASKIN2
CASP1
CASP10
CASP12
CASP4
CASP5
CASP7
CASQ1
CASR
CASS4
CAST
CASZ1
CATIP
CATSPERD
CATSPERG
CAV1
CAV2
CBFA2T2
CBLB
CBLC
CBLN3
CBR3
CBR3-AS1
CBR4
CBX2
CBX4
CBX5
CBX6
CBX7
CBX8
CBY3
CC2D1A
CC2D2A
CC2D2B
CCBE1
CCDC102A
CCDC102B
CCDC106
CCDC109B
CCDC110
CCDC112
CCDC116
CCDC120
CCDC124
CCDC125
CCDC126
CCDC135
CCDC136
CCDC14
CCDC141
CCDC144A
CCDC144B
CCDC144CP
CCDC148
CCDC149
CCDC151
CCDC157
CCDC158
CCDC160
CCDC162P
CCDC169-SOHLH2
CCDC181
CCDC24
CCDC3
CCDC34
CCDC36
CCDC39
CCDC42B
CCDC50
CCDC53
CCDC63
CCDC64
CCDC64B
CCDC68
CCDC69
CCDC7
CCDC71L
CCDC74A
CCDC74B
CCDC8
CCDC80
CCDC85A
CCDC85B
CCDC88A
CCDC88B
CCDC9
CCDC92
CCER1
CCER2
CCIN
CCK
CCKBR
CCL11
CCL13
CCL14
CCL15-CCL14
CCL19
CCL2
CCL20
CCL23
CCL25
CCL27
CCL28
CCL4
CCL8
CCM2
CCM2L
CCNA1
CCNA2
CCND1
CCND2
CCND3
CCNE1
CCNE2
CCNG2
CCNH
CCNI
CCNJL
CCNL2
CCNO
CCR1
CCR10
CCR2
CCR3
CCR7
CCR8
CCSER1
CCT4
CCT6B
CCZ1B
CD101
CD109
CD163L1
CD164
CD177
CD19
CD1A
CD1D
CD1E
CD2
CD200
CD200R1
CD200R1L
CD209
CD22
CD24
CD247
CD248
CD27
CD27-AS1
CD274
CD276
CD2AP
CD300E
CD300LD
CD302
CD320
CD33
CD34
CD36
CD38
CD4
CD40
CD44
CD47
CD48
CD53
CD55
CD58
CD59
CD7
CD74
CD82
CD83
CD84
CD9
CD93
CD99
CD99L2
CDA
CDC14A
CDC14B
CDC14C
CDC16
CDC20B
CDC25B
CDC34
CDC42BPG
CDC42EP1
CDC42EP3
CDC42EP4
CDC42EP5
CDCA4
CDCP1
CDH1
CDH10
CDH11
CDH12
CDH13
CDH16
CDH17
CDH18
CDH2
CDH23
CDH24
CDH3
CDH4
CDH5
CDH6
CDH9
CDHR1
CDHR4
CDHR5
CDIPT
CDIPT-AS1
CDK13
CDK14
CDK15
CDK16
CDK17
CDK18
CDK19
CDK2AP1
CDK5R2
CDK6
CDKL1
CDKL5
CDKN1A
CDKN1B
CDKN1C
CDKN2A
CDKN2AIPNL
CDKN2B
CDKN2C
CDON
CDR1
CDR2L
CDRT15P2
CDRT4
CDRT7
CDS1
CDSN
CDT1
CDX1
CDX2
CDY1B
CDYL
CEACAM1
CEACAM19
CEACAM21
CEACAM5
CEACAM6
CEACAM7
CEACAM8
CEBPA
CEBPA-AS1
CEBPB
CEBPD
CEBPZOS
CECR5
CECR5-AS1
CECR6
CECR7
CELF2
CELF4
CELF6
CELSR1
CELSR2
CELSR3
CEMIP
CEND1
CENPA
CENPB
CENPBD1
CENPH
CENPV
CENPVP1
CENPVP2
CEP112
CEP131
CEP170B
CEP19
CEP290
CEP41
CEP57L1
CEP68
CEP72
CEP85L
CERCAM
CERK
CERKL
CERS1
CERS4
CERS6
CES1
CES1P1
CES3
CES4A
CES5A
CETN2
CETP
CFAP44
CFAP57
CFAP58
CFAP61
CFC1
CFC1B
CFD
CFH
CFHR1
CFHR2
CFI
CFL1P1
CFL2
CFLAR
CFTR
CGA
CGB
CGB1
CGB2
CGB5
CGB7
CGB8
CGN
CGNL1
CGREF1
CH25H
CHAC1
CHAC2
CHAT
CHCHD10
CHCHD2
CHCHD6
CHCHD7
CHD3
CHDH
CHERP
CHFR
CHGA
CHI3L1
CHI3L2
CHIC2
CHKB
CHKB-AS1
CHKB-CPT1B
CHML
CHMP3
CHMP4C
CHMP6
CHN1
CHN2
CHODL
CHP2
CHPF
CHPT1
CHRAC1
CHRD
CHRDL1
CHRM4
CHRNA1
CHRNA10
CHRNA3
CHRNA4
CHRNA5
CHRNB1
CHRNB4
CHRND
CHRNE
CHST12
CHST13
CHST14
CHST2
CHST3
CHST4
CHST5
CHST6
CHST7
CHST8
CHSY3
CHTF18
CHURC1
CIB1
CIB2
CIC
CIDEC
CILP2
CITED2
CITED4
CKAP4
CKB
CKMT1A
CKMT1B
CKS1B
CLASRP
CLCA2
CLCF1
CLCN2
CLCN3
CLCN7
CLCNKB
CLDN1
CLDN10
CLDN11
CLDN15
CLDN16
CLDN18
CLDN2
CLDN22
CLDN23
CLDN24
CLDN3
CLDN4
CLDN5
CLDN6
CLDN7
CLDN8
CLDND2
CLEC11A
CLEC12A
CLEC14A
CLEC17A
CLEC1A
CLEC1B
CLEC2L
CLEC3B
CLEC4A
CLEC4G
CLEC4M
CLEC7A
CLGN
CLHC1
CLIC3
CLIC6
CLIP1
CLIP2
CLIP3
CLIP4
CLK1
CLLU1
CLMN
CLMP
CLN3
CLPP
CLPTM1
CLPX
CLSTN2
CLTA
CLTB
CLTCL1
CLU
CLUH
CLUHP3
CLVS1
CLYBL
CMAHP
CMBL
CMC1
CMC4
CMKLR1
CMPK2
CMTM1
CMTM4
CMTM7
CMYA5
CNBD2
CNFN
CNGA1
CNGB3
CNIH2
CNIH3
CNKSR1
CNKSR2
CNKSR3
CNN1
CNN2
CNN3
CNNM3
CNNM4
CNOT11
CNPY2
CNR1
CNR2
CNRIP1
CNST
CNTFR
CNTLN
CNTN1
CNTN2
CNTN3
CNTN4
CNTN5
CNTNAP1
CNTNAP2
CNTRL
COBL
COBLL1
COCH
COG6
COG8
COL10A1
COL11A1
COL11A2
COL12A1
COL13A1
COL14A1
COL15A1
COL16A1
COL17A1
COL18A1
COL18A1-AS1
COL19A1
COL1A1
COL1A2
COL21A1
COL23A1
COL24A1
COL25A1
COL26A1
COL27A1
COL28A1
COL2A1
COL3A1
COL4A1
COL4A2
COL4A3
COL4A4
COL4A5
COL4A6
COL5A1
COL5A2
COL5A3
COL6A1
COL6A2
COL6A3
COL6A5
COL6A6
COL7A1
COL8A1
COL8A2
COL9A2
COL9A3
COLCA1
COLEC10
COLEC11
COLEC12
COLGALT2
COMMD3
COMMD6
COMT
COMTD1
COPRS
COPS8
COPZ2
COQ10A
COQ4
CORIN
CORO2A
CORO2B
CORO6
COTL1
COX15
COX4I2
COX5A
COX5B
CPA2
CPA4
CPA5
CPA6
CPE
CPEB2
CPEB2-AS1
CPEB3
CPEB4
CPED1
CPLX1
CPLX2
CPM
CPN1
CPNE4
CPNE5
CPNE7
CPNE8
CPO
CPOX
CPPED1
CPQ
CPS1
CPT1C
CPTP
CPVL
CPXCR1
CPXM1
CPXM2
CPZ
CR1
CR1L
CRABP1
CRABP2
CRACR2A
CRACR2B
CRAT
CRB1
CRB3
CREB3L1
CREB3L2
CREB5
CREBL2
CREBRF
CREBZF
CREG1
CREM
CRHBP
CRHR1
CRHR1-IT1
CRIM1
CRIP1
CRIP2
CRIPT
CRISP1
CRISP2
CRISPLD1
CRISPLD2
CRLF1
CRLS1
CRMP1
CRNDE
CROCC
CROT
CRTAC1
CRTC1
CRTC3
CRY2
CRYAB
CRYBA2
CRYBB2
CRYGD
CRYL1
CRYM
CRYM-AS1
CSAD
CSDC2
CSF1
CSF1R
CSF2RA
CSF2RB
CSF3R
CSGALNACT1
CSMD1
CSMD2
CSMD2-AS1
CSMD3
CSN2
CSNK1A1L
CSNK1A1P1
CSNK1D
CSNK1G1
CSNK1G2
CSNK1G2-AS1
CSPG4
CSPG4P1Y
CSPG5
CSRNP1
CSRNP2
CSRNP3
CSRP1
CSRP2
CST11
CST2
CST3
CST6
CST9L
CSTB
CT45A4
CT47A1
CT47A10
CT47A11
CT47A12
CT47A2
CT47A3
CT47A4
CT47A5
CT47A6
CT47A7
CT47A8
CT47A9
CTAG1A
CTAG2
CTAGE11P
CTAGE5
CTBP1
CTBS
CTCFL
CTDNEP1
CTDP1
CTDSP1
CTDSP2
CTF1
CTGF
CTH
CTHRC1
CTIF
CTNNA3
CTNNB1
CTNND1
CTNND2
CTPS2
CTRB1
CTSB
CTSD
CTSF
CTSK
CTSL
CTSO
CTSS
CTSV
CTSZ
CTTNBP2
CTU1
CTU2
CTXN1
CUEDC2
CUL9
CUX1
CUX2
CWH43
CXADR
CXADRP2
CXCL1
CXCL12
CXCL14
CXCL16
CXCL17
CXCL2
CXCL3
CXCL5
CXCL6
CXCL8
CXCL9
CXCR1
CXCR5
CXCR6
CXXC4
CXXC5
CXorf21
CXorf23
CXorf36
CXorf58
CYB561A3
CYB5R1
CYB5R2
CYBA
CYBRD1
CYC1
CYFIP2
CYGB
CYLC1
CYLD
CYP11A1
CYP17A1
CYP19A1
CYP1A1
CYP1B1
CYP21A1P
CYP21A2
CYP26A1
CYP26B1
CYP26C1
CYP27A1
CYP27C1
CYP2B6
CYP2B7P
CYP2C8
CYP2E1
CYP2F1
CYP2J2
CYP2R1
CYP2S1
CYP2U1
CYP2W1
CYP3A43
CYP4F22
CYP4F24P
CYP4V2
CYP4X1
CYP4Z1
CYP7A1
CYP7B1
CYP8B1
CYR61
CYS1
CYSRT1
CYTH3
CYTL1
CYYR1
D21S2088E
D2HGDH
DAAM2
DAB2
DAB2IP
DACH1
DACH2
DACT1
DACT2
DACT3
DAG1
DAGLA
DAOA
DAPK1
DAPK2
DAPK3
DAW1
DAZ1
DAZ2
DAZ3
DAZ4
DAZAP1
DAZAP2
DAZL
DBIL5P2
DBNDD2
DBP
DCAF10
DCAF12L1
DCAF15
DCAF4
DCAF4L2
DCAF5
DCAF8L1
DCBLD1
DCBLD2
DCDC1
DCDC2
DCHS1
DCHS2
DCLK1
DCLK2
DCLK3
DCN
DCST1
DCUN1D5
DCX
DDAH1
DDC-AS1
DDIT3
DDIT4
DDIT4L
DDN
DDO
DDR2
DDRGK1
DDT
DDTL
DDX28
DDX39A
DDX43
DDX53
DDX54
DDX60
DDX60L
DEAF1
DECR1
DECR2
DEF6
DEFA1B
DEFA3
DEFB1
DEFB103B
DEFB113
DEFB119
DEFB121
DEFB125
DEFB134
DEFB136
DEFB4A
DEFB4B
DENND1A
DENND1B
DENND1C
DENND2A
DENND2C
DENND2D
DENND3
DENND5B
DENND6A
DENND6B
DEPDC5
DEPDC7
DEPTOR
DERL3
DES
DESI1
DET1
DEXI
DFNA5
DFNB31
DGAT1
DGAT2
DGKA
DGKE
DGKH
DGKI
DGKZ
DHCR24
DHDH
DHFR
DHFRL1
DHRS13
DHRS2
DHRS3
DHRS4
DHRS4-AS1
DHRS4L2
DHRS7
DHRS7C
DHRS9
DIAPH2
DIMT1
DIO1
DIO2
DIP2C
DIRAS1
DIRAS3
DIRC1
DIRC3
DISC1
DISC2
DISP1
DISP2
DIXDC1
DKFZP434H168
DKFZP434I0714
DKFZP434L187
DKFZp434J0226
DKFZp779M0652
DKK1
DKK2
DKK3
DKK4
DLC1
DLEC1
DLEU1
DLG1
DLG2
DLG4
DLG5
DLG5-AS1
DLGAP1
DLGAP1-AS3
DLGAP3
DLK1
DLK2
DLL1
DLL3
DLL4
DLX1
DLX2
DLX3
DLX4
DLX5
DLX6
DMBT1
DMBT1P1
DMBX1
DMGDH
DMKN
DMP1
DMPK
DMRT2
DMRTA1
DMRTA2
DMRTB1
DMRTC2
DMTF1
DMTN
DMWD
DNAAF2
DNAH2
DNAH3
DNAJA1P5
DNAJA4
DNAJB11
DNAJB5
DNAJB8-AS1
DNAJC12
DNAJC18
DNAJC22
DNAJC25
DNAJC25-GNG10
DNAJC30
DNAJC4
DNAJC5B
DNAJC6
DNASE1L1
DNASE1L2
DNASE2
DND1
DNER
DNLZ
DNM1
DNM1P46
DNM2
DNM3
DNM3OS
DNMBP
DNMT3A
DNMT3B
DNMT3L
DNPH1
DOC2A
DOCK10
DOCK2
DOCK3
DOCK5
DOCK6
DOCK8
DOCK9
DOHH
DOK1
DOK2
DOK3
DOK6
DOK7
DONSON
DOPEY2
DOT1L
DPEP3
DPF1
DPF3
DPH6-AS1
DPP10
DPP10-AS1
DPP4
DPP6
DPP7
DPPA2
DPPA3
DPPA4
DPPA5
DPRX
DPRXP4
DPT
DPY19L1
DPY19L2
DPY19L2P3
DPY19L2P4
DPY19L4
DPYD
DPYS
DPYSL2
DPYSL3
DPYSL4
DPYSL5
DQX1
DRAM1
DRAXIN
DRD2
DRD4
DRP2
DSC2
DSC3
DSCAM
DSCAM-AS1
DSCAML1
DSCC1
DSCR4
DSCR8
DSE
DSEL
DSG1
DSG2
DSG3
DSG4
DSP
DSPP
DST
DTD1
DTD2
DTHD1
DTNA
DTNB
DTX1
DTX2
DTX3L
DTYMK
DUOXA1
DUPD1
DUS3L
DUSP12
DUSP13
DUSP15
DUSP16
DUSP18
DUSP19
DUSP2
DUSP22
DUSP23
DUSP27
DUSP28
DUSP3
DUSP4
DUSP5
DUSP6
DUSP7
DUSP8
DUSP9
DUT
DVL1
DVL2
DXO
DYNC1I1
DYNC2H1
DYNLT3
DYRK3
DYRK4
DYSF
DYX1C1
DZANK1
DZIP1
DZIP1L
DZIP3
E2F5
E2F8
E4F1
EBF1
EBF2
EBF3
EBF4
EBI3
ECE1
ECE2
ECEL1
ECEL1P2
ECH1
ECHDC2
ECHDC3
ECHS1
ECI1
ECM1
ECM2
EDA
EDAR
EDARADD
EDIL3
EDN1
EDN3
EDNRA
EDNRB
EDRF1
EEA1
EEF1A2
EEPD1
EFCAB2
EFCAB6
EFCC1
EFEMP1
EFEMP2
EFHC1
EFHC2
EFHD1
EFHD2
EFNA1
EFNA2
EFNA5
EFNB1
EFNB2
EFNB3
EFR3A
EFR3B
EFS
EGF
EGFL7
EGFLAM
EGFR
EGLN1
EGLN3
EGR1
EGR2
EGR3
EGR4
EHBP1L1
EHD2
EHD3
EHF
EHMT1-IT1
EID1
EID2
EID2B
EID3
EIF1AD
EIF1AY
EIF2B2
EIF3B
EIF3F
EIF3IP1
EIF4E3
EIF4EBP1
EIF4G3
EIF5A2
EIF5AL1
ELAC1
ELAVL2
ELAVL3
ELAVL4
ELF3
ELF4
ELF5
ELFN1
ELFN2
ELK1
ELK3
ELL2
ELMO1
ELMO3
ELMOD1
ELMOD2
ELN
ELOVL1
ELOVL2
ELOVL5
ELOVL7
ELTD1
EMB
EMBP1
EMC10
EMC6
EMC8
EMD
EMID1
EMILIN1
EMILIN2
EML1
EML2
EML3
EML5
EMP1
EMP3
EMR2
EMR3
EMR4P
EMX2
EN1
EN2
ENAH
ENC1
ENDOD1
ENDOG
ENDOU
ENG
ENHO
ENKD1
ENO1-AS1
ENO2
ENOX1
ENPEP
ENPP2
ENPP7
ENTHD1
ENTHD2
ENTPD2
ENTPD3
ENTPD3-AS1
ENTPD5
ENTPD6
ENTPD8
EOGT
EOMES
EP300
EPAS1
EPB41L3
EPB41L4A-AS1
EPB41L4A-AS2
EPB41L5
EPB42
EPCAM
EPDR1
EPHA1
EPHA10
EPHA2
EPHA3
EPHA4
EPHA5
EPHA5-AS1
EPHA7
EPHA8
EPHB1
EPHB2
EPHB3
EPHB4
EPHB6
EPHX1
EPHX2
EPHX3
EPHX4
EPM2A
EPN1
EPO
EPOR
EPPIN-WFDC6
EPPK1
EPS8
EPS8L1
EPS8L2
EPS8L3
EPSTI1
ERAP1
ERAP2
ERBB2
ERBB3
ERBB4
ERC2
ERC2-IT1
ERCC2
EREG
ERF
ERG
ERICH1
ERICH3
ERICH5
ERMN
ERMP1
ERN1
ERO1L
ERO1LB
ERP27
ERRFI1
ERVFRD-1
ERVMER34-1
ERVV-1
ERVV-2
ESAM
ESCO1
ESM1
ESPL1
ESPN
ESR1
ESR2
ESRG
ESRP1
ESRP2
ESRRA
ESRRG
ESX1
ETFA
ETNK1
ETNPPL
ETV1
ETV2
ETV3
ETV4
ETV5
ETV7
EVA1A
EVA1B
EVA1C
EVC
EVC2
EVI2A
EVL
EVPL
EVPLL
EVX1
EXD2
EXD3
EXOC2
EXOC3L1
EXOC3L4
EXOC6
EXOC6B
EXOSC3
EXOSC4
EXOSC6
EXPH5
EXT1
EXTL1
EYA1
EYA4
EYS
EZR
F11R
F12
F13A1
F2R
F2RL2
F3
F7
F8
F8A2
F8A3
FA2H
FAAH
FAAHP1
FABP3
FABP7
FADD
FADS3
FAH
FAHD1
FAIM3
FAM101A
FAM101B
FAM102A
FAM102B
FAM103A1
FAM104B
FAM105A
FAM106A
FAM106CP
FAM107A
FAM107B
FAM109A
FAM109B
FAM110A
FAM110B
FAM110D
FAM111A
FAM111B
FAM114A1
FAM115A
FAM115C
FAM120B
FAM120C
FAM122A
FAM122C
FAM124A
FAM124B
FAM126A
FAM127A
FAM127B
FAM127C
FAM129A
FAM129B
FAM131A
FAM131B
FAM132A
FAM133A
FAM133CP
FAM134B
FAM135B
FAM138C
FAM13A
FAM13A-AS1
FAM13C
FAM149A
FAM150A
FAM150B
FAM151A
FAM153A
FAM153C
FAM155A
FAM155B
FAM157A
FAM157B
FAM159B
FAM160A2
FAM160B1
FAM160B2
FAM162A
FAM162B
FAM163A
FAM166B
FAM167A
FAM168A
FAM169A
FAM171A1
FAM171A2
FAM171B
FAM172A
FAM173A
FAM173B
FAM174A
FAM174B
FAM178A
FAM181B
FAM182A
FAM182B
FAM184A
FAM185A
FAM188A
FAM189A1
FAM189A2
FAM189B
FAM195A
FAM195B
FAM196B
FAM198B
FAM19A3
FAM19A5
FAM200B
FAM201A
FAM205B
FAM207A
FAM20A
FAM20C
FAM210B
FAM212A
FAM212B
FAM212B-AS1
FAM213A
FAM213B
FAM214A
FAM216A
FAM221A
FAM221B
FAM222A
FAM222A-AS1
FAM223A
FAM223B
FAM226A
FAM226B
FAM228A
FAM228B
FAM229A
FAM229B
FAM24B
FAM26E
FAM26F
FAM27C
FAM3A
FAM43A
FAM43B
FAM46A
FAM46B
FAM46C
FAM47A
FAM47C
FAM47E
FAM47E-STBD1
FAM49A
FAM50B
FAM53A
FAM57A
FAM63A
FAM63B
FAM64A
FAM65B
FAM65C
FAM66A
FAM66B
FAM66E
FAM69A
FAM69B
FAM69C
FAM71D
FAM71E1
FAM71E2
FAM78A
FAM78B
FAM83A-AS1
FAM83B
FAM83D
FAM83F
FAM83G
FAM83H
FAM83H-AS1
FAM84A
FAM84B
FAM89A
FAM8A1
FAM90A1
FAM95B1
FAM96B
FAM98A
FAM98C
FAM9A
FAM9C
FANCA
FANCD2OS
FANCE
FANCF
FAP
FAR2
FARP1
FARP2
FAS
FASLG
FASN
FASTK
FAT1
FAT2
FAT3
FAT4
FAXDC2
FBF1
FBLIM1
FBLL1
FBLN1
FBLN2
FBLN5
FBN1
FBN2
FBN3
FBP1
FBRS
FBRSL1
FBXL12
FBXL13
FBXL14
FBXL15
FBXL16
FBXL17
FBXL19
FBXL2
FBXL22
FBXL4
FBXL5
FBXL6
FBXL7
FBXL8
FBXO11
FBXO15
FBXO17
FBXO18
FBXO2
FBXO27
FBXO28
FBXO32
FBXO36
FBXO39
FBXO4
FBXO43
FBXO46
FBXO47
FBXW2
FBXW5
FCGBP
FCGR2B
FCGR3A
FCGR3B
FCGRT
FCHO1
FCHSD1
FCHSD2
FCRL4
FCRL5
FCRLA
FCRLB
FDCSP
FDX1L
FDXACB1
FDXR
FEM1A
FENDRR
FER
FER1L6-AS1
FERMT1
FERMT2
FES
FETUB
FEZ1
FEZF1
FEZF1-AS1
FFAR1
FFAR3
FGA
FGD1
FGD2
FGD3
FGD4
FGF1
FGF11
FGF12
FGF13
FGF14
FGF14-AS2
FGF14-IT1
FGF17
FGF19
FGF2
FGF22
FGF4
FGF7
FGF8
FGFBP1
FGFBP3
FGFR1
FGFR2
FGFR3
FGFR4
FGFRL1
FGGY
FGL1
FGL2
FGR
FHAD1
FHDC1
FHL1
FHL2
FHL5
FHOD3
FIBCD1
FIBIN
FIG4
FIGF
FIGN
FIGNL2
FILIP1L
FIRRE
FITM2
FIZ1
FJX1
FKBP10
FKBP11
FKBP14
FKBP1A
FKBP1A-SDCBP2
FKBP1AP1
FKBP7
FKBP8
FKBP9
FKBP9P1
FKRP
FKTN
FLCN
FLG
FLG2
FLI1
FLJ10038
FLJ12825
FLJ13224
FLJ16779
FLJ20021
FLJ22184
FLJ22447
FLJ22763
FLJ23867
FLJ26245
FLJ26850
FLJ27354
FLJ31662
FLJ36777
FLJ37201
FLJ37453
FLJ37505
FLJ41941
FLJ42393
FLJ42627
FLJ42969
FLJ44511
FLJ44635
FLJ46906
FLNA
FLNC
FLRT1
FLRT2
FLRT3
FLT1
FLT3LG
FLVCR1
FLVCR2
FLYWCH1
FLYWCH2
FMN2
FMNL1
FMNL3
FMO5
FMOD
FMR1
FN1
FN3K
FNBP1
FNBP1L
FNDC1
FNDC3A
FNDC3B
FNDC4
FNDC5
FNTA
FOLH1
FOLH1B
FOLR1
FOLR2
FOLR4
FOS
FOSB
FOSL2
FOXA1
FOXA3
FOXC1
FOXC2
FOXD1
FOXD2
FOXD3
FOXD4L1
FOXD4L6
FOXE1
FOXE3
FOXF1
FOXF2
FOXG1
FOXH1
FOXI1
FOXI3
FOXL1
FOXL2
FOXL2NB
FOXM1
FOXN2
FOXN3
FOXO1
FOXO4
FOXP1
FOXP2
FOXP4
FOXR1
FOXR2
FOXS1
FPR2
FPR3
FRA10AC1
FRAS1
FRAT2
FREM1
FREM2
FRG2C
FRMD1
FRMD3
FRMD4A
FRMD4B
FRMD6
FRMD8P1
FRMPD2
FRS3
FRZB
FSCN1
FSCN2
FSD1L
FSD2
FSHB
FSIP2
FST
FSTL1
FSTL3
FSTL5
FTH1
FTHL17
FTL
FUCA1
FUK
FURIN
FUT1
FUT11
FUT3
FUT4
FUT6
FUT8-AS1
FUT9
FXN
FXYD3
FXYD4
FXYD6
FXYD6-FXYD2
FXYD7
FYB
FYCO1
FYN
FZD1
FZD10
FZD10-AS1
FZD2
FZD3
FZD4
FZD5
FZD7
FZD8
FZD9
G0S2
G6PC3
GAA
GAB1
GAB2
GAB3
GAB4
GABARAPL1
GABARAPL3
GABBR1
GABPB1-AS1
GABRA1
GABRA3
GABRA5
GABRA6
GABRB1
GABRB2
GABRB3
GABRD
GABRE
GABRG1
GABRP
GABRR2
GABRR3
GAD1
GAD2
GADD45A
GADD45B
GADD45G
GADD45GIP1
GADL1
GAGE12B
GAGE12C
GAGE12D
GAGE12E
GAGE12G
GAGE12I
GAGE12J
GAGE2A
GAGE2C
GAGE2D
GAGE2E
GAGE6
GAGE8
GAK
GAL
GAL3ST3
GALC
GALE
GALK1
GALM
GALNT10
GALNT14
GALNT16
GALNT2
GALNT3
GALNT5
GALNT6
GALNT8
GALR3
GAMT
GAP43
GAREML
GAS1
GAS2
GAS2L1
GAS2L1P2
GAS6
GAS6-AS1
GAS6-AS2
GAS7
GATA2
GATA3
GATA3-AS1
GATA4
GATA5
GATA6
GATSL2
GATSL3
GBA
GBA3
GBGT1
GBP1
GBP2
GBP3
GBP4
GBP5
GBP6
GBP7
GBX2
GCA
GCFC2
GCH1
GCHFR
GCK
GCLM
GCM1
GCNT2
GCNT3
GCNT4
GCSAM
GCSAML
GDF1
GDF15
GDF2
GDF3
GDF5
GDF6
GDF7
GDI1
GDI2
GDNF
GDPD2
GDPD3
GDPD5
GET4
GFAP
GFER
GFI1
GFI1B
GFOD1
GFOD2
GFPT1
GFRA1
GFRA2
GFRA3
GFRA4
GFY
GGACT
GGH
GGN
GGT1
GGT5
GGT6
GGT7
GGTLC1
GGTLC2
GH2
GHR
GHRLOS
GIGYF1
GIMAP1-GIMAP5
GIMAP4
GIMAP5
GIMAP6
GIMD1
GINM1
GINS1
GINS3
GIPC1
GIPC2
GIPC3
GJA3
GJA5
GJB2
GJB6
GJC2
GK
GK3P
GKAP1
GLA
GLB1L
GLB1L3
GLCE
GLDC
GLDN
GLI1
GLI2
GLI3
GLI4
GLIDR
GLIPR1
GLIPR2
GLIS1
GLIS2
GLIS3
GLP1R
GLRA4
GLRB
GLRX2
GLS
GLT1D1
GLT8D2
GLTP
GLTPD2
GLTSCR1
GLTSCR2
GLUL
GLYAT
GLYATL1
GLYATL2
GLYCTK
GMCL1
GMEB2
GMIP
GML
GMNC
GMPR
GNA13
GNA14
GNAI1
GNAO1
GNAS
GNB1L
GNB2
GNB4
GNB5
GNE
GNG11
GNG12
GNG13
GNG2
GNG4
GNG5
GNGT2
GNPAT
GNPDA2
GNRH2
GNRHR
GNS
GOLGA2P10
GOLGA2P5
GOLGA6B
GOLGA6L10
GOLGA6L5P
GOLGA6L9
GOLGA7B
GOLGA8A
GOLGA8B
GOLGA8CP
GOLGA8I
GOLGA8S
GOLGA8T
GOLIM4
GOLPH3
GOPC
GOSR1
GOT1L1
GP1BB
GP6
GPC2
GPC3
GPC4
GPC5
GPC6
GPD1L
GPER1
GPLD1
GPM6A
GPM6B
GPN2
GPNMB
GPR1
GPR114
GPR115
GPR123
GPR124
GPR126
GPR132
GPR133
GPR135
GPR139
GPR141
GPR146
GPR153
GPR155
GPR156
GPR158-AS1
GPR161
GPR173
GPR176
GPR18
GPR183
GPR19
GPR20
GPR25
GPR27
GPR32
GPR35
GPR37
GPR39
GPR4
GPR50
GPR52
GPR56
GPR64
GPR68
GPR78
GPR82
GPR85
GPR88
GPR98
GPRASP1
GPRASP2
GPRC5A
GPRC5C
GPRC5D
GPRIN1
GPS2
GPSM1
GPSM3
GPT
GPT2
GPX1
GPX2
GPX3
GPX4
GPX5
GPX8
GRAMD1A
GRAMD1B
GRAMD2
GRAMD3
GRAP
GRASP
GRB14
GRB7
GREB1L
GREM1
GREM2
GRHL1
GRHL2
GRHL3
GRIA2
GRIA3
GRIA4
GRID2
GRID2IP
GRIK1
GRIK1-AS1
GRIK2
GRIK5
GRIN1
GRIN2A
GRIN2B
GRIN2D
GRIN3B
GRK4
GRK5
GRK7
GRM2
GRM4
GRM5
GRM6
GRM7
GRM8
GRPR
GRSF1
GRTP1
GRWD1
GS1-259H13.2
GSDMC
GSDMD
GSG1L
GSG2
GSN
GSPT1
GSR
GSTA1
GSTA3
GSTA4
GSTA5
GSTM1
GSTM2
GSTM3
GSTM4
GSTM5
GSTO1
GSTO2
GSTP1
GSTT1
GSTT2
GSTT2B
GSTTP2
GSX2
GTF2A1L
GTF2E2
GTF2IRD1
GTF2IRD2
GTF2IRD2B
GTF3A
GTPBP3
GTPBP6
GTSE1
GTSF1
GUCA1A
GUCA1C
GUCY1A2
GUCY1A3
GUCY1B2
GUCY1B3
GUCY2D
GULP1
GUSBP11
GUSBP2
GUSBP3
GUSBP5
GUSBP9
GXYLT2
GYG2
GYG2P1
GYLTL1B
GYPC
GYS2
GZMM
H19
H1F0
H1FNT
H1FX
H1FX-AS1
H2AFB3
H2AFX
H2AFY
H2AFY2
H2BFXP
H6PD
HABP4
HAGHL
HAGLR
HAL
HAMP
HAND1
HAND2
HAND2-AS1
HAO1
HAP1
HAPLN1
HAPLN2
HAPLN3
HAS1
HAS2
HAUS4
HAVCR1
HAVCR2
HBA1
HBA2
HBD
HBEGF
HBM
HBQ1
HCAR1
HCAR2
HCAR3
HCFC1
HCFC1R1
HCFC2
HCG11
HCG22
HCG26
HCK
HCLS1
HCN1
HCN2
HCN4
HCP5
HCRTR2
HDAC10
HDAC11
HDAC4
HDAC5
HDAC7
HDAC8
HDAC9
HDC
HDGFL1
HDGFRP2
HDHD3
HDX
HEATR2
HEBP1
HEBP2
HECTD2
HECTD2-AS1
HECW2
HEG1
HELT
HELZ2
HENMT1
HEPACAM
HEPH
HERC2P2
HERC2P9
HERC3
HERC4
HERC5
HERPUD1
HES1
HES2
HES3
HES4
HES5
HES6
HESX1
HEXDC
HEXIM1
HEY1
HEY2
HEYL
HFE
HGF
HGH1
HHAT
HHEX
HHIP
HHIP-AS1
HHIPL1
HHLA1
HHLA2
HHLA3
HIATL2
HIC1
HIC2
HID1
HIF1A
HIF1A-AS2
HIF3A
HILPDA
HILS1
HIP1
HIP1R
HIPK2
HIPK4
HIST1H1A
HIST1H1C
HIST1H1E
HIST1H2AB
HIST1H2AC
HIST1H2AD
HIST1H2AJ
HIST1H2AK
HIST1H2AL
HIST1H2AM
HIST1H2BB
HIST1H2BD
HIST1H2BG
HIST1H2BK
HIST1H2BM
HIST1H3A
HIST1H3D
HIST1H3E
HIST1H3G
HIST1H3H
HIST1H3I
HIST1H4A
HIST1H4I
HIST1H4J
HIST1H4K
HIST2H2AB
HIST2H2BA
HIST2H2BE
HIST2H2BF
HIST2H3A
HIST2H3C
HIST2H3D
HIST2H4A
HIST2H4B
HIST3H2A
HIVEP1
HIVEP2
HIVEP3
HK1
HKR1
HLA-A
HLA-B
HLA-C
HLA-DMA
HLA-DMB
HLA-DOA
HLA-DPB1
HLA-DPB2
HLA-DQA1
HLA-DQB1
HLA-DRA
HLA-DRB1
HLA-F
HLA-G
HLA-H
HLF
HLX
HM13
HMCN1
HMG20A
HMGA1
HMGA2
HMGB3
HMGB4
HMGCLL1
HMGN3-AS1
HMGN4
HMGN5
HMHA1
HMOX1
HMP19
HMX1
HNF4A
HNMT
HNRNPA0
HNRNPA1P33
HNRNPA3P1
HNRNPAB
HNRNPDL
HNRNPLL
HNRNPM
HNRNPU
HNRNPUL2-BSCL2
HOMER2
HOMER3
HOMEZ
HOOK1
HOPX
HORMAD1
HOTAIRM1
HOXA-AS3
HOXA1
HOXA10
HOXA10-HOXA9
HOXA11
HOXA11-AS
HOXA13
HOXA2
HOXA3
HOXA5
HOXA7
HOXA9
HOXB-AS3
HOXB1
HOXB13
HOXB2
HOXB3
HOXB4
HOXB5
HOXB6
HOXB7
HOXB8
HOXB9
HOXC10
HOXC11
HOXC12
HOXC13
HOXC4
HOXC5
HOXC6
HOXC8
HOXC9
HOXD-AS2
HOXD1
HOXD10
HOXD11
HOXD12
HOXD13
HOXD3
HOXD4
HOXD8
HOXD9
HP
HPCA
HPCAL1
HPCAL4
HPDL
HPGD
HPN
HPS5
HPSE
HPSE2
HPVC1
HPYR1
HR
HRASLS
HRASLS2
HRASLS5
HRCT1
HRH1
HRH2
HRH3
HRK
HS3ST3A1
HS3ST3B1
HS3ST5
HS3ST6
HS6ST1
HS6ST2
HS6ST3
HSBP1L1
HSD11B1
HSD11B1L
HSD11B2
HSD17B1
HSD17B12
HSD17B14
HSD17B7
HSD17B7P2
HSD3B1
HSD3B2
HSD3B7
HSD3BP4
HSF1
HSF4
HSFY1P1
HSH2D
HSPA12A
HSPA12B
HSPA1B
HSPA2
HSPA4L
HSPA6
HSPA7
HSPB1
HSPB11
HSPB2
HSPB2-C11orf52
HSPB3
HSPB6
HSPB7
HSPB8
HSPBP1
HSPG2
HTN3
HTR1A
HTR1D
HTR1F
HTR2A
HTR2C
HTR3A
HTR6
HTR7
HTR7P1
HTRA1
HTRA2
HTRA3
HTRA4
HUNK
HUS1
HUS1B
HVCN1
HYAL1
HYAL4
HYALP1
HYI
HYMAI
HYPM
IAH1
ICA1
ICAM1
ICAM4
ICAM5
ICOSLG
ICT1
ID1
ID2
ID3
ID4
IDH3A
IDO1
IDS
IDUA
IER2
IER3
IER5
IER5L
IFFO1
IFI16
IFI27
IFI27L2
IFI35
IFI44
IFI44L
IFI6
IFIH1
IFIT1
IFIT2
IFIT5
IFITM1
IFITM10
IFITM2
IFITM3
IFITM4P
IFNA14
IFNA16
IFNA7
IFNAR1
IFNAR2
IFNE
IFNGR1
IFNK
IFNLR1
IFRD2
IFT27
IFT74
IFT81
IGDCC4
IGF1
IGF1R
IGF2
IGF2R
IGFBP2
IGFBP3
IGFBP4
IGFBP5
IGFBP6
IGFBP7
IGFBP7-AS1
IGFBPL1
IGFL2
IGFL3
IGFN1
IGHMBP2
IGIP
IGJ
IGLON5
IGSF1
IGSF10
IGSF3
IGSF5
IGSF8
IGSF9
IHH
IKBIP
IKBKE
IKZF2
IKZF3
IL10RB
IL10RB-AS1
IL11
IL11RA
IL12RB1
IL12RB2
IL13RA1
IL15
IL16
IL17B
IL17RC
IL17RD
IL17REL
IL18BP
IL18R1
IL19
IL1B
IL1F10
IL1R1
IL1R2
IL1RAP
IL1RAPL1
IL1RAPL2
IL1RN
IL2
IL20
IL20RB
IL21
IL21R
IL23R
IL24
IL25
IL27RA
IL2RB
IL2RG
IL31RA
IL32
IL33
IL34
IL36G
IL36RN
IL37
IL4
IL4I1
IL4R
IL6
IL6R
IL6ST
IL7R
IL9R
ILDR1
ILDR2
ILKAP
IMMP2L
IMP3
IMPA2
IMPDH1
IMPG1
IMPG2
INA
INADL
INAFM1
INCENP
INE2
INF2
ING2
ING4
INGX
INHA
INHBA
INHBA-AS1
INHBB
INHBE
INO80B
INO80E
INPP1
INPP4B
INPP5B
INPP5D
INPP5E
INPP5F
INPP5J
INS-IGF2
INSIG1
INSL3
INSL4
INSM1
INSR
INTS1
INTS10
INTS6
INTU
IP6K3
IPCEF1
IPMK
IQCE
IQCF4
IQCH-AS1
IQCJ-SCHIP1
IQGAP1
IQGAP2
IQSEC1
IQSEC2
IRAK1
IRAK2
IRAK3
IRF2
IRF2BP1
IRF2BPL
IRF6
IRF7
IRF8
IRGM
IRS1
IRS2
IRX1
IRX2
IRX3
IRX4
IRX5
ISCA2
ISG15
ISL1
ISL2
ISLR
ISLR2
ISM1
ISM2
ISOC2
ISX
ISY1-RAB43
ISYNA1
ITGA1
ITGA11
ITGA2
ITGA2B
ITGA3
ITGA4
ITGA5
ITGA6
ITGA7
ITGA8
ITGAM
ITGAV
ITGAX
ITGB1
ITGB2
ITGB2-AS1
ITGB3
ITGB4
ITGB5
ITGB6
ITGB8
ITGBL1
ITIH1
ITIH3
ITIH5
ITLN2
ITM2A
ITM2B
ITPK1-AS1
ITPKB
ITPR1
ITPR2
ITPR3
ITPRIP
ITPRIPL1
ITPRIPL2
ITSN2
IYD
JADE2
JADE3
JAG1
JAG2
JAGN1
JAK1
JAK2
JAKMIP1
JAKMIP2
JAKMIP2-AS1
JAKMIP3
JAM2
JAZF1
JDP2
JHDM1D-AS1
JMJD1C-AS1
JMJD4
JMJD7-PLA2G4B
JOSD2
JPH1
JPH2
JPH3
JPH4
JRKL
JTB
JUN
JUNB
JUND
JUP
KAAG1
KAL1
KALRN
KANK1
KANK2
KANK3
KANK4
KAT8
KATNAL1
KAZALD1
KAZN
KBTBD11
KBTBD13
KBTBD7
KCNA1
KCNA2
KCNA3
KCNA4
KCNA6
KCNA7
KCNAB1
KCNAB3
KCNB1
KCNC3
KCNC4
KCND1
KCND2
KCNE1
KCNE1L
KCNE3
KCNG1
KCNG2
KCNG3
KCNH1
KCNH2
KCNH3
KCNH8
KCNIP3
KCNIP4
KCNJ1
KCNJ13
KCNJ15
KCNJ2
KCNJ2-AS1
KCNJ4
KCNK1
KCNK12
KCNK13
KCNK15
KCNK16
KCNK17
KCNK2
KCNK3
KCNK4
KCNK5
KCNK6
KCNMA1
KCNMB1
KCNMB2
KCNMB4
KCNN1
KCNN3
KCNN4
KCNQ2
KCNQ3
KCNQ4
KCNQ5
KCNRG
KCNS1
KCNT2
KCNV1
KCNV2
KCP
KCTD1
KCTD11
KCTD12
KCTD13
KCTD14
KCTD16
KCTD2
KCTD4
KCTD7
KCTD8
KDELC2
KDELR2
KDELR3
KDF1
KDM1B
KDM2B
KDM3A
KDM4B
KDM4E
KDM6B
KDR
KERA
KGFLP1
KGFLP2
KHDC1
KHDC1L
KHDC3L
KHDRBS3
KHK
KIAA0040
KIAA0101
KIAA0247
KIAA0408
KIAA0586
KIAA0753
KIAA0825
KIAA0895
KIAA1024
KIAA1107
KIAA1210
KIAA1211
KIAA1211L
KIAA1257
KIAA1324
KIAA1324L
KIAA1377
KIAA1407
KIAA1456
KIAA1462
KIAA1549
KIAA1549L
KIAA1551
KIAA1598
KIAA1614
KIAA1644
KIAA1683
KIAA1715
KIAA1731NL
KIAA1751
KIAA1755
KIAA1804
KIAA1875
KIAA1919
KIAA1958
KIDINS220
KIF12
KIF13B
KIF14
KIF16B
KIF17
KIF1A
KIF1C
KIF21A
KIF21B
KIF22
KIF26A
KIF26B
KIF2B
KIF2C
KIF5A
KIF5C
KIF9-AS1
KIFAP3
KIFC2
KIFC3
KIR2DL2
KIR2DL5A
KIR2DL5B
KIR3DL2
KIRREL2
KIRREL3
KISS1
KISS1R
KIT
KITLG
KL
KLC3
KLF1
KLF10
KLF12
KLF13
KLF14
KLF15
KLF16
KLF17
KLF2
KLF3-AS1
KLF4
KLF5
KLF7
KLF8
KLF9
KLHDC1
KLHDC10
KLHDC2
KLHDC3
KLHDC4
KLHDC7B
KLHDC8A
KLHL13
KLHL17
KLHL22
KLHL26
KLHL29
KLHL30
KLHL31
KLHL32
KLHL35
KLHL36
KLHL4
KLHL5
KLHL6
KLHL7
KLHL9
KLK10
KLK11
KLK13
KLK4
KLK6
KLK8
KLKB1
KLKP1
KLLN
KLRC1
KLRC2
KLRD1
KLRF1
KLRG1
KLRG2
KMO
KNDC1
KNG1
KPNA7
KRCC1
KREMEN1
KREMEN2
KRT10
KRT14
KRT15
KRT16
KRT16P2
KRT16P3
KRT17
KRT18
KRT18P55
KRT19
KRT2
KRT23
KRT24
KRT27
KRT3
KRT33B
KRT34
KRT36
KRT4
KRT5
KRT6A
KRT7
KRT72
KRT73
KRT77
KRT79
KRT8
KRT80
KRT81
KRT82
KRT86
KRTAP1-3
KRTAP1-5
KRTAP10-1
KRTAP10-12
KRTAP10-7
KRTAP10-8
KRTAP12-3
KRTAP13-1
KRTAP15-1
KRTAP17-1
KRTAP19-3
KRTAP2-1
KRTAP2-3
KRTAP2-4
KRTAP21-1
KRTAP22-1
KRTAP4-1
KRTAP4-8
KRTAP5-1
KRTAP5-2
KRTAP5-4
KRTAP5-7
KRTAP6-3
KRTAP9-2
KRTCAP3
KTI12
KY
KYNU
L1CAM
L1TD1
L3HYPDH
LACC1
LACE1
LACTB
LAD1
LAGE3
LAIR2
LALBA
LAMA1
LAMA2
LAMA4
LAMA5
LAMB1
LAMB2
LAMB4
LAMC2
LAMC3
LAMP2
LAMP3
LANCL1
LANCL3
LARGE
LARP1B
LARP6
LATS2
LAX1
LAYN
LBH
LBX1-AS1
LBX2
LBX2-AS1
LCA5
LCAT
LCE1A
LCE1F
LCE2C
LCE2D
LCK
LCMT1-AS2
LCN1
LCN15
LCN9
LCNL1
LCORL
LCP1
LDB2
LDB3
LDHA
LDHC
LDHD
LDLRAD2
LDLRAD3
LDLRAP1
LDOC1
LDOC1L
LECT1
LEF1
LEF1-AS1
LEFTY1
LEFTY2
LEKR1
LELP1
LEMD1
LEMD1-AS1
LEMD2
LEMD3
LENEP
LENG8
LENG9
LEP
LEPR
LEPRE1
LEPREL1
LEPREL2
LEPREL4
LEPROT
LEPROTL1
LETM2
LEUTX
LFNG
LGALS1
LGALS12
LGALS13
LGALS14
LGALS16
LGALS3
LGALS3BP
LGALS7
LGALS7B
LGALS9
LGI1
LGI3
LGR5
LGR6
LGSN
LHB
LHFP
LHFPL1
LHFPL2
LHFPL3
LHFPL3-AS1
LHFPL3-AS2
LHFPL4
LHPP
LHX2
LHX3
LHX4
LHX4-AS1
LHX5
LHX6
LHX8
LHX9
LIF
LIFR
LIG4
LILRA6
LILRB2
LILRB5
LIM2
LIMA1
LIMCH1
LIMD2
LIME1
LIMK2
LIMS2
LIN28A
LIN28B
LIN7A
LIN7B
LIN7C
LINC-PINT
LINC00028
LINC00052
LINC00086
LINC00087
LINC00102
LINC00116
LINC00152
LINC00161
LINC00163
LINC00174
LINC00189
LINC00207
LINC00221
LINC00235
LINC00261
LINC00265
LINC00266-1
LINC00277
LINC00284
LINC00294
LINC00298
LINC00299
LINC00301
LINC00303
LINC00308
LINC00323
LINC00327
LINC00330
LINC00341
LINC00346
LINC00460
LINC00461
LINC00472
LINC00473
LINC00475
LINC00476
LINC00485
LINC00486
LINC00494
LINC00520
LINC00521
LINC00548
LINC00575
LINC00599
LINC00602
LINC00606
LINC00607
LINC00620
LINC00622
LINC00623
LINC00624
LINC00626
LINC00632
LINC00633
LINC00634
LINC00635
LINC00636
LINC00637
LINC00641
LINC00642
LINC00643
LINC00648
LINC00649
LINC00654
LINC00656
LINC00658
LINC00661
LINC00662
LINC00664
LINC00667
LINC00668
LINC00670
LINC00673
LINC00674
LINC00691
LINC00698
LINC00704
LINC00707
LINC00710
LINC00837
LINC00838
LINC00841
LINC00842
LINC00851
LINC00857
LINC00865
LINC00870
LINC00879
LINC00882
LINC00883
LINC00891
LINC00892
LINC00893
LINC00894
LINC00919
LINC00922
LINC00924
LINC00925
LINC00928
LINC00933
LINC00936
LINC00937
LINC00938
LINC00941
LINC00950
LINC00958
LINC00960
LINC00963
LINC00965
LINC00971
LINC00989
LINC00997
LINC00998
LINC01002
LINC01003
LINC01005
LINC01013
LINC01016
LINC01021
LINC01056
LINC01085
LINC01091
LINC01094
LINC01096
LINC01102
LINC01106
LINC01116
LINC01120
LINC01122
LINC01126
LINC01133
LINC01137
LINC01139
LINC01140
LINC01144
LINC01160
LINC01184
LINC01191
LINC01194
LINC01239
LINC01249
LINC01252
LINC01270
LINC01277
LINC01278
LINC01312
LINC01330
LINC01342
LINC01405
LINC01420
LINC01432
LINC01446
LINC01502
LINGO1
LINGO2
LINGO3
LINS
LIPA
LIPG
LIPH
LIPI
LIPJ
LIPK
LIPM
LIPN
LIPT2
LITAF
LIX1L
LKAAEAR1
LLGL2
LMCD1
LMF1
LMF2
LMNA
LMNTD2
LMO1
LMO2
LMO3
LMO7
LMOD1
LMOD2
LMOD3
LMTK3
LMX1A
LMX1B
LNPEP
LNX1
LOC100126784
LOC100128076
LOC100128288
LOC100128554
LOC100129550
LOC100129636
LOC100129917
LOC100129935
LOC100130238
LOC100130298
LOC100130301
LOC100130331
LOC100130691
LOC100130700
LOC100130899
LOC100131257
LOC100131347
LOC100131564
LOC100131635
LOC100131655
LOC100132111
LOC100132352
LOC100132741
LOC100132781
LOC100132891
LOC100133091
LOC100133286
LOC100133669
LOC100133920
LOC100134317
LOC100134368
LOC100233156
LOC100270746
LOC100270804
LOC100271832
LOC100287010
LOC100287225
LOC100287944
LOC100288123
LOC100288570
LOC100288842
LOC100288846
LOC100288911
LOC100289561
LOC100289650
LOC100289656
LOC100289673
LOC100294362
LOC100303749
LOC100422737
LOC100499484
LOC100499484-C9ORF174
LOC100499489
LOC100505474
LOC100505666
LOC100505718
LOC100505795
LOC100505812
LOC100505817
LOC100505912
LOC100506023
LOC100506071
LOC100506123
LOC100506178
LOC100506314
LOC100506368
LOC100506388
LOC100506393
LOC100506474
LOC100506548
LOC100506844
LOC100506895
LOC100506990
LOC100507053
LOC100507091
LOC100507156
LOC100507194
LOC100507217
LOC100507334
LOC100507351
LOC100507373
LOC100507377
LOC100507387
LOC100507443
LOC100507472
LOC100507564
LOC100507600
LOC100630918
LOC100631378
LOC100652770
LOC115110
LOC145474
LOC145783
LOC146880
LOC148709
LOC154761
LOC155060
LOC157273
LOC253044
LOC283070
LOC283299
LOC283332
LOC283731
LOC283856
LOC283914
LOC284294
LOC284395
LOC284412
LOC284454
LOC284648
LOC284661
LOC284837
LOC285484
LOC285593
LOC285626
LOC285740
LOC285768
LOC286177
LOC286238
LOC340107
LOC340357
LOC344887
LOC344967
LOC375196
LOC388242
LOC388942
LOC389247
LOC389641
LOC389906
LOC391003
LOC392364
LOC400548
LOC400620
LOC400654
LOC400655
LOC400927
LOC400940
LOC401134
LOC401177
LOC401242
LOC401320
LOC401463
LOC407835
LOC439994
LOC440028
LOC440434
LOC440704
LOC440895
LOC441455
LOC441601
LOC441666
LOC442497
LOC613038
LOC641367
LOC641746
LOC642361
LOC642929
LOC643339
LOC643733
LOC644172
LOC644189
LOC644554
LOC644936
LOC645166
LOC645513
LOC646268
LOC646626
LOC646862
LOC646903
LOC650226
LOC650293
LOC653160
LOC653513
LOC728084
LOC728392
LOC728613
LOC728752
LOC728989
LOC729966
LOC729970
LOC730101
LOC730102
LOC90246
LOC91450
LOC93622
LOH12CR1
LONP2
LONRF1
LONRF2
LOX
LOXHD1
LOXL1
LOXL1-AS1
LOXL2
LOXL4
LPA
LPAL2
LPAR1
LPAR2
LPAR4
LPAR5
LPAR6
LPCAT2
LPGAT1
LPHN1
LPHN3
LPIN2
LPIN3
LPL
LPP
LPP-AS2
LPPR1
LPPR2
LPPR3
LPPR4
LPPR5
LPXN
LRCH1
LRCH2
LRFN1
LRFN3
LRFN4
LRFN5
LRG1
LRIG2
LRIT2
LRMP
LRP1
LRP11
LRP12
LRP2
LRP3
LRP4-AS1
LRP8
LRRC14
LRRC15
LRRC16A
LRRC17
LRRC18
LRRC2
LRRC20
LRRC24
LRRC25
LRRC26
LRRC32
LRRC34
LRRC37A5P
LRRC37BP1
LRRC38
LRRC3B
LRRC4
LRRC40
LRRC45
LRRC47
LRRC49
LRRC4B
LRRC4C
LRRC55
LRRC56
LRRC61
LRRC66
LRRC69
LRRC7
LRRC73
LRRC74A
LRRC74B
LRRC75B
LRRC8B
LRRC8C
LRRC8E
LRRD1
LRRIQ1
LRRIQ3
LRRN1
LRRN2
LRRN3
LRRN4
LRRN4CL
LRRTM2
LRRTM3
LRRTM4
LRWD1
LSAMP
LSM11
LSM4
LSM7
LSP1
LSR
LST1
LTA
LTA4H
LTB4R
LTB4R2
LTBP1
LTBP2
LTBP3
LTBP4
LTBR
LTC4S
LTK
LUC7L
LUM
LURAP1L
LUZP2
LUZP4
LXN
LY6G5C
LY6H
LY6K
LY75
LY75-CD302
LY9
LY96
LYL1
LYN
LYPD1
LYPD3
LYPD5
LYPD6B
LYPD8
LYPLAL1
LYPLAL1-AS1
LYRM1
LYRM9
LYSMD2
LYVE1
LYZ
LYZL4
LYZL6
LZTS2
M1AP
MAB21L1
MAB21L2
MACROD1
MADCAM1
MAEA
MAEL
MAF
MAF1
MAFA
MAFB
MAFF
MAFG-AS1
MAFK
MAGEA1
MAGEA3
MAGEA6
MAGEA8
MAGEB1
MAGEB16
MAGEB2
MAGEB6
MAGEC1
MAGED1
MAGED4
MAGED4B
MAGEF1
MAGEH1
MAGEL2
MAGI2
MAGI2-AS3
MAGIX
MAL
MAL2
MALAT1
MALL
MALSU1
MALT1
MAMDC2
MAMDC4
MAML2
MAML3
MAMLD1
MAN1A1
MAN1A2
MAN1B1-AS1
MAN1C1
MAN2B2
MANEAL
MAOA
MAOB
MAP10
MAP1A
MAP1B
MAP1LC3A
MAP1LC3B
MAP1S
MAP2
MAP2K2
MAP2K6
MAP2K7
MAP3K10
MAP3K11
MAP3K4
MAP3K5
MAP3K6
MAP3K7CL
MAP4K1
MAP4K2
MAP6
MAP6D1
MAP7
MAP7D1
MAP7D2
MAP9
MAPK1
MAPK10
MAPK13
MAPK3
MAPK4
MAPK8IP1
MAPK8IP2
MAPK9
MAPKAPK5
MAPKAPK5-AS1
MAPKBP1
MAPRE2
MAPRE3
MAPT
MAPT-AS1
MARC1
MARC2
MARCH10
MARCH11
MARCH4
MARCH5
MARCH6
MARCH8
MARCH9
MARCKS
MARCKSL1
MARK2P9
MARK4
MARS
MARS2
MARVELD1
MARVELD3
MASP1
MAST1
MAST2
MAST3
MAST4
MATK
MATN1
MATN2
MATN3
MAZ
MB21D1
MBD2
MBD3L1
MBD3L2
MBD3L3
MBD3L4
MBD3L5
MBD5
MBL2
MBLAC1
MBLAC2
MBNL1
MBNL1-AS1
MBNL2
MBNL3
MBOAT2
MBOAT4
MBOAT7
MBP
MBTPS2
MCAM
MCAT
MCC
MCCC2
MCF2L
MCHR1
MCIDAS
MCL1
MCTP1
MCTP2
MCUR1
MDFI
MDFIC
MDGA1
MDGA2
ME1
ME2
ME3
MECOM
MED12
MED12L
MED19
MED22
MED25
MED26
MED30
MED31
MED9
MEDAG
MEF2A
MEF2B
MEF2BNB-MEF2B
MEF2C
MEFV
MEG3
MEG8
MEGF10
MEGF6
MEI1
MEIOB
MEIS1
MEIS2
MEIS3
MEIS3P1
MEMO1
MEN1
MEOX2
MERTK
MESDC1
MESP1
MEST
MESTIT1
MET
METRN
METRNL
METTL10
METTL11B
METTL21A
METTL21B
METTL7A
METTL7B
METTL8
METTL9
MEX3A
MEX3B
MEX3C
MEX3D
MFAP2
MFAP3L
MFAP4
MFAP5
MFF
MFGE8
MFI2
MFI2-AS1
MFNG
MFRP
MFSD10
MFSD11
MFSD12
MFSD2A
MFSD3
MFSD6
MFSD7
MGAM
MGARP
MGAT2
MGAT3
MGAT4A
MGAT4B
MGAT4C
MGAT5
MGAT5B
MGC12916
MGC15885
MGC27382
MGC2889
MGC39584
MGC45800
MGC72080
MGLL
MGP
MGRN1
MGST1
MGST2
MGST3
MIA3
MIAT
MIB1
MIB2
MICAL2
MICAL3
MICALL1
MICALL2
MICB
MICU2
MICU3
MID1IP1
MID2
MIDN
MIEF2
MIEN1
MIER2
MIF
MIF-AS1
MIIP
MINOS1-NBL1
MINPP1
MIPOL1
MIR1-1
MIR100HG
MIR103B1
MIR105-1
MIR10B
MIR1205
MIR1228
MIR1231
MIR1233-1
MIR1233-2
MIR1237
MIR1246
MIR1247
MIR1250
MIR1257
MIR1258
MIR125B2
MIR1260A
MIR1265
MIR127
MIR1272
MIR1276
MIR1278
MIR128-1
MIR1281
MIR1287
MIR129-2
MIR1298
MIR1301
MIR130B
MIR1322
MIR133B
MIR135A1
MIR138-2
MIR139
MIR140
MIR145
MIR1537
MIR17HG
MIR181A1HG
MIR184
MIR185
MIR18B
MIR1915
MIR193A
MIR193B
MIR195
MIR196A1
MIR197
MIR1973
MIR198
MIR199A2
MIR200B
MIR203A
MIR2053
MIR205HG
MIR208A
MIR208B
MIR210HG
MIR2113
MIR2116
MIR214
MIR216A
MIR218-1
MIR22
MIR221
MIR222
MIR2276
MIR2277
MIR2392
MIR24-1
MIR2467
MIR26A1
MIR2861
MIR2909
MIR299
MIR29A
MIR29B1
MIR302A
MIR3064
MIR3119-2
MIR3120
MIR3124
MIR3130-1
MIR3140
MIR3141
MIR3142
MIR3151
MIR3154
MIR3155B
MIR3157
MIR3160-1
MIR3160-2
MIR3165
MIR3167
MIR3170
MIR3173
MIR3180-4
MIR3180-5
MIR3186
MIR3187
MIR3189
MIR3197
MIR3198-1
MIR3198-2
MIR3199-2
MIR31HG
MIR3202-2
MIR320B1
MIR323A
MIR329-1
MIR33A
MIR33B
MIR345
MIR34C
MIR3605
MIR3609
MIR3610
MIR3612
MIR3613
MIR3615
MIR3619
MIR3622A
MIR3648-1
MIR3661
MIR3665
MIR3668
MIR3687-1
MIR3688-2
MIR3689A
MIR3689B
MIR372
MIR375
MIR378D1
MIR378D2
MIR378E
MIR381
MIR384
MIR3909
MIR3913-2
MIR3919
MIR3924
MIR3936
MIR3939
MIR3943
MIR3976
MIR409
MIR412
MIR423
MIR4254
MIR4256
MIR4264
MIR4272
MIR4274
MIR4275
MIR4283-2
MIR4288
MIR4300
MIR4301
MIR4307
MIR4309
MIR431
MIR4310
MIR4313
MIR4322
MIR4323
MIR4324
MIR4328
MIR4329
MIR433
MIR4422
MIR4429
MIR4435-1HG
MIR4435-2
MIR4442
MIR4449
MIR4458
MIR4458HG
MIR4460
MIR4465
MIR4466
MIR4469
MIR4471
MIR4485
MIR4491
MIR4492
MIR449B
MIR4508
MIR450B
MIR4513
MIR451B
MIR4523
MIR4530
MIR4531
MIR4533
MIR4634
MIR4635
MIR4637
MIR4644
MIR4649
MIR4657
MIR4661
MIR4664
MIR4665
MIR4669
MIR4675
MIR4681
MIR4683
MIR4698
MIR4701
MIR4705
MIR4707
MIR4711
MIR4713
MIR4715
MIR4725
MIR4731
MIR4733
MIR4747
MIR4750
MIR4751
MIR4753
MIR4758
MIR4759
MIR4761
MIR4762
MIR4768
MIR4778
MIR4785
MIR4788
MIR4792
MIR4795
MIR4799
MIR4801
MIR4802
MIR485
MIR487A
MIR494
MIR497
MIR498
MIR501
MIR502
MIR503HG
MIR5047
MIR509-3
MIR5095
MIR510
MIR511
MIR512-1
MIR514A1
MIR520F
MIR523
MIR545
MIR548A1
MIR548AL
MIR548AN
MIR548C
MIR548D1
MIR548D2
MIR548F1
MIR548F2
MIR548G
MIR548H4
MIR548J
MIR548N
MIR548T
MIR548Y
MIR549A
MIR551B
MIR553
MIR556
MIR557
MIR558
MIR564
MIR574
MIR577
MIR586
MIR589
MIR591
MIR592
MIR595
MIR608
MIR614
MIR615
MIR617
MIR624
MIR636
MIR638
MIR645
MIR653
MIR656
MIR657
MIR658
MIR659
MIR660
MIR663AHG
MIR663B
MIR664A
MIR675
MIR7-3HG
MIR760
MIR765
MIR769
MIR770
MIR802
MIR892A
MIR9-2
MIR92A2
MIR933
MIR934
MIR935
MIR937
MIR938
MIR941-1
MIR941-2
MIR941-3
MIR941-4
MIR942
MIR943
MIR96
MIR99AHG
MIRLET7B
MIRLET7BHG
MIRLET7E
MITF
MIXL1
MKRN1
MKRN3
MKRN7P
MKX
MLC1
MLF1
MLK7-AS1
MLKL
MLLT10
MLLT11
MLLT3
MLN
MLPH
MLXIPL
MMD
MMD2
MME
MMEL1
MMP1
MMP10
MMP11
MMP12
MMP13
MMP14
MMP15
MMP16
MMP17
MMP19
MMP2
MMP21
MMP23A
MMP23B
MMP25
MMP26
MMP28
MMP3
MMP9
MN1
MNX1
MOAP1
MOB1A
MOB1B
MOB2
MOB3C
MOBP
MOCOS
MOCS2
MOG
MOGAT3
MOK
MON1A
MORC2-AS1
MORC4
MORN4
MOSPD2
MOSPD3
MOV10L1
MOXD1
MPC2
MPEG1
MPG
MPHOSPH8
MPLKIP
MPP1
MPP2
MPP3
MPP4
MPP7
MPPED2
MPST
MPV17L
MPZL2
MPZL3
MR1
MRAP2
MRAS
MRC2
MRGBP
MRGPRE
MRGPRF
MRGPRX1
MRGPRX3
MRO
MROH1
MROH6
MROH8
MRPL11
MRPL12
MRPL23
MRPL30
MRPL34
MRPL38
MRPL4
MRPL41
MRPL42P5
MRPL52
MRPL53
MRPL55
MRPL57
MRPL9
MRPS12
MRPS24
MRPS26
MRPS30
MRPS34
MRPS9
MRS2
MRS2P2
MRVI1
MRVI1-AS1
MS4A12
MS4A13
MS4A14
MS4A15
MS4A2
MS4A3
MS4A6A
MS4A8
MSANTD4
MSC
MSH2
MSH6
MSI1
MSI2
MSLN
MSMB
MSRA
MSRB3
MST1P2
MST4
MSTO1
MSX1
MSX2
MT1A
MT1E
MT1F
MT1G
MT1H
MT1M
MT1X
MT2A
MT4
MTA1
MTAP
MTCP1
MTDH
MTFMT
MTFP1
MTHFD2L
MTHFS
MTL5
MTMR2
MTMR9LP
MTNR1B
MTOR
MTRNR2L5
MTRNR2L7
MTSS1L
MTURN
MTUS1
MTUS2
MTX2
MUC1
MUC12
MUC15
MUC16
MUC17
MUC2
MUC20
MUC21
MUC22
MUC4
MUC5B
MUC6
MUCL1
MUM1
MUM1L1
MVB12A
MVD
MX1
MXD3
MXD4
MXI1
MXRA5
MXRA7
MXRA8
MYADM
MYB
MYBL1
MYBL2
MYBPC1
MYC
MYCL
MYCN
MYCT1
MYEF2
MYEOV2
MYF5
MYH1
MYH10
MYH11
MYH14
MYH7B
MYH9
MYL9
MYLIP
MYLK
MYLK-AS1
MYLK3
MYLK4
MYLPF
MYO10
MYO15B
MYO16
MYO18B
MYO19
MYO1B
MYO1C
MYO1D
MYO1E
MYO1F
MYO1G
MYO3A
MYO3B
MYO5A
MYO5B
MYO5C
MYO7A
MYOC
MYOCD
MYOF
MYOM1
MYOM2
MYOM3
MYOZ1
MYOZ3
MYPN
MYPOP
MYRF
MZF1
MZT1
MZT2A
MZT2B
N4BP3
NA
NAA11
NAA16
NAA30
NAAA
NAALADL2
NAB1
NAB2
NABP1
NACC2
NADK2
NAF1
NAGA
NAGPA
NAGPA-AS1
NAGS
NALCN
NANOG
NANOGNB
NANOS1
NANOS2
NANOS3
NAP1L3
NAP1L5
NAPEPLD
NAPRT
NASP
NAT14
NAT16
NAT8B
NAT8L
NAV1
NAV2
NAV3
NBEA
NBL1
NBPF10
NBPF11
NBPF14
NBPF22P
NBPF6
NBPF9
NCAM1
NCAM1-AS1
NCAN
NCBP1
NCBP2-AS2
NCDN
NCEH1
NCF1
NCF1B
NCF1C
NCF2
NCF4
NCKAP5
NCKAP5L
NCLN
NCMAP
NCOA2
NCOA7
NCOR2
NCR1
NCR2
NCR3
NCR3LG1
NCRNA00185
NCS1
NDFIP1
NDN
NDNF
NDNL2
NDOR1
NDP
NDRG1
NDRG2
NDRG4
NDST1
NDST3
NDUFA4L2
NDUFA6
NDUFAB1
NDUFAF3
NDUFAF4
NDUFAF4P1
NDUFAF6
NDUFB10
NDUFB11
NDUFB7
NDUFC1
NDUFS6
NDUFS7
NDUFV1
NEB
NEBL
NECAB1
NECAB2
NEDD4
NEDD4L
NEDD9
NEFH
NEFL
NEFM
NEGR1
NEK11
NEK5
NEK6
NEK8
NELFA
NELFB
NELL2
NENF
NES
NET1
NETO1
NEU4
NEURL1
NEURL2
NEUROD1
NEUROD4
NEUROD6
NEUROG1
NEUROG2
NEXN
NF2
NFASC
NFAT5
NFATC1
NFATC2
NFATC4
NFIA
NFIB
NFIC
NFIX
NFKB2
NFKBIB
NFKBID
NFKBIE
NFKBIZ
NFYC-AS1
NGB
NGEF
NGF
NGFRAP1
NHEG1
NHLH1
NHLH2
NHLRC1
NHS
NHSL2
NID1
NID2
NINJ1
NINJ2
NINL
NIPA1
NIPAL1
NIPAL2
NIPAL3
NIPAL4
NIPSNAP1
NKAIN1
NKAIN2
NKAIN4
NKAP
NKAPL
NKD1
NKD2
NKPD1
NKX1-2
NKX2-1
NKX2-2
NKX2-4
NKX2-5
NKX2-6
NKX3-2
NKX6-1
NKX6-2
NKX6-3
NLGN1
NLGN2
NLGN4X
NLGN4Y
NLK
NLRC4
NLRC5
NLRP1
NLRP10
NLRP12
NLRP2
NLRP3
NLRP4
NLRP7
NLRP9
NLRX1
NMB
NMD3
NME3
NME4
NME6
NMI
NMNAT3
NMRK1
NMRK2
NMT2
NMU
NMUR1
NNMT
NNT
NOA1
NOBOX
NOC4L
NODAL
NOG
NOL3
NOL4L
NOL7
NOS2
NOS3
NOSIP
NOSTRIN
NOTCH1
NOTCH2
NOTCH2NL
NOTCH3
NOTCH4
NOTO
NOTUM
NOV
NOVA1
NOVA2
NOX4
NOX5
NOXA1
NOXO1
NPAS1
NPAS2
NPAS3
NPAS4
NPB
NPBWR1
NPDC1
NPEPL1
NPFFR2
NPHP3
NPHP3-AS1
NPHS1
NPM2
NPNT
NPPC
NPR1
NPR2
NPR3
NPSR1
NPSR1-AS1
NPTN
NPTX1
NPTX2
NPTXR
NPW
NPY1R
NQO1
NQO2
NR0B1
NR1D1
NR1H2
NR1H3
NR1H4
NR1I2
NR2C1
NR2F1
NR2F1-AS1
NR2F2
NR2F6
NR3C1
NR3C2
NR4A1
NR4A2
NR4A3
NR5A2
NR6A1
NRARP
NRBF2
NRBP1
NRBP2
NRCAM
NREP
NRG1
NRG2
NRG3
NRGN
NRIP3
NRK
NRN1
NRP1
NRP2
NRROS
NRTN
NRXN1
NRXN2
NRXN3
NSG1
NSMAF
NSMCE1
NSMCE4A
NSMF
NSUN3
NSUN6
NSUN7
NT5C
NT5C1B
NT5C3A
NT5C3B
NT5E
NT5M
NTF4
NTHL1
NTM
NTN3
NTN4
NTNG1
NTNG2
NTRK1
NTRK2
NTRK3-AS1
NTSR1
NUAK1
NUAK2
NUBP2
NUCB2
NUDCD2
NUDT10
NUDT11
NUDT12
NUDT14
NUDT16
NUDT16L1
NUDT16P1
NUDT19
NUDT22
NUDT3
NUDT4
NUDT4P1
NUDT7
NUDT8
NUMBL
NUP153
NUP210L
NUP50-AS1
NUP93
NUPR1
NUPR1L
NUTM2A-AS1
NUTM2F
NWD1
NXF3
NXF5
NXN
NXNL2
NXPE1
NXPE2
NXPE3
NXPH3
NXPH4
NXT1
NYAP1
NYNRIN
OAF
OAS1
OAS2
OAS3
OAZ2
OAZ3
OBP2A
OBSL1
OC90
OCA2
OCEL1
OCIAD2
OCSTAMP
ODF3B
ODF3L2
OGDHL
OGFOD3
OGFR
OGFRL1
OGFRP1
OGN
OIP5
OLAH
OLFM1
OLFM2
OLFML1
OLFML2A
OLFML2B
OLFML3
OLIG1
OLIG3
OLR1
OMD
OMG
ONECUT1
ONECUT2
ONECUT3
OOEP
OPCML
OPLAH
OPN1SW
OPN3
OPN5
OPRD1
OPRL1
OPRM1
OPTN
OR10A5
OR10AD1
OR10G2
OR10H1
OR10J5
OR10Q1
OR10R2
OR10V2P
OR10W1
OR11A1
OR11H4
OR13C2
OR13C9
OR13D1
OR13F1
OR14I1
OR1D4
OR1E1
OR1L4
OR1L6
OR1L8
OR1M1
OR2A1
OR2A12
OR2A25
OR2A42
OR2AK2
OR2B2
OR2H1
OR2H2
OR2J2
OR2L1P
OR2L8
OR2T1
OR2T11
OR2T34
OR2T6
OR2Y1
OR4A16
OR4A47
OR4B1
OR4C11
OR4C12
OR4C3
OR4C6
OR4D1
OR4F15
OR4F4
OR4F5
OR4K1
OR4L1
OR4M2
OR4N5
OR4Q3
OR4S1
OR51B5
OR51E2
OR51Q1
OR52A5
OR52E4
OR52J3
OR52N4
OR52N5
OR56A3
OR5A1
OR5A2
OR5AC2
OR5C1
OR5H14
OR5H2
OR5I1
OR5K1
OR5K4
OR5L2
OR5M1
OR5M8
OR5P3
OR5W2
OR6C3
OR6C4
OR6K6
OR6T1
OR7C2
OR7G2
OR7G3
OR8B4
OR8D1
OR8G1
OR8K3
OR9A2
ORAI1
ORAI2
ORAI3
ORC1
OSBP2
OSBPL11
OSBPL1A
OSBPL5
OSBPL6
OSBPL7
OSCAR
OSGIN1
OSMR
OSR1
OSR2
OSTCP1
OSTN
OTOF
OTOGL
OTOP2
OTOP3
OTOS
OTUB2
OTUD1
OTUD6A
OTUD7A
OTX1
OTX2
OVGP1
OVOL1
OVOL2
OXCT1
OXGR1
OXLD1
OXR1
OXT
OXTR
P2RX1
P2RX2
P2RX3
P2RX5
P2RX5-TAX1BP3
P2RX6
P2RX7
P2RY1
P2RY10
P2RY14
P2RY6
P4HA1
P4HA2
P4HA3
PABPC1L
PABPC1L2B
PABPC1P2
PABPC4L
PABPC5
PACRG
PACRG-AS1
PACRGL
PACS1
PACSIN1
PACSIN3
PADI2
PADI4
PAFAH1B2
PAFAH1B3
PAG1
PAGE2
PAGE2B
PAGE4
PAGR1
PAIP1
PAK1
PAK3
PAK4
PAK6
PAK7
PALLD
PALM
PALM2
PALM2-AKAP2
PALM3
PALMD
PAM
PAM16
PAMR1
PAN3-AS1
PANK1
PANK2
PANX2
PANX3
PAOX
PAPLN
PAPPA
PAPPA2
PAPSS1
PAPSS2
PAQR4
PAQR5
PAQR8
PARD6B
PARD6G
PARK2
PARL
PARP1
PARP11
PARP14
PARP15
PARP16
PARP4
PARP8
PARP9
PART1
PARVA
PARVB
PARVG
PATE2
PAWR
PAX2
PAX3
PAX4
PAX5
PAX8
PAX8-AS1
PAX9
PAXIP1-AS1
PBLD
PBX1
PBX2
PBX3
PBX4
PCA3
PCBD1
PCBP3
PCBP4
PCDH1
PCDH10
PCDH11X
PCDH12
PCDH17
PCDH18
PCDH19
PCDH20
PCDH7
PCDH8
PCDH9
PCDHA1
PCDHA10
PCDHA11
PCDHA12
PCDHA13
PCDHA2
PCDHA3
PCDHA4
PCDHA5
PCDHA6
PCDHA7
PCDHA8
PCDHA9
PCDHAC1
PCDHAC2
PCDHB10
PCDHB11
PCDHB12
PCDHB14
PCDHB16
PCDHB17
PCDHB19P
PCDHB4
PCDHB5
PCDHB6
PCDHB7
PCDHB9
PCDHGA1
PCDHGA10
PCDHGA11
PCDHGA12
PCDHGA2
PCDHGA3
PCDHGA4
PCDHGA5
PCDHGA6
PCDHGA7
PCDHGA8
PCDHGA9
PCDHGB1
PCDHGB2
PCDHGB3
PCDHGB4
PCDHGB5
PCDHGB6
PCDHGB7
PCDHGB8P
PCDHGC3
PCDHGC4
PCDHGC5
PCED1A
PCED1B
PCED1B-AS1
PCGF5
PCGF6
PCK2
PCLO
PCMTD1
PCNXL2
PCNXL4
PCOLCE
PCOLCE-AS1
PCOLCE2
PCP4
PCSK1
PCSK1N
PCSK4
PCSK5
PCSK9
PCYOX1L
PCYT1B
PCYT2
PDCD1LG2
PDCD2
PDCD4
PDCD4-AS1
PDCD7
PDCL2
PDCL3P4
PDE10A
PDE11A
PDE1B
PDE1C
PDE2A
PDE3A
PDE3B
PDE4A
PDE4B
PDE4C
PDE4D
PDE4DIP
PDE5A
PDE6G
PDE6H
PDE7B
PDE8B
PDE9A
PDF
PDGFA
PDGFB
PDGFC
PDGFD
PDGFRA
PDGFRB
PDIA2
PDIK1L
PDK1
PDK2
PDK3
PDK4
PDLIM1
PDLIM2
PDLIM3
PDLIM4
PDLIM5
PDLIM7
PDP1
PDPN
PDX1
PDXDC1
PDXK
PDXP
PDYN
PDZD4
PDZD7
PDZD8
PDZRN3
PDZRN4
PEA15
PEAK1
PEAR1
PECAM1
PEG10
PEG3
PEG3-AS1
PELI2
PELI3
PELO
PEMT
PENK
PER3
PEX10
PEX11G
PEX5L
PEX6
PEX7
PF4
PFKFB3
PFKM
PFN1
PFN2
PFN3
PFN4
PGAM2
PGAP1
PGBD3
PGF
PGK1
PGLS
PGLYRP2
PGLYRP3
PGLYRP4
PGM1
PGM2L1
PGM3
PGM5
PGM5-AS1
PGM5P2
PGP
PGPEP1
PHACTR1
PHB2
PHC1
PHC2
PHF13
PHF14
PHF19
PHF20L1
PHF21A
PHF21B
PHF6
PHF7
PHKA1
PHKG2
PHLDA1
PHLDA2
PHLDA3
PHLDB1
PHLDB2
PHLDB3
PHLPP1
PHOSPHO1
PHOSPHO2
PHOX2A
PHRF1
PHYH
PHYHD1
PHYHIP
PHYHIPL
PI15
PI16
PIANP
PIAS3
PIAS4
PIBF1
PID1
PIDD1
PIEZO1
PIEZO2
PIF1
PIFO
PIGM
PIGP
PIGQ
PIH1D3
PIK3AP1
PIK3C2G
PIK3C3
PIK3CD
PIK3CG
PIK3IP1
PIK3R1
PIK3R2
PIK3R3
PIK3R5
PIM1
PIM2
PIM3
PIN1
PINK1
PIP
PIP4K2A
PIP5K1P1
PIP5KL1
PIPOX
PIR
PIR-FIGF
PITHD1
PITPNC1
PITPNM1
PITPNM2
PITPNM3
PITX1
PITX2
PIWIL1
PIWIL2
PKD1
PKD1L1
PKD1P1
PKD2
PKDCC
PKDREJ
PKHD1
PKI55
PKIA
PKIB
PKMYT1
PKN1
PKN3
PKNOX2
PKP1
PKP2
PKP3
PLA1A
PLA2G12A
PLA2G15
PLA2G16
PLA2G2A
PLA2G2C
PLA2G2D
PLA2G2F
PLA2G4A
PLA2G4C
PLA2G4F
PLA2G5
PLA2G6
PLA2R1
PLAC4
PLAC8
PLAGL1
PLAT
PLAU
PLAUR
PLBD1
PLBD2
PLCB3
PLCB4
PLCD1
PLCD3
PLCE1
PLCE1-AS1
PLCG2
PLCH1
PLCH2
PLCL2
PLCXD1
PLCXD2
PLCXD3
PLCZ1
PLD1
PLD4
PLEC
PLEKHA2
PLEKHA3
PLEKHA4
PLEKHA6
PLEKHA7
PLEKHA8
PLEKHB1
PLEKHD1
PLEKHF1
PLEKHG1
PLEKHG2
PLEKHG4
PLEKHG4B
PLEKHG6
PLEKHH2
PLEKHH3
PLEKHJ1
PLEKHM2
PLEKHN1
PLEKHO2
PLEKHS1
PLIN1
PLIN2
PLIN3
PLIN4
PLK2
PLK5
PLLP
PLOD1
PLOD2
PLOD3
PLP2
PLS1
PLSCR1
PLSCR3
PLSCR4
PLXDC1
PLXDC2
PLXNA4
PLXNB2
PLXNB3
PLXNC1
PLXND1
PM20D2
PMEL
PMEPA1
PML
PMP22
PMS2
PMS2L2
PMS2P3
PMS2P5
PNCK
PNKD
PNKP
PNLIPRP1
PNMA2
PNMA3
PNMA5
PNMA6A
PNMAL1
PNMAL2
PNMT
PNP
PNPLA1
PNPLA2
PNPLA5
PNPLA6
PNRC1
POC1B
PODN
PODNL1
PODXL
PODXL2
POF1B
POLD1
POLE2
POLE4
POLN
POLR3G
POLRMT
POM121L10P
POM121L9P
POMC
POMZP3
PON2
POP1
POPDC3
POSTN
POTEG
POTEKP
POU2AF1
POU2F2
POU3F1
POU3F2
POU3F3
POU3F4
POU4F1
POU4F3
POU5F1
POU5F1P3
POU5F2
POU6F1
PP12613
PP7080
PPA1
PPA2
PPAN
PPAN-P2RY11
PPAP2A
PPAP2B
PPAPDC1A
PPAPDC2
PPAPDC3
PPARA
PPARD
PPARG
PPARGC1A
PPARGC1B
PPDPF
PPEF1
PPFIA2
PPFIA3
PPFIA4
PPFIBP1
PPFIBP2
PPHLN1
PPIAL4C
PPIAL4F
PPIC
PPIF
PPIL6
PPIP5K2
PPL
PPM1A
PPM1B
PPM1E
PPM1F
PPM1H
PPM1J
PPM1L
PPM1M
PPP1CC
PPP1R12B
PPP1R13B
PPP1R13L
PPP1R14A
PPP1R14C
PPP1R15A
PPP1R16A
PPP1R16B
PPP1R17
PPP1R18
PPP1R1A
PPP1R26
PPP1R35
PPP1R36
PPP1R37
PPP1R3B
PPP1R3C
PPP1R3D
PPP1R3F
PPP1R3G
PPP1R9A
PPP1R9B
PPP2CA
PPP2R1B
PPP2R2B
PPP2R2C
PPP2R3A
PPP2R3B
PPP2R5A
PPP2R5E
PPP3CA
PPP3CC
PPP5D1
PPY
PQLC1
PQLC3
PRAC1
PRAF2
PRAM1
PRAME
PRAMEF1
PRAMEF10
PRAMEF11
PRAMEF12
PRAMEF14
PRAMEF15
PRAMEF16
PRAMEF19
PRAMEF2
PRAMEF20
PRAMEF22
PRAMEF4
PRAMEF5
PRAMEF6
PRAMEF7
PRAMEF8
PRAMEF9
PRAP1
PRB1
PRB2
PRB4
PRCD
PRDM1
PRDM13
PRDM14
PRDM16
PRDM5
PRDM6
PRDM8
PRDX5
PRELID2
PRELP
PREP
PREPL
PREX1
PREX2
PRF1
PRH1-PRR4
PRICKLE2
PRICKLE3
PRIMA1
PRKAA2
PRKACB
PRKAG2
PRKAG2-AS1
PRKAR1B
PRKAR2A
PRKAR2B
PRKCA
PRKCB
PRKCD
PRKCDBP
PRKCE
PRKCG
PRKCH
PRKCQ-AS1
PRKCZ
PRKD1
PRKG1
PRKG1-AS1
PRKG2
PRKY
PRLHR
PRLR
PRND
PRNP
PROB1
PROC
PROCA1
PROCR
PRODH
PRODH2
PROM1
PROM2
PROS1
PROSER2
PROSER2-AS1
PROX1
PRPH
PRR12
PRR14
PRR15
PRR15L
PRR16
PRR19
PRR20A
PRR20B
PRR20C
PRR20D
PRR20E
PRR22
PRR23A
PRR23B
PRR25
PRR26
PRR29
PRR3
PRR32
PRR35
PRR5
PRR5-ARHGAP8
PRR5L
PRR7
PRR7-AS1
PRR9
PRRG1
PRRT3
PRRX1
PRRX2
PRSS16
PRSS21
PRSS22
PRSS23
PRSS3
PRSS30P
PRSS33
PRSS37
PRSS38
PRSS41
PRSS42
PRSS8
PRTFDC1
PRTG
PRTN3
PRUNE2
PRX
PRY
PSD
PSD3
PSD4
PSEN2
PSG1
PSG10P
PSG11
PSG2
PSG3
PSG4
PSG5
PSG6
PSG8
PSG9
PSMA7
PSMA8
PSMB6
PSMB8
PSMB8-AS1
PSMD12
PSMD3
PSMD5-AS1
PSMD9
PSME1
PSMG3-AS1
PSMG4
PSORS1C3
PSTK
PSTPIP1
PSTPIP2
PTBP1
PTBP3
PTCH2
PTCHD2
PTCHD3
PTCHD4
PTCRA
PTDSS2
PTEN
PTENP1
PTGDR
PTGDS
PTGER1
PTGER2
PTGER4
PTGER4P2-CDK2AP2P2
PTGES
PTGES2
PTGFR
PTGFRN
PTGIR
PTGIS
PTGS1
PTGS2
PTH1R
PTH2
PTH2R
PTHLH
PTK7
PTMA
PTMS
PTN
PTP4A2
PTP4A3
PTPLA
PTPLAD2
PTPMT1
PTPN13
PTPN14
PTPN18
PTPN20B
PTPN21
PTPN22
PTPN6
PTPN7
PTPRB
PTPRCAP
PTPRD
PTPRE
PTPRF
PTPRG
PTPRH
PTPRJ
PTPRM
PTPRN
PTPRN2
PTPRO
PTPRQ
PTPRR
PTPRS
PTPRT
PTPRU
PTPRVP
PTPRZ1
PTRF
PTRH1
PTRHD1
PTTG2
PTX3
PTX4
PURA
PURG
PUS1
PUSL1
PVR
PVRL1
PVRL2
PVRL3
PVRL4
PWAR5
PWARSN
PWRN1
PWWP2A
PWWP2B
PXDC1
PXDN
PXDNL
PXMP2
PXN
PXN-AS1
PXYLP1
PYCARD
PYCR1
PYDC2
PYGL
PYGO1
PYROXD1
PYROXD2
PYURF
PYY
QKI
QPCT
QPRT
QRFPR
QSER1
QSOX1
QSOX2
R3HDML
RAB11B
RAB11FIP1
RAB11FIP4
RAB11FIP5
RAB13
RAB15
RAB17
RAB19
RAB20
RAB23
RAB24
RAB25
RAB26
RAB27B
RAB30
RAB31
RAB32
RAB33A
RAB34
RAB35
RAB36
RAB37
RAB39A
RAB3A
RAB3D
RAB3IL1
RAB40B
RAB40C
RAB42
RAB43
RAB4A
RAB6B
RAB8B
RAB9B
RABAC1
RABEP2
RABGAP1L
RABL3
RABL6
RAC2
RAC3
RACGAP1P
RAD21-AS1
RAD51
RAD51AP2
RAD54L
RADIL
RAET1E-AS1
RAET1L
RAG1
RAI1
RAI14
RAI2
RALB
RALGAPA1
RALGAPA2
RALGDS
RALYL
RAMP1
RAMP2
RAMP2-AS1
RANBP1
RANBP17
RANBP3L
RANBP6
RANGRF
RAP1B
RAP1GAP
RAP1GAP2
RAP1GDS1
RAP2A
RAP2B
RAPGEF4
RAPGEF4-AS1
RAPGEF5
RAPH1
RAPSN
RARA
RARB
RARG
RARRES1
RARRES2
RARRES3
RASA4
RASA4CP
RASAL1
RASAL2-AS1
RASD1
RASD2
RASEF
RASGEF1A
RASGEF1C
RASGRF1
RASGRF2
RASGRP1
RASGRP2
RASGRP3
RASGRP4
RASIP1
RASL10A
RASL10B
RASL11A
RASL11B
RASL12
RASSF1
RASSF2
RASSF4
RASSF5
RASSF6
RASSF7
RASSF8
RASSF8-AS1
RAVER1
RAVER2
RAX
RB1
RBBP6
RBBP8
RBBP8NL
RBCK1
RBFOX1
RBFOX2
RBFOX3
RBL1
RBL2
RBM15
RBM24
RBM26-AS1
RBM38
RBM42
RBM43
RBM44
RBM46
RBM47
RBM5-AS1
RBMS2
RBMS3
RBMXL2
RBMY1A1
RBMY1A3P
RBMY1B
RBMY1D
RBMY1F
RBMY1J
RBMY2EP
RBMY2FP
RBP1
RBP5
RBP7
RBPMS
RBPMS2
RCAN1
RCAN2
RCAN3AS
RCBTB2
RCCD1
RCL1
RCN1
RCN3
RCOR2
RCSD1
RCVRN
RD3
RDH14
RDH5
RDH8
RDM1
REC8
RECK
RECQL
RECQL4
REEP1
REEP2
REEP3
REEP4
REEP6
REG3G
REL
RELB
RELL1
RELL2
RELN
RELT
REM1
REM2
RENBP
REPIN1
REPS2
RER1
REST
RET
REXO1
REXO1L2P
RFESD
RFNG
RFPL2
RFPL4A
RFPL4B
RFTN1
RFTN2
RFWD2
RFX1
RFX2
RFX3
RFX4
RFX5
RFX7
RFX8
RGAG4
RGCC
RGL1
RGL2
RGL3
RGL4
RGMA
RGMB
RGMB-AS1
RGR
RGS10
RGS11
RGS14
RGS16
RGS17
RGS19
RGS2
RGS22
RGS3
RGS4
RGS5
RGS6
RGS8
RGS9
RGS9BP
RHBDD1
RHBDD3
RHBDF1
RHBDL2
RHBDL3
RHOB
RHOBTB1
RHOBTB2
RHOBTB3
RHOD
RHOG
RHOJ
RHOT2
RHOU
RHOV
RHPN1
RHPN1-AS1
RHPN2
RIC8B
RILP
RIMBP3
RIMS1
RIMS2
RIMS3
RIMS4
RIN1
RIN2
RIN3
RINL
RIPK2
RIPK4
RIPPLY1
RIPPLY2
RIPPLY3
RIT1
RITA1
RLBP1
RLN1
RLTPR
RMDN1
RMRP
RNASE1
RNASE11
RNASE4
RNASE7
RNASE9
RNASEH1-AS1
RNASEH2B
RNASET2
RND3
RNF10
RNF103
RNF103-CHMP3
RNF11
RNF115
RNF122
RNF123
RNF125
RNF126
RNF128
RNF130
RNF135
RNF138
RNF138P1
RNF144A
RNF144B
RNF145
RNF148
RNF150
RNF152
RNF157
RNF165
RNF166
RNF17
RNF175
RNF182
RNF183
RNF19B
RNF207
RNF208
RNF212
RNF213
RNF215
RNF216P1
RNF217
RNF219
RNF223
RNF24
RNF44
RNF8
RNLS
RNPEP
RNU11
RNU6ATAC
RNY4
ROBO1
ROBO2
ROBO3
ROBO4
ROGDI
ROM1
ROMO1
ROR1
ROR2
RORA
RORC
ROS1
RP9P
RPA4
RPARP-AS1
RPE65
RPEL1
RPGRIP1L
RPL10L
RPL13
RPL13AP3
RPL18A
RPL22L1
RPL23AP32
RPL23AP53
RPL23AP7
RPL23P8
RPL27A
RPL31P11
RPL39L
RPL3L
RPL8
RPLP0P2
RPLP1
RPLP2
RPP25
RPPH1
RPRD1A
RPRML
RPS10P7
RPS15
RPS19BP1
RPS2
RPS2P32
RPS4Y2
RPS6KA1
RPS6KA2
RPS6KA3
RPS6KA4
RPS6KA5
RPS6KA6
RPS6KL1
RPS7P5
RPSAP58
RPUSD1
RPUSD3
RRAD
RRAGA
RRAGB
RRAGD
RRAS
RRAS2
RRBP1
RREB1
RRM2B
RRN3P3
RRNAD1
RRP1
RRP12
RRS1
RRS1-AS1
RSBN1
RSPH10B
RSPH10B2
RSPH4A
RSPH9
RSPO3
RTBDN
RTKN
RTKN2
RTL1
RTN1
RTN3
RTN4
RTN4R
RTN4RL1
RTN4RL2
RTP1
RTP2
RTP3
RUFY3
RUNDC3A
RUNDC3B
RUNX1-IT1
RUNX1T1
RUNX2
RUNX3
RUVBL1
RWDD2B
RWDD4
RXFP1
RXRA
RXRG
RYR1
RYR2
RYR3
S100A10
S100A11
S100A12
S100A14
S100A16
S100A2
S100A4
S100A6
S100A7
S100P
S1PR1
S1PR2
S1PR3
S1PR4
S1PR5
SAA1
SAC3D1
SACS
SALL1
SALL2
SALL3
SALL4
SAMD1
SAMD10
SAMD12
SAMD13
SAMD14
SAMD3
SAMD4A
SAMD5
SAMD9
SAMD9L
SAMHD1
SAP25
SAP30
SAP30L
SAP30L-AS1
SAPCD2
SART1
SAT1
SATB1
SATB2
SATB2-AS1
SATL1
SAV1
SBDSP1
SBF2-AS1
SBK1
SBNO2
SBSN
SBSPON
SCAF1
SCAF4
SCAMP5
SCAND1
SCARA5
SCARB1
SCARF1
SCARF2
SCARNA13
SCARNA17
SCARNA2
SCARNA7
SCART1
SCCPDH
SCD5
SCEL
SCG2
SCG5
SCGB1A1
SCGB1B2P
SCGB1C1
SCGB2B3P
SCGB3A1
SCGB3A2
SCHIP1
SCIN
SCLY
SCMH1
SCML4
SCN1A
SCN1B
SCN2A
SCN3A
SCN3B
SCN4A
SCN4B
SCN5A
SCN7A
SCN9A
SCNN1A
SCNN1G
SCOC
SCOC-AS1
SCP2
SCRG1
SCRIB
SCRN2
SCRN3
SCRT1
SCRT2
SCUBE1
SCUBE2
SCUBE3
SCX
SDC1
SDC2
SDC3
SDC4
SDCBP2
SDF2L1
SDF4
SDHAF1
SDHAP3
SDK1
SDK2
SDPR
SDR42E1
SDSL
SEC11C
SEC14L2
SEC14L4
SEC14L5
SEC14L6
SEC16B
SEC22B
SEC24D
SEC61A2
SECISBP2L
SECTM1
SEL1L
SEL1L3
SELE
SELENBP1
SELM
SELO
SELPLG
SELV
SEMA3A
SEMA3B
SEMA3C
SEMA3D
SEMA3E
SEMA3F
SEMA3G
SEMA4A
SEMA4B
SEMA4C
SEMA4D
SEMA5A
SEMA5B
SEMA6A
SEMA6B
SEMA6C
SEMA6D
SEMA7A
SENP7
SEPHS2
SEPN1
SEPP1
SEPSECS-AS1
SEPT1
SEPT10
SEPT11
SEPT14
SEPT3
SEPT4
SEPT5
SEPT5-GP1BB
SEPT6
SEPT7
SEPT7P9
SERF1A
SERF1B
SERGEF
SERINC2
SERP1
SERP2
SERPINA1
SERPINA12
SERPINA3
SERPINA5
SERPINA6
SERPINA7
SERPINB11
SERPINB12
SERPINB2
SERPINB3
SERPINB6
SERPINB7
SERPINB8
SERPINB9
SERPINE1
SERPINE2
SERPINF1
SERPING1
SERPINH1
SERPINI1
SERTAD1
SERTAD4
SERTAD4-AS1
SERTM1
SESN1
SESN2
SESN3
SESTD1
SETBP1
SETD1A
SETD1B
SETD3
SETD7
SETD9
SEZ6L
SEZ6L2
SF3A2
SFMBT1
SFMBT2
SFN
SFPQ
SFRP1
SFRP2
SFT2D3
SFTA1P
SFTPA1
SFTPC
SFXN1
SFXN3
SGCA
SGCD
SGCE
SGIP1
SGK2
SGMS2
SGPP1
SGSM1
SH2B2
SH2B3
SH2D2A
SH2D3A
SH2D3C
SH2D4A
SH2D5
SH3BGRL
SH3BP1
SH3BP2
SH3BP5
SH3D19
SH3D21
SH3GL1P2
SH3GL2
SH3KBP1
SH3PXD2A
SH3PXD2A-AS1
SH3RF1
SH3RF2
SH3RF3
SH3RF3-AS1
SH3TC1
SH3TC2
SHANK1
SHANK2
SHARPIN
SHB
SHBG
SHC2
SHC3
SHCBP1L
SHD
SHF
SHISA2
SHISA3
SHISA4
SHISA8
SHMT1
SHMT2
SHOX
SHOX2
SHPK
SHROOM1
SHROOM2
SHROOM3
SHROOM4
SI
SIAH2
SIDT2
SIGIRR
SIGLEC11
SIGLEC12
SIGLEC15
SIGLEC16
SIGLEC6
SIGLEC7
SIGLECL1
SIGMAR1
SIK1
SIK2
SIM1
SIM2
SIPA1
SIPA1L2
SIPA1L3
SIRPA
SIRPB1
SIRPB2
SIRPD
SIRPG
SIRT1
SIRT5
SIRT6
SIVA1
SIX1
SIX2
SIX5
SIX6
SKA3
SKAP1
SKAP2
SKIDA1
SLA
SLAIN1
SLAMF7
SLAMF8
SLBP
SLC10A3
SLC10A4
SLC12A1
SLC12A3
SLC12A4
SLC12A5
SLC12A6
SLC12A7
SLC12A8
SLC12A9
SLC13A4
SLC13A5
SLC15A1
SLC15A4
SLC16A10
SLC16A12
SLC16A13
SLC16A14
SLC16A3
SLC16A4
SLC16A5
SLC16A6
SLC16A7
SLC16A8
SLC16A9
SLC17A7
SLC17A8
SLC17A9
SLC18A2
SLC18A3
SLC18B1
SLC19A1
SLC19A3
SLC1A1
SLC1A2
SLC1A3
SLC1A4
SLC1A5
SLC1A6
SLC20A1
SLC20A2
SLC22A10
SLC22A11
SLC22A12
SLC22A15
SLC22A17
SLC22A18
SLC22A2
SLC22A20
SLC22A23
SLC22A24
SLC22A3
SLC22A31
SLC22A4
SLC22A5
SLC22A6
SLC24A3
SLC24A4
SLC24A5
SLC25A1
SLC25A16
SLC25A18
SLC25A19
SLC25A21
SLC25A21-AS1
SLC25A22
SLC25A24
SLC25A27
SLC25A29
SLC25A31
SLC25A33
SLC25A34
SLC25A35
SLC25A44
SLC25A45
SLC25A47
SLC25A51
SLC25A53
SLC25A6
SLC26A1
SLC26A10
SLC26A2
SLC26A5
SLC26A7
SLC26A9
SLC27A1
SLC27A2
SLC27A4
SLC27A6
SLC28A2
SLC28A3
SLC29A1
SLC29A2
SLC29A4
SLC2A10
SLC2A12
SLC2A14
SLC2A3
SLC2A4
SLC2A4RG
SLC2A6
SLC2A8
SLC30A1
SLC30A2
SLC30A4
SLC30A5
SLC30A8
SLC31A2
SLC34A2
SLC34A3
SLC35B3
SLC35E4
SLC35F3
SLC35G1
SLC35G2
SLC35G3
SLC35G6
SLC36A2
SLC36A3
SLC37A1
SLC37A2
SLC37A4
SLC38A1
SLC38A10
SLC38A11
SLC38A3
SLC38A4
SLC38A5
SLC38A6
SLC39A1
SLC39A12
SLC39A13
SLC39A14
SLC39A3
SLC39A4
SLC39A6
SLC39A8
SLC3A1
SLC3A2
SLC40A1
SLC41A2
SLC43A1
SLC43A2
SLC43A3
SLC44A2
SLC44A5
SLC45A3
SLC45A4
SLC46A2
SLC46A3
SLC47A1
SLC4A1
SLC4A11
SLC4A3
SLC4A4
SLC4A8
SLC50A1
SLC51B
SLC52A1
SLC52A2
SLC52A3
SLC5A10
SLC5A5
SLC5A6
SLC5A9
SLC6A10P
SLC6A11
SLC6A13
SLC6A15
SLC6A17
SLC6A19
SLC6A20
SLC6A3
SLC6A6
SLC6A9
SLC7A1
SLC7A10
SLC7A2
SLC7A3
SLC7A4
SLC7A5
SLC7A5P1
SLC7A5P2
SLC7A7
SLC7A8
SLC8A1
SLC8A2
SLC8A3
SLC8B1
SLC9A1
SLC9A2
SLC9A3
SLC9A3R1
SLC9A3R2
SLC9A5
SLC9A7
SLC9A9
SLC9B1
SLC9B2
SLC9C2
SLCO1A2
SLCO2A1
SLCO3A1
SLCO4A1
SLCO4A1-AS1
SLCO4C1
SLCO5A1
SLFN11
SLFN12
SLFN5
SLIT1
SLIT2
SLIT2-IT1
SLIT3
SLITRK1
SLITRK2
SLITRK4
SLITRK5
SLITRK6
SLMO1
SLX1A
SLX1A-SULT1A3
SLX1B
SLX1B-SULT1A4
SMA4
SMA5
SMAD3
SMAD5
SMAD6
SMAD7
SMAD9
SMAGP
SMARCA1
SMARCA2
SMARCD3
SMCO2
SMCO4
SMCR5
SMEK3P
SMG1P7
SMG7-AS1
SMIM1
SMIM10
SMIM11
SMIM14
SMIM19
SMIM20
SMIM21
SMIM3
SMO
SMOC1
SMOX
SMPD2
SMPD4
SMPDL3A
SMPDL3B
SMR3A
SMR3B
SMS
SMTN
SMTNL2
SMYD1
SNAI1
SNAI2
SNAI3
SNAI3-AS1
SNAP23
SNAP25
SNAP25-AS1
SNAP91
SNAPC2
SNAPC4
SNAPIN
SNAR-A1
SNAR-A12
SNAR-A2
SNAR-A5
SNAR-A6
SNAR-A7
SNAR-B1
SNAR-C4
SNAR-C5
SNAR-D
SNAR-H
SNCA
SNCAIP
SNCB
SNED1
SNF8
SNHG10
SNHG12
SNHG18
SNHG7
SNHG8
SNHG9
SNORA11D
SNORA16A
SNORA2A
SNORA43
SNORA44
SNORA53
SNORA55
SNORA61
SNORA70B
SNORA70G
SNORA78
SNORA80E
SNORD10
SNORD104
SNORD108
SNORD109A
SNORD109B
SNORD113-1
SNORD113-2
SNORD113-4
SNORD114-1
SNORD114-10
SNORD114-13
SNORD114-14
SNORD114-25
SNORD114-3
SNORD114-4
SNORD114-7
SNORD115-11
SNORD115-14
SNORD115-17
SNORD115-18
SNORD115-21
SNORD115-27
SNORD115-3
SNORD115-30
SNORD115-34
SNORD115-35
SNORD115-37
SNORD115-39
SNORD115-4
SNORD115-43
SNORD115-47
SNORD115-5
SNORD116-12
SNORD116-13
SNORD116-14
SNORD116-15
SNORD116-17
SNORD116-19
SNORD116-2
SNORD116-21
SNORD116-22
SNORD116-24
SNORD116-3
SNORD116-4
SNORD116-5
SNORD116-6
SNORD116-7
SNORD121A
SNORD123
SNORD12B
SNORD2
SNORD23
SNORD32B
SNORD55
SNORD68
SNORD73A
SNORD92
SNORD98
SNPH
SNRNP70
SNRPN
SNTA1
SNTB1
SNTB2
SNTG1
SNTG2
SNURF
SNX1
SNX10
SNX18
SNX19
SNX20
SNX21
SNX29P1
SNX29P2
SNX31
SNX32
SNX33
SNX7
SNX8
SOAT2
SOBP
SOCS1
SOCS2-AS1
SOCS3
SOCS6
SOD3
SOGA3
SOHLH2
SORBS1
SORBS2
SORBS3
SORCS1
SORCS2
SORD
SORL1
SORT1
SOST
SOSTDC1
SOWAHA
SOWAHB
SOWAHC
SOWAHD
SOX10
SOX11
SOX12
SOX13
SOX15
SOX17
SOX18
SOX2
SOX2-OT
SOX21
SOX3
SOX30
SOX4
SOX5
SOX6
SOX8
SOX9
SP100
SP110
SP140
SP140L
SP5
SP6
SP8
SP9
SPACA6P
SPAG1
SPAG11B
SPAG16
SPAG8
SPANXA2
SPANXA2-OT1
SPANXD
SPANXN2
SPANXN4
SPARC
SPATA18
SPATA19
SPATA2
SPATA20
SPATA22
SPATA31D1
SPATA31D3
SPATA4
SPATA42
SPATA5L1
SPATA6L
SPATA8
SPATC1
SPATC1L
SPATS2L
SPC24
SPCS3
SPDYC
SPEF1
SPEG
SPG20
SPG20OS
SPHAR
SPHK1
SPHK2
SPI1
SPIC
SPIN1
SPIN2A
SPIN2B
SPIN3
SPIN4
SPINK13
SPINK2
SPINK5
SPINK6
SPINK9
SPINT1
SPINT2
SPIRE2
SPN
SPNS1
SPOCD1
SPOCK1
SPOCK3
SPON1
SPON2
SPOP
SPP1
SPPL2B
SPPL2C
SPR
SPRED1
SPRED2
SPRED3
SPRNP1
SPRR2E
SPRR2G
SPRR3
SPRR4
SPRY1
SPRY2
SPRY3
SPRY4
SPSB2
SPSB3
SPSB4
SPTB
SPTBN2
SPTBN4
SPTLC3
SQRDL
SRCAP
SRCIN1
SRD5A1
SREBF1
SRF
SRGAP2
SRGN
SRI
SRM
SRMS
SRPK3
SRPX
SRPX2
SRRM2-AS1
SRRM3
SRRM5
SRSF2
SRY
SSBP2
SSBP3
SSBP4
SSC4D
SSC5D
SSFA2
SSH1
SSH3
SSMEM1
SSPN
SSPO
SST
SSTR2
SSX2IP
SSX4B
ST14
ST20
ST3GAL1
ST3GAL2
ST3GAL3
ST3GAL4
ST3GAL4-AS1
ST3GAL5
ST6GAL1
ST6GAL2
ST6GALNAC1
ST6GALNAC2
ST6GALNAC3
ST6GALNAC4
ST6GALNAC5
ST6GALNAC6
ST7
ST7-AS1
ST7-AS2
ST7-OT3
ST7L
ST8SIA1
ST8SIA2
ST8SIA3
ST8SIA4
ST8SIA6
ST8SIA6-AS1
STAC
STAC2
STAG3
STAMBPL1
STAP1
STAP2
STARD10
STARD13
STARD3
STARD4
STARD4-AS1
STARD5
STARD8
STAT1
STAT2
STAT3
STAT4
STAU2-AS1
STBD1
STC1
STC2
STEAP1
STEAP1B
STEAP2
STEAP4
STK11
STK19
STK32B
STK32C
STK38L
STK39
STK4-AS1
STK40
STMN2
STMN3
STOM
STON1
STON1-GTF2A1L
STON2
STOX1
STOX2
STPG1
STRA6
STRC
STRIP2
STS
STUB1
STX11
STX1A
STX1B
STX2
STX3
STXBP2
STXBP5-AS1
STYK1
SUB1
SUFU
SULF1
SULF2
SULT1A1
SULT1A2
SULT1E1
SULT2A1
SULT2B1
SULT6B1
SUMO1P1
SUN3
SUOX
SUPT3H
SURF2
SURF6
SUSD2
SUSD3
SUSD4
SUV420H2
SUZ12P1
SV2A
SV2C
SVEP1
SVIL
SVIL-AS1
SVOP
SWAP70
SWSAP1
SYBU
SYCE1
SYCE1L
SYCE3
SYCP2
SYCP3
SYDE1
SYDE2
SYMPK
SYN1
SYN2
SYN3
SYNE1
SYNE2
SYNE3
SYNE4
SYNGR1
SYNGR3
SYNJ2
SYNJ2BP
SYNM
SYNPO
SYNPO2
SYNPR
SYPL2
SYS1-DBNDD2
SYT1
SYT11
SYT12
SYT13
SYT14
SYT14P1
SYT15
SYT16
SYT2
SYT3
SYT5
SYT6
SYT7
SYT8
SYT9
SYTL1
SYTL2
SYTL4
SYTL5
TAAR8
TAC1
TACC1
TACC2
TACO1
TACSTD2
TAF10
TAF1L
TAF4
TAF4B
TAF6L
TAF7L
TAGLN
TAGLN2
TAGLN3
TAL2
TANC2
TAP1
TAPBP
TAPT1
TAPT1-AS1
TARSL2
TAS1R3
TAS2R40
TAS2R41
TAS2R9
TBC1D10A
TBC1D10B
TBC1D10C
TBC1D12
TBC1D16
TBC1D17
TBC1D2
TBC1D21
TBC1D26
TBC1D28
TBC1D30
TBC1D4
TBC1D7
TBC1D8B
TBC1D9
TBCD
TBCK
TBKBP1
TBL1Y
TBL2
TBL3
TBX1
TBX10
TBX15
TBX18
TBX2
TBX20
TBX5
TBX6
TBXA2R
TBXAS1
TC2N
TCAIM
TCEA1
TCEA3
TCEAL1
TCEAL2
TCEAL3
TCEAL4
TCEAL6
TCEAL7
TCEB3C
TCEB3CL
TCEB3CL2
TCERG1L
TCF12
TCF21
TCF24
TCF3
TCF4
TCF7
TCF7L1
TCF7L2
TCHP
TCIRG1
TCL1A
TCL1B
TCN2
TCP10
TCP11L2
TCTA
TCTE1
TCTEX1D1
TCTEX1D2
TCTEX1D4
TCTN1
TCTN3
TDGF1
TDGF1P3
TDH
TDO2
TDRD1
TDRD10
TDRD5
TDRD6
TDRD9
TDRP
TEAD1
TEAD3
TEAD4
TEC
TECPR1
TECTB
TEK
TEKT4P2
TELO2
TEN1
TENC1
TENM1
TENM2
TENM3
TENM4
TEP1
TERC
TERF2IP
TERT
TESC
TESK1
TET1
TET2
TEX12
TEX14
TEX15
TEX26
TEX26-AS1
TEX264
TEX30
TEX33
TEX35
TEX37
TEX40
TFAP2A
TFAP2C
TFAP2D
TFAP2E
TFCP2L1
TFEB
TFEC
TFF1
TFPI
TFPI2
TFR2
TFRC
TG
TGFA
TGFB1
TGFB1I1
TGFB2
TGFB3
TGFBI
TGFBR2
TGFBR3
TGFBR3L
TGIF2
TGM1
TGM2
TH
THAP10
THAP11
THAP2
THAP5
THAP7
THAP7-AS1
THAP8
THBD
THBS1
THBS2
THBS3
THEG
THEM4
THEMIS
THEMIS2
THNSL1
THOC3
THOC6
THOP1
THPO
THRA
THSD4
THSD7A
THTPA
THY1
THYN1
TIAM2
TICAM1
TICAM2
TICRR
TIE1
TIFA
TIGD5
TIGD6
TIMM13
TIMM44
TIMP1
TIMP2
TIMP3
TIMP4
TINAG
TINAGL1
TINCR
TIPARP
TIPARP-AS1
TJP2
TK1
TKTL1
TLCD2
TLDC1
TLDC2
TLE3
TLE4
TLL1
TLL2
TLR1
TLR3
TLR4
TLR5
TLR6
TLR8-AS1
TLX1
TLX2
TLX3
TM2D1
TM4SF1
TM4SF18
TM4SF19
TM4SF19-TCTEX1D2
TM7SF2
TMBIM1
TMC1
TMC3
TMC4
TMC5
TMC6
TMC7
TMCC1-AS1
TMCC2
TMCO2
TMCO4
TMED7-TICAM2
TMEM100
TMEM102
TMEM105
TMEM106A
TMEM106B
TMEM106C
TMEM108
TMEM110-MUSTN1
TMEM114
TMEM115
TMEM117
TMEM119
TMEM121
TMEM123
TMEM125
TMEM129
TMEM130
TMEM132A
TMEM132B
TMEM132C
TMEM132D
TMEM134
TMEM135
TMEM136
TMEM139
TMEM145
TMEM147
TMEM14A
TMEM14E
TMEM150A
TMEM151A
TMEM151B
TMEM154
TMEM155
TMEM156
TMEM158
TMEM160
TMEM164
TMEM165
TMEM167A
TMEM169
TMEM17
TMEM170A
TMEM170B
TMEM171
TMEM173
TMEM175
TMEM176A
TMEM176B
TMEM178A
TMEM178B
TMEM180
TMEM183A
TMEM185B
TMEM191A
TMEM191B
TMEM191C
TMEM194B
TMEM196
TMEM198
TMEM2
TMEM200A
TMEM200B
TMEM200C
TMEM204
TMEM215
TMEM217
TMEM218
TMEM220
TMEM221
TMEM223
TMEM229B
TMEM233
TMEM235
TMEM236
TMEM237
TMEM238
TMEM240
TMEM242
TMEM246
TMEM247
TMEM252
TMEM254-AS1
TMEM255A
TMEM255B
TMEM256-PLSCR3
TMEM257
TMEM259
TMEM26
TMEM260
TMEM261
TMEM263
TMEM27
TMEM30B
TMEM30C
TMEM35
TMEM37
TMEM40
TMEM41B
TMEM45A
TMEM47
TMEM51
TMEM51-AS1
TMEM52
TMEM52B
TMEM53
TMEM54
TMEM55A
TMEM59L
TMEM63A
TMEM64
TMEM67
TMEM70
TMEM71
TMEM74B
TMEM86A
TMEM88B
TMEM8A
TMEM8B
TMEM91
TMEM92
TMEM98
TMEM9B
TMLHE
TMOD2
TMPO
TMPO-AS1
TMPRSS11D
TMPRSS11E
TMPRSS12
TMPRSS13
TMPRSS2
TMPRSS3
TMPRSS4
TMPRSS9
TMSB15A
TMSB15B
TMSB4X
TMTC1
TMTC2
TMTC3
TMTC4
TMUB1
TMX1
TMX2-CTNND1
TMX3
TMX4
TNC
TNF
TNFAIP2
TNFAIP3
TNFAIP6
TNFAIP8
TNFAIP8L1
TNFRSF10A
TNFRSF10B
TNFRSF10C
TNFRSF10D
TNFRSF11A
TNFRSF11B
TNFRSF12A
TNFRSF17
TNFRSF19
TNFRSF1A
TNFRSF1B
TNFRSF21
TNFRSF25
TNFRSF6B
TNFRSF8
TNFRSF9
TNFSF10
TNFSF11
TNFSF12
TNFSF15
TNFSF18
TNFSF4
TNFSF8
TNFSF9
TNIK
TNIP2
TNIP3
TNK1
TNK2
TNMD
TNN
TNNC2
TNNI3
TNNT1
TNNT2
TNNT3
TNR
TNRC18
TNRC6C-AS1
TNS1
TNS3
TNS4
TNXA
TNXB
TOB1
TOLLIP-AS1
TOM1L1
TOM1L2
TOMM34
TOMM40
TOMM5
TONSL
TOP1MT
TOP1P2
TOR1B
TOR2A
TOR3A
TOR4A
TOX
TOX2
TOX3
TP53
TP53I11
TP53I13
TP53I3
TP53INP1
TP53RK
TP53TG1
TP63
TP73
TP73-AS1
TPBG
TPBGL
TPCN1
TPCN2
TPD52
TPD52L1
TPD52L3
TPGS1
TPGS2
TPM1
TPM2
TPO
TPPP
TPPP3
TPRG1
TPRN
TPRX1
TPRXL
TPST1
TPST2
TPT1-AS1
TPTE
TPTE2P3
TPTE2P6
TPTEP1
TRABD
TRABD2A
TRABD2B
TRADD
TRAF1
TRAF3IP2-AS1
TRAF5
TRAM1
TRAM1L1
TRANK1
TRAPPC12
TRAPPC5
TRAPPC6A
TRAPPC9
TRDMT1
TRDN
TREH
TREM1
TREML2
TRH
TRHDE
TRHDE-AS1
TRIB2
TRIB3
TRIL
TRIM13
TRIM14
TRIM16L
TRIM17
TRIM21
TRIM22
TRIM27
TRIM29
TRIM34
TRIM36
TRIM4
TRIM43
TRIM43B
TRIM44
TRIM46
TRIM47
TRIM48
TRIM49
TRIM49B
TRIM49C
TRIM49D1
TRIM49D2P
TRIM5
TRIM51
TRIM53AP
TRIM54
TRIM55
TRIM56
TRIM58
TRIM6
TRIM6-TRIM34
TRIM60
TRIM61
TRIM62
TRIM63
TRIM64
TRIM64B
TRIM66
TRIM67
TRIM69
TRIM7
TRIM71
TRIM8
TRIM9
TRIML1
TRIML2
TRIOBP
TRIP10
TRIP6
TRIQK
TRMT5
TRMT61A
TRMU
TRNP1
TRPA1
TRPC1
TRPC4
TRPC5
TRPC6
TRPC7
TRPM1
TRPM4
TRPM5
TRPM6
TRPS1
TRPV2
TRPV3
TRPV4
TRPV6
TSC22D3
TSC22D4
TSEN54
TSG1
TSGA10IP
TSHR
TSHZ1
TSHZ2
TSIX
TSKS
TSLP
TSNARE1
TSPAN1
TSPAN10
TSPAN11
TSPAN12
TSPAN15
TSPAN17
TSPAN18
TSPAN2
TSPAN31
TSPAN4
TSPAN5
TSPAN7
TSPAN9
TSPEAR
TSPO
TSPY1
TSPY2
TSPY26P
TSPY3
TSPY4
TSPY8
TSPYL5
TSPYL6
TSR3
TSSC2
TSSC4
TSSK6
TSTD1
TTC13
TTC14
TTC21B
TTC22
TTC28
TTC29
TTC3
TTC30A
TTC34
TTC36
TTC38
TTC39A
TTC39B
TTC39C
TTC3P1
TTC5
TTC7A
TTC7B
TTC8
TTC9
TTLL11
TTLL4
TTLL6
TTLL7
TTN
TTTY11
TTTY14
TTTY15
TTTY23
TTTY2B
TTTY4
TTTY6B
TTTY8
TTTY9A
TTTY9B
TTYH1
TTYH3
TUB
TUBA1A
TUBA3D
TUBA3FP
TUBA4A
TUBA8
TUBAL3
TUBB1
TUBB2A
TUBB2B
TUBB3
TUBB4A
TUBB6
TUBBP5
TUFT1
TULP2
TUSC1
TUSC5
TUSC7
TVP23C-CDRT4
TWF2
TWIST1
TWIST2
TWSG1
TXK
TXLNB
TXLNGY
TXN
TXNDC12
TXNDC17
TXNDC2
TXNIP
TXNL4A
TYMP
TYMSOS
TYRO3
TYRP1
TYSND1
UAP1L1
UBA3
UBA5
UBALD1
UBALD2
UBAP1L
UBAP2
UBE2B
UBE2C
UBE2D1
UBE2D2
UBE2D3
UBE2D4
UBE2E2
UBE2E3
UBE2G1
UBE2H
UBE2J2
UBE2L6
UBE2M
UBE2NL
UBE2Q2P2
UBE2QL1
UBE2R2
UBE2S
UBLCP1
UBQLN2
UBQLNL
UBTD1
UBXN11
UBXN6
UCA1
UCHL1
UCHL5
UCK2
UCKL1-AS1
UCN
UCN2
UCN3
UCP1
UCP2
UFSP1
UG0898H09
UGCG
UGGT2
UGT1A10
UGT1A6
UGT2A1
UGT2B17
UGT2B28
UGT3A2
UGT8
UHRF1BP1
UHRF2
ULBP2
ULBP3
ULK1
UNC119
UNC13A
UNC13D
UNC5A
UNC5B
UNC5B-AS1
UNC5C
UNC5CL
UNC5D
UNC80
UNC93A
UNC93B1
UNG
UNKL
UOX
UPK1B
UPP1
UPP2
UQCC3
UQCR11
UQCRFS1
UQCRH
URGCP-MRPS24
URI1
UROC1
UROS
USF2
USHBP1
USP11
USP14
USP17L25
USP17L26
USP17L27
USP17L28
USP17L5
USP28
USP29
USP3
USP3-AS1
USP30-AS1
USP32P1
USP32P2
USP40
USP42
USP43
USP48
USP49
USP6
USP9X
USP9Y
UST
UTF1
UTP18
UTRN
UTS2R
UXS1
VAMP1
VAMP4
VAMP5
VAMP8
VANGL2
VASH1
VASH2
VASN
VAT1
VAT1L
VAV1
VAV2
VAV3
VAX2
VCAM1
VCAN
VCX
VCX2
VCX3A
VCX3B
VCY
VCY1B
VDR
VEGFA
VEGFB
VEGFC
VENTX
VEPH1
VGF
VGLL1
VGLL3
VHL
VIM
VIP
VIPR1
VIT
VKORC1
VLDLR
VLDLR-AS1
VMA21
VMAC
VMO1
VNN1
VNN2
VPS13A
VPS13C
VPS37C
VPS37D
VPS51
VPS8
VPS9D1
VSIG10
VSIG10L
VSNL1
VSTM1
VSTM2A
VSTM2B
VSTM2L
VSTM4
VSX1
VTCN1
VWA1
VWA3A
VWA5A
VWA5B1
VWA5B2
VWC2
VWCE
VWDE
VWF
WARS
WASF1
WBP1L
WBP5
WBSCR16
WBSCR17
WBSCR27
WDFY3-AS2
WDFY4
WDPCP
WDR11
WDR11-AS1
WDR16
WDR17
WDR18
WDR34
WDR35
WDR41
WDR5B
WDR62
WDR63
WDR66
WDR72
WDR78
WDR86
WDR86-AS1
WDR87
WDR90
WEE2
WFDC1
WFDC10B
WFDC12
WFDC2
WFDC21P
WFDC5
WFDC6
WFDC8
WFIKKN1
WFS1
WHAMMP2
WHAMMP3
WHSC1
WI2-2373I1.2
WIBG
WIPF1
WIPF3
WIPI1
WISP1
WIZ
WLS
WNK2
WNK3
WNK4
WNT10A
WNT10B
WNT11
WNT16
WNT2
WNT2B
WNT3
WNT3A
WNT5A
WNT5B
WNT6
WNT7A
WNT7B
WNT9A
WRNIP1
WSCD1
WT1
WTAPP1
WTIP
WWC1
WWC2-AS2
WWC3
WWTR1-AS1
XAGE1B
XAGE1E
XAGE2
XAGE5
XBP1
XDH
XG
XIRP1
XIST
XK
XKR4
XKR6
XKR8
XKRY2
XPA
XPNPEP1
XPNPEP2
XRCC6BP1
XRN1
XXYLT1
XYLT1
YAF2
YAP1
YBEY
YBX2
YBX3
YDJC
YEATS4
YIF1A
YIF1B
YIPF4
YIPF6
YJEFN3
YPEL2
YPEL3
YPEL4
YPEL5
YRDC
YTHDF1
YWHAQ
YY1
YY1AP1
YY2
ZADH2
ZAK
ZAN
ZAP70
ZAR1
ZBED3
ZBED5
ZBED5-AS1
ZBED6CL
ZBED8
ZBP1
ZBTB10
ZBTB11-AS1
ZBTB12
ZBTB20
ZBTB20-AS1
ZBTB24
ZBTB25
ZBTB32
ZBTB33
ZBTB38
ZBTB4
ZBTB41
ZBTB42
ZBTB45
ZBTB46
ZBTB47
ZBTB7A
ZBTB7C
ZBTB8B
ZC2HC1C
ZC3H12A
ZC3H12C
ZC3H12D
ZC3H3
ZC3H4
ZC3H6
ZC3HAV1L
ZC4H2
ZCCHC12
ZCCHC18
ZCCHC24
ZCCHC3
ZCCHC8
ZCCHC9
ZCWPW2
ZDBF2
ZDHHC1
ZDHHC14
ZDHHC15
ZDHHC18
ZDHHC2
ZDHHC21
ZDHHC22
ZDHHC23
ZDHHC24
ZDHHC8
ZDHHC8P1
ZEB1
ZEB1-AS1
ZEB2
ZEB2-AS1
ZFAND5
ZFHX3
ZFHX4
ZFP2
ZFP28
ZFP3
ZFP36
ZFP36L1
ZFP36L2
ZFP41
ZFP42
ZFP57
ZFP62
ZFP90
ZFP92
ZFPM1
ZFPM2
ZFR2
ZFYVE28
ZG16B
ZGLP1
ZGRF1
ZHX1
ZHX2
ZIC1
ZIC2
ZIC3
ZIC4
ZIC5
ZIM2
ZKSCAN1
ZKSCAN3
ZKSCAN7
ZMAT3
ZMIZ1-AS1
ZMYM3
ZMYND11
ZNF100
ZNF114
ZNF12
ZNF132
ZNF136
ZNF160
ZNF165
ZNF174
ZNF185
ZNF189
ZNF197
ZNF204P
ZNF205
ZNF208
ZNF213
ZNF219
ZNF221
ZNF232
ZNF248
ZNF25
ZNF257
ZNF275
ZNF28
ZNF280A
ZNF280C
ZNF280D
ZNF296
ZNF300P1
ZNF311
ZNF318
ZNF32-AS3
ZNF321P
ZNF324
ZNF324B
ZNF326
ZNF329
ZNF330
ZNF334
ZNF33A
ZNF33B
ZNF346
ZNF354A
ZNF358
ZNF362
ZNF365
ZNF366
ZNF367
ZNF37A
ZNF37BP
ZNF385A
ZNF385B
ZNF385C
ZNF391
ZNF395
ZNF398
ZNF41
ZNF414
ZNF415
ZNF423
ZNF425
ZNF428
ZNF429
ZNF436
ZNF438
ZNF439
ZNF440
ZNF444
ZNF446
ZNF467
ZNF468
ZNF469
ZNF470
ZNF471
ZNF473
ZNF48
ZNF483
ZNF486
ZNF487
ZNF488
ZNF490
ZNF492
ZNF496
ZNF497
ZNF500
ZNF503
ZNF506
ZNF511
ZNF512
ZNF516
ZNF517
ZNF518B
ZNF519
ZNF521
ZNF525
ZNF528
ZNF529
ZNF534
ZNF536
ZNF540
ZNF546
ZNF552
ZNF555
ZNF556
ZNF560
ZNF568
ZNF571
ZNF571-AS1
ZNF577
ZNF578
ZNF579
ZNF580
ZNF581
ZNF593
ZNF597
ZNF598
ZNF599
ZNF600
ZNF607
ZNF613
ZNF614
ZNF618
ZNF620
ZNF621
ZNF624
ZNF625
ZNF628
ZNF629
ZNF630
ZNF649
ZNF653
ZNF655
ZNF660
ZNF664
ZNF664-FAM101A
ZNF665
ZNF667
ZNF667-AS1
ZNF668
ZNF675
ZNF676
ZNF679
ZNF682
ZNF688
ZNF689
ZNF692
ZNF695
ZNF696
ZNF697
ZNF699
ZNF702P
ZNF703
ZNF704
ZNF707
ZNF711
ZNF714
ZNF716
ZNF726
ZNF727P
ZNF729
ZNF732
ZNF74
ZNF747
ZNF750
ZNF75D
ZNF764
ZNF768
ZNF771
ZNF775
ZNF783
ZNF784
ZNF785
ZNF787
ZNF788
ZNF790-AS1
ZNF792
ZNF80
ZNF804A
ZNF821
ZNF827
ZNF829
ZNF831
ZNF835
ZNF836
ZNF837
ZNF844
ZNF846
ZNF853
ZNF862
ZNF865
ZNF876P
ZNF878
ZNF883
ZNF90
ZNF98
ZNF99
ZNHIT1
ZNHIT2
ZNRF2
ZNRF2P1
ZNRF2P2
ZNRF3
ZP1
ZP3
ZPLD1
ZPR1
ZSCAN1
ZSCAN10
ZSCAN12P1
ZSCAN18
ZSCAN21
ZSCAN23
ZSCAN30
ZSCAN4
ZSWIM3
ZSWIM4
ZSWIM6
ZSWIM7
ZYG11A
