# Supplementary material for: Unique molecular events during reprogramming of human somatic cells to induced pluripotent stem cells (iPSCs) at naïve state
Source: eLife. 2018 Jan 30;7:e29518. doi: 10.7554/eLife.29518 (PMC5807049; doi:10.7554/eLife.29518)
Supplement: Source data 1. — The Source Data files include the source R code for Figures 2–6. The R scripts use the data in the ‘Expression Data’ folder with the relative path. The ‘Expression Data’ folder contains the non-redundant related gene expression, methylation and histone modification tables for the main figures and figure supplements. [file elife-29518-data1.zip › Source Data/Figure 6-source code data/up.HCP.genes.txt]

A4GALT
AARS2
ABCA7
ABCB8
ABCG1
ABHD12B
ACADS
ACAN
ACHE
ACOT4
ACOXL
ACP5
ADAMTSL4
ADCY1
ADCYAP1R1
ADD2
ADORA2A
ADORA2A-AS1
ADRA2C
ADRBK2
AFF2
AFG3L1P
AGL
AHCYL2
AIF1L
AIRE
AJAP1
AK4
AKAP1
ALOX5
ALPL
AMER2
AMER3
AMZ1
ANKRD20A5P
ANKRD24
ANO5
APC2
AQPEP
ARHGAP8
ARHGDIG
ARHGEF16
ARHGEF5
ARID3A
ARID3B
ARRDC2
ASCL1
ASCL2
ASRGL1
ATAD3B
ATG2A
ATG3
ATP11A
ATP12A
ATP13A2
ATP1A3
ATP2A3
ATP8A2
ATP8B3
ATXN7L1
AUH
AUNIP
B3GNT7
B4GALNT3
BAIAP2L1
BARD1
BARHL2
BATF3
BCL2L11
BDH1
BEND4
BHLHE23
BHMT2
BIK
BMP2K
BMP7
BRDT
BRWD3
BSN
BSPRY
BTK
C10orf95
C17orf53
C19orf57
C1QBP
C1orf106
C1orf233
C2CD4C
C4orf19
C6orf106
C6orf132
C6orf136
CA2
CAAP1
CACNA1B
CACNA1H
CACNA2D2
CALB1
CALN1
CALY
CAMKV
CAMSAP3
CATSPERG
CBFA2T2
CBX2
CBX8
CCDC120
CCDC34
CCDC64
CCDC69
CCNA2
CD1D
CD2AP
CD320
CD7
CD9
CDC14A
CDC42BPG
CDCA4
CDH1
CDH23
CDH3
CDHR1
CDKN1C
CDS1
CDT1
CDX1
CDX2
CEBPA
CECR5
CELSR1
CELSR2
CELSR3
CENPA
CENPV
CERS1
CERS4
CFD
CGN
CHDH
CHGA
CHODL
CHPT1
CHRNE
CHST8
CHTF18
CIB2
CLDN10
CLDN3
CLDN6
CLDN7
CLDND2
CLEC4G
CLPX
CLUH
CLUHP3
CMTM4
CNNM3
CNTNAP2
COBL
COCH
COL9A3
COQ4
COX5A
CPEB3
CPLX1
CPVL
CPXM2
CR1L
CRB3
CREBL2
CRIP1
CSPG5
CT47A1
CUX2
CXADR
CXorf58
CYP2E1
CYP2S1
DACT2
DAPK1
DCAF4
DDIT4L
DDX28
DDX43
DENND3
DEPTOR
DERL3
DGKZ
DHCR24
DHDH
DHRS13
DLK1
DLL4
DLX4
DMRTB1
DMRTC2
DNAJA4
DNMT3B
DOCK3
DOCK6
DOCK9
DPEP3
DSC2
DSCAML1
DSCC1
DTNB
DTX2
DUS3L
DUSP16
DUSP8
DUSP9
DVL2
EBF3
ECEL1
ECEL1P2
ECHDC2
ECI1
EDARADD
EEF1A2
EFHD1
EFNA2
EFR3B
EGLN3
EIF3B
ELAVL3
ELFN2
EMID1
EMILIN2
EML2
ENHO
ENO1-AS1
ENTPD2
ENTPD6
EPB41L5
EPCAM
EPHA7
EPHX3
EPO
EPOR
EPPK1
EPS8L1
EPS8L2
ERICH1
ERMP1
ESPN
ESR2
ESRP1
ESRP2
ESRRA
EXPH5
F11R
FA2H
FAAH
FAM102A
FAM102B
FAM105A
FAM110A
FAM122C
FAM124A
FAM133A
FAM155B
FAM174B
FAM184A
FAM20A
FAM213A
FAM221A
FAM46B
FAM63B
FAM69B
FAM71E1
FAM78A
FAM83F
FAM83G
FAM83H
FAM84B
FAM96B
FANCA
FANCE
FASN
FBN3
FBP1
FBXO36
FCHO1
FDXR
FGF13
FGF4
FGF8
FGFR2
FGFR3
FGFR4
FIBCD1
FLCN
FLJ13224
FLJ37453
FLVCR1
FLVCR2
FMNL1
FN3K
FOXA3
FOXH1
FOXI3
FOXM1
FOXR1
FRAS1
FRAT2
FRMD1
FRS3
FUCA1
FZD10
FZD10-AS1
FZD3
FZD5
GABRB3
GABRD
GADD45G
GAL
GALNT6
GAS7
GBX2
GCA
GCH1
GET4
GFRA2
GGTLC2
GINS3
GIPC2
GKAP1
GLB1L3
GLDC
GLT1D1
GNA13
GNG4
GOLGA7B
GPC2
GPC3
GPM6B
GPR153
GPRC5C
GPT2
GRID2
GRM2
GRM4
GRM6
GRTP1
GSG2
GSTM4
GTPBP3
GUSBP11
GYLTL1B
HAND1
HAP1
HAUS4
HBA1
HBA2
HCFC1
HCN2
HENMT1
HERC5
HES2
HES6
HEY2
HIC2
HID1
HIP1R
HIST1H1E
HIST1H2AD
HIST1H2AJ
HIST1H4A
HIST1H4J
HIST2H3D
HKR1
HLA-F
HMGA1
HMGB3
HMHA1
HOMER2
HOOK1
HOXB2
HOXC13
HOXD1
HOXD13
HOXD4
HPDL
HPGD
HRK
HS6ST1
HSBP1L1
HSD11B2
HSD17B7
ICOSLG
IFNLR1
IGHMBP2
IGSF3
IGSF9
IL6R
IMPA2
INA
INADL
INCENP
ING2
INGX
INSM1
IPMK
IQCH-AS1
IQGAP2
IQSEC1
IRX2
IRX4
ISM1
ITPR3
ITPRIPL1
JAG2
JPH3
JUP
KAZN
KBTBD7
KCNA4
KCNA6
KCNB1
KCNC3
KCNG3
KCNH2
KCNK12
KCNK5
KCNN1
KCNQ2
KCTD1
KDM2B
KHDC1L
KIAA1257
KIAA1551
KIAA1751
KIAA1804
KIAA1919
KIAA1958
KIF12
KIF17
KIF21A
KIF22
KIF5C
KIFC2
KLC3
KLF15
KLF4
KLF5
KLRG2
KNG1
KREMEN2
KRT19
KRT8
KRTCAP3
KTI12
L1TD1
LACE1
LAD1
LAMA1
LAMA5
LAMC3
LANCL3
LDLRAP1
LEFTY1
LGR6
LHX6
LIMCH1
LIN28A
LINC00086
LINC00649
LINGO1
LLGL2
LMTK3
LOC100134317
LOC100287944
LOC100499484
LOC100631378
LOC284412
LOC641367
LOC728752
LPAR2
LPHN1
LRFN5
LRRC47
LRRC61
LRRN2
LSR
LY75
MAFA
MAL2
MAN1C1
MANEAL
MAP4K1
MAP7
MAP7D2
MAPK13
MAPK8IP2
MAPKAPK5
MARC1
MARCH8
MARCH9
MARS2
MARVELD3
MATK
MCF2L
MED9
MEIOB
MERTK
METTL21A
MFAP3L
MFSD7
MIIP
MIR17HG
MKRN1
MLXIPL
MMP15
MMP17
MNX1
MOGAT3
MPHOSPH8
MPPED2
MPV17L
MRAP2
MROH1
MRS2
MSH2
MSH6
MSTO1
MT1A
MT1E
MT1M
MTL5
MTUS1
MTX2
MX1
MYBL2
MYCN
MYH14
MYH7B
MYO19
MYO3A
MYO5B
MYO5C
N4BP3
NAT8L
NCBP2-AS2
NCEH1
NDUFAB1
NDUFAF4
NDUFV1
NEBL
NEFH
NEK5
NF2
NFKB2
NGEF
NHS
NINL
NIPAL1
NMU
NMUR1
NODAL
NPPC
NPTX1
NPTX2
NQO2
NR6A1
NRBP2
NRIP3
NRXN2
NSMAF
NT5M
NUDT14
NUDT4
NUDT8
OIP5
OOEP
OPLAH
ORAI1
ORC1
OSBPL11
OTX2
OVOL2
P2RX2
PABPC1L
PABPC1L2B
PABPC1P2
PACSIN1
PACSIN3
PAFAH1B3
PAK6
PALM3
PAQR4
PARD6B
PARP1
PAX2
PAX5
PBX3
PBX4
PCDHA1
PCED1B
PCGF6
PCSK1N
PCYT2
PDGFA
PDK3
PDPN
PDXP
PDZD4
PHKA1
PHOSPHO1
PIAS4
PIF1
PIK3R5
PIM2
PIM3
PINK1
PITPNC1
PIWIL1
PKMYT1
PLA2G16
PLA2G6
PLBD1
PLCG2
PLEKHH3
PLK5
PNKD
PNMAL1
PNPLA5
POLD1
POM121L10P
POU3F1
POU6F1
PP7080
PPAN-P2RY11
PPAP2A
PPARGC1B
PPIF
PPL
PPM1B
PPM1H
PPP1R12B
PPP1R13B
PPP1R16B
PPP2R2C
PQLC1
PQLC3
PRDM1
PRDM14
PRIMA1
PRKCD
PRKCQ-AS1
PRKG2
PRODH
PROM1
PRR15
PRR23A
PRR5
PRUNE2
PSD
PTCHD2
PTH1R
PTPRF
PTPRU
PUS1
PVR
PVRL1
PWWP2B
PXN-AS1
RAB11FIP4
RAB15
RAB20
RAB37
RAB39A
RAB3IL1
RAB42
RAD51
RADIL
RAI2
RALGAPA2
RAP1GAP
RASD1
RASGEF1A
RASGEF1C
RASGRP2
RASL11A
RASSF2
RASSF7
RBL1
RBM15
RBM38
RBM47
RBPMS2
RCL1
REC8
RECQL4
REEP1
REEP6
RELL1
REPS2
REST
RET
REXO1L2P
RGMA
RGS11
RHOV
RHPN1
RHPN2
RILP
RMRP
RNASET2
RNF125
RNF138
RNF138P1
RNF157
RNF19B
RNF44
ROGDI
ROR2
RPL8
RPP25
RPS15
RPS6KA1
RPS6KA5
RPUSD3
RRAD
RREB1
RTBDN
RTKN
RTN4R
RTN4RL2
SALL3
SALL4
SAMHD1
SAPCD2
SBK1
SCAMP5
SCARNA17
SCARNA2
SCN3B
SDCBP2
SDHAP3
SEMA4B
SEMA4C
SEMA6A
SEPHS2
SERPINB9
SESN3
SH2D5
SH3D21
SHC2
SHD
SHMT1
SHPK
SHROOM2
SIGIRR
SIRT1
SKA3
SKIDA1
SLC12A7
SLC16A10
SLC17A7
SLC19A1
SLC22A31
SLC25A16
SLC25A19
SLC25A29
SLC25A31
SLC25A35
SLC25A44
SLC27A4
SLC29A2
SLC2A4
SLC2A8
SLC30A2
SLC35G6
SLC37A4
SLC39A4
SLC3A2
SLC43A2
SLC45A3
SLC47A1
SLC4A11
SLC4A8
SLC6A6
SLC7A5
SLC9A3
SLCO4A1
SLX1A
SLX1B-SULT1A4
SMPD2
SMPD4
SMPDL3A
SMTNL2
SNX10
SNX8
SOBP
SORBS1
SORT1
SOWAHA
SOWAHD
SOX13
SOX15
SP5
SP8
SPATA2
SPINK2
SPINT1
SPINT2
SPIRE2
SPSB2
SPSB4
SREBF1
SRM
ST14
ST6GAL1
ST6GALNAC2
ST6GALNAC3
STAC2
STRIP2
STX3
STXBP2
SURF2
SURF6
SUV420H2
SWSAP1
SYCP2
SYCP3
SYDE2
SYMPK
SYN2
SYNE2
SYNGR3
SYPL2
SYT2
SYT7
TAF4
TAF4B
TAS1R3
TBCD
TCEA1
TCERG1L
TCF7
TDGF1
TDRD6
TDRD9
TDRP
TEAD4
TET1
TEX40
TFAP2C
TFAP2E
TFCP2L1
TFR2
THEMIS2
THOC6
TICRR
TIMM44
TINCR
TJP2
TLE3
TMC5
TMC6
TMC7
TMEM132C
TMEM145
TMEM170A
TMEM180
TMEM229B
TMEM238
TMEM30B
TMEM37
TMEM41B
TMEM51
TMEM51-AS1
TMEM52
TMEM74B
TMPO
TNFRSF8
TNFSF9
TNIP2
TOMM40
TONSL
TOP1MT
TOR3A
TP73
TPCN2
TPD52
TPPP
TPTE
TPTEP1
TRABD2B
TRAF3IP2-AS1
TRAPPC6A
TRH
TRIB3
TRIM58
TRIM60
TRIM71
TRPM6
TSEN54
TSPAN15
TSTD1
TTLL4
TUBB2A
TUBB2B
TUBB4A
TUBBP5
TULP2
UAP1L1
UBE2C
UGCG
UNC5B-AS1
UNG
UPP1
UQCRH
USP28
USP43
UST
UTF1
UTS2R
VASH2
VAT1
VAV2
VENTX
VIPR1
VPS37C
VSIG10
VWA1
WARS
WBSCR17
WDR34
WDR62
WIPF3
WNK2
WNT10B
WNT3
WNT6
WNT7A
WSCD1
XKR4
YBX2
YEATS4
YPEL2
YRDC
ZBTB10
ZBTB11-AS1
ZBTB24
ZBTB8B
ZDHHC23
ZDHHC8P1
ZFP3
ZFP42
ZIC3
ZNF232
ZNF28
ZNF296
ZNF321P
ZNF326
ZNF354A
ZNF398
ZNF470
ZNF48
ZNF483
ZNF488
ZNF529
ZNF540
ZNF552
ZNF571
ZNF571-AS1
ZNF578
ZNF600
ZNF607
ZNF620
ZNF649
ZNF682
ZNF695
ZNF696
ZNF704
ZNF788
ZNF844
ZNF878
ZNRF2
ZNRF3
ZSCAN1
ZSWIM7
ZYG11A
