# Supplementary material for: Unique molecular events during reprogramming of human somatic cells to induced pluripotent stem cells (iPSCs) at naïve state
Source: eLife. 2018 Jan 30;7:e29518. doi: 10.7554/eLife.29518 (PMC5807049; doi:10.7554/eLife.29518)
Supplement: Source data 1. — The Source Data files include the source R code for Figures 2–6. The R scripts use the data in the ‘Expression Data’ folder with the relative path. The ‘Expression Data’ folder contains the non-redundant related gene expression, methylation and histone modification tables for the main figures and figure supplements. [file elife-29518-data1.zip › Source Data/Figure 6-source code data/up.ICP.genes.txt]

ABCB5
ADAMTSL2
ADM5
AKAP3
AKNA
ALPI
ALPP
ALPPL2
ANKRD55
ANO9
AP1M2
APOBEC3F
APOBEC3G
APOC1
APOE
AQP3
ARGFX
ARHGEF15
ASGR2
ASIC3
ATAD3C
ATCAY
BCAM
BCRP3
BRD4
BTLA
C19orf33
C9orf135
C9orf84
CBLC
CCDC64B
CCDC88B
CD200
CDHR5
CHMP4C
CIDEC
CKMT1A
CKMT1B
CNGA1
CNKSR1
COLEC11
DAZ2
DAZ3
DAZ4
DCAF4L2
DEF6
DLL3
DPPA2
DPPA3
DPPA4
DPPA5
DPRX
DSCR8
DSG3
ELMO3
EMR4P
EPHA1
ESRG
EXOC3L1
FABP3
FAM124B
FAM157B
FAM226A
FGD4
FGL1
FIGNL2
FKBP1AP1
FUT1
FUT3
FXYD6
GABRG1
GCNT2
GGT6
GHRLOS
GNG13
GPR133
GPR19
GPR4
GPX3
GRIN2D
GTSF1
HCAR1
HESX1
HIST1H1A
HIST1H2BB
HNF4A
HOXB1
HOXB3
HPN
HSH2D
HYAL1
HYALP1
IFITM1
IL34
INPP5D
ITGAX
ITPK1-AS1
KHDC3L
KIF5A
KIRREL2
KLF8
KLK13
KLK4
LCP1
LDHC
LDHD
LHFPL1
LIM2
LIN28B
LINC00163
LINC00189
LINC00485
LINC00624
LIPH
LOC100505817
LOC100507194
LOC100507351
LOC441666
LOC650226
LUZP4
MAGEA1
MAST3
MKRN3
MOB2
MROH6
MT1F
MT1G
MT1H
MT1X
MTOR
MUC4
MUC5B
MYLPF
NAA11
NANOG
NANOGNB
NLRP12
NLRP2
NLRP7
NLRP9
NMRK2
OLAH
OR1L6
PCSK1
PDCL2
PDE6G
PEG3
PKP3
PLEKHB1
POU5F1
POU5F1P3
PRAP1
PRKCG
PTPN6
RAB3D
RAP1GAP2
RASAL1
RASGRP4
REM1
RENBP
RFPL4A
RGL3
RGS14
RIMS3
RINL
RLTPR
RPL3L
RPS10P7
RPS6KL1
RPSAP58
RRP12
RUNDC3A
RYR1
SCHIP1
SEC14L5
SEMA4D
SEPP1
SFN
SH2D3A
SH3TC1
SIPA1L2
SLC5A5
SLC7A7
SLCO1A2
SLCO4C1
SPDYC
SPIC
SRRM3
SRRM5
ST8SIA6-AS1
STON2
SUMO1P1
SUN3
SYT13
TCL1B
TDH
TDRD5
TEKT4P2
THEG
TKTL1
TMC4
TMEM154
TMPRSS12
TNFSF8
TNK1
TNNC2
TNNI3
TNNT1
TPRX1
TPTE2P3
TRIM29
TRIM61
TSHR
TSHZ2
TSPEAR
VCX
VCX2
VCX3A
VCX3B
WDR11-AS1
WNT10A
ZFP57
ZNF100
ZNF280A
ZNF300P1
ZNF486
ZNF506
ZNF534
ZNF613
ZNF675
ZNF679
ZNF716
ZNF729
ZNF90
ZNF99
ZSCAN10
