# Supplementary material for: Unique molecular events during reprogramming of human somatic cells to induced pluripotent stem cells (iPSCs) at naïve state
Source: eLife. 2018 Jan 30;7:e29518. doi: 10.7554/eLife.29518 (PMC5807049; doi:10.7554/eLife.29518)
Supplement: Source data 1. — The Source Data files include the source R code for Figures 2–6. The R scripts use the data in the ‘Expression Data’ folder with the relative path. The ‘Expression Data’ folder contains the non-redundant related gene expression, methylation and histone modification tables for the main figures and figure supplements. [file elife-29518-data1.zip › Source Data/Figure 6-source code data/up.LCP.genes.txt]

ACOT11
AGR3
AIM1L
AKR1D1
APOBEC3D
APOBR
APOC1P1
ARL11
ATG9B
ATP4A
ATP6V1B1
C1orf61
C4orf51
CACNA1I
CAMP
CCR3
CCR8
CD200R1
CD200R1L
CD48
CD53
CDA
CEACAM5
CEACAM6
CES3
CHRNA10
CNBD2
CNR2
CYP2C8
CYP2F1
DCST1
DENND1C
DMBX1
DNMT3L
ELF3
FABP7
FAM106A
FAM151A
FOLH1B
FOLR1
FOXR2
FPR2
FPR3
FXYD4
GABRR3
GALNT8
GDF3
GDPD2
GGT1
GGT5
GIGYF1
GPR114
GPX2
GRB7
GUCA1A
HLA-DPB2
HLA-DRB1
HTR3A
HYAL4
INPP5J
ITGA2B
ITGAM
KRT16P2
KRT16P3
KRTAP5-1
LHFPL3-AS2
LNX1
LOC100506071
LOC253044
LOC284837
LOC441455
LRIT2
MIR205HG
MLN
MS4A3
MYO1G
MYOC
NLRC4
NOS3
NPHS1
OR8D1
PDCL3P4
PITPNM2
PRAMEF20
PRAMEF7
PRF1
PRX
PSORS1C3
PTPRH
RAPSN
RNF183
RNF223
RPLP0P2
S100A14
SCGB1A1
SCGB3A2
SCNN1A
SEMA4A
SIGLEC11
SLC12A3
SLC22A12
SLC4A1
SLC8A2
SPATC1
ST6GALNAC1
SUSD2
TAS2R41
TRDN
TRPV3
TSGA10IP
UNC13D
UNC93A
USP32P1
USP32P2
USP6
VAMP8
ZNF676
