# Supplementary material for: Unique molecular events during reprogramming of human somatic cells to induced pluripotent stem cells (iPSCs) at naïve state
Source: eLife. 2018 Jan 30;7:e29518. doi: 10.7554/eLife.29518 (PMC5807049; doi:10.7554/eLife.29518)
Supplement: Source data 1. — The Source Data files include the source R code for Figures 2–6. The R scripts use the data in the ‘Expression Data’ folder with the relative path. The ‘Expression Data’ folder contains the non-redundant related gene expression, methylation and histone modification tables for the main figures and figure supplements. [file elife-29518-data1.zip › Source Data/Figure 6-source code data/SFig6A/SFig6A.txt]

snapshotDirectory /Users/chengchenzhao/Desktop/SFig6A/
goto chr15:37372341-37412341
snapshot MEIS2.png
goto chr7:45940871-45980871
snapshot IGFBP3.png
goto chr7:116119654-116159654
snapshot CAV2.png
goto chr12:7844088-7884088
snapshot DPPA3.png
goto chr1:44564521-44604521
snapshot KLF17.png
goto chr19:7029350-7069350
snapshot MBD3L2.png
goto chr19:7010593-7050593
snapshot MBD3L5.png
goto chr19:58160302-58200302
snapshot ZSCAN4.png
goto chr11:69570171-69610171
snapshot FGF4.png
goto chr3:109036419-109076419
snapshot DPPA4.png
goto chr6:74043999-74083999
snapshot DPPA5.png
goto chr13:73609113-73649113
snapshot UE_KLF5.png
goto chr12:7919995-7959995
snapshot UE_NANOG.png
goto chr2:233251551-233291551
snapshot UL_ALPPL2.png
goto chr21:45662099-45702099
snapshot UL_DNMT3L.png
goto chr8:49815999-49855999
snapshot DE_SNAI2.png
goto chr11:119276246-119316246
snapshot DE_THY1.png
goto chr10:31586101-31626101
snapshot DL_ZEB1.png
goto chr11:35138417-35178417
snapshot DL_CD44.png
