# Supplementary material for: Unique molecular events during reprogramming of human somatic cells to induced pluripotent stem cells (iPSCs) at naïve state
Source: eLife. 2018 Jan 30;7:e29518. doi: 10.7554/eLife.29518 (PMC5807049; doi:10.7554/eLife.29518)
Supplement: Source data 1. — The Source Data files include the source R code for Figures 2–6. The R scripts use the data in the ‘Expression Data’ folder with the relative path. The ‘Expression Data’ folder contains the non-redundant related gene expression, methylation and histone modification tables for the main figures and figure supplements. [file elife-29518-data1.zip › Source Data/Figure 6-source code data/SFig6A/SFig6A_bivalency.xml]

<?xml version="1.0" encoding="UTF-8" standalone="no"?>
<Session genome="hg19" hasGeneTrack="true" hasSequenceTrack="true" locus="chr11:35138417-35178417" path="/Users/chengchenzhao/OneDrive/Projects/naiveiPS/Figures/Fig6/SFig6A/SFig6A_bivalency.xml" version="8">
    <Resources>
        <Resource path="/Users/chengchenzhao/OneDrive/Projects/naiveiPS/Figures/Fig6/SFig6A/ChIPseq.bw/niPS_K4me3.bw"/>
        <Resource path="/Users/chengchenzhao/OneDrive/Projects/naiveiPS/Figures/Fig6/SFig6A/ChIPseq.bw/n24p_K4me3.bw"/>
        <Resource path="/Users/chengchenzhao/OneDrive/Projects/naiveiPS/Figures/Fig6/SFig6A/ChIPseq.bw/d6_K27me3.bw"/>
        <Resource path="/Users/chengchenzhao/OneDrive/Projects/naiveiPS/Figures/Fig6/SFig6A/ChIPseq.bw/hiF_K27me3.bw"/>
        <Resource path="/Users/chengchenzhao/OneDrive/Projects/naiveiPS/Figures/Fig6/SFig6A/ChIPseq.bw/hiF_K4me3.bw"/>
        <Resource path="/Users/chengchenzhao/OneDrive/Projects/naiveiPS/Figures/Fig6/SFig6A/ChIPseq.bw/he6_K4me3.bw"/>
        <Resource path="/Users/chengchenzhao/OneDrive/Projects/naiveiPS/Figures/Fig6/SFig6A/ChIPseq.bw/n24p_H3K27me3_0219.bw"/>
        <Resource path="/Users/chengchenzhao/OneDrive/Projects/naiveiPS/Figures/Fig6/SFig6A/ChIPseq.bw/niPS_K27me3.bw"/>
    </Resources>
    <Panel height="40" name="DataPanel" width="598">
        <Track altColor="0,0,178" autoScale="false" clazz="org.broad.igv.track.FeatureTrack" color="0,0,178" colorScale="ContinuousColorScale;0.0;308.0;255,255,255;0,0,178" displayMode="COLLAPSED" featureVisibilityWindow="-1" fontSize="15" height="40" id="hg19_genes" name="RefSeq Genes" renderer="BASIC_FEATURE" sortable="false" visible="true" windowFunction="count">
            <DataRange baseline="0.0" drawBaseline="true" flipAxis="false" maximum="308.0" minimum="0.0" type="LINEAR"/>
        </Track>
    </Panel>
    <Panel height="322" name="FeaturePanel" width="598">
        <Track altColor="0,0,178" autoScale="false" color="0,0,178" displayMode="COLLAPSED" featureVisibilityWindow="-1" fontSize="10" id="Reference sequence" name="Reference sequence" sortable="false" visible="true"/>
        <Track altColor="0,0,178" autoScale="false" clazz="org.broad.igv.track.DataSourceTrack" color="22,85,122" displayMode="COLLAPSED" featureVisibilityWindow="-1" fontSize="10" id="/Users/chengchenzhao/OneDrive/Projects/naiveiPS/Figures/Fig6/SFig6A/ChIPseq.bw/hiF_K4me3.bw" name="hiF_K4me3.bw" normalize="false" renderer="BAR_CHART" sortable="true" visible="true" windowFunction="mean">
            <DataRange baseline="0.0" drawBaseline="true" flipAxis="false" maximum="8.0" minimum="0.0" type="LINEAR"/>
        </Track>
        <Track altColor="0,0,178" autoScale="false" clazz="org.broad.igv.track.DataSourceTrack" color="22,85,122" displayMode="COLLAPSED" featureVisibilityWindow="-1" fontSize="10" id="/Users/chengchenzhao/OneDrive/Projects/naiveiPS/Figures/Fig6/SFig6A/ChIPseq.bw/he6_K4me3.bw" name="he6_K4me3.bw" normalize="false" renderer="BAR_CHART" sortable="true" visible="true" windowFunction="mean">
            <DataRange baseline="0.0" drawBaseline="true" flipAxis="false" maximum="8.0" minimum="0.0" type="LINEAR"/>
        </Track>
        <Track altColor="0,0,178" autoScale="false" clazz="org.broad.igv.track.DataSourceTrack" color="22,85,122" displayMode="COLLAPSED" featureVisibilityWindow="-1" fontSize="10" id="/Users/chengchenzhao/OneDrive/Projects/naiveiPS/Figures/Fig6/SFig6A/ChIPseq.bw/n24p_K4me3.bw" name="n24p_K4me3.bw" normalize="false" renderer="BAR_CHART" sortable="true" visible="true" windowFunction="mean">
            <DataRange baseline="0.0" drawBaseline="true" flipAxis="false" maximum="8.0" minimum="0.0" type="LINEAR"/>
        </Track>
        <Track altColor="0,0,178" autoScale="false" clazz="org.broad.igv.track.DataSourceTrack" color="22,85,122" colorScale="ContinuousColorScale;0.0;4.373970031738281;255,255,255;22,85,122" displayMode="COLLAPSED" featureVisibilityWindow="-1" fontSize="10" id="/Users/chengchenzhao/OneDrive/Projects/naiveiPS/Figures/Fig6/SFig6A/ChIPseq.bw/niPS_K4me3.bw" name="niPS_K4me3.bw" normalize="false" renderer="BAR_CHART" sortable="true" visible="true" windowFunction="mean">
            <DataRange baseline="0.0" drawBaseline="true" flipAxis="false" maximum="8.0" minimum="0.0" type="LINEAR"/>
        </Track>
        <Track altColor="0,0,178" autoScale="false" clazz="org.broad.igv.track.DataSourceTrack" color="204,102,0" displayMode="COLLAPSED" featureVisibilityWindow="-1" fontSize="10" id="/Users/chengchenzhao/OneDrive/Projects/naiveiPS/Figures/Fig6/SFig6A/ChIPseq.bw/hiF_K27me3.bw" name="hiF_K27me3.bw" normalize="false" renderer="BAR_CHART" sortable="true" visible="true" windowFunction="mean">
            <DataRange baseline="0.0" drawBaseline="true" flipAxis="false" maximum="2.0" minimum="0.0" type="LINEAR"/>
        </Track>
        <Track altColor="0,0,178" autoScale="false" clazz="org.broad.igv.track.DataSourceTrack" color="204,102,0" displayMode="COLLAPSED" featureVisibilityWindow="-1" fontSize="10" id="/Users/chengchenzhao/OneDrive/Projects/naiveiPS/Figures/Fig6/SFig6A/ChIPseq.bw/d6_K27me3.bw" name="d6_K27me3.bw" normalize="false" renderer="BAR_CHART" sortable="true" visible="true" windowFunction="mean">
            <DataRange baseline="0.0" drawBaseline="true" flipAxis="false" maximum="2.0" minimum="0.0" type="LINEAR"/>
        </Track>
        <Track altColor="0,0,178" autoScale="false" clazz="org.broad.igv.track.DataSourceTrack" color="204,102,0" displayMode="COLLAPSED" featureVisibilityWindow="-1" fontSize="10" id="/Users/chengchenzhao/OneDrive/Projects/naiveiPS/Figures/Fig6/SFig6A/ChIPseq.bw/n24p_H3K27me3_0219.bw" name="n24p_H3K27me3_0219.bw" normalize="false" renderer="BAR_CHART" sortable="true" visible="true" windowFunction="mean">
            <DataRange baseline="0.0" drawBaseline="true" flipAxis="false" maximum="2.0" minimum="0.0" type="LINEAR"/>
        </Track>
        <Track altColor="0,0,178" autoScale="false" clazz="org.broad.igv.track.DataSourceTrack" color="204,102,0" displayMode="COLLAPSED" featureVisibilityWindow="-1" fontSize="10" id="/Users/chengchenzhao/OneDrive/Projects/naiveiPS/Figures/Fig6/SFig6A/ChIPseq.bw/niPS_K27me3.bw" name="niPS_K27me3.bw" normalize="false" renderer="BAR_CHART" sortable="true" visible="true" windowFunction="mean">
            <DataRange baseline="0.0" drawBaseline="true" flipAxis="false" maximum="2.0" minimum="0.0" type="LINEAR"/>
        </Track>
    </Panel>
    <PanelLayout dividerFractions="0.06303724928366762"/>
    <HiddenAttributes>
        <Attribute name="DATA FILE"/>
        <Attribute name="DATA TYPE"/>
        <Attribute name="NAME"/>
    </HiddenAttributes>
</Session>
