# Supplementary material for: Unique molecular events during reprogramming of human somatic cells to induced pluripotent stem cells (iPSCs) at naïve state
Source: eLife. 2018 Jan 30;7:e29518. doi: 10.7554/eLife.29518 (PMC5807049; doi:10.7554/eLife.29518)
Supplement: Source data 1. — The Source Data files include the source R code for Figures 2–6. The R scripts use the data in the ‘Expression Data’ folder with the relative path. The ‘Expression Data’ folder contains the non-redundant related gene expression, methylation and histone modification tables for the main figures and figure supplements. [file elife-29518-data1.zip › Source Data/Figure 3-source code data/8c_repeats_in_develop_fpkm.txt]

Oocyte	Zygote	2cell	4cell	8cell	Morula	MTE	PTE	PE	EPI	hESC0	hESC10
tRNA-Tyr-TAT	0	0	0	0	0.0016429819106389	0	0	0	0	0	0.00052281592123328	4.77304766742681e-05
tRNA-Pro-CCG	0	0	0	0	0.00945605452723681	0.000316000113806435	0	0	0	0	0	0
tRNA-Pro-CCA	0	0	0	4.92901744784846e-05	0.000806890377274841	0	0	0	0	0	0	0
tRNA-Ser-AGY	0.000107322225506604	0	0	0	0.00156226209329625	7.07690823389311e-05	0	0	0	0	0	0
HERV-Fc1_LTR2	0	0	0.000140998819294429	2.64627256901362e-05	0.00963186173311926	0.000988689127243253	3.58471418812162e-05	2.60375024392676e-05	0	0	0	1.11270320385628e-05
tRNA-Ser-TCG	0	0	0	0	0.00112976943686332	0.000196561483453541	0	0	0	0	0.000168501757024167	0
tRNA-Tyr-TAC	0	0	0	4.052304707259e-05	0.000762840506109706	0.000106854340701681	0	1.62512551738759e-05	0	0	0	5.362210763147e-05
tRNA-Val-GTY	0	0	2.0065058859523e-05	0	0.00105922501417588	0.000290664434687438	3.6785490788213e-05	2.04534792445717e-05	0	0	0	0
tRNA-Trp-TGG	0	0	0	0.0013196977320168	0.0102173392989821	0.00251015041855256	0	8.79580451308063e-05	3.96139352263477e-05	0	0	0.000221298962094269
tRNA-Ser-TCY	0	0	0	0	0.00668334960989684	0.00199252112156622	0	0.000720604179715392	0	0	0	0.00140220948106126
tRNA-Leu-CTY	0	0	0	0	0.000659085488962701	0.00030535449708064	0	0	0	0	0	7.53772413659777e-05
tRNA-Asn-AAC	0	0	1.8297447751337e-05	0.000131259445717655	0.000697697945199074	0.000213328942379477	0	0	0	2.05160335258852e-05	0.000170275401923742	0.000693425822978737
HERV1_LTRb	0	1.75958757020804e-05	6.95255787507947e-06	2.17897674058218e-05	0.00190820151106428	0.00078277902799826	0	7.23452061706568e-05	0.000266052125658835	0	1.47996279378391e-05	0.00180567717324741
tRNA-Asp-GAY	0	0	0.000189097128074495	0.000262874406035585	0.00162470493550533	0.000553580105937772	0	0	0	0	0	4.2344409521715e-06
tRNA-Met-i	8.50396937909303e-05	0.000287841200845195	9.89899771681451e-05	5.80045652682375e-05	0.00108789379720258	0.000276080504858016	0	1.35306356413219e-05	1.21876679516814e-05	0	0	2.66850626351406e-05
MER76-int	2.32127161097747e-05	3.40207695518046e-05	3.33767808351629e-05	6.24086584017114e-05	0.000532018439727198	0.000193928453042749	3.19229621540869e-05	2.8398345783177e-05	3.55098070654763e-05	1.09604412087767e-06	6.84721880330519e-05	2.50618119474837e-05
tRNA-Leu-TTG	0	0	0	0	0.000927392235747027	3.59802308947625e-05	0	0.000459618066944617	0	0.000305525877410358	0	1.20989465071081e-05
MER9a2	1.35096950644869e-05	2.75814867931802e-05	2.86340667341139e-05	7.57438205789366e-05	0.00127639376711869	0.000512695824836407	0.000111985854558354	0.000147063970084262	7.13823076660386e-06	0.000248972694317086	0.000210929686010331	0.000319798387935339
tRNA-Gly-GGA	2.80232997665636e-05	1.744089591609e-05	5.00236717163156e-05	5.75464649582012e-05	0.00056543946068495	0.000272105359343692	1.88023928457187e-05	0	0	0.0001204762351543	0.000337606135003078	0.00121934784408032
tRNA-Met_	0	0	0	9.24617958723804e-05	0.000531928324922295	0.000441535217105928	0	0	0	0	0	7.95447297471867e-05
MER72	0.000316186125514155	0.000256007138308563	0.000193868385798379	0.00032930752387872	0.00148362983022355	0.000400545390041905	3.70110671696962e-05	4.20763145588407e-05	1.46356089540359e-05	3.41030130728149e-05	8.45932424473173e-05	0.000102010060958662
REP522	0.000146915166704281	4.92362275181274e-05	6.5802179173343e-05	0.000100406038014395	0.00135086783723642	0.000906695993225119	3.66635558298691e-05	2.35519934429218e-05	8.38260114768506e-05	7.60487248643746e-05	1.74466252100575e-05	6.58124386067493e-05
MER34B	0.000280547772237949	0.000297058104766586	0.000279481360544324	0.000209053814142731	0.00141460739290777	0.000322939128734011	8.15214861570023e-05	5.90527206801161e-05	3.34521162215924e-05	1.72427393962046e-05	0.000152531506284828	0.000128900427729297
MER9B	3.126232781655e-05	6.0430417166372e-05	5.46924370162226e-05	0.000242245246366648	0.00145642108917431	0.00113222729483517	0.00015989833913808	2.11353337904906e-05	2.08200941950367e-06	7.89290243597636e-06	0.00030492152069537	8.7366569694198e-05
tRNA-Lys-AAA	4.0982865351352e-05	0.000156126147840318	6.113034194059e-05	2.80510800666156e-05	0.000380267814949254	0.000165939829297992	0	1.04869865306758e-05	0	0	0.000407610487841218	9.41130871951577e-05
U17	0	0	0.000160732754876934	0.000130779577276981	0.00331854770112382	0.002354969381917	0.000236875127374868	7.48205025902283e-05	0.0010804482187511	0	5.40658776501133e-05	0.0026900764217182
LTR12F	0.000191721676301761	0.000329120070204054	0.000260303330169755	0.000231692309570109	0.00135182742564754	0.000413198679893726	8.69183150701975e-05	8.28345523684289e-05	5.50301622028918e-05	7.71682533052669e-05	0.000220220332284682	0.000281948407137575
U5	0.000255585480908473	0.000174476369135478	0.000496170632989532	0.000181692902174811	0.00154127053645609	0.000426310080623795	7.54080757533806e-05	0.000177280611865307	0	0.000215226203518161	1.48705339848625e-05	0.00021560762585525
tRNA-His-CAY_	4.80473150693753e-05	0	0	1.70745521535966e-05	0.000501500923581476	0.000588447399138064	0	0	0	0	0.000426391538768793	0.000269602426966671
(CAAAG)n	0.000213464478936679	0.000339944260023015	0.000174246035586133	0.000779712183849801	0.00838466590606624	0.00575028542899025	0.000218061682730318	1.88742610455752e-05	0.00110032176515172	0.00277126065879094	0.000960360936558186	0.000150097632913848
(GATTG)n	0	0	4.0830643464765e-05	0	0.000582051854826989	0.000763142322582844	0	0	0	0	0	0
(CAAGA)n	0	0.000111149002224631	0	7.11747767925761e-05	0.00050055314806613	0.000396768318269186	0	0.000118506355435657	4.41726664650214e-05	0	9.98232410724233e-05	0
tRNA-Ala-GCG	0	0	0	0.000460338767447169	0.000393415540512144	0.000129619707826684	0	0	0	0	0	0
(TCCCG)n	0	0	0	4.11381409452685e-05	0.00125776689522377	0.000142034500107581	0.000203583541707662	0	0.00141843082885307	0.000109534545828763	0.00122941875701014	0.0031683761183758
tRNA-Arg-CGY_	0	0	4.5775655913208e-05	9.56314914087148e-05	0.000450076416970256	0.00043584558404449	7.78397876427571e-05	1.52003998757472e-05	1.97120485125603e-05	0	0.00038300334599377	7.03583585488035e-06
(TTGGGG)n	6.58999820043907e-06	0.000156574285644433	0.000245967129630055	0.000205465692598242	0.000874898339912319	0.000474692078001053	0.000240507328968918	2.51902682172447e-05	2.71605607191058e-05	1.6723063295936e-05	0.000344089448647664	0.000169575520682047
LTR67B	0.000357967373620672	0.000316515367207392	0.000244979250519522	0.000383748094500728	0.00163167888696172	0.00101582161105488	8.12682913340667e-05	8.73295649553789e-05	3.62806225040443e-05	0.000155284878235978	0.000170074986587528	0.000139850742369024
UCON31	4.85243583815925e-05	4.62361235976177e-05	4.05530688199487e-05	0.000375554234894367	0.000362876206870636	5.99266759216809e-06	9.85366042182048e-06	0	7.61227346060691e-05	1.56411835852499e-05	7.03366198563207e-06	0.000130118998966372
(CGATG)n	0	0.00331377022405711	0	0.00175221137775603	0.0058992487458875	0.00502723740241235	0	0	0	0	0	0
LTR75_1	0.000195732566999309	0.000123712955881992	0.000136715102977474	0.000100957452715031	0.000643111097322737	0.000402823978722105	0.000127415750357514	2.16729708275755e-05	5.17451144292032e-06	0	0.000173620049120365	9.18983841578021e-05
tRNA-Gly-GGY	0.000172113190514218	0.000456784171720357	0	7.4845227410749e-05	0.000872965805263013	0.000307145189892937	0	0.000569978679973607	0	0	4.05717232279503e-05	0.00108483379864365
HERV3-int	2.61491391164085e-05	4.02899993923025e-05	4.09802059776607e-05	6.85204170925266e-05	0.000531286138926518	0.000316013394185451	4.59055217708929e-05	8.72062773150837e-05	5.24488327670858e-05	0.000287700550019505	6.2528124279483e-05	0.000109740899844096
LTR12_	0.000371882681212883	0.00025023006008435	0.000311564577373887	0.000552132607428249	0.00138309368131687	0.000763012470083451	7.52145853068993e-05	4.84358167326005e-05	1.69537771732699e-05	0.000167468430965374	5.04300093593703e-05	0.000107808887897436
(TTCGGG)n	0.000275558175836044	0.000198455880820635	0.000205359316107023	4.12530047000932e-05	0.00146062597153157	0.00184129265338418	6.39242283099715e-05	6.70026232832026e-05	6.46462628183141e-06	1.90385526728846e-05	0.000132137034991766	0.000508609440714747
Tigger1a_Mars	4.82004330948091e-05	3.50352244986453e-05	5.57857774824958e-05	0.000193603447920561	0.000286408258322214	0.000215947000176378	1.29733803510358e-06	0	0	0	3.21884862385642e-05	2.16321208195434e-05
U14	0.00494477280927381	0.00278953041152374	0.00146956368883578	0.0113041239240215	0.0331127204395384	0.0165494174863354	0.0101119606674251	0.00204478427947261	0.0011656851161073	0.0148863094265187	0.00842403755521891	0.0157744772562484
MLT2A1	2.11956247064988e-05	0.000119953883915498	0.000137137336371388	0.00012371577909667	0.000368483294919896	0.000210096902604332	5.30479379603222e-05	3.01527768435215e-05	1.51697994707062e-05	4.64239271606967e-05	4.68570473221054e-05	5.72509592476409e-05
LTR55	7.42426776381751e-05	9.64124701698111e-05	6.77825581813952e-05	0.000175675125082861	0.000305053955302031	0.000159570503540602	6.03966403275211e-07	3.80551538537869e-05	1.77796684063445e-06	1.46785703895888e-05	6.40028142211177e-05	5.79387448960833e-05
MER65B	0.000401581461722848	0.00022969446157827	0.000236280696937599	6.81382445790593e-05	0.000648832694848573	9.64231073456861e-05	2.53045538083778e-05	3.47546212036239e-06	1.87159277430365e-05	0.000288448390140274	6.87915089990389e-05	6.73411897009159e-05
LTR66	3.98571270728128e-05	8.8970249209346e-05	5.42698263237226e-05	9.32301246954391e-05	0.000599357567280765	0.000298848495754536	4.08353133124298e-05	5.30517043437263e-05	0.000337596060000213	0.000258027562874335	0.000216957636129379	0.000269006614380651
(CAGTG)n	0.000201116863774602	6.10594384920857e-05	3.22070977405682e-05	0.000351070951406382	0.000370727638698794	0.000138913452500451	0	0	0	0	0.000271727846649682	0.000512547000665276
(TTTA)n	0.00021988478508542	0.000128460088442455	0.000122467395825408	0.000198727968482418	0.00127570446516621	0.000950457439429243	0.000228557364974152	0.000205307225774242	0.000411107073770397	0.000286032102966282	0.000850729330894163	0.000429580053915547
(ACTG)n	4.46588361565743e-05	0.00027434357182866	8.51769009510083e-05	0.000151067491384385	0.000271083769951291	4.25625259446644e-05	0	0	0	0	0	0.000136954074103587
(TCCGG)n	0	0	0	0	0.00199725275286254	0.00369427702693927	0	0.000718906920038138	0	0	0.000905456559237347	0.00346686079999797
Charlie10b	0.000180188897644732	0.000204234518151534	8.32898949001853e-05	0.000291669578543457	0.000620361265278943	0.000217617004455577	9.53184559147258e-05	7.24739060327355e-05	4.8894384467474e-05	0.000186100442019266	0.00028773084560559	0.000480691534203108
LTR65	7.22700772609449e-05	8.2895219617768e-05	8.49824567619088e-05	0.00012955764552731	0.000330345105743901	0.000170767154465084	7.56868695800058e-05	4.24678951765554e-05	1.43548623030236e-06	8.15312069827623e-05	3.75542394511066e-05	0.000157636534355725
(TAG)n	0.00146138614474446	0.00297538462908972	0.00321540228774081	0.00298378621603091	0.0109304151372661	0.00625249079672222	0.00295029147784662	0.00282525208951037	0.00167605968797842	0.000619890313179708	0.0041427388720346	0.00377922436295149
(TTAG)n	5.85411880584272e-05	1.39689212817273e-05	5.51946008871587e-06	1.53486457121774e-05	0.00043702066767845	0.000164266496670652	7.52969190440644e-06	0.000519423650886787	0	0.000220674064909917	0.00045232373915138	0.000373226985829756
Eulor9C	0.000397539740386834	0.000351501330675254	0.000414535464022087	0.000563367803484601	0.00099646596980325	0.000490828375794034	0	0	0	9.33500364133016e-05	0.000501391555400917	0.000310943746122076
MSTC-int	7.34760933037797e-05	0.000132333889018441	0.00010192601982327	0.000104691433879154	0.000332998916604366	0.000244785989670267	2.13482430114625e-06	1.47639467961034e-06	0.000120520452434438	1.8406551191154e-05	0.000144015927505798	9.79082242124667e-05
LTR72	0.000135624700506545	9.2513198870896e-05	8.20987650450354e-05	0.000219927826439484	0.000589954536250343	0.000500409005602888	0.000182389822780335	5.91030958925636e-05	0.000118389817418679	9.77084744443292e-05	0.000242805414720316	0.000402044506407816
LTR10C	7.39172454823717e-05	9.24523345101497e-05	0.000101333981079839	0.000122109556377334	0.000331272328482529	0.000170418555583148	9.04352171023377e-05	4.51621462700785e-05	3.20456063444716e-05	0.000118253681297452	0.000127563590891568	0.000170142085409686
HERV1_LTRa	9.18633952572813e-06	8.14956269764484e-05	3.63614757317584e-05	0.000197712208394382	0.000939732634742963	0.00110910702497191	3.32058014507759e-05	9.25750093790482e-05	2.5430920102172e-06	0.000912651570803457	0.000562801495082362	0.000346426428645649
U8	0.000510636016018918	0.000837923623236342	0.000702803269369513	0.000409310262874204	0.00106810234998676	0.000346405919044939	1.51682287835674e-05	0	0	0	0.0011413493488674	0.000264800110359941
MER87	5.25286401264611e-05	6.82704401193392e-05	5.85939912266081e-05	0.000164932198996771	0.000226291788989328	0.000142265670570909	6.83204299169614e-05	6.25572454369737e-06	0	4.95146364698852e-05	0.000276974072379912	0.000228809497492594
LTR88b	0.000215830085787035	0.000381764441606537	0.00023887685363753	0.000252379535620423	0.000531153571920844	0.000142008233917196	2.95178588151633e-05	0.000101541094787048	2.71240050842838e-05	4.44764186124717e-05	5.63354851803879e-05	5.8463409090336e-05
(CATTT)n	9.82057147955654e-06	5.25997677083403e-05	3.60635927175008e-05	1.76464610776452e-05	0.000217235711411728	0.000359328079997322	4.97163163916607e-05	6.02222239828288e-05	7.58956670741248e-07	2.75401635586668e-06	6.20772008180985e-05	4.96404582634126e-05
LTR19B	7.41502701507572e-05	6.50726239907892e-05	7.51504588897701e-05	5.7613856838727e-05	0.000389420061388758	0.000221104445573228	6.30325498267541e-05	0.000186018688951332	7.35358827491938e-05	0.000247256000556252	0.000134086368476944	0.000134364518872167
SVA_A	0.000174180293711659	0.000164247227494661	0.000136036355115147	0.000173149775521131	0.00073108619808273	0.000758613655121126	5.83952725938994e-05	0.000124706403882854	0.00013301992027024	0.000278395876469681	0.000461222005464037	0.000361948240614882
7SK	0.000199558098730084	0.000187676820647015	0.000151325209215512	0.00024467308050406	0.000491194064813886	0.000198654754768148	0.000108298653306795	0.000126090750550724	5.67255189890693e-05	8.43712302040063e-05	0.00024579930490339	0.000427689391205651
tRNA-Cys-TGY	4.28680267064857e-05	0.000107420358807792	5.8514324229413e-05	0.000155078627325758	0.000674821300584864	0.000411644159852347	1.71052016268761e-05	0.000626169939270996	0.000442683328548181	4.50038758556499e-05	0.000318861661679788	0.000814022919900894
SVA_C	1.06313540016481e-05	6.12797501236785e-06	1.33156133861413e-05	3.95963482858315e-05	0.00108653437215523	0.00227924493233516	6.70153090212554e-05	9.13896104133504e-05	0.000150605570294279	0.000420343806371271	6.29958608499098e-05	0.000140161745952338
(CTGGGG)n	0.00339998857426455	0.0029718083026533	0.00331845763068645	0.00532720299488783	0.0335464950496856	0.0200295281692237	0.0172808969249321	0.0154939580349817	0.023542487357597	0.00514950864075019	0.00478911353238534	0.0057380247666807
Looper	0.000194712895724815	0.000115298466693374	9.59871363122446e-05	9.05397507762701e-05	0.000606810796122424	0.000599282899127737	0.000142347155505496	0.000171439596683766	3.77056137956158e-05	0.000307775696468236	0.000324863975335125	0.000299805111631719
BSR/Beta	0.000129435304519864	0.000111963867492236	6.90913400303244e-05	0.0001250450617376	0.000439513962235376	0.000271937362901718	0.000120771839418446	0.000149627054097637	0.000176530569785761	0.000122230583880706	0.000231488041156842	0.000255751296054424
LTR24B	7.07467161430524e-05	7.69980159217058e-05	4.89141272917317e-05	6.76826573245517e-05	0.000226419873202522	0.000127364812794453	7.56171309152467e-05	0.000136370490887454	1.10784819441989e-05	4.84083116355029e-05	0.000106315946992655	0.000109107028854098
(CAACT)n	7.35542488939123e-05	0.000165831085255752	5.15257142387462e-05	0.000176676496811336	0.000312310249484333	0.000253673573848844	1.2337910726927e-05	0.000184932903150753	0	0	0.00040496330765549	2.19179605322577e-05
LTR57	9.93664019771027e-05	6.6567507141283e-05	4.07818320966743e-05	0.000101061116629526	0.000245143577329404	0.000281212206485428	5.53076551454452e-05	3.12810270277837e-05	3.28224924961248e-05	1.6980581254003e-05	8.69054486249001e-05	0.000189412004876949
Charlie4	2.82903413117572e-05	6.99151596546112e-05	6.76639736652816e-05	9.90647024641234e-05	0.000307850813668536	0.000476394087446153	5.11877287577856e-05	1.97327024360654e-05	9.77772333697609e-05	1.71522082055786e-06	0.000289406074872847	0.000230170373407117
MER9a3	9.81836517200625e-05	0.000100219625599732	9.37307362028385e-05	0.000133847899038275	0.000641853000897961	0.000769249591970488	0.000141528309972347	0.000272532131836669	0.000119689706093669	0.000174145160543972	0.000542462356521748	0.000322264160549155
tRNA-Val-GTG	0	0	4.30096599185392e-05	0.000422970193132926	0.000563661921747737	0.000787265019873672	0	0.000382028455604929	0	3.73615048664498e-05	0.000161716572702442	0.000780152638427116
MLT2B3	6.25212288568751e-05	9.34176864615149e-05	0.000151439990505052	9.98318600456447e-05	0.000257520103533502	0.000169408785535265	3.11293950957131e-05	5.48755908000619e-05	3.01931995899558e-05	7.23852149947996e-05	9.70553323698587e-05	0.000117293319687076
Eulor6D	0.000194803422923087	2.34324264331246e-05	6.60502093862696e-05	0.000126939990329315	0.000367258840261436	0.000342000179088282	0	2.79027313198376e-05	7.08248133817706e-05	0.000260657153104733	5.91258384287317e-05	7.60120453390445e-06
LTR90A	7.71526964127512e-05	0.000137839869907298	0.000131321964024485	0.000196141587675381	0.000387925790762633	0.000136078909611463	0.000101461596858802	9.67561056014884e-05	0.000292588949852342	7.62788003039357e-06	0.000169118707264506	0.000189486619728217
(TTTC)n	0.00130030672135682	0.000692840300171237	0.000777446953466071	0.000680197516901376	0.00161738467456476	0.000541399472371128	0.000273676277086993	0.000262018577824105	0.000161686626802148	0.000218246479590247	0.000234099705195784	0.00025275164607718
MER134	0.000839109808321327	0.000311718049614491	0.000264260292352984	0.000494613496347693	0.0010875734570627	0.000956831283103097	4.38418962404697e-05	0.000276269623268724	5.48830477051861e-06	0.000135867700105117	0.000352239058214395	0.00032682670990534
LTR29	0.000145181834003646	0.000148229351183249	0.000154781511595368	0.000283516408128462	0.000531553382911155	0.000299330100023074	0.000152194817149708	0.000155437363855371	0.000180435150545129	0.000127300154478002	0.000233860179478981	0.000156532448778909
Eulor6E	0.000140643763731321	0.000180522508519434	7.63806435995305e-05	4.40445146411699e-05	0.000202332338745241	0	0.000128860116652421	5.69064903486099e-05	0	0	2.87398135333204e-05	0.000462110218189214
SVA_B	8.56600322206049e-05	4.20911034806889e-05	6.65326642313782e-05	8.34656633228135e-05	0.000717814847107263	0.00112887691629234	6.45771018621169e-05	0.000150389200652894	0.000190260674807467	0.000421335153542727	0.000150863589680665	0.000173469693376868
(TCTCC)n	9.58897827207833e-06	2.75866509990059e-05	9.8544770608623e-06	8.30858001183279e-05	0.000372650306164862	0.000357150536043868	0.000199497784537139	0.000363729403034197	0.000113378318856485	0	0.00107288636878637	0.000561597198287177
tRNA-Gln-CAA_	0.0248554039885635	0.206375091680347	0.137299018356444	0.446531011558533	0.427339156205489	0.358452291630864	0.0471244778977534	0.0580263760117022	0.0194638108724321	0.0369607777640254	0.0223949186257577	0.0223146599097675
THE1A	6.73173834073056e-05	4.18683582267793e-05	4.8685204558313e-05	8.29540652624893e-05	0.000202252640281802	0.000173115050345103	5.04210498468554e-05	6.62241326966932e-05	4.54133151209301e-05	5.73013209621785e-05	0.000196885939836015	0.000109326334217213
MER101B	0.000133084118835877	0.000139482772785238	0.000120374095047579	0.000231297515640405	0.000242329652314907	0.00011798770088316	0	1.30496401109746e-05	5.07038834568026e-07	6.73024744121527e-06	6.06034743399302e-05	1.1155430251019e-05
MER57E3	5.63739017321807e-05	5.46714574607623e-05	8.34678884893825e-05	0.00015551912427068	0.00144446733105309	0.0013774598060013	0.000452618747767779	0.0005201213613274	0.000620080033404835	0.00123953557428899	0.00205126215216448	0.00186422290687629
LTR48B	0.000796071991038631	0.00124445468982151	0.00107446968188599	0.00105204743164503	0.00171829420688162	0.000891419295785595	5.81898733979495e-05	8.17096745587716e-05	0.000128627001987756	0.000104606255736288	0.000766194114724811	0.000531699688988693
MSTC	7.08981956325151e-05	0.00012387621874277	0.000110139010919094	0.000110591054605463	0.000278365187047865	0.000206515420728563	3.65857923211484e-05	4.62474008171013e-05	8.4931192724194e-05	9.87532014152752e-05	0.000120922655820514	0.000148281253868905
SVA_D	3.7474116472719e-05	1.64882701325975e-05	3.00978527348437e-05	4.15869733175883e-05	0.00152536316438417	0.0034805479248534	0.000129433513404252	0.000185313347332971	0.00027993999725195	0.000694813110069519	9.57684477645517e-05	0.000135010408188057
HERVK13-int	0.000704659390847422	0.000611130939524543	0.00057331562640601	0.00184389498070509	0.00194087737228799	0.00158597776281889	0.000436244448938674	0.00030629482601291	0.000116866107301038	0.00011039764407474	4.04225680821287e-05	9.63050777004685e-05
MER61C	5.3315180474617e-05	3.63478061113586e-05	2.88909314700931e-05	6.27532595145784e-05	0.000351729653809262	0.000508129395969465	9.19870600037742e-05	0.000195254219680947	2.74652555023652e-05	0.000143995220706059	0.000599701804841663	0.000882148814733935
Charlie3	5.20416674504971e-05	3.74495640502881e-05	3.02693941783435e-05	6.12403791597374e-05	0.000190215262104882	0.000288607289749653	7.25347372145382e-05	6.90548362510216e-05	5.55850767859012e-07	2.06256346234188e-05	0.000152258721584179	0.000189982909503531
L1MA10	0.000118971353324367	0.000126445384192193	0.000125168570023783	8.49675007100993e-05	0.000216995553980345	0.000112013925083461	4.18686380216809e-05	5.11463884789445e-05	3.30886018527021e-05	2.80343043168505e-05	0.0001447309915948	0.000100349378080932
LTR12D	0.000403531551574827	0.000342205766714334	0.000556260045093789	0.000759886782388305	0.000962884643509973	0.00104238824664325	3.46297551988164e-05	4.5805775235091e-05	1.38101399853729e-06	1.99697526734617e-05	6.241968022724e-05	4.6444396024906e-05
LTR23-int	0.000262950625626447	0.000137780815399699	8.43194515126465e-05	7.35671912927382e-05	0.000206318227930635	5.94166065098469e-05	1.10277449790426e-06	4.93523150880843e-06	2.66003591331224e-06	7.62143433958622e-05	8.42624998860372e-05	6.57248113697712e-05
(TCCTG)n	2.55831457959117e-05	9.34914394249466e-05	0.000258173160199997	9.28527424117731e-05	0.000233737370306387	0.000126156279729922	0	0	0.000201087186703534	0	0.000245799494271256	0.000299605832523756
LOR1b	0.000166149892097353	0.000235893658735449	0.000291751726765781	0.000228429743925101	0.000385954617926075	0.000211561070051702	4.31171305405318e-05	4.00162019901229e-05	1.7642408779642e-05	8.77776063358658e-05	8.62151494972015e-05	0.000122321895407344
Kanga2_a	9.00857236495902e-05	0.00010776279335478	8.5525917871167e-05	0.000119772978846413	0.000237454369202181	0.000183344417543611	7.48604876744305e-05	5.62362478340229e-05	4.31174886418077e-05	6.1121848573833e-05	0.000150852605663588	0.00021687740065236
LTR70	0.000642863527677898	0.000493739971399307	0.000418724066171474	0.000340531945655235	0.00475802109171598	0.0030425511079513	0.00265422354441887	0.00300069510874133	0.00265227309958118	0.00325499542388301	0.00737093114220067	0.00256416389096374
LTR40b	8.25917350954401e-05	0.000120468075093372	0.000127607041198331	0.00016619664144449	0.000385856636494893	0.000329925732860855	0.000119980797005578	0.000107429582921212	0.000147324622518473	0.000146047602241028	0.000215816748634407	0.000168673361849968
MER34D	0.00010687095569192	9.69148594313659e-05	0.000143493067630561	4.96652450212209e-05	0.000240671582482036	0.000274927056542272	3.07046348829278e-05	6.84611575313817e-06	9.89420093870321e-06	0.000130140492457013	6.62824325574661e-05	4.37110183179361e-05
MER57C1	0.000196290470994352	0.00016070501645491	0.000111053494755757	0.000196426140979267	0.000289633939664422	0.000184238114876916	1.6507179059932e-06	9.77141422473625e-05	5.79514375521592e-05	1.81252057090317e-05	0.000147394030921215	0.000275712006893865
Tigger6b	5.68219226368282e-05	6.58149009024138e-05	4.9160934089234e-05	4.85397439095644e-05	0.000188558043602829	0.000110471939196411	0.000161769435565116	0.000122135083306688	1.4437792991981e-06	5.0848464520193e-05	0.000135645978286507	0.00037423823358186
MamGypLTR1c	0.000126762658341918	0.000129931950211041	8.32662192580254e-05	0.000102291604288279	0.000205758501319411	0.000175876698791033	3.16164354708084e-05	4.48315375895987e-05	2.50144518640331e-05	1.58484217217659e-05	0.000101620930760379	7.88836057925337e-05
HERVK9-int	7.61346017822354e-06	9.68151399122335e-06	9.72071329070319e-06	2.397689103218e-05	0.000193809734370682	0.000238963816221838	1.9149664930959e-05	7.80253392757244e-05	4.36786086489867e-05	0.000274609139003295	0.000107028482252655	6.85933566311076e-05
UCON27	0.000481727980209115	0.000624763101072778	0.000671154755432177	0.00263137412320629	0.00126333539902635	0.000187363697675385	7.68425145711371e-06	2.22992031839207e-06	3.11352005636016e-05	0	0.000114618608479118	0.000151883710651277
LTR34	6.71315339001038e-05	8.09842744127378e-05	7.1637719226877e-05	0.000108114003914521	0.00019946464017786	0.000104595857893681	7.91480016696799e-05	6.81059895536825e-05	5.14407876909854e-05	0.000103696203361208	0.000144857627239217	8.67860370514062e-05
UCON14	0.000168443326371949	0.000255746157189982	0.000225034804016109	0.000215523380048391	0.000286742143367009	0.00012832148132058	2.18240292415673e-05	4.30694139187707e-05	0	0	0.000198059915692086	6.07892737937389e-05
Charlie23a	0.000209309782376748	0.000217645692126356	0.000324554682986802	0.000281646468603717	0.000406752956058761	0.000192315576669756	0.00011693336546915	7.38237506061567e-05	2.04360649382415e-05	7.11332077361887e-05	0.000202557580543866	0.000339253863292669
tRNA-Arg-CGA_	0	0	0.00192464437226173	9.08144109480658e-05	0.00166468376971606	0.00418170831443308	0	0	0	0	0	0
MER34C	3.07683233279132e-06	1.05268168047024e-05	1.44359388265469e-05	5.52749786894549e-05	0.000313215314272566	0.000858286720964755	0.000216434642152574	7.53751912700583e-07	4.55209138081626e-06	3.18698485273674e-06	0.00021651464515187	6.25622661903963e-05
MamGyp-int	0.000227607559221099	0.00028273350556675	0.000209088316969588	0.000385166041060196	0.000887629798700648	0.00099957813861714	0.000239521745362037	0.00030128891854005	0.000451141938741204	0.000218878234277313	0.000508306446239974	0.000632303988885179
