# Supplementary material for: Unique molecular events during reprogramming of human somatic cells to induced pluripotent stem cells (iPSCs) at naïve state
Source: eLife. 2018 Jan 30;7:e29518. doi: 10.7554/eLife.29518 (PMC5807049; doi:10.7554/eLife.29518)
Supplement: Source data 1. — The Source Data files include the source R code for Figures 2–6. The R scripts use the data in the ‘Expression Data’ folder with the relative path. The ‘Expression Data’ folder contains the non-redundant related gene expression, methylation and histone modification tables for the main figures and figure supplements. [file elife-29518-data1.zip › Source Data/Figure 3-source code data/8_Cluster_1_ZNF.txt]

ZNF669
ZNF124
ZNF239
ZNF202
ZNF26
ZNF140
ZNF10
ZNF268
ZSCAN2
ZNF200
ZNF174
ZNF500
ZNF688
ZNF689
ZNF267
ZNF558
ZNF559
ZNF627
ZNF625
ZNF506
ZNF253
ZNF682
ZNF626
ZNF85
ZNF430
ZNF714
ZNF431
ZNF493
ZNF43
ZNF529
ZNF567
ZNF568
ZNF569
ZNF526
ZNF45
ZNF227
ZNF180
ZNF473
ZNF350
ZNF616
ZNF468
ZNF347
ZNF628
FIZ1
ZNF71
ZNF304
ZNF419
ZNF549
ZNF416
ZIK1
ZNF211
ZNF417
ZNF256
ZNF329
ZNF324
ZNF446
ZNF343
ZNF74
ZNF445
ZNF595
ZNF141
ZNF354B
ZBTB9
ZNF736
ZNF138
ZNF117
ZNF212
ZNF34
ZNF517
ZNF449
