# Supplementary material for: Unique molecular events during reprogramming of human somatic cells to induced pluripotent stem cells (iPSCs) at naïve state
Source: eLife. 2018 Jan 30;7:e29518. doi: 10.7554/eLife.29518 (PMC5807049; doi:10.7554/eLife.29518)
Supplement: Source data 1. — The Source Data files include the source R code for Figures 2–6. The R scripts use the data in the ‘Expression Data’ folder with the relative path. The ‘Expression Data’ folder contains the non-redundant related gene expression, methylation and histone modification tables for the main figures and figure supplements. [file elife-29518-data1.zip › Source Data/Figure 3-source code data/8_Cluster_2_ZNF.txt]

ZNF684
ZNF678
ZNF670
ZNF485
ZNF519
ZNF554
ZNF77
ZNF266
ZNF560
ZNF440
ZNF69
ZNF433
ZNF20
ZNF136
ZNF443
ZNF564
ZNF490
ZNF14
ZNF737
ZNF738
ZNF429
ZNF681
ZNF726
ZNF566
ZNF585A
ZNF570
ZNF571
ZNF573
ZNF235
ZNF615
ZNF610
ZNF528
ZNF415
ZNF677
ZNF582
ZNF667
ZFP28
ZNF530
ZSCAN4
ZNF418
ZNF135
ZNF502
ZNF718
ZNF454
ZNF165
ZNF727
ZNF483
