# Supplementary material for: Unique molecular events during reprogramming of human somatic cells to induced pluripotent stem cells (iPSCs) at naïve state
Source: eLife. 2018 Jan 30;7:e29518. doi: 10.7554/eLife.29518 (PMC5807049; doi:10.7554/eLife.29518)
Supplement: Source data 1. — The Source Data files include the source R code for Figures 2–6. The R scripts use the data in the ‘Expression Data’ folder with the relative path. The ‘Expression Data’ folder contains the non-redundant related gene expression, methylation and histone modification tables for the main figures and figure supplements. [file elife-29518-data1.zip › Source Data/Figure 3-source code data/8_Cluster_3_ZNF.txt]

ZNF436
ZNF33A
ZNF37A
ZNF605
ZNF84
ZNF213
ZNF75A
ZNF271
ZNF426
ZNF561
ZNF562
ZNF302
ZNF226
ZNF542
ZNF154
ZNF587
ZNF8
BCL11A
ZNF133
ZNF337
PLAGL2
ZNF621
ZNF197
RBAK
ZKSCAN1
PRKRIP1
ZNF623
ZNF189
ZFX
ZXDB
ZFY
