# Supplementary material for: Unique molecular events during reprogramming of human somatic cells to induced pluripotent stem cells (iPSCs) at naïve state
Source: eLife. 2018 Jan 30;7:e29518. doi: 10.7554/eLife.29518 (PMC5807049; doi:10.7554/eLife.29518)
Supplement: Source data 1. — The Source Data files include the source R code for Figures 2–6. The R scripts use the data in the ‘Expression Data’ folder with the relative path. The ‘Expression Data’ folder contains the non-redundant related gene expression, methylation and histone modification tables for the main figures and figure supplements. [file elife-29518-data1.zip › Source Data/Figure 3-source code data/8_Cluster_4_ZNF.txt]

ZNF248
ZNF25
ZNF215
ZNF641
ZNF597
ZNF720
SALL1
ZNF319
ZFP90
ZNF23
ZFP1
ZNF18
ZNF287
ZNF521
ZNF557
ZNF441
ZNF439
ZNF333
ZNF30
ZNF565
ZNF382
ZNF420
ZNF585B
ZNF383
ZNF221
ZNF155
ZNF222
ZNF223
ZNF225
ZNF234
ZNF175
ZNF583
ZNF264
ZNF543
ZNF548
ZNF17
ZNF671
ZNF606
ZNF584
ZNF132
ZNF514
ZNF334
ZNF70
ZNF619
ZNF660
ZNF35
ZNF354C
ZNF184
PGBD1
ZNF425
ZNF467
ZNF596
PLAG1
ZNF16
ZNF484
ZNF510
ZFP37
ZNF79
ZNF41
ZNF81
