# Supplementary material for: Unique molecular events during reprogramming of human somatic cells to induced pluripotent stem cells (iPSCs) at naïve state
Source: eLife. 2018 Jan 30;7:e29518. doi: 10.7554/eLife.29518 (PMC5807049; doi:10.7554/eLife.29518)
Supplement: Source data 1. — The Source Data files include the source R code for Figures 2–6. The R scripts use the data in the ‘Expression Data’ folder with the relative path. The ‘Expression Data’ folder contains the non-redundant related gene expression, methylation and histone modification tables for the main figures and figure supplements. [file elife-29518-data1.zip › Source Data/Figure 3-source code data/8_Cluster_6_ZNF.txt]

ZNF214
ZNF705A
ZNF19
PRDM7
ZNF624
ZNF396
ZNF555
ZNF556
ZNF177
ZNF491
ZNF563
ZNF442
ZNF99
ZNF599
ZNF345
ZNF540
ZNF546
ZNF575
ZNF230
ZNF224
ZNF233
ZNF665
ZNF471
ZIM2
PEG3
ZIM3
ZNF547
ZSCAN1
ZNF497
ZNF2
SCRT2
ZNF620
ZNF662
ZNF501
ZNF80
PRDM9
ZNF366
ZFP2
ZNF311
ZNF713
ZNF479
ZNF716
ZNF679
ZNF705B
ZNF572
SCRT1
ZNF250
ZNF658
ZNF169
ZNF157
ZXDA
