# Supplementary material for: Unique molecular events during reprogramming of human somatic cells to induced pluripotent stem cells (iPSCs) at naïve state
Source: eLife. 2018 Jan 30;7:e29518. doi: 10.7554/eLife.29518 (PMC5807049; doi:10.7554/eLife.29518)
Supplement: Source data 1. — The Source Data files include the source R code for Figures 2–6. The R scripts use the data in the ‘Expression Data’ folder with the relative path. The ‘Expression Data’ folder contains the non-redundant related gene expression, methylation and histone modification tables for the main figures and figure supplements. [file elife-29518-data1.zip › Source Data/Figure 3-source code data/8_Cluster_7_ZNF.txt]

ZNF195
ZNF408
ZNF205
ZNF668
ZNF646
ZNF397
ZNF101
ZNF486
ZNF91
ZNF675
ZNF254
ZNF574
ZNF577
ZNF649
ZNF614
ZNF432
ZNF480
ZNF611
ZNF28
ZNF160
ZNF331
ZNF524
ZNF134
ZNF551
ZNF586
ZNF552
ZNF274
ZNF544
ZNF142
ZNF721
ZNF300
ZNF354A
ZBTB2
ZNF12
ZNF680
ZNF92
ZNF394
ZNF398
GLI4
ZNF7
