# Supplementary material for: Unique molecular events during reprogramming of human somatic cells to induced pluripotent stem cells (iPSCs) at naïve state
Source: eLife. 2018 Jan 30;7:e29518. doi: 10.7554/eLife.29518 (PMC5807049; doi:10.7554/eLife.29518)
Supplement: Source data 1. — The Source Data files include the source R code for Figures 2–6. The R scripts use the data in the ‘Expression Data’ folder with the relative path. The ‘Expression Data’ folder contains the non-redundant related gene expression, methylation and histone modification tables for the main figures and figure supplements. [file elife-29518-data1.zip › Source Data/Figure 3-source code data/8_Cluster_8_ZNF.txt]

POGK
ZNF496
ZNF32
ZNF664
ZNF263
ZNF24
ZNF358
ZNF317
ZNF121
ZNF146
HKR1
ZNF83
ZNF579
ZNF444
ZNF513
SCAND1
ZNF589
ZNF639
POM121
ZNF655
ZNF3
ZNF282
REPIN1
