# Supplementary material for: Unique molecular events during reprogramming of human somatic cells to induced pluripotent stem cells (iPSCs) at naïve state
Source: eLife. 2018 Jan 30;7:e29518. doi: 10.7554/eLife.29518 (PMC5807049; doi:10.7554/eLife.29518)
Supplement: Source data 1. — The Source Data files include the source R code for Figures 2–6. The R scripts use the data in the ‘Expression Data’ folder with the relative path. The ‘Expression Data’ folder contains the non-redundant related gene expression, methylation and histone modification tables for the main figures and figure supplements. [file elife-29518-data1.zip › Source Data/Figure 3-source code data/cluster_8c_genes_fpkm.txt]

Oocyte	Zygote	X2cell	X4cell	X8cell	Morula	MTE	PTE	PE	EPI	hESC0	hESC10
CRYGC	0	0	0	0.2	6.424	1.733	0	3.077	1.591	0	0	0.007
RAB33B	1.199	2.635	1.111	2.897	8.109	3.022	1.443	1.129	2.008	0.34	2.285	1.866
RFPL2	0.451	0.097	0	6.461	157.669	24.927	0	0.036	0.015	0	0	0.014
RNF4	33.378	42.425	25.627	28.438	197.041	97.876	46.951	49.889	50.588	46.205	73.282	48.132
HIST1H2AD	0	0	0	0.308	13.874	2.536	4.161	2.129	0	0.045	0.158	4.419
PRAMEF7	0	0	0	6.77	20.286	1.154	0	0	0	0	0	0
EMR1	0	0	0	0.337	2.344	1.232	0	0	0.953	0	0	0
SYTL5	0	0	0	0.316	3.634	2.1	1.907	0	0	0	0.03	0.183
ZNF568	0.709	0.662	0.355	0.594	4.21	2.299	2.209	0	0	0	0.032	1.583
HSPA2	1.406	7.276	3.74	15.875	89.922	30.603	5.556	0.53	2.232	4.408	58.589	20.582
C7orf53	0	0.401	0.108	0.943	4.638	1.173	0.437	1.864	0	0.093	0.406	1.386
LOC100130155	0	0	0	0	1.254	0.145	0	0	0	0	0	0.901
THEG	0	0.544	0.266	0.453	3.231	1.205	0	0	0	0	0	0
SNORA68	0	0	0	0.048	1.916	0.998	0.139	1.773	0	0	0.453	0.11
C1orf96	8.405	11.373	7.774	9.199	45.836	20.05	2.345	5.723	0.977	3.445	14.786	2.293
PRAMEF14	0	0	0.019	19.531	113.181	9.718	0	0	0	0	0	0
LOC100144597	0	0	0	0	1.282	0.405	0	0	0	0	0	0
C19orf18	0.341	0.969	0.388	1.142	7.694	0.568	0	0.547	0	0	0	0.024
EPC2	5.163	5.551	3.429	3.413	24.089	11.411	9.355	7.331	4.252	5.564	11.497	6.001
MDM2	0.685	3.419	1.876	2.234	17.541	8.922	2.377	5.671	2.983	6.851	3.014	2.947
FARP2	0.126	0.591	0.24	0.841	2.085	0.956	0.533	0.283	1.45	1.58	0.795	0.518
HIST1H2AJ	0	0	0	0.047	9.468	0.76	0	0.383	1.374	1.117	4.269	2.715
BRDT	57.626	43.769	31.133	35.505	315.995	174.891	54.468	50.11	36.047	73.775	0.983	0.255
FBXL3	7.354	9.897	5.136	4.933	28.917	5.795	4.694	4.358	0.721	1.66	7.059	2.361
ELMOD3	0.272	0.407	0.263	1.188	3.892	2.337	1.235	1.426	2.704	0.022	0.542	1.273
MED26	1.662	1.85	1.408	1.97	93.128	16.18	5.401	7.292	7.702	3.684	10.945	6.831
AGBL2	0.093	0.1	0.017	0.059	1.258	0.682	0	0	0	0	0.062	0.165
HAUS3	3.557	4.07	1.517	0.481	14.541	7.438	5.291	3.83	3.099	0.969	5.173	3.058
WDR83	0.67	0.992	0.774	4.271	28.965	18.502	6.003	12.2	14.784	6.548	3.01	3.157
CT47A1	0.077	0	0	0.339	9.129	1.603	0.185	0.084	0.928	0	0	0
ARHGAP11B	1.997	2.807	1.821	5.518	15.791	7.627	2.932	3.588	1.872	3.027	2.789	4.276
HIST2H2BE	0.095	0.861	0.387	1.512	35.707	6.538	0	0.014	0	0	5.757	3.972
ANKZF1	12.077	6.519	5.921	12.816	36.212	20.755	2.548	7.238	9.444	13.908	5.267	3.677
SENP5	1.948	5.068	3.234	2.704	30.835	18.131	9.701	6.25	6.301	11.212	3.633	3.229
MEX3B	0.208	0.22	0.055	0.06	31.341	5.112	0.425	0.049	0.033	0.085	3.727	3.318
CCDC12	9.419	9.311	7.736	11.539	227.126	140.931	62.492	46.092	33.678	48.306	41.026	61.569
ZNF434	3.354	1.926	1.233	2.871	26.423	14.54	0.985	2.165	2.127	5.844	3.928	5.034
TBC1D12	2.004	1.863	0.972	1.342	7.573	4.273	3.493	0.513	2.084	0.398	0.378	0.484
RAPH1	2.221	3.964	2.729	4.988	15.41	4.328	3.396	0.962	0.703	2.569	2.265	1.724
ZFP37	0.333	0.902	0.497	0.063	6.728	1.723	0.318	0	0	0.021	0	0.25
MGC12982	0	0	0	0.089	4.741	2.29	0	0	0	0	0	0.017
HIST1H2BN	0.412	0.767	0.408	3.527	19.283	3.333	0.286	3.416	0	0.03	3.107	18.883
DDX26B	0	0	0	0.485	28.767	2.636	0.519	0.404	0	0	1.565	1.637
STYX	1.174	3.063	2.138	2.141	35.738	21.883	11.903	11.582	5.025	7.644	8.318	6.971
NUP50	24.772	31.084	23.072	51.962	82.782	54.904	47.372	56.301	23.496	38.05	25.273	16.408
ARRDC4	0.445	0.193	0.093	0.271	2.207	0.076	0	0.483	0	0	1.778	0.334
LEMD3	1.696	2.488	1.556	0.787	9.608	3.498	2.04	1.097	0.963	7.774	3.34	2.891
SRSF8	1.809	0.755	0.358	3.195	46.719	6.56	0.915	1.953	5.133	3.579	4.737	8.302
WDR47	10.665	14.76	7.867	16.892	163.533	64.255	2.251	3.295	2.694	5.213	4.265	0.718
PIK3R4	0.549	1.029	1.066	0.936	28.909	15.034	2.821	6.633	3.416	10.256	7.907	3.768
PILRB	0.085	0.051	0	0.011	11.071	4.253	0.806	1.657	3.711	0.055	0.409	4.002
SNORD35A	0	0	0	0	1.001	0.162	0	0.274	0	0	0.644	0
MOBKL1A	0.274	1.203	0.72	1.256	6.334	4.205	1.115	1.84	0.442	1.309	0.85	0.479
SLC16A6	0	0.046	0.06	0	27.667	13.206	0.024	0.395	1.008	0.208	0	0.056
UTS2	0	0.149	0	0.197	2.395	0	0	0	0	0	0	0.016
SP1	8.09	9.875	8.413	10.93	24.64	17.069	12.461	9.712	9.418	13.016	11.361	6.279
CT45A5	0	0	0	1	3.432	1.646	0.064	0	0	0	0	0
A1BG	0.126	0.165	0.197	0.021	4.193	2.441	0.198	0.016	1.197	0	0.91	2.815
CDKN2AIP	15.834	30.437	18.768	21.054	233.245	44.02	10.169	6.528	11.105	23.96	20.447	14.383
FAM43A	0	0	0	0.336	6.834	2.454	0	0.015	0	1.215	0.451	0.029
MBD3L5	0	0	0	29.054	395.202	30.272	0	0	0	0	0	0
C18orf25	3.222	8.392	5.082	7.666	21.539	9.075	7.44	6.37	4.831	3.742	9.695	4.666
SSX4B	0	0	0	0.088	17.745	9.882	2.383	1.292	0.064	0.171	0.326	0.073
LOC152217	0.151	0.855	0.317	0.912	71.42	48.181	4.608	4.563	16.149	19.191	21.638	11.221
SNORD10	0	0.138	0	0.059	1.783	0.448	0	0	0	0	0.753	0.108
FOXD1	0.681	0	0	0	14.936	1.987	0	0.235	0	0	0.491	0.251
HIST2H2BF	0.66	7.742	6.152	21.266	76.038	36.453	0.292	0.787	2.661	19.931	3.652	0.22
DIS3L	4.556	1.98	1.246	1.776	123.073	76.423	32.027	22.182	19.25	6.562	14.534	15.884
ZNHIT6	0.915	3.16	2.168	0.545	26.138	13.538	11.017	8.184	3.494	6.588	8.268	5.319
TOP3A	0.803	1.835	1.161	2.246	10.242	6.273	1.739	1.729	2.783	2.444	2.824	6.119
LEUTX	0	0	0	19.662	424.41	8.549	0	0	0	0	0	0
CCDC64	2.85	1.081	0.795	2.3	5.627	3.862	0.143	1.694	1.808	1.938	0.562	1.709
C3	0	0.042	0	0.139	6.1	3.777	0	0	0	0	0.372	0.006
POLE3	19.367	19.203	13.187	14.912	325.01	171.453	66.942	63.835	55.015	52.97	84.779	48.497
RAB35	8.057	7.721	7.43	7.422	29.855	16.088	14.709	16.144	8.275	15.409	4.406	4.97
CT47A11	0.039	0	0	0.292	8.07	1.475	0.283	0.112	0.606	0	0	0
MBD5	0.047	0	0	0.24	1.825	0.739	0.101	0.094	1.287	0.023	0.262	0.083
SLC35A5	10.889	19.068	13.591	13.013	32.664	15.65	10.939	8.06	10.767	22.334	18.314	8.91
ZNF157	0	0	0.021	1.012	14.144	2.582	0	0	0	0	0	0.217
SFTPD	0	0	0	0.035	10.69	5.748	0.409	0.673	0	0.301	0.71	0.093
EIF2C3	1.379	1.746	0.645	1.474	9.454	3.649	1.566	3.657	0.398	1.891	2.386	1.792
SRRT	4.923	8.784	7.602	11.615	39.037	19.886	14.694	21.502	8.513	11.227	9.847	23.748
FAM89A	3.558	2.806	2.314	0.612	62.093	10.035	0	2.399	3.666	0	0.647	1.086
PRSS41	0	0	0	0.08	4.41	2.448	0.398	0.397	0	3.665	0	0
SPRYD5	0	0	0	5.547	82.682	46.29	0	0	0	0	0	0
FAM176B	0	0.093	0.11	0.202	1.399	0.762	0.043	0.517	0	0	0.314	0.068
YRDC	3.991	1.771	0.646	0.189	244.504	149.274	42.556	29.722	19.319	22.995	30.97	12.726
CT47A5	0.064	0	0	0.269	8.243	1.481	0.182	0.067	0.556	0	0	0
OR1F2P	0	0.138	0	0.012	1.509	0.617	0	0	0	0	0	0
IL1RN	0	0	0	0.014	4.398	0.188	0	0	0	0	0	0
PRAMEF3	0	0	0	0.504	276.087	142.08	7.383	12.748	3.41	3.367	0	0
DNTTIP2	122.582	128.033	83.016	28.797	308.234	171.842	172.382	93.795	75.456	84.932	112.96	116.145
GLS	1.1	0.741	0.529	1.162	50.931	10.186	0.134	3.751	1.399	0.468	3.013	3.091
SNORA36A	0	0	0.056	0.026	2.638	0.583	0.098	0	0	0	1.496	1.224
MT1A	1.743	0.917	1.155	2.976	7.079	0.174	0.079	3.165	1.716	0.973	5.131	0.2
SHOX2	0.335	0.107	0.15	0.058	1.578	0.65	0	0	0	0	0.026	0
OBFC2A	7.567	13.169	6.639	6.048	45.475	21.942	13.38	11.123	9.47	6.068	0.93	1.345
SBNO1	41.481	27.162	19.193	25.567	113.715	60.251	26.021	29.591	15.498	21.562	43.036	25.164
PSCA	0.065	0.342	0.282	0.091	1.558	0.225	0	0.029	0	0	0	0
INO80	7.255	8.731	4.95	5.123	20.319	12.061	7.417	9.614	3.213	6.122	6.225	4.199
CT45A3	0	0	0	0.736	3.838	2.064	0.213	0	0	0	0	0
IKZF5	5.286	2.986	1.434	3.884	24.911	12.347	8.694	3.471	3.533	0.169	5.115	2.115
NOM1	1.57	2.375	2.063	1.996	13.065	9.056	1.997	6.532	6.576	1.599	2.862	2.849
TCHH	0	0.304	0.068	0.074	2.482	1.027	0	0.266	0	0	0	0
KIAA1430	1.334	1.251	0.952	1.255	104.546	50.1	1.805	0.571	0.068	2.532	0.955	2.669
KLF16	2.934	3.882	6.367	3.835	18.867	12.742	4.935	8.371	14.323	4.337	7.955	6.011
HIST1H2BC	0.111	0.22	0.267	7.841	84.926	30.806	0.071	0	0.016	0.033	2.403	1.796
CITED1	0	0	0	0	4.113	0.97	0	0	0.028	0	0.429	0.203
FBXO33	23.289	17.941	8.781	6.764	44.532	4.443	7.248	3.301	8.553	7.365	8.813	5.451
LOC440563	0	0	0	10.979	483.732	61.196	0.036	0	0	0.059	0	0
TRIM53	0	0	0	57.806	332.013	178.501	0	0.031	0	5.07	0.056	0
NPTX2	0.256	1.849	0.172	2.215	12.46	6.981	0	0	0	0	4.657	2.975
SULT2A1	0.163	0.269	0.189	0.191	1.607	0.765	0.038	0.104	0	0.35	0.053	0.07
TMEM55B	3.276	4.178	2.806	6.727	90.404	33.209	19.842	20.284	17.895	4.47	33.647	18.44
COL25A1	0.133	0.181	0.033	0.157	1.392	0.687	0	0	0	0	0.031	0.25
RP2	0.172	0.288	0	0.149	6.199	1.025	2.933	1.184	3.109	1.914	1.43	0.883
DIS3	0.251	0.531	0.394	0.428	24.563	9.14	9.072	7.082	7.472	6.349	6.983	3.143
HIST1H3H	0	0	0	0.052	20.189	2.214	0	0.114	0	0.085	0	1.663
BCL2L11	4.105	2.352	1.29	2.809	16.419	3.29	4.493	3.936	2.848	1.462	4.525	2.75
STAG3L1	2.362	2.103	1.872	1.633	76.014	44.29	1.305	2.332	2.646	5.909	4.61	12.536
TMEM188	0.914	1.169	0.926	3.057	20.755	10.86	4.472	4.083	2.17	1.145	3.222	1.101
PCDH8	0	0	0	0.856	6.302	3.146	0	0	0.293	0	1.708	1.946
PRAMEF4	0	0	0.02	13.414	833.847	135.361	0	0	0	0.109	0	0
FAM122C	1.131	1.869	1.01	1.064	26.385	11.709	1.995	1.845	0.396	9.192	1.776	2.417
PLLP	9.601	3.058	3.279	2.49	13.835	10.079	4.551	0.43	6.294	12.213	0.677	3.319
LOC219347	0	0.112	0.327	1.175	32.621	8.552	1.713	2.162	0.022	9.916	3.205	1.739
MAD2L1BP	35.754	13.027	10.254	9.936	136.58	51.652	6.921	8.895	20.913	24.065	29.645	13.332
SLC34A2	0	0	0	5.414	221.572	33.052	11.222	19.625	3.185	5.766	0	0.352
UBP1	0.297	0.811	0.379	0.391	32.01	8.201	7.055	11.056	4.161	2.339	15.864	10.925
ELL2	3.719	3.983	2.479	4.001	26.238	11.938	4.322	6.694	2.689	2.66	7.887	7.596
ZNFX1	11.261	5.453	4.773	8.107	42.625	19.465	3.022	4.189	0.528	4.131	4.867	5.191
UTP11L	15.929	61.637	61.984	44.952	99.388	52.467	69.978	55.079	59.711	71.238	47.881	39.469
SPANXN3	0.464	0.283	0.078	0.928	6.858	0	0	0	0	0	0	0
CCDC115	9.2	17.73	10.887	14.711	57.556	28.777	3.29	6.327	3.009	19.827	31.772	26.892
NUSAP1	46.297	43.64	33.858	28.864	253.462	147.126	64.067	39.441	25.456	84.115	94.844	56.199
CT47A9	0.052	0	0	0.309	8.102	1.499	0.212	0.11	0.579	0	0	0
DDX5	20.039	67.236	51.751	83.919	790.84	302.437	203.148	164.355	147.128	188.682	242.18	281.613
HLA-DRB4	0	0	0	0.018	1.189	0.098	0.08	0.449	0	0	0	0.201
NMNAT1	2.051	1.403	1.266	2.013	20.401	13.603	2.156	4.741	3.466	9.699	2.728	1.644
PTPN22	0	0	0	0	9.411	0.822	0	0	0	0	0.015	0
LOC256880	0	0	0	0.309	3.135	1.376	0.13	0.234	0.033	0.363	0.09	0.254
FAM18B	17.52	29.03	19.63	42.428	86.42	58.203	42.899	24.108	29.257	42.361	33.228	17.291
LOC440356	0.14	0.07	0	1.429	4.517	0.947	0	0.215	0	1.585	0	0.156
OR2B2	0	0	0	0	2.682	0.576	0	0	0	0	0.019	0.092
UBTD1	0.662	0.229	0.274	0.804	47.447	25.607	3.122	0.961	12.477	4.386	2.626	9.11
HIST2H3D	0.458	0.595	0.707	4.141	10.171	2.689	0	0	0.037	8.792	0.596	1.111
FAM9B	0.646	0.496	0.734	2.009	19.154	0.044	0	0	0	0	0.043	0
SIX2	0.047	0.057	0.027	0.136	3.852	1.525	0	0	0.098	0.107	0.437	0
OPN3	0.366	0.091	0.038	0.05	2.317	0.932	1.241	0.038	0.359	0	0.416	0.148
FOXN2	0.549	0.875	0.43	1.129	19.266	5.213	4.796	2.785	0.648	3.997	2.669	0.921
C2orf14	0	0	0	0	1.031	0.13	0	0	0	0	0	0
MYC	0	0	0	3.985	594.421	215.999	110.569	70.942	204.273	79.266	298.524	65.491
SSX3	0	0	0	0.405	9.779	6.018	0.25	0.219	0.017	0.023	0	0
C2orf52	0.414	0.59	0.159	0.321	2.86	1.71	0.503	0.743	0	0.034	0.943	0.399
GRAMD1B	0	0	0	0.016	3.299	0.526	0	0	0	0	0	0.027
C13orf31	0.497	1.62	0.929	0.843	7.838	1.195	0.15	0.524	0	0	0	0.568
RRN3P3	1.522	2.144	1.124	2.418	4.625	1.25	0.632	1.465	0.155	0.426	2.524	3.65
RINT1	10.923	9.603	6.23	14.73	26.039	11.122	22.601	14.003	4.342	9.223	17.783	10.2
PPP1R2P9	0.124	0	0	0.019	1.646	0.969	0	0	0.948	0	0	0
CT47B1	0	0	0.138	1.195	32.247	3.841	0	0	0	0	0	0
SHQ1	4.59	3.904	1.807	4.829	83.013	20.706	19.538	11.495	13.634	2.288	9.061	8.07
API5	19.4	25.279	20.065	26.97	62.13	24.837	25.318	21.061	17.295	9.679	20.127	20.287
RFPL1S	0.094	0.068	0.025	1.01	29.339	2.07	0.043	0.743	0.899	0.08	0.575	0.063
FASTKD5	0.103	0.531	0.301	0.118	88.897	45.059	15.409	15.345	16.95	12.329	8.337	13.161
D2HGDH	0	0	0	0.037	1.583	0.034	0.082	0	0.024	0.133	0.492	1.234
C2orf80	0	0	0	0	2.344	1.01	0	0.017	0	0.276	0	0.871
KLF17	0	0	0.018	1.465	397.052	145.886	0.711	0.179	11.617	39.33	0	0
HIST1H2AC	0.061	0.112	0.991	2.002	109.348	18.318	2.424	0.584	2.114	0.237	13.971	27.14
ZNF705G	0	0	0	0.4	15.411	7.355	0	0	0	0	0	0
CDAN1	0	0.115	0.097	0.297	7.528	2.625	1.806	1.114	3.392	1.192	1.256	2.192
HIST1H2AB	0.105	1.22	0	2.601	8.235	0.198	0	0.012	0	0	0.733	0.425
POTEM	0.054	0	0.068	0.375	53.299	21.207	1.344	0.912	0.062	0.544	0.142	0.016
POLH	0.474	1.09	0.837	1.49	11.271	6.531	1.927	2.561	3.125	2.423	0.505	1.333
PPP6R3	14.452	13.801	7.482	12.758	35.603	14.443	9.815	10.897	10.164	30.406	9.359	5.218
NCK1	0.388	3.292	2.623	5.69	43.119	15.943	10.539	8.193	14.965	2.797	11.66	7.962
AKAP8	4.79	3.694	2.321	5.966	85.939	56.325	14.57	17.148	11.443	7.231	12.585	9.867
TSSK6	0	0	0	0.095	1.401	0.66	0	0	0	0	0.093	0.605
ZNF823	1.11	8.046	6.31	6.296	44.407	21.553	15.68	6.652	6.795	19.118	1.494	2.791
FAM75C2	0	0	0	0.022	2.024	0.195	0	0	0	0	0.141	0.262
LOC81691	1.571	0.716	0.409	0.536	3.7	2.536	0.601	1.793	0	1.634	1.643	1.119
RAP1GDS1	1.938	2.622	1.367	2.853	48.908	19.025	16.018	10.912	18.025	26.343	5.281	5.3
UBTFL1	0	0.034	0	4.314	96.913	39.034	0	0	0	0	0	0
CCNA1	0.327	0.198	0.041	13.216	348.661	58.47	0.416	4.106	0	0	3.479	5.512
CXCL14	0	0	0	0.951	5.61	1.372	0.708	0.79	0	0.74	0.615	0.604
AP1G1	3.117	8.988	6.18	7.228	33.473	22.645	11.316	6.986	3.883	8.208	7.9	5.943
GNAI3	10.832	29.086	24.179	34.686	66.318	35.827	26.545	28.349	22.883	23.155	33.299	31.84
ITLN1	0	0	0	0.219	2.878	0.263	0	0.05	0.036	0.122	0.031	0.015
CTDSPL2	4.894	7.808	5.388	9.023	18.027	8.819	4.341	7.143	5.862	5.314	7.965	4.773
ACRC	0	0.058	0.101	0.764	13.907	0.62	0	0.743	0.1	0	0.449	0.57
CNKSR3	0	0.035	0.048	0.225	8.863	5.13	0	0.022	0.71	6.647	1.203	1.166
MBD3L4	0	0	0	33.104	413.605	32.008	0	0	0	0	0	0
PPTC7	5.274	4.933	1.76	2.616	36.083	17.045	10.227	11.389	1.039	3.433	4.316	1.592
ZNF679	0	0	0	0.199	102.98	26.841	0	0	0	0.811	0	0
DYNLL2	1.91	11.735	8.941	6.254	111.841	17.127	13.188	11.988	14.874	1.22	3.346	2.587
RNU11	0	0	0.21	0.064	1.294	0.568	0	1.216	0.052	0	0.148	0.475
TSPYL2	1.075	1.541	0.864	1.337	5.448	1.151	0.545	0	0	0	1.728	4.67
ANKRD54	1.642	1.379	1.563	3.326	12.547	7.625	2.372	5.335	9.316	4.257	3.696	3.564
HIST1H2AI	0.036	0	0	0.113	18.697	1.11	0	0.458	0.967	0.465	3.595	2.894
TPRX1	0	0	0.02	0.866	816.317	459.078	0	0	0	0	0	0
C6orf204	6.414	8.441	5.325	4.849	61.91	22.296	0.832	0.516	0.306	3.729	2.964	0.685
HIST1H2BG	0	0	0	1.919	184.07	97.172	9.396	7.526	0	12.273	13.027	42.797
C16orf91	4.435	1.045	1.065	2.321	100.737	58.822	11.247	11.154	6.223	14.312	10.871	11.147
GPR50	0	0	0	0.413	1.18	0	0	0	0	0.128	0.886	0.015
MAGEA6	0	0	0	0.352	119.322	13.934	0.135	0	0.367	0	0	0
C6orf10	0	0	0.041	0.089	1.006	0.195	0	0.211	0	0	0	0
CDK5R1	1.475	1.54	0.857	0.676	8.962	3.091	1.77	1.664	0.087	0.086	7.422	2.333
TOR1AIP2	0.361	1.949	1.116	1.21	37.652	16.465	11.897	5.333	3.662	4.074	2.447	2.722
LYSMD1	0.304	0.961	0.737	1.087	6.011	1.651	0.353	0.885	1.93	0.135	1.947	1.448
POLR2C	12.709	16.635	17.383	24.7	107.274	33.981	18.015	23.926	24.989	13.928	31.517	31.418
HSP90AB4P	0	0	0	0	1.507	0.114	0.014	0.183	0	0.073	0	0.736
C4orf26	0	0	0	1.064	2.5	0.125	0	0	0	0	0	0
PDE12	0.298	0.717	0.328	0.619	23.275	7.572	9.035	9.51	4.661	5.54	6.908	3.986
HIST1H2BF	0	0	0.017	0.055	1.201	0.642	0	0	0	0	0.018	0.269
OR2B6	0	0	0	0	4.707	1.471	0	0	0	0	0.164	0.33
LYG1	0.179	0.259	0.044	0.098	2.529	0.923	0.012	0.274	1.53	0	0	0
HOXD11	0	0	0.02	0	5.342	3.329	0	0	0	0	0	0
ZNF718	0.383	1.563	1.465	1.051	9.113	4.874	5.314	2.459	1.573	1.286	0.962	1.429
INTS6	9.205	12.881	6.239	4.61	29.74	18.58	9.544	8.42	3.319	0.61	7.95	5.097
KCNA1	0	0	0	0.154	2.278	0.137	0	0	0	0	2.093	0.223
DLX2	0	0	0.028	0.474	11.085	3.134	0	0.07	0	0.243	0.291	0.945
LOC649330	0.127	0.154	0.133	5.532	263.424	49.81	2.674	2.336	0.369	1.532	0.595	0.283
MSMB	0	0	0	0.086	12.46	2.772	0.988	0.031	5.196	0.024	0	0
PRAMEF15	0	0	0	13.933	1262.14	263.812	0	0	0	0.29	0	0
CT47A4	0.103	0	0	0.26	8.167	1.451	0.138	0.093	0.578	0	0	0
CT45A2	0	0	0	0.298	1.812	1.012	0.091	0	0	0	0	0
FAM126B	2.695	4.375	2.483	3.792	10.356	5.845	2.985	4.623	0.958	3.759	2.365	1.96
SETD8	8.325	8.55	4.605	5.308	36.904	22.723	10.068	12.735	14.003	3.092	7.321	5.423
MKRN9P	0.139	0.089	0.085	0.071	2.906	0.485	0.77	0.3	0	0.214	0.4	0
SNAI1	0.045	0.053	0.047	9.785	88.532	46.41	2.623	1.796	16.796	5.235	6.167	2.968
GUSBP1	0.79	0.679	0.769	1.004	69.539	21.746	4.13	2.865	0.852	2.969	2.631	2.345
SSX4	0	0	0	0.076	17.197	10.176	2.517	1.311	0.072	0.136	0.28	0.071
HIATL2	0.685	0.916	0.256	0.209	3.148	1.245	0.172	0.309	0.98	0.076	1.283	0.444
AP4M1	0.445	0.678	0.253	0.082	68.045	34.352	8.315	3.906	18.861	6.755	7.812	8.241
C1orf100	0	0	0	0.234	5.574	0.432	0	0	0	0	0	0.043
BCL8	0.037	0.041	0.13	0.246	57.988	30.715	0	0	0	0	0	0
WBP11	51.597	61.612	48.087	42.405	111.112	49.191	33.948	39.808	57.197	30.528	51.139	37.906
C1GALT1	7.567	11.305	8.806	9.207	69.974	32.866	15.795	19.28	14.498	18.957	30.992	18.131
HNRNPCL1	0.114	0	0.059	5.616	249.815	49.823	2.106	2.129	0.348	1.263	0.365	0.208
LPAL2	0.307	0.289	0.265	0.09	2.376	0.904	0.276	0.281	0	0.262	0.418	0.871
SMG1	7.363	10.901	8.947	10.979	33.9	19.121	13.965	16.381	7.175	13.723	8.845	7.314
ZIK1	2.048	5.183	5.094	11.831	54.212	25.653	0.078	0.035	0.121	4.819	26.918	16.34
ZNF389	0.049	0.435	0.167	0.01	2.123	0.054	0.043	0.204	0	0	0.128	0.337
C14orf21	0.067	0	0.073	0.109	10.078	2.192	0.624	2.075	1.488	2.77	0.352	0.589
WHAMML2	0.046	0.308	0.143	0.693	1.806	0.669	0.57	0.381	0.039	0.234	0.197	0.217
SRCAP	1.309	2.294	1.569	2.253	5.293	1.229	2.705	0.991	2.591	4.299	3.414	1.943
KDM5B	0.775	0.871	0.49	1.537	175.578	46.132	32.627	45.122	15.751	35.792	42.331	28.37
TSKS	0	0.143	0.074	0.72	4.305	2.344	0.444	0.279	1.112	0	0	0
SPTY2D1	2.696	7.192	6.184	5.808	28.241	13.406	5.851	7.01	7.722	7.673	8.266	4.115
LINS1	0.953	2.89	1.808	4.342	15.415	10.203	1.866	1.048	1.394	0.147	4.772	4.652
HIST1H4D	0	0	0	0.661	4.062	1.177	0	0.988	0	0.054	0	0.25
ZNF408	0.428	3.928	3.388	6.862	49.901	29.478	0.86	1.143	1.91	11.562	3.777	6.921
C1orf83	2.532	2.433	1.882	1.015	14.278	5.686	1.963	2.36	2.987	1.487	4.68	5.841
HIST2H2AA3	0.423	1.135	0.406	4.381	74.77	25.988	0.831	1.172	1.565	0.753	18.306	13.883
FBXW7	17.84	19.481	12.014	15.687	109.461	40.523	23.328	10.603	11.236	13.123	19.462	13.888
TPTE	5.481	4.415	2.3	4.938	16.679	8.109	0.085	0.563	0.059	5.403	1.382	0.199
C19orf30	0.702	0.291	0.332	0.207	2.394	0.394	0	0	0	0	0	0
RBM39	55.724	78.916	53.194	43.119	135.698	90.185	68.69	73.369	50.665	55.332	67.826	95.226
PRAMEF10	0	0	0	1.452	62.682	8.782	0	0	0	0	0	0
KRT12	0	0	0	0	1.694	0.157	0	0	0	0	0	0
SNAPC3	8.053	8.967	4.99	6.945	16.644	10.239	7.721	8.069	14.289	9.715	8.428	5.046
MAP1LC3B2	32.672	13.4	5.389	11.614	228.385	66.021	27.2	31.918	7.951	26.568	16.177	8.214
TCN2	0.039	0.818	0.146	0	25.942	12.974	0.034	0.053	0.036	4.326	1.455	7.615
SNORA7A	0	0	0.044	0.029	2.353	0.887	0.407	0	0.054	0	0.16	0.411
RRN3	35.586	36.925	16.742	17.922	103.161	28.319	18.64	15.685	8.664	3.254	30.227	17.541
C6orf114	0.113	0.341	0.214	1.647	7.389	1.077	0.118	0.046	0	0	0.72	0.262
ARHGAP11A	11.331	16.527	10.111	18.753	43.076	18.928	17.266	18.244	7.709	17.878	18.157	10.591
BTG1	18.271	9.698	4.973	3.098	80.702	20.739	28.421	22.036	16.283	23.572	32.259	23.135
RAB41	0	0	0	0.03	5.301	0.243	0	0	0	0	0	0
DHX40P1	0.879	1.445	0.555	1.567	4.237	1.464	1.083	0.285	1.205	0.06	0.859	0.662
BNIP2	0.925	2.464	1.371	2.089	151.899	53.604	30.54	20.26	19.322	34.672	29.27	17.623
IL13RA2	0	0	0	0.024	8.229	1.725	0	0	0	6.559	0	0.249
PRAMEF5	0	0	0	14.785	1334.954	291.895	0	0	0	4.718	0	0
BZW1	16.17	26.113	17.945	25.216	639.675	412.286	131.56	109.131	119.654	134.786	123.752	90.191
ALPPL2	0	0	0	1.218	233.09	148.109	70.678	99.929	8.29	28.432	1.719	0.51
RNF168	9.984	9.781	8.702	11.028	135.809	67.564	3.782	6.946	9.276	12.465	13.788	12.906
CCK	14.12	2.994	0.68	2.757	55.651	8.226	0	0	0	0	3.419	3.248
ANUBL1	0.832	1.343	1.164	1.618	7.442	2.362	0.05	1.307	0.151	0.415	2.486	0.62
LOC727924	0	0	0	0.041	1.84	1.069	0	0	0	0	0	0
CRYGB	0	0	0	0	1.35	0.014	0	0	0	0	0	0.235
SGCG	0	0	0	0.446	3.993	1.411	0	0	0	0	0	0.082
STAG3L3	2.434	1.368	1.182	1.067	68.525	35.597	0.532	1.641	1.884	6.368	4.894	8.874
PRAMEF11	0	0	0	15.618	717.407	153.895	0	0	0	0.087	0	0
SNORA3	0	0	0	0	1.684	0.994	0	0	0	0	0.582	0.365
BRAP	13.885	20.987	12.435	16.35	48.098	24.046	14.27	16.745	13.685	18.166	11.56	8.919
LOC144486	0	0	0.128	0.023	1.194	0.308	0	0	0	0	0.212	0.699
SERTAD3	84.872	44.018	37.614	40.325	307.937	113.567	10.711	8.008	12.505	21.533	13.292	12.309
SSX8	0	0	0	0	3.873	0.018	0.019	0	0	0	0	0
RBP4	0.072	0	0.034	0	2.022	0.316	0	0	0	0	0.728	0.897
TFB2M	15.481	12.569	8.263	10.065	163.021	108.756	26.189	42.198	17.84	13.285	44.819	18.283
ODF3L1	0	0	0.024	0	1.841	0.274	0	0	0	0	0	0
PLA2G15	0	0	0	1.126	52.088	32.118	6.508	3.62	3.985	0	5.541	4.87
ANKRD50	0.57	0.412	0.286	0.568	12.013	5.458	1.974	1.007	0.097	1.931	6.556	4.54
FGFR1OP2	20.947	25.789	14.551	8.97	51.621	26.753	15.271	12.824	13.963	5.395	14.105	6.809
DNAJB9	9.071	14.217	6.758	7.088	44.333	19.191	7.533	6.193	1.365	21.056	17.474	8.806
MAGEA1	0	0	0	0.164	5.565	2.113	0	0	0	0	0	0.027
ZC3H11A	21.425	18.01	15.159	10.815	41.694	27.525	15.971	15.186	8.519	28.515	22.834	13.685
KLHL17	0.135	0.557	0.132	1.32	3.552	1.422	1.932	0.927	1.715	0.051	0.766	1.31
ZNF736	0.355	3.043	2.824	4.983	49.664	2.978	0.474	0	1.02	0	0.449	0.136
EXOSC6	0.743	1.481	1.707	0.906	40.389	20.178	7.416	8.939	7.834	23.734	7.701	10.435
KLF10	0.119	0.21	0	1.422	72.715	25.787	3.831	11.412	11.512	16.819	35.536	13.466
ASCL1	0.081	0.194	0.032	0.098	1.242	0	0	0	0.017	0	0	0
RFPL1	0.217	0.099	0.026	6.915	214.052	10.565	0	0	1.317	0	0.661	0
RRN3P2	1.049	2.947	1.244	2.474	10.154	1.817	0.483	0.18	0.688	0.397	1.917	2.124
CNPY4	0.478	0.411	0.525	2.547	37.951	20.622	0.073	0.608	0	0.104	4.799	1.776
TDRG1	0	0	0	2.527	8.615	4.825	0	0	0	0	3.31	2.962
RPRD1B	0.219	0.511	0.264	0.246	27.692	14.077	4.561	3.059	3.715	3.047	8.343	5.226
EIF4A3	3.253	2.806	1.959	17.047	676.14	192.722	99.26	101.349	66.706	107.331	134.421	68.349
MIR1182	0.172	0	0	0.045	2.575	1.148	0	0.315	0	0	0.076	0.032
AHCTF1	9.826	10.992	8.144	9.176	38.615	18.5	7.774	13.357	8.512	2.258	6.54	5.874
GADD45B	0.241	0	0	3.248	50.959	3.815	3.84	3.862	8.556	1.679	11.533	1.434
SNORA16A	0	0	0.263	0.121	1.59	0.053	0	1.519	0.531	0.916	0.149	0.921
CCDC117	9.037	16.74	7.501	7.129	23.706	19.047	11.596	10.722	7.652	21.349	14.626	7.397
CBX4	1.219	1.254	0.532	0.68	5.463	3.184	1.047	0.639	0.083	0.021	1.299	0.462
FLJ40434	0	0	0	0.401	1.172	0.488	0	0	0.046	0	0.302	0
MBD3L3	0	0	0	44.437	461.091	32.28	0	0	0	0	0	0
ZSCAN5B	0.087	0.377	0.267	44.905	674.865	241.017	0.203	0	0.413	0.698	0.022	0.846
HIST1H3C	0.044	0	0	1.43	34.514	3.871	0	0.792	0	1.384	3.699	1.331
CHMP1A	0.829	2.62	1.938	3.49	79.767	39.961	26.739	11.999	23.7	6.932	17.412	22.932
FAM9A	0	0	0	1.781	8.869	0.148	0	0	0	0	0	0
GPR109B	0	0	0.023	0	2.509	0.823	0.303	1.207	0.402	0.152	0	0
LOC439994	0.983	0.722	0.922	0.185	4.666	2.328	0.036	0	0.192	0	1.181	0.894
HIST1H3D	0	0	0	1.12	40.133	8.185	1.158	0.591	0	0.358	0.846	14.696
ETV3L	0	0.128	0.158	0.132	1.26	0.059	0.07	0.023	0.042	0.087	0.035	0.01
PHKG1	0	0	0	0.013	1.585	0.807	0.018	0	0.035	0	0.038	0.004
MAGEA11	0	0	0	0.32	1.983	0.051	0	0	0	0	0	0
RFPL4A	0.183	1.283	0.495	104.953	451.714	5.628	0	0	0	0.869	0.168	0
LOC285074	0.954	2.086	1.878	2.145	15.999	2.768	2.606	3.476	0.486	4.748	6.267	6.819
PCDHB19P	0	0	0	0	2.223	0.552	0	0.012	0	0	0	0.202
OR4N3P	0.108	0	0	0	2.414	0	0	0	0	0	0	0
HIST1H3J	0	0	0	0.515	4.618	1.366	0	0	0	0	1.497	1.839
DDX20	2.565	15.14	10.184	18.503	44.756	19.724	15.199	15.81	6.699	15.433	19.351	11.293
PRAMEF8	0	0	0	17.417	57.393	2.727	0	0	0	0	0	0
MYB	0	0	0	0	3.516	1.018	0	0	0.048	0.298	0.264	1.571
HOXC13	0.227	0.047	0.131	0.799	10.324	6.083	5.047	4.31	0.956	0.078	0	0
LOC100192204	0.258	0	0.087	0.984	9.031	3.207	1.273	1.628	0.631	0.864	0.654	0.316
NDST1	0.083	1.335	1.049	2.334	4.503	2.353	2.107	1.227	1.266	0.718	2.549	1.944
CXorf49	0.072	0	1.049	0.269	17.849	9.099	0.153	0	1.449	4.548	0	0.007
ZNF669	2.38	3.386	4.711	4.648	87.257	35.533	0.916	5.517	0.836	5.656	15.069	10.553
COQ7	2.753	5.876	4.505	5.535	15.32	9.895	10.851	5.519	10.925	4.245	5.39	3.514
THAP11	2.794	7.065	6.497	13.098	172.882	80.966	18.645	27.503	24.441	40.08	57.238	48.015
ZNF8	1.274	2.424	1.12	3.676	7.541	3.392	2.298	3.664	2.818	0.055	1.269	3.173
TNNC2	0	0	0.157	0	13.199	1.043	0.878	1.424	0	7.521	6.932	3.504
SLC25A44	11.425	21.598	15.889	27.489	107.439	37.538	20.45	21.858	21.07	40.153	10.494	10.264
CCRN4L	1.298	3.456	2.279	2.159	15.677	4.764	1.91	2.525	2.486	2.535	1.394	1.763
PRKAA1	2.301	2.445	1.585	5.463	13.987	8.218	5.985	1.838	2.878	2.707	2.812	2.46
OTX1	0	0	0	0.195	4.081	0.388	0.041	0	0	0.037	0.046	0
CDR2	40.911	36.896	23.208	16.094	147.327	80.041	5.764	7.262	11.182	56.181	28.938	21.239
ZNF778	0.488	4.442	2.373	3.168	18.75	4.468	2.729	0.245	0.42	0	0.949	1.61
HIST2H2AA4	0.468	1.181	0.408	4.43	73.479	25.86	0.764	0.992	1.56	0.505	17.383	14.169
MFSD2A	5.539	44.424	25.372	26.59	541.741	299.924	0	0	0	0	1.682	5.757
CNTF	0	0	0	0	2.474	0.364	0.13	0.6	0	0	0	0.021
TCEB3	22.053	24.088	23.862	34.11	56.557	31.341	27.011	33.216	17.418	10.82	36.411	25.403
ATG13	1.504	7.084	4.869	7.044	51.513	35.425	8.578	10.608	8.553	17.833	8.726	13.583
NMT2	0.49	0.254	0.338	0.516	18.532	9.262	1.727	0.853	2.137	5.97	5.306	7.841
TCF24	0	0	0	0	26.623	12.783	1.409	0.349	0	0	1.083	0.358
SPAG4	0	0	0	0.086	5.412	0.841	0	2.036	1.718	0.229	1.105	0.876
LOC100132396	0	0	0	0.447	5.302	2.909	0	0	0	0	0	0
GABPA	10.771	11.329	6.092	11.606	60.332	15.585	8.377	7.185	2.262	6.384	3.057	1.485
IRF4	0	0	0	0.452	6.478	0.315	0	0	0	0	0.706	0.276
MAGEA2B	0	0	0	0.113	28.611	2.019	0	0.388	0	0	0	0
CT47A8	0.039	0	0	0.298	8.637	1.496	0.229	0.072	0.638	0	0	0
ORMDL2	18.711	26.985	23.575	27.206	67.79	47.02	23.593	44.136	35.261	16.445	19.035	21.07
GTF2IRD2	0.047	0	0	0.073	1.142	0.504	0.202	0.153	0.481	0.125	0.452	0.084
CYCSP52	0	0	0	0	1.42	0.011	0	0	0	0.409	0.38	0.152
CRYGS	0	0	0.038	0	1.295	0.442	0	0	0	0	0.042	0
PCDH9	0.862	0.363	0.093	1.476	9.683	3.537	0	0	0	1.028	1.361	2.877
CT47A3	0	0	0	0.217	8.028	1.71	0.196	0.072	0.596	0	0	0
CRSP8P	6.546	4.192	3.312	9.777	22.646	6.645	3.319	2.064	1.181	0.87	3.912	3.332
CATSPER2	0.29	0.257	0.138	0.222	4.472	1.402	0.016	0.049	0	0	0.09	0.793
TRIM64	0	0	0.018	11.844	31.046	5.948	0	0	0	0	0	0
RSC1A1	5.699	7.297	8.414	12.009	93.088	33.53	7.589	11.32	1.819	9.893	6.035	3.187
LRRIQ4	0	0	0	0	1.239	0	0	0	0	0	0	0
RNU12	0	0.911	1.264	0.09	5.472	3.749	2.626	0	1.486	0	0.08	2.682
ATG16L1	3.915	3.809	3.231	5.89	40.964	18.987	10.116	12.024	12.148	7.983	9.309	4.806
PRAMEF1	0	0	0	13.748	93.405	5.598	0	0	0	0	0	0
LOC440910	0	0	0	0.021	1.756	0.468	0	0	0	0.069	0	0.014
LRIG2	1.299	1.937	0.846	1.935	5.876	2.062	1.784	0.895	1.231	0.597	2.061	2.695
FXC1	4.701	8.587	6.805	9.406	84.572	52.993	21.184	15.005	26.549	31.584	25.835	25.193
MAGEA2	0	0	0	0.265	74.038	5.516	0	0.763	0	0	0	0
CLN5	11.115	5.794	2.48	3.164	19.436	7.804	10.556	9.509	4.185	12.088	4.238	2.279
ZNF484	0	0.627	0.276	0.627	3.889	1.171	2.109	0.276	0	3.242	1.304	1.08
CDH10	0.129	0	0	0	2.044	1.112	0	0	0	0	0	0
APPBP2	1.357	1.606	0.992	1.651	4.839	2.272	2.351	0.129	0	2.494	3.446	1.57
HIST1H2BL	0	0	0	0.099	9.002	5.761	0	0.052	0.671	0.032	1.574	3.89
PLXNB3	0	0	0	0.066	1.055	0	0	0	0	0	0	0
PRO0628	0	0	0	0.014	2.781	0.654	0	0	0.675	0	0	1.525
SGK1	1.223	2.479	1.631	9.829	380.453	177.625	102.957	72.591	56.58	89.265	90.548	23.98
MAP1LC3B	85.165	36.637	17.069	16.599	418.717	183.759	51.956	54.06	22.487	59.668	55.167	33.578
EPHX4	0.292	0.408	0.094	0.156	14.039	4.184	0.033	0.195	0	0	0	0.124
HIPK3	1.397	3.823	2.119	7.109	117.096	21.215	1.65	0.84	1.126	2.667	1.963	2.198
CD68	0.213	0.355	0.387	0.845	7.561	2.505	1.343	0.214	0.449	2.675	0.402	1.284
XCL1	0	0	0	0.086	2.62	0	0.017	0.087	0	0	0.587	0
PRR23C	0.084	0.065	0.052	0.038	8.953	5.101	0.314	0.524	0.613	0.434	0.253	0.377
CHRNA6	0	0	0.021	0.264	2.506	0	0	0	0	0	0	0
YAF2	1.46	2.005	1.451	0.72	7.131	2.982	1.099	2.648	2.45	7.036	0	0.275
GADD45A	0.495	0.229	0.121	4.854	80.503	24.86	13.767	16.628	21.118	24.38	35.183	11.339
HOXD10	0	0	0	0.189	1.036	0	0	0	0	0	0	0
APOD	0.068	0.412	0.127	0.367	1.373	0.054	0.042	1.283	0.4	0	0	0
LOC338579	0	0	0	0.025	1.687	0.7	0	0	0	0	0	0
ZNF735	0	0	0	0.444	158.879	43.894	0	0	0	1.825	0	0
PRAMEF20	0	0	0	0.667	57.779	12.157	0	0	0	0.186	0	0
C14orf118	3.866	5.745	3.111	2.32	25.701	9.986	1.734	1.224	0.016	4.268	5.532	4.311
C17orf44	0	0	0.02	0.641	9.231	3.667	0	0.246	0	0	0	0.179
TPST1	0.133	0.065	0.018	0.02	19.938	6.408	3.093	1.652	5.408	0.302	7.419	2.846
RBM25	74.09	77.844	50.098	29.322	304.727	194.856	89.354	105.586	68.27	92.792	115.04	136.551
SIK1	1.195	1.718	1.117	1.786	3.882	0.718	1.306	1.825	1.77	2.534	2.038	0.733
DIO3	0.128	0	0.103	0.714	1.669	0.168	0	0	0	0	0.07	0.026
FBXL12	23.403	4.736	4.115	5.034	129.125	32.834	17.702	17.336	12.805	27.354	23.052	14.297
C20orf111	5.945	48.592	42.704	68.562	253.737	166.124	55.024	42.046	37.958	25.742	43.212	40.899
LYSMD4	0.578	1.233	0.883	1.033	3.933	2.367	0.354	1.637	0	1.89	2.846	1.954
TAF7L	0.977	0.398	0	0.909	2.853	0.226	0	0	0	0.055	0	0
LOC100129250	0.709	0.278	0.146	0.1	7.921	4.343	0	0.37	0	2.158	1.792	3.342
CECR7	0	0	0.054	0.014	1.189	0.531	0	0	0	0	0	0
PRAF2	1.822	1.791	1.786	1.218	34.764	6.851	1.16	0	0.065	8.589	4.501	7.736
NCRNA00093	0	0.175	0.128	0.36	1.341	0.298	0.026	0.022	0	0.171	0	0.008
RORB	0	0	0	0.014	1.754	0.48	0	0.011	0	0	0.241	0.183
CXorf58	0.499	0.211	0.142	0.015	2.1	0.24	0.018	0	0	0	0	0
CTSS	0.053	0	0	0.01	2.039	0.38	0.021	0.014	0	0.096	0	0
CXorf51	0	0	0	0.346	5.738	0.009	0	0	0	0	0	0
ZNF124	9.258	12.316	3.228	2.224	39.661	27.456	15.284	15.933	5.011	8.053	6.137	10.652
PFKFB3	0.842	4.986	3.075	4.043	71.7	29.453	0.156	0.125	0.883	0.623	4.093	3.255
LOC390595	0	0	0.034	0	1.241	0.173	0	0	0.623	0	0	0.066
ATF7IP	10.592	17.289	12.115	16.143	40.811	26.495	10.366	14.135	11.536	16.003	12.34	15.063
KCNJ14	0.194	0.153	0.063	0.267	2.408	1.617	0	0.468	0	0	0.35	0.843
SIAH1	165.312	86.207	35.972	47.934	499.08	185.577	12.355	15.782	21.11	38.181	39.011	17.193
MAGEC2	0.077	0	0	0.012	1.287	0	0	0	0	0	0	0
SLC25A25	6.856	6.105	5.35	5.643	24.329	10.032	1.593	0.568	2.892	1.895	7.764	4.648
ZNF701	0.976	1.056	1.074	2.055	9.674	5.193	1.396	1.068	2.374	4.227	1.406	2.73
HIST1H1B	0	0	0	2.083	5.911	0.728	1.597	1.225	1.641	0	0.38	2.024
TRYX3	0	0	0	0.273	19.602	2.348	0	0	0	0	0	0
ARL9	0	0	0	0	4.525	0.93	0	0	0	0	0	0.136
SFRS15	1.526	2.298	1.435	1.078	35.587	8.912	14.663	13.524	2.862	9.248	11.114	15.761
ZNF597	2.925	14.685	6.535	20.566	150.054	42.057	4.642	0.736	2.916	0.457	1.562	2.779
LONRF3	0	0	0	0.141	3.044	1.832	0	0	1.988	0	0	0
CT47A7	0	0	0.017	0.039	1.273	0.276	0	0	0.102	0	0	0
HIST1H1T	0	0	0.109	0	4.4	1.208	0	2.613	0	0	0	0
GLUL	1.463	7.809	5.565	5.052	328.716	176.151	47.005	29.962	31.002	63.464	37.794	51.56
ACER2	0.152	0.365	0.115	0.325	15.729	9.82	0	0.109	0.37	5.486	3.575	0.583
YLPM1	9.447	10.527	8.459	10.72	17.268	9.831	10.976	7.422	8.437	7.545	11.963	12.563
RAD21	71.637	68.357	49.634	63.445	110.5	84.113	47.973	80.329	45.708	108.265	58.123	46.736
ZZZ3	8.287	5.472	3.251	5.007	50.431	8.837	15.43	14.746	13.698	13.237	10.252	8.127
UBR7	19.602	15.364	14.463	22.489	64.625	23.857	13.36	13.719	4.541	2.953	12.821	11.264
PRAMEF12	0	0	0.028	9.234	103.105	18.793	0	0	0	0	0	0
GCNT1	1.404	2.521	1.799	2.984	10.356	3.054	1.119	1.859	1.128	0.476	2.711	1.818
UBE2DNL	0	0	0	0	4.15	0.071	0	0	0	0	0	0
UBXN2A	3.62	1.747	0.533	0.508	26.334	14.87	11.152	5.336	1.684	13.537	7.322	5.303
MBD3L2	0	0	0	50.693	967.102	94.045	0	0	0	0	0	0
ZFYVE1	0.9	4.266	3.42	4.331	42.453	25.481	1.455	1.626	1.067	3.43	2.521	3.939
ARL6IP1	83.993	121.771	114.125	145.591	378.284	206.712	174.775	174.972	76.794	235.386	255.638	133.801
PRAMEF13	0	0	0	13.312	76.73	6.218	0	0	0	0	0	0
CCNE1	69.053	43.755	38.919	80.006	484.766	265.316	45.523	42.441	33.806	31.796	85.758	24.425
FBXO31	0.055	0.227	0.204	0.479	26.458	13.231	0.751	0.115	4.207	1.194	2.605	2.3
HTR7P1	0	0	0	0.047	1.121	0.134	0.013	0.025	0	0.504	0.527	0.383
MAP3K13	0.09	0.045	0.018	0.684	3.69	1.544	0	0.33	0	0	0	0.184
ZSCAN4	0.075	0.047	0.047	38.55	525.55	96.809	0	0.011	0	0	0	0
PTENP1	2.252	3.439	2.579	2.509	6.253	4.658	4.593	3.543	3.898	1.951	2.739	1.765
LUC7L2	15.484	17.725	10.858	7.541	90.856	42.431	41.126	19.871	35.882	21.259	22.365	21.658
TKTL1	1.319	0.597	0.595	2.455	36.044	16.849	12.864	0.038	0	0	0	0.147
NFYA	1.865	2.08	2.095	3.133	31.882	11.201	6.52	1.176	3.371	1.741	6.076	4.562
MYLK2	0	0	0.026	0.083	3.58	0.394	0	0	0.178	0	0	0
ATP10A	0	0	0	0.039	2.042	0.76	0	0	0.177	0.987	0	0.107
NRF1	0.76	0.622	0.457	2.038	10.342	1.245	0.782	1.351	0.698	5.175	1.972	3.039
GPBP1L1	11.172	15.581	8.955	11.776	51.557	28.073	22.224	13.221	17.32	18.389	11.341	12.717
FAM22G	0	0.038	0	0	3.148	0.761	0.435	0	0	0.592	0.223	0.209
HIST1H3E	0	0	0	1.302	6.477	1.461	0	0	0	0	0.101	1.367
GCFC1	3.092	8.156	3.349	3.831	28.322	10.304	7.419	13.679	1.549	13.576	11.853	4.434
C2orf69	5.469	5.131	2.36	6.099	66.613	38.947	16.309	13.062	6.749	17.339	16.414	16.285
SENP3	0.049	1.346	0.804	1.467	8.67	4.514	0.164	2.43	0	0.876	0.532	3.591
NKX2-1	0	0	0	0.009	3.216	0.064	0	0	0	0	0	0
TWSG1	1.759	2.453	1.029	2.065	13.338	7.121	0.288	1.501	0.806	0	2.556	3.11
VNN3	0	0	0	0	1.615	0.091	0	0	0	0	0	0
RFPL3	0.997	0.931	0.615	1.755	18.77	4.07	0.035	0.426	0.129	0	0	0.091
MESDC1	1.602	0.995	0.48	0.656	6.489	2.106	0.014	0.155	1.216	1.022	3.003	3.268
KLHL15	2.962	13.193	6.793	8.842	78.53	9.821	1.552	2.136	0.151	0.785	1.198	0.479
RNF152	0	0.624	0.088	0.289	5.884	2.058	0	0	0	0	0.547	1.011
HIST1H2BI	0	0.279	0.275	0.065	4.438	0.462	0	0	0	0	0	1.121
CCDC17	0	0	0	0.038	2.2	0.529	1.011	0.366	0	0	0.037	0.276
PPP1R3E	0.139	0.036	0.019	0.331	1.161	0.201	0	0	0	0	0	0.051
SLC30A1	22.502	15.306	9.53	11.751	73.484	6.257	6.278	1.551	1.052	24.428	41.851	9.288
PRX	0	0	0	0	1.617	0.988	0	0	0	0	0.456	0.365
RBM5	3.095	6.87	4.436	4.848	51.616	23.111	13.215	6.239	13.587	22.717	21.249	24.713
PRAMEF6	0	0	0	15.688	1507.946	333.785	0	0	0	3.254	0	0
MCART2	0.181	0.436	0.228	0.083	1.64	0.84	0.176	0.621	0.12	0.323	0.515	0.196
MAGEA12	0	0	0	0.514	106.873	14.313	0	0	0	0	0	0
ZNF668	0	0.037	0.019	0.119	48.927	28.252	0.19	1.427	5.044	1.327	5.573	11.838
ZIM3	0	0	0	1.137	378.316	202.824	0.017	0.024	0	0.021	0.032	0.01
POMC	0.185	0.389	0.018	0.658	12.274	3.143	5.467	2.875	6.078	1.485	0.161	0.368
FAM13B	3.923	4.26	3.221	4.912	21.249	12.032	2.586	1.793	3.967	2.728	6.361	3.931
BTAF1	0.653	0.663	0.252	0.022	14.728	8.839	4.532	3.098	3.53	1.355	2.892	2.379
HECA	0.469	0.574	0.382	1.316	6.034	4.123	0.739	2.355	0.365	0.097	1.258	2.74
ZNF473	0.79	4.759	2.517	7.368	45.846	22.164	8.093	6.197	4.175	8.672	3.244	0.88
YOD1	0	0	0.022	0.07	12.228	2.876	3.499	2.805	2.905	0.694	1.941	1.028
YTHDF3	7.915	12.266	7.923	10.398	62.094	21.587	12.239	13.713	7.384	14.065	20.163	10.206
ANKRD35	0	0	0	0.664	10.481	1.824	0	0	0	0	0.874	2.162
C1orf63	12.886	4.051	3.234	7.424	415.958	78.672	30.033	73.003	11.489	3.609	50.924	34.915
NUPR1	0	0	0.061	0.305	2.271	0.348	0	0	0	0.205	0	1.185
CT45A6	0	0	0	0.322	2.016	1.076	0.093	0	0	0	0	0
C1orf64	0	0	0.026	1.089	6.913	0.753	0	0	0	0	0	0
TFPT	0.667	3.467	2.649	8.098	59.632	26.729	12.982	3.806	13.917	0.688	11.715	20.189
TTLL7	0	0.056	0.073	0.129	1.96	0.573	0	0	0.021	0	0.44	0.635
TMUB2	2.446	1.592	1.073	2.343	37.63	27.038	5.124	4.849	8.317	3.656	11.773	7.053
CT47A2	0.064	0.047	0	0.267	8.325	1.54	0.196	0.117	0.605	0	0	0
SMEK1	5.307	5.019	2.493	2.881	107.96	55.414	18.462	20.892	11.26	11.409	33.993	14.709
ZNF630	0	0	0	0.063	1.373	0.389	0	0	0	0	0.369	0.367
CCNT2	7.989	12.943	7.074	3.3	16.398	9.256	4.079	10.184	4.047	8.295	8.986	6.734
HOXD1	7.386	3.571	1.148	3.861	37.038	17.204	0	0.692	0	0	2.283	0.607
LOC284023	0.602	0.864	1.857	1.207	15.181	10.368	1.183	12.253	1.178	2.419	1.767	2.945
ISY1	2.209	5.023	3.45	7.855	181.09	103.67	42.906	57.165	34.986	45.143	18.942	18.283
PRAMEF2	0	0	0	11.113	98.834	6.103	0	0	0	0	0	0
C11orf82	21.834	11.574	9.273	11.456	79.456	28.324	9.761	3.163	1.598	7.927	11.924	6.806
MGAT2	12.896	8.457	5.32	9.007	42.59	20.567	10.253	2.748	3.083	10.272	24.999	8.517
KIAA0907	1.614	2.187	1.276	2.163	13.606	4.698	4.523	1.992	0.997	0.927	11.664	4.67
TAF13	0.116	0.968	0.258	0.129	80.51	26.63	6.898	4.586	0.248	33.487	1.221	0.875
EIF5	80.075	66.554	58.25	56.257	413.922	252.224	129.67	121.792	100.941	105.842	120.787	129.839
STIL	22.563	11.596	6.743	13.835	65.952	10.996	5.19	9.008	1.37	22.902	16.336	6.711
PRAMEF9	0	0	0	13.793	1263.604	262.207	0	0	0	0.171	0	0
TRIM64B	0	0	0.018	19.286	52.903	10.808	0	0	0	0	0	0
LOC642361	0.65	1.196	0.85	0.272	3.591	1.758	0.073	0.031	0.477	0	1.351	0.732
DBF4B	0.81	2.036	2.261	2.882	11.415	5.91	1.226	1.295	0.604	1.082	2.049	2.993
RAD54L	16.814	7.034	3.78	5.516	27.736	11.136	15.477	7.122	2.923	13.407	11.482	15.979
NCRNA00087	0	0	0	0	9.343	0.519	0	0.375	0.037	0	0	0.863
C6orf26	0.044	0	0	0	5.083	1.381	0	0.418	0.412	0	1.852	2.188
C21orf91	2.028	3.817	2.144	3.456	49.829	19.03	0.611	3.32	0.617	1.414	3.045	3.424
CXorf49B	0.081	0	0.876	0.27	17.61	9.011	0.184	0	1.31	4.511	0	0
SLC39A2	0	0	0	0.17	1.843	0	0	0	0	0	0	0
ULK2	4.445	6.298	3.695	5.188	38.466	21.278	0.757	0.903	0.517	0.411	0.208	0.532
KIAA0430	2.268	2.534	1.239	2.816	11.148	6.162	2.768	3.168	4.582	4.23	2.692	2.938
PTP4A1	4.554	9.743	7.16	10.188	159.471	81.011	38.077	53.663	13.468	24.434	21.25	7.37
RLIM	1.798	6.959	4.088	8.805	39.879	9.686	4.737	3.334	2.562	11.899	7.748	5.72
ZNF266	0.834	4.903	3.276	1.821	29.955	11.361	1.434	1.422	3.997	2.548	7.095	4.802
DDX3X	38.352	59.948	49.115	47.763	217.755	39.171	48.476	50.459	40.837	27.291	24.796	22.123
C2orf16	0	0.047	0.034	0.497	2.145	0.455	0	0	0	0	0.29	0
STK17B	1.357	4.654	2.228	5.592	24.546	3.522	1.771	1.571	2.986	2.854	8.807	2.052
IRX5	0	0	0	1.164	31.959	10.898	0	0	0	0	0.427	0.204
CXorf61	0	0	0	0.117	7.426	0.786	0	0	0	0	6.14	0
POTEG	0	0	0.14	0.109	8.22	4.43	0	0	0	0	0	0.005
C14orf19	0	0	0	0.479	1.715	0.406	0.863	0.436	0.056	0.665	0.293	0.016
PPEF2	0	0	0.017	0.146	1.323	0.31	0.131	0.202	0	0.298	0.16	0.168
CDC6	7.057	30.284	23.794	54.236	147.7	73.642	43.346	30.987	48.54	40.498	35.737	45.281
ITPRIPL2	0.303	0.425	0.304	0.201	1.239	0.779	0.241	0.258	0.607	0.115	0.156	0.807
GABRQ	0	0	0	0.401	8.259	0.448	0	0	0.418	0	1.285	0.235
PLEKHM1P	0.385	0.063	0.13	0.325	1.919	0.631	0.026	0.182	0.618	0.059	0.016	0.292
NKIRAS1	5.958	11.292	3.32	4.357	68.779	30.151	3.703	4.227	7.557	7.806	6.601	5.21
LOC728989	0	0	0	0.129	1.271	0.076	0.119	0.113	0	0.095	0.057	0.126
SLC7A6OS	19.944	13.012	5.743	10.767	55.543	33.809	11.705	18.43	15.015	14.051	7.936	12.105
RIC8A	1.824	9.666	7.098	14.502	66.12	30.839	14.565	15.246	18.38	8.968	32.462	24.507
ZCCHC10	18.74	26.751	16.255	7.033	85.932	53.304	30.743	13.354	10.204	22.651	18.022	10.71
TPPP3	0.728	0.442	0.18	0.165	5.862	2.27	0	0	0	0	0.261	0
MAGEA3	0	0	0	0.301	114.051	10.685	0.132	0	0.873	0	0	0
ZNF705A	0	0	0	1.882	32.851	15.833	0	0	0	0	0	0
EOMES	1.29	0.612	0.128	1.886	12.149	3.961	1.68	0	5.15	0	5.065	2.149
PRAMEF21	0	0	0	0.676	61.857	12.958	0	0	0	0.079	0	0
HIST2H2AC	0.274	0.787	0.201	0.882	7.619	2.305	1.523	0.148	0.124	0	2.532	4.218
DUSP12	37.664	17.894	9.633	13.078	200.303	72.274	19.366	20.049	16.297	38.357	32.272	31.466
LOC285103	0.05	0.093	0.24	0.38	9.331	2.981	0.461	3.912	0.083	0.541	0.554	0.644
ZNF880	6.516	3.336	1.168	3.045	14.072	6.792	3.193	0.31	7.435	11.094	5.043	6.238
COL6A5	0.179	0.127	0.085	0.26	1.261	0.497	0	0	0	0	0	0
LOC100131320	0	0.091	0	0.031	1.384	0.599	0.091	0.045	0	0.122	0	0.01
SSX6	0	0	0	0	19.16	6.187	0.09	0.051	0	0	0	0
MPP5	22.765	19.533	11.312	5.848	66.904	34.417	18.793	9.713	9.784	9.401	11.404	9.992
CT47A10	0.039	0	0	0.299	7.977	1.437	0.204	0.123	0.496	0	0	0
ZFAND5	42.187	58.088	45.115	48.322	306.862	189.855	15.466	15.795	11.571	39.389	75.901	41.934
RELB	0.538	0.898	0.209	1.362	19.377	6.051	0.061	0.771	0.36	10.133	3.65	1.335
HIST1H2BD	0.038	0.162	0.068	1.903	69.406	44.682	0	0.014	2.243	7.53	6.261	11.918
KLHL11	2.21	4.203	1.869	10.121	130.647	14.493	1.564	0.052	0.093	0	0.928	1.347
TESK2	2.669	6.385	3.978	4.57	32.069	12.249	0.694	2.566	0.118	0.707	10.183	6.057
EIF1AD	0.545	0.934	0.788	1.678	112.498	54.8	5.441	10.344	13.459	4.575	4.317	2.822
B4GALNT2	0	0	0	0	1.033	0.254	0	0	0	0.189	0	0
SLC6A3	0	0.036	0.141	0.392	1.586	0	0.476	0	0	0.08	0.195	0.025
LIN54	0.718	1.57	1.053	2.766	7.795	3.503	3.247	3.001	5.234	2.546	1.059	0.994
CT47A6	0.064	0	0	0.291	9.434	1.648	0.248	0.086	0.835	0	0	0
GAN	3.163	1.933	1.453	0.927	7.526	5.513	2.463	5.263	0.619	3.172	1.158	1.249
VAMP1	0	0.636	0.34	0.915	30.254	14.152	0	0.314	0.04	1.848	2.165	1.659
ZNF596	0.187	1.334	0.757	2.74	14.278	5.118	0.165	0.219	0.027	0	0.384	0.459
EDC3	1.703	9.524	7.069	12.459	26.123	15.404	7.969	9.437	7.039	10.106	6.312	8.995
CLP1	6.915	8.391	4.768	6.51	149.81	70.923	45.134	25.934	27.563	22.429	33.578	20.861
ZNF707	0.411	2.305	0.987	4.245	50.89	15.672	0.439	1.07	1.257	0.211	5.515	10.457
ZNF639	2.871	3.602	1.484	1.232	62.559	26.606	11.004	12.68	6.502	8.236	8.541	4.879
SIX3	0	0	0	0	4.473	0.058	0	0	0	1.968	0	0
LRRC29	0.079	0.062	0	0	1.272	0	0	0	0	0	0.711	0.618
PIP5K1A	0.45	1.842	0.808	2.419	6.968	2.432	0.639	1.545	2.005	2.941	3.277	2.036
ZRANB1	22.28	20.371	13.623	15.7	47.831	14.854	6.14	15.557	5.966	19.129	21.458	10.502
NPR3	0	0.144	0.064	0.243	1.789	0.045	0	0	0	0	0.05	0.064
FAM53C	50.485	28.533	27.916	29.435	121.811	68.177	19.485	19.875	11.134	35.142	28.118	32.688
CT45A4	0	0	0	0.62	3.825	2.069	0.306	0	0	0	0	0
PNRC1	0.183	4.43	2.336	5.459	245.692	112.454	8.05	11.638	2.69	48.917	55.946	11.652
LOC100129148	1.092	0.762	0.74	1.123	8.097	3.876	5.341	2.219	3.572	1.164	1.822	2.21
CTCF	9.899	12.286	8.314	8.104	113.133	35.104	13.088	23.657	19.01	22.189	32.659	29.922
ZNF394	3.894	15.981	4.61	14.72	318.766	102.112	24.432	23.16	12.597	30.703	26.508	18.052
PRKRIR	19.008	13.35	8.092	9.8	72.855	19.732	16.646	23.24	20.807	25.011	24.122	5.81
MED4	16.581	6.679	4.053	3.584	127.706	69.196	28.128	21.743	36.13	14.014	43.477	32.75
HIST2H2BC	0.053	0.155	0	0.37	14.993	2.299	2.268	0	0	0.024	2.944	3.574
SCARNA13	0	0.097	0.152	0	1.819	1	0	0.572	0	0	0.08	0.379
ZFP91	9.475	12.932	6.162	6.729	17.162	8.436	11.891	10.192	5.657	9.167	10.796	8.158
PCDH19	0.235	0	0	0.096	2.035	0.051	0	0	0.088	0	1.482	0.084
MCM9	0.376	0.194	0.158	0.064	3.39	0.845	0.42	0.544	0	0.22	0.618	0.557
ALDH8A1	0	0	0	0	1.744	0.996	0.371	0	0	0	0	0
SSX1	0	0	0	0.545	45.976	5.729	0	0	0	0	0	0
NEUROG2	0	0	0	0.316	1.958	0.482	0	0	0	0.415	1.706	0.082
SLC36A2	0.092	0.048	0.139	1.26	16.562	6.648	2.644	1.222	0.047	0.544	0.26	0.51
DR1	6.016	16.284	10.59	11.519	52.855	37.237	20.999	13.363	9.376	18.674	24.18	14.482
ZNF100	0.318	1.104	0.709	1.223	18.097	11.485	3.228	1.986	0.431	3.299	1.126	1.387
CUL2	1.549	2.222	1.436	4.115	212.609	98.125	18.34	20.678	26.53	8.712	14.525	10.485
CAB39L	0.529	0.439	0.473	0.384	20.344	12.299	2.383	1.909	3.118	3.337	2.813	2.115
DBR1	0.214	0.855	0.183	5.021	176.843	85.031	19.771	9.91	14.44	19.786	8.569	7.152
FBXW4P1	0.263	0	0.086	0.3	3.305	1.081	1.191	0	0	2.922	0.733	1.837
MAT2A	28.929	61.587	62.217	131.957	697.483	146.646	142.758	117.905	104.206	64.701	343.932	198.972
SMEK3P	0	0	0	0.014	1.543	0.204	0	0	0	0	0	0
RPS6KA3	2.101	3.043	2.253	2.873	15.198	4.99	2.794	2.319	3.219	0.482	0.874	1.552
