# Supplementary material for: Unique molecular events during reprogramming of human somatic cells to induced pluripotent stem cells (iPSCs) at naïve state
Source: eLife. 2018 Jan 30;7:e29518. doi: 10.7554/eLife.29518 (PMC5807049; doi:10.7554/eLife.29518)
Supplement: Source data 1. — The Source Data files include the source R code for Figures 2–6. The R scripts use the data in the ‘Expression Data’ folder with the relative path. The ‘Expression Data’ folder contains the non-redundant related gene expression, methylation and histone modification tables for the main figures and figure supplements. [file elife-29518-data1.zip › Source Data/Figure 5-source code data/bivalent_8_GO.txt]

Annotation Cluster 1	Enrichment Score: 3.0669030821408003
Category	Term	Count	%	PValue	Genes	List Total	Pop Hits	Pop Total	Fold Enrichment	Bonferroni	Benjamini	FDR
UP_SEQ_FEATURE	DNA-binding region:Homeobox	10	4.587155963302752	4.3151142648556345E-5	MSX2, ISL2, BARX1, NKX1-1, NOTO, CDX4, NKX1-2, GBX1, VSX2, ALX4	174	191	20063	6.036889931997353	0.024422951287463524	0.012286960340941677	0.06331061806073013
INTERPRO	IPR001356:Homeodomain	11	5.045871559633028	6.998066730590983E-5	MSX2, ISL2, BARX1, NKX1-1, NOTO, CDX4, NKX1-2, GBX1, VSX2, ALX4, MEIS1	159	256	18559	5.01545302672956	0.02494744307653818	0.02494744307653818	0.09610845891984132
UP_KEYWORDS	Homeobox	11	5.045871559633028	9.405002357688697E-5	MSX2, ISL2, BARX1, NKX1-1, NOTO, CDX4, NKX1-2, GBX1, VSX2, ALX4, MEIS1	178	262	20581	4.854425765503045	0.018911934850375234	0.009501102903377912	0.11810507761363942
INTERPRO	IPR017970:Homeobox, conserved site	9	4.128440366972478	2.2664339823081785E-4	MSX2, ISL2, BARX1, NKX1-1, CDX4, NKX1-2, GBX1, VSX2, ALX4	159	190	18559	5.528997020854022	0.07856914499206136	0.040088100392573156	0.31095196872380493
SMART	SM00389:HOX	11	5.045871559633028	2.7337399099053777E-4	MSX2, ISL2, BARX1, NKX1-1, NOTO, CDX4, NKX1-2, GBX1, VSX2, ALX4, MEIS1	106	250	10057	4.174603773584906	0.026704677214021366	0.026704677214021366	0.3024360697349904
INTERPRO	IPR009057:Homeodomain-like	11	5.045871559633028	6.215660159311968E-4	MSX2, ISL2, BARX1, NKX1-1, NOTO, CDX4, NKX1-2, GBX1, VSX2, ALX4, MEIS1	159	336	18559	3.8212975441749024	0.2010485478374815	0.07208798792909232	0.8506397329771764
INTERPRO	IPR020479:Homeodomain, metazoa	6	2.7522935779816518	0.0011376974713324562	MSX2, BARX1, NKX1-1, CDX4, NKX1-2, GBX1	159	92	18559	7.6123872026251025	0.3369750089913941	0.09763451675446011	1.5518838287470471
UP_KEYWORDS	DNA-binding	30	13.761467889908257	0.005064680607273166	HLF, CDX4, SOX9, MEIS1, YBX2, MSX2, BARX1, NKX1-1, NKX1-2, GBX1, FOXD2, ALX4, CHD5, TWIST1, SCRT2, TBX15, NOTO, RFX6, FOXA1, NR4A2, NEUROG3, VSX2, PURA, FOXN4, GCM2, ISL2, EBF3, IRF8, NEUROD2, TCF15	178	2050	20581	1.692052617155385	0.6432580412260356	0.1369209021560558	6.18045303664857
GOTERM_MF_DIRECT	GO:0043565~sequence-specific DNA binding	12	5.5045871559633035	0.006283872811340331	MSX2, HLF, ISL2, GCM2, NKX1-1, NKX1-2, FOXA1, NR4A2, GBX1, VSX2, FOXD2, FOXN4	150	518	16881	2.6071042471042474	0.8153681525819216	0.4305763007284753	7.945215070870537
GOTERM_BP_DIRECT	GO:0006355~regulation of transcription, DNA-templated	14	6.422018348623854	0.54106086259962	GCM2, ISL2, ZNF703, NKX1-1, NOTO, EBF3, NKX1-2, GBX1, NEUROG3, VSX2, MEIS1, CHD5, YBX2, FOXN4	146	1504	16792	1.0706062372486156	1.0	0.9999555173602453	99.99958374019212
Annotation Cluster 2	Enrichment Score: 2.3902487513446236
Category	Term	Count	%	PValue	Genes	List Total	Pop Hits	Pop Total	Fold Enrichment	Bonferroni	Benjamini	FDR
GOTERM_BP_DIRECT	GO:0035116~embryonic hindlimb morphogenesis	7	3.211009174311927	1.2037343408596275E-7	MSX2, WNT3, OSR1, ALX4, WNT7A, TWIST1, FGF4	146	28	16792	28.753424657534246	1.2698591723447894E-4	1.2698591723447894E-4	1.9148403557212035E-4
GOTERM_BP_DIRECT	GO:0035115~embryonic forelimb morphogenesis	6	2.7522935779816518	7.476740492412554E-6	MSX2, WNT3, OSR1, ALX4, WNT7A, TWIST1	146	32	16792	21.565068493150683	0.007856962146974289	0.002625876574771646	0.011892972508686928
UP_KEYWORDS	Craniosynostosis	4	1.834862385321101	8.538817367230827E-4	MSX2, EFNB1, ALX4, TWIST1	178	22	20581	21.022471910112362	0.1592088959222897	0.056165091562748626	1.0675800143725267
GOTERM_BP_DIRECT	GO:0060363~cranial suture morphogenesis	3	1.3761467889908259	0.0010858278042776435	MSX2, TWIST1, FGF4	146	6	16792	57.50684931506849	0.6821484147525247	0.20485766581393283	1.7133724594140198
GOTERM_BP_DIRECT	GO:0060021~palate development	5	2.293577981651376	0.004229978542953754	OSR1, EPHB3, ALX4, WNT7A, TWIST1	146	76	16792	7.566690699351117	0.9885766123023444	0.31111048245915685	6.52079298754209
GOTERM_BP_DIRECT	GO:0042733~embryonic digit morphogenesis	4	1.834862385321101	0.012521145619533368	OSR1, ALX4, WNT7A, TWIST1	146	56	16792	8.215264187866927	0.99999831409237	0.5877864611659321	18.162759924357317
GOTERM_BP_DIRECT	GO:0043066~negative regulation of apoptotic process	6	2.7522935779816518	0.35699609579454705	MSX2, OSR1, SOX9, WNT7A, TWIST1, FGF4	146	455	16792	1.5166641577600481	1.0	0.9988315398906981	99.9110480777904
KEGG_PATHWAY	hsa05166:HTLV-I infection	4	1.834862385321101	0.38473823240463695	MSX2, ICAM1, WNT3, WNT7A	61	256	6910	1.7699795081967216	1.0	0.9932808046599805	99.55774043431957
GOTERM_BP_DIRECT	GO:0010628~positive regulation of gene expression	4	1.834862385321101	0.394796628325327	WNT3, ACTA1, OSR1, TWIST1	146	262	16792	1.755934330231099	1.0	0.999295264419157	99.96606932330822
KEGG_PATHWAY	hsa05205:Proteoglycans in cancer	3	1.3761467889908259	0.5223076276490382	WNT3, WNT7A, TWIST1	61	200	6910	1.6991803278688524	1.0	0.9971300961113194	99.97376126640474
Annotation Cluster 3	Enrichment Score: 2.3392263359272922
Category	Term	Count	%	PValue	Genes	List Total	Pop Hits	Pop Total	Fold Enrichment	Bonferroni	Benjamini	FDR
UP_SEQ_FEATURE	signal peptide	48	22.018348623853214	3.315235329130503E-4	DCC, ADAMTS18, ADAMTS17, NXPH2, RARRES2, GRIK3, CRLF1, LRRC4B, FGF10, PTH2, CGB7, TMEM155, EPHB3, TRH, GCGR, MMP25, CSMD1, FAM150A, WNT3, GRIN2B, UNC5A, FNDC1, IL1RAPL2, PRSS12, FGF4, COL4A4, ICAM1, TMEM59L, COL4A3, SOGA3, EFNB1, SCUBE1, CLEC11A, SFRP5, NCAM2, CBLN1, IGSF21, THBD, COL19A1, CPE, TACSTD2, LRRC3B, GIPR, C1QL2, CA4, SCGB3A1, PYY, WNT7A	174	3346	20063	1.654100624523363	0.17303630116367907	0.061367728204292926	0.48544773883917314
UP_SEQ_FEATURE	glycosylation site:N-linked (GlcNAc...)	55	25.229357798165136	0.0011484542590551152	NXPH2, SLC5A5, GRIK3, SLC9A2, LRRC4B, FGF10, CGB7, KISS1R, WNT3, HTR1A, GRIN2B, UNC5A, CH25H, GLTPD2, ICAM1, GPR139, SCUBE1, EFNB1, CFTR, TMEM26, NCAM2, CBLN1, THBD, CPE, TACSTD2, GIPR, ADAMTS18, DCC, SGCZ, ADAMTS17, FUT9, MAL2, NPY2R, GPR149, CRLF1, OXTR, EPHB3, SYPL2, GCGR, CSMD1, SLC32A1, HCRTR2, HRH3, FNDC1, TMEM30B, IL1RAPL2, PRSS12, COL4A4, TMEM59L, COL4A3, SLC10A4, IGSF21, LRRC3B, ABO, WNT…	174	4234	20063	1.49781598336401	0.48234302079059244	0.15177607418983619	1.6723171781722779
UP_KEYWORDS	Glycoprotein	58	26.605504587155966	0.0011963620654769818	NXPH2, SLC5A5, GRIK3, SLC9A2, LRRC4B, FGF10, CGB7, MMP25, KISS1R, WNT3, HTR1A, GRIN2B, UNC5A, CH25H, GLTPD2, ICAM1, GPR139, SCUBE1, EFNB1, CFTR, TMEM26, NCAM2, CBLN1, THBD, CPE, TACSTD2, GIPR, CA4, ADAMTS18, DCC, SGCZ, ADAMTS17, FUT9, MAL2, NPY2R, GPR149, CRLF1, OXTR, EPHB3, SYPL2, GCGR, CSMD1, SLC32A1, HCRTR2, HRH3, FNDC1, TMEM30B, IL1RAPL2, PRSS12, COL4A4, TMEM59L, COL4A3, SLC10A4, CLEC11A, IGS…	178	4551	20581	1.4735593362614465	0.21573389015907807	0.05894314607824658	1.4928164776597197
UP_KEYWORDS	Secreted	30	13.761467889908257	0.0027706854160457484	ADAMTS18, NXPH2, ADAMTS17, RARRES2, CRLF1, FGF10, PTH2, CGB7, TMEM155, TRH, MMP25, FAM150A, WNT3, FNDC1, PRSS12, FGF4, COL4A4, COL4A3, SCUBE1, CLEC11A, SFRP5, CBLN1, IGSF21, COL19A1, CPE, C1QL2, PYY, SCGB3A1, WNT7A, ABO	178	1965	20581	1.7652457329101983	0.4306328320132389	0.08960037521505237	3.42600099574607
UP_KEYWORDS	Signal	51	23.394495412844037	0.006334360832350041	NXPH2, RARRES2, GRIK3, LRRC4B, FGF10, VPS37B, CGB7, MMP25, FAM150A, WNT3, GRIN2B, UNC5A, FGF4, ICAM1, PIGZ, SOGA3, SCUBE1, EFNB1, NCAM2, CBLN1, THBD, CPE, TACSTD2, GIPR, CA4, C1QL2, SCGB3A1, DCC, ADAMTS18, ADAMTS17, CRLF1, PTH2, TMEM155, EPHB3, TRH, GCGR, CSMD1, FNDC1, IL1RAPL2, PRSS12, COL4A4, TMEM59L, COL4A3, CLEC11A, SFRP5, IGSF21, COL19A1, LRRC3B, PYY, ABO, WNT7A	178	4160	20581	1.4175008102852202	0.7247196175556054	0.14891701546876213	7.673717021770465
UP_KEYWORDS	Disulfide bond	43	19.724770642201836	0.009818119775826206	DCC, ADAMTS18, SGCZ, ADAMTS17, RARRES2, GRIK3, GPR149, NPY2R, CRLF1, LRRC4B, SYT9, OXTR, CGB7, EPHB3, GCGR, MMP25, CSMD1, HCRTR2, KISS1R, WNT3, HTR1A, GRIN2B, UNC5A, COX6B2, IL1RAPL2, PRSS12, COL4A4, ICAM1, COL4A3, SYT10, EFNB1, SCUBE1, CLEC11A, SFRP5, NCAM2, CBLN1, IGSF21, THBD, COL19A1, TACSTD2, GIPR, CA4, WNT7A	178	3434	20581	1.4478202116312093	0.8650602601734121	0.18150885204130596	11.659322890939217
GOTERM_CC_DIRECT	GO:0005576~extracellular region	23	10.550458715596331	0.028125527404747636	COL4A4, COL4A3, NXPH2, RARRES2, CRLF1, FGF10, PTH2, CGB7, TMEM155, TRH, EPHB3, CLEC11A, IGSF21, CBLN1, WNT3, COL19A1, FAM150A, FNDC1, C1QL2, PYY, ABO, WNT7A, FGF4	163	1610	18224	1.5971954425942154	0.9935878897618342	0.5139125306208177	29.56038674774778
UP_SEQ_FEATURE	disulfide bond	33	15.137614678899084	0.08755472644551869	DCC, ADAMTS18, SGCZ, ADAMTS17, GPR149, NPY2R, CRLF1, LRRC4B, OXTR, CGB7, GCGR, MMP25, CSMD1, KISS1R, HTR1A, UNC5A, COX6B2, IL1RAPL2, PRSS12, COL4A4, ICAM1, COL4A3, SCUBE1, EFNB1, CLEC11A, SFRP5, NCAM2, CBLN1, IGSF21, THBD, TACSTD2, GIPR, CA4	174	2917	20063	1.3044400836948684	1.0	0.8979927773402018	73.93912063513338
Annotation Cluster 4	Enrichment Score: 2.0557687016554627
Category	Term	Count	%	PValue	Genes	List Total	Pop Hits	Pop Total	Fold Enrichment	Bonferroni	Benjamini	FDR
UP_SEQ_FEATURE	glycosylation site:N-linked (GlcNAc...)	55	25.229357798165136	0.0011484542590551152	NXPH2, SLC5A5, GRIK3, SLC9A2, LRRC4B, FGF10, CGB7, KISS1R, WNT3, HTR1A, GRIN2B, UNC5A, CH25H, GLTPD2, ICAM1, GPR139, SCUBE1, EFNB1, CFTR, TMEM26, NCAM2, CBLN1, THBD, CPE, TACSTD2, GIPR, ADAMTS18, DCC, SGCZ, ADAMTS17, FUT9, MAL2, NPY2R, GPR149, CRLF1, OXTR, EPHB3, SYPL2, GCGR, CSMD1, SLC32A1, HCRTR2, HRH3, FNDC1, TMEM30B, IL1RAPL2, PRSS12, COL4A4, TMEM59L, COL4A3, SLC10A4, IGSF21, LRRC3B, ABO, WNT…	174	4234	20063	1.49781598336401	0.48234302079059244	0.15177607418983619	1.6723171781722779
UP_KEYWORDS	Glycoprotein	58	26.605504587155966	0.0011963620654769818	NXPH2, SLC5A5, GRIK3, SLC9A2, LRRC4B, FGF10, CGB7, MMP25, KISS1R, WNT3, HTR1A, GRIN2B, UNC5A, CH25H, GLTPD2, ICAM1, GPR139, SCUBE1, EFNB1, CFTR, TMEM26, NCAM2, CBLN1, THBD, CPE, TACSTD2, GIPR, CA4, ADAMTS18, DCC, SGCZ, ADAMTS17, FUT9, MAL2, NPY2R, GPR149, CRLF1, OXTR, EPHB3, SYPL2, GCGR, CSMD1, SLC32A1, HCRTR2, HRH3, FNDC1, TMEM30B, IL1RAPL2, PRSS12, COL4A4, TMEM59L, COL4A3, SLC10A4, CLEC11A, IGS…	178	4551	20581	1.4735593362614465	0.21573389015907807	0.05894314607824658	1.4928164776597197
UP_SEQ_FEATURE	transmembrane region	60	27.522935779816514	0.005373662192934106	SLC5A5, GRIK3, SLC9A2, SLC16A12, LRRC4B, SYT9, KISS1R, HTR1A, GRIN2B, UNC5A, CH25H, ATP8B1, KCNG1, GJD2, ICAM1, GJD3, GPR139, PIGZ, COL23A1, SOGA3, EFNB1, CFTR, TMEM200C, TMEM26, NCAM2, THBD, LHFPL4, TACSTD2, GIPR, DEGS2, SGCZ, DCC, FUT9, MAL2, TMEM215, NPY2R, GPR149, OXTR, CABP7, EPHB3, ABCA3, SYPL2, GCGR, CSMD1, SLC32A1, HCRTR2, HRH3, OTOP2, TMEM30B, IL1RAPL2, MGARP, TMEM59L, SYT10, SLC10A4, RP…	174	5056	20063	1.3683298777826276	0.9543800992864393	0.40224155200387957	7.603157214801371
GOTERM_CC_DIRECT	GO:0005886~plasma membrane	51	23.394495412844037	0.009190958455049103	SLC5A5, GRIK3, SLC9A2, SYT9, FGF10, VPS37B, MMP25, KISS1R, WNT3, HTR1A, GRIN2B, UNC5A, RASL10A, ATP8B1, KCNG1, GJD2, ICAM1, COL23A1, GPR139, EFNB1, CFTR, RFTN1, PRKD1, NCAM2, THBD, CPE, STXBP6, GIPR, CA4, C2CD4B, SH3GL2, DCC, NPY2R, OXTR, CABP7, EPHB3, TRH, ABCA3, GCGR, SLC32A1, HCRTR2, HRH3, TMEM30B, PRSS12, SYT10, DGKK, TRADD, ADAP2, ATP8A2, WNT7A, TMEM88	163	4121	18224	1.3836417690029967	0.8049153468488994	0.5583161162651499	10.721872182422743
UP_KEYWORDS	Transmembrane helix	64	29.357798165137616	0.009941346488385754	SLC5A5, GRIK3, SLC9A2, SLC16A12, LRRC4B, SYT9, KISS1R, HTR1A, GRIN2B, UNC5A, CH25H, ATP8B1, KCNG1, GJD2, ICAM1, GJD3, GPR139, PIGZ, COL23A1, SOGA3, EFNB1, CFTR, TMEM200C, TMEM26, NCAM2, THBD, LHFPL4, TACSTD2, GIPR, CA4, DEGS2, ADAMTS18, SGCZ, DCC, FUT9, MAL2, TMEM215, NPY2R, GPR149, OXTR, CABP7, EPHB3, GCGR, ABCA3, SYPL2, CSMD1, HCRTR2, SLC32A1, HRH3, OTOP2, TMEM30B, IL1RAPL2, MGARP, ZNF804A, TME…	178	5634	20581	1.3134380746112089	0.8684267571195748	0.16838114887794076	11.797356214713394
UP_KEYWORDS	Transmembrane	64	29.357798165137616	0.010636378013083973	SLC5A5, GRIK3, SLC9A2, SLC16A12, LRRC4B, SYT9, KISS1R, HTR1A, GRIN2B, UNC5A, CH25H, ATP8B1, KCNG1, GJD2, ICAM1, GJD3, GPR139, PIGZ, COL23A1, SOGA3, EFNB1, CFTR, TMEM200C, TMEM26, NCAM2, THBD, LHFPL4, TACSTD2, GIPR, CA4, DEGS2, ADAMTS18, SGCZ, DCC, FUT9, MAL2, TMEM215, NPY2R, GPR149, OXTR, CABP7, EPHB3, GCGR, ABCA3, SYPL2, CSMD1, HCRTR2, SLC32A1, HRH3, OTOP2, TMEM30B, IL1RAPL2, MGARP, ZNF804A, TME…	178	5651	20581	1.3094868363757832	0.8859079578412974	0.15378410039979262	12.572190621624557
UP_SEQ_FEATURE	topological domain:Cytoplasmic	43	19.724770642201836	0.011233920573976534	DCC, SGCZ, SLC5A5, FUT9, MAL2, GRIK3, GPR149, NPY2R, SLC9A2, SLC16A12, LRRC4B, SYT9, CABP7, OXTR, EPHB3, GCGR, SYPL2, CSMD1, SLC32A1, HCRTR2, KISS1R, HTR1A, GRIN2B, HRH3, UNC5A, ATP8B1, IL1RAPL2, KCNG1, GJD2, ICAM1, GJD3, GPR139, COL23A1, SYT10, EFNB1, CFTR, SLC10A4, NCAM2, THBD, TACSTD2, GIPR, ATP8A2, ABO	174	3456	20063	1.4346347514899958	0.998456134829751	0.5547784562237567	15.278761602256141
UP_KEYWORDS	Membrane	80	36.69724770642202	0.014552306221998462	SLC5A5, GRIK3, SLC16A12, SLC9A2, LRRC4B, VPS37B, SYT9, MMP25, KISS1R, HTR1A, GRIN2B, UNC5A, RASL10A, CH25H, ATP8B1, KCNG1, GJD2, ICAM1, GJD3, GPR139, PIGZ, COL23A1, GATM, SOGA3, EFNB1, SCUBE1, CFTR, TMEM200C, TMEM26, RFTN1, PRKD1, NCAM2, BSPRY, CBLN1, THBD, LHFPL4, STXBP6, CPE, KLHL17, TACSTD2, GIPR, CA4, SH3GL2, DEGS2, ADAMTS18, SGCZ, DCC, FUT9, MAL2, TMEM215, NPY2R, GPR149, OXTR, CABP7, EPHB3, …	178	7494	20581	1.2343057966972828	0.9489945920031927	0.19148724946273077	16.821904762482
UP_KEYWORDS	Cell membrane	39	17.889908256880734	0.019695183342856585	SGCZ, MAL2, GRIK3, GPR149, NPY2R, SLC16A12, LRRC4B, CABP7, OXTR, EPHB3, GCGR, MMP25, HCRTR2, KISS1R, HTR1A, GRIN2B, HRH3, UNC5A, RASL10A, ATP8B1, TMEM30B, KCNG1, GJD2, GJD3, GPR139, COL23A1, SCUBE1, CFTR, SLC10A4, RFTN1, PRKD1, NCAM2, CBLN1, ADAP2, KLHL17, GIPR, ATP8A2, CA4, TMEM88	178	3175	20581	1.4202583384942051	0.9823676290838252	0.23601051574914134	22.114458055577156
UP_SEQ_FEATURE	topological domain:Extracellular	35	16.055045871559635	0.02185198710149129	DCC, SGCZ, SLC5A5, GPR149, NPY2R, GRIK3, SLC9A2, SLC16A12, LRRC4B, CABP7, OXTR, EPHB3, GCGR, CSMD1, HCRTR2, KISS1R, HTR1A, GRIN2B, HRH3, UNC5A, ATP8B1, IL1RAPL2, GJD2, ICAM1, GJD3, COL23A1, GPR139, EFNB1, CFTR, SLC10A4, NCAM2, THBD, TACSTD2, GIPR, ATP8A2	174	2787	20063	1.4480304698744995	0.9999968244232061	0.7180434019394482	27.693714729032138
GOTERM_CC_DIRECT	GO:0016021~integral component of membrane	57	26.146788990825687	0.04823737529501325	SLC5A5, GRIK3, SLC9A2, SLC16A12, LRRC4B, SYT9, MMP25, KISS1R, UNC5A, CH25H, ATP8B1, GJD2, ICAM1, GPR139, PIGZ, COL23A1, SOGA3, CFTR, TMEM200C, TMEM26, NCAM2, LHFPL4, STXBP6, TACSTD2, GIPR, CA4, DEGS2, ADAMTS18, SGCZ, DCC, FUT9, MAL2, TMEM215, GPR149, OXTR, CABP7, ABCA3, SYPL2, GCGR, CSMD1, SLC32A1, HCRTR2, HRH3, OTOP2, TMEM30B, IL1RAPL2, ZNF804A, TMEM59L, SYT10, NDUFA4L2, RPRML, SFRP5, LRRC3B, AT…	163	5163	18224	1.2343230323360295	0.9998416673846202	0.5831718521963851	45.515946358758
Annotation Cluster 5	Enrichment Score: 1.5294678198600955
Category	Term	Count	%	PValue	Genes	List Total	Pop Hits	Pop Total	Fold Enrichment	Bonferroni	Benjamini	FDR
UP_SEQ_FEATURE	topological domain:Extracellular	35	16.055045871559635	0.02185198710149129	DCC, SGCZ, SLC5A5, GPR149, NPY2R, GRIK3, SLC9A2, SLC16A12, LRRC4B, CABP7, OXTR, EPHB3, GCGR, CSMD1, HCRTR2, KISS1R, HTR1A, GRIN2B, HRH3, UNC5A, ATP8B1, IL1RAPL2, GJD2, ICAM1, GJD3, COL23A1, GPR139, EFNB1, CFTR, SLC10A4, NCAM2, THBD, TACSTD2, GIPR, ATP8A2	174	2787	20063	1.4480304698744995	0.9999968244232061	0.7180434019394482	27.693714729032138
GOTERM_CC_DIRECT	GO:0005887~integral component of plasma membrane	21	9.63302752293578	0.02622021665804636	ICAM1, SLC5A5, GJD3, NPY2R, GPR149, EFNB1, GRIK3, SLC16A12, OXTR, SLC10A4, EPHB3, GCGR, HCRTR2, PRKD1, KISS1R, THBD, HTR1A, HRH3, GRIN2B, TACSTD2, ATP8B1	163	1415	18224	1.6592772442498211	0.9909311244582597	0.5433407697183782	27.84531385142427
UP_KEYWORDS	Receptor	22	10.091743119266056	0.04502661811776642	DCC, ICAM1, RARRES2, GPR139, NPY2R, GPR149, GRIK3, CRLF1, NR4A2, OXTR, EPHB3, GCGR, HCRTR2, KISS1R, THBD, HTR1A, HRH3, GRIN2B, UNC5A, GIPR, ANXA2R, IL1RAPL2	178	1648	20581	1.5435188720410167	0.9999132584618373	0.4052342504911275	43.946864217631486
Annotation Cluster 6	Enrichment Score: 1.5056422596122727
Category	Term	Count	%	PValue	Genes	List Total	Pop Hits	Pop Total	Fold Enrichment	Bonferroni	Benjamini	FDR
GOTERM_BP_DIRECT	GO:0007218~neuropeptide signaling pathway	9	4.128440366972478	2.615216330816797E-6	HCRTR2, NXPH2, KISS1R, GPR139, CPE, GPR149, NPY2R, PTH2, PYY	146	101	16792	10.248745422487453	0.0027552541375653883	0.001378577306477613	0.0041600779143058375
KEGG_PATHWAY	hsa04080:Neuroactive ligand-receptor interaction	10	4.587155963302752	5.747875444483109E-4	HCRTR2, KISS1R, HTR1A, HRH3, GRIN2B, NPY2R, GRIK3, GIPR, OXTR, GCGR	61	277	6910	4.089483340237911	0.05750073378121834	0.05750073378121834	0.6396558769269145
GOTERM_MF_DIRECT	GO:0017046~peptide hormone binding	4	1.834862385321101	0.0016874828326494088	HCRTR2, GIPR, OXTR, GCGR	150	27	16881	16.672592592592594	0.364044958202824	0.20253210610258676	2.193620573574573
GOTERM_MF_DIRECT	GO:0008188~neuropeptide receptor activity	3	1.3761467889908259	0.007535770295204452	HCRTR2, KISS1R, GPR139	150	15	16881	22.508000000000003	0.8683007619243805	0.3975849466742555	9.45668475335053
UP_KEYWORDS	Receptor	22	10.091743119266056	0.04502661811776642	DCC, ICAM1, RARRES2, GPR139, NPY2R, GPR149, GRIK3, CRLF1, NR4A2, OXTR, EPHB3, GCGR, HCRTR2, KISS1R, THBD, HTR1A, HRH3, GRIN2B, UNC5A, GIPR, ANXA2R, IL1RAPL2	178	1648	20581	1.5435188720410167	0.9999132584618373	0.4052342504911275	43.946864217631486
GOTERM_BP_DIRECT	GO:0007200~phospholipase C-activating G-protein coupled receptor signaling pathway	3	1.3761467889908259	0.11121221672189208	HCRTR2, KISS1R, GPR139	146	66	16792	5.2278953922789535	1.0	0.9482564234979444	84.67132239404646
UP_KEYWORDS	G-protein coupled receptor	10	4.587155963302752	0.30022739929861036	HCRTR2, KISS1R, HTR1A, GPR139, HRH3, GPR149, NPY2R, GIPR, OXTR, GCGR	178	842	20581	1.3732018468600709	1.0	0.8589547994044539	98.87290989093933
SMART	SM01381:SM01381	3	1.3761467889908259	0.3573830494080993	HCRTR2, HTR1A, NPY2R	106	120	10057	2.371933962264151	1.0	0.9980773728362509	99.25453125814005
UP_KEYWORDS	Transducer	10	4.587155963302752	0.368978730076933	HCRTR2, KISS1R, HTR1A, GPR139, HRH3, GPR149, NPY2R, GIPR, OXTR, GCGR	178	899	20581	1.2861356563472521	1.0	0.8862315957797474	99.6926386455957
INTERPRO	IPR017452:GPCR, rhodopsin-like, 7TM	8	3.669724770642202	0.43732163387363143	HCRTR2, KISS1R, HTR1A, GPR139, HRH3, GPR149, NPY2R, OXTR	159	736	18559	1.2687312004375173	1.0	0.999879726141669	99.96296167332584
INTERPRO	IPR000276:G protein-coupled receptor, rhodopsin-like	7	3.211009174311927	0.5778085733771958	HCRTR2, KISS1R, HTR1A, GPR139, HRH3, NPY2R, OXTR	159	719	18559	1.1363878902388886	1.0	0.9999960883870155	99.99928449412242
GOTERM_BP_DIRECT	GO:0007186~G-protein coupled receptor signaling pathway	6	2.7522935779816518	0.8935493134016224	SFRP5, KISS1R, HTR1A, GPR139, OXTR, PYY	146	899	16792	0.7676108918585338	1.0	0.9999999999907979	99.99999999999997
Annotation Cluster 7	Enrichment Score: 1.4616037256455556
Category	Term	Count	%	PValue	Genes	List Total	Pop Hits	Pop Total	Fold Enrichment	Bonferroni	Benjamini	FDR
INTERPRO	IPR008160:Collagen triple helix repeat	5	2.293577981651376	0.005287004454240851	COL4A4, COL4A3, COL23A1, COL19A1, C1QL2	159	82	18559	7.117272587820218	0.8524623487861557	0.3180059698767028	7.0245346766790835
GOTERM_CC_DIRECT	GO:0005581~collagen trimer	5	2.293577981651376	0.009175691246704969	COL4A4, COL4A3, COL23A1, COL19A1, C1QL2	163	92	18224	6.076287009869299	0.804382558073394	0.804382558073394	10.704973471589419
UP_KEYWORDS	Collagen	5	2.293577981651376	0.010207132723828588	COL4A4, COL4A3, COL23A1, COL19A1, C1QL2	178	98	20581	5.8991630360009175	0.8754060577872362	0.15933155939737653	12.09440306999775
GOTERM_CC_DIRECT	GO:0005788~endoplasmic reticulum lumen	6	2.7522935779816518	0.028622386263070166	COL4A4, COL4A3, WNT3, COL23A1, COL19A1, WNT7A	163	192	18224	3.493865030674847	0.994142773384722	0.47402935861431483	30.001437666550125
UP_SEQ_FEATURE	short sequence motif:Cell attachment site	4	1.834862385321101	0.0441170689475897	COL4A4, COL4A3, COL19A1, CLEC11A	174	91	20063	5.068333964885689	0.9999999999940858	0.8012790956414285	48.42771590977959
UP_KEYWORDS	Hydroxylation	4	1.834862385321101	0.04874215362267862	COL4A4, COL4A3, THBD, COL19A1	178	95	20581	4.86836191602602	0.9999606861873471	0.3978187093152704	46.62621500451357
INTERPRO	IPR016187:C-type lectin fold	4	1.834862385321101	0.07060608424671039	COL4A4, COL4A3, THBD, CLEC11A	159	112	18559	4.168688230008986	0.9999999999966876	0.928876407572032	63.4341840169649
GOTERM_BP_DIRECT	GO:0030198~extracellular matrix organization	5	2.293577981651376	0.09007251342539249	COL4A4, COL4A3, ICAM1, COL19A1, SOX9	146	196	16792	2.9340229242381883	1.0	0.937097046783169	77.72078677809736
GOTERM_BP_DIRECT	GO:0030574~collagen catabolic process	3	1.3761467889908259	0.10566845946424258	COL4A4, COL4A3, COL19A1	146	64	16792	5.391267123287671	1.0	0.9474256167686743	83.07758003018813
GOTERM_MF_DIRECT	GO:0005201~extracellular matrix structural constituent	3	1.3761467889908259	0.11819892484184932	COL4A4, COL4A3, COL19A1	150	67	16881	5.03910447761194	0.9999999999999977	0.9100010050150988	80.83300518010796
Annotation Cluster 8	Enrichment Score: 1.3701195709624614
Category	Term	Count	%	PValue	Genes	List Total	Pop Hits	Pop Total	Fold Enrichment	Bonferroni	Benjamini	FDR
GOTERM_MF_DIRECT	GO:0001077~transcriptional activator activity, RNA polymerase II core promoter proximal region sequence-specific binding	9	4.128440366972478	0.0011905491865716704	HLF, GCM2, CDX4, EBF3, FOXA1, NR4A2, NEUROG3, SOX9, MEIS1	150	236	16881	4.291779661016949	0.27331142662292585	0.27331142662292585	1.5523018356247476
GOTERM_BP_DIRECT	GO:0006366~transcription from RNA polymerase II promoter	13	5.963302752293578	0.0016596426560925902	HLF, BARX1, GCM2, CDX4, EBF3, RFX6, FOXA1, NEUROD2, NEUROG3, SOX9, ALX4, MEIS1, YBX2	146	513	16792	2.9145771582685787	0.8266387246321019	0.19671619422440867	2.6076695053058763
GOTERM_BP_DIRECT	GO:0045944~positive regulation of transcription from RNA polymerase II promoter	19	8.715596330275229	0.0019942946916260405	HLF, CDX4, RFX6, FOXA1, NR4A2, FGF10, NEUROG3, SOX9, MEIS1, PRKD1, BARX1, GCM2, OSR1, EBF3, NEUROD2, ALX4, WNT7A, TWIST1, FGF4	146	981	16792	2.227584377138229	0.8782860515471771	0.20864536542878875	3.1257021538163787
UP_KEYWORDS	DNA-binding	30	13.761467889908257	0.005064680607273166	HLF, CDX4, SOX9, MEIS1, YBX2, MSX2, BARX1, NKX1-1, NKX1-2, GBX1, FOXD2, ALX4, CHD5, TWIST1, SCRT2, TBX15, NOTO, RFX6, FOXA1, NR4A2, NEUROG3, VSX2, PURA, FOXN4, GCM2, ISL2, EBF3, IRF8, NEUROD2, TCF15	178	2050	20581	1.692052617155385	0.6432580412260356	0.1369209021560558	6.18045303664857
UP_KEYWORDS	Transcription	29	13.302752293577983	0.057287086240145696	SCRT2, HLF, TBX15, NOTO, CDX4, RFX6, FOXA1, NR4A2, NEUROG3, VSX2, SOX9, MEIS1, FOXN4, PURA, NOC2L, MSX2, BARX1, GCM2, ZNF703, OSR1, EBF3, IRF8, NEUROD2, GBX1, ALX4, FOXD2, CHD5, TCF15, TWIST1	178	2398	20581	1.3982836820946294	0.9999937045086638	0.4346274167528624	52.34700259902312
UP_KEYWORDS	Transcription regulation	28	12.844036697247708	0.066722869971109	SCRT2, HLF, TBX15, NOTO, CDX4, RFX6, FOXA1, NR4A2, NEUROG3, SOX9, VSX2, FOXN4, PURA, NOC2L, MSX2, BARX1, GCM2, ZNF703, OSR1, EBF3, IRF8, NEUROD2, GBX1, ALX4, FOXD2, CHD5, TCF15, TWIST1	178	2332	20581	1.3882764468942124	0.9999991831231588	0.47121412619512726	58.004965099431736
GOTERM_BP_DIRECT	GO:0000122~negative regulation of transcription from RNA polymerase II promoter	11	5.045871559633028	0.09410645544696314	SCRT2, MSX2, TBX15, OSR1, CDX4, FOXA1, IRF8, NR4A2, NEUROG3, TWIST1, NOC2L	146	720	16792	1.7571537290715373	1.0	0.9356828857002646	79.24109677431595
GOTERM_MF_DIRECT	GO:0003700~transcription factor activity, sequence-specific DNA binding	11	5.045871559633028	0.3423458983728902	HLF, BARX1, TBX15, FOXA1, IRF8, NEUROD2, SOX9, FOXD2, TCF15, FOXN4, PURA	150	961	16881	1.2881789802289283	1.0	0.9924268666781695	99.59283822438218
GOTERM_BP_DIRECT	GO:0006351~transcription, DNA-templated	18	8.256880733944955	0.5264878962016698	SCRT2, TBX15, NOTO, NR4A2, VSX2, NOC2L, PURA, FOXN4, MSX2, ZNF703, OSR1, EBF3, IRF8, GBX1, FOXD2, CHD5, TCF15, TWIST1	146	1955	16792	1.0589496549066322	1.0	0.99994094079643	99.99931557679551
UP_KEYWORDS	Nucleus	42	19.26605504587156	0.7857066347489944	HLF, CDX4, SRSF12, FAM110C, UBE2QL1, SOX9, MEIS1, YBX2, MSX2, BARX1, ZNF703, OSR1, NKX1-1, NKX1-2, RASL10A, GBX1, FOXD2, ALX4, CHD5, TWIST1, SCRT2, TBX15, FBXL21, NOTO, RFX6, FOXA1, NR4A2, NEUROG3, VSX2, FOXN4, PURA, TRADD, NOC2L, ISL2, GCM2, CPE, EBF3, IRF8, NEUROD2, CMTM8, C2CD4B, TCF15	178	5244	20581	0.926047103591906	1.0	0.9924483248491744	99.99999960695052
GOTERM_CC_DIRECT	GO:0005634~nucleus	44	20.18348623853211	0.8346734197336405	HLF, SLC5A5, CDX4, FGF10, UBE2QL1, SOX9, TRH, MEIS1, YBX2, MSX2, BARX1, ZNF704, ZNF703, OSR1, NKX1-1, NKX1-2, GBX1, FOXD2, ALX4, CHD5, TWIST1, TBX15, FBXL21, NOTO, RFX6, EFNB1, FOXA1, NR4A2, NEUROG3, VSX2, FOXN4, PURA, TRADD, NOC2L, PRKD1, ISL2, KIAA2022, GCM2, CPE, TACSTD2, EBF3, NEUROD2, DUSP9, TCF15	163	5415	18224	0.9084694299520193	1.0	0.9999885499047202	99.9999999749402
Annotation Cluster 9	Enrichment Score: 1.1911852522545177
Category	Term	Count	%	PValue	Genes	List Total	Pop Hits	Pop Total	Fold Enrichment	Bonferroni	Benjamini	FDR
UP_SEQ_FEATURE	domain:Fibronectin type-III 2	5	2.293577981651376	0.028214698543484754	DCC, NCAM2, FNDC1, CRLF1, EPHB3	174	133	20063	4.334759312073286	0.9999999245261046	0.7167706780178197	34.29776665743135
UP_SEQ_FEATURE	domain:Fibronectin type-III 1	5	2.293577981651376	0.02889371139524649	DCC, NCAM2, FNDC1, CRLF1, EPHB3	174	134	20063	4.3024103619831875	0.9999999494341627	0.698805565219796	34.96830918721384
SMART	SM00060:FN3	5	2.293577981651376	0.0717529009382851	DCC, NCAM2, FNDC1, CRLF1, EPHB3	106	150	10057	3.162578616352201	0.9993709336354504	0.9749188045629876	56.17050559768255
INTERPRO	IPR003961:Fibronectin, type III	5	2.293577981651376	0.10077262172342365	DCC, NCAM2, FNDC1, CRLF1, EPHB3	159	207	18559	2.8194026676389266	1.0	0.9590511765625528	76.76293607796401
INTERPRO	IPR013783:Immunoglobulin-like fold	12	5.5045871559633035	0.18776427826439418	DCC, ICAM1, NCAM2, IGSF21, LOC100996693, EBF3, UNC5A, FNDC1, CRLF1, LRRC4B, IL1RAPL2, EPHB3	159	951	18559	1.4728488383627958	1.0	0.9807708703737265	94.25805101322578
Annotation Cluster 10	Enrichment Score: 1.1167930733685256
Category	Term	Count	%	PValue	Genes	List Total	Pop Hits	Pop Total	Fold Enrichment	Bonferroni	Benjamini	FDR
UP_SEQ_FEATURE	domain:F-box	4	1.834862385321101	0.025238769345186984	FBXL21, FBXL8, FBXO41, FBXL16	174	73	20063	6.318060148008188	0.9999995647930044	0.7049529190501602	31.282251607351274
INTERPRO	IPR001810:F-box domain, cyclin-like	4	1.834862385321101	0.025276303412947527	FBXL21, FBXL8, FBXO41, FBXL16	159	74	18559	6.309365969743328	0.9999031208556317	0.7329427775448378	29.65462862197823
UP_KEYWORDS	Ubl conjugation pathway	6	2.7522935779816518	0.6995826742757758	KLHL17, FBXL21, FBXL8, FBXO41, UBE2QL1, FBXL16	178	680	20581	1.0202081956378057	1.0	0.9872134601299839	99.9999725927052
Annotation Cluster 11	Enrichment Score: 1.1114650042061052
Category	Term	Count	%	PValue	Genes	List Total	Pop Hits	Pop Total	Fold Enrichment	Bonferroni	Benjamini	FDR
UP_SEQ_FEATURE	DNA-binding region:Basic motif	5	2.293577981651376	0.05283068166749153	HLF, NEUROD2, NEUROG3, TCF15, TWIST1	174	163	20063	3.5369508497285103	0.9999999999999689	0.8223306073451124	54.91334305107438
INTERPRO	IPR011598:Myc-type, basic helix-loop-helix (bHLH) domain	4	1.834862385321101	0.07665726066446257	NEUROD2, NEUROG3, TCF15, TWIST1	159	116	18559	4.024940360008675	0.9999999999996867	0.9270081085930632	66.5730069749477
UP_SEQ_FEATURE	domain:Helix-loop-helix motif	4	1.834862385321101	0.07743648884068571	NEUROD2, NEUROG3, TCF15, TWIST1	174	115	20063	4.0105947026486755	1.0	0.8891084836866816	69.36063503699124
SMART	SM00353:HLH	4	1.834862385321101	0.1142233308160356	NEUROD2, NEUROG3, TCF15, TWIST1	106	113	10057	3.358490566037736	0.9999939032348271	0.9503093283541764	73.9120393748435
Annotation Cluster 12	Enrichment Score: 1.0824075498240353
Category	Term	Count	%	PValue	Genes	List Total	Pop Hits	Pop Total	Fold Enrichment	Bonferroni	Benjamini	FDR
GOTERM_BP_DIRECT	GO:0017158~regulation of calcium ion-dependent exocytosis	3	1.3761467889908259	0.036588991524172	SYT10, C2CD4B, SYT9	146	35	16792	9.858317025440313	1.0	0.7925804394123459	44.730838750618794
GOTERM_BP_DIRECT	GO:0048791~calcium ion-regulated exocytosis of neurotransmitter	3	1.3761467889908259	0.04456504339736246	SYT10, C2CD4B, SYT9	146	39	16792	8.847207586933614	1.0	0.8095720693557573	51.57728344788617
GOTERM_MF_DIRECT	GO:0030276~clathrin binding	3	1.3761467889908259	0.07708251759334557	SYT10, C2CD4B, SYT9	150	52	16881	6.492692307692308	0.9999999995390542	0.8332864790452101	65.12734281158814
GOTERM_BP_DIRECT	GO:0006906~vesicle fusion	3	1.3761467889908259	0.09216379915715602	SYT10, C2CD4B, SYT9	146	59	16792	5.848154167634084	1.0	0.936518644927233	78.52151373972565
GOTERM_MF_DIRECT	GO:0005544~calcium-dependent phospholipid binding	3	1.3761467889908259	0.09291367182326905	SYT10, C2CD4B, SYT9	150	58	16881	5.821034482758621	0.9999999999955349	0.8660600794193406	72.21562714660028
GOTERM_MF_DIRECT	GO:0019905~syntaxin binding	3	1.3761467889908259	0.14800505391641844	SYT10, C2CD4B, SYT9	150	77	16881	4.3846753246753245	1.0	0.9428335269206238	87.79798854172472
INTERPRO	IPR000008:C2 calcium-dependent membrane targeting	4	1.834862385321101	0.166314436919191	SYT10, C2CD4B, SYT9, PTH2	159	165	18559	2.829655040975796	1.0	0.973959048082527	91.78523074208735
Annotation Cluster 13	Enrichment Score: 1.0576185450960847
Category	Term	Count	%	PValue	Genes	List Total	Pop Hits	Pop Total	Fold Enrichment	Bonferroni	Benjamini	FDR
INTERPRO	IPR001766:Transcription factor, fork head	3	1.3761467889908259	0.06530621936109368	FOXA1, FOXD2, FOXN4	159	49	18559	7.146322680015402	0.999999999974199	0.9333937233225034	60.46280712349057
UP_SEQ_FEATURE	DNA-binding region:Fork-head	3	1.3761467889908259	0.06919520506406343	FOXA1, FOXD2, FOXN4	174	50	20063	6.918275862068966	1.0	0.8718262091312862	65.08885855597816
SMART	SM00339:FH	3	1.3761467889908259	0.0925694069529499	FOXA1, FOXD2, FOXN4	106	49	10057	5.808817866769349	0.9999333917109948	0.9594638256434783	65.90875959323049
INTERPRO	IPR011991:Winged helix-turn-helix DNA-binding domain	5	2.293577981651376	0.140613751356864	RFX6, FOXA1, IRF8, FOXD2, FOXN4	159	235	18559	2.4834738391542888	1.0	0.9672564489375692	87.53280833796826
Annotation Cluster 14	Enrichment Score: 0.9416211012226157
Category	Term	Count	%	PValue	Genes	List Total	Pop Hits	Pop Total	Fold Enrichment	Bonferroni	Benjamini	FDR
UP_KEYWORDS	Extracellular matrix	8	3.669724770642202	0.007124338291399479	COL4A4, ADAMTS18, COL4A3, ADAMTS17, WNT3, COL19A1, WNT7A, MMP25	178	258	20581	3.585227767616061	0.7657618689695628	0.14893651997551982	8.591732841810417
GOTERM_CC_DIRECT	GO:0005578~proteinaceous extracellular matrix	8	3.669724770642202	0.010157751905965216	COL4A4, ADAMTS18, COL4A3, ADAMTS17, WNT3, COL19A1, WNT7A, MMP25	163	268	18224	3.337423312883436	0.8358731742124819	0.45248856993759645	11.786016769906183
GOTERM_CC_DIRECT	GO:0005788~endoplasmic reticulum lumen	6	2.7522935779816518	0.028622386263070166	COL4A4, COL4A3, WNT3, COL23A1, COL19A1, WNT7A	163	192	18224	3.493865030674847	0.994142773384722	0.47402935861431483	30.001437666550125
UP_SEQ_FEATURE	metal ion-binding site:Zinc; in inhibited form	3	1.3761467889908259	0.036521329747863894	ADAMTS18, ADAMTS17, MMP25	174	35	20063	9.883251231527094	0.9999999994485249	0.7585826965982385	42.07525051945289
UP_KEYWORDS	Cleavage on pair of basic residues	7	3.211009174311927	0.04208228185804895	ADAMTS18, ADAMTS17, CPE, PTH2, PYY, TRH, MMP25	178	294	20581	2.7529427501337613	0.9998379586425862	0.401537674209854	41.73631946895122
UP_SEQ_FEATURE	short sequence motif:Cysteine switch	3	1.3761467889908259	0.05748582181982495	ADAMTS18, ADAMTS17, MMP25	174	45	20063	7.686973180076628	0.9999999999999981	0.8322830510750356	58.05839699550983
UP_SEQ_FEATURE	metal ion-binding site:Zinc; catalytic	4	1.834862385321101	0.10070910098262983	ADAMTS18, ADAMTS17, CA4, MMP25	174	129	20063	3.575336362826339	1.0	0.9122206127271226	78.94127859236248
KEGG_PATHWAY	hsa05200:Pathways in cancer	7	3.211009174311927	0.12413327236194487	COL4A4, DCC, COL4A3, WNT3, FGF10, WNT7A, FGF4	61	393	6910	2.0176865640512243	0.9999988220768505	0.8972332017309141	77.2204464272302
UP_KEYWORDS	Metalloprotease	4	1.834862385321101	0.1432853680521242	ADAMTS18, ADAMTS17, CPE, MMP25	178	152	20581	3.0427261975162625	0.9999999999999768	0.7296626456863715	85.67419471929466
INTERPRO	IPR024079:Metallopeptidase, catalytic domain	3	1.3761467889908259	0.15148663825809985	ADAMTS18, ADAMTS17, MMP25	159	81	18559	4.323084090379688	1.0	0.9694475383979124	89.53372741050453
GOTERM_MF_DIRECT	GO:0004222~metalloendopeptidase activity	3	1.3761467889908259	0.263259993667633	ADAMTS18, ADAMTS17, MMP25	150	113	16881	2.9877876106194687	1.0	0.9865589675975471	98.19098558972196
UP_KEYWORDS	Zymogen	4	1.834862385321101	0.2797312433396463	ADAMTS18, ADAMTS17, CPE, MMP25	178	214	20581	2.1611887010395883	1.0	0.8590195813599149	98.3801004891055
UP_KEYWORDS	Deafness	3	1.3761467889908259	0.5116941656312861	COL4A4, COL4A3, ADAMTS17	178	198	20581	1.75187265917603	1.0	0.9517578986353676	99.98773792382862
UP_KEYWORDS	Protease	5	2.293577981651376	0.6916273316979858	ADAMTS18, ADAMTS17, CPE, PRSS12, MMP25	178	544	20581	1.0627168704560477	1.0	0.9869915510831282	99.99996193859704
GOTERM_MF_DIRECT	GO:0008270~zinc ion binding	10	4.587155963302752	0.7117017781302979	ADAMTS18, ADAMTS17, ISL2, BSPRY, CPE, GRIN2B, NR4A2, CA4, CHD5, MMP25	150	1169	16881	0.9627031650983746	1.0	0.9999447561783231	99.99999194398008
GOTERM_BP_DIRECT	GO:0006508~proteolysis	3	1.3761467889908259	0.9327563189023769	ADAMTS18, ADAMTS17, MMP25	146	500	16792	0.6900821917808219	1.0	0.9999999999999305	100.0
Annotation Cluster 15	Enrichment Score: 0.702159232419585
Category	Term	Count	%	PValue	Genes	List Total	Pop Hits	Pop Total	Fold Enrichment	Bonferroni	Benjamini	FDR
INTERPRO	IPR013098:Immunoglobulin I-set	5	2.293577981651376	0.03255463121205633	DCC, NCAM2, LOC100996693, UNC5A, LRRC4B	159	141	18559	4.139123065257148	0.9999935263615921	0.7754083764010874	36.53828641052459
UP_SEQ_FEATURE	domain:Ig-like C2-type 3	4	1.834862385321101	0.09896225743944907	DCC, ICAM1, NCAM2, IL1RAPL2	174	128	20063	3.60326867816092	1.0	0.9169214859765038	78.33289730932401
INTERPRO	IPR003599:Immunoglobulin subtype	8	3.669724770642202	0.13243424358837047	DCC, ICAM1, NCAM2, IGSF21, LOC100996693, UNC5A, LRRC4B, IL1RAPL2	159	497	18559	1.8788453994406693	1.0	0.9672550397617725	85.79982271050372
UP_SEQ_FEATURE	domain:Ig-like C2-type 4	3	1.3761467889908259	0.13969615634032026	DCC, ICAM1, NCAM2	174	76	20063	4.551497277676951	1.0	0.9488540849406841	89.01145018544665
INTERPRO	IPR013783:Immunoglobulin-like fold	12	5.5045871559633035	0.18776427826439418	DCC, ICAM1, NCAM2, IGSF21, LOC100996693, EBF3, UNC5A, FNDC1, CRLF1, LRRC4B, IL1RAPL2, EPHB3	159	951	18559	1.4728488383627958	1.0	0.9807708703737265	94.25805101322578
UP_KEYWORDS	Immunoglobulin domain	8	3.669724770642202	0.19161388088642334	DCC, ICAM1, NCAM2, IGSF21, UNC5A, CRLF1, LRRC4B, IL1RAPL2	178	546	20581	1.69411861546693	1.0	0.8222273106748763	93.09322405408167
UP_SEQ_FEATURE	domain:Ig-like C2-type 1	4	1.834862385321101	0.25322624415363393	DCC, ICAM1, NCAM2, IL1RAPL2	174	202	20063	2.2832593604188003	1.0	0.993717959605544	98.62310018297798
UP_SEQ_FEATURE	domain:Ig-like C2-type 2	4	1.834862385321101	0.2560393430628549	DCC, ICAM1, NCAM2, IL1RAPL2	174	203	20063	2.2720117773625503	1.0	0.9931571158478367	98.6972923076572
SMART	SM00409:IG	8	3.669724770642202	0.2620496620988696	DCC, ICAM1, NCAM2, IGSF21, LOC100996693, UNC5A, LRRC4B, IL1RAPL2	106	497	10057	1.527200941498045	0.999999999999914	0.9933557227992657	96.5488797097501
INTERPRO	IPR007110:Immunoglobulin-like domain	9	4.128440366972478	0.3348926045942241	DCC, ICAM1, NCAM2, IGSF21, LOC100996693, UNC5A, CRLF1, LRRC4B, IL1RAPL2	159	771	18559	1.3625284487188898	1.0	0.9993643814374686	99.63137321640293
KEGG_PATHWAY	hsa04514:Cell adhesion molecules (CAMs)	3	1.3761467889908259	0.35046270800188223	ICAM1, NCAM2, LRRC4B	61	142	6910	2.3932117293927497	1.0	0.9928326613841041	99.19005426212011
INTERPRO	IPR003598:Immunoglobulin subtype 2	4	1.834862385321101	0.3576977082215713	DCC, NCAM2, LOC100996693, LRRC4B	159	250	18559	1.8675723270440252	1.0	0.9995046068874112	99.77175628777229
SMART	SM00408:IGc2	4	1.834862385321101	0.4868109793666391	DCC, NCAM2, LOC100996693, LRRC4B	106	250	10057	1.5180377358490567	1.0	0.9997401741931113	99.93829010192506
Annotation Cluster 16	Enrichment Score: 0.6192044510108211
Category	Term	Count	%	PValue	Genes	List Total	Pop Hits	Pop Total	Fold Enrichment	Bonferroni	Benjamini	FDR
INTERPRO	IPR002219:Protein kinase C-like, phorbol ester/diacylglycerol binding	3	1.3761467889908259	0.10865671219486399	PRKD1, STAC2, DGKK	159	66	18559	5.305603201829617	1.0	0.9484920101013101	79.41108438688514
SMART	SM00109:C1	3	1.3761467889908259	0.14745205992769098	PRKD1, STAC2, DGKK	106	65	10057	4.378955007256894	0.9999998615917014	0.9575153127081217	82.92032503110411
GOTERM_BP_DIRECT	GO:0035556~intracellular signal transduction	3	1.3761467889908259	0.866321800164895	PRKD1, STAC2, DGKK	146	403	16792	0.8561813793806723	1.0	0.9999999999048969	99.99999999999875
Annotation Cluster 17	Enrichment Score: 0.5592818368699011
Category	Term	Count	%	PValue	Genes	List Total	Pop Hits	Pop Total	Fold Enrichment	Bonferroni	Benjamini	FDR
UP_KEYWORDS	Synapse	6	2.7522935779816518	0.1982844598634682	CBLN1, GRIN2B, KLHL17, GRIK3, LRRC4B, SYT9	178	357	20581	1.9432537059767727	1.0	0.8101656226233571	93.77611762745116
UP_KEYWORDS	Postsynaptic cell membrane	4	1.834862385321101	0.2000913753882687	CBLN1, GRIN2B, KLHL17, GRIK3	178	179	20581	2.583767497332245	1.0	0.7904524171244294	93.95008709528425
GOTERM_CC_DIRECT	GO:0045211~postsynaptic membrane	4	1.834862385321101	0.2876766050495707	CBLN1, GRIN2B, KLHL17, GRIK3	163	211	18224	2.1195010612624663	1.0	0.9644101727114248	98.4495840990016
UP_KEYWORDS	Cell junction	8	3.669724770642202	0.3617258889941676	GJD2, CBLN1, GJD3, GRIN2B, KLHL17, GRIK3, LRRC4B, SYT9	178	675	20581	1.3703537245110278	1.0	0.8858344844782258	99.64517854991585
GOTERM_CC_DIRECT	GO:0030054~cell junction	6	2.7522935779816518	0.38707010479197546	CBLN1, GRIN2B, KLHL17, GRIK3, LRRC4B, SYT9	163	459	18224	1.4614860259032039	1.0	0.9768800178902846	99.7552136447818
Annotation Cluster 18	Enrichment Score: 0.5458939299193631
Category	Term	Count	%	PValue	Genes	List Total	Pop Hits	Pop Total	Fold Enrichment	Bonferroni	Benjamini	FDR
UP_SEQ_FEATURE	repeat:LRR 3	6	2.7522935779816518	0.12269759521256615	NWD2, FBXL21, LRRC3B, LRRC4B, FBXL16, LRRC10B	174	302	20063	2.290819821877141	1.0	0.937841255832041	85.35631421345744
UP_KEYWORDS	Leucine-rich repeat	6	2.7522935779816518	0.13090580816066089	NWD2, FBXL21, LRRC3B, LRRC4B, FBXL16, LRRC10B	178	311	20581	2.230680299143755	0.9999999999995729	0.7101330520038394	82.84446277869851
UP_SEQ_FEATURE	repeat:LRR 1	6	2.7522935779816518	0.14499028956048732	NWD2, FBXL21, LRRC3B, LRRC4B, FBXL16, LRRC10B	174	321	20063	2.1552261252551292	1.0	0.9498065555686999	89.96317624104506
UP_SEQ_FEATURE	repeat:LRR 2	6	2.7522935779816518	0.14630770838333962	NWD2, FBXL21, LRRC3B, LRRC4B, FBXL16, LRRC10B	174	322	20063	2.1485328764189333	1.0	0.9462741614754611	90.18776673105988
UP_SEQ_FEATURE	repeat:LRR 5	4	1.834862385321101	0.32069413481452197	NWD2, LRRC4B, FBXL16, LRRC10B	174	231	20063	1.9966164104095137	1.0	0.9978765581009565	99.65694428858505
UP_SEQ_FEATURE	repeat:LRR 4	4	1.834862385321101	0.37749271749042124	NWD2, LRRC4B, FBXL16, LRRC10B	174	255	20063	1.8086995717827359	1.0	0.9992131086125168	99.90475743067357
INTERPRO	IPR001611:Leucine-rich repeat	4	1.834862385321101	0.38844008824430276	LRRC3B, LRRC4B, FBXL16, LRRC10B	159	263	18559	1.775258866011431	1.0	0.9996869178631511	99.88365788635129
INTERPRO	IPR003591:Leucine-rich repeat, typical subtype	3	1.3761467889908259	0.44893446293266853	LRRC3B, LRRC4B, LRRC10B	159	178	18559	1.9672461310154759	1.0	0.9998719836097563	99.97218933336828
UP_SEQ_FEATURE	repeat:LRR 7	3	1.3761467889908259	0.4497639815529279	LRRC4B, FBXL16, LRRC10B	174	176	20063	1.9654192789968652	1.0	0.9997634002423914	99.98443116160465
UP_SEQ_FEATURE	repeat:LRR 6	3	1.3761467889908259	0.5479930231516194	LRRC4B, FBXL16, LRRC10B	174	209	20063	1.6550899191552548	1.0	0.9999746131702218	99.99913132892834
SMART	SM00369:LRR_TYP	3	1.3761467889908259	0.5578268207436015	LRRC3B, LRRC4B, LRRC10B	106	178	10057	1.599056603773585	1.0	0.9998736671312576	99.98814905391907
Annotation Cluster 19	Enrichment Score: 0.5380928236979345
Category	Term	Count	%	PValue	Genes	List Total	Pop Hits	Pop Total	Fold Enrichment	Bonferroni	Benjamini	FDR
UP_KEYWORDS	Sodium transport	3	1.3761467889908259	0.26653320691588533	SLC5A5, SLC9A2, SLC10A4	178	117	20581	2.9647075770671276	1.0	0.8514454911150802	97.9649721793289
UP_KEYWORDS	Sodium	3	1.3761467889908259	0.28882534262446335	SLC5A5, SLC9A2, SLC10A4	178	124	20581	2.7973450525552734	1.0	0.8614959799808504	98.61912858344898
UP_KEYWORDS	Ion transport	8	3.669724770642202	0.31574385491437607	SLC5A5, BSPRY, GRIN2B, GRIK3, SLC9A2, SLC10A4, CFTR, KCNG1	178	642	20581	1.4407924673597257	1.0	0.8612310696201445	99.14964062131507
Annotation Cluster 20	Enrichment Score: 0.46698830175637274
Category	Term	Count	%	PValue	Genes	List Total	Pop Hits	Pop Total	Fold Enrichment	Bonferroni	Benjamini	FDR
GOTERM_BP_DIRECT	GO:0030198~extracellular matrix organization	5	2.293577981651376	0.09007251342539249	COL4A4, COL4A3, ICAM1, COL19A1, SOX9	146	196	16792	2.9340229242381883	1.0	0.937097046783169	77.72078677809736
GOTERM_BP_DIRECT	GO:0007155~cell adhesion	5	2.293577981651376	0.5628124243333503	COL4A3, ICAM1, NCAM2, COL19A1, EFNB1	146	459	16792	1.2528725340973528	1.0	0.9999609237151299	99.9998077270359
UP_KEYWORDS	Cell adhesion	4	1.834862385321101	0.7835724119811462	COL4A3, ICAM1, NCAM2, COL19A1	178	479	20581	0.9655415073538035	1.0	0.9927851126995275	99.99999955483236
Annotation Cluster 21	Enrichment Score: 0.40599742598751815
Category	Term	Count	%	PValue	Genes	List Total	Pop Hits	Pop Total	Fold Enrichment	Bonferroni	Benjamini	FDR
GOTERM_MF_DIRECT	GO:0005088~Ras guanyl-nucleotide exchange factor activity	3	1.3761467889908259	0.2698049001642045	GRIN2B, FGF10, FGF4	150	115	16881	2.935826086956522	1.0	0.98520614185692	98.39103235737386
KEGG_PATHWAY	hsa04015:Rap1 signaling pathway	4	1.834862385321101	0.27465639522290625	PRKD1, GRIN2B, FGF10, FGF4	61	210	6910	2.157689305230289	0.9999999999999957	0.9911284107279413	97.22338567680528
GOTERM_BP_DIRECT	GO:0000165~MAPK cascade	4	1.834862385321101	0.394796628325327	GRIN2B, FGF10, DUSP9, FGF4	146	262	16792	1.755934330231099	1.0	0.999295264419157	99.96606932330822
GOTERM_BP_DIRECT	GO:0043547~positive regulation of GTPase activity	6	2.7522935779816518	0.541364938152421	ICAM1, ADAP2, GRIN2B, FGF10, GCGR, FGF4	146	565	16792	1.2213844102315432	1.0	0.9999502305005998	99.99958810584998
KEGG_PATHWAY	hsa04014:Ras signaling pathway	3	1.3761467889908259	0.5892637988961176	GRIN2B, FGF10, FGF4	61	226	6910	1.5036994051936747	1.0	0.9977794231404424	99.99513661504217
Annotation Cluster 22	Enrichment Score: 0.27500547237386935
Category	Term	Count	%	PValue	Genes	List Total	Pop Hits	Pop Total	Fold Enrichment	Bonferroni	Benjamini	FDR
GOTERM_BP_DIRECT	GO:0045892~negative regulation of transcription, DNA-templated	6	2.7522935779816518	0.43241092630143896	MSX2, ZNF703, ATP8B1, SOX9, TWIST1, PURA	146	499	16792	1.382930244049743	1.0	0.9995734728044305	99.98777376150626
GOTERM_MF_DIRECT	GO:0008134~transcription factor binding	4	1.834862385321101	0.4595718538388065	MSX2, FOXA1, TWIST1, PURA	150	284	16881	1.5850704225352115	1.0	0.9977757849068629	99.96909309271183
UP_KEYWORDS	Repressor	5	2.293577981651376	0.752893418627196	MSX2, ZNF703, FOXA1, TWIST1, NOC2L	178	592	20581	0.976550637716368	1.0	0.9924994157510953	99.99999764557886
Annotation Cluster 23	Enrichment Score: 0.16681736377126205
Category	Term	Count	%	PValue	Genes	List Total	Pop Hits	Pop Total	Fold Enrichment	Bonferroni	Benjamini	FDR
UP_KEYWORDS	Zinc	22	10.091743119266056	0.4590588255026479	ADAMTS18, SCRT2, ADAMTS17, NR4A2, DGKK, MMP25, ZNF804B, PRKD1, BSPRY, GCM2, ZNF704, ISL2, ZNF703, ADAP2, STAC2, GRIN2B, OSR1, CPE, EBF3, CA4, CHD5, ZNF804A	178	2348	20581	1.083355664873763	1.0	0.9335676642035861	99.9556228989977
UP_KEYWORDS	Metal-binding	31	14.220183486238533	0.6324705564836552	ADAMTS18, ADAMTS17, SYT9, CABP7, MMP25, ZNF804B, ZNF704, ZNF703, STAC2, CYP27B1, GRIN2B, OSR1, CH25H, ATP8B1, CHD5, ZNF804A, SCRT2, SYT10, RASEF, NR4A2, DGKK, PRKD1, BSPRY, GCM2, ISL2, ADAP2, CPE, EBF3, ATP8A2, CA4, ABO	178	3640	20581	0.9847064452401532	1.0	0.9799105808061189	99.99965477254588
UP_KEYWORDS	Zinc-finger	14	6.422018348623854	0.7705684278813552	SCRT2, NR4A2, DGKK, ZNF804B, PRKD1, ZNF704, BSPRY, ZNF703, ADAP2, STAC2, OSR1, EBF3, CHD5, ZNF804A	178	1781	20581	0.908888454283353	1.0	0.9919340640302142	99.99999907335044
GOTERM_MF_DIRECT	GO:0046872~metal ion binding	13	5.963302752293578	0.961635926857337	SCRT2, PRKD1, ZNF804B, GCM2, ZNF704, ZNF703, ADAP2, STAC2, OSR1, EBF3, DGKK, ABO, ZNF804A	150	2069	16881	0.7071145480908652	1.0	0.9999999990793575	100.0
Annotation Cluster 24	Enrichment Score: 0.14544358882506153
Category	Term	Count	%	PValue	Genes	List Total	Pop Hits	Pop Total	Fold Enrichment	Bonferroni	Benjamini	FDR
INTERPRO	IPR001849:Pleckstrin homology domain	3	1.3761467889908259	0.674269387336268	PRKD1, ADAP2, DGKK	159	271	18559	1.2921395251688366	1.0	0.999999827722448	99.999979731341
INTERPRO	IPR011993:Pleckstrin homology-like domain	4	1.834862385321101	0.7079656456722486	PRKD1, ADAP2, DAB1, DGKK	159	427	18559	1.0934264209859634	1.0	0.9999998717916809	99.99999547909901
SMART	SM00233:PH	3	1.3761467889908259	0.7670498812343146	PRKD1, ADAP2, DGKK	106	264	10057	1.0781518010291595	1.0	0.9999994556188629	99.99999022030337
Annotation Cluster 25	Enrichment Score: 0.10835227019665325
Category	Term	Count	%	PValue	Genes	List Total	Pop Hits	Pop Total	Fold Enrichment	Bonferroni	Benjamini	FDR
UP_KEYWORDS	Golgi apparatus	7	3.211009174311927	0.7033787954904547	PRKD1, TMEM59L, FUT9, ATP8A2, ATP8B1, CABP7, ABO	178	812	20581	0.9967551336691205	1.0	0.9868083523642637	99.99997663987926
GOTERM_CC_DIRECT	GO:0005794~Golgi apparatus	7	3.211009174311927	0.784678259943731	PRKD1, FUT9, CPE, ATP8A2, ATP8B1, CA4, ABO	163	863	18224	0.906866473778871	1.0	0.999957536034167	99.99999935674656
UP_KEYWORDS	Magnesium	4	1.834862385321101	0.8571607919109392	PRKD1, GRIN2B, ATP8A2, ATP8B1	178	552	20581	0.8378521413450578	1.0	0.9972501192141935	99.99999999759528
Annotation Cluster 26	Enrichment Score: 0.07573842042607652
Category	Term	Count	%	PValue	Genes	List Total	Pop Hits	Pop Total	Fold Enrichment	Bonferroni	Benjamini	FDR
GOTERM_BP_DIRECT	GO:0055114~oxidation-reduction process	5	2.293577981651376	0.7566328205412267	CYP27B1, NDUFA4L2, CH25H, ACADL, DEGS2	146	592	16792	0.9713994816734542	1.0	0.9999999233193252	99.99999998274343
UP_KEYWORDS	Oxidoreductase	4	1.834862385321101	0.8804573041937646	CYP27B1, CH25H, ACADL, DEGS2	178	582	20581	0.7946638866365496	1.0	0.9978874021591047	99.99999999974324
UP_KEYWORDS	Lipid metabolism	3	1.3761467889908259	0.8895928061320381	CH25H, ACADL, DEGS2	178	433	20581	0.8010872667825726	1.0	0.9981643866047938	99.99999999990543
Annotation Cluster 27	Enrichment Score: 0.06376837851188788
Category	Term	Count	%	PValue	Genes	List Total	Pop Hits	Pop Total	Fold Enrichment	Bonferroni	Benjamini	FDR
UP_KEYWORDS	ATP-binding	11	5.045871559633028	0.7646088235529992	PRKD1, ACTA1, ATP8A2, ATP8B1, DGKK, CFTR, UBE2QL1, EPHB3, ABCA3, CHD5, MYO5B	178	1391	20581	0.9143490658244412	1.0	0.9925087071687824	99.9999987210707
UP_KEYWORDS	Nucleotide-binding	13	5.963302752293578	0.8518626528437707	ACTA1, RASEF, DGKK, CFTR, UBE2QL1, EPHB3, ABCA3, PRKD1, RASL10A, ATP8A2, ATP8B1, CHD5, MYO5B	178	1788	20581	0.8406637257119876	1.0	0.9971870290515313	99.99999999619985
GOTERM_MF_DIRECT	GO:0005524~ATP binding	11	5.045871559633028	0.8597757555914984	PRKD1, ACTA1, ATP8A2, ATP8B1, DGKK, CFTR, UBE2QL1, EPHB3, ABCA3, CHD5, MYO5B	150	1495	16881	0.8280535117056856	1.0	0.9999990387027218	99.9999999993759
UP_SEQ_FEATURE	nucleotide phosphate-binding region:ATP	4	1.834862385321101	0.9925043241647178	PRKD1, EPHB3, CHD5, MYO5B	174	994	20063	0.46400240523601377	1.0	1.0	100.0
Annotation Cluster 28	Enrichment Score: 0.01614186548672929
Category	Term	Count	%	PValue	Genes	List Total	Pop Hits	Pop Total	Fold Enrichment	Bonferroni	Benjamini	FDR
UP_SEQ_FEATURE	transit peptide:Mitochondrion	3	1.3761467889908259	0.9225643633917792	CYP27B1, GATM, ACADL	174	482	20063	0.7176634711689798	1.0	0.9999999999999455	100.0
UP_KEYWORDS	Transit peptide	3	1.3761467889908259	0.9470080902955393	CYP27B1, GATM, ACADL	178	536	20581	0.6471469897702499	1.0	0.9997166951484407	99.99999999999999
UP_KEYWORDS	Mitochondrion	5	2.293577981651376	0.9883867780685129	CYP27B1, GATM, COX6B2, ACADL, MGARP	178	1119	20581	0.5166380496229579	1.0	0.9999920838916279	100.0
GOTERM_CC_DIRECT	GO:0005739~mitochondrion	5	2.293577981651376	0.9980567748439231	CYP27B1, GATM, NEFH, ACADL, MGARP	163	1331	18224	0.4199988015837532	1.0	0.9999999999997654	100.0
