# Supplementary material for: Unique molecular events during reprogramming of human somatic cells to induced pluripotent stem cells (iPSCs) at naïve state
Source: eLife. 2018 Jan 30;7:e29518. doi: 10.7554/eLife.29518 (PMC5807049; doi:10.7554/eLife.29518)
Supplement: Source data 1. — The Source Data files include the source R code for Figures 2–6. The R scripts use the data in the ‘Expression Data’ folder with the relative path. The ‘Expression Data’ folder contains the non-redundant related gene expression, methylation and histone modification tables for the main figures and figure supplements. [file elife-29518-data1.zip › Source Data/Figure 5-source code data/bivalent_9_GO.txt]

Annotation Cluster 1	Enrichment Score: 1.9245936732806288
Category	Term	Count	%	PValue	Genes	List Total	Pop Hits	Pop Total	Fold Enrichment	Bonferroni	Benjamini	FDR
INTERPRO	IPR020846:Major facilitator superfamily domain	9	2.631578947368421	7.565210935547765E-4	SLC17A7, SLC45A3, SLC16A14, SLC16A10, SLCO4A1, SLC22A4, SLC18A2, SLC22A5, SLC40A1	262	138	18559	4.619731164951875	0.335973222941811	0.335973222941811	1.0958571956832586
INTERPRO	IPR011701:Major facilitator superfamily	5	1.461988304093567	0.014667156103242977	SLC17A7, SLC45A3, SLC16A14, SLC16A10, SLC18A2	262	67	18559	5.286259541984733	0.9996624166875876	0.8644513356479617	19.35668634902997
GOTERM_BP_DIRECT	GO:0055085~transmembrane transport	7	2.046783625730994	0.15172321062837435	SLC17A7, SLC45A3, SLC16A14, SLC16A10, SLC18A2, SLC47A1, ANKH	248	244	16792	1.942490745637229	1.0	0.9988513596791072	92.99301805359565

Annotation Cluster 2	Enrichment Score: 1.694290123103437
Category	Term	Count	%	PValue	Genes	List Total	Pop Hits	Pop Total	Fold Enrichment	Bonferroni	Benjamini	FDR
INTERPRO	IPR001849:Pleckstrin homology domain	12	3.508771929824561	0.001647996584510444	AGAP11, PLEKHG1, PREX1, PLCG2, PLEKHO1, CYTH3, CDH2, APBB1IP, DOCK11, PLEKHA2, PHLDA2, ARHGAP10	262	271	18559	3.136644038196107	0.5902883294921241	0.359912763361215	2.3728447219240723
UP_SEQ_FEATURE	domain:PH	10	2.923976608187134	0.007719572345612609	AGAP11, PLEKHG1, PREX1, PLCG2, PLEKHO1, CYTH3, APBB1IP, DOCK11, PHLDA2, ARHGAP10	281	245	20063	2.9142276127532867	0.998632599284569	0.998632599284569	11.300955767205757
SMART	SM00233:PH	11	3.216374269005848	0.00910066430541523	AGAP11, PLEKHG1, PREX1, PLCG2, PLEKHO1, CYTH3, APBB1IP, DOCK11, PLEKHA2, PHLDA2, ARHGAP10	160	264	10057	2.619010416666667	0.7269801079921074	0.7269801079921074	10.249690716435122
INTERPRO	IPR011993:Pleckstrin homology-like domain	13	3.8011695906432745	0.018194632283667148	PREX1, ARHGEF17, CYTH3, APBB1IP, AGAP11, PLEKHG1, PLCG2, PLEKHO1, JAK1, DOCK11, PHLDA2, PLEKHA2, ARHGAP10	262	427	18559	2.156595813146933	0.9999514999084789	0.8090335419825752	23.459649137637527
UP_KEYWORDS	Guanine-nucleotide releasing factor	5	1.461988304093567	0.15261102371646584	PLEKHG1, PREX1, ARHGEF17, CYTH3, DOCK11	286	149	20581	2.414816726897264	1.0	0.8336981395549555	88.51941686473903
GOTERM_BP_DIRECT	GO:0043547~positive regulation of GTPase activity	12	3.508771929824561	0.21237697424108742	AGAP11, PLEKHG1, VPS9D1, RGS2, PREX1, JUN, ARHGEF17, JAK1, RGS17, CYTH3, DOCK11, ARHGAP10	248	565	16792	1.4380816443048814	1.0	0.9997076260042598	97.88635035722547

Annotation Cluster 3	Enrichment Score: 1.6528484031790323
Category	Term	Count	%	PValue	Genes	List Total	Pop Hits	Pop Total	Fold Enrichment	Bonferroni	Benjamini	FDR
KEGG_PATHWAY	hsa04512:ECM-receptor interaction	6	1.7543859649122806	0.009024464751025092	ITGA9, LAMA1, ITGA5, GP1BB, COL27A1, TNC	103	87	6910	4.6267157683294275	0.7799558620441169	0.5309113751582938	10.440255533219068
KEGG_PATHWAY	hsa04151:PI3K-Akt signaling pathway	12	3.508771929824561	0.012423605758393685	VEGFC, ITGA9, LAMA1, ITGA5, COL27A1, TNC, LPAR3, JAK1, GNB4, GNG12, EIF4E1B, F2R	103	345	6910	2.3334740396791895	0.8760327422037596	0.40662841038811204	14.106046476317957
GOTERM_BP_DIRECT	GO:0030198~extracellular matrix organization	8	2.3391812865497075	0.026138237070248878	ITGA9, LAMA1, ITGA5, COL27A1, KAZALD1, FBLN5, TNC, NID1	248	196	16792	2.7636603028308095	0.999999999999981	0.9981992260670736	34.810878029861904
KEGG_PATHWAY	hsa04510:Focal adhesion	7	2.046783625730994	0.08349509829800388	VEGFC, ITGA9, LAMA1, ITGA5, COL27A1, JUN, TNC	103	206	6910	2.279668206239985	0.9999995252004839	0.733843365047331	65.37102552215133

Annotation Cluster 4	Enrichment Score: 1.5269947225068126
Category	Term	Count	%	PValue	Genes	List Total	Pop Hits	Pop Total	Fold Enrichment	Bonferroni	Benjamini	FDR
GOTERM_CC_DIRECT	GO:0005886~plasma membrane	81	23.684210526315788	8.314299717467734E-4	SLC16A14, SLC16A10, PREX1, RNPEPL1, TSPAN5, LPAR3, GRIN3B, KCNJ10, CRYL1, CCR10, PRRT1, SLC22A4, RHOB, ERAS, SLC22A5, NEGR1, DPP4, SLCO4A1, GPR135, EFNB2, TRPA1, POLE, CHP2, OXGR1, NTSR1, TNFRSF10A, SMO, ARVCF, MAST1, TMEM65, TNFRSF10D, PLXDC1, ST14, GNB4, SLC40A1, NKD1, ADORA2B, PTCHD1, ABHD6, ENPP4, DRD4, NKAIN1, NKAIN4, MRAP2, GNG12, CYTH3, CDH2, SLC47A1, ADA, FXYD7, HCRTR1, TSPAN33, GP1BB, PALM3, SCNN1G, PLXND1, LRFN2, HCN1, GABRE, ADAM23, NTN4, GAS1, MCAM, ANKH, ANXA3, CLDN23, RAB33A, SLC17A7, ITGA9, ADCY9, RGS2, KCNN1, ITGA5, IFIT5, PLCG2, FAM155B, SLC18A2, SYT17, PLEKHA2, F2R, ARHGAP10	257	4121	18224	1.3937760186271888	0.16791647460320114	0.16791647460320114	1.053979233840907
UP_KEYWORDS	Cell membrane	60	17.543859649122805	0.010057323492847606	SLC16A14, PEAR1, SRCIN1, SLC16A10, PREX1, TSPAN5, LPAR3, GRIN3B, KCNJ10, CCR10, PRRT1, RHOB, ERAS, NEGR1, DPP4, SLCO4A1, GPR135, TRPA1, CHP2, OXGR1, NTSR1, TMEM65, MAST1, PTRF, PLXDC1, SLC40A1, NKD1, ADORA2B, PTCHD1, ENPP4, DRD4, NKAIN1, NKAIN4, CYTH3, GNG12, CDH2, MRAP2, SLC47A1, APBB1IP, ADA, HCRTR1, TSPAN33, PLEKHO1, HEG1, PALM3, SCNN1G, PLXND1, LRFN2, HCN1, GABRE, ADAM23, GAS1, CLDN23, RAB33A, ADCY9, RGS2, IFIT5, PLEKHA2, F2R, ARHGAP10	286	3175	20581	1.3599030890369472	0.9277875212731425	0.5835744025141973	12.37691661409671
UP_SEQ_FEATURE	transmembrane region	88	25.730994152046783	0.014961729716419417	SLC45A3, SLC16A14, PEAR1, GDF1, SLC16A10, SGPP1, TSPAN5, LPAR3, BNIP3, GRIN3B, KCNJ10, TMEM151B, FAM57B, CCR10, PRRT1, SLC22A4, PXMP2, SLC22A5, PIEZO2, DPP4, SLCO4A1, GPR135, EFNB2, CHST2, OXGR1, CDS1, NTSR1, CHPT1, GLCE, TNFRSF10A, SMO, TMEM65, KLRG2, TLCD2, TNFRSF10D, C1ORF204, PLXDC1, ST14, PLLP, PPM1L, ADAM19, SLC40A1, CYP2U1, DCBLD1, RAD21L1, ADORA2B, PTCHD1, ABHD6, ENPP4, DRD4, SFXN3, NKAIN1, NKAIN4, CDH2, LMAN1, SLC47A1, FXYD7, HCRTR1, GALNT10, TSPAN33, GP1BB, NUP210, HEG1, SCNN1G, PLXND1, TMEM196, LRFN2, HCN1, GABRE, LRRN4, ADAM23, GPR137B, MCAM, ANKH, CLDN23, SLC17A7, ITGA9, RDH10, RNF150, ADCY9, KCNN1, MMP23B, ITGA5, FAM155B, SLC18A2, DRAM1, SYT17, F2R	281	5056	20063	1.2426967430965357	0.9999973171809924	0.9861048323345052	20.8065728656195
GOTERM_CC_DIRECT	GO:0005887~integral component of plasma membrane	30	8.771929824561402	0.025849700623599335	ADORA2B, SLC16A10, TSPAN5, DRD4, LPAR3, KCNJ10, HCRTR1, TSPAN33, GP1BB, CCR10, SLC22A4, SCNN1G, SLC22A5, PLXND1, HCN1, LRRN4, SLCO4A1, ADAM23, TRPA1, EFNB2, GPR137B, NTSR1, ANKH, TNFRSF10A, ADCY9, TNFRSF10D, ST14, SLC18A2, SLC40A1, F2R	257	1415	18224	1.5034029505987818	0.9969356455298146	0.7647201415295134	28.367550650840467
UP_KEYWORDS	Membrane	121	35.38011695906433	0.02643384845659605	PEAR1, PTGS2, SRCIN1, TSPAN5, LPAR3, GRIN3B, TMEM151B, ARL10, PRRT1, CCR10, ERAS, NEGR1, SLCO4A1, EFNB2, TRPA1, GPR135, CHP2, NTSR1, CHPT1, GLCE, PTRF, C1ORF204, ST14, SLC40A1, DCBLD1, ADORA2B, DRD4, ENPP4, SFXN3, NKAIN1, NKAIN4, MRAP2, LMAN1, ADA, FXYD7, HCRTR1, HEG1, PLXND1, TMEM196, LRFN2, HCN1, GABRE, SMCHD1, ADAM23, GPR137B, GAS1, MCAM, ANKH, RAB33A, ITGA9, RNF150, RGS2, ITGA5, SYT17, PLEKHA2, ARHGAP10, SLC45A3, SLC16A14, SLC16A10, SGPP1, PREX1, BNIP3, KCNJ10, FAM57B, SLC22A4, PXMP2, RHOB, SLC22A5, PIEZO2, DPP4, CHST2, OXGR1, CDS1, DAPK2, RAB11FIP4, TNFRSF10A, RAB11FIP5, SMO, MAST1, TMEM65, CYP27A1, KLRG2, TLCD2, TNFRSF10D, PLXDC1, PPM1L, PLLP, ADAM19, ALOX12, CYP2U1, NKD1, PTCHD1, ABHD6, CDH2, CYTH3, GNG12, SLC47A1, APBB1IP, GALNT10, TSPAN33, GP1BB, NUP210, PLEKHO1, PALM3, SCNN1G, PHLDA2, LRRN4, RGS17, CLDN23, SLC17A7, SH3BP4, RDH10, KCNN1, ADCY9, MMP23B, IFIT5, SLC18A2, FAM155B, JAK1, DRAM1, F2R	286	7494	20581	1.161909014391	0.9990558930388486	0.5813244013487611	29.543029931684938
UP_SEQ_FEATURE	topological domain:Extracellular	51	14.912280701754385	0.03572965031100059	SLC16A14, SLC16A10, TSPAN5, LPAR3, KCNJ10, GRIN3B, CCR10, SLC22A4, SLC22A5, DPP4, EFNB2, GPR135, OXGR1, NTSR1, TNFRSF10A, SMO, TNFRSF10D, PLXDC1, C1ORF204, ST14, PPM1L, PLLP, ADAM19, DCBLD1, ADORA2B, ABHD6, DRD4, ENPP4, CDH2, SLC47A1, HCRTR1, TSPAN33, GP1BB, HEG1, SCNN1G, PLXND1, LRFN2, GABRE, LRRN4, ADAM23, GPR137B, MCAM, ANKH, CLDN23, SLC17A7, ITGA9, RNF150, ADCY9, ITGA5, MMP23B, F2R	281	2787	20063	1.3065401514658168	0.9999999999999643	0.9679439525846459	43.0514967176568
UP_KEYWORDS	Glycoprotein	77	22.514619883040936	0.038546754397704844	GDF1, PEAR1, PTGS2, IGFBP6, TSPAN5, LPAR3, GRIN3B, CREG2, SLC22A4, RHOB, SLC22A5, PIEZO2, NEGR1, DPP4, SLCO4A1, EFNB2, TRPA1, CHST2, OXGR1, NTSR1, GLCE, TNFRSF10A, ADAMTS7, SMO, VEGFC, CAMK4, TNFRSF10D, PLXDC1, ST14, ADAM19, SLC40A1, DCBLD1, ADORA2B, PTCHD1, TNC, ENPP4, DRD4, HS3ST1, NKAIN1, MRAP2, CDH2, HCRTR1, KDELC1, GALNT10, TSPAN33, GP1BB, COL27A1, NUP210, HEG1, SCNN1G, PLXND1, LRFN2, HCN1, SBSPON, GABRE, LRRN4, ADAM23, NTN4, NID1, GPR137B, RGS17, GAS1, MCAM, FRZB, LAMA1, ITGA9, RNF150, ADCY9, FAM198A, MMP23B, ITGA5, FBLN5, KAZALD1, FAM155B, SLC18A2, PRSS22, F2R	286	4551	20581	1.2175430590064735	0.9999635813237137	0.6051028365396017	40.17915076001501
UP_SEQ_FEATURE	topological domain:Cytoplasmic	60	17.543859649122805	0.05356190978307372	SLC16A14, SLC16A10, TSPAN5, LPAR3, KCNJ10, GRIN3B, CCR10, SLC22A4, PXMP2, SLC22A5, DPP4, GPR135, EFNB2, CHST2, OXGR1, NTSR1, GLCE, TNFRSF10A, SMO, TNFRSF10D, C1ORF204, PLXDC1, ST14, PPM1L, PLLP, ADAM19, DCBLD1, ADORA2B, ABHD6, ENPP4, DRD4, CDH2, LMAN1, SLC47A1, HCRTR1, GALNT10, TSPAN33, GP1BB, NUP210, HEG1, SCNN1G, PLXND1, LRFN2, HCN1, GABRE, LRRN4, ADAM23, GPR137B, MCAM, ANKH, CLDN23, SLC17A7, ITGA9, RNF150, ADCY9, ITGA5, MMP23B, SLC18A2, SYT17, F2R	281	3456	20063	1.2395586200079083	1.0	0.9858613980105535	57.33855513241459
UP_SEQ_FEATURE	glycosylation site:N-linked (GlcNAc...)	71	20.760233918128655	0.06443878429211591	GDF1, PEAR1, PTGS2, TSPAN5, LPAR3, GRIN3B, CREG2, SLC22A4, SLC22A5, PIEZO2, NEGR1, DPP4, SLCO4A1, EFNB2, CHST2, OXGR1, NTSR1, GLCE, TNFRSF10A, ADAMTS7, SMO, VEGFC, TNFRSF10D, PLXDC1, ST14, ADAM19, SLC40A1, DCBLD1, ADORA2B, PTCHD1, TNC, ENPP4, DRD4, HS3ST1, NKAIN1, CDH2, HCRTR1, KDELC1, GALNT10, TSPAN33, GP1BB, COL27A1, NUP210, HEG1, SCNN1G, PLXND1, LRFN2, HCN1, SBSPON, GABRE, LRRN4, ADAM23, NTN4, NID1, GPR137B, GAS1, MCAM, FRZB, LAMA1, ITGA9, RNF150, ADCY9, FAM198A, MMP23B, ITGA5, FBLN5, KAZALD1, SLC18A2, FAM155B, PRSS22, F2R	281	4234	20063	1.1972836401474591	1.0	0.9911174527272252	64.32591429816247
UP_KEYWORDS	Transmembrane helix	90	26.31578947368421	0.08171272092482768	SLC45A3, SLC16A14, PEAR1, SLC16A10, SGPP1, TSPAN5, LPAR3, BNIP3, GRIN3B, KCNJ10, TMEM151B, FAM57B, ARL10, CCR10, PRRT1, SLC22A4, PXMP2, SLC22A5, PIEZO2, DPP4, SLCO4A1, GPR135, EFNB2, TRPA1, CHST2, OXGR1, CDS1, NTSR1, DAPK2, CHPT1, GLCE, TNFRSF10A, SMO, TMEM65, KLRG2, TLCD2, TNFRSF10D, C1ORF204, PLXDC1, ST14, PLLP, PPM1L, ADAM19, SLC40A1, CYP2U1, DCBLD1, ADORA2B, PTCHD1, ABHD6, ENPP4, DRD4, SFXN3, NKAIN1, NKAIN4, MRAP2, CDH2, LMAN1, SLC47A1, FXYD7, HCRTR1, GALNT10, TSPAN33, GP1BB, NUP210, HEG1, SCNN1G, PLXND1, TMEM196, LRFN2, HCN1, GABRE, SMCHD1, LRRN4, ADAM23, GPR137B, MCAM, ANKH, CLDN23, SLC17A7, ITGA9, RDH10, RNF150, ADCY9, KCNN1, MMP23B, ITGA5, FAM155B, SLC18A2, DRAM1, F2R	286	5634	20581	1.1495453428360778	0.9999999997631749	0.7946668250796783	67.18370568640597
UP_KEYWORDS	Transmembrane	90	26.31578947368421	0.0866444027908105	SLC45A3, SLC16A14, PEAR1, SLC16A10, SGPP1, TSPAN5, LPAR3, BNIP3, GRIN3B, KCNJ10, TMEM151B, FAM57B, ARL10, CCR10, PRRT1, SLC22A4, PXMP2, SLC22A5, PIEZO2, DPP4, SLCO4A1, GPR135, EFNB2, TRPA1, CHST2, OXGR1, CDS1, NTSR1, DAPK2, CHPT1, GLCE, TNFRSF10A, SMO, TMEM65, KLRG2, TLCD2, TNFRSF10D, C1ORF204, PLXDC1, ST14, PLLP, PPM1L, ADAM19, SLC40A1, CYP2U1, DCBLD1, ADORA2B, PTCHD1, ABHD6, ENPP4, DRD4, SFXN3, NKAIN1, NKAIN4, MRAP2, CDH2, LMAN1, SLC47A1, FXYD7, HCRTR1, GALNT10, TSPAN33, GP1BB, NUP210, HEG1, SCNN1G, PLXND1, TMEM196, LRFN2, HCN1, GABRE, SMCHD1, LRRN4, ADAM23, GPR137B, MCAM, ANKH, CLDN23, SLC17A7, ITGA9, RDH10, RNF150, ADCY9, KCNN1, MMP23B, ITGA5, FAM155B, SLC18A2, DRAM1, F2R	286	5651	20581	1.1460871459101862	0.9999999999416054	0.749952845498397	69.41415202116643
GOTERM_CC_DIRECT	GO:0016021~integral component of membrane	81	23.684210526315788	0.16485698637891166	SLC45A3, SLC16A14, PEAR1, SLC16A10, SGPP1, TSPAN5, BNIP3, GRIN3B, KCNJ10, TMEM151B, FAM57B, ARL10, CCR10, PRRT1, SLC22A4, PXMP2, SLC22A5, PIEZO2, DPP4, SLCO4A1, GPR135, TRPA1, CHST2, OXGR1, DAPK2, CDS1, CHPT1, GLCE, TNFRSF10A, SMO, TMEM65, KLRG2, TLCD2, C1ORF204, PLXDC1, PLLP, PPM1L, ADAM19, SLC40A1, CYP2U1, DCBLD1, ADORA2B, PTCHD1, ABHD6, ENPP4, HS3ST1, SFXN3, NKAIN1, NKAIN4, MRAP2, CDH2, LMAN1, SLC47A1, FXYD7, HCRTR1, GALNT10, GP1BB, NUP210, HEG1, TMEM196, LRFN2, HCN1, GABRE, SMCHD1, ADAM23, GPR137B, GAS1, MCAM, FRZB, ANKH, CLDN23, SLC17A7, RDH10, RNF150, ADCY9, KCNN1, MMP23B, ITGA5, FAM155B, DRAM1, F2R	257	5163	18224	1.112483240899215	1.0	0.9813398625857717	89.92288537142463

Annotation Cluster 5	Enrichment Score: 1.463208675361242
Category	Term	Count	%	PValue	Genes	List Total	Pop Hits	Pop Total	Fold Enrichment	Bonferroni	Benjamini	FDR
GOTERM_BP_DIRECT	GO:0001558~regulation of cell growth	5	1.461988304093567	0.030300105396273362	KAZALD1, FBLN5, IGFBP6, HTRA4, CHPT1	248	80	16792	4.231854838709677	0.9999999999999999	0.9977967720033866	39.168637052116516
UP_SEQ_FEATURE	domain:IGFBP N-terminal	3	0.8771929824561403	0.03125336549468535	KAZALD1, IGFBP6, HTRA4	281	20	20063	10.709786476868327	0.9999999999981597	0.965872007495586	38.82021997816793
INTERPRO	IPR000867:Insulin-like growth factor-binding protein, IGFBP	3	0.8771929824561403	0.031689782750739436	KAZALD1, IGFBP6, HTRA4	262	20	18559	10.625381679389314	0.999999972844845	0.916991654998603	37.429104512402326
INTERPRO	IPR009030:Insulin-like growth factor binding protein, N-terminal	6	1.7543859649122806	0.04676329522988726	KAZALD1, FBLN5, IGFBP6, HEG1, HTRA4, NID1	262	139	18559	3.0576637926300183	0.9999999999944075	0.9438002512523314	50.2074273876691

Annotation Cluster 6	Enrichment Score: 1.2420999695907895
Category	Term	Count	%	PValue	Genes	List Total	Pop Hits	Pop Total	Fold Enrichment	Bonferroni	Benjamini	FDR
GOTERM_CC_DIRECT	GO:0035102~PRC1 complex	3	0.8771929824561403	0.013844102690608047	RNF2, CBX4, CBX8	257	13	18224	16.363962885363666	0.9540831234925379	0.7857177643679671	16.271250221681775
GOTERM_CC_DIRECT	GO:0031519~PcG protein complex	3	0.8771929824561403	0.05481021733784489	RNF2, CBX4, CBX8	257	27	18224	7.878945092952875	0.999996112207724	0.8313056892810394	51.230926698655374
GOTERM_BP_DIRECT	GO:0016925~protein sumoylation	4	1.1695906432748537	0.24749917463449922	RNF2, NUP210, CBX4, CBX8	248	117	16792	2.31486076647367	1.0	0.9996893937520775	98.98846431128933

Annotation Cluster 7	Enrichment Score: 1.1192056282272127
Category	Term	Count	%	PValue	Genes	List Total	Pop Hits	Pop Total	Fold Enrichment	Bonferroni	Benjamini	FDR
INTERPRO	IPR001478:PDZ domain	6	1.7543859649122806	0.06814654247340986	MAST1, PDZD8, PREX1, CNKSR3, HTRA4, PDZRN3	262	155	18559	2.742033981777887	1.0	0.9689214844640798	64.21478404666536
UP_SEQ_FEATURE	domain:PDZ	5	1.461988304093567	0.0737812217032057	MAST1, PDZD8, PREX1, CNKSR3, HTRA4	281	113	20063	3.1592290492236956	1.0	0.9933775323108077	69.45749500864645
SMART	SM00228:PDZ	6	1.7543859649122806	0.0872958196431501	MAST1, PDZD8, PREX1, CNKSR3, HTRA4, PDZRN3	160	149	10057	2.5311241610738255	0.9999976726289102	0.9609414237196802	66.05548612528256

Annotation Cluster 8	Enrichment Score: 1.0995175278352403
Category	Term	Count	%	PValue	Genes	List Total	Pop Hits	Pop Total	Fold Enrichment	Bonferroni	Benjamini	FDR
UP_KEYWORDS	Extracellular matrix	10	2.923976608187134	0.010139141402602905	ADAMTS7, SBSPON, LAMA1, LAD1, COL27A1, KAZALD1, FBLN5, TNC, NTN4, NID1	286	258	20581	2.789206917113894	0.9293227879252148	0.4843917561306965	12.471529880466637
UP_KEYWORDS	Basement membrane	4	1.1695906432748537	0.017798511870363905	LAMA1, LAD1, NTN4, NID1	286	40	20581	7.196153846153846	0.9906210801083275	0.5407750547270465	20.922454201238892
GOTERM_CC_DIRECT	GO:0005604~basement membrane	5	1.461988304093567	0.025164479559997704	LAMA1, LAD1, TNC, NTN4, NID1	257	79	18224	4.488006698517461	0.9964204591578028	0.8470289994415613	27.723035816795893
GOTERM_BP_DIRECT	GO:0030198~extracellular matrix organization	8	2.3391812865497075	0.026138237070248878	ITGA9, LAMA1, ITGA5, COL27A1, KAZALD1, FBLN5, TNC, NID1	248	196	16792	2.7636603028308095	0.999999999999981	0.9981992260670736	34.810878029861904
SMART	SM00181:EGF	6	1.7543859649122806	0.17706708093274987	LAMA1, PEAR1, FBLN5, TNC, HEG1, NID1	160	188	10057	2.0060505319148936	0.9999999999990411	0.980808579663194	90.02528661747127
UP_SEQ_FEATURE	short sequence motif:Cell attachment site	3	0.8771929824561403	0.3633951905637789	LAMA1, FBLN5, NID1	281	91	20063	2.353799225685347	1.0	0.9999328056977853	99.90775188323535
GOTERM_CC_DIRECT	GO:0031012~extracellular matrix	6	1.7543859649122806	0.40483143997541793	SBSPON, LAMA1, MMP23B, FBLN5, TNC, NID1	257	296	18224	1.4373751183089705	1.0	0.9915897321256597	99.86534891114515
GOTERM_CC_DIRECT	GO:0005578~proteinaceous extracellular matrix	5	1.461988304093567	0.5171534462052012	ADAMTS7, SBSPON, LAMA1, MMP23B, FBLN5	257	268	18224	1.3229571984435797	1.0	0.9934490113645282	99.99062126193733

Annotation Cluster 9	Enrichment Score: 1.0530741490788216
Category	Term	Count	%	PValue	Genes	List Total	Pop Hits	Pop Total	Fold Enrichment	Bonferroni	Benjamini	FDR
KEGG_PATHWAY	hsa04723:Retrograde endocannabinoid signaling	8	2.3391812865497075	6.864778730109809E-4	SLC17A7, GABRE, MAPK12, ADCY9, PTGS2, ABHD6, GNB4, GNG12	103	101	6910	5.313851773526867	0.10834961860380521	0.10834961860380521	0.8317817529925886
KEGG_PATHWAY	hsa04724:Glutamatergic synapse	5	1.461988304093567	0.08754639537450601	SLC17A7, ADCY9, GNB4, GRIN3B, GNG12	103	114	6910	2.9424288877533638	0.9999997734301438	0.664747843095759	67.18762160730574
GOTERM_BP_DIRECT	GO:0071377~cellular response to glucagon stimulus	3	0.8771929824561403	0.11691214700526373	ADCY9, GNB4, GNG12	248	40	16792	5.078225806451613	1.0	0.9991439327210262	86.58168554710261
KEGG_PATHWAY	hsa04727:GABAergic synapse	4	1.1695906432748537	0.13027040266184547	GABRE, ADCY9, GNB4, GNG12	103	85	6910	3.157053112507138	0.999999999924635	0.653365848039138	81.68861175662599
KEGG_PATHWAY	hsa05032:Morphine addiction	4	1.1695906432748537	0.15074848668474183	GABRE, ADCY9, GNB4, GNG12	103	91	6910	2.9488957644297447	0.9999999999985905	0.6946892865353391	86.29566644540742
KEGG_PATHWAY	hsa04725:Cholinergic synapse	4	1.1695906432748537	0.22511776698126676	CAMK4, ADCY9, GNB4, GNG12	103	111	6910	2.417563194262223	1.0	0.7935084365275149	95.50471987344666
KEGG_PATHWAY	hsa04062:Chemokine signaling pathway	5	1.461988304093567	0.2947180760907748	ADCY9, PREX1, CCR10, GNB4, GNG12	103	186	6910	1.8034241570101261	1.0	0.8200327323466461	98.5690885475835
KEGG_PATHWAY	hsa04713:Circadian entrainment	3	0.8771929824561403	0.41092928874510126	ADCY9, GNB4, GNG12	103	95	6910	2.118548799182422	1.0	0.8474680338309069	99.83985588880797

Annotation Cluster 10	Enrichment Score: 0.9766807856056533
Category	Term	Count	%	PValue	Genes	List Total	Pop Hits	Pop Total	Fold Enrichment	Bonferroni	Benjamini	FDR
KEGG_PATHWAY	hsa04726:Serotonergic synapse	5	1.461988304093567	0.0811790059218706	PTGS2, SLC18A2, GNB4, GNG12, ALOX12	103	111	6910	3.021953992827779	0.999999276294394	0.7568041309560791	64.29147757032526
KEGG_PATHWAY	hsa04728:Dopaminergic synapse	5	1.461988304093567	0.12028982991570197	MAPK12, DRD4, SLC18A2, GNB4, GNG12	103	128	6910	2.62060072815534	0.9999999994933415	0.6954943914337665	78.9625005348181
KEGG_PATHWAY	hsa05034:Alcoholism	6	1.7543859649122806	0.12030536733873846	CAMK4, ADORA2B, SLC18A2, GNB4, GRIN3B, GNG12	103	177	6910	2.2741484285009053	0.9999999994948338	0.675879074131166	78.9670194782103

Annotation Cluster 11	Enrichment Score: 0.8752641260118637
Category	Term	Count	%	PValue	Genes	List Total	Pop Hits	Pop Total	Fold Enrichment	Bonferroni	Benjamini	FDR
INTERPRO	IPR024079:Metallopeptidase, catalytic domain	4	1.1695906432748537	0.1059149917911198	ADAMTS7, ADAM23, MMP23B, ADAM19	262	81	18559	3.4980680425973047	1.0	0.9905243154532768	80.4079837109819
INTERPRO	IPR002870:Peptidase M12B, propeptide	3	0.8771929824561403	0.10856206690693947	ADAMTS7, ADAM23, ADAM19	262	40	18559	5.312690839694657	1.0	0.9882136885039939	81.23579002169726
INTERPRO	IPR001590:Peptidase M12B, ADAM/reprolysin	3	0.8771929824561403	0.10856206690693947	ADAMTS7, ADAM23, ADAM19	262	40	18559	5.312690839694657	1.0	0.9882136885039939	81.23579002169726
UP_SEQ_FEATURE	domain:Peptidase M12B	3	0.8771929824561403	0.11625597085528476	ADAMTS7, ADAM23, ADAM19	281	42	20063	5.099898322318252	1.0	0.9970997472730657	85.22859570699883
UP_SEQ_FEATURE	domain:Disintegrin	3	0.8771929824561403	0.12085339025993108	ADAMTS7, ADAM23, ADAM19	281	43	20063	4.9812960357527105	1.0	0.9958331433862987	86.37398594907512
UP_SEQ_FEATURE	compositionally biased region:Cys-rich	5	1.461988304093567	0.182675677589204	ADAMTS7, ADAM23, KAZALD1, ADAM19, SYT17	281	159	20063	2.2452382551086645	1.0	0.9986429305337156	95.59104954318398
GOTERM_MF_DIRECT	GO:0004222~metalloendopeptidase activity	4	1.1695906432748537	0.2330679961693854	ADAMTS7, ADAM23, MMP23B, ADAM19	250	113	16881	2.390230088495575	1.0	0.9996944486097095	97.40956449915589

Annotation Cluster 12	Enrichment Score: 0.8714601735957271
Category	Term	Count	%	PValue	Genes	List Total	Pop Hits	Pop Total	Fold Enrichment	Bonferroni	Benjamini	FDR
KEGG_PATHWAY	hsa04380:Osteoclast differentiation	7	2.046783625730994	0.012644795037372562	FOSL2, CAMK4, MAPK12, SOCS3, JUN, PLCG2, JAK1	103	131	6910	3.584821759430816	0.8805843818023292	0.29825899385825205	14.339746812909915
UP_KEYWORDS	SH2 domain	4	1.1695906432748537	0.18880401935750746	SHD, SOCS3, PLCG2, JAK1	286	108	20581	2.665242165242165	1.0	0.8766162682743855	93.51104087203205
INTERPRO	IPR000980:SH2 domain	4	1.1695906432748537	0.21274571066154976	SHD, SOCS3, PLCG2, JAK1	262	113	18559	2.5074647031007227	1.0	0.9992454644961155	96.92784835088145
SMART	SM00252:SH2	4	1.1695906432748537	0.22270500563625384	SHD, SOCS3, PLCG2, JAK1	160	103	10057	2.441019417475728	0.9999999999999997	0.9812203200793085	94.92061949110297
UP_SEQ_FEATURE	domain:SH2	3	0.8771929824561403	0.3883160229556075	SHD, SOCS3, JAK1	281	96	20063	2.231205516014235	1.0	0.9999527248930886	99.95027397434524

Annotation Cluster 13	Enrichment Score: 0.8520678701858112
Category	Term	Count	%	PValue	Genes	List Total	Pop Hits	Pop Total	Fold Enrichment	Bonferroni	Benjamini	FDR
GOTERM_BP_DIRECT	GO:0007596~blood coagulation	6	1.7543859649122806	0.13648368372674125	GP1BB, ENPP4, ZFPM1, LMAN1, DOCK11, F2R	248	184	16792	2.2079242636746144	1.0	0.9988093102686696	90.65764537970968
UP_KEYWORDS	Blood coagulation	3	0.8771929824561403	0.14267826739698453	GP1BB, ENPP4, F2R	286	48	20581	4.497596153846154	1.0	0.8245171683752167	86.63044246599146
UP_KEYWORDS	Hemostasis	3	0.8771929824561403	0.14267826739698453	GP1BB, ENPP4, F2R	286	48	20581	4.497596153846154	1.0	0.8245171683752167	86.63044246599146

Annotation Cluster 14	Enrichment Score: 0.8167392272003501
Category	Term	Count	%	PValue	Genes	List Total	Pop Hits	Pop Total	Fold Enrichment	Bonferroni	Benjamini	FDR
GOTERM_MF_DIRECT	GO:0005096~GTPase activator activity	8	2.3391812865497075	0.11965495585939469	AGAP11, VPS9D1, RGS2, TBC1D9, PREX1, JUN, RGS17, ARHGAP10	250	279	16881	1.9361720430107525	1.0	0.9999111629727138	82.70180382910638
UP_KEYWORDS	GTPase activation	6	1.7543859649122806	0.13955461354671603	AGAP11, VPS9D1, RGS2, TBC1D9, RGS17, ARHGAP10	286	197	20581	2.1917219836001562	1.0	0.8307423865777267	85.97953153881765
GOTERM_BP_DIRECT	GO:0043547~positive regulation of GTPase activity	12	3.508771929824561	0.21237697424108742	AGAP11, PLEKHG1, VPS9D1, RGS2, PREX1, JUN, ARHGEF17, JAK1, RGS17, CYTH3, DOCK11, ARHGAP10	248	565	16792	1.4380816443048814	1.0	0.9997076260042598	97.88635035722547

Annotation Cluster 15	Enrichment Score: 0.8051650800980742
Category	Term	Count	%	PValue	Genes	List Total	Pop Hits	Pop Total	Fold Enrichment	Bonferroni	Benjamini	FDR
UP_KEYWORDS	Cell junction	18	5.263157894736842	0.013158000080371525	GABRE, SH3PXD2A, SRCIN1, CCDC85C, GRIN3B, RGS17, APBB1IP, ADA, CLDN23, SEPT11, SLC17A7, KIAA1462, ITGA5, PLXDC1, PRRT1, HEG1, DPP4, LRFN2	286	675	20581	1.918974358974359	0.9680565047206097	0.4978002559433652	15.897251996017358
GOTERM_CC_DIRECT	GO:0030054~cell junction	10	2.923976608187134	0.19649530992329817	SLC17A7, GABRE, SH3PXD2A, SRCIN1, PRRT1, GRIN3B, RGS17, SEPT11, ADA, LRFN2	257	459	18224	1.5448911946966422	1.0	0.9757448997704602	93.8386280370248
UP_KEYWORDS	Synapse	8	2.3391812865497075	0.23254752630513773	SLC17A7, GABRE, SRCIN1, PRRT1, GRIN3B, RGS17, SEPT11, LRFN2	286	357	20581	1.6125834949364362	1.0	0.8991259210469207	96.85589021334432
GOTERM_CC_DIRECT	GO:0045211~postsynaptic membrane	5	1.461988304093567	0.34494109043131893	GABRE, SRCIN1, GRIN3B, LRFN2, F2R	257	211	18224	1.68034374020322	1.0	0.9906696495738669	99.54327637140453
UP_KEYWORDS	Postsynaptic cell membrane	4	1.1695906432748537	0.45433466069866646	GABRE, SRCIN1, GRIN3B, LRFN2	286	179	20581	1.6080790717662226	1.0	0.9399398088998004	99.96357991752785

Annotation Cluster 16	Enrichment Score: 0.7871687684830062
Category	Term	Count	%	PValue	Genes	List Total	Pop Hits	Pop Total	Fold Enrichment	Bonferroni	Benjamini	FDR
UP_KEYWORDS	Iron	9	2.631578947368421	0.08243463133972401	CYP2U1, KDM7A, CYP27A1, PTGS2, POLE, SFXN3, HAAO, SLC40A1, ALOX12	286	324	20581	1.9989316239316242	0.9999999998069705	0.7749003055158163	67.51932466500571
UP_KEYWORDS	Dioxygenase	4	1.1695906432748537	0.10810612162463702	KDM7A, PTGS2, HAAO, ALOX12	286	83	20581	3.4680259499536605	0.9999999999998794	0.7910342369339556	77.58497887688286
GOTERM_MF_DIRECT	GO:0005506~iron ion binding	5	1.461988304093567	0.19011542680478938	CYP2U1, KDM7A, CYP27A1, HAAO, ALOX12	250	153	16881	2.2066666666666666	1.0	0.999555075387096	94.51468407625066
UP_KEYWORDS	Oxidoreductase	10	2.923976608187134	0.41912887350285377	CYP2U1, KDM7A, SCCPDH, RDH10, CRYL1, CYP27A1, PTGS2, HAAO, ZADH2, ALOX12	286	582	20581	1.2364525508855406	1.0	0.9372997150210959	99.91753574635544

Annotation Cluster 17	Enrichment Score: 0.7391276681913185
Category	Term	Count	%	PValue	Genes	List Total	Pop Hits	Pop Total	Fold Enrichment	Bonferroni	Benjamini	FDR
KEGG_PATHWAY	hsa04380:Osteoclast differentiation	7	2.046783625730994	0.012644795037372562	FOSL2, CAMK4, MAPK12, SOCS3, JUN, PLCG2, JAK1	103	131	6910	3.584821759430816	0.8805843818023292	0.29825899385825205	14.339746812909915
KEGG_PATHWAY	hsa05140:Leishmaniasis	4	1.1695906432748537	0.087016215660757	MAPK12, PTGS2, JUN, JAK1	103	71	6910	3.779570627649391	0.99999975034993	0.689470804722393	66.95497044728089
KEGG_PATHWAY	hsa05164:Influenza A	6	1.7543859649122806	0.11409393847447244	TNFRSF10A, MAPK12, TNFRSF10D, SOCS3, JUN, JAK1	103	174	6910	2.3133578841647138	0.9999999983641578	0.7404330294297203	77.08772845012224
KEGG_PATHWAY	hsa04668:TNF signaling pathway	4	1.1695906432748537	0.2058157507685206	MAPK12, PTGS2, SOCS3, JUN	103	106	6910	2.5315991939915734	1.0	0.7723924749843177	93.9364501331448
KEGG_PATHWAY	hsa05120:Epithelial cell signaling in Helicobacter pylori infection	3	0.8771929824561403	0.26010851494710346	MAPK12, JUN, PLCG2	103	67	6910	3.003912476452688	1.0	0.8026689108998998	97.43746063977882
KEGG_PATHWAY	hsa04722:Neurotrophin signaling pathway	4	1.1695906432748537	0.2606750577981751	CAMK4, MAPK12, JUN, PLCG2	103	120	6910	2.2362459546925564	1.0	0.7932314298285155	97.46122500549716
KEGG_PATHWAY	hsa05160:Hepatitis C	4	1.1695906432748537	0.31315040875986216	MAPK12, SOCS3, JAK1, CLDN23	103	133	6910	2.0176655230308778	1.0	0.8249269516952867	98.96313313834882
KEGG_PATHWAY	hsa05169:Epstein-Barr virus infection	4	1.1695906432748537	0.5357179505450076	MAPK12, JUN, PLCG2, JAK1	103	190	6910	1.4123658661216145	1.0	0.918927411156231	99.99114850301967
KEGG_PATHWAY	hsa05168:Herpes simplex infection	3	0.8771929824561403	0.7579744924523936	SOCS3, JUN, JAK1	103	183	6910	1.0997930924717492	1.0	0.978102216068841	99.99999679514836

Annotation Cluster 18	Enrichment Score: 0.7373289242790713
Category	Term	Count	%	PValue	Genes	List Total	Pop Hits	Pop Total	Fold Enrichment	Bonferroni	Benjamini	FDR
INTERPRO	IPR000742:Epidermal growth factor-like domain	9	2.631578947368421	0.016807979225848545	LAMA1, PEAR1, PTGS2, ADAM23, FBLN5, TNC, HEG1, NID1, ADAM19	262	231	18559	2.7598393972439776	0.9998959253840344	0.8402396646792132	21.870534045463998
INTERPRO	IPR009030:Insulin-like growth factor binding protein, N-terminal	6	1.7543859649122806	0.04676329522988726	KAZALD1, FBLN5, IGFBP6, HEG1, HTRA4, NID1	262	139	18559	3.0576637926300183	0.9999999999944075	0.9438002512523314	50.2074273876691
INTERPRO	IPR013032:EGF-like, conserved site	7	2.046783625730994	0.06264805500774442	PEAR1, ADAM23, FBLN5, TNC, HEG1, NID1, ADAM19	262	199	18559	2.491714296674211	0.9999999999999993	0.9698049848424017	61.014313773368634
UP_KEYWORDS	EGF-like domain	7	2.046783625730994	0.11417920004575315	PEAR1, ADAM23, FBLN5, TNC, HEG1, NID1, ADAM19	286	238	20581	2.1165158371040724	0.9999999999999796	0.7932257955610503	79.50003190383393
UP_SEQ_FEATURE	domain:EGF-like 6	3	0.8771929824561403	0.12549491173701235	PEAR1, TNC, NID1	281	44	20063	4.8680847622128764	1.0	0.9956349603888456	87.44568048786056
SMART	SM00181:EGF	6	1.7543859649122806	0.17706708093274987	LAMA1, PEAR1, FBLN5, TNC, HEG1, NID1	160	188	10057	2.0060505319148936	0.9999999999990411	0.980808579663194	90.02528661747127
UP_SEQ_FEATURE	domain:EGF-like 4	3	0.8771929824561403	0.19908533168006914	PEAR1, TNC, NID1	281	59	20063	3.6304360938536706	1.0	0.9988258851070599	96.77869481070458
UP_SEQ_FEATURE	domain:EGF-like 2	3	0.8771929824561403	0.3533186923207464	PEAR1, TNC, NID1	281	89	20063	2.4066935903074893	1.0	0.9999260112934191	99.88237473110162
INTERPRO	IPR018097:EGF-like calcium-binding, conserved site	3	0.8771929824561403	0.4214512571872684	FBLN5, HEG1, NID1	262	102	18559	2.083408172429277	1.0	0.9999886539970234	99.96535126193713
INTERPRO	IPR000152:EGF-type aspartate/asparagine hydroxylation site	3	0.8771929824561403	0.43591032530320534	FBLN5, HEG1, NID1	262	105	18559	2.0238822246455834	1.0	0.9999895827358063	99.97603112914784
UP_SEQ_FEATURE	domain:EGF-like 1	3	0.8771929824561403	0.5009788605095769	PEAR1, HEG1, NID1	281	120	20063	1.784964412811388	1.0	0.9999908223852584	99.99786941300857
INTERPRO	IPR001881:EGF-like calcium-binding	3	0.8771929824561403	0.535461087597391	FBLN5, HEG1, NID1	262	127	18559	1.673288453447136	1.0	0.9999949680770318	99.99858137848618
SMART	SM00179:EGF_CA	3	0.8771929824561403	0.5999943186645882	FBLN5, HEG1, NID1	160	127	10057	1.4847933070866142	1.0	0.9997060068798204	99.99803620143447

Annotation Cluster 19	Enrichment Score: 0.7310144351299848
Category	Term	Count	%	PValue	Genes	List Total	Pop Hits	Pop Total	Fold Enrichment	Bonferroni	Benjamini	FDR
UP_KEYWORDS	Glycoprotein	77	22.514619883040936	0.038546754397704844	GDF1, PEAR1, PTGS2, IGFBP6, TSPAN5, LPAR3, GRIN3B, CREG2, SLC22A4, RHOB, SLC22A5, PIEZO2, NEGR1, DPP4, SLCO4A1, EFNB2, TRPA1, CHST2, OXGR1, NTSR1, GLCE, TNFRSF10A, ADAMTS7, SMO, VEGFC, CAMK4, TNFRSF10D, PLXDC1, ST14, ADAM19, SLC40A1, DCBLD1, ADORA2B, PTCHD1, TNC, ENPP4, DRD4, HS3ST1, NKAIN1, MRAP2, CDH2, HCRTR1, KDELC1, GALNT10, TSPAN33, GP1BB, COL27A1, NUP210, HEG1, SCNN1G, PLXND1, LRFN2, HCN1, SBSPON, GABRE, LRRN4, ADAM23, NTN4, NID1, GPR137B, RGS17, GAS1, MCAM, FRZB, LAMA1, ITGA9, RNF150, ADCY9, FAM198A, MMP23B, ITGA5, FBLN5, KAZALD1, FAM155B, SLC18A2, PRSS22, F2R	286	4551	20581	1.2175430590064735	0.9999635813237137	0.6051028365396017	40.17915076001501
UP_SEQ_FEATURE	glycosylation site:N-linked (GlcNAc...)	71	20.760233918128655	0.06443878429211591	GDF1, PEAR1, PTGS2, TSPAN5, LPAR3, GRIN3B, CREG2, SLC22A4, SLC22A5, PIEZO2, NEGR1, DPP4, SLCO4A1, EFNB2, CHST2, OXGR1, NTSR1, GLCE, TNFRSF10A, ADAMTS7, SMO, VEGFC, TNFRSF10D, PLXDC1, ST14, ADAM19, SLC40A1, DCBLD1, ADORA2B, PTCHD1, TNC, ENPP4, DRD4, HS3ST1, NKAIN1, CDH2, HCRTR1, KDELC1, GALNT10, TSPAN33, GP1BB, COL27A1, NUP210, HEG1, SCNN1G, PLXND1, LRFN2, HCN1, SBSPON, GABRE, LRRN4, ADAM23, NTN4, NID1, GPR137B, GAS1, MCAM, FRZB, LAMA1, ITGA9, RNF150, ADCY9, FAM198A, MMP23B, ITGA5, FBLN5, KAZALD1, SLC18A2, FAM155B, PRSS22, F2R	281	4234	20063	1.1972836401474591	1.0	0.9911174527272252	64.32591429816247
UP_SEQ_FEATURE	signal peptide	55	16.08187134502924	0.13665977888256134	PEAR1, GDF1, PTGS2, IGFBP6, GRIN3B, CREG2, HTRA4, NEGR1, EFNB2, TNFRSF10A, ADAMTS7, SMO, VEGFC, TNFRSF10D, PLXDC1, C1ORF204, GLB1L2, ADAM19, DCBLD1, OXT, TNC, HS3ST1, ENPP4, CDH2, LMAN1, METTL24, KDELC1, GP1BB, NUP210, COL27A1, HEG1, PLXND1, LRFN2, SBSPON, GABRE, NPB, ABHD15, LRRN4, ADAM23, NTN4, NID1, GAS1, FRZB, MCAM, C2ORF40, ITGA9, LAMA1, RNF150, FAM198A, ITGA5, KAZALD1, FBLN5, PRSS22, ENHO, F2R	281	3346	20063	1.1736167687343255	1.0	0.9956475574678751	89.70943990712267
UP_KEYWORDS	Disulfide bond	54	15.789473684210526	0.21244567981411036	GDF1, PEAR1, PTGS2, IGFBP6, CCR10, NEGR1, DPP4, SLCO4A1, TRPA1, EFNB2, CHST2, OXGR1, NTSR1, ADAMTS7, TNFRSF10A, SMO, VEGFC, KLRG2, TNFRSF10D, C1ORF204, ST14, ADAM19, DCBLD1, ADORA2B, OXT, TNC, ENPP4, HS3ST1, DRD4, LMAN1, HCRTR1, GALNT10, TSPAN33, GP1BB, COL27A1, HEG1, PLXND1, LRFN2, SBSPON, GABRE, ADAM23, NTN4, NID1, FRZB, MCAM, LAMA1, ITGA9, ITGA5, MMP23B, FBLN5, KAZALD1, SLC18A2, PRSS22, F2R	286	3434	20581	1.131602526768514	1.0	0.8824828643000875	95.59167773805899
UP_SEQ_FEATURE	disulfide bond	45	13.157894736842104	0.3115632604005242	DCBLD1, GDF1, PEAR1, ADORA2B, PTGS2, OXT, TNC, DRD4, HS3ST1, IGFBP6, LMAN1, GALNT10, CCR10, HEG1, NEGR1, DPP4, LRFN2, SBSPON, GABRE, ADAM23, EFNB2, NTN4, NID1, OXGR1, FRZB, NTSR1, MCAM, TNFRSF10A, ADAMTS7, SMO, LAMA1, VEGFC, ITGA9, KLRG2, TNFRSF10D, MMP23B, ITGA5, C1ORF204, FBLN5, KAZALD1, ST14, SLC18A2, ADAM19, PRSS22, F2R	281	2917	20063	1.1014521573741853	1.0	0.9997661120626492	99.69025497215243
UP_KEYWORDS	Signal	62	18.128654970760234	0.3294781764566401	GDF1, PEAR1, PTGS2, IGFBP6, GRIN3B, FAM57B, CREG2, HTRA4, PIEZO2, NEGR1, EFNB2, TNFRSF10A, ADAMTS7, SMO, VEGFC, TNFRSF10D, C1ORF204, PLXDC1, GLB1L2, ADAM19, SLC40A1, DCBLD1, OXT, TNC, ENPP4, HS3ST1, NKAIN1, NKAIN4, CDH2, LMAN1, METTL24, KDELC1, GP1BB, COL27A1, NUP210, HEG1, PLXND1, LRFN2, SBSPON, GABRE, NPB, ABHD15, LRRN4, ADAM23, NTN4, NID1, PDZRN3, GAS1, FRZB, MCAM, C2ORF40, LAMA1, ITGA9, RNF150, FAM198A, ITGA5, FBLN5, KAZALD1, PRSS22, F2R, ENHO, ARHGAP10	286	4160	20581	1.072503698224852	1.0	0.9303769919505429	99.46169594796879
GOTERM_CC_DIRECT	GO:0005576~extracellular region	25	7.309941520467836	0.41123296846125745	NPB, ABHD15, GDF1, ADAM23, TNC, OXT, IGFBP6, NTN4, NID1, FRZB, METTL24, LAMA1, VEGFC, FAM198A, FBLN5, CREG2, PLXDC1, COL27A1, HEG1, HABP4, GLB1L2, HTRA4, PRSS22, F2R, ENHO	257	1610	18224	1.1010948111269547	1.0	0.9907466200941776	99.88267713390123
UP_KEYWORDS	Secreted	29	8.47953216374269	0.46601503441110703	GDF1, OXT, TNC, IGFBP6, METTL24, CREG2, COL27A1, HEG1, HTRA4, DPP4, SBSPON, NPB, ABHD15, LAD1, ADAM23, NTN4, NID1, FRZB, ADAMTS7, C2ORF40, LAMA1, VEGFC, FAM198A, FBLN5, KAZALD1, PLXDC1, GLB1L2, PRSS22, ENHO	286	1965	20581	1.0620277940888627	1.0	0.9399409568944422	99.97255220464454

Annotation Cluster 20	Enrichment Score: 0.6736152127152303
Category	Term	Count	%	PValue	Genes	List Total	Pop Hits	Pop Total	Fold Enrichment	Bonferroni	Benjamini	FDR
UP_KEYWORDS	Sodium transport	5	1.461988304093567	0.07971207693971863	SLC17A7, HCN1, SLC22A4, SCNN1G, SLC22A5	286	117	20581	3.075279421433268	0.9999999995829694	0.8101220840646803	66.23678923223099
UP_KEYWORDS	Sodium	5	1.461988304093567	0.09381393342487401	SLC17A7, HCN1, SLC22A4, SCNN1G, SLC22A5	286	124	20581	2.9016749379652604	0.9999999999924748	0.7589934612969744	72.40791410262204
GOTERM_BP_DIRECT	GO:0035725~sodium ion transmembrane transport	3	0.8771929824561403	0.2916035968382401	SLC17A7, HCN1, SCNN1G	248	73	16792	2.782589482987185	1.0	0.9996327228635482	99.6187343721914
GOTERM_BP_DIRECT	GO:0006814~sodium ion transport	3	0.8771929824561403	0.3349491975483268	SLC22A4, SCNN1G, SLC22A5	248	81	16792	2.507765830346475	1.0	0.9997728530350013	99.86252132530961
GOTERM_CC_DIRECT	GO:0016324~apical plasma membrane	5	1.461988304093567	0.5866251087420059	SLC22A4, SCNN1G, SLC22A5, CDH2, DPP4	257	291	18224	1.218393571075187	1.0	0.9948898500907031	99.99870363131878

Annotation Cluster 21	Enrichment Score: 0.6655584103130989
Category	Term	Count	%	PValue	Genes	List Total	Pop Hits	Pop Total	Fold Enrichment	Bonferroni	Benjamini	FDR
GOTERM_MF_DIRECT	GO:0005089~Rho guanyl-nucleotide exchange factor activity	4	1.1695906432748537	0.10513645227037793	PLEKHG1, PREX1, ARHGEF17, DOCK11	250	77	16881	3.5077402597402596	1.0	0.9999614744544746	78.33270275653162
UP_KEYWORDS	Guanine-nucleotide releasing factor	5	1.461988304093567	0.15261102371646584	PLEKHG1, PREX1, ARHGEF17, CYTH3, DOCK11	286	149	20581	2.414816726897264	1.0	0.8336981395549555	88.51941686473903
UP_SEQ_FEATURE	domain:DH	3	0.8771929824561403	0.24531185717336254	PLEKHG1, PREX1, ARHGEF17	281	68	20063	3.14993719907892	1.0	0.9994384606914181	98.71620270623278
INTERPRO	IPR000219:Dbl homology (DH) domain	3	0.8771929824561403	0.2636644859203343	PLEKHG1, PREX1, ARHGEF17	262	71	18559	2.9930652617998064	1.0	0.9998358817767365	98.83953305331652
SMART	SM00325:RhoGEF	3	0.8771929824561403	0.2921199351790652	PLEKHG1, PREX1, ARHGEF17	160	68	10057	2.7730698529411764	1.0	0.992596663592053	98.32015299663986
GOTERM_BP_DIRECT	GO:0035023~regulation of Rho protein signal transduction	3	0.8771929824561403	0.3349491975483268	PLEKHG1, PREX1, ARHGEF17	248	81	16792	2.507765830346475	1.0	0.9997728530350013	99.86252132530961

Annotation Cluster 22	Enrichment Score: 0.6005878626704059
Category	Term	Count	%	PValue	Genes	List Total	Pop Hits	Pop Total	Fold Enrichment	Bonferroni	Benjamini	FDR
INTERPRO	IPR024079:Metallopeptidase, catalytic domain	4	1.1695906432748537	0.1059149917911198	ADAMTS7, ADAM23, MMP23B, ADAM19	262	81	18559	3.4980680425973047	1.0	0.9905243154532768	80.4079837109819
UP_SEQ_FEATURE	metal ion-binding site:Zinc; catalytic	5	1.461988304093567	0.10677186403632888	ADAMTS7, MMP23B, RNPEPL1, CA3, ADAM19	281	129	20063	2.7673866865292838	1.0	0.9983482923374631	82.57548495855534
GOTERM_MF_DIRECT	GO:0004222~metalloendopeptidase activity	4	1.1695906432748537	0.2330679961693854	ADAMTS7, ADAM23, MMP23B, ADAM19	250	113	16881	2.390230088495575	1.0	0.9996944486097095	97.40956449915589
GOTERM_MF_DIRECT	GO:0008237~metallopeptidase activity	3	0.8771929824561403	0.33616076811059914	ADAMTS7, ADAM23, MMP23B	250	81	16881	2.500888888888889	1.0	0.9997590394544354	99.64500317644672
UP_KEYWORDS	Metalloprotease	4	1.1695906432748537	0.3519637625226741	ADAMTS7, MMP23B, RNPEPL1, ADAM19	286	152	20581	1.8937246963562753	1.0	0.9274173321165282	99.65533481460909
UP_KEYWORDS	Zymogen	3	0.8771929824561403	0.7989708616456659	ADAMTS7, MMP23B, ADAM19	286	214	20581	1.008806613946801	1.0	0.9917246656306048	99.99999992186675

Annotation Cluster 23	Enrichment Score: 0.598236335961499
Category	Term	Count	%	PValue	Genes	List Total	Pop Hits	Pop Total	Fold Enrichment	Bonferroni	Benjamini	FDR
SMART	SM00317:SET	3	0.8771929824561403	0.12083338978963247	PRDM14, SETD7, SMYD2	160	38	10057	4.96233552631579	0.9999999885683645	0.9525374142434522	78.20012100226353
UP_SEQ_FEATURE	domain:SET	3	0.8771929824561403	0.14929177042103597	PRDM14, SETD7, SMYD2	281	49	20063	4.37134141912993	1.0	0.995928703003433	91.80817665463562
INTERPRO	IPR001214:SET domain	3	0.8771929824561403	0.16095890490995665	PRDM14, SETD7, SMYD2	262	51	18559	4.166816344858554	1.0	0.9962458341235497	92.23235197950795
UP_KEYWORDS	Methyltransferase	4	1.1695906432748537	0.5042248269036882	METTL24, PRDM14, SETD7, SMYD2	286	193	20581	1.4914308489438022	1.0	0.9497410056502397	99.98959984249734
UP_KEYWORDS	S-adenosyl-L-methionine	3	0.8771929824561403	0.6970376849338248	PRDM14, SETD7, SMYD2	286	174	20581	1.240716180371353	1.0	0.9803583618344891	99.99998335882685

Annotation Cluster 24	Enrichment Score: 0.5846092917975357
Category	Term	Count	%	PValue	Genes	List Total	Pop Hits	Pop Total	Fold Enrichment	Bonferroni	Benjamini	FDR
UP_SEQ_FEATURE	repeat:Kelch 4	3	0.8771929824561403	0.2556618007765572	KLHL36, KLHDC1, KBTBD11	281	70	20063	3.059938993390951	1.0	0.999506566954528	98.96320798037087
UP_SEQ_FEATURE	repeat:Kelch 2	3	0.8771929824561403	0.2608403174976711	KLHL36, KLHDC1, KBTBD11	281	71	20063	3.0168412610896698	1.0	0.9994816822077948	99.06938090115413
UP_SEQ_FEATURE	repeat:Kelch 1	3	0.8771929824561403	0.2608403174976711	KLHL36, KLHDC1, KBTBD11	281	71	20063	3.0168412610896698	1.0	0.9994816822077948	99.06938090115413
UP_SEQ_FEATURE	repeat:Kelch 3	3	0.8771929824561403	0.2608403174976711	KLHL36, KLHDC1, KBTBD11	281	71	20063	3.0168412610896698	1.0	0.9994816822077948	99.06938090115413
UP_KEYWORDS	Kelch repeat	3	0.8771929824561403	0.2631258626085211	KLHL36, KLHDC1, KBTBD11	286	72	20581	2.998397435897436	1.0	0.9163298251454954	98.15206753859795

Annotation Cluster 25	Enrichment Score: 0.5831484006839688
Category	Term	Count	%	PValue	Genes	List Total	Pop Hits	Pop Total	Fold Enrichment	Bonferroni	Benjamini	FDR
INTERPRO	IPR001356:Homeodomain	7	2.046783625730994	0.15340450280791884	TSHZ3, IRX6, TSHZ1, EVX1, LHX5, VENTX, ALX1	262	256	18559	1.9369185353053435	1.0	0.997536725846082	91.14951079145072
UP_KEYWORDS	Homeobox	7	2.046783625730994	0.15783247118402277	TSHZ3, IRX6, TSHZ1, EVX1, LHX5, VENTX, ALX1	286	262	20581	1.9226365237815621	1.0	0.8324500426899119	89.41046249844536
SMART	SM00389:HOX	7	2.046783625730994	0.20409486860794285	TSHZ3, IRX6, TSHZ1, EVX1, LHX5, VENTX, ALX1	160	250	10057	1.7599749999999998	0.9999999999999917	0.9826104574077434	93.28026362865715
INTERPRO	IPR017970:Homeobox, conserved site	5	1.461988304093567	0.2792444189940595	IRX6, EVX1, LHX5, VENTX, ALX1	262	190	18559	1.864102049015669	1.0	0.9998577128184435	99.15002907995336
INTERPRO	IPR009057:Homeodomain-like	7	2.046783625730994	0.3356673182401476	TSHZ3, IRX6, EVX1, LHX5, TIGD3, VENTX, ALX1	262	336	18559	1.4757474554707377	1.0	0.9999571154477862	99.7406132318469
GOTERM_MF_DIRECT	GO:0043565~sequence-specific DNA binding	10	2.923976608187134	0.35577579516437885	IRX6, FOSL2, EVX1, JUN, ZNF232, LHX5, VENTX, ELK3, GRHL1, ALX1	250	518	16881	1.3035521235521237	1.0	0.9996798320923558	99.76509689793063
UP_SEQ_FEATURE	DNA-binding region:Homeobox	4	1.1695906432748537	0.5023711452899176	EVX1, LHX5, VENTX, ALX1	281	191	20063	1.495258146857707	1.0	0.9999890417090223	99.99795956617052

Annotation Cluster 26	Enrichment Score: 0.5706072668407336
Category	Term	Count	%	PValue	Genes	List Total	Pop Hits	Pop Total	Fold Enrichment	Bonferroni	Benjamini	FDR
UP_SEQ_FEATURE	lipid moiety-binding region:S-palmitoyl cysteine	6	1.7543859649122806	0.11810700391001955	ADORA2B, RHOB, PALM3, LPAR3, ERAS, NTSR1	281	185	20063	2.315629508512071	1.0	0.9964090728220614	85.70017931383089
UP_KEYWORDS	Prenylation	5	1.461988304093567	0.20528798582016877	RHOB, PALM3, ERAS, GNG12, RAB33A	286	168	20581	2.1417124542124544	1.0	0.8905899725330397	95.03827088074361
UP_SEQ_FEATURE	propeptide:Removed in mature form	6	1.7543859649122806	0.23817338846478048	RHOB, PALM3, ERAS, GAS1, GNG12, NEGR1	281	237	20063	1.8075588990495068	1.0	0.9994288364796633	98.51486388012466
UP_KEYWORDS	Palmitate	6	1.7543859649122806	0.46676301105351903	ADORA2B, RHOB, PALM3, LPAR3, ERAS, NTSR1	286	324	20581	1.3326210826210827	1.0	0.9373966190094963	99.97305052669033
UP_KEYWORDS	Lipoprotein	13	3.8011695906432745	0.520397032447702	NKD1, ADORA2B, CHP2, LPAR3, GAS1, GNG12, NTSR1, RAB33A, RHOB, PALM3, ERAS, ARL5C, NEGR1	286	852	20581	1.0980046948356808	1.0	0.9541052883502532	99.99325816461668

Annotation Cluster 27	Enrichment Score: 0.5702075988290213
Category	Term	Count	%	PValue	Genes	List Total	Pop Hits	Pop Total	Fold Enrichment	Bonferroni	Benjamini	FDR
KEGG_PATHWAY	hsa05164:Influenza A	6	1.7543859649122806	0.11409393847447244	TNFRSF10A, MAPK12, TNFRSF10D, SOCS3, JUN, JAK1	103	174	6910	2.3133578841647138	0.9999999983641578	0.7404330294297203	77.08772845012224
GOTERM_BP_DIRECT	GO:0042127~regulation of cell proliferation	5	1.461988304093567	0.28998611950087216	TNFRSF10A, TNFRSF10D, JUN, TNC, JAK1	248	185	16792	1.8299912816041848	1.0	0.9996682502766573	99.6044248883134
KEGG_PATHWAY	hsa05162:Measles	3	0.8771929824561403	0.5884877419630095	TNFRSF10A, TNFRSF10D, JAK1	103	133	6910	1.5132491422731587	1.0	0.9358135981520888	99.99795977444239

Annotation Cluster 28	Enrichment Score: 0.5463760211303006
Category	Term	Count	%	PValue	Genes	List Total	Pop Hits	Pop Total	Fold Enrichment	Bonferroni	Benjamini	FDR
UP_SEQ_FEATURE	active site:Charge relay system	8	2.3391812865497075	0.024227676054701525	ABHD15, ABHD6, ST14, HTRA4, PRSS22, ABHD17C, DPP4, ACOT4	281	203	20063	2.813737005416966	0.9999999991378754	0.9691495376910768	31.58177428988427
GOTERM_MF_DIRECT	GO:0008236~serine-type peptidase activity	3	0.8771929824561403	0.23798296683269188	ST14, PRSS22, DPP4	250	63	16881	3.2154285714285713	1.0	0.9995248270221594	97.62900303327199
UP_KEYWORDS	Serine protease	4	1.1695906432748537	0.3103241192002515	ST14, HTRA4, PRSS22, DPP4	286	141	20581	2.0414620840152753	1.0	0.9212968043690831	99.22211607254967
INTERPRO	IPR009003:Trypsin-like cysteine/serine peptidase domain	3	0.8771929824561403	0.5396935102206732	ST14, HTRA4, PRSS22	262	128	18559	1.6602158874045803	1.0	0.9999938102820848	99.99875837392217
GOTERM_MF_DIRECT	GO:0004252~serine-type endopeptidase activity	4	1.1695906432748537	0.7291464556884222	ST14, HTRA4, PRSS22, DPP4	250	255	16881	1.0592	1.0	0.9999965617474459	99.99999845087173
GOTERM_BP_DIRECT	GO:0006508~proteolysis	7	2.046783625730994	0.748356860717304	ADAM23, MMP23B, RNPEPL1, ST14, HTRA4, PRSS22, DPP4	248	500	16792	0.9479354838709677	1.0	0.9999999885955714	99.99999997911972

Annotation Cluster 29	Enrichment Score: 0.5394801392892675
Category	Term	Count	%	PValue	Genes	List Total	Pop Hits	Pop Total	Fold Enrichment	Bonferroni	Benjamini	FDR
INTERPRO	IPR004827:Basic-leucine zipper domain	4	1.1695906432748537	0.040334825254813786	FOSL2, DBP, CEBPD, JUN	262	54	18559	5.247102063895957	0.9999999997877848	0.9382201173684981	45.088327418315764
SMART	SM00338:BRLZ	4	1.1695906432748537	0.046508120599681596	FOSL2, DBP, CEBPD, JUN	160	51	10057	4.929901960784314	0.9988438510011282	0.8950446448642706	43.06830681063285
UP_SEQ_FEATURE	DNA-binding region:Basic motif	6	1.7543859649122806	0.07887717158956477	FOSL2, BHLHA9, DBP, CEBPD, JUN, MESP2	281	163	20063	2.628168460581185	1.0	0.9932233270648554	71.95684593135663
UP_SEQ_FEATURE	domain:Leucine-zipper	4	1.1695906432748537	0.2096322718591706	FOSL2, DBP, CEBPD, JUN	281	113	20063	2.527383239378956	1.0	0.9989958109940421	97.37612212468304
GOTERM_MF_DIRECT	GO:0001077~transcriptional activator activity, RNA polymerase II core promoter proximal region sequence-specific binding	5	1.461988304093567	0.4616402059635262	DBP, CEBPD, JUN, ELK3, GRHL1	250	236	16881	1.430593220338983	1.0	0.9998844145596305	99.98016181679182
GOTERM_MF_DIRECT	GO:0000978~RNA polymerase II core promoter proximal region sequence-specific DNA binding	6	1.7543859649122806	0.6036702837147643	SOX10, FOSL2, CEBPD, JUN, ELK3, GRHL1	250	355	16881	1.1412507042253521	1.0	0.9999651596351354	99.99970746058057
GOTERM_BP_DIRECT	GO:0006366~transcription from RNA polymerase II promoter	7	2.046783625730994	0.7698168127026292	SOX10, DBP, CEBPD, JUN, ELK3, GRHL1, ALX1	248	513	16792	0.9239137269697542	1.0	0.9999999946573253	99.99999999505285
GOTERM_BP_DIRECT	GO:0045944~positive regulation of transcription from RNA polymerase II promoter	13	3.8011695906432745	0.7843794165016653	SOX10, FOSL2, EVX1, CEBPD, CHP2, ELK3, GRHL1, SMO, DBP, JUN, AATF, SLC40A1, ALX1	248	981	16792	0.8972740126927757	1.0	0.9999999965042813	99.99999999827884
UP_KEYWORDS	Activator	8	2.3391812865497075	0.8131580568828306	DBP, CEBPD, JUN, SETD7, ZFPM1, ELK3, ALX1, KLF3	286	661	20581	0.8709414639823112	1.0	0.9917110749078905	99.99999996998238
GOTERM_MF_DIRECT	GO:0003700~transcription factor activity, sequence-specific DNA binding	10	2.923976608187134	0.9492665852492236	FOSL2, EVX1, DBP, CEBPD, JUN, ZNF232, AATF, ELK3, ALX1, KLF3	250	961	16881	0.70264308012487	1.0	0.9999999965471945	100.0

Annotation Cluster 30	Enrichment Score: 0.4048690083560917
Category	Term	Count	%	PValue	Genes	List Total	Pop Hits	Pop Total	Fold Enrichment	Bonferroni	Benjamini	FDR
UP_SEQ_FEATURE	region of interest:Calmodulin-binding	3	0.8771929824561403	0.18391160933633047	CAMK4, KCNN1, DAPK2	281	56	20063	3.8249237417386888	1.0	0.9983477061073464	95.69309864585061
GOTERM_MF_DIRECT	GO:0005516~calmodulin binding	4	1.1695906432748537	0.5310630903879138	CAMK4, KCNN1, RGS2, DAPK2	250	189	16881	1.4290793650793652	1.0	0.9999497662506905	99.99703504327742
UP_KEYWORDS	Calmodulin-binding	3	0.8771929824561403	0.624651391522272	CAMK4, KCNN1, DAPK2	286	152	20581	1.4202935222672066	1.0	0.9665260208049964	99.9997262216064

Annotation Cluster 31	Enrichment Score: 0.39347152613768577
Category	Term	Count	%	PValue	Genes	List Total	Pop Hits	Pop Total	Fold Enrichment	Bonferroni	Benjamini	FDR
GOTERM_BP_DIRECT	GO:0007264~small GTPase mediated signal transduction	6	1.7543859649122806	0.2961081576921015	ARL10, ERAS, ARL5C, DOCK11, RAB33A, RHOBTB3	248	246	16792	1.6514555468135326	1.0	0.9996306442647114	99.65606859119738
INTERPRO	IPR001806:Small GTPase superfamily	4	1.1695906432748537	0.3109358166125391	RHOB, ERAS, RAB33A, RHOBTB3	262	139	18559	2.038442528420012	1.0	0.9999318821096682	99.55835539713763
GOTERM_MF_DIRECT	GO:0005525~GTP binding	8	2.3391812865497075	0.34066133290340445	ARL10, MB21D1, RHOB, ERAS, ARL5C, SEPT11, RAB33A, RHOBTB3	250	384	16881	1.40675	1.0	0.9996723128915558	99.6767416543167
UP_KEYWORDS	GTP-binding	7	2.046783625730994	0.34628274324287395	ARL10, MB21D1, RHOB, ERAS, ARL5C, SEPT11, RAB33A	286	343	20581	1.4686028257456827	1.0	0.9280259604276969	99.61368155381369
INTERPRO	IPR005225:Small GTP-binding protein domain	4	1.1695906432748537	0.418481531307828	RHOB, ERAS, ARL5C, RAB33A	262	167	18559	1.6966677332358182	1.0	0.9999919618814963	99.96266963285696
UP_SEQ_FEATURE	nucleotide phosphate-binding region:GTP	6	1.7543859649122806	0.44268624053568933	ARL10, RHOB, ERAS, ARL5C, SEPT11, RAB33A	281	310	20063	1.381907932499139	1.0	0.9999747195316958	99.98822434086667
INTERPRO	IPR027417:P-loop containing nucleoside triphosphate hydrolase	10	2.923976608187134	0.875088916292591	KIF12, ARL10, HS3ST1, CHST2, RHOB, ERAS, ARL5C, SEPT11, RAB33A, RHOBTB3	262	879	18559	0.8058689176632016	1.0	0.9999999981270761	99.99999999999297

Annotation Cluster 32	Enrichment Score: 0.3854128936308634
Category	Term	Count	%	PValue	Genes	List Total	Pop Hits	Pop Total	Fold Enrichment	Bonferroni	Benjamini	FDR
UP_SEQ_FEATURE	domain:EF-hand	3	0.8771929824561403	0.11170481916122764	RAB11FIP4, NKD1, TBC1D9	281	41	20063	5.224286086277234	1.0	0.9973402595471866	84.00652559238841
INTERPRO	IPR011992:EF-hand-like domain	5	1.461988304093567	0.5596440315027089	RAB11FIP4, NKD1, TBC1D9, PLCG2, CHP2	262	279	18559	1.269460176749022	1.0	0.9999955622383842	99.99934865496536
INTERPRO	IPR002048:EF-hand domain	4	1.1695906432748537	0.6247590482972672	RAB11FIP4, NKD1, TBC1D9, CHP2	262	228	18559	1.2427346993437791	1.0	0.9999987557180118	99.99993661469063
GOTERM_MF_DIRECT	GO:0005509~calcium ion binding	10	2.923976608187134	0.7356175545055451	RAB11FIP4, NKD1, TBC1D9, FBLN5, CHP2, HEG1, NID1, CDH2, SYT17, ANXA3	250	717	16881	0.9417573221757323	1.0	0.9999962166605065	99.99999888954545

Annotation Cluster 33	Enrichment Score: 0.36513117208828627
Category	Term	Count	%	PValue	Genes	List Total	Pop Hits	Pop Total	Fold Enrichment	Bonferroni	Benjamini	FDR
GOTERM_BP_DIRECT	GO:0055114~oxidation-reduction process	11	3.216374269005848	0.3719654568383703	CYP2U1, KDM7A, SCCPDH, RDH10, CRYL1, SH3PXD2A, CYP27A1, PTGS2, CREG2, HAAO, ZADH2	248	592	16792	1.258119006102877	1.0	0.9998284910586701	99.94549430971573
UP_KEYWORDS	Oxidoreductase	10	2.923976608187134	0.41912887350285377	CYP2U1, KDM7A, SCCPDH, RDH10, CRYL1, CYP27A1, PTGS2, HAAO, ZADH2, ALOX12	286	582	20581	1.2364525508855406	1.0	0.9372997150210959	99.91753574635544
INTERPRO	IPR016040:NAD(P)-binding domain	4	1.1695906432748537	0.46438488677011647	SCCPDH, RDH10, CRYL1, ZADH2	262	179	18559	1.5829246449741994	1.0	0.9999912561507756	99.98872498102685
UP_KEYWORDS	NADP	4	1.1695906432748537	0.47835139395992043	CYP2U1, RDH10, CYP27A1, ZADH2	286	186	20581	1.5475599669148057	1.0	0.9403919535953441	99.97977804607828

Annotation Cluster 34	Enrichment Score: 0.34092827782807994
Category	Term	Count	%	PValue	Genes	List Total	Pop Hits	Pop Total	Fold Enrichment	Bonferroni	Benjamini	FDR
UP_SEQ_FEATURE	repeat:4	5	1.461988304093567	0.2810957929299779	VEGFC, EPN3, MAP1A, DRD4, MESP2	281	192	20063	1.8593379300118626	1.0	0.999672615319001	99.39460938368015
UP_SEQ_FEATURE	repeat:3	5	1.461988304093567	0.38635246500971343	VEGFC, EPN3, MAP1A, DRD4, MESP2	281	225	20063	1.5866350336101227	1.0	0.9999603698287742	99.94774561498545
UP_SEQ_FEATURE	repeat:5	4	1.1695906432748537	0.39224912137730084	EPN3, MAP1A, DRD4, MESP2	281	161	20063	1.7738776773280873	1.0	0.9999475459962067	99.95499804242945
UP_SEQ_FEATURE	repeat:2	5	1.461988304093567	0.4953347205552797	VEGFC, EPN3, MAP1A, DRD4, MESP2	281	260	20063	1.3730495483164524	1.0	0.9999911871105617	99.99746437579108
UP_SEQ_FEATURE	repeat:6	3	0.8771929824561403	0.6107255251341847	MAP1A, DRD4, MESP2	281	147	20063	1.4571138063766431	1.0	0.9999994065919005	99.99995435871031
UP_SEQ_FEATURE	repeat:1	4	1.1695906432748537	0.6986915288850247	VEGFC, EPN3, MAP1A, MESP2	281	257	20063	1.1112618912444439	1.0	0.9999999833378618	99.99999913326172

Annotation Cluster 35	Enrichment Score: 0.303087744414899
Category	Term	Count	%	PValue	Genes	List Total	Pop Hits	Pop Total	Fold Enrichment	Bonferroni	Benjamini	FDR
INTERPRO	IPR001452:Src homology-3 domain	5	1.461988304093567	0.3688281278403166	SH3BP4, SH3PXD2A, RIMBP3, PLCG2, ARHGAP10	262	218	18559	1.62467609776595	1.0	0.9999687395921361	99.87692652515841
SMART	SM00326:SH3	5	1.461988304093567	0.41111295440004125	SH3BP4, SH3PXD2A, RIMBP3, PLCG2, ARHGAP10	160	206	10057	1.52563713592233	1.0	0.9981001819520009	99.80951680168282
UP_KEYWORDS	SH3 domain	4	1.1695906432748537	0.5743850659101948	SH3BP4, SH3PXD2A, PLCG2, ARHGAP10	286	215	20581	1.338819320214669	1.0	0.9581146049285196	99.99858470808901
UP_SEQ_FEATURE	domain:SH3	3	0.8771929824561403	0.704142708866742	SH3BP4, PLCG2, ARHGAP10	281	175	20063	1.2239755973563804	1.0	0.9999999826419754	99.99999934658584

Annotation Cluster 36	Enrichment Score: 0.30097169583337213
Category	Term	Count	%	PValue	Genes	List Total	Pop Hits	Pop Total	Fold Enrichment	Bonferroni	Benjamini	FDR
UP_SEQ_FEATURE	domain:Helix-loop-helix motif	3	0.8771929824561403	0.4785873952747753	FERD3L, BHLHA9, MESP2	281	115	20063	1.8625715611944917	1.0	0.9999903202501917	99.9957977114451
INTERPRO	IPR011598:Myc-type, basic helix-loop-helix (bHLH) domain	3	0.8771929824561403	0.48718208269127017	FERD3L, BHLHA9, MESP2	262	116	18559	1.8319623585153988	1.0	0.9999875099208534	99.9940147038832
SMART	SM00353:HLH	3	0.8771929824561403	0.5363303190426971	FERD3L, BHLHA9, MESP2	160	113	10057	1.66875	1.0	0.9995884690389361	99.98873327452085

Annotation Cluster 37	Enrichment Score: 0.29193863614888116
Category	Term	Count	%	PValue	Genes	List Total	Pop Hits	Pop Total	Fold Enrichment	Bonferroni	Benjamini	FDR
UP_SEQ_FEATURE	metal ion-binding site:Iron (heme axial ligand)	3	0.8771929824561403	0.40306218370818137	CYP2U1, CYP27A1, PTGS2	281	99	20063	2.1635932276501673	1.0	0.9999536270260501	99.96591342784559
UP_KEYWORDS	Heme	3	0.8771929824561403	0.5478844101812586	CYP2U1, CYP27A1, PTGS2	286	132	20581	1.6354895104895104	1.0	0.960239574528497	99.99688301282832
GOTERM_MF_DIRECT	GO:0020037~heme binding	3	0.8771929824561403	0.6027303979648324	CYP2U1, CYP27A1, PTGS2	250	137	16881	1.4786277372262775	1.0	0.9999740260187474	99.99969776332544

Annotation Cluster 38	Enrichment Score: 0.2813496487461753
Category	Term	Count	%	PValue	Genes	List Total	Pop Hits	Pop Total	Fold Enrichment	Bonferroni	Benjamini	FDR
INTERPRO	IPR000210:BTB/POZ-like	4	1.1695906432748537	0.4665870373996053	KLHL36, ABTB2, KBTBD11, RHOBTB3	262	180	18559	1.5741306191687872	1.0	0.9999880313188966	99.98938143508957
INTERPRO	IPR011333:BTB/POZ fold	4	1.1695906432748537	0.5023753342032521	KLHL36, ABTB2, KBTBD11, RHOBTB3	262	190	18559	1.491281639212535	1.0	0.9999892594109423	99.99613709340132
SMART	SM00225:BTB	4	1.1695906432748537	0.5331620476898066	KLHL36, ABTB2, KBTBD11, RHOBTB3	160	176	10057	1.4285511363636363	1.0	0.9997566247183108	99.98778820333226
UP_SEQ_FEATURE	domain:BTB	3	0.8771929824561403	0.5994889748947829	KLHL36, ABTB2, KBTBD11	281	144	20063	1.48747034400949	1.0	0.999999453615342	99.99992910722219

Annotation Cluster 39	Enrichment Score: 0.2505348858298141
Category	Term	Count	%	PValue	Genes	List Total	Pop Hits	Pop Total	Fold Enrichment	Bonferroni	Benjamini	FDR
KEGG_PATHWAY	hsa04080:Neuroactive ligand-receptor interaction	8	2.3391812865497075	0.11428234425115796	HCRTR1, GABRE, ADORA2B, DRD4, LPAR3, GRIN3B, NTSR1, F2R	103	277	6910	1.9375416213942727	0.9999999984212425	0.7182300247902601	77.14692623420962
SMART	SM01381:SM01381	4	1.1695906432748537	0.2950944199522614	HCRTR1, ADORA2B, DRD4, LPAR3	160	120	10057	2.0952083333333333	1.0	0.9890476173784931	98.40177169380732
UP_KEYWORDS	Transducer	13	3.8011695906432745	0.5933405425246168	ADORA2B, DRD4, GPR135, LPAR3, OXGR1, GNG12, NTSR1, SMO, HCRTR1, CCR10, PLCG2, GNB4, F2R	286	899	20581	1.0406006674082313	1.0	0.9611948579299077	99.99921977172338
GOTERM_MF_DIRECT	GO:0004930~G-protein coupled receptor activity	10	2.923976608187134	0.7250887747599548	SMO, HCRTR1, ADORA2B, CCR10, GPR135, LPAR3, OXGR1, NTSR1, FRZB, F2R	250	710	16881	0.9510422535211267	1.0	0.9999971650031876	99.9999980989297
INTERPRO	IPR000276:G protein-coupled receptor, rhodopsin-like	9	2.631578947368421	0.7969014508361203	HCRTR1, ADORA2B, CCR10, DRD4, GPR135, LPAR3, OXGR1, NTSR1, F2R	262	719	18559	0.8866799732452835	1.0	0.9999999842500579	99.99999999167733
INTERPRO	IPR017452:GPCR, rhodopsin-like, 7TM	9	2.631578947368421	0.8170672562472975	HCRTR1, ADORA2B, CCR10, DRD4, GPR135, LPAR3, OXGR1, NTSR1, F2R	262	736	18559	0.8661995934284767	1.0	0.9999999928369929	99.9999999981844
UP_KEYWORDS	Receptor	20	5.847953216374268	0.8283615907410408	GABRE, ADORA2B, SPSB1, GPR135, DRD4, EFNB2, LPAR3, GRIN3B, OXGR1, NTSR1, TNFRSF10A, SMO, HCRTR1, ITGA9, TNFRSF10D, ITGA5, CCR10, PLXND1, DPP4, F2R	286	1648	20581	0.873319641523525	1.0	0.9931300438090782	99.99999999010133
UP_KEYWORDS	G-protein coupled receptor	10	2.923976608187134	0.8288111103063194	SMO, HCRTR1, ADORA2B, CCR10, DRD4, GPR135, LPAR3, OXGR1, NTSR1, F2R	286	842	20581	0.8546501004933309	1.0	0.9928050382458781	99.99999999043489
GOTERM_BP_DIRECT	GO:0007186~G-protein coupled receptor signaling pathway	11	3.216374269005848	0.857457773442359	SMO, NPB, ADORA2B, PREX1, CCR10, GPR135, OXGR1, GNG12, NTSR1, FRZB, F2R	248	899	16792	0.8284832609709714	1.0	0.9999999999607013	99.99999999999785

Annotation Cluster 40	Enrichment Score: 0.2093573411021804
Category	Term	Count	%	PValue	Genes	List Total	Pop Hits	Pop Total	Fold Enrichment	Bonferroni	Benjamini	FDR
UP_KEYWORDS	Metal-binding	53	15.497076023391813	0.42586153271823496	PTGS2, RNPEPL1, ZNF491, ZCCHC3, KDM7A, POLE, CHP2, CHPT1, RAB11FIP4, ADAMTS7, MAST1, CYP27A1, MB21D1, CA8, PPM1N, PPM1L, CA3, ADAM19, ZFPM1, ZNF702P, ALOX12, CYP2U1, TSHZ3, NKD1, TSHZ1, YPEL2, ENPP4, ZNF800, ZNF232, CDH2, LMAN1, ADA, STK32C, AGAP11, GALNT10, PRDM14, COL27A1, HAAO, LHX5, MT1H, RNF207, PDZRN3, SMYD2, ITGA9, PDZD8, RNF150, MAPK12, ADCY9, ITGA5, MMP23B, RNF2, JAK1, KLF3	286	3640	20581	1.0477916314454776	1.0	0.9376145620970469	99.9291915766219
UP_KEYWORDS	Zinc	31	9.064327485380117	0.7086135181401336	TSHZ3, TSHZ1, YPEL2, ENPP4, RNPEPL1, ZNF800, ZNF232, ADA, AGAP11, PRDM14, ZNF491, LHX5, MT1H, KDM7A, ZCCHC3, POLE, RNF207, PDZRN3, SMYD2, ADAMTS7, PDZD8, RNF150, MB21D1, CA8, MMP23B, RNF2, CA3, ADAM19, ZFPM1, ZNF702P, KLF3	286	2348	20581	0.9500884549862403	1.0	0.981822860103167	99.99998999927662
GOTERM_MF_DIRECT	GO:0046872~metal ion binding	28	8.187134502923977	0.7802793810526608	TSHZ3, TSHZ1, PTGS2, YPEL2, ENPP4, ZNF800, ZNF232, LMAN1, STK32C, AGAP11, GALNT10, PRDM14, COL27A1, ZNF491, MT1H, SMYD2, CHPT1, ITGA9, PDZD8, ADCY9, ITGA5, MB21D1, JAK1, PPM1L, ADAM19, ZFPM1, ZNF702P, KLF3	250	2069	16881	0.9138095698405027	1.0	0.9999981597609845	99.99999991308243

Annotation Cluster 41	Enrichment Score: 0.1724165149578833
Category	Term	Count	%	PValue	Genes	List Total	Pop Hits	Pop Total	Fold Enrichment	Bonferroni	Benjamini	FDR
GOTERM_MF_DIRECT	GO:0004842~ubiquitin-protein transferase activity	6	1.7543859649122806	0.536541038550742	UBE2D4, KLHL36, SPSB1, RNF2, PDZRN3, KBTBD11	250	329	16881	1.2314407294832828	1.0	0.9999390698751112	99.99747791214976
UP_KEYWORDS	Ubl conjugation pathway	9	2.631578947368421	0.7286629412412141	UBE2D4, KLHL36, OTUD1, SPSB1, SOCS3, RNF2, OTULIN, CBX4, PDZRN3	286	680	20581	0.9524321266968327	1.0	0.9840114388324089	99.99999606135604
GOTERM_BP_DIRECT	GO:0016567~protein ubiquitination	5	1.461988304093567	0.7773575609485935	UBE2D4, KLHL36, SOCS3, PDZRN3, KBTBD11	248	359	16792	0.9430317189325187	1.0	0.9999999957229645	99.99999999711156

Annotation Cluster 42	Enrichment Score: 0.14979067086921763
Category	Term	Count	%	PValue	Genes	List Total	Pop Hits	Pop Total	Fold Enrichment	Bonferroni	Benjamini	FDR
GOTERM_BP_DIRECT	GO:0035556~intracellular signal transduction	11	3.216374269005848	0.07643983680007391	STK32C, MAST1, PDZD8, CAMK4, ADCY9, SPSB1, PREX1, PPP1R1A, PLCG2, JAK1, DAPK2	248	403	16792	1.8481549667813977	1.0	0.9973392849604173	72.32464294942774
GOTERM_BP_DIRECT	GO:0018105~peptidyl-serine phosphorylation	4	1.1695906432748537	0.27924816595006624	STK32C, MAST1, CAMK4, MAPK12	248	125	16792	2.166709677419355	1.0	0.9997950232972843	99.49587122447096
UP_KEYWORDS	Nucleotide-binding	24	7.017543859649122	0.6758958862265894	HCN1, KIF12, PDK4, KCNJ10, DAPK2, RAB33A, SEPT11, UBE2D4, STK32C, MAST1, ARL10, CAMK4, ADCY9, MAPK12, MB21D1, SLC22A4, HSPA4L, RHOB, PALM3, JAK1, ERAS, SLC22A5, ARL5C, RHOBTB3	286	1788	20581	0.9659266907589056	1.0	0.9788151170043338	99.99995981039778
INTERPRO	IPR017441:Protein kinase, ATP binding site	5	1.461988304093567	0.7866486944413373	STK32C, CAMK4, MAPK12, JAK1, DAPK2	262	381	18559	0.92960469635952	1.0	0.9999999871300344	99.99999998295183
UP_SEQ_FEATURE	binding site:ATP	7	2.046783625730994	0.7943242054977739	STK32C, MAST1, CAMK4, MAPK12, PDK4, JAK1, DAPK2	281	558	20063	0.895681067360553	1.0	0.9999999997379752	99.99999999764627
UP_KEYWORDS	Serine/threonine-protein kinase	5	1.461988304093567	0.7963613637233283	STK32C, MAST1, CAMK4, MAPK12, DAPK2	286	393	20581	0.9155412018007438	1.0	0.9918621904662469	99.99999990751968
UP_KEYWORDS	ATP-binding	17	4.970760233918129	0.8127438534463391	KIF12, PDK4, KCNJ10, DAPK2, UBE2D4, STK32C, MAST1, CAMK4, ADCY9, MAPK12, MB21D1, SLC22A4, HSPA4L, PALM3, JAK1, SLC22A5, RHOBTB3	286	1391	20581	0.8794724326715699	1.0	0.9920905063559198	99.99999996910084
INTERPRO	IPR008271:Serine/threonine-protein kinase, active site	4	1.1695906432748537	0.8178192297061577	STK32C, MAST1, CAMK4, DAPK2	262	312	18559	0.9081522802896849	1.0	0.9999999900313254	99.9999999982901
INTERPRO	IPR000719:Protein kinase, catalytic domain	6	1.7543859649122806	0.8183813683166717	STK32C, MAST1, CAMK4, MAPK12, JAK1, DAPK2	262	487	18559	0.8727212878348511	1.0	0.9999999861551031	99.99999999836533
UP_SEQ_FEATURE	nucleotide phosphate-binding region:ATP	12	3.508771929824561	0.8242857180219084	STK32C, KIF12, MAST1, CAMK4, MAPK12, PDK4, CNKSR3, SLC22A4, JAK1, KCNJ10, SLC22A5, DAPK2	281	994	20063	0.86195464602562	1.0	0.9999999999569108	99.9999999997941
SMART	SM00220:S_TKc	5	1.461988304093567	0.8246879149373468	STK32C, MAST1, CAMK4, MAPK12, DAPK2	160	359	10057	0.8754352367688022	1.0	0.9999977690563506	99.99999988635835
UP_SEQ_FEATURE	active site:Proton acceptor	8	2.3391812865497075	0.8320101842137285	STK32C, MAST1, RDH10, CAMK4, MAPK12, PTGS2, JAK1, DAPK2	281	672	20063	0.8499830537197085	1.0	0.9999999999657097	99.9999999998973
INTERPRO	IPR011009:Protein kinase-like domain	6	1.7543859649122806	0.8710519383393209	STK32C, MAST1, CAMK4, MAPK12, JAK1, DAPK2	262	531	18559	0.8004053995773494	1.0	0.9999999982228803	99.99999999998884
GOTERM_MF_DIRECT	GO:0005524~ATP binding	18	5.263157894736842	0.8976191586761705	KIF12, SMCHD1, PDK4, KCNJ10, DAPK2, UBE2D4, STK32C, MAST1, CAMK4, ADCY9, MAPK12, MB21D1, SLC22A4, HSPA4L, PALM3, JAK1, SLC22A5, RHOBTB3	250	1495	16881	0.8129979933110367	1.0	0.9999999211387659	99.99999999999764
GOTERM_MF_DIRECT	GO:0004672~protein kinase activity	4	1.1695906432748537	0.9022865405276091	CAMK4, MAPK12, PDK4, DAPK2	250	359	16881	0.7523565459610028	1.0	0.9999998940824204	99.99999999999875
UP_SEQ_FEATURE	domain:Protein kinase	5	1.461988304093567	0.9037310466980233	STK32C, MAST1, CAMK4, MAPK12, DAPK2	281	478	20063	0.7468470346491163	1.0	0.9999999999979579	99.99999999999997
GOTERM_BP_DIRECT	GO:0006468~protein phosphorylation	5	1.461988304093567	0.9064157803526829	MAST1, CAMK4, PDK4, JAK1, DAPK2	248	456	16792	0.7424306734578381	1.0	0.9999999999997008	100.0
UP_KEYWORDS	Transferase	19	5.555555555555555	0.9126848353704958	HS3ST1, PDK4, POLE, CHST2, SMYD2, CDS1, DAPK2, CHPT1, METTL24, UBE2D4, STK32C, MAST1, GALNT10, PRDM14, CAMK4, MAPK12, MB21D1, JAK1, SETD7	286	1708	20581	0.800508917312196	1.0	0.9983441408408883	99.99999999999855
GOTERM_MF_DIRECT	GO:0004674~protein serine/threonine kinase activity	4	1.1695906432748537	0.9183600114250577	STK32C, MAST1, MAPK12, DAPK2	250	376	16881	0.7183404255319149	1.0	0.9999999425607681	99.9999999999999
UP_KEYWORDS	Kinase	7	2.046783625730994	0.9437652826595315	STK32C, MAST1, CAMK4, MAPK12, PDK4, JAK1, DAPK2	286	735	20581	0.6853479853479854	1.0	0.9993006870105824	100.0

Annotation Cluster 43	Enrichment Score: 0.13237922536412797
Category	Term	Count	%	PValue	Genes	List Total	Pop Hits	Pop Total	Fold Enrichment	Bonferroni	Benjamini	FDR
INTERPRO	IPR003598:Immunoglobulin subtype 2	5	1.461988304093567	0.4689661448763012	KAZALD1, C1ORF204, MCAM, NEGR1, LRFN2	262	250	18559	1.4167175572519084	1.0	0.9999840434423017	99.99005053265134
SMART	SM00408:IGc2	5	1.461988304093567	0.5610421972349495	KAZALD1, C1ORF204, MCAM, NEGR1, LRFN2	160	250	10057	1.257125	1.0	0.9995879635969588	99.99410546807455
INTERPRO	IPR013098:Immunoglobulin I-set	3	0.8771929824561403	0.5922670847492097	KAZALD1, NEGR1, LRFN2	262	141	18559	1.5071463375020302	1.0	0.9999971622025717	99.99978762653893
INTERPRO	IPR003599:Immunoglobulin subtype	6	1.7543859649122806	0.8316693592159957	MMP23B, KAZALD1, C1ORF204, MCAM, NEGR1, LRFN2	262	497	18559	0.8551615033713733	1.0	0.9999999911055163	99.99999999945925
INTERPRO	IPR013783:Immunoglobulin-like fold	11	3.216374269005848	0.8659803650573538	KDELC1, LRRN4, MMP23B, KAZALD1, RIMBP3, C1ORF204, TNC, PLXND1, MCAM, NEGR1, LRFN2	262	951	18559	0.8193424358449523	1.0	0.9999999981989708	99.99999999998043
UP_KEYWORDS	Immunoglobulin domain	6	1.7543859649122806	0.8774194004659828	MMP23B, KAZALD1, C1ORF204, MCAM, NEGR1, LRFN2	286	546	20581	0.7907861369399831	1.0	0.9966026349434526	99.99999999987847
SMART	SM00409:IG	6	1.7543859649122806	0.8996674220346199	MMP23B, KAZALD1, C1ORF204, MCAM, NEGR1, LRFN2	160	497	10057	0.758827967806841	1.0	0.9999999186723926	99.99999999984558
INTERPRO	IPR007110:Immunoglobulin-like domain	6	1.7543859649122806	0.985288939602131	MMP23B, KAZALD1, C1ORF204, MCAM, NEGR1, LRFN2	262	771	18559	0.5512519678022989	1.0	0.9999999999999998	100.0

Annotation Cluster 44	Enrichment Score: 0.12172445761816436
Category	Term	Count	%	PValue	Genes	List Total	Pop Hits	Pop Total	Fold Enrichment	Bonferroni	Benjamini	FDR
UP_KEYWORDS	Transcription regulation	33	9.649122807017543	0.5501053778280032	TSHZ3, FOSL2, TSHZ1, ZNF800, CBX4, ZNF232, ELK3, CBX8, FERD3L, PRDM14, ZNF491, LHX5, ALX1, SOX10, KDM7A, CEBPD, TAF8, SMYD2, GRHL1, PTRF, MAPK12, DBP, BHLHA9, ZNF783, JUN, RNF2, SETD7, HABP4, VGLL3, ZFPM1, MESP2, ZNF702P, KLF3	286	2332	20581	1.0183236574746009	1.0	0.959032146728462	99.99707732767956
UP_KEYWORDS	DNA-binding	29	8.47953216374269	0.560213975993413	H1F0, TSHZ3, SOX10, IRX6, FOSL2, TSHZ1, EVX1, CEBPD, POLE, ZNF800, ZNF232, VENTX, ELK3, GRHL1, FERD3L, PRDM14, DBP, MB21D1, ZNF783, BHLHA9, JUN, ZNF491, LHX5, TIGD3, ZFPM1, MESP2, ZNF702P, ALX1, KLF3	286	2050	20581	1.0179924953095685	1.0	0.9567562755975274	99.99782841617072
UP_KEYWORDS	Transcription	33	9.649122807017543	0.6164727555744748	TSHZ3, FOSL2, TSHZ1, ZNF800, CBX4, ZNF232, ELK3, CBX8, FERD3L, PRDM14, ZNF491, LHX5, ALX1, SOX10, KDM7A, CEBPD, TAF8, SMYD2, GRHL1, PTRF, MAPK12, DBP, BHLHA9, ZNF783, JUN, RNF2, SETD7, HABP4, VGLL3, ZFPM1, MESP2, ZNF702P, KLF3	286	2398	20581	0.9902964008468595	1.0	0.9655124458760618	99.99963712002598
GOTERM_BP_DIRECT	GO:0006351~transcription, DNA-templated	25	7.309941520467836	0.854150271444202	KDM7A, TSHZ3, FOSL2, TSHZ1, CEBPD, ZNF800, CBX4, ZNF232, SMYD2, CBX8, FERD3L, PRDM14, MAPK12, ZNF783, BHLHA9, RNF2, ZNF491, HABP4, LHX5, SETD7, VGLL3, ZFPM1, MESP2, ZNF702P, KLF3	248	1955	16792	0.8658526524214174	1.0	0.9999999999592821	99.99999999999689
UP_KEYWORDS	Nucleus	64	18.71345029239766	0.9186456817088623	FOSL2, EVX1, CBX4, CBX8, FERD3L, URB2, ZNF491, RHOB, TIGD3, ALX1, H1F0, RPP25, SOX10, KDM7A, EPN3, ANP32B, POLE, CHP2, GRHL1, PTRF, CAMK4, HSPB6, ZNF783, BHLHA9, JUN, VGLL3, ZFPM1, ZNF702P, TSHZ3, IRX6, RAD21L1, TSHZ1, YPEL2, ZNF800, ZNF232, SYCP2L, VENTX, ELK3, PFN3, PRDM14, NUP210, PLEKHO1, LHX5, AATF, NOVA2, CEBPD, TAF8, RGS17, SMYD2, DUSP5, SH3BP4, DUSP2, MAPK12, RGS2, DBP, RNF2, HSPA4L, HABP4, SETD7, MAB21L1, MAB21L2, MESP2, PLEKHA2, KLF3	286	5244	20581	0.8782491345420407	1.0	0.9985311089432372	99.99999999999942
GOTERM_CC_DIRECT	GO:0005634~nucleus	65	19.005847953216374	0.9600382684353528	FOSL2, PTGS2, CBX4, BNIP3, CBX8, FERD3L, CRYL1, ZNF491, RHOB, TIGD3, ALX1, H1F0, SOX10, KDM7A, EPN3, ANP32B, POLE, CHP2, GRHL1, SCCPDH, ARVCF, CAMK4, HSPB6, PTRF, ZNF783, BHLHA9, JUN, VGLL3, ZFPM1, GADD45B, ZNF702P, TSHZ3, IRX6, RAD21L1, TSHZ1, ABTB2, ZNF800, ZNF232, VENTX, ELK3, PFN3, PLEKHO1, LHX5, AATF, NOVA2, MT1H, CEBPD, TAF8, RGS17, SMYD2, MCAM, SH3BP4, RDH10, DUSP2, RGS2, DBP, RNF2, HSPA4L, JAK1, HABP4, MAB21L1, MAB21L2, MESP2, PLEKHA2, KLF3	257	5415	18224	0.8511879740309201	1.0	0.9999985238837401	100.0
GOTERM_CC_DIRECT	GO:0005654~nucleoplasm	29	8.47953216374269	0.9823001550828157	TSHZ3, FOSL2, EVX1, ABTB2, CBX4, BNIP3, SYCP2L, ELK3, CBX8, PRDM14, ALX1, H1F0, RPP25, KDM7A, SOX10, EPN3, TAF8, POLE, SMYD2, GRHL1, DUSP5, CAMK4, PTRF, MAPK12, JUN, RNF2, SETD7, HABP4, ZFPM1	257	2784	18224	0.738651102464332	1.0	0.9999999087941397	100.0

Annotation Cluster 45	Enrichment Score: 0.11627965965882178
Category	Term	Count	%	PValue	Genes	List Total	Pop Hits	Pop Total	Fold Enrichment	Bonferroni	Benjamini	FDR
INTERPRO	IPR002110:Ankyrin repeat	4	1.1695906432748537	0.6987373317431546	AGAP11, ANKRD34A, ABTB2, TRPA1	262	255	18559	1.1111510252956145	1.0	0.9999996079009001	99.99999740890931
UP_KEYWORDS	ANK repeat	4	1.1695906432748537	0.7108417107802991	AGAP11, ANKRD34A, ABTB2, TRPA1	286	264	20581	1.0903263403263403	1.0	0.9813657485262544	99.99999095401995
INTERPRO	IPR020683:Ankyrin repeat-containing domain	4	1.1695906432748537	0.7231782289620537	AGAP11, ANKRD34A, ABTB2, TRPA1	262	265	18559	1.0692207979259685	1.0	0.9999998032080343	99.99999924407788
SMART	SM00248:ANK	4	1.1695906432748537	0.7584482820488236	AGAP11, ANKRD34A, ABTB2, TRPA1	160	249	10057	1.0097389558232932	1.0	0.9999864282617609	99.99999496471244
UP_SEQ_FEATURE	repeat:ANK 1	3	0.8771929824561403	0.8573075735410917	AGAP11, ANKRD34A, ABTB2	281	244	20063	0.8778513505629777	1.0	0.9999999999875003	99.99999999999179
UP_SEQ_FEATURE	repeat:ANK 2	3	0.8771929824561403	0.8588695700096354	AGAP11, ANKRD34A, ABTB2	281	245	20063	0.874268283825986	1.0	0.9999999999841906	99.99999999999307

Annotation Cluster 46	Enrichment Score: 0.11147146547621402
Category	Term	Count	%	PValue	Genes	List Total	Pop Hits	Pop Total	Fold Enrichment	Bonferroni	Benjamini	FDR
INTERPRO	IPR017907:Zinc finger, RING-type, conserved site	3	0.8771929824561403	0.6899819286598918	RNF2, PDZRN3, RNF207	262	169	18559	1.2574416188626405	1.0	0.9999996010312363	99.99999606782603
SMART	SM00184:RING	4	1.1695906432748537	0.7461709459716688	RNF150, RNF2, PDZRN3, RNF207	160	244	10057	1.0304303278688525	1.0	0.9999893789178772	99.99999094886628
INTERPRO	IPR001841:Zinc finger, RING-type	4	1.1695906432748537	0.7872695490003344	RNF150, RNF2, PDZRN3, RNF207	262	295	18559	0.9604864794928192	1.0	0.9999999816814813	99.99999998366008
INTERPRO	IPR013083:Zinc finger, RING/FYVE/PHD-type	5	1.461988304093567	0.8837198975892989	KDM7A, RNF150, RNF2, PDZRN3, RNF207	262	453	18559	0.7818529565407883	1.0	0.9999999980794699	99.99999999999753

Annotation Cluster 47	Enrichment Score: 0.06362044305613633
Category	Term	Count	%	PValue	Genes	List Total	Pop Hits	Pop Total	Fold Enrichment	Bonferroni	Benjamini	FDR
GOTERM_MF_DIRECT	GO:0001078~transcriptional repressor activity, RNA polymerase II core promoter proximal region sequence-specific binding	3	0.8771929824561403	0.48919574424079765	TSHZ3, TSHZ1, ZFPM1	250	111	16881	1.824972972972973	1.0	0.9999218154148817	99.99037612169899
UP_SEQ_FEATURE	zinc finger region:C2H2-type 2	8	2.3391812865497075	0.7586150909703095	TSHZ3, PRDM14, TSHZ1, ZNF800, ZNF232, ZFPM1, ZNF702P, KLF3	281	615	20063	0.9287619708937302	1.0	0.99999999875153	99.99999997196754
UP_SEQ_FEATURE	zinc finger region:C2H2-type 4	7	2.046783625730994	0.8328377675859554	TSHZ3, PRDM14, TSHZ1, ZNF800, ZNF491, ZNF232, ZFPM1	281	588	20063	0.8499830537197085	1.0	0.9999999999532087	99.99999999990486
INTERPRO	IPR015880:Zinc finger, C2H2-like	9	2.631578947368421	0.8449083796940603	TSHZ3, PRDM14, TSHZ1, ZNF800, ZNF491, ZNF232, ZFPM1, ZNF702P, KLF3	262	762	18559	0.836644226723568	1.0	0.9999999945311976	99.99999999983594
INTERPRO	IPR007087:Zinc finger, C2H2	9	2.631578947368421	0.8786439853563504	TSHZ3, PRDM14, TSHZ1, ZNF800, ZNF491, ZNF232, ZFPM1, ZNF702P, KLF3	262	799	18559	0.7979010022069573	1.0	0.9999999979741049	99.99999999999538
UP_SEQ_FEATURE	zinc finger region:C2H2-type 3	7	2.046783625730994	0.8822646652258871	PRDM14, ZNF800, ZNF491, ZNF232, ZFPM1, ZNF702P, KLF3	281	636	20063	0.7858333892880325	1.0	0.9999999999926892	99.99999999999957
UP_SEQ_FEATURE	zinc finger region:C2H2-type 5	6	1.7543859649122806	0.8853528358386452	TSHZ3, PRDM14, TSHZ1, ZNF800, ZNF491, ZNF232	281	550	20063	0.7788935619540601	1.0	0.9999999999923758	99.99999999999972
UP_SEQ_FEATURE	zinc finger region:C2H2-type 1	6	1.7543859649122806	0.8890116931104609	TSHZ3, TSHZ1, ZNF232, ZFPM1, ZNF702P, KLF3	281	554	20063	0.7732697817233449	1.0	0.999999999992582	99.99999999999983
SMART	SM00355:ZnF_C2H2	9	2.631578947368421	0.9224625376299103	TSHZ3, PRDM14, TSHZ1, ZNF800, ZNF491, ZNF232, ZFPM1, ZNF702P, KLF3	160	762	10057	0.7423966535433071	1.0	0.9999999690270132	99.99999999999267
INTERPRO	IPR013087:Zinc finger C2H2-type/integrase DNA-binding domain	7	2.046783625730994	0.9383176973879335	PRDM14, ZNF800, ZNF491, ZNF232, ZFPM1, ZNF702P, KLF3	262	712	18559	0.6964201475255167	1.0	0.999999999987661	100.0
UP_KEYWORDS	Zinc-finger	19	5.555555555555555	0.9411525054137976	TSHZ3, ZCCHC3, KDM7A, TSHZ1, POLE, ZNF800, ZNF232, PDZRN3, RNF207, SMYD2, PDZD8, AGAP11, PRDM14, RNF150, RNF2, ZNF491, ZFPM1, ZNF702P, KLF3	286	1781	20581	0.767697490605969	1.0	0.9992688398858522	99.99999999999999
UP_SEQ_FEATURE	zinc finger region:C2H2-type 6	3	0.8771929824561403	0.9933814299375182	PRDM14, ZNF800, ZNF491	281	501	20063	0.4275363863021288	1.0	1.0	100.0
GOTERM_MF_DIRECT	GO:0003677~DNA binding	14	4.093567251461988	0.9975764907014939	TSHZ3, TSHZ1, EVX1, MB21D1, BHLHA9, ZNF783, JUN, POLE, ZNF491, ZNF800, TIGD3, MESP2, ZNF702P, KLF3	250	1674	16881	0.5647168458781362	1.0	0.9999999999999999	100.0
GOTERM_MF_DIRECT	GO:0003676~nucleic acid binding	4	1.1695906432748537	0.9999609646508335	PRDM14, ZNF491, ZNF232, KLF3	250	985	16881	0.27420913705583755	1.0	1.0	100.0

Annotation Cluster 48	Enrichment Score: 0.04830655010588084
Category	Term	Count	%	PValue	Genes	List Total	Pop Hits	Pop Total	Fold Enrichment	Bonferroni	Benjamini	FDR
UP_KEYWORDS	Leucine-rich repeat	4	1.1695906432748537	0.8076651824213275	ANP32B, LRRN4, GP1BB, LRFN2	286	311	20581	0.9255503339104626	1.0	0.9919000230742726	99.9999999561614
UP_SEQ_FEATURE	repeat:LRR 4	3	0.8771929824561403	0.8736527006811686	ANP32B, LRRN4, LRFN2	281	255	20063	0.8399832530877119	1.0	0.9999999999916955	99.99999999999875
INTERPRO	IPR001611:Leucine-rich repeat	3	0.8771929824561403	0.8871597789036421	ANP32B, LRRN4, LRFN2	262	263	18559	0.8080138159231417	1.0	0.9999999979508393	99.99999999999841
UP_SEQ_FEATURE	repeat:LRR 3	3	0.8771929824561403	0.9258375838562455	ANP32B, LRRN4, LRFN2	281	302	20063	0.7092573825740615	1.0	0.9999999999998486	100.0
UP_SEQ_FEATURE	repeat:LRR 1	3	0.8771929824561403	0.9405187473546475	ANP32B, LRRN4, LRFN2	281	321	20063	0.6672764160042571	1.0	0.9999999999999811	100.0
UP_SEQ_FEATURE	repeat:LRR 2	3	0.8771929824561403	0.9412097269829272	ANP32B, LRRN4, LRFN2	281	322	20063	0.6652041289980327	1.0	0.999999999999975	100.0

Annotation Cluster 49	Enrichment Score: 0.02974143264396572
Category	Term	Count	%	PValue	Genes	List Total	Pop Hits	Pop Total	Fold Enrichment	Bonferroni	Benjamini	FDR
UP_KEYWORDS	Innate immunity	3	0.8771929824561403	0.879080438119929	MB21D1, IFIT5, OTULIN	286	261	20581	0.8271441202475686	1.0	0.9963203440553227	99.99999999989832
GOTERM_BP_DIRECT	GO:0045087~innate immune response	4	1.1695906432748537	0.9541514770821483	MB21D1, IFIT5, OTULIN, JAK1	248	430	16792	0.6298574643660916	1.0	0.9999999999999998	100.0
UP_KEYWORDS	Immunity	4	1.1695906432748537	0.9707999810190948	CAMK4, MB21D1, IFIT5, OTULIN	286	500	20581	0.5756923076923077	1.0	0.9997979066659941	100.0
