# Supplementary material for: Unique molecular events during reprogramming of human somatic cells to induced pluripotent stem cells (iPSCs) at naïve state
Source: eLife. 2018 Jan 30;7:e29518. doi: 10.7554/eLife.29518 (PMC5807049; doi:10.7554/eLife.29518)
Supplement: Source data 1. — The Source Data files include the source R code for Figures 2–6. The R scripts use the data in the ‘Expression Data’ folder with the relative path. The ‘Expression Data’ folder contains the non-redundant related gene expression, methylation and histone modification tables for the main figures and figure supplements. [file elife-29518-data1.zip › Source Data/Figure 5-source code data/b_8_GO.txt]

UP_SEQ_FEATURE	DNA-binding region:Homeobox	4.32E-05
GOTERM_BP_DIRECT	GO:0035116~embryonic hindlimb morphogenesis	1.20E-07
UP_SEQ_FEATURE	signal peptide	3.32E-04
UP_SEQ_FEATURE	glycosylation site:N-linked (GlcNAc...)	0.001148454
UP_SEQ_FEATURE	topological domain:Extracellular	0.021851987
GOTERM_BP_DIRECT	GO:0007218~neuropeptide signaling pathway	2.62E-06
