# Supplementary material for: Unique molecular events during reprogramming of human somatic cells to induced pluripotent stem cells (iPSCs) at naïve state
Source: eLife. 2018 Jan 30;7:e29518. doi: 10.7554/eLife.29518 (PMC5807049; doi:10.7554/eLife.29518)
Supplement: Source data 1. — The Source Data files include the source R code for Figures 2–6. The R scripts use the data in the ‘Expression Data’ folder with the relative path. The ‘Expression Data’ folder contains the non-redundant related gene expression, methylation and histone modification tables for the main figures and figure supplements. [file elife-29518-data1.zip › Source Data/Figure 5-source code data/b_9_GO.txt]

INTERPRO	IPR020846:Major facilitator superfamily domain	7.57E-04
INTERPRO	IPR001849:Pleckstrin homology domain	0.001647997
KEGG_PATHWAY	hsa04512:ECM-receptor interaction	0.009024465
GOTERM_CC_DIRECT	GO:0005886~plasma membrane	8.31E-04
GOTERM_BP_DIRECT	GO:0001558~regulation of cell growth	0.030300105
GOTERM_CC_DIRECT	GO:0035102~PRC1 complex	0.013844103
