# Supplementary material for: Unique molecular events during reprogramming of human somatic cells to induced pluripotent stem cells (iPSCs) at naïve state
Source: eLife. 2018 Jan 30;7:e29518. doi: 10.7554/eLife.29518 (PMC5807049; doi:10.7554/eLife.29518)
Supplement: Source data 1. — The Source Data files include the source R code for Figures 2–6. The R scripts use the data in the ‘Expression Data’ folder with the relative path. The ‘Expression Data’ folder contains the non-redundant related gene expression, methylation and histone modification tables for the main figures and figure supplements. [file elife-29518-data1.zip › Source Data/Figure 5-source code data/FigS5B.r]

selected_cluster <- c(8,9)
pdf(file = "bivalent_GO.pdf", width = 8, height = 3)
for (each_i in seq(length(selected_cluster))){
	each <- selected_cluster[each_i]
	file <- read.table(paste("b_",each,"_GO.txt",sep=''),sep='\t')
	file[,3] <- -log10(file[,3])
	file <- file[order(file[,3]),]
	file <- file[!duplicated(file),]
	par(mar=c(5,25,3,5))
	# barplot(file[,3],horiz=T,names=file[,2],las=2,border=F,col=clusterCol[each_i],space=0.5,axes=F)
	barplot(file[,3],horiz=T,names=file[,2],las=2,border=F,col="grey",space=0.8,axes=F)
	axis(side=1);mtext("-log10(p-value)",side=1,line=2)
}
dev.off()
