# Supplementary material for: Unique molecular events during reprogramming of human somatic cells to induced pluripotent stem cells (iPSCs) at naïve state
Source: eLife. 2018 Jan 30;7:e29518. doi: 10.7554/eLife.29518 (PMC5807049; doi:10.7554/eLife.29518)
Supplement: Source data 1. — The Source Data files include the source R code for Figures 2–6. The R scripts use the data in the ‘Expression Data’ folder with the relative path. The ‘Expression Data’ folder contains the non-redundant related gene expression, methylation and histone modification tables for the main figures and figure supplements. [file elife-29518-data1.zip › Source Data/Figure 5-source code data/gene_counts.txt]

hiF	11	128	3267	248	76	5705	1571	1361
he6	2527	7	20	4	88	6415	2118	1188
n24	1305	126	1239	253	156	6623	2063	602
niPS	7	433	3830	106	28	6801	843	319
p24	8	623	3803	248	58	7145	363	119
piPS	6	1003	3343	49	56	7082	633	195
