# Supplementary material for: Unique molecular events during reprogramming of human somatic cells to induced pluripotent stem cells (iPSCs) at naïve state
Source: eLife. 2018 Jan 30;7:e29518. doi: 10.7554/eLife.29518 (PMC5807049; doi:10.7554/eLife.29518)
Supplement: Source data 1. — The Source Data files include the source R code for Figures 2–6. The R scripts use the data in the ‘Expression Data’ folder with the relative path. The ‘Expression Data’ folder contains the non-redundant related gene expression, methylation and histone modification tables for the main figures and figure supplements. [file elife-29518-data1.zip › Source Data/Figure 5-source code data/naive_HM_class_change.txt]

H3K4me2	H3K4me2	H3K4me2	Non-marked	2
H3K4me2	H3K4me2	H3K4me2&H3K4me3	H3K4me2&H3K4me3	1
H3K4me2	H3K4me3	H3K4me2&H3K4me3	H3K4me2&H3K4me3	8
H3K4me2	H3K4me3	H3K4me3	H3K4me2&H3K4me3	4
H3K4me2	H3K4me3	Non-marked	H3K4me2&H3K4me3	4
H3K4me2	H3K4me3	Non-marked	Non-marked	6
H3K4me2	Non-marked	H3K4me2	H3K4me2	2
H3K4me2	Non-marked	H3K4me2	H3K4me2&H3K4me3	17
H3K4me2	Non-marked	H3K4me2	Non-marked	5
H3K4me2	Non-marked	H3K4me2&H3K4me3	H3K4me2&H3K4me3	30
H3K4me2	Non-marked	H3K4me3	H3K4me2&H3K4me3	11
H3K4me2	Non-marked	Non-marked	H3K4me2	11
H3K4me2	Non-marked	Non-marked	H3K4me2&H3K4me3	30
H3K4me2	Non-marked	Non-marked	Non-marked	180
H3K4me2&H3K4me3	H3K4me2	H3K4me2	H3K4me2&H3K4me3	1
H3K4me2&H3K4me3	H3K4me2	H3K4me2&H3K4me3	Non-marked	1
H3K4me2&H3K4me3	H3K4me2&H3K4me3	H3K4me2	H3K4me2&H3K4me3	1
H3K4me2&H3K4me3	H3K4me2&H3K4me3	H3K4me2&H3K4me3	H3K4me2	1
H3K4me2&H3K4me3	H3K4me2&H3K4me3	H3K4me2&H3K4me3	H3K4me2&H3K4me3	18
H3K4me2&H3K4me3	H3K4me2&H3K4me3	H3K4me2&H3K4me3	H3K4me3	1
H3K4me2&H3K4me3	H3K4me2&H3K4me3	H3K4me3	H3K4me2&H3K4me3	3
H3K4me2&H3K4me3	H3K4me2&H3K4me3	Non-marked	H3K4me2&H3K4me3	3
H3K4me2&H3K4me3	H3K4me3	H3K4me2	H3K4me2	1
H3K4me2&H3K4me3	H3K4me3	H3K4me2	H3K4me2&H3K4me3	82
H3K4me2&H3K4me3	H3K4me3	H3K4me2	Non-marked	5
H3K4me2&H3K4me3	H3K4me3	H3K4me2&H3K4me3	H3K4me2&H3K4me3	1016
H3K4me2&H3K4me3	H3K4me3	H3K4me2&H3K4me3	H3K4me3	1
H3K4me2&H3K4me3	H3K4me3	H3K4me2&H3K4me3	Non-marked	6
H3K4me2&H3K4me3	H3K4me3	H3K4me3	H3K4me2&H3K4me3	903
H3K4me2&H3K4me3	H3K4me3	H3K4me3	Non-marked	4
H3K4me2&H3K4me3	H3K4me3	Non-marked	H3K4me2&H3K4me3	297
H3K4me2&H3K4me3	H3K4me3	Non-marked	Non-marked	113
H3K4me2&H3K4me3	Non-marked	H3K4me2	H3K4me2&H3K4me3	51
H3K4me2&H3K4me3	Non-marked	H3K4me2	Non-marked	4
H3K4me2&H3K4me3	Non-marked	H3K4me2&H3K4me3	H3K4me2&H3K4me3	199
H3K4me2&H3K4me3	Non-marked	H3K4me3	H3K4me2&H3K4me3	171
H3K4me2&H3K4me3	Non-marked	H3K4me3	Non-marked	2
H3K4me2&H3K4me3	Non-marked	Non-marked	H3K4me2	3
H3K4me2&H3K4me3	Non-marked	Non-marked	H3K4me2&H3K4me3	338
H3K4me2&H3K4me3	Non-marked	Non-marked	Non-marked	158
H3K4me3	H3K4me3	H3K4me2	H3K4me2&H3K4me3	1
H3K4me3	H3K4me3	H3K4me2&H3K4me3	H3K4me2&H3K4me3	3
H3K4me3	H3K4me3	H3K4me3	H3K4me2&H3K4me3	3
H3K4me3	H3K4me3	Non-marked	H3K4me2&H3K4me3	5
H3K4me3	Non-marked	H3K4me2	H3K4me2&H3K4me3	1
H3K4me3	Non-marked	H3K4me3	H3K4me2&H3K4me3	1
H3K4me3	Non-marked	Non-marked	Non-marked	9
Non-marked	H3K4me2	H3K4me2&H3K4me3	H3K4me2&H3K4me3	1
Non-marked	H3K4me2&H3K4me3	H3K4me2&H3K4me3	H3K4me2&H3K4me3	1
Non-marked	H3K4me2&H3K4me3	Non-marked	Non-marked	1
Non-marked	H3K4me3	H3K4me2	H3K4me2&H3K4me3	2
Non-marked	H3K4me3	H3K4me2&H3K4me3	H3K4me2&H3K4me3	9
Non-marked	H3K4me3	H3K4me3	H3K4me2&H3K4me3	5
Non-marked	H3K4me3	Non-marked	H3K4me2&H3K4me3	12
Non-marked	H3K4me3	Non-marked	Non-marked	14
Non-marked	Non-marked	H3K4me2	H3K4me2	10
Non-marked	Non-marked	H3K4me2	H3K4me2&H3K4me3	112
Non-marked	Non-marked	H3K4me2	Non-marked	32
Non-marked	Non-marked	H3K4me2&H3K4me3	H3K4me2	2
Non-marked	Non-marked	H3K4me2&H3K4me3	H3K4me2&H3K4me3	181
Non-marked	Non-marked	H3K4me3	H3K4me2&H3K4me3	109
Non-marked	Non-marked	H3K4me3	H3K4me3	1
Non-marked	Non-marked	H3K4me3	Non-marked	2
Non-marked	Non-marked	Non-marked	H3K4me2	92
Non-marked	Non-marked	Non-marked	H3K4me2&H3K4me3	689
Non-marked	Non-marked	Non-marked	H3K4me3	7
Non-marked	Non-marked	Non-marked	Non-marked	8077
