# Supplementary material for: Unique molecular events during reprogramming of human somatic cells to induced pluripotent stem cells (iPSCs) at naïve state
Source: eLife. 2018 Jan 30;7:e29518. doi: 10.7554/eLife.29518 (PMC5807049; doi:10.7554/eLife.29518)
Supplement: Source data 1. — The Source Data files include the source R code for Figures 2–6. The R scripts use the data in the ‘Expression Data’ folder with the relative path. The ‘Expression Data’ folder contains the non-redundant related gene expression, methylation and histone modification tables for the main figures and figure supplements. [file elife-29518-data1.zip › Source Data/Figure 5-source code data/primed_HM_class_change.txt]

H3K4me2 H3K4me2 H3K4me2 Non-marked  1
H3K4me2 H3K4me2 H3K4me2&H3K4me3 H3K4me2&H3K4me3 1
H3K4me2 H3K4me2 Non-marked  Non-marked  1
H3K4me2 H3K4me3 H3K4me2&H3K4me3 H3K4me2&H3K4me3 18
H3K4me2 H3K4me3 H3K4me2&H3K4me3 Non-marked  2
H3K4me2 H3K4me3 Non-marked  Non-marked  2
H3K4me2 Non-marked  H3K4me2 H3K4me2 10
H3K4me2 Non-marked  H3K4me2 H3K4me2&H3K4me3 2
H3K4me2 Non-marked  H3K4me2 Non-marked  27
H3K4me2 Non-marked  H3K4me2&H3K4me3 H3K4me2 4
H3K4me2 Non-marked  H3K4me2&H3K4me3 H3K4me2&H3K4me3 93
H3K4me2 Non-marked  H3K4me2&H3K4me3 Non-marked  20
H3K4me2 Non-marked  H3K4me3 Non-marked  1
H3K4me2 Non-marked  Non-marked  Non-marked  129
H3K4me2&H3K4me3 H3K4me2 H3K4me2&H3K4me3 H3K4me2&H3K4me3 1
H3K4me2&H3K4me3 H3K4me2 H3K4me3 Non-marked  1
H3K4me2&H3K4me3 H3K4me2&H3K4me3 H3K4me2&H3K4me3 H3K4me2 2
H3K4me2&H3K4me3 H3K4me2&H3K4me3 H3K4me2&H3K4me3 H3K4me2&H3K4me3 23
H3K4me2&H3K4me3 H3K4me2&H3K4me3 H3K4me3 Non-marked  1
H3K4me2&H3K4me3 H3K4me2&H3K4me3 Non-marked  Non-marked  1
H3K4me2&H3K4me3 H3K4me3 H3K4me2 Non-marked  3
H3K4me2&H3K4me3 H3K4me3 H3K4me2&H3K4me3 H3K4me2 5
H3K4me2&H3K4me3 H3K4me3 H3K4me2&H3K4me3 H3K4me2&H3K4me3 2373
H3K4me2&H3K4me3 H3K4me3 H3K4me2&H3K4me3 Non-marked  33
H3K4me2&H3K4me3 H3K4me3 H3K4me3 Non-marked  1
H3K4me2&H3K4me3 H3K4me3 Non-marked  H3K4me2&H3K4me3 1
H3K4me2&H3K4me3 H3K4me3 Non-marked  H3K4me3 1
H3K4me2&H3K4me3 H3K4me3 Non-marked  Non-marked  11
H3K4me2&H3K4me3 Non-marked  H3K4me2 H3K4me2 2
H3K4me2&H3K4me3 Non-marked  H3K4me2 Non-marked  2
H3K4me2&H3K4me3 Non-marked  H3K4me2&H3K4me3 H3K4me2 3
H3K4me2&H3K4me3 Non-marked  H3K4me2&H3K4me3 H3K4me2&H3K4me3 779
H3K4me2&H3K4me3 Non-marked  H3K4me2&H3K4me3 Non-marked  96
H3K4me2&H3K4me3 Non-marked  H3K4me3 H3K4me2&H3K4me3 1
H3K4me2&H3K4me3 Non-marked  Non-marked  H3K4me2&H3K4me3 1
H3K4me2&H3K4me3 Non-marked  Non-marked  Non-marked  42
H3K4me3 H3K4me3 H3K4me2&H3K4me3 H3K4me2&H3K4me3 10
H3K4me3 H3K4me3 H3K4me2&H3K4me3 Non-marked  1
H3K4me3 H3K4me3 Non-marked  Non-marked  1
H3K4me3 Non-marked  H3K4me2 Non-marked  2
H3K4me3 Non-marked  H3K4me2&H3K4me3 H3K4me2&H3K4me3 5
H3K4me3 Non-marked  H3K4me2&H3K4me3 Non-marked  1
H3K4me3 Non-marked  Non-marked  H3K4me2&H3K4me3 1
H3K4me3 Non-marked  Non-marked  Non-marked  2
Non-marked  H3K4me2 H3K4me2&H3K4me3 H3K4me2&H3K4me3 1
Non-marked  H3K4me2&H3K4me3 H3K4me2 Non-marked  1
Non-marked  H3K4me2&H3K4me3 H3K4me3 H3K4me2 1
Non-marked  H3K4me3 H3K4me2&H3K4me3 H3K4me2&H3K4me3 30
Non-marked  H3K4me3 H3K4me2&H3K4me3 Non-marked  4
Non-marked  H3K4me3 Non-marked  Non-marked  8
Non-marked  Non-marked  H3K4me2 H3K4me2 10
Non-marked  Non-marked  H3K4me2 H3K4me2&H3K4me3 4
Non-marked  Non-marked  H3K4me2 H3K4me3 1
Non-marked  Non-marked  H3K4me2 Non-marked  98
Non-marked  Non-marked  H3K4me2&H3K4me3 H3K4me2 57
Non-marked  Non-marked  H3K4me2&H3K4me3 H3K4me2&H3K4me3 1007
Non-marked  Non-marked  H3K4me2&H3K4me3 Non-marked  368
Non-marked  Non-marked  H3K4me3 H3K4me2&H3K4me3 2
Non-marked  Non-marked  H3K4me3 H3K4me3 4
Non-marked  Non-marked  H3K4me3 Non-marked  1
Non-marked  Non-marked  Non-marked  H3K4me2 11
Non-marked  Non-marked  Non-marked  H3K4me2&H3K4me3 31
Non-marked  Non-marked  Non-marked  Non-marked  7720
