# Supplementary material for: Unique molecular events during reprogramming of human somatic cells to induced pluripotent stem cells (iPSCs) at naïve state
Source: eLife. 2018 Jan 30;7:e29518. doi: 10.7554/eLife.29518 (PMC5807049; doi:10.7554/eLife.29518)
Supplement: Source data 1. — The Source Data files include the source R code for Figures 2–6. The R scripts use the data in the ‘Expression Data’ folder with the relative path. The ‘Expression Data’ folder contains the non-redundant related gene expression, methylation and histone modification tables for the main figures and figure supplements. [file elife-29518-data1.zip › Source Data/Figure 5-source code data/Fig5D/K27me3_c1.R]

library(gplots)
pdf("K27me3_c1.pdf",height=3.5,width=4.1)
cr <- colorRampPalette(col=c("#C8524D", "#BDD791", "#447CBE", "#775A9C"), bias=1)
linecols <- cr(3)
linecols <- c(linecols, "black")
x<-c(-10000.000000,-9950.000000,-9900.000000,-9850.000000,-9800.000000,-9750.000000,-9700.000000,-9650.000000,-9600.000000,-9550.000000,-9500.000000,-9450.000000,-9400.000000,-9350.000000,-9300.000000,-9250.000000,-9200.000000,-9150.000000,-9100.000000,-9050.000000,-9000.000000,-8950.000000,-8900.000000,-8850.000000,-8800.000000,-8750.000000,-8700.000000,-8650.000000,-8600.000000,-8550.000000,-8500.000000,-8450.000000,-8400.000000,-8350.000000,-8300.000000,-8250.000000,-8200.000000,-8150.000000,-8100.000000,-8050.000000,-8000.000000,-7950.000000,-7900.000000,-7850.000000,-7800.000000,-7750.000000,-7700.000000,-7650.000000,-7600.000000,-7550.000000,-7500.000000,-7450.000000,-7400.000000,-7350.000000,-7300.000000,-7250.000000,-7200.000000,-7150.000000,-7100.000000,-7050.000000,-7000.000000,-6950.000000,-6900.000000,-6850.000000,-6800.000000,-6750.000000,-6700.000000,-6650.000000,-6600.000000,-6550.000000,-6500.000000,-6450.000000,-6400.000000,-6350.000000,-6300.000000,-6250.000000,-6200.000000,-6150.000000,-6100.000000,-6050.000000,-6000.000000,-5950.000000,-5900.000000,-5850.000000,-5800.000000,-5750.000000,-5700.000000,-5650.000000,-5600.000000,-5550.000000,-5500.000000,-5450.000000,-5400.000000,-5350.000000,-5300.000000,-5250.000000,-5200.000000,-5150.000000,-5100.000000,-5050.000000,-5000.000000,-4950.000000,-4900.000000,-4850.000000,-4800.000000,-4750.000000,-4700.000000,-4650.000000,-4600.000000,-4550.000000,-4500.000000,-4450.000000,-4400.000000,-4350.000000,-4300.000000,-4250.000000,-4200.000000,-4150.000000,-4100.000000,-4050.000000,-4000.000000,-3950.000000,-3900.000000,-3850.000000,-3800.000000,-3750.000000,-3700.000000,-3650.000000,-3600.000000,-3550.000000,-3500.000000,-3450.000000,-3400.000000,-3350.000000,-3300.000000,-3250.000000,-3200.000000,-3150.000000,-3100.000000,-3050.000000,-3000.000000,-2950.000000,-2900.000000,-2850.000000,-2800.000000,-2750.000000,-2700.000000,-2650.000000,-2600.000000,-2550.000000,-2500.000000,-2450.000000,-2400.000000,-2350.000000,-2300.000000,-2250.000000,-2200.000000,-2150.000000,-2100.000000,-2050.000000,-2000.000000,-1950.000000,-1900.000000,-1850.000000,-1800.000000,-1750.000000,-1700.000000,-1650.000000,-1600.000000,-1550.000000,-1500.000000,-1450.000000,-1400.000000,-1350.000000,-1300.000000,-1250.000000,-1200.000000,-1150.000000,-1100.000000,-1050.000000,-1000.000000,-950.000000,-900.000000,-850.000000,-800.000000,-750.000000,-700.000000,-650.000000,-600.000000,-550.000000,-500.000000,-450.000000,-400.000000,-350.000000,-300.000000,-250.000000,-200.000000,-150.000000,-100.000000,-50.000000,0.000000,50.000000,100.000000,150.000000,200.000000,250.000000,300.000000,350.000000,400.000000,450.000000,500.000000,550.000000,600.000000,650.000000,700.000000,750.000000,800.000000,850.000000,900.000000,950.000000,1000.000000,1050.000000,1100.000000,1150.000000,1200.000000,1250.000000,1300.000000,1350.000000,1400.000000,1450.000000,1500.000000,1550.000000,1600.000000,1650.000000,1700.000000,1750.000000,1800.000000,1850.000000,1900.000000,1950.000000,2000.000000,2050.000000,2100.000000,2150.000000,2200.000000,2250.000000,2300.000000,2350.000000,2400.000000,2450.000000,2500.000000,2550.000000,2600.000000,2650.000000,2700.000000,2750.000000,2800.000000,2850.000000,2900.000000,2950.000000,3000.000000,3050.000000,3100.000000,3150.000000,3200.000000,3250.000000,3300.000000,3350.000000,3400.000000,3450.000000,3500.000000,3550.000000,3600.000000,3650.000000,3700.000000,3750.000000,3800.000000,3850.000000,3900.000000,3950.000000,4000.000000,4050.000000,4100.000000,4150.000000,4200.000000,4250.000000,4300.000000,4350.000000,4400.000000,4450.000000,4500.000000,4550.000000,4600.000000,4650.000000,4700.000000,4750.000000,4800.000000,4850.000000,4900.000000,4950.000000,5000.000000,5050.000000,5100.000000,5150.000000,5200.000000,5250.000000,5300.000000,5350.000000,5400.000000,5450.000000,5500.000000,5550.000000,5600.000000,5650.000000,5700.000000,5750.000000,5800.000000,5850.000000,5900.000000,5950.000000,6000.000000,6050.000000,6100.000000,6150.000000,6200.000000,6250.000000,6300.000000,6350.000000,6400.000000,6450.000000,6500.000000,6550.000000,6600.000000,6650.000000,6700.000000,6750.000000,6800.000000,6850.000000,6900.000000,6950.000000,7000.000000,7050.000000,7100.000000,7150.000000,7200.000000,7250.000000,7300.000000,7350.000000,7400.000000,7450.000000,7500.000000,7550.000000,7600.000000,7650.000000,7700.000000,7750.000000,7800.000000,7850.000000,7900.000000,7950.000000,8000.000000,8050.000000,8100.000000,8150.000000,8200.000000,8250.000000,8300.000000,8350.000000,8400.000000,8450.000000,8500.000000,8550.000000,8600.000000,8650.000000,8700.000000,8750.000000,8800.000000,8850.000000,8900.000000,8950.000000,9000.000000,9050.000000,9100.000000,9150.000000,9200.000000,9250.000000,9300.000000,9350.000000,9400.000000,9450.000000,9500.000000,9550.000000,9600.000000,9650.000000,9700.000000,9750.000000,9800.000000,9850.000000,9900.000000,9950.000000,10000.000000)
y<-c(0.061855,0.061418,0.062594,0.062408,0.062120,0.061681,0.062214,0.062211,0.060862,0.059715,0.059752,0.060854,0.061127,0.061999,0.062947,0.063009,0.063392,0.062994,0.064357,0.064643,0.064720,0.065025,0.064000,0.062325,0.060952,0.061074,0.060888,0.060051,0.059091,0.060559,0.062727,0.064015,0.063609,0.062924,0.063519,0.064892,0.064786,0.064532,0.063065,0.062987,0.063652,0.063166,0.062542,0.062158,0.064061,0.065858,0.065141,0.064326,0.064177,0.064671,0.063642,0.060975,0.060365,0.061055,0.062074,0.063383,0.063699,0.064078,0.062348,0.062526,0.063220,0.063981,0.063817,0.062914,0.062088,0.061374,0.060644,0.060645,0.060803,0.062032,0.062840,0.064283,0.065472,0.067375,0.068179,0.067844,0.064841,0.063437,0.063272,0.063963,0.062622,0.061777,0.063452,0.066281,0.066894,0.066668,0.065919,0.067047,0.065598,0.063419,0.060708,0.060691,0.061512,0.062593,0.063328,0.062871,0.062554,0.062142,0.064334,0.065121,0.065484,0.063931,0.063520,0.062692,0.062472,0.064596,0.066694,0.068736,0.066656,0.066853,0.067056,0.068305,0.067006,0.065767,0.063985,0.064333,0.064449,0.066050,0.066206,0.067528,0.067727,0.068650,0.067590,0.065545,0.064585,0.064523,0.065403,0.066521,0.068310,0.068919,0.067181,0.064850,0.065234,0.066274,0.067651,0.069017,0.068884,0.067655,0.066337,0.067020,0.068142,0.067543,0.068574,0.068861,0.070985,0.070249,0.072548,0.072631,0.074210,0.073789,0.075049,0.073705,0.072431,0.072237,0.073642,0.074363,0.074948,0.074093,0.075701,0.075729,0.075795,0.074221,0.076094,0.078793,0.082584,0.082250,0.083376,0.082115,0.079857,0.077561,0.077108,0.078651,0.081090,0.082412,0.083622,0.084056,0.086687,0.089673,0.093204,0.095096,0.097426,0.098745,0.100751,0.104266,0.107277,0.109255,0.110145,0.110767,0.112326,0.114889,0.118652,0.120333,0.120184,0.121603,0.120860,0.121791,0.121874,0.126919,0.131580,0.137677,0.141537,0.141567,0.137168,0.132892,0.136135,0.143464,0.147489,0.146642,0.142209,0.140295,0.137978,0.135094,0.131340,0.127420,0.122539,0.119248,0.115224,0.112729,0.109797,0.107174,0.105492,0.104735,0.101973,0.098491,0.094554,0.091269,0.089639,0.085995,0.084208,0.080723,0.080753,0.080513,0.078678,0.075638,0.073372,0.072918,0.070836,0.069229,0.068004,0.068784,0.067829,0.065659,0.063503,0.063210,0.063997,0.063262,0.061128,0.058652,0.059670,0.059211,0.060021,0.057992,0.057411,0.056116,0.055818,0.056360,0.056452,0.056590,0.055456,0.055599,0.054941,0.055963,0.056911,0.057591,0.058066,0.055807,0.055899,0.055942,0.056690,0.057406,0.058749,0.061205,0.060005,0.056487,0.053293,0.053661,0.054324,0.055783,0.054664,0.054220,0.053345,0.053960,0.053966,0.054043,0.053277,0.053721,0.053489,0.054978,0.056094,0.055331,0.054182,0.052355,0.052848,0.051664,0.051135,0.051226,0.052402,0.053905,0.053984,0.052824,0.052722,0.052110,0.053904,0.054582,0.056940,0.056657,0.055163,0.053141,0.051634,0.051156,0.050545,0.050976,0.051999,0.053157,0.053784,0.053557,0.053865,0.054466,0.055569,0.054788,0.054484,0.053838,0.054374,0.053317,0.052609,0.051689,0.051736,0.050578,0.049784,0.049233,0.049702,0.049531,0.051236,0.052929,0.053418,0.051446,0.048697,0.047662,0.048693,0.049923,0.051460,0.051307,0.052272,0.051992,0.051440,0.050565,0.049426,0.049823,0.049812,0.051203,0.049613,0.048910,0.048792,0.049687,0.050921,0.050477,0.051279,0.050747,0.050635,0.050503,0.050999,0.051754,0.051815,0.050925,0.050696,0.050343,0.051265,0.053550,0.054447,0.055381,0.052675,0.051550,0.049579,0.049714,0.049905,0.050690,0.052451,0.053823,0.055212,0.054600,0.053655,0.051890,0.051482,0.052889,0.053421,0.054601,0.055085,0.056007,0.053761,0.052242,0.051383,0.053646,0.053778,0.054280,0.052926,0.054360,0.055480,0.056869,0.056498,0.054497,0.054145)
plot(x, y,type="l",main="",xlab="Relative Distance from TSS (bp)",ylab="Reads per million",col=linecols[1],ylim=c(0,0.6),xaxt="s",yaxt="s",lwd=2)
x <- c(-10000.000000,-9950.000000,-9900.000000,-9850.000000,-9800.000000,-9750.000000,-9700.000000,-9650.000000,-9600.000000,-9550.000000,-9500.000000,-9450.000000,-9400.000000,-9350.000000,-9300.000000,-9250.000000,-9200.000000,-9150.000000,-9100.000000,-9050.000000,-9000.000000,-8950.000000,-8900.000000,-8850.000000,-8800.000000,-8750.000000,-8700.000000,-8650.000000,-8600.000000,-8550.000000,-8500.000000,-8450.000000,-8400.000000,-8350.000000,-8300.000000,-8250.000000,-8200.000000,-8150.000000,-8100.000000,-8050.000000,-8000.000000,-7950.000000,-7900.000000,-7850.000000,-7800.000000,-7750.000000,-7700.000000,-7650.000000,-7600.000000,-7550.000000,-7500.000000,-7450.000000,-7400.000000,-7350.000000,-7300.000000,-7250.000000,-7200.000000,-7150.000000,-7100.000000,-7050.000000,-7000.000000,-6950.000000,-6900.000000,-6850.000000,-6800.000000,-6750.000000,-6700.000000,-6650.000000,-6600.000000,-6550.000000,-6500.000000,-6450.000000,-6400.000000,-6350.000000,-6300.000000,-6250.000000,-6200.000000,-6150.000000,-6100.000000,-6050.000000,-6000.000000,-5950.000000,-5900.000000,-5850.000000,-5800.000000,-5750.000000,-5700.000000,-5650.000000,-5600.000000,-5550.000000,-5500.000000,-5450.000000,-5400.000000,-5350.000000,-5300.000000,-5250.000000,-5200.000000,-5150.000000,-5100.000000,-5050.000000,-5000.000000,-4950.000000,-4900.000000,-4850.000000,-4800.000000,-4750.000000,-4700.000000,-4650.000000,-4600.000000,-4550.000000,-4500.000000,-4450.000000,-4400.000000,-4350.000000,-4300.000000,-4250.000000,-4200.000000,-4150.000000,-4100.000000,-4050.000000,-4000.000000,-3950.000000,-3900.000000,-3850.000000,-3800.000000,-3750.000000,-3700.000000,-3650.000000,-3600.000000,-3550.000000,-3500.000000,-3450.000000,-3400.000000,-3350.000000,-3300.000000,-3250.000000,-3200.000000,-3150.000000,-3100.000000,-3050.000000,-3000.000000,-2950.000000,-2900.000000,-2850.000000,-2800.000000,-2750.000000,-2700.000000,-2650.000000,-2600.000000,-2550.000000,-2500.000000,-2450.000000,-2400.000000,-2350.000000,-2300.000000,-2250.000000,-2200.000000,-2150.000000,-2100.000000,-2050.000000,-2000.000000,-1950.000000,-1900.000000,-1850.000000,-1800.000000,-1750.000000,-1700.000000,-1650.000000,-1600.000000,-1550.000000,-1500.000000,-1450.000000,-1400.000000,-1350.000000,-1300.000000,-1250.000000,-1200.000000,-1150.000000,-1100.000000,-1050.000000,-1000.000000,-950.000000,-900.000000,-850.000000,-800.000000,-750.000000,-700.000000,-650.000000,-600.000000,-550.000000,-500.000000,-450.000000,-400.000000,-350.000000,-300.000000,-250.000000,-200.000000,-150.000000,-100.000000,-50.000000,0.000000,50.000000,100.000000,150.000000,200.000000,250.000000,300.000000,350.000000,400.000000,450.000000,500.000000,550.000000,600.000000,650.000000,700.000000,750.000000,800.000000,850.000000,900.000000,950.000000,1000.000000,1050.000000,1100.000000,1150.000000,1200.000000,1250.000000,1300.000000,1350.000000,1400.000000,1450.000000,1500.000000,1550.000000,1600.000000,1650.000000,1700.000000,1750.000000,1800.000000,1850.000000,1900.000000,1950.000000,2000.000000,2050.000000,2100.000000,2150.000000,2200.000000,2250.000000,2300.000000,2350.000000,2400.000000,2450.000000,2500.000000,2550.000000,2600.000000,2650.000000,2700.000000,2750.000000,2800.000000,2850.000000,2900.000000,2950.000000,3000.000000,3050.000000,3100.000000,3150.000000,3200.000000,3250.000000,3300.000000,3350.000000,3400.000000,3450.000000,3500.000000,3550.000000,3600.000000,3650.000000,3700.000000,3750.000000,3800.000000,3850.000000,3900.000000,3950.000000,4000.000000,4050.000000,4100.000000,4150.000000,4200.000000,4250.000000,4300.000000,4350.000000,4400.000000,4450.000000,4500.000000,4550.000000,4600.000000,4650.000000,4700.000000,4750.000000,4800.000000,4850.000000,4900.000000,4950.000000,5000.000000,5050.000000,5100.000000,5150.000000,5200.000000,5250.000000,5300.000000,5350.000000,5400.000000,5450.000000,5500.000000,5550.000000,5600.000000,5650.000000,5700.000000,5750.000000,5800.000000,5850.000000,5900.000000,5950.000000,6000.000000,6050.000000,6100.000000,6150.000000,6200.000000,6250.000000,6300.000000,6350.000000,6400.000000,6450.000000,6500.000000,6550.000000,6600.000000,6650.000000,6700.000000,6750.000000,6800.000000,6850.000000,6900.000000,6950.000000,7000.000000,7050.000000,7100.000000,7150.000000,7200.000000,7250.000000,7300.000000,7350.000000,7400.000000,7450.000000,7500.000000,7550.000000,7600.000000,7650.000000,7700.000000,7750.000000,7800.000000,7850.000000,7900.000000,7950.000000,8000.000000,8050.000000,8100.000000,8150.000000,8200.000000,8250.000000,8300.000000,8350.000000,8400.000000,8450.000000,8500.000000,8550.000000,8600.000000,8650.000000,8700.000000,8750.000000,8800.000000,8850.000000,8900.000000,8950.000000,9000.000000,9050.000000,9100.000000,9150.000000,9200.000000,9250.000000,9300.000000,9350.000000,9400.000000,9450.000000,9500.000000,9550.000000,9600.000000,9650.000000,9700.000000,9750.000000,9800.000000,9850.000000,9900.000000,9950.000000,10000.000000)
y<-c(0.063675,0.063790,0.064489,0.065799,0.064611,0.063130,0.061955,0.061303,0.063823,0.063526,0.065379,0.063122,0.063002,0.064599,0.064885,0.063585,0.060272,0.059645,0.061551,0.063140,0.066607,0.067887,0.068071,0.069107,0.068202,0.065614,0.060384,0.058516,0.058033,0.059130,0.061505,0.065420,0.064773,0.063700,0.062554,0.064118,0.065415,0.065934,0.066618,0.067751,0.065753,0.064727,0.062503,0.063143,0.064691,0.067140,0.067531,0.066223,0.064916,0.067370,0.067513,0.069778,0.069294,0.070852,0.071364,0.070963,0.073102,0.069627,0.069263,0.066817,0.070364,0.072680,0.074230,0.072086,0.067831,0.064228,0.063255,0.065320,0.068621,0.069307,0.067731,0.064890,0.062035,0.061891,0.064773,0.067390,0.068762,0.068547,0.072071,0.073486,0.072588,0.067851,0.067654,0.072337,0.074499,0.074153,0.068828,0.071267,0.073186,0.072999,0.070192,0.070827,0.072071,0.071016,0.065730,0.067237,0.068217,0.070351,0.070602,0.068350,0.068324,0.066848,0.072633,0.073010,0.071623,0.068529,0.069967,0.070968,0.071485,0.071098,0.072703,0.072112,0.072178,0.072035,0.072022,0.070934,0.068112,0.071060,0.070909,0.071154,0.068649,0.071060,0.074698,0.073521,0.072063,0.074463,0.076485,0.079200,0.075950,0.076828,0.074072,0.074581,0.074018,0.076272,0.076300,0.078048,0.076088,0.072715,0.070379,0.070008,0.074256,0.073680,0.074182,0.075500,0.078184,0.081602,0.080369,0.079688,0.077608,0.079688,0.081756,0.083161,0.079949,0.076968,0.076277,0.078409,0.078972,0.076774,0.077183,0.075986,0.076267,0.074624,0.079960,0.086290,0.090635,0.092831,0.096856,0.098123,0.093435,0.086764,0.083652,0.087718,0.090758,0.095346,0.094753,0.095006,0.092693,0.092790,0.092296,0.092278,0.097698,0.102608,0.105328,0.102053,0.099663,0.093734,0.089190,0.086979,0.087473,0.088243,0.083194,0.085077,0.086237,0.089914,0.091081,0.093399,0.095707,0.097708,0.097271,0.098353,0.095884,0.095889,0.095024,0.099024,0.103727,0.105134,0.101024,0.097424,0.097112,0.101040,0.099517,0.099789,0.095766,0.099361,0.102084,0.103496,0.103253,0.100935,0.101132,0.099502,0.097974,0.095267,0.092017,0.091157,0.091882,0.090341,0.087529,0.083985,0.083560,0.083028,0.085126,0.084430,0.085321,0.085188,0.085259,0.084010,0.080453,0.079169,0.080077,0.084243,0.083939,0.080991,0.077147,0.076403,0.077122,0.075801,0.073987,0.068056,0.066239,0.067593,0.073291,0.074415,0.072457,0.068746,0.067360,0.067500,0.066275,0.068063,0.069072,0.070497,0.069903,0.070392,0.071403,0.071175,0.069745,0.067877,0.066669,0.066288,0.066321,0.067616,0.066454,0.068345,0.068230,0.067316,0.062250,0.058224,0.059220,0.062490,0.063463,0.060983,0.060645,0.061981,0.064297,0.063936,0.064680,0.065725,0.066316,0.066282,0.065121,0.064038,0.063938,0.066249,0.066224,0.063437,0.059788,0.058401,0.058112,0.058601,0.060704,0.063823,0.065502,0.067613,0.067096,0.068672,0.067846,0.069366,0.065991,0.061152,0.057242,0.056605,0.057623,0.059888,0.061421,0.062262,0.063309,0.064460,0.067042,0.063616,0.060313,0.058565,0.061075,0.064048,0.065980,0.066820,0.067462,0.064151,0.062224,0.061687,0.064036,0.065835,0.065036,0.064010,0.067930,0.071741,0.072854,0.067682,0.062836,0.063255,0.065899,0.067053,0.065691,0.062598,0.063158,0.062782,0.061858,0.059744,0.058897,0.057877,0.057426,0.057733,0.059376,0.058355,0.059604,0.062457,0.064166,0.062703,0.060783,0.060095,0.059299,0.055929,0.054936,0.054506,0.056994,0.057882,0.060543,0.060062,0.063219,0.063516,0.066715,0.064261,0.064391,0.062669,0.064358,0.061953,0.060781,0.060968,0.063230,0.063677,0.060453,0.058058,0.062273,0.064655,0.068383,0.064174,0.064972,0.066612,0.069752,0.070072,0.065510,0.062943,0.065553,0.069985,0.070346,0.064371,0.062971,0.062974,0.064338,0.059995,0.057490,0.059146,0.064663)
lines(x, y,type="l",col=linecols[2],lwd=2)
x <- c(-10000.000000,-9950.000000,-9900.000000,-9850.000000,-9800.000000,-9750.000000,-9700.000000,-9650.000000,-9600.000000,-9550.000000,-9500.000000,-9450.000000,-9400.000000,-9350.000000,-9300.000000,-9250.000000,-9200.000000,-9150.000000,-9100.000000,-9050.000000,-9000.000000,-8950.000000,-8900.000000,-8850.000000,-8800.000000,-8750.000000,-8700.000000,-8650.000000,-8600.000000,-8550.000000,-8500.000000,-8450.000000,-8400.000000,-8350.000000,-8300.000000,-8250.000000,-8200.000000,-8150.000000,-8100.000000,-8050.000000,-8000.000000,-7950.000000,-7900.000000,-7850.000000,-7800.000000,-7750.000000,-7700.000000,-7650.000000,-7600.000000,-7550.000000,-7500.000000,-7450.000000,-7400.000000,-7350.000000,-7300.000000,-7250.000000,-7200.000000,-7150.000000,-7100.000000,-7050.000000,-7000.000000,-6950.000000,-6900.000000,-6850.000000,-6800.000000,-6750.000000,-6700.000000,-6650.000000,-6600.000000,-6550.000000,-6500.000000,-6450.000000,-6400.000000,-6350.000000,-6300.000000,-6250.000000,-6200.000000,-6150.000000,-6100.000000,-6050.000000,-6000.000000,-5950.000000,-5900.000000,-5850.000000,-5800.000000,-5750.000000,-5700.000000,-5650.000000,-5600.000000,-5550.000000,-5500.000000,-5450.000000,-5400.000000,-5350.000000,-5300.000000,-5250.000000,-5200.000000,-5150.000000,-5100.000000,-5050.000000,-5000.000000,-4950.000000,-4900.000000,-4850.000000,-4800.000000,-4750.000000,-4700.000000,-4650.000000,-4600.000000,-4550.000000,-4500.000000,-4450.000000,-4400.000000,-4350.000000,-4300.000000,-4250.000000,-4200.000000,-4150.000000,-4100.000000,-4050.000000,-4000.000000,-3950.000000,-3900.000000,-3850.000000,-3800.000000,-3750.000000,-3700.000000,-3650.000000,-3600.000000,-3550.000000,-3500.000000,-3450.000000,-3400.000000,-3350.000000,-3300.000000,-3250.000000,-3200.000000,-3150.000000,-3100.000000,-3050.000000,-3000.000000,-2950.000000,-2900.000000,-2850.000000,-2800.000000,-2750.000000,-2700.000000,-2650.000000,-2600.000000,-2550.000000,-2500.000000,-2450.000000,-2400.000000,-2350.000000,-2300.000000,-2250.000000,-2200.000000,-2150.000000,-2100.000000,-2050.000000,-2000.000000,-1950.000000,-1900.000000,-1850.000000,-1800.000000,-1750.000000,-1700.000000,-1650.000000,-1600.000000,-1550.000000,-1500.000000,-1450.000000,-1400.000000,-1350.000000,-1300.000000,-1250.000000,-1200.000000,-1150.000000,-1100.000000,-1050.000000,-1000.000000,-950.000000,-900.000000,-850.000000,-800.000000,-750.000000,-700.000000,-650.000000,-600.000000,-550.000000,-500.000000,-450.000000,-400.000000,-350.000000,-300.000000,-250.000000,-200.000000,-150.000000,-100.000000,-50.000000,0.000000,50.000000,100.000000,150.000000,200.000000,250.000000,300.000000,350.000000,400.000000,450.000000,500.000000,550.000000,600.000000,650.000000,700.000000,750.000000,800.000000,850.000000,900.000000,950.000000,1000.000000,1050.000000,1100.000000,1150.000000,1200.000000,1250.000000,1300.000000,1350.000000,1400.000000,1450.000000,1500.000000,1550.000000,1600.000000,1650.000000,1700.000000,1750.000000,1800.000000,1850.000000,1900.000000,1950.000000,2000.000000,2050.000000,2100.000000,2150.000000,2200.000000,2250.000000,2300.000000,2350.000000,2400.000000,2450.000000,2500.000000,2550.000000,2600.000000,2650.000000,2700.000000,2750.000000,2800.000000,2850.000000,2900.000000,2950.000000,3000.000000,3050.000000,3100.000000,3150.000000,3200.000000,3250.000000,3300.000000,3350.000000,3400.000000,3450.000000,3500.000000,3550.000000,3600.000000,3650.000000,3700.000000,3750.000000,3800.000000,3850.000000,3900.000000,3950.000000,4000.000000,4050.000000,4100.000000,4150.000000,4200.000000,4250.000000,4300.000000,4350.000000,4400.000000,4450.000000,4500.000000,4550.000000,4600.000000,4650.000000,4700.000000,4750.000000,4800.000000,4850.000000,4900.000000,4950.000000,5000.000000,5050.000000,5100.000000,5150.000000,5200.000000,5250.000000,5300.000000,5350.000000,5400.000000,5450.000000,5500.000000,5550.000000,5600.000000,5650.000000,5700.000000,5750.000000,5800.000000,5850.000000,5900.000000,5950.000000,6000.000000,6050.000000,6100.000000,6150.000000,6200.000000,6250.000000,6300.000000,6350.000000,6400.000000,6450.000000,6500.000000,6550.000000,6600.000000,6650.000000,6700.000000,6750.000000,6800.000000,6850.000000,6900.000000,6950.000000,7000.000000,7050.000000,7100.000000,7150.000000,7200.000000,7250.000000,7300.000000,7350.000000,7400.000000,7450.000000,7500.000000,7550.000000,7600.000000,7650.000000,7700.000000,7750.000000,7800.000000,7850.000000,7900.000000,7950.000000,8000.000000,8050.000000,8100.000000,8150.000000,8200.000000,8250.000000,8300.000000,8350.000000,8400.000000,8450.000000,8500.000000,8550.000000,8600.000000,8650.000000,8700.000000,8750.000000,8800.000000,8850.000000,8900.000000,8950.000000,9000.000000,9050.000000,9100.000000,9150.000000,9200.000000,9250.000000,9300.000000,9350.000000,9400.000000,9450.000000,9500.000000,9550.000000,9600.000000,9650.000000,9700.000000,9750.000000,9800.000000,9850.000000,9900.000000,9950.000000,10000.000000)
y<-c(0.059126,0.059682,0.060176,0.060356,0.060698,0.059102,0.058549,0.057730,0.059212,0.059418,0.058731,0.058238,0.059666,0.062791,0.064805,0.064259,0.060138,0.058386,0.059765,0.062548,0.064542,0.065918,0.064700,0.063414,0.060359,0.059754,0.057436,0.057469,0.056473,0.057872,0.057779,0.058954,0.058340,0.059360,0.058747,0.058431,0.057990,0.059369,0.059570,0.059998,0.061462,0.062414,0.061221,0.060655,0.060995,0.062690,0.061769,0.063249,0.063598,0.063983,0.061650,0.060053,0.060241,0.061361,0.060939,0.060637,0.059778,0.060196,0.058931,0.060459,0.062832,0.063698,0.061578,0.059814,0.059564,0.061087,0.060107,0.058817,0.058194,0.059774,0.062880,0.062113,0.061568,0.059921,0.060706,0.060883,0.061739,0.063664,0.064832,0.065507,0.063642,0.063045,0.062860,0.063464,0.063826,0.064912,0.064989,0.066164,0.064537,0.062462,0.059760,0.060945,0.063523,0.064787,0.064250,0.065269,0.066686,0.066061,0.065500,0.064141,0.062809,0.060693,0.059326,0.060162,0.060191,0.062095,0.066113,0.069766,0.073299,0.072863,0.069490,0.065942,0.063074,0.061383,0.059520,0.058415,0.060856,0.061785,0.061992,0.061103,0.059569,0.058872,0.058997,0.061416,0.062505,0.061996,0.061492,0.061663,0.062485,0.061417,0.060290,0.059833,0.061212,0.063763,0.065447,0.064855,0.063502,0.062388,0.063174,0.063104,0.063299,0.063385,0.065325,0.066803,0.067126,0.066967,0.067805,0.066300,0.066136,0.065962,0.068580,0.068290,0.067216,0.066294,0.066781,0.068136,0.067800,0.068075,0.070069,0.072606,0.073008,0.069193,0.066503,0.065871,0.069725,0.071342,0.074679,0.074468,0.075670,0.072612,0.070861,0.070450,0.071171,0.071928,0.072757,0.073300,0.072972,0.072083,0.073322,0.075794,0.078016,0.080909,0.081804,0.080130,0.077421,0.072753,0.070905,0.068749,0.069166,0.069070,0.068949,0.070401,0.071196,0.072055,0.071596,0.071213,0.072056,0.075251,0.076462,0.076857,0.076041,0.076676,0.076354,0.076406,0.077640,0.078838,0.076903,0.074466,0.072478,0.072958,0.072399,0.072023,0.072095,0.073398,0.073793,0.072549,0.072056,0.071754,0.071430,0.070217,0.071990,0.072635,0.073142,0.071802,0.072330,0.073732,0.073263,0.071716,0.069423,0.067856,0.067701,0.068463,0.067882,0.067594,0.067580,0.068221,0.066967,0.066764,0.067109,0.070010,0.071456,0.069727,0.066665,0.063026,0.061324,0.060765,0.060985,0.061374,0.061916,0.061130,0.062032,0.061287,0.061407,0.059228,0.057529,0.057257,0.057026,0.058135,0.060668,0.063424,0.063992,0.063746,0.063924,0.063635,0.062815,0.062022,0.061465,0.059146,0.058320,0.059823,0.062275,0.064602,0.063516,0.061100,0.059161,0.059784,0.059846,0.059230,0.057000,0.056967,0.057379,0.060900,0.061349,0.059457,0.056924,0.057220,0.058786,0.059653,0.060056,0.059059,0.057829,0.056459,0.056745,0.056933,0.056852,0.055141,0.056164,0.056318,0.058368,0.057325,0.058700,0.060617,0.060593,0.061025,0.060695,0.059618,0.057026,0.055422,0.056489,0.056582,0.055982,0.057974,0.060260,0.062177,0.059982,0.057977,0.055867,0.056282,0.056144,0.057315,0.056979,0.057091,0.056204,0.055786,0.057377,0.059681,0.059510,0.058323,0.054323,0.056190,0.057214,0.059655,0.061456,0.063122,0.063259,0.060370,0.055898,0.055200,0.056556,0.059017,0.059661,0.057404,0.056128,0.056052,0.057142,0.058139,0.057272,0.055367,0.053017,0.051293,0.051342,0.051514,0.050586,0.049821,0.049407,0.052366,0.054616,0.055335,0.055526,0.056092,0.056711,0.056704,0.054225,0.054313,0.054088,0.055832,0.056834,0.057068,0.058961,0.057566,0.056995,0.054629,0.055706,0.056811,0.055746,0.053162,0.052016,0.052898,0.054425,0.055683,0.057338,0.059806,0.059280,0.058299,0.058828,0.061024,0.063950,0.062453,0.059780,0.055285,0.053219,0.053317,0.056812,0.058560,0.060475,0.059567,0.060186,0.058858,0.056874,0.056186,0.057102)
lines(x, y,type="l",col=linecols[3],lwd=2)
x <- c(-10000.000000,-9950.000000,-9900.000000,-9850.000000,-9800.000000,-9750.000000,-9700.000000,-9650.000000,-9600.000000,-9550.000000,-9500.000000,-9450.000000,-9400.000000,-9350.000000,-9300.000000,-9250.000000,-9200.000000,-9150.000000,-9100.000000,-9050.000000,-9000.000000,-8950.000000,-8900.000000,-8850.000000,-8800.000000,-8750.000000,-8700.000000,-8650.000000,-8600.000000,-8550.000000,-8500.000000,-8450.000000,-8400.000000,-8350.000000,-8300.000000,-8250.000000,-8200.000000,-8150.000000,-8100.000000,-8050.000000,-8000.000000,-7950.000000,-7900.000000,-7850.000000,-7800.000000,-7750.000000,-7700.000000,-7650.000000,-7600.000000,-7550.000000,-7500.000000,-7450.000000,-7400.000000,-7350.000000,-7300.000000,-7250.000000,-7200.000000,-7150.000000,-7100.000000,-7050.000000,-7000.000000,-6950.000000,-6900.000000,-6850.000000,-6800.000000,-6750.000000,-6700.000000,-6650.000000,-6600.000000,-6550.000000,-6500.000000,-6450.000000,-6400.000000,-6350.000000,-6300.000000,-6250.000000,-6200.000000,-6150.000000,-6100.000000,-6050.000000,-6000.000000,-5950.000000,-5900.000000,-5850.000000,-5800.000000,-5750.000000,-5700.000000,-5650.000000,-5600.000000,-5550.000000,-5500.000000,-5450.000000,-5400.000000,-5350.000000,-5300.000000,-5250.000000,-5200.000000,-5150.000000,-5100.000000,-5050.000000,-5000.000000,-4950.000000,-4900.000000,-4850.000000,-4800.000000,-4750.000000,-4700.000000,-4650.000000,-4600.000000,-4550.000000,-4500.000000,-4450.000000,-4400.000000,-4350.000000,-4300.000000,-4250.000000,-4200.000000,-4150.000000,-4100.000000,-4050.000000,-4000.000000,-3950.000000,-3900.000000,-3850.000000,-3800.000000,-3750.000000,-3700.000000,-3650.000000,-3600.000000,-3550.000000,-3500.000000,-3450.000000,-3400.000000,-3350.000000,-3300.000000,-3250.000000,-3200.000000,-3150.000000,-3100.000000,-3050.000000,-3000.000000,-2950.000000,-2900.000000,-2850.000000,-2800.000000,-2750.000000,-2700.000000,-2650.000000,-2600.000000,-2550.000000,-2500.000000,-2450.000000,-2400.000000,-2350.000000,-2300.000000,-2250.000000,-2200.000000,-2150.000000,-2100.000000,-2050.000000,-2000.000000,-1950.000000,-1900.000000,-1850.000000,-1800.000000,-1750.000000,-1700.000000,-1650.000000,-1600.000000,-1550.000000,-1500.000000,-1450.000000,-1400.000000,-1350.000000,-1300.000000,-1250.000000,-1200.000000,-1150.000000,-1100.000000,-1050.000000,-1000.000000,-950.000000,-900.000000,-850.000000,-800.000000,-750.000000,-700.000000,-650.000000,-600.000000,-550.000000,-500.000000,-450.000000,-400.000000,-350.000000,-300.000000,-250.000000,-200.000000,-150.000000,-100.000000,-50.000000,0.000000,50.000000,100.000000,150.000000,200.000000,250.000000,300.000000,350.000000,400.000000,450.000000,500.000000,550.000000,600.000000,650.000000,700.000000,750.000000,800.000000,850.000000,900.000000,950.000000,1000.000000,1050.000000,1100.000000,1150.000000,1200.000000,1250.000000,1300.000000,1350.000000,1400.000000,1450.000000,1500.000000,1550.000000,1600.000000,1650.000000,1700.000000,1750.000000,1800.000000,1850.000000,1900.000000,1950.000000,2000.000000,2050.000000,2100.000000,2150.000000,2200.000000,2250.000000,2300.000000,2350.000000,2400.000000,2450.000000,2500.000000,2550.000000,2600.000000,2650.000000,2700.000000,2750.000000,2800.000000,2850.000000,2900.000000,2950.000000,3000.000000,3050.000000,3100.000000,3150.000000,3200.000000,3250.000000,3300.000000,3350.000000,3400.000000,3450.000000,3500.000000,3550.000000,3600.000000,3650.000000,3700.000000,3750.000000,3800.000000,3850.000000,3900.000000,3950.000000,4000.000000,4050.000000,4100.000000,4150.000000,4200.000000,4250.000000,4300.000000,4350.000000,4400.000000,4450.000000,4500.000000,4550.000000,4600.000000,4650.000000,4700.000000,4750.000000,4800.000000,4850.000000,4900.000000,4950.000000,5000.000000,5050.000000,5100.000000,5150.000000,5200.000000,5250.000000,5300.000000,5350.000000,5400.000000,5450.000000,5500.000000,5550.000000,5600.000000,5650.000000,5700.000000,5750.000000,5800.000000,5850.000000,5900.000000,5950.000000,6000.000000,6050.000000,6100.000000,6150.000000,6200.000000,6250.000000,6300.000000,6350.000000,6400.000000,6450.000000,6500.000000,6550.000000,6600.000000,6650.000000,6700.000000,6750.000000,6800.000000,6850.000000,6900.000000,6950.000000,7000.000000,7050.000000,7100.000000,7150.000000,7200.000000,7250.000000,7300.000000,7350.000000,7400.000000,7450.000000,7500.000000,7550.000000,7600.000000,7650.000000,7700.000000,7750.000000,7800.000000,7850.000000,7900.000000,7950.000000,8000.000000,8050.000000,8100.000000,8150.000000,8200.000000,8250.000000,8300.000000,8350.000000,8400.000000,8450.000000,8500.000000,8550.000000,8600.000000,8650.000000,8700.000000,8750.000000,8800.000000,8850.000000,8900.000000,8950.000000,9000.000000,9050.000000,9100.000000,9150.000000,9200.000000,9250.000000,9300.000000,9350.000000,9400.000000,9450.000000,9500.000000,9550.000000,9600.000000,9650.000000,9700.000000,9750.000000,9800.000000,9850.000000,9900.000000,9950.000000,10000.000000)
y<-c(0.063555,0.065427,0.062770,0.061654,0.057514,0.055674,0.058733,0.061101,0.062462,0.058553,0.059194,0.058374,0.060789,0.061019,0.063287,0.062949,0.062456,0.063269,0.064693,0.064570,0.064190,0.064753,0.065462,0.065339,0.064048,0.062447,0.061610,0.061607,0.061499,0.062750,0.062151,0.064186,0.063997,0.063900,0.061866,0.060749,0.062107,0.061778,0.061696,0.059267,0.059786,0.060255,0.061254,0.062191,0.062708,0.063458,0.064335,0.064032,0.064677,0.063995,0.062296,0.060931,0.062975,0.066103,0.065487,0.064775,0.063928,0.065519,0.062826,0.063177,0.064232,0.064939,0.063148,0.062952,0.063082,0.064077,0.063362,0.064190,0.064594,0.062904,0.063117,0.062078,0.063694,0.063524,0.064500,0.065734,0.066741,0.068622,0.072003,0.073924,0.073854,0.068350,0.068557,0.068279,0.071779,0.068800,0.067351,0.065109,0.067808,0.070322,0.069969,0.067172,0.065147,0.066379,0.068943,0.069853,0.068908,0.069341,0.069950,0.069218,0.066078,0.065627,0.068481,0.070786,0.070121,0.070954,0.070300,0.072067,0.071451,0.073371,0.073608,0.074245,0.073518,0.073036,0.074140,0.073534,0.073995,0.072097,0.074271,0.076300,0.077716,0.077784,0.074589,0.073469,0.072015,0.072302,0.071289,0.069622,0.071732,0.074308,0.076003,0.075713,0.077906,0.081053,0.080041,0.078130,0.077050,0.075839,0.073876,0.072171,0.073149,0.075581,0.078335,0.079720,0.079904,0.077904,0.081515,0.083617,0.085553,0.084809,0.086270,0.086930,0.087627,0.085790,0.085816,0.083845,0.084812,0.084482,0.086548,0.086107,0.087091,0.086217,0.087188,0.090751,0.093763,0.096381,0.095782,0.094926,0.092184,0.090078,0.090340,0.092080,0.095558,0.098756,0.099106,0.098576,0.097843,0.101230,0.103421,0.105252,0.106222,0.108430,0.110484,0.113583,0.113898,0.112014,0.109974,0.109379,0.110693,0.110103,0.112786,0.118184,0.121731,0.120233,0.114447,0.113817,0.116508,0.121136,0.122529,0.124310,0.128967,0.133557,0.137052,0.137650,0.141820,0.148332,0.152889,0.150236,0.146709,0.146753,0.149725,0.150104,0.149563,0.149588,0.147624,0.144644,0.140988,0.139393,0.138577,0.140718,0.143383,0.141351,0.135463,0.131128,0.129087,0.128743,0.126566,0.122920,0.119465,0.117060,0.116121,0.113068,0.110813,0.109439,0.110975,0.110833,0.109543,0.107440,0.106174,0.105893,0.104115,0.102656,0.099161,0.096695,0.091393,0.088139,0.085513,0.086185,0.089075,0.091014,0.089917,0.087818,0.086904,0.088761,0.088702,0.086179,0.083877,0.082581,0.083797,0.082863,0.080943,0.078119,0.077246,0.076439,0.078116,0.078404,0.078719,0.076106,0.075303,0.077492,0.078985,0.079929,0.078688,0.076538,0.072133,0.068661,0.067715,0.067812,0.066970,0.065157,0.065481,0.067142,0.069185,0.069468,0.066890,0.065077,0.064898,0.066177,0.068184,0.067098,0.067685,0.065767,0.066088,0.066482,0.068804,0.067531,0.067140,0.066897,0.067314,0.066946,0.066629,0.067295,0.067311,0.066953,0.067450,0.068387,0.069656,0.069350,0.069043,0.067705,0.068283,0.069849,0.070181,0.071674,0.070310,0.070513,0.068696,0.069226,0.067513,0.066629,0.064500,0.066616,0.068823,0.070644,0.071419,0.069689,0.069306,0.068128,0.067614,0.067047,0.067098,0.067560,0.067474,0.067908,0.071008,0.071849,0.070851,0.066109,0.062782,0.061500,0.062402,0.063738,0.063084,0.062185,0.061235,0.062175,0.064979,0.067026,0.067408,0.066764,0.067167,0.068353,0.066363,0.065672,0.065457,0.066748,0.066319,0.065094,0.064531,0.064167,0.063989,0.065346,0.066288,0.065999,0.065397,0.063344,0.064546,0.065217,0.066650,0.065138,0.062756,0.063448,0.064475,0.064153,0.061790,0.061180,0.063229,0.065967,0.065460,0.066408,0.065554,0.065621,0.063529,0.062847,0.063619,0.064771,0.065469,0.065434,0.064509,0.063125,0.063483,0.062782,0.063909,0.063880,0.064506,0.061407,0.058383,0.057147,0.059627,0.059029,0.059519)
lines(x, y,type="l",col=linecols[4],lwd=2)
# legend("topleft",legend=c("hiF-T","6d","24d","niPSC-T"),col=linecols,pch=15,bty="n")
abline(v=0.000000,lty=2,col=c("black"))
dev.off()
