# Supplementary material for: Unique molecular events during reprogramming of human somatic cells to induced pluripotent stem cells (iPSCs) at naïve state
Source: eLife. 2018 Jan 30;7:e29518. doi: 10.7554/eLife.29518 (PMC5807049; doi:10.7554/eLife.29518)
Supplement: Source data 1. — The Source Data files include the source R code for Figures 2–6. The R scripts use the data in the ‘Expression Data’ folder with the relative path. The ‘Expression Data’ folder contains the non-redundant related gene expression, methylation and histone modification tables for the main figures and figure supplements. [file elife-29518-data1.zip › Source Data/Figure 5-source code data/Fig5D/K27me3_c17.R]

library(gplots)
pdf("K27me3_c17.pdf",height=3.5,width=4.1)
cr <- colorRampPalette(col=c("#C8524D", "#BDD791", "#447CBE", "#775A9C"), bias=1)
linecols <- cr(3)
linecols <- c(linecols, "black")
x<-c(-10000.000000,-9950.000000,-9900.000000,-9850.000000,-9800.000000,-9750.000000,-9700.000000,-9650.000000,-9600.000000,-9550.000000,-9500.000000,-9450.000000,-9400.000000,-9350.000000,-9300.000000,-9250.000000,-9200.000000,-9150.000000,-9100.000000,-9050.000000,-9000.000000,-8950.000000,-8900.000000,-8850.000000,-8800.000000,-8750.000000,-8700.000000,-8650.000000,-8600.000000,-8550.000000,-8500.000000,-8450.000000,-8400.000000,-8350.000000,-8300.000000,-8250.000000,-8200.000000,-8150.000000,-8100.000000,-8050.000000,-8000.000000,-7950.000000,-7900.000000,-7850.000000,-7800.000000,-7750.000000,-7700.000000,-7650.000000,-7600.000000,-7550.000000,-7500.000000,-7450.000000,-7400.000000,-7350.000000,-7300.000000,-7250.000000,-7200.000000,-7150.000000,-7100.000000,-7050.000000,-7000.000000,-6950.000000,-6900.000000,-6850.000000,-6800.000000,-6750.000000,-6700.000000,-6650.000000,-6600.000000,-6550.000000,-6500.000000,-6450.000000,-6400.000000,-6350.000000,-6300.000000,-6250.000000,-6200.000000,-6150.000000,-6100.000000,-6050.000000,-6000.000000,-5950.000000,-5900.000000,-5850.000000,-5800.000000,-5750.000000,-5700.000000,-5650.000000,-5600.000000,-5550.000000,-5500.000000,-5450.000000,-5400.000000,-5350.000000,-5300.000000,-5250.000000,-5200.000000,-5150.000000,-5100.000000,-5050.000000,-5000.000000,-4950.000000,-4900.000000,-4850.000000,-4800.000000,-4750.000000,-4700.000000,-4650.000000,-4600.000000,-4550.000000,-4500.000000,-4450.000000,-4400.000000,-4350.000000,-4300.000000,-4250.000000,-4200.000000,-4150.000000,-4100.000000,-4050.000000,-4000.000000,-3950.000000,-3900.000000,-3850.000000,-3800.000000,-3750.000000,-3700.000000,-3650.000000,-3600.000000,-3550.000000,-3500.000000,-3450.000000,-3400.000000,-3350.000000,-3300.000000,-3250.000000,-3200.000000,-3150.000000,-3100.000000,-3050.000000,-3000.000000,-2950.000000,-2900.000000,-2850.000000,-2800.000000,-2750.000000,-2700.000000,-2650.000000,-2600.000000,-2550.000000,-2500.000000,-2450.000000,-2400.000000,-2350.000000,-2300.000000,-2250.000000,-2200.000000,-2150.000000,-2100.000000,-2050.000000,-2000.000000,-1950.000000,-1900.000000,-1850.000000,-1800.000000,-1750.000000,-1700.000000,-1650.000000,-1600.000000,-1550.000000,-1500.000000,-1450.000000,-1400.000000,-1350.000000,-1300.000000,-1250.000000,-1200.000000,-1150.000000,-1100.000000,-1050.000000,-1000.000000,-950.000000,-900.000000,-850.000000,-800.000000,-750.000000,-700.000000,-650.000000,-600.000000,-550.000000,-500.000000,-450.000000,-400.000000,-350.000000,-300.000000,-250.000000,-200.000000,-150.000000,-100.000000,-50.000000,0.000000,50.000000,100.000000,150.000000,200.000000,250.000000,300.000000,350.000000,400.000000,450.000000,500.000000,550.000000,600.000000,650.000000,700.000000,750.000000,800.000000,850.000000,900.000000,950.000000,1000.000000,1050.000000,1100.000000,1150.000000,1200.000000,1250.000000,1300.000000,1350.000000,1400.000000,1450.000000,1500.000000,1550.000000,1600.000000,1650.000000,1700.000000,1750.000000,1800.000000,1850.000000,1900.000000,1950.000000,2000.000000,2050.000000,2100.000000,2150.000000,2200.000000,2250.000000,2300.000000,2350.000000,2400.000000,2450.000000,2500.000000,2550.000000,2600.000000,2650.000000,2700.000000,2750.000000,2800.000000,2850.000000,2900.000000,2950.000000,3000.000000,3050.000000,3100.000000,3150.000000,3200.000000,3250.000000,3300.000000,3350.000000,3400.000000,3450.000000,3500.000000,3550.000000,3600.000000,3650.000000,3700.000000,3750.000000,3800.000000,3850.000000,3900.000000,3950.000000,4000.000000,4050.000000,4100.000000,4150.000000,4200.000000,4250.000000,4300.000000,4350.000000,4400.000000,4450.000000,4500.000000,4550.000000,4600.000000,4650.000000,4700.000000,4750.000000,4800.000000,4850.000000,4900.000000,4950.000000,5000.000000,5050.000000,5100.000000,5150.000000,5200.000000,5250.000000,5300.000000,5350.000000,5400.000000,5450.000000,5500.000000,5550.000000,5600.000000,5650.000000,5700.000000,5750.000000,5800.000000,5850.000000,5900.000000,5950.000000,6000.000000,6050.000000,6100.000000,6150.000000,6200.000000,6250.000000,6300.000000,6350.000000,6400.000000,6450.000000,6500.000000,6550.000000,6600.000000,6650.000000,6700.000000,6750.000000,6800.000000,6850.000000,6900.000000,6950.000000,7000.000000,7050.000000,7100.000000,7150.000000,7200.000000,7250.000000,7300.000000,7350.000000,7400.000000,7450.000000,7500.000000,7550.000000,7600.000000,7650.000000,7700.000000,7750.000000,7800.000000,7850.000000,7900.000000,7950.000000,8000.000000,8050.000000,8100.000000,8150.000000,8200.000000,8250.000000,8300.000000,8350.000000,8400.000000,8450.000000,8500.000000,8550.000000,8600.000000,8650.000000,8700.000000,8750.000000,8800.000000,8850.000000,8900.000000,8950.000000,9000.000000,9050.000000,9100.000000,9150.000000,9200.000000,9250.000000,9300.000000,9350.000000,9400.000000,9450.000000,9500.000000,9550.000000,9600.000000,9650.000000,9700.000000,9750.000000,9800.000000,9850.000000,9900.000000,9950.000000,10000.000000)
y<-c(0.097924,0.097542,0.098104,0.098030,0.098854,0.101420,0.104612,0.106460,0.106347,0.106561,0.106039,0.105878,0.106922,0.107189,0.104690,0.100294,0.098013,0.100388,0.103623,0.105255,0.103247,0.101646,0.100650,0.100589,0.099003,0.100690,0.103545,0.104883,0.101447,0.099592,0.099635,0.102201,0.101477,0.100551,0.100290,0.101773,0.102047,0.101651,0.102087,0.102182,0.103838,0.105128,0.105742,0.105762,0.104991,0.105942,0.103351,0.103094,0.104320,0.107755,0.108556,0.106359,0.104426,0.105584,0.108715,0.111107,0.109105,0.106718,0.105805,0.107169,0.108586,0.108061,0.107894,0.110075,0.112286,0.112925,0.112769,0.111588,0.110373,0.109193,0.109058,0.109217,0.108715,0.109383,0.110810,0.110375,0.110911,0.113177,0.114882,0.114014,0.111240,0.111603,0.112474,0.113855,0.113611,0.113626,0.111522,0.107616,0.104154,0.102925,0.106307,0.109357,0.111783,0.112649,0.113486,0.113891,0.113338,0.114382,0.116644,0.118575,0.116948,0.115386,0.113366,0.114371,0.114558,0.115336,0.114377,0.112481,0.110770,0.110843,0.111182,0.111625,0.110595,0.111102,0.112361,0.113356,0.113583,0.114582,0.116370,0.118960,0.118656,0.119036,0.118214,0.120393,0.123163,0.125260,0.124558,0.125109,0.126421,0.126629,0.124251,0.122412,0.121065,0.124209,0.123466,0.125803,0.124549,0.127397,0.129297,0.131742,0.133133,0.132052,0.129212,0.127411,0.127400,0.128700,0.127477,0.129928,0.129240,0.130964,0.129627,0.131915,0.135755,0.136644,0.135511,0.133858,0.136003,0.139668,0.141979,0.145527,0.149673,0.149666,0.150494,0.150837,0.154926,0.153958,0.157845,0.160094,0.167775,0.173563,0.179891,0.183360,0.183705,0.186153,0.186762,0.189590,0.195370,0.206389,0.213475,0.215471,0.218244,0.226629,0.237673,0.242537,0.248646,0.258641,0.268305,0.272482,0.279889,0.290397,0.306963,0.313003,0.316889,0.315154,0.312126,0.310786,0.312582,0.328380,0.352249,0.366700,0.364279,0.348194,0.341332,0.340445,0.354868,0.376410,0.397580,0.404637,0.400737,0.398674,0.392287,0.380904,0.365529,0.362238,0.362621,0.364594,0.358228,0.347757,0.334820,0.324602,0.321135,0.317602,0.308856,0.298683,0.288970,0.284011,0.273945,0.265920,0.254486,0.248314,0.242043,0.241207,0.239127,0.237546,0.235371,0.229546,0.225803,0.219709,0.218704,0.212277,0.209801,0.205434,0.203622,0.200002,0.196803,0.190830,0.187408,0.185144,0.185295,0.180807,0.174255,0.169702,0.166801,0.163851,0.164302,0.163317,0.162019,0.156980,0.153708,0.154823,0.153760,0.155084,0.151553,0.149522,0.146006,0.145350,0.144126,0.141561,0.139623,0.138398,0.136404,0.134846,0.132957,0.132748,0.133031,0.134173,0.133829,0.133962,0.132296,0.132511,0.130787,0.131555,0.130989,0.129598,0.127175,0.123544,0.121156,0.120809,0.120256,0.120868,0.121595,0.122591,0.120875,0.119426,0.121120,0.121597,0.118660,0.115125,0.112272,0.110430,0.108651,0.110106,0.110458,0.108092,0.106231,0.106889,0.109609,0.110650,0.109297,0.108188,0.106841,0.105560,0.104955,0.103996,0.104854,0.106509,0.107296,0.106809,0.104243,0.102892,0.102544,0.104027,0.105207,0.104335,0.102092,0.100080,0.100402,0.100665,0.101358,0.100260,0.099705,0.098290,0.098190,0.097704,0.094948,0.095218,0.094786,0.097754,0.096849,0.097384,0.099083,0.098976,0.097931,0.095221,0.096035,0.094678,0.094366,0.093812,0.096441,0.097978,0.098992,0.097986,0.096828,0.097120,0.097646,0.097190,0.095911,0.096790,0.098764,0.101817,0.101964,0.103000,0.101963,0.100433,0.099467,0.099893,0.101528,0.102016,0.102628,0.102708,0.103810,0.101060,0.098041,0.094626,0.094356,0.094579,0.095809,0.096283,0.096595,0.094421,0.094258,0.095001,0.097909,0.099744,0.101273,0.100267,0.099421,0.098699,0.100789,0.099050,0.098310,0.094551,0.092818,0.092182,0.091930,0.093678,0.093272,0.092928,0.092700,0.094244,0.095469)
plot(x, y,type="l",main="",xlab="Relative Distance from TSS (bp)",ylab="Reads per million",col=linecols[1],ylim=c(0,0.6),xaxt="s",yaxt="s",lwd=2)
x <- c(-10000.000000,-9950.000000,-9900.000000,-9850.000000,-9800.000000,-9750.000000,-9700.000000,-9650.000000,-9600.000000,-9550.000000,-9500.000000,-9450.000000,-9400.000000,-9350.000000,-9300.000000,-9250.000000,-9200.000000,-9150.000000,-9100.000000,-9050.000000,-9000.000000,-8950.000000,-8900.000000,-8850.000000,-8800.000000,-8750.000000,-8700.000000,-8650.000000,-8600.000000,-8550.000000,-8500.000000,-8450.000000,-8400.000000,-8350.000000,-8300.000000,-8250.000000,-8200.000000,-8150.000000,-8100.000000,-8050.000000,-8000.000000,-7950.000000,-7900.000000,-7850.000000,-7800.000000,-7750.000000,-7700.000000,-7650.000000,-7600.000000,-7550.000000,-7500.000000,-7450.000000,-7400.000000,-7350.000000,-7300.000000,-7250.000000,-7200.000000,-7150.000000,-7100.000000,-7050.000000,-7000.000000,-6950.000000,-6900.000000,-6850.000000,-6800.000000,-6750.000000,-6700.000000,-6650.000000,-6600.000000,-6550.000000,-6500.000000,-6450.000000,-6400.000000,-6350.000000,-6300.000000,-6250.000000,-6200.000000,-6150.000000,-6100.000000,-6050.000000,-6000.000000,-5950.000000,-5900.000000,-5850.000000,-5800.000000,-5750.000000,-5700.000000,-5650.000000,-5600.000000,-5550.000000,-5500.000000,-5450.000000,-5400.000000,-5350.000000,-5300.000000,-5250.000000,-5200.000000,-5150.000000,-5100.000000,-5050.000000,-5000.000000,-4950.000000,-4900.000000,-4850.000000,-4800.000000,-4750.000000,-4700.000000,-4650.000000,-4600.000000,-4550.000000,-4500.000000,-4450.000000,-4400.000000,-4350.000000,-4300.000000,-4250.000000,-4200.000000,-4150.000000,-4100.000000,-4050.000000,-4000.000000,-3950.000000,-3900.000000,-3850.000000,-3800.000000,-3750.000000,-3700.000000,-3650.000000,-3600.000000,-3550.000000,-3500.000000,-3450.000000,-3400.000000,-3350.000000,-3300.000000,-3250.000000,-3200.000000,-3150.000000,-3100.000000,-3050.000000,-3000.000000,-2950.000000,-2900.000000,-2850.000000,-2800.000000,-2750.000000,-2700.000000,-2650.000000,-2600.000000,-2550.000000,-2500.000000,-2450.000000,-2400.000000,-2350.000000,-2300.000000,-2250.000000,-2200.000000,-2150.000000,-2100.000000,-2050.000000,-2000.000000,-1950.000000,-1900.000000,-1850.000000,-1800.000000,-1750.000000,-1700.000000,-1650.000000,-1600.000000,-1550.000000,-1500.000000,-1450.000000,-1400.000000,-1350.000000,-1300.000000,-1250.000000,-1200.000000,-1150.000000,-1100.000000,-1050.000000,-1000.000000,-950.000000,-900.000000,-850.000000,-800.000000,-750.000000,-700.000000,-650.000000,-600.000000,-550.000000,-500.000000,-450.000000,-400.000000,-350.000000,-300.000000,-250.000000,-200.000000,-150.000000,-100.000000,-50.000000,0.000000,50.000000,100.000000,150.000000,200.000000,250.000000,300.000000,350.000000,400.000000,450.000000,500.000000,550.000000,600.000000,650.000000,700.000000,750.000000,800.000000,850.000000,900.000000,950.000000,1000.000000,1050.000000,1100.000000,1150.000000,1200.000000,1250.000000,1300.000000,1350.000000,1400.000000,1450.000000,1500.000000,1550.000000,1600.000000,1650.000000,1700.000000,1750.000000,1800.000000,1850.000000,1900.000000,1950.000000,2000.000000,2050.000000,2100.000000,2150.000000,2200.000000,2250.000000,2300.000000,2350.000000,2400.000000,2450.000000,2500.000000,2550.000000,2600.000000,2650.000000,2700.000000,2750.000000,2800.000000,2850.000000,2900.000000,2950.000000,3000.000000,3050.000000,3100.000000,3150.000000,3200.000000,3250.000000,3300.000000,3350.000000,3400.000000,3450.000000,3500.000000,3550.000000,3600.000000,3650.000000,3700.000000,3750.000000,3800.000000,3850.000000,3900.000000,3950.000000,4000.000000,4050.000000,4100.000000,4150.000000,4200.000000,4250.000000,4300.000000,4350.000000,4400.000000,4450.000000,4500.000000,4550.000000,4600.000000,4650.000000,4700.000000,4750.000000,4800.000000,4850.000000,4900.000000,4950.000000,5000.000000,5050.000000,5100.000000,5150.000000,5200.000000,5250.000000,5300.000000,5350.000000,5400.000000,5450.000000,5500.000000,5550.000000,5600.000000,5650.000000,5700.000000,5750.000000,5800.000000,5850.000000,5900.000000,5950.000000,6000.000000,6050.000000,6100.000000,6150.000000,6200.000000,6250.000000,6300.000000,6350.000000,6400.000000,6450.000000,6500.000000,6550.000000,6600.000000,6650.000000,6700.000000,6750.000000,6800.000000,6850.000000,6900.000000,6950.000000,7000.000000,7050.000000,7100.000000,7150.000000,7200.000000,7250.000000,7300.000000,7350.000000,7400.000000,7450.000000,7500.000000,7550.000000,7600.000000,7650.000000,7700.000000,7750.000000,7800.000000,7850.000000,7900.000000,7950.000000,8000.000000,8050.000000,8100.000000,8150.000000,8200.000000,8250.000000,8300.000000,8350.000000,8400.000000,8450.000000,8500.000000,8550.000000,8600.000000,8650.000000,8700.000000,8750.000000,8800.000000,8850.000000,8900.000000,8950.000000,9000.000000,9050.000000,9100.000000,9150.000000,9200.000000,9250.000000,9300.000000,9350.000000,9400.000000,9450.000000,9500.000000,9550.000000,9600.000000,9650.000000,9700.000000,9750.000000,9800.000000,9850.000000,9900.000000,9950.000000,10000.000000)
y<-c(0.099581,0.098406,0.092461,0.091432,0.092031,0.091548,0.093717,0.097248,0.100211,0.102713,0.101142,0.098287,0.098889,0.100211,0.106205,0.106117,0.104259,0.102034,0.101527,0.100823,0.097171,0.094379,0.093469,0.096264,0.097923,0.099735,0.101474,0.103714,0.104266,0.104196,0.100764,0.102349,0.107737,0.112226,0.108038,0.101964,0.097751,0.099312,0.103042,0.105113,0.105666,0.101817,0.099427,0.100306,0.103752,0.109004,0.110172,0.105932,0.106894,0.110158,0.118745,0.118140,0.112916,0.106926,0.107790,0.110081,0.110963,0.106989,0.109200,0.107118,0.109487,0.107436,0.107846,0.106359,0.110473,0.110309,0.110543,0.104280,0.105043,0.105571,0.108874,0.106541,0.105068,0.106362,0.111369,0.117377,0.116194,0.114452,0.111761,0.111908,0.111040,0.108374,0.102874,0.105155,0.107965,0.116411,0.116778,0.116635,0.115082,0.116002,0.111397,0.110473,0.106628,0.107275,0.103560,0.108878,0.113710,0.118258,0.116453,0.114252,0.112972,0.113843,0.117177,0.117090,0.121652,0.119665,0.120606,0.112587,0.110953,0.107835,0.109585,0.111271,0.112114,0.109312,0.108423,0.108437,0.113283,0.115407,0.119514,0.116953,0.117321,0.113150,0.114599,0.117202,0.121348,0.122209,0.118542,0.116939,0.121985,0.124647,0.126782,0.120284,0.117562,0.119357,0.122817,0.125501,0.127600,0.132796,0.134546,0.135120,0.131222,0.128038,0.121694,0.122405,0.130994,0.135350,0.134924,0.130672,0.130837,0.132905,0.135309,0.136851,0.141722,0.141921,0.144546,0.141365,0.142138,0.139815,0.139546,0.138181,0.141386,0.142740,0.144616,0.142352,0.144909,0.149042,0.158205,0.164188,0.169066,0.169647,0.168310,0.167254,0.166386,0.167379,0.167999,0.169139,0.173926,0.176914,0.176820,0.170473,0.171078,0.179167,0.186651,0.188292,0.188859,0.191595,0.195224,0.192306,0.192001,0.199227,0.202323,0.211847,0.212291,0.217578,0.217337,0.221581,0.226084,0.237844,0.249030,0.261972,0.264096,0.261042,0.261679,0.268246,0.278788,0.283700,0.285940,0.289677,0.287094,0.282647,0.272434,0.267315,0.265762,0.270041,0.273925,0.272200,0.265853,0.264205,0.257396,0.256147,0.254803,0.252616,0.246563,0.235664,0.231203,0.229730,0.226413,0.216354,0.209230,0.199979,0.201662,0.196389,0.193632,0.192194,0.187467,0.186819,0.184290,0.182323,0.180647,0.172540,0.169521,0.170480,0.174727,0.173747,0.175025,0.171312,0.166984,0.158419,0.156176,0.153989,0.152418,0.147726,0.146015,0.145886,0.144182,0.146487,0.142852,0.144906,0.144161,0.143832,0.140207,0.141113,0.141194,0.146124,0.150620,0.152862,0.150273,0.138972,0.137383,0.136204,0.139472,0.137933,0.136995,0.136607,0.131999,0.129651,0.126358,0.125631,0.124529,0.126295,0.129654,0.130162,0.130973,0.128069,0.128703,0.127901,0.131540,0.128818,0.122919,0.118552,0.114830,0.118388,0.122146,0.128482,0.128472,0.123195,0.114627,0.111040,0.111579,0.112580,0.110501,0.110662,0.117391,0.118398,0.115242,0.110067,0.111684,0.116194,0.114347,0.113171,0.107720,0.106481,0.104081,0.102646,0.101198,0.101978,0.107615,0.107429,0.102468,0.096656,0.098874,0.104578,0.109662,0.114189,0.113745,0.112643,0.112279,0.112058,0.110008,0.105806,0.108815,0.111589,0.110694,0.106429,0.103325,0.105592,0.105652,0.108087,0.108738,0.112111,0.112734,0.109070,0.100036,0.098731,0.102048,0.107373,0.103595,0.101611,0.104067,0.109392,0.112135,0.114203,0.111352,0.110046,0.108885,0.110862,0.115183,0.117940,0.119455,0.116086,0.112499,0.110865,0.114462,0.116033,0.109928,0.104963,0.099343,0.106967,0.109581,0.116757,0.116624,0.113972,0.106107,0.105218,0.107209,0.108147,0.104630,0.100589,0.102433,0.105624,0.106173,0.104893,0.104914,0.103455,0.099854,0.096429,0.096128,0.101226,0.106800,0.113969,0.113675,0.111764,0.107839,0.103843,0.102097,0.108496,0.116859,0.119245,0.112797,0.106705,0.100071)
lines(x, y,type="l",col=linecols[2],lwd=2)
x <- c(-10000.000000,-9950.000000,-9900.000000,-9850.000000,-9800.000000,-9750.000000,-9700.000000,-9650.000000,-9600.000000,-9550.000000,-9500.000000,-9450.000000,-9400.000000,-9350.000000,-9300.000000,-9250.000000,-9200.000000,-9150.000000,-9100.000000,-9050.000000,-9000.000000,-8950.000000,-8900.000000,-8850.000000,-8800.000000,-8750.000000,-8700.000000,-8650.000000,-8600.000000,-8550.000000,-8500.000000,-8450.000000,-8400.000000,-8350.000000,-8300.000000,-8250.000000,-8200.000000,-8150.000000,-8100.000000,-8050.000000,-8000.000000,-7950.000000,-7900.000000,-7850.000000,-7800.000000,-7750.000000,-7700.000000,-7650.000000,-7600.000000,-7550.000000,-7500.000000,-7450.000000,-7400.000000,-7350.000000,-7300.000000,-7250.000000,-7200.000000,-7150.000000,-7100.000000,-7050.000000,-7000.000000,-6950.000000,-6900.000000,-6850.000000,-6800.000000,-6750.000000,-6700.000000,-6650.000000,-6600.000000,-6550.000000,-6500.000000,-6450.000000,-6400.000000,-6350.000000,-6300.000000,-6250.000000,-6200.000000,-6150.000000,-6100.000000,-6050.000000,-6000.000000,-5950.000000,-5900.000000,-5850.000000,-5800.000000,-5750.000000,-5700.000000,-5650.000000,-5600.000000,-5550.000000,-5500.000000,-5450.000000,-5400.000000,-5350.000000,-5300.000000,-5250.000000,-5200.000000,-5150.000000,-5100.000000,-5050.000000,-5000.000000,-4950.000000,-4900.000000,-4850.000000,-4800.000000,-4750.000000,-4700.000000,-4650.000000,-4600.000000,-4550.000000,-4500.000000,-4450.000000,-4400.000000,-4350.000000,-4300.000000,-4250.000000,-4200.000000,-4150.000000,-4100.000000,-4050.000000,-4000.000000,-3950.000000,-3900.000000,-3850.000000,-3800.000000,-3750.000000,-3700.000000,-3650.000000,-3600.000000,-3550.000000,-3500.000000,-3450.000000,-3400.000000,-3350.000000,-3300.000000,-3250.000000,-3200.000000,-3150.000000,-3100.000000,-3050.000000,-3000.000000,-2950.000000,-2900.000000,-2850.000000,-2800.000000,-2750.000000,-2700.000000,-2650.000000,-2600.000000,-2550.000000,-2500.000000,-2450.000000,-2400.000000,-2350.000000,-2300.000000,-2250.000000,-2200.000000,-2150.000000,-2100.000000,-2050.000000,-2000.000000,-1950.000000,-1900.000000,-1850.000000,-1800.000000,-1750.000000,-1700.000000,-1650.000000,-1600.000000,-1550.000000,-1500.000000,-1450.000000,-1400.000000,-1350.000000,-1300.000000,-1250.000000,-1200.000000,-1150.000000,-1100.000000,-1050.000000,-1000.000000,-950.000000,-900.000000,-850.000000,-800.000000,-750.000000,-700.000000,-650.000000,-600.000000,-550.000000,-500.000000,-450.000000,-400.000000,-350.000000,-300.000000,-250.000000,-200.000000,-150.000000,-100.000000,-50.000000,0.000000,50.000000,100.000000,150.000000,200.000000,250.000000,300.000000,350.000000,400.000000,450.000000,500.000000,550.000000,600.000000,650.000000,700.000000,750.000000,800.000000,850.000000,900.000000,950.000000,1000.000000,1050.000000,1100.000000,1150.000000,1200.000000,1250.000000,1300.000000,1350.000000,1400.000000,1450.000000,1500.000000,1550.000000,1600.000000,1650.000000,1700.000000,1750.000000,1800.000000,1850.000000,1900.000000,1950.000000,2000.000000,2050.000000,2100.000000,2150.000000,2200.000000,2250.000000,2300.000000,2350.000000,2400.000000,2450.000000,2500.000000,2550.000000,2600.000000,2650.000000,2700.000000,2750.000000,2800.000000,2850.000000,2900.000000,2950.000000,3000.000000,3050.000000,3100.000000,3150.000000,3200.000000,3250.000000,3300.000000,3350.000000,3400.000000,3450.000000,3500.000000,3550.000000,3600.000000,3650.000000,3700.000000,3750.000000,3800.000000,3850.000000,3900.000000,3950.000000,4000.000000,4050.000000,4100.000000,4150.000000,4200.000000,4250.000000,4300.000000,4350.000000,4400.000000,4450.000000,4500.000000,4550.000000,4600.000000,4650.000000,4700.000000,4750.000000,4800.000000,4850.000000,4900.000000,4950.000000,5000.000000,5050.000000,5100.000000,5150.000000,5200.000000,5250.000000,5300.000000,5350.000000,5400.000000,5450.000000,5500.000000,5550.000000,5600.000000,5650.000000,5700.000000,5750.000000,5800.000000,5850.000000,5900.000000,5950.000000,6000.000000,6050.000000,6100.000000,6150.000000,6200.000000,6250.000000,6300.000000,6350.000000,6400.000000,6450.000000,6500.000000,6550.000000,6600.000000,6650.000000,6700.000000,6750.000000,6800.000000,6850.000000,6900.000000,6950.000000,7000.000000,7050.000000,7100.000000,7150.000000,7200.000000,7250.000000,7300.000000,7350.000000,7400.000000,7450.000000,7500.000000,7550.000000,7600.000000,7650.000000,7700.000000,7750.000000,7800.000000,7850.000000,7900.000000,7950.000000,8000.000000,8050.000000,8100.000000,8150.000000,8200.000000,8250.000000,8300.000000,8350.000000,8400.000000,8450.000000,8500.000000,8550.000000,8600.000000,8650.000000,8700.000000,8750.000000,8800.000000,8850.000000,8900.000000,8950.000000,9000.000000,9050.000000,9100.000000,9150.000000,9200.000000,9250.000000,9300.000000,9350.000000,9400.000000,9450.000000,9500.000000,9550.000000,9600.000000,9650.000000,9700.000000,9750.000000,9800.000000,9850.000000,9900.000000,9950.000000,10000.000000)
y<-c(0.072620,0.072455,0.070336,0.071332,0.072253,0.073820,0.078619,0.079727,0.081989,0.078330,0.077156,0.075472,0.073705,0.072909,0.073265,0.075372,0.077880,0.079067,0.079133,0.077289,0.075659,0.077495,0.077845,0.080190,0.077283,0.080194,0.081003,0.081777,0.079976,0.078572,0.079589,0.082854,0.083708,0.080695,0.079222,0.080626,0.081514,0.081145,0.079283,0.081718,0.079721,0.078747,0.077609,0.079768,0.079106,0.078611,0.079613,0.080725,0.079285,0.075461,0.073734,0.076009,0.081076,0.083292,0.082960,0.077562,0.078277,0.080381,0.082543,0.080575,0.079373,0.077432,0.078263,0.076282,0.078367,0.078957,0.079595,0.080174,0.079870,0.082388,0.082714,0.082989,0.080161,0.080318,0.081598,0.082789,0.082769,0.083957,0.086955,0.087684,0.086407,0.083759,0.084409,0.084117,0.083123,0.080465,0.080520,0.080667,0.081192,0.082033,0.080825,0.079970,0.079890,0.084454,0.087143,0.087416,0.086395,0.086680,0.086737,0.084411,0.081500,0.080137,0.081634,0.082738,0.080571,0.078992,0.077802,0.080557,0.080066,0.080481,0.078982,0.080149,0.082233,0.084176,0.084470,0.081318,0.079856,0.080862,0.083087,0.083093,0.084618,0.087112,0.087876,0.085112,0.084064,0.086843,0.088662,0.086305,0.083215,0.083282,0.085393,0.086570,0.086226,0.086603,0.084230,0.082795,0.081850,0.087077,0.089770,0.091105,0.092264,0.091408,0.094002,0.091796,0.092001,0.088495,0.086906,0.085827,0.085038,0.085637,0.088505,0.091948,0.096410,0.093941,0.091687,0.088952,0.091639,0.096194,0.098587,0.098954,0.096481,0.096255,0.096444,0.098310,0.097573,0.100005,0.100195,0.102955,0.104621,0.109602,0.113542,0.116526,0.114942,0.114840,0.112740,0.113860,0.114377,0.117676,0.117810,0.117672,0.117985,0.116655,0.117109,0.119957,0.122603,0.123253,0.119892,0.121198,0.124421,0.122954,0.121302,0.121921,0.125296,0.127655,0.127130,0.129069,0.130683,0.133319,0.141146,0.148926,0.149995,0.146214,0.145803,0.148481,0.152407,0.155471,0.157333,0.159166,0.157031,0.156341,0.153739,0.152645,0.152877,0.153277,0.155697,0.154051,0.152346,0.152409,0.155059,0.157086,0.153507,0.152403,0.148353,0.148247,0.142741,0.142594,0.137794,0.135898,0.131367,0.131899,0.127209,0.123929,0.120819,0.123060,0.123105,0.120827,0.117162,0.117802,0.116533,0.116490,0.115084,0.116113,0.116415,0.115995,0.114194,0.113648,0.109851,0.110000,0.107119,0.107608,0.103185,0.103705,0.101708,0.101397,0.099031,0.098811,0.101095,0.103045,0.100788,0.096862,0.094656,0.096685,0.097516,0.096974,0.094303,0.095120,0.095961,0.095609,0.094853,0.092374,0.092529,0.091492,0.093234,0.096247,0.096544,0.092240,0.091386,0.092600,0.094397,0.092445,0.089626,0.088677,0.087507,0.088141,0.090054,0.091113,0.089540,0.087809,0.085971,0.085136,0.084276,0.084146,0.085541,0.084989,0.084060,0.081522,0.081575,0.081465,0.081304,0.082042,0.082420,0.086179,0.086766,0.083675,0.077931,0.077698,0.081003,0.083651,0.082913,0.084067,0.085861,0.085930,0.082693,0.078464,0.076284,0.078917,0.080970,0.084344,0.085268,0.087829,0.085448,0.085421,0.083498,0.083891,0.080271,0.076549,0.074901,0.077656,0.082270,0.083932,0.081261,0.078851,0.078106,0.080452,0.080988,0.081748,0.080019,0.081693,0.081225,0.082119,0.081777,0.083820,0.083178,0.082924,0.081159,0.081035,0.078028,0.077213,0.076401,0.076845,0.075904,0.076362,0.077050,0.078079,0.078397,0.080534,0.080789,0.080954,0.080072,0.080886,0.079212,0.077937,0.079214,0.081542,0.082420,0.078731,0.079181,0.079169,0.079157,0.078601,0.079173,0.078163,0.076940,0.076955,0.079057,0.080053,0.081528,0.082755,0.082720,0.080314,0.080548,0.079945,0.082598,0.079511,0.078652,0.077592,0.079516,0.081928,0.081545,0.081522,0.079982,0.077592,0.075867,0.074869,0.075024,0.078108,0.081088,0.081895,0.080017,0.075380,0.074072)
lines(x, y,type="l",col=linecols[3],lwd=2)
x <- c(-10000.000000,-9950.000000,-9900.000000,-9850.000000,-9800.000000,-9750.000000,-9700.000000,-9650.000000,-9600.000000,-9550.000000,-9500.000000,-9450.000000,-9400.000000,-9350.000000,-9300.000000,-9250.000000,-9200.000000,-9150.000000,-9100.000000,-9050.000000,-9000.000000,-8950.000000,-8900.000000,-8850.000000,-8800.000000,-8750.000000,-8700.000000,-8650.000000,-8600.000000,-8550.000000,-8500.000000,-8450.000000,-8400.000000,-8350.000000,-8300.000000,-8250.000000,-8200.000000,-8150.000000,-8100.000000,-8050.000000,-8000.000000,-7950.000000,-7900.000000,-7850.000000,-7800.000000,-7750.000000,-7700.000000,-7650.000000,-7600.000000,-7550.000000,-7500.000000,-7450.000000,-7400.000000,-7350.000000,-7300.000000,-7250.000000,-7200.000000,-7150.000000,-7100.000000,-7050.000000,-7000.000000,-6950.000000,-6900.000000,-6850.000000,-6800.000000,-6750.000000,-6700.000000,-6650.000000,-6600.000000,-6550.000000,-6500.000000,-6450.000000,-6400.000000,-6350.000000,-6300.000000,-6250.000000,-6200.000000,-6150.000000,-6100.000000,-6050.000000,-6000.000000,-5950.000000,-5900.000000,-5850.000000,-5800.000000,-5750.000000,-5700.000000,-5650.000000,-5600.000000,-5550.000000,-5500.000000,-5450.000000,-5400.000000,-5350.000000,-5300.000000,-5250.000000,-5200.000000,-5150.000000,-5100.000000,-5050.000000,-5000.000000,-4950.000000,-4900.000000,-4850.000000,-4800.000000,-4750.000000,-4700.000000,-4650.000000,-4600.000000,-4550.000000,-4500.000000,-4450.000000,-4400.000000,-4350.000000,-4300.000000,-4250.000000,-4200.000000,-4150.000000,-4100.000000,-4050.000000,-4000.000000,-3950.000000,-3900.000000,-3850.000000,-3800.000000,-3750.000000,-3700.000000,-3650.000000,-3600.000000,-3550.000000,-3500.000000,-3450.000000,-3400.000000,-3350.000000,-3300.000000,-3250.000000,-3200.000000,-3150.000000,-3100.000000,-3050.000000,-3000.000000,-2950.000000,-2900.000000,-2850.000000,-2800.000000,-2750.000000,-2700.000000,-2650.000000,-2600.000000,-2550.000000,-2500.000000,-2450.000000,-2400.000000,-2350.000000,-2300.000000,-2250.000000,-2200.000000,-2150.000000,-2100.000000,-2050.000000,-2000.000000,-1950.000000,-1900.000000,-1850.000000,-1800.000000,-1750.000000,-1700.000000,-1650.000000,-1600.000000,-1550.000000,-1500.000000,-1450.000000,-1400.000000,-1350.000000,-1300.000000,-1250.000000,-1200.000000,-1150.000000,-1100.000000,-1050.000000,-1000.000000,-950.000000,-900.000000,-850.000000,-800.000000,-750.000000,-700.000000,-650.000000,-600.000000,-550.000000,-500.000000,-450.000000,-400.000000,-350.000000,-300.000000,-250.000000,-200.000000,-150.000000,-100.000000,-50.000000,0.000000,50.000000,100.000000,150.000000,200.000000,250.000000,300.000000,350.000000,400.000000,450.000000,500.000000,550.000000,600.000000,650.000000,700.000000,750.000000,800.000000,850.000000,900.000000,950.000000,1000.000000,1050.000000,1100.000000,1150.000000,1200.000000,1250.000000,1300.000000,1350.000000,1400.000000,1450.000000,1500.000000,1550.000000,1600.000000,1650.000000,1700.000000,1750.000000,1800.000000,1850.000000,1900.000000,1950.000000,2000.000000,2050.000000,2100.000000,2150.000000,2200.000000,2250.000000,2300.000000,2350.000000,2400.000000,2450.000000,2500.000000,2550.000000,2600.000000,2650.000000,2700.000000,2750.000000,2800.000000,2850.000000,2900.000000,2950.000000,3000.000000,3050.000000,3100.000000,3150.000000,3200.000000,3250.000000,3300.000000,3350.000000,3400.000000,3450.000000,3500.000000,3550.000000,3600.000000,3650.000000,3700.000000,3750.000000,3800.000000,3850.000000,3900.000000,3950.000000,4000.000000,4050.000000,4100.000000,4150.000000,4200.000000,4250.000000,4300.000000,4350.000000,4400.000000,4450.000000,4500.000000,4550.000000,4600.000000,4650.000000,4700.000000,4750.000000,4800.000000,4850.000000,4900.000000,4950.000000,5000.000000,5050.000000,5100.000000,5150.000000,5200.000000,5250.000000,5300.000000,5350.000000,5400.000000,5450.000000,5500.000000,5550.000000,5600.000000,5650.000000,5700.000000,5750.000000,5800.000000,5850.000000,5900.000000,5950.000000,6000.000000,6050.000000,6100.000000,6150.000000,6200.000000,6250.000000,6300.000000,6350.000000,6400.000000,6450.000000,6500.000000,6550.000000,6600.000000,6650.000000,6700.000000,6750.000000,6800.000000,6850.000000,6900.000000,6950.000000,7000.000000,7050.000000,7100.000000,7150.000000,7200.000000,7250.000000,7300.000000,7350.000000,7400.000000,7450.000000,7500.000000,7550.000000,7600.000000,7650.000000,7700.000000,7750.000000,7800.000000,7850.000000,7900.000000,7950.000000,8000.000000,8050.000000,8100.000000,8150.000000,8200.000000,8250.000000,8300.000000,8350.000000,8400.000000,8450.000000,8500.000000,8550.000000,8600.000000,8650.000000,8700.000000,8750.000000,8800.000000,8850.000000,8900.000000,8950.000000,9000.000000,9050.000000,9100.000000,9150.000000,9200.000000,9250.000000,9300.000000,9350.000000,9400.000000,9450.000000,9500.000000,9550.000000,9600.000000,9650.000000,9700.000000,9750.000000,9800.000000,9850.000000,9900.000000,9950.000000,10000.000000)
y<-c(0.056791,0.055344,0.054594,0.054140,0.054038,0.054440,0.055216,0.056273,0.057225,0.057101,0.056197,0.053720,0.053818,0.053357,0.055082,0.056409,0.057705,0.056797,0.056583,0.056419,0.057964,0.060127,0.063428,0.063004,0.057533,0.054520,0.054088,0.056975,0.056287,0.057960,0.059372,0.061559,0.062866,0.062676,0.062848,0.062696,0.057685,0.053623,0.050670,0.055218,0.056811,0.057615,0.055362,0.057783,0.059915,0.062554,0.059648,0.057657,0.056495,0.058512,0.059100,0.059402,0.058672,0.059514,0.061800,0.063652,0.062774,0.060787,0.059404,0.060109,0.058452,0.059034,0.057507,0.058632,0.059951,0.062774,0.064399,0.064181,0.062880,0.061734,0.061978,0.061077,0.061389,0.060329,0.060083,0.060525,0.062104,0.062456,0.061774,0.059971,0.062100,0.061459,0.061417,0.059074,0.060261,0.060883,0.060377,0.057491,0.053742,0.052725,0.056003,0.058522,0.060617,0.058434,0.057555,0.056325,0.058708,0.060289,0.060335,0.057798,0.055648,0.054096,0.054214,0.052755,0.053013,0.050746,0.050308,0.051042,0.053637,0.055707,0.057381,0.056233,0.057641,0.057173,0.057804,0.057832,0.058270,0.063046,0.065545,0.065681,0.062272,0.062904,0.063536,0.063144,0.060777,0.060761,0.060159,0.060313,0.059146,0.060647,0.059388,0.060687,0.059582,0.058346,0.056213,0.056267,0.058602,0.061962,0.061856,0.061499,0.059470,0.060247,0.058280,0.056913,0.057533,0.061585,0.061509,0.059586,0.057910,0.061457,0.063726,0.063116,0.061429,0.061129,0.060805,0.061313,0.061868,0.063008,0.063106,0.060993,0.059997,0.058448,0.061175,0.062862,0.063304,0.061968,0.063292,0.066238,0.067252,0.064573,0.064047,0.066652,0.071418,0.072921,0.072529,0.072091,0.073171,0.071957,0.073788,0.076351,0.081231,0.082110,0.081837,0.080725,0.078700,0.076717,0.077557,0.079818,0.079791,0.081109,0.080273,0.081183,0.076289,0.075204,0.075206,0.078966,0.079782,0.082135,0.084371,0.085503,0.083989,0.083034,0.083706,0.083702,0.087654,0.094738,0.101689,0.102978,0.102744,0.103814,0.104555,0.104959,0.104317,0.102842,0.098804,0.095756,0.094960,0.094914,0.095520,0.094534,0.093359,0.091250,0.089319,0.088775,0.088791,0.087452,0.087836,0.086294,0.080795,0.074480,0.071082,0.073453,0.077031,0.078908,0.078328,0.074244,0.070792,0.068899,0.068843,0.068115,0.069630,0.070096,0.069221,0.069435,0.064675,0.064613,0.060703,0.061231,0.060935,0.061627,0.063308,0.059993,0.058776,0.056767,0.058004,0.056931,0.057902,0.057874,0.057828,0.056325,0.056587,0.055684,0.053860,0.053720,0.052291,0.055292,0.054500,0.056009,0.053679,0.050746,0.050960,0.051384,0.055969,0.055583,0.053157,0.051723,0.050654,0.052647,0.048701,0.048621,0.047869,0.050698,0.052051,0.054100,0.055164,0.055935,0.054440,0.054016,0.049501,0.046300,0.043068,0.045706,0.049465,0.049942,0.050540,0.050802,0.051566,0.050294,0.047595,0.047619,0.048157,0.048059,0.048221,0.047545,0.048961,0.046494,0.043190,0.039925,0.038872,0.041005,0.042088,0.041834,0.040105,0.041153,0.044683,0.047432,0.047899,0.047773,0.046686,0.045938,0.043857,0.044779,0.043975,0.045628,0.045567,0.045738,0.043485,0.042392,0.043016,0.042642,0.043418,0.044837,0.046624,0.044539,0.043082,0.045015,0.045942,0.045309,0.042560,0.043681,0.043228,0.040355,0.037724,0.036091,0.038022,0.040597,0.045581,0.047609,0.049926,0.048201,0.047268,0.044459,0.043162,0.042976,0.042370,0.044719,0.047084,0.047965,0.045614,0.042828,0.040549,0.040391,0.042054,0.043845,0.043629,0.043198,0.043587,0.044153,0.043707,0.041714,0.041954,0.043014,0.044141,0.042582,0.040937,0.041568,0.044033,0.043428,0.041804,0.039857,0.039725,0.039909,0.039825,0.041211,0.042612,0.044231,0.042070,0.039797,0.039006,0.042580,0.044421,0.044045,0.043729,0.044463,0.044581,0.042508,0.042056,0.041824,0.041862,0.041431,0.041766)
lines(x, y,type="l",col=linecols[4],lwd=2)
# legend("topleft",legend=c("hiF-T","6d","24d","niPSC-T"),col=linecols,pch=15,bty="n")
abline(v=0.000000,lty=2,col=c("black"))
dev.off()
