# Supplementary material for: Unique molecular events during reprogramming of human somatic cells to induced pluripotent stem cells (iPSCs) at naïve state
Source: eLife. 2018 Jan 30;7:e29518. doi: 10.7554/eLife.29518 (PMC5807049; doi:10.7554/eLife.29518)
Supplement: Source data 1. — The Source Data files include the source R code for Figures 2–6. The R scripts use the data in the ‘Expression Data’ folder with the relative path. The ‘Expression Data’ folder contains the non-redundant related gene expression, methylation and histone modification tables for the main figures and figure supplements. [file elife-29518-data1.zip › Source Data/Figure 5-source code data/Fig5D/K27me3_c2.R]

library(gplots)
pdf("K27me3_c2.pdf",height=3.5,width=4.1)
cr <- colorRampPalette(col=c("#C8524D", "#BDD791", "#447CBE", "#775A9C"), bias=1)
linecols <- cr(3)
linecols <- c(linecols, "black")
x<-c(-10000.000000,-9950.000000,-9900.000000,-9850.000000,-9800.000000,-9750.000000,-9700.000000,-9650.000000,-9600.000000,-9550.000000,-9500.000000,-9450.000000,-9400.000000,-9350.000000,-9300.000000,-9250.000000,-9200.000000,-9150.000000,-9100.000000,-9050.000000,-9000.000000,-8950.000000,-8900.000000,-8850.000000,-8800.000000,-8750.000000,-8700.000000,-8650.000000,-8600.000000,-8550.000000,-8500.000000,-8450.000000,-8400.000000,-8350.000000,-8300.000000,-8250.000000,-8200.000000,-8150.000000,-8100.000000,-8050.000000,-8000.000000,-7950.000000,-7900.000000,-7850.000000,-7800.000000,-7750.000000,-7700.000000,-7650.000000,-7600.000000,-7550.000000,-7500.000000,-7450.000000,-7400.000000,-7350.000000,-7300.000000,-7250.000000,-7200.000000,-7150.000000,-7100.000000,-7050.000000,-7000.000000,-6950.000000,-6900.000000,-6850.000000,-6800.000000,-6750.000000,-6700.000000,-6650.000000,-6600.000000,-6550.000000,-6500.000000,-6450.000000,-6400.000000,-6350.000000,-6300.000000,-6250.000000,-6200.000000,-6150.000000,-6100.000000,-6050.000000,-6000.000000,-5950.000000,-5900.000000,-5850.000000,-5800.000000,-5750.000000,-5700.000000,-5650.000000,-5600.000000,-5550.000000,-5500.000000,-5450.000000,-5400.000000,-5350.000000,-5300.000000,-5250.000000,-5200.000000,-5150.000000,-5100.000000,-5050.000000,-5000.000000,-4950.000000,-4900.000000,-4850.000000,-4800.000000,-4750.000000,-4700.000000,-4650.000000,-4600.000000,-4550.000000,-4500.000000,-4450.000000,-4400.000000,-4350.000000,-4300.000000,-4250.000000,-4200.000000,-4150.000000,-4100.000000,-4050.000000,-4000.000000,-3950.000000,-3900.000000,-3850.000000,-3800.000000,-3750.000000,-3700.000000,-3650.000000,-3600.000000,-3550.000000,-3500.000000,-3450.000000,-3400.000000,-3350.000000,-3300.000000,-3250.000000,-3200.000000,-3150.000000,-3100.000000,-3050.000000,-3000.000000,-2950.000000,-2900.000000,-2850.000000,-2800.000000,-2750.000000,-2700.000000,-2650.000000,-2600.000000,-2550.000000,-2500.000000,-2450.000000,-2400.000000,-2350.000000,-2300.000000,-2250.000000,-2200.000000,-2150.000000,-2100.000000,-2050.000000,-2000.000000,-1950.000000,-1900.000000,-1850.000000,-1800.000000,-1750.000000,-1700.000000,-1650.000000,-1600.000000,-1550.000000,-1500.000000,-1450.000000,-1400.000000,-1350.000000,-1300.000000,-1250.000000,-1200.000000,-1150.000000,-1100.000000,-1050.000000,-1000.000000,-950.000000,-900.000000,-850.000000,-800.000000,-750.000000,-700.000000,-650.000000,-600.000000,-550.000000,-500.000000,-450.000000,-400.000000,-350.000000,-300.000000,-250.000000,-200.000000,-150.000000,-100.000000,-50.000000,0.000000,50.000000,100.000000,150.000000,200.000000,250.000000,300.000000,350.000000,400.000000,450.000000,500.000000,550.000000,600.000000,650.000000,700.000000,750.000000,800.000000,850.000000,900.000000,950.000000,1000.000000,1050.000000,1100.000000,1150.000000,1200.000000,1250.000000,1300.000000,1350.000000,1400.000000,1450.000000,1500.000000,1550.000000,1600.000000,1650.000000,1700.000000,1750.000000,1800.000000,1850.000000,1900.000000,1950.000000,2000.000000,2050.000000,2100.000000,2150.000000,2200.000000,2250.000000,2300.000000,2350.000000,2400.000000,2450.000000,2500.000000,2550.000000,2600.000000,2650.000000,2700.000000,2750.000000,2800.000000,2850.000000,2900.000000,2950.000000,3000.000000,3050.000000,3100.000000,3150.000000,3200.000000,3250.000000,3300.000000,3350.000000,3400.000000,3450.000000,3500.000000,3550.000000,3600.000000,3650.000000,3700.000000,3750.000000,3800.000000,3850.000000,3900.000000,3950.000000,4000.000000,4050.000000,4100.000000,4150.000000,4200.000000,4250.000000,4300.000000,4350.000000,4400.000000,4450.000000,4500.000000,4550.000000,4600.000000,4650.000000,4700.000000,4750.000000,4800.000000,4850.000000,4900.000000,4950.000000,5000.000000,5050.000000,5100.000000,5150.000000,5200.000000,5250.000000,5300.000000,5350.000000,5400.000000,5450.000000,5500.000000,5550.000000,5600.000000,5650.000000,5700.000000,5750.000000,5800.000000,5850.000000,5900.000000,5950.000000,6000.000000,6050.000000,6100.000000,6150.000000,6200.000000,6250.000000,6300.000000,6350.000000,6400.000000,6450.000000,6500.000000,6550.000000,6600.000000,6650.000000,6700.000000,6750.000000,6800.000000,6850.000000,6900.000000,6950.000000,7000.000000,7050.000000,7100.000000,7150.000000,7200.000000,7250.000000,7300.000000,7350.000000,7400.000000,7450.000000,7500.000000,7550.000000,7600.000000,7650.000000,7700.000000,7750.000000,7800.000000,7850.000000,7900.000000,7950.000000,8000.000000,8050.000000,8100.000000,8150.000000,8200.000000,8250.000000,8300.000000,8350.000000,8400.000000,8450.000000,8500.000000,8550.000000,8600.000000,8650.000000,8700.000000,8750.000000,8800.000000,8850.000000,8900.000000,8950.000000,9000.000000,9050.000000,9100.000000,9150.000000,9200.000000,9250.000000,9300.000000,9350.000000,9400.000000,9450.000000,9500.000000,9550.000000,9600.000000,9650.000000,9700.000000,9750.000000,9800.000000,9850.000000,9900.000000,9950.000000,10000.000000)
y<-c(0.074144,0.077017,0.076097,0.074869,0.074416,0.075266,0.076055,0.074949,0.075125,0.074986,0.076196,0.075931,0.074677,0.074197,0.070671,0.069363,0.066645,0.067948,0.070595,0.075329,0.077258,0.075902,0.070921,0.069904,0.070386,0.073691,0.072578,0.071494,0.069806,0.073934,0.075690,0.077029,0.074760,0.073878,0.073211,0.074268,0.075907,0.076730,0.077185,0.077117,0.079889,0.079341,0.081727,0.081435,0.081165,0.078386,0.076533,0.076664,0.074002,0.077254,0.080931,0.089165,0.088805,0.089844,0.088339,0.086973,0.085967,0.083147,0.084701,0.079436,0.077005,0.074063,0.076620,0.079014,0.077741,0.074954,0.074845,0.080144,0.085358,0.082594,0.077256,0.074324,0.075300,0.075045,0.070622,0.069789,0.069699,0.074514,0.077573,0.077724,0.076601,0.074550,0.073481,0.073291,0.076136,0.078306,0.077960,0.075003,0.074256,0.077056,0.074735,0.074117,0.074022,0.076418,0.077626,0.077875,0.080373,0.082733,0.081971,0.081747,0.080471,0.076401,0.073167,0.071942,0.075956,0.079932,0.080948,0.080975,0.079635,0.078384,0.080461,0.085054,0.090273,0.089913,0.087204,0.084993,0.082429,0.080989,0.081623,0.085249,0.087658,0.089681,0.089591,0.087548,0.088439,0.086666,0.088230,0.083420,0.083890,0.084991,0.086893,0.089048,0.087020,0.086659,0.085358,0.087643,0.091354,0.090780,0.090029,0.090327,0.090823,0.089935,0.091510,0.097871,0.102065,0.101118,0.096452,0.093276,0.091932,0.092643,0.094082,0.093709,0.098171,0.103471,0.105679,0.102601,0.095845,0.092324,0.090059,0.094817,0.100528,0.100258,0.100183,0.099437,0.108380,0.116013,0.119303,0.116485,0.111434,0.112265,0.114948,0.118801,0.119593,0.122712,0.125584,0.128148,0.130260,0.137617,0.144624,0.148956,0.147814,0.149587,0.150817,0.154134,0.161270,0.169472,0.175665,0.175736,0.182121,0.189627,0.198809,0.206385,0.209317,0.212607,0.207685,0.208993,0.208772,0.212680,0.215304,0.220771,0.230130,0.233474,0.231589,0.225289,0.226988,0.237356,0.248381,0.254971,0.252463,0.253929,0.254506,0.253223,0.243849,0.231501,0.222627,0.214220,0.208362,0.204987,0.205961,0.202128,0.196794,0.192184,0.186351,0.180509,0.167114,0.161389,0.148530,0.144134,0.140264,0.141533,0.139275,0.137098,0.134846,0.129427,0.121317,0.116337,0.113078,0.108809,0.104834,0.102932,0.103049,0.098780,0.096245,0.094779,0.095451,0.097219,0.100285,0.100195,0.095741,0.089233,0.084767,0.081800,0.078250,0.077551,0.077034,0.075678,0.074083,0.072020,0.074825,0.074429,0.074421,0.067585,0.067507,0.065819,0.066662,0.064711,0.063922,0.062627,0.061672,0.063896,0.067563,0.069334,0.066769,0.064251,0.061996,0.061684,0.061748,0.062753,0.062809,0.063228,0.061158,0.059461,0.057349,0.054860,0.053799,0.055128,0.058645,0.058433,0.056049,0.053311,0.054417,0.053319,0.052152,0.049977,0.048032,0.047432,0.047125,0.048677,0.054512,0.056521,0.059086,0.056334,0.053126,0.050917,0.049485,0.051064,0.050986,0.050839,0.050257,0.049639,0.049537,0.049710,0.050299,0.053156,0.056657,0.056070,0.056755,0.055537,0.058769,0.056957,0.055951,0.051263,0.048122,0.046994,0.047883,0.049856,0.047871,0.046692,0.044895,0.046083,0.047174,0.047340,0.048338,0.050462,0.052140,0.053102,0.050267,0.049695,0.049410,0.051823,0.050357,0.050620,0.049687,0.049405,0.047393,0.045335,0.046297,0.047598,0.049758,0.050893,0.051860,0.051848,0.050413,0.049064,0.050197,0.051285,0.049763,0.049683,0.047871,0.048959,0.048536,0.049505,0.049337,0.048090,0.048375,0.048139,0.047773,0.046446,0.045136,0.044259,0.043631,0.043543,0.044386,0.042311,0.040499,0.040148,0.042756,0.046531,0.045579,0.045472,0.044739,0.045898,0.046288,0.044690,0.044110,0.043928,0.046229,0.044629,0.044310,0.041709,0.043494,0.042520,0.042442,0.041748,0.042267,0.041773,0.042881,0.044308,0.045949,0.042900,0.041305)
plot(x, y,type="l",main="",xlab="Relative Distance from TSS (bp)",ylab="Reads per million",col=linecols[1],ylim=c(0,0.6),xaxt="s",yaxt="s",lwd=2)
x <- c(-10000.000000,-9950.000000,-9900.000000,-9850.000000,-9800.000000,-9750.000000,-9700.000000,-9650.000000,-9600.000000,-9550.000000,-9500.000000,-9450.000000,-9400.000000,-9350.000000,-9300.000000,-9250.000000,-9200.000000,-9150.000000,-9100.000000,-9050.000000,-9000.000000,-8950.000000,-8900.000000,-8850.000000,-8800.000000,-8750.000000,-8700.000000,-8650.000000,-8600.000000,-8550.000000,-8500.000000,-8450.000000,-8400.000000,-8350.000000,-8300.000000,-8250.000000,-8200.000000,-8150.000000,-8100.000000,-8050.000000,-8000.000000,-7950.000000,-7900.000000,-7850.000000,-7800.000000,-7750.000000,-7700.000000,-7650.000000,-7600.000000,-7550.000000,-7500.000000,-7450.000000,-7400.000000,-7350.000000,-7300.000000,-7250.000000,-7200.000000,-7150.000000,-7100.000000,-7050.000000,-7000.000000,-6950.000000,-6900.000000,-6850.000000,-6800.000000,-6750.000000,-6700.000000,-6650.000000,-6600.000000,-6550.000000,-6500.000000,-6450.000000,-6400.000000,-6350.000000,-6300.000000,-6250.000000,-6200.000000,-6150.000000,-6100.000000,-6050.000000,-6000.000000,-5950.000000,-5900.000000,-5850.000000,-5800.000000,-5750.000000,-5700.000000,-5650.000000,-5600.000000,-5550.000000,-5500.000000,-5450.000000,-5400.000000,-5350.000000,-5300.000000,-5250.000000,-5200.000000,-5150.000000,-5100.000000,-5050.000000,-5000.000000,-4950.000000,-4900.000000,-4850.000000,-4800.000000,-4750.000000,-4700.000000,-4650.000000,-4600.000000,-4550.000000,-4500.000000,-4450.000000,-4400.000000,-4350.000000,-4300.000000,-4250.000000,-4200.000000,-4150.000000,-4100.000000,-4050.000000,-4000.000000,-3950.000000,-3900.000000,-3850.000000,-3800.000000,-3750.000000,-3700.000000,-3650.000000,-3600.000000,-3550.000000,-3500.000000,-3450.000000,-3400.000000,-3350.000000,-3300.000000,-3250.000000,-3200.000000,-3150.000000,-3100.000000,-3050.000000,-3000.000000,-2950.000000,-2900.000000,-2850.000000,-2800.000000,-2750.000000,-2700.000000,-2650.000000,-2600.000000,-2550.000000,-2500.000000,-2450.000000,-2400.000000,-2350.000000,-2300.000000,-2250.000000,-2200.000000,-2150.000000,-2100.000000,-2050.000000,-2000.000000,-1950.000000,-1900.000000,-1850.000000,-1800.000000,-1750.000000,-1700.000000,-1650.000000,-1600.000000,-1550.000000,-1500.000000,-1450.000000,-1400.000000,-1350.000000,-1300.000000,-1250.000000,-1200.000000,-1150.000000,-1100.000000,-1050.000000,-1000.000000,-950.000000,-900.000000,-850.000000,-800.000000,-750.000000,-700.000000,-650.000000,-600.000000,-550.000000,-500.000000,-450.000000,-400.000000,-350.000000,-300.000000,-250.000000,-200.000000,-150.000000,-100.000000,-50.000000,0.000000,50.000000,100.000000,150.000000,200.000000,250.000000,300.000000,350.000000,400.000000,450.000000,500.000000,550.000000,600.000000,650.000000,700.000000,750.000000,800.000000,850.000000,900.000000,950.000000,1000.000000,1050.000000,1100.000000,1150.000000,1200.000000,1250.000000,1300.000000,1350.000000,1400.000000,1450.000000,1500.000000,1550.000000,1600.000000,1650.000000,1700.000000,1750.000000,1800.000000,1850.000000,1900.000000,1950.000000,2000.000000,2050.000000,2100.000000,2150.000000,2200.000000,2250.000000,2300.000000,2350.000000,2400.000000,2450.000000,2500.000000,2550.000000,2600.000000,2650.000000,2700.000000,2750.000000,2800.000000,2850.000000,2900.000000,2950.000000,3000.000000,3050.000000,3100.000000,3150.000000,3200.000000,3250.000000,3300.000000,3350.000000,3400.000000,3450.000000,3500.000000,3550.000000,3600.000000,3650.000000,3700.000000,3750.000000,3800.000000,3850.000000,3900.000000,3950.000000,4000.000000,4050.000000,4100.000000,4150.000000,4200.000000,4250.000000,4300.000000,4350.000000,4400.000000,4450.000000,4500.000000,4550.000000,4600.000000,4650.000000,4700.000000,4750.000000,4800.000000,4850.000000,4900.000000,4950.000000,5000.000000,5050.000000,5100.000000,5150.000000,5200.000000,5250.000000,5300.000000,5350.000000,5400.000000,5450.000000,5500.000000,5550.000000,5600.000000,5650.000000,5700.000000,5750.000000,5800.000000,5850.000000,5900.000000,5950.000000,6000.000000,6050.000000,6100.000000,6150.000000,6200.000000,6250.000000,6300.000000,6350.000000,6400.000000,6450.000000,6500.000000,6550.000000,6600.000000,6650.000000,6700.000000,6750.000000,6800.000000,6850.000000,6900.000000,6950.000000,7000.000000,7050.000000,7100.000000,7150.000000,7200.000000,7250.000000,7300.000000,7350.000000,7400.000000,7450.000000,7500.000000,7550.000000,7600.000000,7650.000000,7700.000000,7750.000000,7800.000000,7850.000000,7900.000000,7950.000000,8000.000000,8050.000000,8100.000000,8150.000000,8200.000000,8250.000000,8300.000000,8350.000000,8400.000000,8450.000000,8500.000000,8550.000000,8600.000000,8650.000000,8700.000000,8750.000000,8800.000000,8850.000000,8900.000000,8950.000000,9000.000000,9050.000000,9100.000000,9150.000000,9200.000000,9250.000000,9300.000000,9350.000000,9400.000000,9450.000000,9500.000000,9550.000000,9600.000000,9650.000000,9700.000000,9750.000000,9800.000000,9850.000000,9900.000000,9950.000000,10000.000000)
y<-c(0.059117,0.060504,0.057102,0.062105,0.061916,0.061751,0.057317,0.060966,0.061239,0.061577,0.061486,0.061874,0.062196,0.054600,0.054774,0.059447,0.063162,0.063559,0.059348,0.059141,0.062584,0.066143,0.070114,0.069710,0.066110,0.062865,0.060042,0.062073,0.061404,0.065714,0.065260,0.066936,0.063171,0.062138,0.060991,0.060396,0.056797,0.053188,0.055211,0.056086,0.057796,0.058687,0.068017,0.073037,0.068455,0.061742,0.055616,0.055822,0.055269,0.061659,0.068215,0.069470,0.071105,0.071749,0.075531,0.073912,0.073574,0.069454,0.063757,0.063649,0.064227,0.070948,0.066126,0.062138,0.057919,0.058250,0.058605,0.062196,0.062493,0.061767,0.055525,0.055409,0.061858,0.062477,0.063336,0.060421,0.058885,0.059505,0.061544,0.066259,0.069132,0.070189,0.069330,0.067340,0.059249,0.057771,0.053519,0.059100,0.063435,0.066969,0.064005,0.057820,0.056524,0.059092,0.060875,0.059174,0.061676,0.062791,0.067637,0.064574,0.066713,0.064789,0.065326,0.063889,0.063088,0.061255,0.061206,0.060240,0.066671,0.065598,0.066110,0.060000,0.061106,0.060396,0.063699,0.061222,0.061883,0.052272,0.055484,0.054551,0.063113,0.059340,0.060875,0.059917,0.066341,0.066770,0.066366,0.065326,0.073491,0.081723,0.082433,0.075250,0.065425,0.064368,0.064475,0.072195,0.077281,0.087462,0.083820,0.078115,0.068455,0.068686,0.075572,0.074837,0.074499,0.069000,0.073120,0.072212,0.067926,0.061280,0.060718,0.067018,0.074152,0.074532,0.070560,0.066011,0.067794,0.074135,0.075754,0.074994,0.066135,0.064657,0.066936,0.079254,0.081748,0.080980,0.073979,0.069355,0.069165,0.071906,0.077669,0.078825,0.077694,0.079098,0.078957,0.076381,0.075225,0.082805,0.089848,0.090962,0.081888,0.081013,0.081476,0.081632,0.081104,0.086215,0.092919,0.093357,0.088155,0.088956,0.092135,0.094133,0.090104,0.080353,0.071114,0.068232,0.069215,0.079668,0.085059,0.088741,0.088411,0.092432,0.094951,0.095223,0.097725,0.106890,0.112479,0.111133,0.106790,0.109218,0.114353,0.115518,0.111472,0.100169,0.097931,0.094571,0.099962,0.097089,0.096197,0.096049,0.100334,0.101960,0.102348,0.094926,0.095784,0.092969,0.096998,0.092787,0.091350,0.086256,0.088609,0.092994,0.093951,0.089575,0.082343,0.081112,0.078990,0.079188,0.080815,0.084374,0.085373,0.082920,0.083911,0.080609,0.080790,0.083977,0.085637,0.088634,0.081302,0.081864,0.074614,0.072938,0.069454,0.074639,0.075201,0.072418,0.064013,0.061907,0.062097,0.064376,0.064013,0.063575,0.061767,0.057911,0.056524,0.055699,0.058225,0.060116,0.056549,0.058275,0.058010,0.060636,0.057416,0.054741,0.055443,0.056310,0.055600,0.056144,0.052107,0.052379,0.050852,0.051603,0.050142,0.048821,0.047756,0.049440,0.048268,0.050860,0.046757,0.044123,0.038748,0.038574,0.041109,0.043388,0.044115,0.045460,0.044915,0.048532,0.048697,0.052421,0.050001,0.049638,0.048127,0.048953,0.045758,0.041572,0.039012,0.039218,0.042050,0.041646,0.044337,0.049531,0.050439,0.050142,0.050216,0.053659,0.055434,0.048433,0.044899,0.044527,0.049506,0.045634,0.041390,0.035751,0.038814,0.042686,0.046748,0.045006,0.042546,0.044404,0.047326,0.047409,0.044164,0.041984,0.043751,0.045246,0.046583,0.040275,0.036997,0.034562,0.043091,0.046583,0.049704,0.046616,0.044841,0.044585,0.046352,0.046170,0.048309,0.045180,0.042901,0.036585,0.035602,0.037807,0.040358,0.045419,0.046517,0.046724,0.042149,0.041307,0.040077,0.037286,0.036741,0.038591,0.044519,0.043636,0.041027,0.037278,0.036254,0.038302,0.035767,0.034842,0.033620,0.038698,0.042455,0.043099,0.040036,0.038847,0.041233,0.045138,0.046005,0.042868,0.039169,0.039615,0.042191,0.041068,0.039887,0.039194,0.045634,0.048020,0.049209,0.050026,0.054295,0.052586,0.046856,0.037402,0.038599,0.039573,0.040094,0.037699,0.038987)
lines(x, y,type="l",col=linecols[2],lwd=2)
x <- c(-10000.000000,-9950.000000,-9900.000000,-9850.000000,-9800.000000,-9750.000000,-9700.000000,-9650.000000,-9600.000000,-9550.000000,-9500.000000,-9450.000000,-9400.000000,-9350.000000,-9300.000000,-9250.000000,-9200.000000,-9150.000000,-9100.000000,-9050.000000,-9000.000000,-8950.000000,-8900.000000,-8850.000000,-8800.000000,-8750.000000,-8700.000000,-8650.000000,-8600.000000,-8550.000000,-8500.000000,-8450.000000,-8400.000000,-8350.000000,-8300.000000,-8250.000000,-8200.000000,-8150.000000,-8100.000000,-8050.000000,-8000.000000,-7950.000000,-7900.000000,-7850.000000,-7800.000000,-7750.000000,-7700.000000,-7650.000000,-7600.000000,-7550.000000,-7500.000000,-7450.000000,-7400.000000,-7350.000000,-7300.000000,-7250.000000,-7200.000000,-7150.000000,-7100.000000,-7050.000000,-7000.000000,-6950.000000,-6900.000000,-6850.000000,-6800.000000,-6750.000000,-6700.000000,-6650.000000,-6600.000000,-6550.000000,-6500.000000,-6450.000000,-6400.000000,-6350.000000,-6300.000000,-6250.000000,-6200.000000,-6150.000000,-6100.000000,-6050.000000,-6000.000000,-5950.000000,-5900.000000,-5850.000000,-5800.000000,-5750.000000,-5700.000000,-5650.000000,-5600.000000,-5550.000000,-5500.000000,-5450.000000,-5400.000000,-5350.000000,-5300.000000,-5250.000000,-5200.000000,-5150.000000,-5100.000000,-5050.000000,-5000.000000,-4950.000000,-4900.000000,-4850.000000,-4800.000000,-4750.000000,-4700.000000,-4650.000000,-4600.000000,-4550.000000,-4500.000000,-4450.000000,-4400.000000,-4350.000000,-4300.000000,-4250.000000,-4200.000000,-4150.000000,-4100.000000,-4050.000000,-4000.000000,-3950.000000,-3900.000000,-3850.000000,-3800.000000,-3750.000000,-3700.000000,-3650.000000,-3600.000000,-3550.000000,-3500.000000,-3450.000000,-3400.000000,-3350.000000,-3300.000000,-3250.000000,-3200.000000,-3150.000000,-3100.000000,-3050.000000,-3000.000000,-2950.000000,-2900.000000,-2850.000000,-2800.000000,-2750.000000,-2700.000000,-2650.000000,-2600.000000,-2550.000000,-2500.000000,-2450.000000,-2400.000000,-2350.000000,-2300.000000,-2250.000000,-2200.000000,-2150.000000,-2100.000000,-2050.000000,-2000.000000,-1950.000000,-1900.000000,-1850.000000,-1800.000000,-1750.000000,-1700.000000,-1650.000000,-1600.000000,-1550.000000,-1500.000000,-1450.000000,-1400.000000,-1350.000000,-1300.000000,-1250.000000,-1200.000000,-1150.000000,-1100.000000,-1050.000000,-1000.000000,-950.000000,-900.000000,-850.000000,-800.000000,-750.000000,-700.000000,-650.000000,-600.000000,-550.000000,-500.000000,-450.000000,-400.000000,-350.000000,-300.000000,-250.000000,-200.000000,-150.000000,-100.000000,-50.000000,0.000000,50.000000,100.000000,150.000000,200.000000,250.000000,300.000000,350.000000,400.000000,450.000000,500.000000,550.000000,600.000000,650.000000,700.000000,750.000000,800.000000,850.000000,900.000000,950.000000,1000.000000,1050.000000,1100.000000,1150.000000,1200.000000,1250.000000,1300.000000,1350.000000,1400.000000,1450.000000,1500.000000,1550.000000,1600.000000,1650.000000,1700.000000,1750.000000,1800.000000,1850.000000,1900.000000,1950.000000,2000.000000,2050.000000,2100.000000,2150.000000,2200.000000,2250.000000,2300.000000,2350.000000,2400.000000,2450.000000,2500.000000,2550.000000,2600.000000,2650.000000,2700.000000,2750.000000,2800.000000,2850.000000,2900.000000,2950.000000,3000.000000,3050.000000,3100.000000,3150.000000,3200.000000,3250.000000,3300.000000,3350.000000,3400.000000,3450.000000,3500.000000,3550.000000,3600.000000,3650.000000,3700.000000,3750.000000,3800.000000,3850.000000,3900.000000,3950.000000,4000.000000,4050.000000,4100.000000,4150.000000,4200.000000,4250.000000,4300.000000,4350.000000,4400.000000,4450.000000,4500.000000,4550.000000,4600.000000,4650.000000,4700.000000,4750.000000,4800.000000,4850.000000,4900.000000,4950.000000,5000.000000,5050.000000,5100.000000,5150.000000,5200.000000,5250.000000,5300.000000,5350.000000,5400.000000,5450.000000,5500.000000,5550.000000,5600.000000,5650.000000,5700.000000,5750.000000,5800.000000,5850.000000,5900.000000,5950.000000,6000.000000,6050.000000,6100.000000,6150.000000,6200.000000,6250.000000,6300.000000,6350.000000,6400.000000,6450.000000,6500.000000,6550.000000,6600.000000,6650.000000,6700.000000,6750.000000,6800.000000,6850.000000,6900.000000,6950.000000,7000.000000,7050.000000,7100.000000,7150.000000,7200.000000,7250.000000,7300.000000,7350.000000,7400.000000,7450.000000,7500.000000,7550.000000,7600.000000,7650.000000,7700.000000,7750.000000,7800.000000,7850.000000,7900.000000,7950.000000,8000.000000,8050.000000,8100.000000,8150.000000,8200.000000,8250.000000,8300.000000,8350.000000,8400.000000,8450.000000,8500.000000,8550.000000,8600.000000,8650.000000,8700.000000,8750.000000,8800.000000,8850.000000,8900.000000,8950.000000,9000.000000,9050.000000,9100.000000,9150.000000,9200.000000,9250.000000,9300.000000,9350.000000,9400.000000,9450.000000,9500.000000,9550.000000,9600.000000,9650.000000,9700.000000,9750.000000,9800.000000,9850.000000,9900.000000,9950.000000,10000.000000)
y<-c(0.048157,0.049279,0.048875,0.052523,0.053603,0.055309,0.056453,0.057431,0.057793,0.058470,0.056861,0.054168,0.050878,0.046827,0.047128,0.047976,0.050141,0.048796,0.049130,0.049455,0.049589,0.050419,0.051123,0.052847,0.053251,0.055568,0.060101,0.062025,0.059902,0.058122,0.057937,0.059040,0.057506,0.055466,0.055540,0.055971,0.058720,0.058266,0.056148,0.053886,0.058136,0.062233,0.065955,0.065186,0.065028,0.063619,0.059313,0.058155,0.060087,0.062998,0.062187,0.061288,0.061385,0.061603,0.059072,0.058141,0.062048,0.061784,0.064263,0.060045,0.061932,0.057788,0.057218,0.053645,0.057617,0.060444,0.061088,0.056509,0.052639,0.052625,0.052644,0.052977,0.053914,0.054238,0.056115,0.054034,0.054071,0.050581,0.050553,0.053065,0.057390,0.060945,0.056931,0.052101,0.047234,0.048398,0.050344,0.053672,0.056643,0.055758,0.054887,0.051485,0.055777,0.056954,0.056829,0.052486,0.053686,0.057320,0.058864,0.056982,0.055494,0.053177,0.052741,0.053306,0.054131,0.055128,0.056565,0.059679,0.058595,0.054966,0.056120,0.059610,0.061195,0.060384,0.059656,0.062692,0.064643,0.060755,0.055911,0.050043,0.053329,0.053112,0.056421,0.055183,0.056467,0.056143,0.055981,0.059114,0.060602,0.063587,0.063415,0.061292,0.057158,0.055647,0.056574,0.057195,0.058275,0.061459,0.060857,0.057422,0.052263,0.053251,0.055703,0.059485,0.059587,0.057455,0.057037,0.059341,0.060843,0.058674,0.055591,0.058956,0.056662,0.056435,0.053070,0.057056,0.056681,0.056166,0.056083,0.056222,0.056226,0.052949,0.053348,0.057028,0.062725,0.068732,0.069691,0.065969,0.064134,0.061816,0.063624,0.063253,0.062006,0.061265,0.061983,0.061932,0.062572,0.059939,0.062085,0.063123,0.062970,0.061631,0.061821,0.062029,0.061608,0.059049,0.059327,0.061863,0.064120,0.062108,0.062423,0.059763,0.061714,0.057826,0.056639,0.056491,0.057626,0.060708,0.065098,0.067346,0.070025,0.066646,0.062535,0.060403,0.059281,0.061293,0.060852,0.064347,0.065941,0.065955,0.067517,0.067434,0.068764,0.065710,0.068417,0.067513,0.064931,0.061608,0.059819,0.063253,0.063021,0.064046,0.066702,0.069033,0.071976,0.070729,0.073098,0.074641,0.070178,0.067517,0.063174,0.062349,0.061598,0.061839,0.063647,0.060073,0.057311,0.055082,0.054261,0.055703,0.057112,0.061714,0.061608,0.062368,0.061830,0.062892,0.060361,0.055313,0.052792,0.053955,0.053256,0.052296,0.051012,0.050461,0.048639,0.047244,0.049399,0.051596,0.054345,0.052616,0.052073,0.047100,0.044352,0.041844,0.040801,0.041844,0.045343,0.049761,0.050335,0.051026,0.053149,0.055823,0.052477,0.046261,0.042632,0.045140,0.050090,0.052046,0.047939,0.043077,0.043522,0.045682,0.048078,0.047795,0.045733,0.043842,0.042201,0.041969,0.040857,0.042970,0.050396,0.055415,0.052583,0.046359,0.043049,0.043703,0.045293,0.043976,0.044194,0.042984,0.043925,0.046516,0.045547,0.045700,0.042929,0.043605,0.046085,0.047244,0.049283,0.047568,0.046331,0.045663,0.048542,0.053353,0.053909,0.054187,0.050150,0.047364,0.042845,0.042919,0.046219,0.049561,0.049965,0.045918,0.043916,0.044366,0.043587,0.041969,0.038590,0.041677,0.043392,0.043601,0.042669,0.043299,0.045209,0.045941,0.045649,0.044690,0.048013,0.046752,0.048296,0.045260,0.049612,0.049612,0.047976,0.044046,0.045700,0.046164,0.046975,0.045473,0.047068,0.046609,0.046080,0.045014,0.042057,0.040560,0.038136,0.039856,0.040597,0.043054,0.041969,0.042549,0.043999,0.047809,0.046525,0.046247,0.046845,0.051842,0.050359,0.045992,0.041014,0.040333,0.040301,0.040732,0.043420,0.044546,0.042257,0.037895,0.035411,0.038530,0.042159,0.045353,0.046159,0.042512,0.039754,0.037005,0.041571,0.045070,0.047031,0.046067,0.047146,0.046771,0.043619,0.042892,0.045858,0.048973,0.048426,0.047146,0.047726,0.047860,0.049691)
lines(x, y,type="l",col=linecols[3],lwd=2)
x <- c(-10000.000000,-9950.000000,-9900.000000,-9850.000000,-9800.000000,-9750.000000,-9700.000000,-9650.000000,-9600.000000,-9550.000000,-9500.000000,-9450.000000,-9400.000000,-9350.000000,-9300.000000,-9250.000000,-9200.000000,-9150.000000,-9100.000000,-9050.000000,-9000.000000,-8950.000000,-8900.000000,-8850.000000,-8800.000000,-8750.000000,-8700.000000,-8650.000000,-8600.000000,-8550.000000,-8500.000000,-8450.000000,-8400.000000,-8350.000000,-8300.000000,-8250.000000,-8200.000000,-8150.000000,-8100.000000,-8050.000000,-8000.000000,-7950.000000,-7900.000000,-7850.000000,-7800.000000,-7750.000000,-7700.000000,-7650.000000,-7600.000000,-7550.000000,-7500.000000,-7450.000000,-7400.000000,-7350.000000,-7300.000000,-7250.000000,-7200.000000,-7150.000000,-7100.000000,-7050.000000,-7000.000000,-6950.000000,-6900.000000,-6850.000000,-6800.000000,-6750.000000,-6700.000000,-6650.000000,-6600.000000,-6550.000000,-6500.000000,-6450.000000,-6400.000000,-6350.000000,-6300.000000,-6250.000000,-6200.000000,-6150.000000,-6100.000000,-6050.000000,-6000.000000,-5950.000000,-5900.000000,-5850.000000,-5800.000000,-5750.000000,-5700.000000,-5650.000000,-5600.000000,-5550.000000,-5500.000000,-5450.000000,-5400.000000,-5350.000000,-5300.000000,-5250.000000,-5200.000000,-5150.000000,-5100.000000,-5050.000000,-5000.000000,-4950.000000,-4900.000000,-4850.000000,-4800.000000,-4750.000000,-4700.000000,-4650.000000,-4600.000000,-4550.000000,-4500.000000,-4450.000000,-4400.000000,-4350.000000,-4300.000000,-4250.000000,-4200.000000,-4150.000000,-4100.000000,-4050.000000,-4000.000000,-3950.000000,-3900.000000,-3850.000000,-3800.000000,-3750.000000,-3700.000000,-3650.000000,-3600.000000,-3550.000000,-3500.000000,-3450.000000,-3400.000000,-3350.000000,-3300.000000,-3250.000000,-3200.000000,-3150.000000,-3100.000000,-3050.000000,-3000.000000,-2950.000000,-2900.000000,-2850.000000,-2800.000000,-2750.000000,-2700.000000,-2650.000000,-2600.000000,-2550.000000,-2500.000000,-2450.000000,-2400.000000,-2350.000000,-2300.000000,-2250.000000,-2200.000000,-2150.000000,-2100.000000,-2050.000000,-2000.000000,-1950.000000,-1900.000000,-1850.000000,-1800.000000,-1750.000000,-1700.000000,-1650.000000,-1600.000000,-1550.000000,-1500.000000,-1450.000000,-1400.000000,-1350.000000,-1300.000000,-1250.000000,-1200.000000,-1150.000000,-1100.000000,-1050.000000,-1000.000000,-950.000000,-900.000000,-850.000000,-800.000000,-750.000000,-700.000000,-650.000000,-600.000000,-550.000000,-500.000000,-450.000000,-400.000000,-350.000000,-300.000000,-250.000000,-200.000000,-150.000000,-100.000000,-50.000000,0.000000,50.000000,100.000000,150.000000,200.000000,250.000000,300.000000,350.000000,400.000000,450.000000,500.000000,550.000000,600.000000,650.000000,700.000000,750.000000,800.000000,850.000000,900.000000,950.000000,1000.000000,1050.000000,1100.000000,1150.000000,1200.000000,1250.000000,1300.000000,1350.000000,1400.000000,1450.000000,1500.000000,1550.000000,1600.000000,1650.000000,1700.000000,1750.000000,1800.000000,1850.000000,1900.000000,1950.000000,2000.000000,2050.000000,2100.000000,2150.000000,2200.000000,2250.000000,2300.000000,2350.000000,2400.000000,2450.000000,2500.000000,2550.000000,2600.000000,2650.000000,2700.000000,2750.000000,2800.000000,2850.000000,2900.000000,2950.000000,3000.000000,3050.000000,3100.000000,3150.000000,3200.000000,3250.000000,3300.000000,3350.000000,3400.000000,3450.000000,3500.000000,3550.000000,3600.000000,3650.000000,3700.000000,3750.000000,3800.000000,3850.000000,3900.000000,3950.000000,4000.000000,4050.000000,4100.000000,4150.000000,4200.000000,4250.000000,4300.000000,4350.000000,4400.000000,4450.000000,4500.000000,4550.000000,4600.000000,4650.000000,4700.000000,4750.000000,4800.000000,4850.000000,4900.000000,4950.000000,5000.000000,5050.000000,5100.000000,5150.000000,5200.000000,5250.000000,5300.000000,5350.000000,5400.000000,5450.000000,5500.000000,5550.000000,5600.000000,5650.000000,5700.000000,5750.000000,5800.000000,5850.000000,5900.000000,5950.000000,6000.000000,6050.000000,6100.000000,6150.000000,6200.000000,6250.000000,6300.000000,6350.000000,6400.000000,6450.000000,6500.000000,6550.000000,6600.000000,6650.000000,6700.000000,6750.000000,6800.000000,6850.000000,6900.000000,6950.000000,7000.000000,7050.000000,7100.000000,7150.000000,7200.000000,7250.000000,7300.000000,7350.000000,7400.000000,7450.000000,7500.000000,7550.000000,7600.000000,7650.000000,7700.000000,7750.000000,7800.000000,7850.000000,7900.000000,7950.000000,8000.000000,8050.000000,8100.000000,8150.000000,8200.000000,8250.000000,8300.000000,8350.000000,8400.000000,8450.000000,8500.000000,8550.000000,8600.000000,8650.000000,8700.000000,8750.000000,8800.000000,8850.000000,8900.000000,8950.000000,9000.000000,9050.000000,9100.000000,9150.000000,9200.000000,9250.000000,9300.000000,9350.000000,9400.000000,9450.000000,9500.000000,9550.000000,9600.000000,9650.000000,9700.000000,9750.000000,9800.000000,9850.000000,9900.000000,9950.000000,10000.000000)
y<-c(0.063400,0.063626,0.063343,0.062838,0.063069,0.063485,0.062928,0.061775,0.061336,0.059585,0.060075,0.059051,0.060108,0.060288,0.061497,0.059249,0.057747,0.057794,0.061558,0.060236,0.056043,0.054116,0.056185,0.060326,0.062181,0.063806,0.062743,0.065728,0.067744,0.066813,0.062899,0.061388,0.067526,0.071233,0.069481,0.065543,0.064481,0.067139,0.063508,0.061209,0.058272,0.059164,0.056492,0.059315,0.062063,0.068702,0.069137,0.070700,0.067461,0.066530,0.070048,0.073556,0.074992,0.073542,0.075341,0.075535,0.072655,0.068343,0.067229,0.068570,0.069222,0.070487,0.071370,0.070690,0.068084,0.066299,0.067017,0.069921,0.076574,0.080393,0.081796,0.077069,0.073500,0.073458,0.073953,0.072182,0.068325,0.065770,0.071417,0.072404,0.074491,0.071441,0.069637,0.066809,0.071389,0.075785,0.079648,0.078458,0.081942,0.082547,0.080191,0.074477,0.071809,0.070303,0.069571,0.069963,0.075705,0.081782,0.083822,0.083217,0.082675,0.085012,0.083614,0.084317,0.082179,0.085305,0.085111,0.085767,0.083803,0.085064,0.085630,0.085366,0.085427,0.086646,0.088010,0.088813,0.090508,0.092581,0.090243,0.091457,0.087849,0.087982,0.084337,0.084483,0.088869,0.090277,0.089290,0.086088,0.084450,0.089932,0.093020,0.099437,0.097407,0.093525,0.087986,0.087821,0.088067,0.089186,0.088596,0.086494,0.083600,0.085319,0.089856,0.092897,0.090815,0.088199,0.087472,0.089535,0.090735,0.090730,0.090168,0.089092,0.090461,0.090980,0.094049,0.092812,0.092944,0.088945,0.089309,0.092350,0.096708,0.099650,0.098115,0.098984,0.103550,0.105977,0.107446,0.104112,0.104268,0.109150,0.111506,0.120095,0.121413,0.124024,0.119571,0.117593,0.122834,0.131012,0.135423,0.131574,0.124595,0.127150,0.132812,0.136938,0.139729,0.141032,0.140116,0.136424,0.139054,0.145381,0.156142,0.154410,0.154348,0.150930,0.152337,0.156440,0.158197,0.166540,0.164151,0.160303,0.158796,0.167305,0.176484,0.182151,0.188270,0.193474,0.193422,0.191179,0.194914,0.199489,0.200165,0.194758,0.192435,0.193866,0.194159,0.192270,0.194517,0.201331,0.203668,0.195863,0.186622,0.187175,0.186273,0.187203,0.173519,0.171479,0.163107,0.163032,0.155231,0.151133,0.151444,0.149655,0.151860,0.150694,0.149830,0.142577,0.139007,0.134979,0.128562,0.123642,0.128307,0.136882,0.142699,0.130252,0.122919,0.119798,0.123391,0.120742,0.116327,0.111577,0.112465,0.111124,0.114387,0.110642,0.104598,0.100424,0.100854,0.102908,0.101250,0.095140,0.088511,0.085050,0.087392,0.090805,0.089049,0.087500,0.082566,0.082930,0.080715,0.079917,0.076701,0.076343,0.077627,0.083189,0.085196,0.086688,0.087264,0.085243,0.084549,0.081447,0.080096,0.075086,0.074633,0.076012,0.076031,0.073004,0.071899,0.076536,0.082745,0.082339,0.079062,0.074123,0.075053,0.080493,0.082608,0.082821,0.079671,0.076876,0.074916,0.072541,0.073778,0.070525,0.069203,0.068726,0.071229,0.072480,0.073372,0.071143,0.074236,0.072466,0.075634,0.073481,0.072957,0.073911,0.076017,0.077717,0.073519,0.071937,0.073387,0.079629,0.078481,0.077513,0.077612,0.079213,0.076220,0.072409,0.067980,0.064764,0.062866,0.065128,0.069099,0.074949,0.073448,0.070497,0.065473,0.068013,0.068438,0.068612,0.061402,0.057833,0.053630,0.053238,0.053786,0.060642,0.066516,0.071011,0.068693,0.068608,0.068452,0.070516,0.070553,0.071871,0.068674,0.067555,0.064779,0.067347,0.070879,0.075828,0.075063,0.070426,0.065482,0.062975,0.064986,0.067895,0.068821,0.065156,0.066072,0.068197,0.069996,0.066629,0.064240,0.063348,0.065071,0.067640,0.071493,0.071734,0.069533,0.064396,0.060836,0.058371,0.055396,0.056954,0.059618,0.066153,0.066512,0.064557,0.060316,0.058012,0.058357,0.061001,0.063537,0.063206,0.063097,0.061723,0.060382,0.058890,0.058248,0.058357,0.058512,0.059353,0.060420)
lines(x, y,type="l",col=linecols[4],lwd=2)
# legend("topleft",legend=c("hiF-T","6d","24d","niPSC-T"),col=linecols,pch=15,bty="n")
abline(v=0.000000,lty=2,col=c("black"))
dev.off()
