# Supplementary material for: Unique molecular events during reprogramming of human somatic cells to induced pluripotent stem cells (iPSCs) at naïve state
Source: eLife. 2018 Jan 30;7:e29518. doi: 10.7554/eLife.29518 (PMC5807049; doi:10.7554/eLife.29518)
Supplement: Source data 1. — The Source Data files include the source R code for Figures 2–6. The R scripts use the data in the ‘Expression Data’ folder with the relative path. The ‘Expression Data’ folder contains the non-redundant related gene expression, methylation and histone modification tables for the main figures and figure supplements. [file elife-29518-data1.zip › Source Data/Figure 5-source code data/Fig5D/K27me3_c20.R]

library(gplots)
pdf("K27me3_c20.pdf",height=3.5,width=4.1)
cr <- colorRampPalette(col=c("#C8524D", "#BDD791", "#447CBE", "#775A9C"), bias=1)
linecols <- cr(3)
linecols <- c(linecols, "black")
x<-c(-10000.000000,-9950.000000,-9900.000000,-9850.000000,-9800.000000,-9750.000000,-9700.000000,-9650.000000,-9600.000000,-9550.000000,-9500.000000,-9450.000000,-9400.000000,-9350.000000,-9300.000000,-9250.000000,-9200.000000,-9150.000000,-9100.000000,-9050.000000,-9000.000000,-8950.000000,-8900.000000,-8850.000000,-8800.000000,-8750.000000,-8700.000000,-8650.000000,-8600.000000,-8550.000000,-8500.000000,-8450.000000,-8400.000000,-8350.000000,-8300.000000,-8250.000000,-8200.000000,-8150.000000,-8100.000000,-8050.000000,-8000.000000,-7950.000000,-7900.000000,-7850.000000,-7800.000000,-7750.000000,-7700.000000,-7650.000000,-7600.000000,-7550.000000,-7500.000000,-7450.000000,-7400.000000,-7350.000000,-7300.000000,-7250.000000,-7200.000000,-7150.000000,-7100.000000,-7050.000000,-7000.000000,-6950.000000,-6900.000000,-6850.000000,-6800.000000,-6750.000000,-6700.000000,-6650.000000,-6600.000000,-6550.000000,-6500.000000,-6450.000000,-6400.000000,-6350.000000,-6300.000000,-6250.000000,-6200.000000,-6150.000000,-6100.000000,-6050.000000,-6000.000000,-5950.000000,-5900.000000,-5850.000000,-5800.000000,-5750.000000,-5700.000000,-5650.000000,-5600.000000,-5550.000000,-5500.000000,-5450.000000,-5400.000000,-5350.000000,-5300.000000,-5250.000000,-5200.000000,-5150.000000,-5100.000000,-5050.000000,-5000.000000,-4950.000000,-4900.000000,-4850.000000,-4800.000000,-4750.000000,-4700.000000,-4650.000000,-4600.000000,-4550.000000,-4500.000000,-4450.000000,-4400.000000,-4350.000000,-4300.000000,-4250.000000,-4200.000000,-4150.000000,-4100.000000,-4050.000000,-4000.000000,-3950.000000,-3900.000000,-3850.000000,-3800.000000,-3750.000000,-3700.000000,-3650.000000,-3600.000000,-3550.000000,-3500.000000,-3450.000000,-3400.000000,-3350.000000,-3300.000000,-3250.000000,-3200.000000,-3150.000000,-3100.000000,-3050.000000,-3000.000000,-2950.000000,-2900.000000,-2850.000000,-2800.000000,-2750.000000,-2700.000000,-2650.000000,-2600.000000,-2550.000000,-2500.000000,-2450.000000,-2400.000000,-2350.000000,-2300.000000,-2250.000000,-2200.000000,-2150.000000,-2100.000000,-2050.000000,-2000.000000,-1950.000000,-1900.000000,-1850.000000,-1800.000000,-1750.000000,-1700.000000,-1650.000000,-1600.000000,-1550.000000,-1500.000000,-1450.000000,-1400.000000,-1350.000000,-1300.000000,-1250.000000,-1200.000000,-1150.000000,-1100.000000,-1050.000000,-1000.000000,-950.000000,-900.000000,-850.000000,-800.000000,-750.000000,-700.000000,-650.000000,-600.000000,-550.000000,-500.000000,-450.000000,-400.000000,-350.000000,-300.000000,-250.000000,-200.000000,-150.000000,-100.000000,-50.000000,0.000000,50.000000,100.000000,150.000000,200.000000,250.000000,300.000000,350.000000,400.000000,450.000000,500.000000,550.000000,600.000000,650.000000,700.000000,750.000000,800.000000,850.000000,900.000000,950.000000,1000.000000,1050.000000,1100.000000,1150.000000,1200.000000,1250.000000,1300.000000,1350.000000,1400.000000,1450.000000,1500.000000,1550.000000,1600.000000,1650.000000,1700.000000,1750.000000,1800.000000,1850.000000,1900.000000,1950.000000,2000.000000,2050.000000,2100.000000,2150.000000,2200.000000,2250.000000,2300.000000,2350.000000,2400.000000,2450.000000,2500.000000,2550.000000,2600.000000,2650.000000,2700.000000,2750.000000,2800.000000,2850.000000,2900.000000,2950.000000,3000.000000,3050.000000,3100.000000,3150.000000,3200.000000,3250.000000,3300.000000,3350.000000,3400.000000,3450.000000,3500.000000,3550.000000,3600.000000,3650.000000,3700.000000,3750.000000,3800.000000,3850.000000,3900.000000,3950.000000,4000.000000,4050.000000,4100.000000,4150.000000,4200.000000,4250.000000,4300.000000,4350.000000,4400.000000,4450.000000,4500.000000,4550.000000,4600.000000,4650.000000,4700.000000,4750.000000,4800.000000,4850.000000,4900.000000,4950.000000,5000.000000,5050.000000,5100.000000,5150.000000,5200.000000,5250.000000,5300.000000,5350.000000,5400.000000,5450.000000,5500.000000,5550.000000,5600.000000,5650.000000,5700.000000,5750.000000,5800.000000,5850.000000,5900.000000,5950.000000,6000.000000,6050.000000,6100.000000,6150.000000,6200.000000,6250.000000,6300.000000,6350.000000,6400.000000,6450.000000,6500.000000,6550.000000,6600.000000,6650.000000,6700.000000,6750.000000,6800.000000,6850.000000,6900.000000,6950.000000,7000.000000,7050.000000,7100.000000,7150.000000,7200.000000,7250.000000,7300.000000,7350.000000,7400.000000,7450.000000,7500.000000,7550.000000,7600.000000,7650.000000,7700.000000,7750.000000,7800.000000,7850.000000,7900.000000,7950.000000,8000.000000,8050.000000,8100.000000,8150.000000,8200.000000,8250.000000,8300.000000,8350.000000,8400.000000,8450.000000,8500.000000,8550.000000,8600.000000,8650.000000,8700.000000,8750.000000,8800.000000,8850.000000,8900.000000,8950.000000,9000.000000,9050.000000,9100.000000,9150.000000,9200.000000,9250.000000,9300.000000,9350.000000,9400.000000,9450.000000,9500.000000,9550.000000,9600.000000,9650.000000,9700.000000,9750.000000,9800.000000,9850.000000,9900.000000,9950.000000,10000.000000)
y<-c(0.114373,0.113914,0.113409,0.109937,0.111003,0.108278,0.105076,0.101909,0.102370,0.105320,0.103705,0.099742,0.101030,0.103947,0.109594,0.112425,0.112038,0.110217,0.109220,0.112588,0.110728,0.109064,0.107199,0.112274,0.113076,0.109421,0.104166,0.104485,0.107657,0.110025,0.109962,0.110706,0.113618,0.111557,0.110613,0.111464,0.115205,0.115809,0.112903,0.109747,0.108545,0.107784,0.111080,0.110695,0.111154,0.107391,0.107841,0.108913,0.108632,0.111533,0.113206,0.118377,0.116463,0.117699,0.115647,0.116144,0.112755,0.112052,0.112398,0.114420,0.116202,0.116680,0.117661,0.116834,0.117446,0.119259,0.125258,0.124645,0.124867,0.120857,0.125197,0.127540,0.129369,0.130916,0.127579,0.126117,0.121201,0.120399,0.120718,0.122863,0.121440,0.116650,0.115499,0.118954,0.127419,0.131050,0.131803,0.130693,0.129943,0.132492,0.134824,0.136082,0.132253,0.129347,0.129976,0.127809,0.126021,0.121770,0.125697,0.124217,0.125486,0.119638,0.122750,0.125599,0.127197,0.120624,0.116218,0.118795,0.123665,0.124428,0.122926,0.125746,0.127908,0.129298,0.124612,0.121247,0.121481,0.124703,0.129021,0.134942,0.139062,0.137469,0.134343,0.134121,0.135786,0.135692,0.138628,0.141391,0.140889,0.133731,0.133833,0.138378,0.147019,0.153284,0.153097,0.150603,0.145816,0.146393,0.144377,0.143353,0.143913,0.150724,0.154254,0.151211,0.146127,0.139826,0.141553,0.140617,0.144121,0.145849,0.149771,0.156520,0.163175,0.175471,0.184175,0.190119,0.187117,0.185052,0.185571,0.190696,0.190850,0.189924,0.196387,0.211466,0.221368,0.223458,0.222961,0.223680,0.226495,0.228003,0.234727,0.240105,0.242643,0.244999,0.246093,0.253072,0.257346,0.267124,0.285144,0.294126,0.295705,0.294060,0.307801,0.314588,0.323339,0.328810,0.349118,0.361366,0.382688,0.399162,0.407135,0.408668,0.409671,0.419776,0.417342,0.413082,0.413406,0.443388,0.474554,0.491221,0.488949,0.487065,0.488691,0.493470,0.511276,0.529407,0.543118,0.537534,0.532101,0.527460,0.533796,0.537515,0.534576,0.517294,0.497870,0.485024,0.476930,0.468174,0.454897,0.448431,0.443311,0.430990,0.413771,0.410731,0.405257,0.395339,0.379054,0.365126,0.349486,0.339132,0.331345,0.328502,0.312363,0.303110,0.293972,0.287509,0.277497,0.269595,0.260949,0.258227,0.254758,0.252750,0.253753,0.252816,0.248065,0.232181,0.221436,0.217066,0.214432,0.209521,0.203525,0.203432,0.200392,0.198076,0.189861,0.184585,0.179034,0.176029,0.173368,0.172791,0.175546,0.174156,0.170805,0.165018,0.167685,0.169893,0.165680,0.159571,0.157638,0.164468,0.162667,0.160802,0.154083,0.154608,0.146992,0.143426,0.142907,0.151494,0.157989,0.157162,0.150367,0.139507,0.136326,0.132827,0.131630,0.130509,0.128056,0.131399,0.130191,0.132229,0.131069,0.128768,0.129515,0.129674,0.130405,0.126109,0.126444,0.126642,0.129092,0.127166,0.124403,0.120077,0.116199,0.117600,0.117023,0.117792,0.115826,0.119635,0.123467,0.125093,0.122720,0.119155,0.117180,0.118094,0.120168,0.125428,0.123805,0.120413,0.113442,0.114373,0.112436,0.110094,0.106141,0.102126,0.101637,0.099121,0.104729,0.105771,0.106608,0.103076,0.103488,0.102422,0.104199,0.101719,0.100804,0.097841,0.095094,0.098942,0.102592,0.104716,0.102969,0.100917,0.102505,0.102257,0.100272,0.101878,0.100711,0.100486,0.095460,0.095726,0.096440,0.097113,0.095064,0.091317,0.091710,0.092694,0.091378,0.088826,0.088066,0.094281,0.096838,0.099242,0.098063,0.096473,0.094545,0.088675,0.086044,0.085163,0.087404,0.090653,0.089527,0.088373,0.085072,0.086978,0.089711,0.093424,0.093493,0.091639,0.087245,0.084254,0.084567,0.084421,0.082457,0.082320,0.084978,0.089903,0.089365,0.090329,0.089477,0.090016,0.088958,0.088824,0.085761,0.086742,0.085325,0.088044,0.088686,0.090367,0.088755,0.085080,0.083561)
plot(x, y,type="l",main="",xlab="Relative Distance from TSS (bp)",ylab="Reads per million",col=linecols[1],ylim=c(0,0.6),xaxt="s",yaxt="s",lwd=2)
x <- c(-10000.000000,-9950.000000,-9900.000000,-9850.000000,-9800.000000,-9750.000000,-9700.000000,-9650.000000,-9600.000000,-9550.000000,-9500.000000,-9450.000000,-9400.000000,-9350.000000,-9300.000000,-9250.000000,-9200.000000,-9150.000000,-9100.000000,-9050.000000,-9000.000000,-8950.000000,-8900.000000,-8850.000000,-8800.000000,-8750.000000,-8700.000000,-8650.000000,-8600.000000,-8550.000000,-8500.000000,-8450.000000,-8400.000000,-8350.000000,-8300.000000,-8250.000000,-8200.000000,-8150.000000,-8100.000000,-8050.000000,-8000.000000,-7950.000000,-7900.000000,-7850.000000,-7800.000000,-7750.000000,-7700.000000,-7650.000000,-7600.000000,-7550.000000,-7500.000000,-7450.000000,-7400.000000,-7350.000000,-7300.000000,-7250.000000,-7200.000000,-7150.000000,-7100.000000,-7050.000000,-7000.000000,-6950.000000,-6900.000000,-6850.000000,-6800.000000,-6750.000000,-6700.000000,-6650.000000,-6600.000000,-6550.000000,-6500.000000,-6450.000000,-6400.000000,-6350.000000,-6300.000000,-6250.000000,-6200.000000,-6150.000000,-6100.000000,-6050.000000,-6000.000000,-5950.000000,-5900.000000,-5850.000000,-5800.000000,-5750.000000,-5700.000000,-5650.000000,-5600.000000,-5550.000000,-5500.000000,-5450.000000,-5400.000000,-5350.000000,-5300.000000,-5250.000000,-5200.000000,-5150.000000,-5100.000000,-5050.000000,-5000.000000,-4950.000000,-4900.000000,-4850.000000,-4800.000000,-4750.000000,-4700.000000,-4650.000000,-4600.000000,-4550.000000,-4500.000000,-4450.000000,-4400.000000,-4350.000000,-4300.000000,-4250.000000,-4200.000000,-4150.000000,-4100.000000,-4050.000000,-4000.000000,-3950.000000,-3900.000000,-3850.000000,-3800.000000,-3750.000000,-3700.000000,-3650.000000,-3600.000000,-3550.000000,-3500.000000,-3450.000000,-3400.000000,-3350.000000,-3300.000000,-3250.000000,-3200.000000,-3150.000000,-3100.000000,-3050.000000,-3000.000000,-2950.000000,-2900.000000,-2850.000000,-2800.000000,-2750.000000,-2700.000000,-2650.000000,-2600.000000,-2550.000000,-2500.000000,-2450.000000,-2400.000000,-2350.000000,-2300.000000,-2250.000000,-2200.000000,-2150.000000,-2100.000000,-2050.000000,-2000.000000,-1950.000000,-1900.000000,-1850.000000,-1800.000000,-1750.000000,-1700.000000,-1650.000000,-1600.000000,-1550.000000,-1500.000000,-1450.000000,-1400.000000,-1350.000000,-1300.000000,-1250.000000,-1200.000000,-1150.000000,-1100.000000,-1050.000000,-1000.000000,-950.000000,-900.000000,-850.000000,-800.000000,-750.000000,-700.000000,-650.000000,-600.000000,-550.000000,-500.000000,-450.000000,-400.000000,-350.000000,-300.000000,-250.000000,-200.000000,-150.000000,-100.000000,-50.000000,0.000000,50.000000,100.000000,150.000000,200.000000,250.000000,300.000000,350.000000,400.000000,450.000000,500.000000,550.000000,600.000000,650.000000,700.000000,750.000000,800.000000,850.000000,900.000000,950.000000,1000.000000,1050.000000,1100.000000,1150.000000,1200.000000,1250.000000,1300.000000,1350.000000,1400.000000,1450.000000,1500.000000,1550.000000,1600.000000,1650.000000,1700.000000,1750.000000,1800.000000,1850.000000,1900.000000,1950.000000,2000.000000,2050.000000,2100.000000,2150.000000,2200.000000,2250.000000,2300.000000,2350.000000,2400.000000,2450.000000,2500.000000,2550.000000,2600.000000,2650.000000,2700.000000,2750.000000,2800.000000,2850.000000,2900.000000,2950.000000,3000.000000,3050.000000,3100.000000,3150.000000,3200.000000,3250.000000,3300.000000,3350.000000,3400.000000,3450.000000,3500.000000,3550.000000,3600.000000,3650.000000,3700.000000,3750.000000,3800.000000,3850.000000,3900.000000,3950.000000,4000.000000,4050.000000,4100.000000,4150.000000,4200.000000,4250.000000,4300.000000,4350.000000,4400.000000,4450.000000,4500.000000,4550.000000,4600.000000,4650.000000,4700.000000,4750.000000,4800.000000,4850.000000,4900.000000,4950.000000,5000.000000,5050.000000,5100.000000,5150.000000,5200.000000,5250.000000,5300.000000,5350.000000,5400.000000,5450.000000,5500.000000,5550.000000,5600.000000,5650.000000,5700.000000,5750.000000,5800.000000,5850.000000,5900.000000,5950.000000,6000.000000,6050.000000,6100.000000,6150.000000,6200.000000,6250.000000,6300.000000,6350.000000,6400.000000,6450.000000,6500.000000,6550.000000,6600.000000,6650.000000,6700.000000,6750.000000,6800.000000,6850.000000,6900.000000,6950.000000,7000.000000,7050.000000,7100.000000,7150.000000,7200.000000,7250.000000,7300.000000,7350.000000,7400.000000,7450.000000,7500.000000,7550.000000,7600.000000,7650.000000,7700.000000,7750.000000,7800.000000,7850.000000,7900.000000,7950.000000,8000.000000,8050.000000,8100.000000,8150.000000,8200.000000,8250.000000,8300.000000,8350.000000,8400.000000,8450.000000,8500.000000,8550.000000,8600.000000,8650.000000,8700.000000,8750.000000,8800.000000,8850.000000,8900.000000,8950.000000,9000.000000,9050.000000,9100.000000,9150.000000,9200.000000,9250.000000,9300.000000,9350.000000,9400.000000,9450.000000,9500.000000,9550.000000,9600.000000,9650.000000,9700.000000,9750.000000,9800.000000,9850.000000,9900.000000,9950.000000,10000.000000)
y<-c(0.094802,0.106377,0.109859,0.107466,0.099281,0.095575,0.091673,0.093396,0.100939,0.101265,0.100687,0.105595,0.111787,0.104999,0.096870,0.089159,0.092996,0.091422,0.096935,0.099067,0.102289,0.105120,0.100166,0.102699,0.096665,0.098853,0.095836,0.096665,0.105594,0.107839,0.110101,0.102857,0.103369,0.102233,0.100976,0.098164,0.098564,0.101823,0.106591,0.108872,0.110390,0.107354,0.108351,0.106442,0.106963,0.103332,0.103220,0.100492,0.098899,0.097586,0.098611,0.105176,0.106693,0.106861,0.104421,0.101833,0.101078,0.100939,0.103704,0.102456,0.105054,0.107727,0.109682,0.112029,0.111750,0.114283,0.104608,0.104598,0.104701,0.110986,0.112588,0.115763,0.111536,0.106926,0.095808,0.098480,0.098443,0.095873,0.095780,0.100063,0.108276,0.105632,0.097642,0.098164,0.101721,0.110800,0.110008,0.110669,0.114208,0.115186,0.119804,0.115102,0.116843,0.115623,0.113686,0.114031,0.110734,0.117262,0.122830,0.123436,0.110260,0.102037,0.102531,0.105809,0.106433,0.103323,0.105352,0.110120,0.117057,0.120661,0.121071,0.117830,0.118538,0.112373,0.104514,0.096367,0.098508,0.109152,0.117933,0.122570,0.126611,0.125633,0.123808,0.119292,0.117579,0.115363,0.113966,0.117048,0.125317,0.130094,0.133679,0.130475,0.128930,0.126788,0.126741,0.123948,0.129367,0.130317,0.132319,0.127608,0.132943,0.132692,0.130569,0.125783,0.124702,0.125466,0.122309,0.122756,0.125633,0.129721,0.136659,0.137357,0.134861,0.136854,0.137701,0.144164,0.140923,0.145980,0.144806,0.150542,0.148494,0.150840,0.155059,0.166931,0.173505,0.175656,0.171848,0.162508,0.161474,0.157982,0.161018,0.163309,0.166754,0.168468,0.160571,0.161772,0.166270,0.177882,0.181225,0.186784,0.180806,0.183925,0.174409,0.173757,0.172164,0.182975,0.193209,0.187166,0.190881,0.192660,0.202502,0.202092,0.202605,0.202334,0.194373,0.194885,0.198554,0.208490,0.220325,0.233575,0.243185,0.240969,0.238893,0.238529,0.252469,0.253251,0.265785,0.261679,0.268150,0.263587,0.259108,0.266921,0.276829,0.289493,0.288906,0.288040,0.289418,0.287947,0.288487,0.282649,0.274249,0.260328,0.250281,0.250104,0.252208,0.245429,0.232384,0.229786,0.230726,0.226769,0.216162,0.213909,0.215213,0.220315,0.219161,0.217569,0.214989,0.203992,0.193963,0.177779,0.174902,0.174893,0.171615,0.175777,0.176299,0.181113,0.166996,0.166680,0.153103,0.152060,0.141277,0.144406,0.145831,0.142516,0.138028,0.132068,0.132161,0.131248,0.137115,0.139285,0.137729,0.131379,0.127477,0.127421,0.121918,0.125903,0.130652,0.143158,0.140877,0.137413,0.129060,0.122933,0.117793,0.111750,0.110018,0.111219,0.111163,0.115949,0.115753,0.117560,0.115251,0.117104,0.115670,0.110288,0.110232,0.108239,0.108127,0.107056,0.110856,0.111489,0.105734,0.097968,0.098462,0.098145,0.103462,0.101609,0.101274,0.105306,0.108221,0.110260,0.106610,0.100427,0.095780,0.085835,0.085099,0.088107,0.097065,0.103686,0.105073,0.104430,0.104849,0.102000,0.098853,0.093154,0.092763,0.094504,0.094160,0.094383,0.095473,0.098043,0.099197,0.097670,0.094383,0.091161,0.086487,0.088545,0.090016,0.096618,0.095240,0.097009,0.095948,0.101702,0.101683,0.097698,0.090789,0.087418,0.089662,0.092121,0.093368,0.091757,0.088387,0.087316,0.088805,0.098145,0.100184,0.099579,0.096553,0.099495,0.097558,0.087623,0.082473,0.085379,0.096450,0.094691,0.085043,0.082706,0.090808,0.100976,0.097801,0.091143,0.086161,0.082865,0.080611,0.080565,0.086934,0.092325,0.091124,0.087995,0.085016,0.083619,0.082688,0.081132,0.085528,0.083814,0.084448,0.085574,0.088955,0.089625,0.086133,0.087316,0.089085,0.086841,0.079354,0.076561,0.083628,0.087995,0.087409,0.084764,0.087344,0.086412,0.086692,0.083889,0.083628,0.085053,0.087437,0.087530,0.083004,0.077706,0.076104,0.080574,0.082017)
lines(x, y,type="l",col=linecols[2],lwd=2)
x <- c(-10000.000000,-9950.000000,-9900.000000,-9850.000000,-9800.000000,-9750.000000,-9700.000000,-9650.000000,-9600.000000,-9550.000000,-9500.000000,-9450.000000,-9400.000000,-9350.000000,-9300.000000,-9250.000000,-9200.000000,-9150.000000,-9100.000000,-9050.000000,-9000.000000,-8950.000000,-8900.000000,-8850.000000,-8800.000000,-8750.000000,-8700.000000,-8650.000000,-8600.000000,-8550.000000,-8500.000000,-8450.000000,-8400.000000,-8350.000000,-8300.000000,-8250.000000,-8200.000000,-8150.000000,-8100.000000,-8050.000000,-8000.000000,-7950.000000,-7900.000000,-7850.000000,-7800.000000,-7750.000000,-7700.000000,-7650.000000,-7600.000000,-7550.000000,-7500.000000,-7450.000000,-7400.000000,-7350.000000,-7300.000000,-7250.000000,-7200.000000,-7150.000000,-7100.000000,-7050.000000,-7000.000000,-6950.000000,-6900.000000,-6850.000000,-6800.000000,-6750.000000,-6700.000000,-6650.000000,-6600.000000,-6550.000000,-6500.000000,-6450.000000,-6400.000000,-6350.000000,-6300.000000,-6250.000000,-6200.000000,-6150.000000,-6100.000000,-6050.000000,-6000.000000,-5950.000000,-5900.000000,-5850.000000,-5800.000000,-5750.000000,-5700.000000,-5650.000000,-5600.000000,-5550.000000,-5500.000000,-5450.000000,-5400.000000,-5350.000000,-5300.000000,-5250.000000,-5200.000000,-5150.000000,-5100.000000,-5050.000000,-5000.000000,-4950.000000,-4900.000000,-4850.000000,-4800.000000,-4750.000000,-4700.000000,-4650.000000,-4600.000000,-4550.000000,-4500.000000,-4450.000000,-4400.000000,-4350.000000,-4300.000000,-4250.000000,-4200.000000,-4150.000000,-4100.000000,-4050.000000,-4000.000000,-3950.000000,-3900.000000,-3850.000000,-3800.000000,-3750.000000,-3700.000000,-3650.000000,-3600.000000,-3550.000000,-3500.000000,-3450.000000,-3400.000000,-3350.000000,-3300.000000,-3250.000000,-3200.000000,-3150.000000,-3100.000000,-3050.000000,-3000.000000,-2950.000000,-2900.000000,-2850.000000,-2800.000000,-2750.000000,-2700.000000,-2650.000000,-2600.000000,-2550.000000,-2500.000000,-2450.000000,-2400.000000,-2350.000000,-2300.000000,-2250.000000,-2200.000000,-2150.000000,-2100.000000,-2050.000000,-2000.000000,-1950.000000,-1900.000000,-1850.000000,-1800.000000,-1750.000000,-1700.000000,-1650.000000,-1600.000000,-1550.000000,-1500.000000,-1450.000000,-1400.000000,-1350.000000,-1300.000000,-1250.000000,-1200.000000,-1150.000000,-1100.000000,-1050.000000,-1000.000000,-950.000000,-900.000000,-850.000000,-800.000000,-750.000000,-700.000000,-650.000000,-600.000000,-550.000000,-500.000000,-450.000000,-400.000000,-350.000000,-300.000000,-250.000000,-200.000000,-150.000000,-100.000000,-50.000000,0.000000,50.000000,100.000000,150.000000,200.000000,250.000000,300.000000,350.000000,400.000000,450.000000,500.000000,550.000000,600.000000,650.000000,700.000000,750.000000,800.000000,850.000000,900.000000,950.000000,1000.000000,1050.000000,1100.000000,1150.000000,1200.000000,1250.000000,1300.000000,1350.000000,1400.000000,1450.000000,1500.000000,1550.000000,1600.000000,1650.000000,1700.000000,1750.000000,1800.000000,1850.000000,1900.000000,1950.000000,2000.000000,2050.000000,2100.000000,2150.000000,2200.000000,2250.000000,2300.000000,2350.000000,2400.000000,2450.000000,2500.000000,2550.000000,2600.000000,2650.000000,2700.000000,2750.000000,2800.000000,2850.000000,2900.000000,2950.000000,3000.000000,3050.000000,3100.000000,3150.000000,3200.000000,3250.000000,3300.000000,3350.000000,3400.000000,3450.000000,3500.000000,3550.000000,3600.000000,3650.000000,3700.000000,3750.000000,3800.000000,3850.000000,3900.000000,3950.000000,4000.000000,4050.000000,4100.000000,4150.000000,4200.000000,4250.000000,4300.000000,4350.000000,4400.000000,4450.000000,4500.000000,4550.000000,4600.000000,4650.000000,4700.000000,4750.000000,4800.000000,4850.000000,4900.000000,4950.000000,5000.000000,5050.000000,5100.000000,5150.000000,5200.000000,5250.000000,5300.000000,5350.000000,5400.000000,5450.000000,5500.000000,5550.000000,5600.000000,5650.000000,5700.000000,5750.000000,5800.000000,5850.000000,5900.000000,5950.000000,6000.000000,6050.000000,6100.000000,6150.000000,6200.000000,6250.000000,6300.000000,6350.000000,6400.000000,6450.000000,6500.000000,6550.000000,6600.000000,6650.000000,6700.000000,6750.000000,6800.000000,6850.000000,6900.000000,6950.000000,7000.000000,7050.000000,7100.000000,7150.000000,7200.000000,7250.000000,7300.000000,7350.000000,7400.000000,7450.000000,7500.000000,7550.000000,7600.000000,7650.000000,7700.000000,7750.000000,7800.000000,7850.000000,7900.000000,7950.000000,8000.000000,8050.000000,8100.000000,8150.000000,8200.000000,8250.000000,8300.000000,8350.000000,8400.000000,8450.000000,8500.000000,8550.000000,8600.000000,8650.000000,8700.000000,8750.000000,8800.000000,8850.000000,8900.000000,8950.000000,9000.000000,9050.000000,9100.000000,9150.000000,9200.000000,9250.000000,9300.000000,9350.000000,9400.000000,9450.000000,9500.000000,9550.000000,9600.000000,9650.000000,9700.000000,9750.000000,9800.000000,9850.000000,9900.000000,9950.000000,10000.000000)
y<-c(0.072920,0.070788,0.069847,0.067019,0.069820,0.071514,0.075152,0.079386,0.078858,0.075361,0.074421,0.080939,0.081572,0.076846,0.073474,0.075654,0.076606,0.076867,0.081613,0.084101,0.084316,0.083176,0.083359,0.079151,0.079784,0.080547,0.083202,0.078613,0.076161,0.075706,0.077243,0.081848,0.083323,0.079099,0.071791,0.067834,0.069836,0.075895,0.078257,0.082073,0.079021,0.079125,0.074651,0.076334,0.077379,0.078012,0.076370,0.075973,0.078906,0.077923,0.076904,0.071640,0.071195,0.072565,0.078947,0.082439,0.082120,0.078456,0.076862,0.078513,0.081273,0.082878,0.079318,0.076449,0.076621,0.081059,0.084603,0.084358,0.085314,0.086072,0.081221,0.076998,0.073757,0.076653,0.078811,0.081075,0.081859,0.082695,0.083626,0.090724,0.087144,0.082173,0.074954,0.077573,0.079564,0.081498,0.082648,0.087264,0.089972,0.091320,0.086004,0.081232,0.078320,0.080897,0.082837,0.082628,0.081179,0.078618,0.077191,0.076015,0.074248,0.074405,0.078398,0.086459,0.084196,0.079261,0.077384,0.084556,0.087071,0.084859,0.081577,0.081232,0.081049,0.084598,0.084650,0.083296,0.079956,0.080291,0.082026,0.083412,0.083061,0.086004,0.088911,0.089214,0.087687,0.085016,0.087180,0.085199,0.082633,0.080897,0.083626,0.084556,0.087039,0.085800,0.084823,0.084415,0.080636,0.079376,0.071885,0.079831,0.085387,0.093652,0.093113,0.092329,0.088644,0.084358,0.083840,0.086553,0.088864,0.087907,0.086192,0.086882,0.092073,0.097201,0.097870,0.095210,0.093391,0.093735,0.096448,0.095685,0.096119,0.090996,0.088231,0.089951,0.095314,0.098560,0.096260,0.098435,0.104258,0.106244,0.104666,0.103636,0.105659,0.107410,0.107457,0.110771,0.109909,0.113333,0.116093,0.117290,0.114462,0.108639,0.104425,0.104765,0.107619,0.109747,0.110866,0.114525,0.122042,0.125507,0.119789,0.115790,0.112570,0.116412,0.118712,0.121482,0.120609,0.124676,0.130165,0.130254,0.126694,0.118304,0.119538,0.123474,0.129381,0.133641,0.133327,0.136432,0.143202,0.146882,0.141743,0.136725,0.138957,0.145789,0.146505,0.154242,0.157938,0.156500,0.146176,0.144028,0.147023,0.144979,0.146443,0.148670,0.150274,0.142277,0.134582,0.130661,0.129731,0.126971,0.121759,0.122355,0.121190,0.126156,0.123260,0.117551,0.111655,0.108639,0.107562,0.106333,0.105779,0.105011,0.105319,0.102962,0.106213,0.106626,0.107285,0.101665,0.097379,0.094943,0.097290,0.096642,0.089554,0.086370,0.084164,0.085173,0.081838,0.081796,0.081901,0.079815,0.076517,0.077881,0.083077,0.086569,0.084635,0.084818,0.082617,0.081247,0.082465,0.083056,0.082309,0.081985,0.080469,0.083511,0.079705,0.077876,0.073192,0.072539,0.071734,0.073380,0.072654,0.074635,0.077045,0.083971,0.084619,0.078676,0.069036,0.066365,0.066789,0.067196,0.065518,0.071457,0.074980,0.077442,0.075325,0.073339,0.073114,0.072486,0.070877,0.069685,0.069836,0.075450,0.074170,0.072142,0.066376,0.068059,0.067155,0.067107,0.070615,0.069962,0.070620,0.066130,0.067991,0.067275,0.070061,0.068603,0.068289,0.065984,0.065879,0.067254,0.067594,0.070573,0.070390,0.070767,0.068812,0.066125,0.065534,0.066187,0.067395,0.067552,0.069261,0.070939,0.070798,0.066742,0.065592,0.065931,0.064724,0.062257,0.061770,0.065006,0.068095,0.070610,0.072188,0.076553,0.074332,0.074551,0.069517,0.070500,0.067196,0.069225,0.068576,0.069099,0.070218,0.071519,0.075759,0.074954,0.068566,0.064473,0.062565,0.066784,0.068759,0.070511,0.072000,0.070971,0.068299,0.064300,0.063678,0.063312,0.063752,0.062962,0.065409,0.064828,0.064724,0.064337,0.064713,0.064279,0.066109,0.068832,0.071786,0.067400,0.066486,0.062790,0.067641,0.065602,0.065822,0.063861,0.066041,0.066292,0.063265,0.061373,0.061692,0.061279,0.060667,0.061734,0.059690,0.063093,0.063198,0.066355,0.064086,0.060207,0.063647)
lines(x, y,type="l",col=linecols[3],lwd=2)
x <- c(-10000.000000,-9950.000000,-9900.000000,-9850.000000,-9800.000000,-9750.000000,-9700.000000,-9650.000000,-9600.000000,-9550.000000,-9500.000000,-9450.000000,-9400.000000,-9350.000000,-9300.000000,-9250.000000,-9200.000000,-9150.000000,-9100.000000,-9050.000000,-9000.000000,-8950.000000,-8900.000000,-8850.000000,-8800.000000,-8750.000000,-8700.000000,-8650.000000,-8600.000000,-8550.000000,-8500.000000,-8450.000000,-8400.000000,-8350.000000,-8300.000000,-8250.000000,-8200.000000,-8150.000000,-8100.000000,-8050.000000,-8000.000000,-7950.000000,-7900.000000,-7850.000000,-7800.000000,-7750.000000,-7700.000000,-7650.000000,-7600.000000,-7550.000000,-7500.000000,-7450.000000,-7400.000000,-7350.000000,-7300.000000,-7250.000000,-7200.000000,-7150.000000,-7100.000000,-7050.000000,-7000.000000,-6950.000000,-6900.000000,-6850.000000,-6800.000000,-6750.000000,-6700.000000,-6650.000000,-6600.000000,-6550.000000,-6500.000000,-6450.000000,-6400.000000,-6350.000000,-6300.000000,-6250.000000,-6200.000000,-6150.000000,-6100.000000,-6050.000000,-6000.000000,-5950.000000,-5900.000000,-5850.000000,-5800.000000,-5750.000000,-5700.000000,-5650.000000,-5600.000000,-5550.000000,-5500.000000,-5450.000000,-5400.000000,-5350.000000,-5300.000000,-5250.000000,-5200.000000,-5150.000000,-5100.000000,-5050.000000,-5000.000000,-4950.000000,-4900.000000,-4850.000000,-4800.000000,-4750.000000,-4700.000000,-4650.000000,-4600.000000,-4550.000000,-4500.000000,-4450.000000,-4400.000000,-4350.000000,-4300.000000,-4250.000000,-4200.000000,-4150.000000,-4100.000000,-4050.000000,-4000.000000,-3950.000000,-3900.000000,-3850.000000,-3800.000000,-3750.000000,-3700.000000,-3650.000000,-3600.000000,-3550.000000,-3500.000000,-3450.000000,-3400.000000,-3350.000000,-3300.000000,-3250.000000,-3200.000000,-3150.000000,-3100.000000,-3050.000000,-3000.000000,-2950.000000,-2900.000000,-2850.000000,-2800.000000,-2750.000000,-2700.000000,-2650.000000,-2600.000000,-2550.000000,-2500.000000,-2450.000000,-2400.000000,-2350.000000,-2300.000000,-2250.000000,-2200.000000,-2150.000000,-2100.000000,-2050.000000,-2000.000000,-1950.000000,-1900.000000,-1850.000000,-1800.000000,-1750.000000,-1700.000000,-1650.000000,-1600.000000,-1550.000000,-1500.000000,-1450.000000,-1400.000000,-1350.000000,-1300.000000,-1250.000000,-1200.000000,-1150.000000,-1100.000000,-1050.000000,-1000.000000,-950.000000,-900.000000,-850.000000,-800.000000,-750.000000,-700.000000,-650.000000,-600.000000,-550.000000,-500.000000,-450.000000,-400.000000,-350.000000,-300.000000,-250.000000,-200.000000,-150.000000,-100.000000,-50.000000,0.000000,50.000000,100.000000,150.000000,200.000000,250.000000,300.000000,350.000000,400.000000,450.000000,500.000000,550.000000,600.000000,650.000000,700.000000,750.000000,800.000000,850.000000,900.000000,950.000000,1000.000000,1050.000000,1100.000000,1150.000000,1200.000000,1250.000000,1300.000000,1350.000000,1400.000000,1450.000000,1500.000000,1550.000000,1600.000000,1650.000000,1700.000000,1750.000000,1800.000000,1850.000000,1900.000000,1950.000000,2000.000000,2050.000000,2100.000000,2150.000000,2200.000000,2250.000000,2300.000000,2350.000000,2400.000000,2450.000000,2500.000000,2550.000000,2600.000000,2650.000000,2700.000000,2750.000000,2800.000000,2850.000000,2900.000000,2950.000000,3000.000000,3050.000000,3100.000000,3150.000000,3200.000000,3250.000000,3300.000000,3350.000000,3400.000000,3450.000000,3500.000000,3550.000000,3600.000000,3650.000000,3700.000000,3750.000000,3800.000000,3850.000000,3900.000000,3950.000000,4000.000000,4050.000000,4100.000000,4150.000000,4200.000000,4250.000000,4300.000000,4350.000000,4400.000000,4450.000000,4500.000000,4550.000000,4600.000000,4650.000000,4700.000000,4750.000000,4800.000000,4850.000000,4900.000000,4950.000000,5000.000000,5050.000000,5100.000000,5150.000000,5200.000000,5250.000000,5300.000000,5350.000000,5400.000000,5450.000000,5500.000000,5550.000000,5600.000000,5650.000000,5700.000000,5750.000000,5800.000000,5850.000000,5900.000000,5950.000000,6000.000000,6050.000000,6100.000000,6150.000000,6200.000000,6250.000000,6300.000000,6350.000000,6400.000000,6450.000000,6500.000000,6550.000000,6600.000000,6650.000000,6700.000000,6750.000000,6800.000000,6850.000000,6900.000000,6950.000000,7000.000000,7050.000000,7100.000000,7150.000000,7200.000000,7250.000000,7300.000000,7350.000000,7400.000000,7450.000000,7500.000000,7550.000000,7600.000000,7650.000000,7700.000000,7750.000000,7800.000000,7850.000000,7900.000000,7950.000000,8000.000000,8050.000000,8100.000000,8150.000000,8200.000000,8250.000000,8300.000000,8350.000000,8400.000000,8450.000000,8500.000000,8550.000000,8600.000000,8650.000000,8700.000000,8750.000000,8800.000000,8850.000000,8900.000000,8950.000000,9000.000000,9050.000000,9100.000000,9150.000000,9200.000000,9250.000000,9300.000000,9350.000000,9400.000000,9450.000000,9500.000000,9550.000000,9600.000000,9650.000000,9700.000000,9750.000000,9800.000000,9850.000000,9900.000000,9950.000000,10000.000000)
y<-c(0.047852,0.047703,0.046920,0.048156,0.047288,0.046137,0.048390,0.051628,0.055499,0.055904,0.058428,0.059951,0.056697,0.052358,0.050382,0.051282,0.050973,0.048981,0.047575,0.052443,0.052517,0.053524,0.049051,0.049450,0.047767,0.049801,0.050515,0.054887,0.056053,0.054892,0.053279,0.053566,0.057885,0.057326,0.057550,0.059547,0.058290,0.054259,0.050371,0.051990,0.050813,0.052288,0.054818,0.057811,0.052570,0.049684,0.050648,0.054424,0.054711,0.053753,0.050770,0.050440,0.052725,0.054903,0.051351,0.046122,0.041877,0.043358,0.047096,0.049977,0.052043,0.049801,0.051165,0.052427,0.055323,0.053657,0.051915,0.048965,0.046516,0.049956,0.052736,0.058013,0.056043,0.054519,0.052331,0.051021,0.056091,0.057928,0.058178,0.054834,0.052262,0.056618,0.060170,0.062390,0.058008,0.056767,0.056762,0.058732,0.055244,0.057944,0.060233,0.063908,0.064025,0.061112,0.061437,0.062236,0.061554,0.056884,0.054275,0.055952,0.058359,0.058050,0.059765,0.062992,0.061948,0.056080,0.050605,0.050158,0.053668,0.057235,0.057954,0.058902,0.055585,0.055473,0.053353,0.052528,0.053433,0.055718,0.062603,0.068019,0.072205,0.069617,0.065953,0.062326,0.062161,0.061315,0.062907,0.066395,0.069558,0.070075,0.065964,0.064558,0.060186,0.060303,0.060239,0.062044,0.060771,0.056581,0.055681,0.058178,0.060521,0.062076,0.064030,0.063077,0.062151,0.063844,0.072498,0.077914,0.073254,0.066358,0.064068,0.065708,0.068121,0.069596,0.070272,0.069830,0.069015,0.071113,0.075017,0.078382,0.078020,0.072349,0.066395,0.065809,0.069872,0.071965,0.072104,0.073212,0.075943,0.077946,0.077749,0.078553,0.079437,0.076684,0.078835,0.077940,0.084331,0.083415,0.089379,0.088815,0.089257,0.083399,0.079511,0.075736,0.076476,0.075927,0.072615,0.067050,0.069271,0.070895,0.073286,0.065836,0.063573,0.061490,0.061634,0.058002,0.060303,0.070298,0.084283,0.091488,0.090204,0.089762,0.089619,0.091919,0.095934,0.100147,0.103257,0.108822,0.113024,0.120298,0.120388,0.127279,0.124414,0.116112,0.107427,0.105254,0.110025,0.106308,0.108247,0.103688,0.105946,0.107517,0.112880,0.113034,0.105797,0.104221,0.099859,0.099258,0.094103,0.094918,0.092228,0.092878,0.089198,0.091419,0.092878,0.089858,0.087398,0.082946,0.087425,0.084341,0.084288,0.082850,0.082115,0.080688,0.082073,0.084432,0.082429,0.074378,0.073685,0.069787,0.069548,0.064771,0.065165,0.062630,0.062087,0.060761,0.065655,0.066725,0.063200,0.056794,0.051074,0.054104,0.052528,0.056133,0.059866,0.062390,0.059355,0.052448,0.051426,0.051958,0.054488,0.054653,0.054834,0.053678,0.053934,0.053534,0.053540,0.050888,0.050195,0.050637,0.054003,0.053854,0.052842,0.050696,0.049253,0.049983,0.050877,0.049008,0.045152,0.044348,0.046446,0.045834,0.044220,0.045536,0.051543,0.050483,0.048608,0.045706,0.047644,0.047639,0.047485,0.047874,0.046462,0.045136,0.042511,0.044364,0.045408,0.049450,0.048337,0.047101,0.043747,0.043811,0.045014,0.041813,0.043006,0.040445,0.042585,0.045403,0.048252,0.048640,0.042607,0.040562,0.038943,0.038134,0.038714,0.042852,0.048885,0.046457,0.044593,0.039694,0.039550,0.037734,0.039129,0.040972,0.042586,0.042255,0.040855,0.039140,0.039316,0.041292,0.040849,0.041228,0.038975,0.040258,0.038847,0.043651,0.047176,0.047911,0.044157,0.039524,0.040434,0.041899,0.043619,0.040083,0.038799,0.038357,0.041542,0.040493,0.039119,0.038581,0.038767,0.038767,0.036989,0.036557,0.038501,0.038682,0.039721,0.038432,0.040732,0.042564,0.047165,0.046936,0.042719,0.037612,0.035881,0.037196,0.038517,0.037681,0.038480,0.037947,0.039385,0.040210,0.041281,0.041728,0.041808,0.040897,0.039055,0.039465,0.040195,0.040764,0.042197,0.040615,0.044401,0.043475,0.046276,0.044790,0.042729,0.039225,0.035301,0.033416,0.035157)
lines(x, y,type="l",col=linecols[4],lwd=2)
# legend("topleft",legend=c("hiF-T","6d","24d","niPSC-T"),col=linecols,pch=15,bty="n")
abline(v=0.000000,lty=2,col=c("black"))
dev.off()
