# Supplementary material for: Unique molecular events during reprogramming of human somatic cells to induced pluripotent stem cells (iPSCs) at naïve state
Source: eLife. 2018 Jan 30;7:e29518. doi: 10.7554/eLife.29518 (PMC5807049; doi:10.7554/eLife.29518)
Supplement: Source data 1. — The Source Data files include the source R code for Figures 2–6. The R scripts use the data in the ‘Expression Data’ folder with the relative path. The ‘Expression Data’ folder contains the non-redundant related gene expression, methylation and histone modification tables for the main figures and figure supplements. [file elife-29518-data1.zip › Source Data/Figure 5-source code data/Fig5D/K27me3_c5.R]

library(gplots)
pdf("K27me3_c5.pdf",height=3.5,width=4.1)
cr <- colorRampPalette(col=c("#C8524D", "#BDD791", "#447CBE", "#775A9C"), bias=1)
linecols <- cr(3)
linecols <- c(linecols, "black")
x<-c(-10000.000000,-9950.000000,-9900.000000,-9850.000000,-9800.000000,-9750.000000,-9700.000000,-9650.000000,-9600.000000,-9550.000000,-9500.000000,-9450.000000,-9400.000000,-9350.000000,-9300.000000,-9250.000000,-9200.000000,-9150.000000,-9100.000000,-9050.000000,-9000.000000,-8950.000000,-8900.000000,-8850.000000,-8800.000000,-8750.000000,-8700.000000,-8650.000000,-8600.000000,-8550.000000,-8500.000000,-8450.000000,-8400.000000,-8350.000000,-8300.000000,-8250.000000,-8200.000000,-8150.000000,-8100.000000,-8050.000000,-8000.000000,-7950.000000,-7900.000000,-7850.000000,-7800.000000,-7750.000000,-7700.000000,-7650.000000,-7600.000000,-7550.000000,-7500.000000,-7450.000000,-7400.000000,-7350.000000,-7300.000000,-7250.000000,-7200.000000,-7150.000000,-7100.000000,-7050.000000,-7000.000000,-6950.000000,-6900.000000,-6850.000000,-6800.000000,-6750.000000,-6700.000000,-6650.000000,-6600.000000,-6550.000000,-6500.000000,-6450.000000,-6400.000000,-6350.000000,-6300.000000,-6250.000000,-6200.000000,-6150.000000,-6100.000000,-6050.000000,-6000.000000,-5950.000000,-5900.000000,-5850.000000,-5800.000000,-5750.000000,-5700.000000,-5650.000000,-5600.000000,-5550.000000,-5500.000000,-5450.000000,-5400.000000,-5350.000000,-5300.000000,-5250.000000,-5200.000000,-5150.000000,-5100.000000,-5050.000000,-5000.000000,-4950.000000,-4900.000000,-4850.000000,-4800.000000,-4750.000000,-4700.000000,-4650.000000,-4600.000000,-4550.000000,-4500.000000,-4450.000000,-4400.000000,-4350.000000,-4300.000000,-4250.000000,-4200.000000,-4150.000000,-4100.000000,-4050.000000,-4000.000000,-3950.000000,-3900.000000,-3850.000000,-3800.000000,-3750.000000,-3700.000000,-3650.000000,-3600.000000,-3550.000000,-3500.000000,-3450.000000,-3400.000000,-3350.000000,-3300.000000,-3250.000000,-3200.000000,-3150.000000,-3100.000000,-3050.000000,-3000.000000,-2950.000000,-2900.000000,-2850.000000,-2800.000000,-2750.000000,-2700.000000,-2650.000000,-2600.000000,-2550.000000,-2500.000000,-2450.000000,-2400.000000,-2350.000000,-2300.000000,-2250.000000,-2200.000000,-2150.000000,-2100.000000,-2050.000000,-2000.000000,-1950.000000,-1900.000000,-1850.000000,-1800.000000,-1750.000000,-1700.000000,-1650.000000,-1600.000000,-1550.000000,-1500.000000,-1450.000000,-1400.000000,-1350.000000,-1300.000000,-1250.000000,-1200.000000,-1150.000000,-1100.000000,-1050.000000,-1000.000000,-950.000000,-900.000000,-850.000000,-800.000000,-750.000000,-700.000000,-650.000000,-600.000000,-550.000000,-500.000000,-450.000000,-400.000000,-350.000000,-300.000000,-250.000000,-200.000000,-150.000000,-100.000000,-50.000000,0.000000,50.000000,100.000000,150.000000,200.000000,250.000000,300.000000,350.000000,400.000000,450.000000,500.000000,550.000000,600.000000,650.000000,700.000000,750.000000,800.000000,850.000000,900.000000,950.000000,1000.000000,1050.000000,1100.000000,1150.000000,1200.000000,1250.000000,1300.000000,1350.000000,1400.000000,1450.000000,1500.000000,1550.000000,1600.000000,1650.000000,1700.000000,1750.000000,1800.000000,1850.000000,1900.000000,1950.000000,2000.000000,2050.000000,2100.000000,2150.000000,2200.000000,2250.000000,2300.000000,2350.000000,2400.000000,2450.000000,2500.000000,2550.000000,2600.000000,2650.000000,2700.000000,2750.000000,2800.000000,2850.000000,2900.000000,2950.000000,3000.000000,3050.000000,3100.000000,3150.000000,3200.000000,3250.000000,3300.000000,3350.000000,3400.000000,3450.000000,3500.000000,3550.000000,3600.000000,3650.000000,3700.000000,3750.000000,3800.000000,3850.000000,3900.000000,3950.000000,4000.000000,4050.000000,4100.000000,4150.000000,4200.000000,4250.000000,4300.000000,4350.000000,4400.000000,4450.000000,4500.000000,4550.000000,4600.000000,4650.000000,4700.000000,4750.000000,4800.000000,4850.000000,4900.000000,4950.000000,5000.000000,5050.000000,5100.000000,5150.000000,5200.000000,5250.000000,5300.000000,5350.000000,5400.000000,5450.000000,5500.000000,5550.000000,5600.000000,5650.000000,5700.000000,5750.000000,5800.000000,5850.000000,5900.000000,5950.000000,6000.000000,6050.000000,6100.000000,6150.000000,6200.000000,6250.000000,6300.000000,6350.000000,6400.000000,6450.000000,6500.000000,6550.000000,6600.000000,6650.000000,6700.000000,6750.000000,6800.000000,6850.000000,6900.000000,6950.000000,7000.000000,7050.000000,7100.000000,7150.000000,7200.000000,7250.000000,7300.000000,7350.000000,7400.000000,7450.000000,7500.000000,7550.000000,7600.000000,7650.000000,7700.000000,7750.000000,7800.000000,7850.000000,7900.000000,7950.000000,8000.000000,8050.000000,8100.000000,8150.000000,8200.000000,8250.000000,8300.000000,8350.000000,8400.000000,8450.000000,8500.000000,8550.000000,8600.000000,8650.000000,8700.000000,8750.000000,8800.000000,8850.000000,8900.000000,8950.000000,9000.000000,9050.000000,9100.000000,9150.000000,9200.000000,9250.000000,9300.000000,9350.000000,9400.000000,9450.000000,9500.000000,9550.000000,9600.000000,9650.000000,9700.000000,9750.000000,9800.000000,9850.000000,9900.000000,9950.000000,10000.000000)
y<-c(0.078099,0.080268,0.081212,0.081603,0.079701,0.078655,0.077403,0.076582,0.076987,0.081103,0.082456,0.080860,0.078552,0.078903,0.078963,0.078898,0.080100,0.082621,0.082979,0.083124,0.083047,0.082187,0.079430,0.077608,0.079073,0.080787,0.083008,0.083679,0.087499,0.086972,0.085671,0.082926,0.083005,0.084628,0.084909,0.084829,0.084178,0.082422,0.082007,0.080563,0.081967,0.080727,0.081789,0.080148,0.082207,0.083936,0.085027,0.084837,0.084140,0.084260,0.082640,0.084343,0.084849,0.085421,0.081620,0.080551,0.082674,0.083227,0.083282,0.080953,0.080022,0.078121,0.077801,0.080170,0.083127,0.083580,0.082282,0.080921,0.083237,0.083188,0.084783,0.082558,0.082903,0.081668,0.080632,0.080058,0.080387,0.081704,0.082828,0.081927,0.082654,0.083109,0.082562,0.082091,0.081711,0.083367,0.082598,0.081298,0.082084,0.083109,0.083633,0.084364,0.086378,0.087674,0.086292,0.084947,0.085629,0.085022,0.082369,0.079797,0.082140,0.085586,0.087947,0.086974,0.086634,0.087934,0.089841,0.088915,0.087793,0.086173,0.087730,0.086195,0.084707,0.089255,0.094076,0.095210,0.093538,0.091753,0.092002,0.088514,0.088676,0.090308,0.092307,0.091467,0.090441,0.088328,0.089061,0.090474,0.093136,0.093492,0.093475,0.091606,0.092163,0.094072,0.094988,0.096092,0.095074,0.096393,0.094352,0.096436,0.098659,0.099844,0.097606,0.094406,0.092578,0.094264,0.097929,0.103073,0.103129,0.101643,0.099699,0.099215,0.101389,0.102450,0.103196,0.102489,0.103280,0.104931,0.105747,0.108110,0.109359,0.109248,0.107265,0.107963,0.109403,0.111306,0.112939,0.114520,0.115007,0.115555,0.116272,0.116244,0.116435,0.119087,0.125442,0.126532,0.126678,0.127087,0.128864,0.130228,0.132145,0.139956,0.146174,0.145405,0.143783,0.148705,0.157060,0.163992,0.168860,0.172824,0.178635,0.179579,0.183872,0.184638,0.187473,0.190324,0.193783,0.200013,0.206261,0.214169,0.216054,0.221593,0.223462,0.226106,0.222930,0.224293,0.228657,0.230071,0.229916,0.227782,0.226004,0.219941,0.213590,0.207587,0.200694,0.194101,0.187724,0.186684,0.183800,0.179858,0.173235,0.169532,0.166442,0.163372,0.158588,0.153603,0.148856,0.144018,0.138685,0.135353,0.130951,0.131222,0.128700,0.126296,0.122566,0.119978,0.119772,0.119670,0.116345,0.114878,0.111852,0.109635,0.105750,0.102777,0.101847,0.099457,0.098843,0.098410,0.100072,0.100948,0.101964,0.100644,0.098700,0.098006,0.097591,0.095854,0.094810,0.094949,0.093477,0.090478,0.086490,0.086768,0.087934,0.088646,0.088355,0.084971,0.084181,0.083573,0.085816,0.086676,0.085569,0.082780,0.081358,0.080623,0.081314,0.080292,0.080187,0.081588,0.083950,0.085230,0.083838,0.082081,0.079810,0.080021,0.078616,0.077858,0.076479,0.075623,0.074762,0.072619,0.071909,0.072074,0.074396,0.075968,0.078707,0.079824,0.079628,0.076234,0.075673,0.075693,0.078301,0.077239,0.075714,0.074758,0.074301,0.076157,0.077036,0.080264,0.081427,0.081591,0.080137,0.078355,0.076558,0.075325,0.073564,0.074095,0.074656,0.078533,0.080531,0.080822,0.080563,0.080946,0.079910,0.078730,0.075813,0.075852,0.077041,0.078898,0.081027,0.079892,0.077087,0.074412,0.074839,0.076789,0.077658,0.077194,0.078180,0.079191,0.078655,0.077354,0.075518,0.075520,0.075471,0.075703,0.075871,0.076203,0.075173,0.074238,0.073884,0.075991,0.077580,0.078570,0.078332,0.077703,0.076078,0.073901,0.072735,0.072084,0.072495,0.072966,0.075416,0.075672,0.074583,0.070694,0.070355,0.070540,0.072432,0.071867,0.072946,0.073690,0.072950,0.072323,0.069952,0.069285,0.068445,0.070437,0.071569,0.071024,0.069976,0.071183,0.072729,0.074123,0.071457,0.068609,0.065616,0.066433,0.066832,0.065907,0.065630,0.065941,0.069134,0.070286,0.069878,0.068501,0.067624,0.067591,0.066415,0.066872,0.066290,0.068205,0.066537)
plot(x, y,type="l",main="",xlab="Relative Distance from TSS (bp)",ylab="Reads per million",col=linecols[1],ylim=c(0,0.6),xaxt="s",yaxt="s",lwd=2)
x <- c(-10000.000000,-9950.000000,-9900.000000,-9850.000000,-9800.000000,-9750.000000,-9700.000000,-9650.000000,-9600.000000,-9550.000000,-9500.000000,-9450.000000,-9400.000000,-9350.000000,-9300.000000,-9250.000000,-9200.000000,-9150.000000,-9100.000000,-9050.000000,-9000.000000,-8950.000000,-8900.000000,-8850.000000,-8800.000000,-8750.000000,-8700.000000,-8650.000000,-8600.000000,-8550.000000,-8500.000000,-8450.000000,-8400.000000,-8350.000000,-8300.000000,-8250.000000,-8200.000000,-8150.000000,-8100.000000,-8050.000000,-8000.000000,-7950.000000,-7900.000000,-7850.000000,-7800.000000,-7750.000000,-7700.000000,-7650.000000,-7600.000000,-7550.000000,-7500.000000,-7450.000000,-7400.000000,-7350.000000,-7300.000000,-7250.000000,-7200.000000,-7150.000000,-7100.000000,-7050.000000,-7000.000000,-6950.000000,-6900.000000,-6850.000000,-6800.000000,-6750.000000,-6700.000000,-6650.000000,-6600.000000,-6550.000000,-6500.000000,-6450.000000,-6400.000000,-6350.000000,-6300.000000,-6250.000000,-6200.000000,-6150.000000,-6100.000000,-6050.000000,-6000.000000,-5950.000000,-5900.000000,-5850.000000,-5800.000000,-5750.000000,-5700.000000,-5650.000000,-5600.000000,-5550.000000,-5500.000000,-5450.000000,-5400.000000,-5350.000000,-5300.000000,-5250.000000,-5200.000000,-5150.000000,-5100.000000,-5050.000000,-5000.000000,-4950.000000,-4900.000000,-4850.000000,-4800.000000,-4750.000000,-4700.000000,-4650.000000,-4600.000000,-4550.000000,-4500.000000,-4450.000000,-4400.000000,-4350.000000,-4300.000000,-4250.000000,-4200.000000,-4150.000000,-4100.000000,-4050.000000,-4000.000000,-3950.000000,-3900.000000,-3850.000000,-3800.000000,-3750.000000,-3700.000000,-3650.000000,-3600.000000,-3550.000000,-3500.000000,-3450.000000,-3400.000000,-3350.000000,-3300.000000,-3250.000000,-3200.000000,-3150.000000,-3100.000000,-3050.000000,-3000.000000,-2950.000000,-2900.000000,-2850.000000,-2800.000000,-2750.000000,-2700.000000,-2650.000000,-2600.000000,-2550.000000,-2500.000000,-2450.000000,-2400.000000,-2350.000000,-2300.000000,-2250.000000,-2200.000000,-2150.000000,-2100.000000,-2050.000000,-2000.000000,-1950.000000,-1900.000000,-1850.000000,-1800.000000,-1750.000000,-1700.000000,-1650.000000,-1600.000000,-1550.000000,-1500.000000,-1450.000000,-1400.000000,-1350.000000,-1300.000000,-1250.000000,-1200.000000,-1150.000000,-1100.000000,-1050.000000,-1000.000000,-950.000000,-900.000000,-850.000000,-800.000000,-750.000000,-700.000000,-650.000000,-600.000000,-550.000000,-500.000000,-450.000000,-400.000000,-350.000000,-300.000000,-250.000000,-200.000000,-150.000000,-100.000000,-50.000000,0.000000,50.000000,100.000000,150.000000,200.000000,250.000000,300.000000,350.000000,400.000000,450.000000,500.000000,550.000000,600.000000,650.000000,700.000000,750.000000,800.000000,850.000000,900.000000,950.000000,1000.000000,1050.000000,1100.000000,1150.000000,1200.000000,1250.000000,1300.000000,1350.000000,1400.000000,1450.000000,1500.000000,1550.000000,1600.000000,1650.000000,1700.000000,1750.000000,1800.000000,1850.000000,1900.000000,1950.000000,2000.000000,2050.000000,2100.000000,2150.000000,2200.000000,2250.000000,2300.000000,2350.000000,2400.000000,2450.000000,2500.000000,2550.000000,2600.000000,2650.000000,2700.000000,2750.000000,2800.000000,2850.000000,2900.000000,2950.000000,3000.000000,3050.000000,3100.000000,3150.000000,3200.000000,3250.000000,3300.000000,3350.000000,3400.000000,3450.000000,3500.000000,3550.000000,3600.000000,3650.000000,3700.000000,3750.000000,3800.000000,3850.000000,3900.000000,3950.000000,4000.000000,4050.000000,4100.000000,4150.000000,4200.000000,4250.000000,4300.000000,4350.000000,4400.000000,4450.000000,4500.000000,4550.000000,4600.000000,4650.000000,4700.000000,4750.000000,4800.000000,4850.000000,4900.000000,4950.000000,5000.000000,5050.000000,5100.000000,5150.000000,5200.000000,5250.000000,5300.000000,5350.000000,5400.000000,5450.000000,5500.000000,5550.000000,5600.000000,5650.000000,5700.000000,5750.000000,5800.000000,5850.000000,5900.000000,5950.000000,6000.000000,6050.000000,6100.000000,6150.000000,6200.000000,6250.000000,6300.000000,6350.000000,6400.000000,6450.000000,6500.000000,6550.000000,6600.000000,6650.000000,6700.000000,6750.000000,6800.000000,6850.000000,6900.000000,6950.000000,7000.000000,7050.000000,7100.000000,7150.000000,7200.000000,7250.000000,7300.000000,7350.000000,7400.000000,7450.000000,7500.000000,7550.000000,7600.000000,7650.000000,7700.000000,7750.000000,7800.000000,7850.000000,7900.000000,7950.000000,8000.000000,8050.000000,8100.000000,8150.000000,8200.000000,8250.000000,8300.000000,8350.000000,8400.000000,8450.000000,8500.000000,8550.000000,8600.000000,8650.000000,8700.000000,8750.000000,8800.000000,8850.000000,8900.000000,8950.000000,9000.000000,9050.000000,9100.000000,9150.000000,9200.000000,9250.000000,9300.000000,9350.000000,9400.000000,9450.000000,9500.000000,9550.000000,9600.000000,9650.000000,9700.000000,9750.000000,9800.000000,9850.000000,9900.000000,9950.000000,10000.000000)
y<-c(0.088702,0.092318,0.099583,0.098341,0.095593,0.091484,0.095024,0.097754,0.097014,0.088816,0.083972,0.086200,0.090716,0.093749,0.092853,0.092057,0.094735,0.096105,0.098052,0.096792,0.096541,0.095858,0.096503,0.093887,0.091868,0.091332,0.094209,0.095540,0.094427,0.095640,0.098005,0.096920,0.089768,0.085982,0.086716,0.090185,0.088811,0.088133,0.090441,0.096318,0.100668,0.101199,0.100005,0.099066,0.097948,0.096650,0.097105,0.096621,0.097886,0.096218,0.098545,0.095161,0.091925,0.087337,0.085806,0.087034,0.088081,0.090380,0.093972,0.097583,0.099142,0.095616,0.091692,0.090403,0.092327,0.090664,0.092526,0.094967,0.101213,0.105844,0.107431,0.107166,0.104744,0.103469,0.099749,0.094711,0.094228,0.098024,0.097033,0.094621,0.093773,0.096218,0.095825,0.092493,0.093868,0.094612,0.096067,0.093792,0.097180,0.101957,0.103588,0.101725,0.102498,0.102645,0.102370,0.093446,0.088285,0.083911,0.084053,0.087674,0.091697,0.099441,0.101474,0.101100,0.103521,0.104843,0.108000,0.103550,0.099739,0.099668,0.097702,0.101332,0.103464,0.108388,0.108497,0.107246,0.106109,0.108346,0.108848,0.112616,0.108151,0.105166,0.101554,0.105853,0.103460,0.098431,0.095351,0.100697,0.102365,0.103782,0.099825,0.101588,0.104858,0.104488,0.103431,0.101128,0.103749,0.105934,0.103820,0.103388,0.103564,0.108166,0.111199,0.115388,0.118061,0.119104,0.115450,0.112924,0.113232,0.117203,0.119061,0.121487,0.117881,0.114075,0.114502,0.115407,0.119663,0.118260,0.122942,0.124345,0.123615,0.120843,0.122326,0.124113,0.125009,0.126113,0.128791,0.129700,0.125786,0.125312,0.128250,0.132170,0.136155,0.139449,0.139435,0.141525,0.144003,0.146723,0.147728,0.148709,0.149989,0.150273,0.152283,0.155643,0.154666,0.150738,0.145676,0.140051,0.141965,0.149842,0.157586,0.160173,0.153865,0.155306,0.160225,0.172775,0.179969,0.184196,0.182120,0.174841,0.170126,0.171452,0.178637,0.185812,0.194423,0.198906,0.203048,0.201309,0.204134,0.200726,0.201096,0.198845,0.197148,0.198399,0.195802,0.193812,0.191068,0.189153,0.185859,0.181888,0.184182,0.184258,0.180841,0.175158,0.171396,0.172253,0.170794,0.163457,0.158064,0.154638,0.156917,0.151766,0.147268,0.149586,0.153126,0.155500,0.149505,0.146818,0.142648,0.141600,0.136544,0.135975,0.131354,0.129696,0.121867,0.119307,0.116184,0.120331,0.123535,0.125402,0.122625,0.121118,0.114611,0.109948,0.108080,0.110189,0.113777,0.113199,0.114445,0.113379,0.115298,0.118511,0.119450,0.113573,0.109327,0.109346,0.113493,0.112436,0.109583,0.108407,0.108000,0.110260,0.107194,0.104640,0.100417,0.101825,0.108137,0.111943,0.114099,0.110867,0.108322,0.104303,0.101583,0.102393,0.108445,0.107521,0.107772,0.100460,0.102256,0.097043,0.097777,0.095185,0.096687,0.095043,0.096365,0.097033,0.097436,0.092896,0.095924,0.097545,0.103735,0.099782,0.098886,0.098304,0.101810,0.106232,0.102706,0.100597,0.094204,0.096782,0.099773,0.099142,0.093958,0.089669,0.093967,0.095214,0.094365,0.096266,0.098811,0.098114,0.099815,0.106398,0.113744,0.110621,0.105763,0.096858,0.090403,0.088910,0.091669,0.095868,0.095299,0.094669,0.097223,0.099085,0.100393,0.103711,0.105673,0.105028,0.098123,0.092541,0.090256,0.090413,0.089830,0.093233,0.099109,0.103194,0.098251,0.090399,0.089413,0.094522,0.097697,0.098848,0.098190,0.097801,0.096365,0.095711,0.090313,0.090939,0.090228,0.092560,0.090479,0.090555,0.089470,0.089124,0.091436,0.092413,0.093029,0.093332,0.097939,0.101564,0.095678,0.092934,0.087626,0.089176,0.085849,0.084323,0.081934,0.081105,0.083304,0.086930,0.094650,0.096237,0.098588,0.097678,0.098867,0.094711,0.095024,0.092962,0.092659,0.088000,0.084858,0.082285,0.078901,0.079176,0.082612,0.086906,0.090323,0.092346,0.093834,0.090612,0.085996)
lines(x, y,type="l",col=linecols[2],lwd=2)
x <- c(-10000.000000,-9950.000000,-9900.000000,-9850.000000,-9800.000000,-9750.000000,-9700.000000,-9650.000000,-9600.000000,-9550.000000,-9500.000000,-9450.000000,-9400.000000,-9350.000000,-9300.000000,-9250.000000,-9200.000000,-9150.000000,-9100.000000,-9050.000000,-9000.000000,-8950.000000,-8900.000000,-8850.000000,-8800.000000,-8750.000000,-8700.000000,-8650.000000,-8600.000000,-8550.000000,-8500.000000,-8450.000000,-8400.000000,-8350.000000,-8300.000000,-8250.000000,-8200.000000,-8150.000000,-8100.000000,-8050.000000,-8000.000000,-7950.000000,-7900.000000,-7850.000000,-7800.000000,-7750.000000,-7700.000000,-7650.000000,-7600.000000,-7550.000000,-7500.000000,-7450.000000,-7400.000000,-7350.000000,-7300.000000,-7250.000000,-7200.000000,-7150.000000,-7100.000000,-7050.000000,-7000.000000,-6950.000000,-6900.000000,-6850.000000,-6800.000000,-6750.000000,-6700.000000,-6650.000000,-6600.000000,-6550.000000,-6500.000000,-6450.000000,-6400.000000,-6350.000000,-6300.000000,-6250.000000,-6200.000000,-6150.000000,-6100.000000,-6050.000000,-6000.000000,-5950.000000,-5900.000000,-5850.000000,-5800.000000,-5750.000000,-5700.000000,-5650.000000,-5600.000000,-5550.000000,-5500.000000,-5450.000000,-5400.000000,-5350.000000,-5300.000000,-5250.000000,-5200.000000,-5150.000000,-5100.000000,-5050.000000,-5000.000000,-4950.000000,-4900.000000,-4850.000000,-4800.000000,-4750.000000,-4700.000000,-4650.000000,-4600.000000,-4550.000000,-4500.000000,-4450.000000,-4400.000000,-4350.000000,-4300.000000,-4250.000000,-4200.000000,-4150.000000,-4100.000000,-4050.000000,-4000.000000,-3950.000000,-3900.000000,-3850.000000,-3800.000000,-3750.000000,-3700.000000,-3650.000000,-3600.000000,-3550.000000,-3500.000000,-3450.000000,-3400.000000,-3350.000000,-3300.000000,-3250.000000,-3200.000000,-3150.000000,-3100.000000,-3050.000000,-3000.000000,-2950.000000,-2900.000000,-2850.000000,-2800.000000,-2750.000000,-2700.000000,-2650.000000,-2600.000000,-2550.000000,-2500.000000,-2450.000000,-2400.000000,-2350.000000,-2300.000000,-2250.000000,-2200.000000,-2150.000000,-2100.000000,-2050.000000,-2000.000000,-1950.000000,-1900.000000,-1850.000000,-1800.000000,-1750.000000,-1700.000000,-1650.000000,-1600.000000,-1550.000000,-1500.000000,-1450.000000,-1400.000000,-1350.000000,-1300.000000,-1250.000000,-1200.000000,-1150.000000,-1100.000000,-1050.000000,-1000.000000,-950.000000,-900.000000,-850.000000,-800.000000,-750.000000,-700.000000,-650.000000,-600.000000,-550.000000,-500.000000,-450.000000,-400.000000,-350.000000,-300.000000,-250.000000,-200.000000,-150.000000,-100.000000,-50.000000,0.000000,50.000000,100.000000,150.000000,200.000000,250.000000,300.000000,350.000000,400.000000,450.000000,500.000000,550.000000,600.000000,650.000000,700.000000,750.000000,800.000000,850.000000,900.000000,950.000000,1000.000000,1050.000000,1100.000000,1150.000000,1200.000000,1250.000000,1300.000000,1350.000000,1400.000000,1450.000000,1500.000000,1550.000000,1600.000000,1650.000000,1700.000000,1750.000000,1800.000000,1850.000000,1900.000000,1950.000000,2000.000000,2050.000000,2100.000000,2150.000000,2200.000000,2250.000000,2300.000000,2350.000000,2400.000000,2450.000000,2500.000000,2550.000000,2600.000000,2650.000000,2700.000000,2750.000000,2800.000000,2850.000000,2900.000000,2950.000000,3000.000000,3050.000000,3100.000000,3150.000000,3200.000000,3250.000000,3300.000000,3350.000000,3400.000000,3450.000000,3500.000000,3550.000000,3600.000000,3650.000000,3700.000000,3750.000000,3800.000000,3850.000000,3900.000000,3950.000000,4000.000000,4050.000000,4100.000000,4150.000000,4200.000000,4250.000000,4300.000000,4350.000000,4400.000000,4450.000000,4500.000000,4550.000000,4600.000000,4650.000000,4700.000000,4750.000000,4800.000000,4850.000000,4900.000000,4950.000000,5000.000000,5050.000000,5100.000000,5150.000000,5200.000000,5250.000000,5300.000000,5350.000000,5400.000000,5450.000000,5500.000000,5550.000000,5600.000000,5650.000000,5700.000000,5750.000000,5800.000000,5850.000000,5900.000000,5950.000000,6000.000000,6050.000000,6100.000000,6150.000000,6200.000000,6250.000000,6300.000000,6350.000000,6400.000000,6450.000000,6500.000000,6550.000000,6600.000000,6650.000000,6700.000000,6750.000000,6800.000000,6850.000000,6900.000000,6950.000000,7000.000000,7050.000000,7100.000000,7150.000000,7200.000000,7250.000000,7300.000000,7350.000000,7400.000000,7450.000000,7500.000000,7550.000000,7600.000000,7650.000000,7700.000000,7750.000000,7800.000000,7850.000000,7900.000000,7950.000000,8000.000000,8050.000000,8100.000000,8150.000000,8200.000000,8250.000000,8300.000000,8350.000000,8400.000000,8450.000000,8500.000000,8550.000000,8600.000000,8650.000000,8700.000000,8750.000000,8800.000000,8850.000000,8900.000000,8950.000000,9000.000000,9050.000000,9100.000000,9150.000000,9200.000000,9250.000000,9300.000000,9350.000000,9400.000000,9450.000000,9500.000000,9550.000000,9600.000000,9650.000000,9700.000000,9750.000000,9800.000000,9850.000000,9900.000000,9950.000000,10000.000000)
y<-c(0.076733,0.078348,0.077295,0.077194,0.074389,0.074459,0.070186,0.068066,0.064131,0.066975,0.071812,0.075605,0.077720,0.074397,0.075020,0.075017,0.079338,0.079436,0.078250,0.074794,0.076824,0.078061,0.081788,0.082440,0.084757,0.082464,0.079519,0.077619,0.075893,0.075906,0.077699,0.079229,0.079998,0.076829,0.075478,0.074094,0.073488,0.072256,0.071184,0.072543,0.074208,0.074046,0.072756,0.075377,0.077425,0.077513,0.074496,0.073541,0.073235,0.074796,0.074416,0.072107,0.070064,0.070508,0.069657,0.068694,0.069691,0.071860,0.071655,0.072618,0.073623,0.077651,0.078933,0.080495,0.082871,0.084353,0.084417,0.081873,0.076063,0.074831,0.074786,0.074751,0.073557,0.072344,0.074499,0.077829,0.079255,0.076994,0.074352,0.074270,0.076199,0.075642,0.072934,0.071745,0.074142,0.074190,0.077664,0.076483,0.076651,0.072362,0.071290,0.071812,0.076470,0.077385,0.076768,0.074669,0.075738,0.078364,0.077390,0.075563,0.072381,0.073328,0.077188,0.079061,0.077239,0.073448,0.071027,0.070665,0.070186,0.069383,0.071899,0.073448,0.075478,0.075587,0.076018,0.075645,0.077438,0.077076,0.080237,0.079330,0.078271,0.077590,0.078691,0.078790,0.080910,0.080274,0.080437,0.078768,0.078276,0.081016,0.079782,0.078380,0.077079,0.075491,0.075762,0.074898,0.077047,0.077332,0.081434,0.082525,0.084871,0.084052,0.082911,0.080578,0.079942,0.079963,0.079476,0.079622,0.082977,0.086172,0.084991,0.082091,0.081764,0.082746,0.084377,0.081581,0.082754,0.082131,0.085260,0.085704,0.086401,0.087160,0.084837,0.085036,0.083406,0.086266,0.086790,0.090408,0.093270,0.095428,0.094742,0.088093,0.086957,0.088753,0.093842,0.093199,0.091602,0.093560,0.097695,0.098708,0.100049,0.097673,0.099070,0.096612,0.100797,0.104019,0.106570,0.102829,0.098613,0.098514,0.101712,0.105256,0.107349,0.108520,0.106424,0.105516,0.107139,0.110917,0.114168,0.112580,0.107871,0.110254,0.115001,0.123032,0.123985,0.124623,0.124121,0.119739,0.118358,0.119327,0.119518,0.120766,0.118534,0.119167,0.114277,0.111896,0.110467,0.112910,0.111521,0.110563,0.109997,0.113112,0.114775,0.113061,0.109704,0.108033,0.109706,0.109065,0.108145,0.100983,0.099956,0.099326,0.099547,0.098363,0.096341,0.097469,0.098190,0.095308,0.094694,0.095343,0.095795,0.095175,0.089759,0.085694,0.082735,0.085475,0.088516,0.088341,0.089894,0.089282,0.088953,0.084941,0.084555,0.084076,0.082339,0.082610,0.084225,0.084480,0.083682,0.084512,0.084600,0.084414,0.080296,0.078404,0.078492,0.079801,0.079221,0.078215,0.074525,0.075206,0.077257,0.083624,0.085662,0.083036,0.077491,0.076922,0.077856,0.078795,0.077742,0.077034,0.081440,0.083863,0.084603,0.080415,0.076731,0.075858,0.079415,0.081844,0.081703,0.080234,0.078391,0.077678,0.074653,0.073951,0.073799,0.075182,0.076071,0.076723,0.075619,0.074403,0.074948,0.077569,0.080841,0.077611,0.073259,0.070042,0.069183,0.070295,0.074469,0.078146,0.078859,0.072963,0.073916,0.074509,0.076441,0.076334,0.077683,0.080138,0.079803,0.079136,0.077071,0.074477,0.072498,0.069228,0.068316,0.066908,0.072354,0.074969,0.077731,0.077100,0.074972,0.076555,0.076757,0.080439,0.079380,0.077843,0.075068,0.072525,0.072844,0.075467,0.076885,0.078095,0.072929,0.073647,0.072644,0.075757,0.073272,0.070875,0.071801,0.075033,0.075121,0.074129,0.072540,0.074121,0.073908,0.074060,0.076316,0.076079,0.075496,0.074262,0.073075,0.074171,0.071532,0.070396,0.070029,0.070891,0.070197,0.070590,0.071067,0.073280,0.069058,0.066600,0.067967,0.069516,0.069534,0.066866,0.066265,0.068159,0.071162,0.072745,0.071210,0.069516,0.069851,0.073615,0.074634,0.074264,0.068842,0.068672,0.071686,0.075999,0.077311,0.073501,0.070753,0.067496,0.068949,0.071069,0.073847,0.075132,0.073176,0.070473,0.067017)
lines(x, y,type="l",col=linecols[3],lwd=2)
x <- c(-10000.000000,-9950.000000,-9900.000000,-9850.000000,-9800.000000,-9750.000000,-9700.000000,-9650.000000,-9600.000000,-9550.000000,-9500.000000,-9450.000000,-9400.000000,-9350.000000,-9300.000000,-9250.000000,-9200.000000,-9150.000000,-9100.000000,-9050.000000,-9000.000000,-8950.000000,-8900.000000,-8850.000000,-8800.000000,-8750.000000,-8700.000000,-8650.000000,-8600.000000,-8550.000000,-8500.000000,-8450.000000,-8400.000000,-8350.000000,-8300.000000,-8250.000000,-8200.000000,-8150.000000,-8100.000000,-8050.000000,-8000.000000,-7950.000000,-7900.000000,-7850.000000,-7800.000000,-7750.000000,-7700.000000,-7650.000000,-7600.000000,-7550.000000,-7500.000000,-7450.000000,-7400.000000,-7350.000000,-7300.000000,-7250.000000,-7200.000000,-7150.000000,-7100.000000,-7050.000000,-7000.000000,-6950.000000,-6900.000000,-6850.000000,-6800.000000,-6750.000000,-6700.000000,-6650.000000,-6600.000000,-6550.000000,-6500.000000,-6450.000000,-6400.000000,-6350.000000,-6300.000000,-6250.000000,-6200.000000,-6150.000000,-6100.000000,-6050.000000,-6000.000000,-5950.000000,-5900.000000,-5850.000000,-5800.000000,-5750.000000,-5700.000000,-5650.000000,-5600.000000,-5550.000000,-5500.000000,-5450.000000,-5400.000000,-5350.000000,-5300.000000,-5250.000000,-5200.000000,-5150.000000,-5100.000000,-5050.000000,-5000.000000,-4950.000000,-4900.000000,-4850.000000,-4800.000000,-4750.000000,-4700.000000,-4650.000000,-4600.000000,-4550.000000,-4500.000000,-4450.000000,-4400.000000,-4350.000000,-4300.000000,-4250.000000,-4200.000000,-4150.000000,-4100.000000,-4050.000000,-4000.000000,-3950.000000,-3900.000000,-3850.000000,-3800.000000,-3750.000000,-3700.000000,-3650.000000,-3600.000000,-3550.000000,-3500.000000,-3450.000000,-3400.000000,-3350.000000,-3300.000000,-3250.000000,-3200.000000,-3150.000000,-3100.000000,-3050.000000,-3000.000000,-2950.000000,-2900.000000,-2850.000000,-2800.000000,-2750.000000,-2700.000000,-2650.000000,-2600.000000,-2550.000000,-2500.000000,-2450.000000,-2400.000000,-2350.000000,-2300.000000,-2250.000000,-2200.000000,-2150.000000,-2100.000000,-2050.000000,-2000.000000,-1950.000000,-1900.000000,-1850.000000,-1800.000000,-1750.000000,-1700.000000,-1650.000000,-1600.000000,-1550.000000,-1500.000000,-1450.000000,-1400.000000,-1350.000000,-1300.000000,-1250.000000,-1200.000000,-1150.000000,-1100.000000,-1050.000000,-1000.000000,-950.000000,-900.000000,-850.000000,-800.000000,-750.000000,-700.000000,-650.000000,-600.000000,-550.000000,-500.000000,-450.000000,-400.000000,-350.000000,-300.000000,-250.000000,-200.000000,-150.000000,-100.000000,-50.000000,0.000000,50.000000,100.000000,150.000000,200.000000,250.000000,300.000000,350.000000,400.000000,450.000000,500.000000,550.000000,600.000000,650.000000,700.000000,750.000000,800.000000,850.000000,900.000000,950.000000,1000.000000,1050.000000,1100.000000,1150.000000,1200.000000,1250.000000,1300.000000,1350.000000,1400.000000,1450.000000,1500.000000,1550.000000,1600.000000,1650.000000,1700.000000,1750.000000,1800.000000,1850.000000,1900.000000,1950.000000,2000.000000,2050.000000,2100.000000,2150.000000,2200.000000,2250.000000,2300.000000,2350.000000,2400.000000,2450.000000,2500.000000,2550.000000,2600.000000,2650.000000,2700.000000,2750.000000,2800.000000,2850.000000,2900.000000,2950.000000,3000.000000,3050.000000,3100.000000,3150.000000,3200.000000,3250.000000,3300.000000,3350.000000,3400.000000,3450.000000,3500.000000,3550.000000,3600.000000,3650.000000,3700.000000,3750.000000,3800.000000,3850.000000,3900.000000,3950.000000,4000.000000,4050.000000,4100.000000,4150.000000,4200.000000,4250.000000,4300.000000,4350.000000,4400.000000,4450.000000,4500.000000,4550.000000,4600.000000,4650.000000,4700.000000,4750.000000,4800.000000,4850.000000,4900.000000,4950.000000,5000.000000,5050.000000,5100.000000,5150.000000,5200.000000,5250.000000,5300.000000,5350.000000,5400.000000,5450.000000,5500.000000,5550.000000,5600.000000,5650.000000,5700.000000,5750.000000,5800.000000,5850.000000,5900.000000,5950.000000,6000.000000,6050.000000,6100.000000,6150.000000,6200.000000,6250.000000,6300.000000,6350.000000,6400.000000,6450.000000,6500.000000,6550.000000,6600.000000,6650.000000,6700.000000,6750.000000,6800.000000,6850.000000,6900.000000,6950.000000,7000.000000,7050.000000,7100.000000,7150.000000,7200.000000,7250.000000,7300.000000,7350.000000,7400.000000,7450.000000,7500.000000,7550.000000,7600.000000,7650.000000,7700.000000,7750.000000,7800.000000,7850.000000,7900.000000,7950.000000,8000.000000,8050.000000,8100.000000,8150.000000,8200.000000,8250.000000,8300.000000,8350.000000,8400.000000,8450.000000,8500.000000,8550.000000,8600.000000,8650.000000,8700.000000,8750.000000,8800.000000,8850.000000,8900.000000,8950.000000,9000.000000,9050.000000,9100.000000,9150.000000,9200.000000,9250.000000,9300.000000,9350.000000,9400.000000,9450.000000,9500.000000,9550.000000,9600.000000,9650.000000,9700.000000,9750.000000,9800.000000,9850.000000,9900.000000,9950.000000,10000.000000)
y<-c(0.073236,0.074093,0.073103,0.076396,0.075700,0.076806,0.073076,0.071423,0.069976,0.071369,0.074242,0.072485,0.072391,0.071407,0.073548,0.073892,0.070350,0.071122,0.074147,0.081725,0.083243,0.083026,0.082871,0.081565,0.083278,0.079318,0.081066,0.078098,0.082202,0.081933,0.083825,0.082923,0.080654,0.082145,0.080635,0.081148,0.074757,0.073063,0.071745,0.071670,0.072014,0.074751,0.077201,0.075732,0.075014,0.072816,0.073998,0.073843,0.076616,0.078042,0.078226,0.076014,0.075185,0.074822,0.076681,0.077521,0.074458,0.071391,0.067875,0.072412,0.078513,0.080505,0.076689,0.074215,0.076180,0.078472,0.078738,0.078838,0.076087,0.072889,0.073296,0.075635,0.079196,0.081061,0.085023,0.084844,0.079112,0.074093,0.074860,0.079006,0.081736,0.079727,0.078868,0.077919,0.076456,0.075556,0.075570,0.077993,0.076185,0.073131,0.073128,0.079372,0.084752,0.085703,0.083641,0.079348,0.078402,0.076559,0.077898,0.077624,0.078353,0.080825,0.080535,0.079180,0.079416,0.079090,0.080551,0.078090,0.079998,0.081470,0.083411,0.083628,0.081896,0.081128,0.077947,0.077700,0.075992,0.078879,0.078613,0.078621,0.078207,0.077564,0.078600,0.075494,0.075003,0.075290,0.079052,0.078833,0.076629,0.075318,0.078613,0.081589,0.079803,0.078006,0.077711,0.080635,0.080451,0.077432,0.075572,0.078063,0.082386,0.083584,0.085064,0.082915,0.081226,0.076334,0.075957,0.078586,0.080451,0.084544,0.088492,0.091574,0.089045,0.087143,0.084197,0.083917,0.082318,0.084010,0.087037,0.089200,0.092458,0.094395,0.093620,0.093103,0.091455,0.095377,0.094672,0.096710,0.095677,0.098396,0.098539,0.102033,0.104611,0.107323,0.107126,0.105191,0.105264,0.101518,0.102022,0.097512,0.098539,0.101719,0.109801,0.113346,0.109849,0.106031,0.102339,0.103906,0.104559,0.110611,0.110337,0.113435,0.112332,0.116533,0.119219,0.118934,0.117503,0.116026,0.120750,0.121655,0.121555,0.122160,0.126087,0.129491,0.129833,0.133258,0.131705,0.133814,0.134370,0.138855,0.143300,0.142145,0.143693,0.139237,0.142590,0.141048,0.141194,0.137779,0.136188,0.134971,0.138378,0.136904,0.136557,0.127911,0.125827,0.119029,0.117224,0.116316,0.115181,0.113029,0.109245,0.108196,0.103735,0.099545,0.099510,0.101984,0.103529,0.100881,0.100008,0.099637,0.099203,0.094655,0.091308,0.089867,0.091073,0.088533,0.087265,0.089292,0.094076,0.094214,0.092149,0.088403,0.089820,0.089360,0.091116,0.089915,0.088013,0.090945,0.089823,0.089335,0.084053,0.081302,0.081950,0.080744,0.082085,0.081066,0.080069,0.079646,0.078231,0.077971,0.075399,0.074502,0.072605,0.072773,0.075077,0.077939,0.083012,0.084218,0.085961,0.083552,0.081795,0.079928,0.081752,0.083633,0.085240,0.086042,0.083419,0.082129,0.080226,0.079085,0.078147,0.079633,0.082316,0.080760,0.078703,0.077318,0.078388,0.076949,0.075648,0.078467,0.079931,0.083519,0.083408,0.084449,0.081993,0.079684,0.075854,0.076318,0.078757,0.078912,0.074735,0.069932,0.070168,0.071225,0.070014,0.068214,0.069810,0.071195,0.072358,0.071943,0.073323,0.072217,0.069867,0.067954,0.070252,0.073326,0.073556,0.071437,0.071084,0.070914,0.071393,0.072195,0.076613,0.077253,0.077294,0.076998,0.080215,0.080754,0.077532,0.074117,0.076017,0.076797,0.077071,0.073236,0.073074,0.072396,0.072567,0.070098,0.070588,0.070106,0.068228,0.066826,0.066648,0.068905,0.071149,0.068241,0.066249,0.062840,0.063246,0.065604,0.067106,0.067339,0.068233,0.067702,0.065501,0.066200,0.065574,0.066859,0.063731,0.064886,0.066125,0.064859,0.061699,0.057655,0.059669,0.062997,0.067729,0.066994,0.062626,0.060747,0.060701,0.064758,0.065368,0.065721,0.065127,0.066325,0.066756,0.066865,0.066843,0.063596,0.062173,0.060997,0.061598,0.060492,0.060604,0.061715,0.065005,0.065626,0.067284,0.064916,0.065886)
lines(x, y,type="l",col=linecols[4],lwd=2)
# legend("topleft",legend=c("hiF-T","6d","24d","niPSC-T"),col=linecols,pch=15,bty="n")
abline(v=0.000000,lty=2,col=c("black"))
dev.off()
