# Supplementary material for: Unique molecular events during reprogramming of human somatic cells to induced pluripotent stem cells (iPSCs) at naïve state
Source: eLife. 2018 Jan 30;7:e29518. doi: 10.7554/eLife.29518 (PMC5807049; doi:10.7554/eLife.29518)
Supplement: Source data 1. — The Source Data files include the source R code for Figures 2–6. The R scripts use the data in the ‘Expression Data’ folder with the relative path. The ‘Expression Data’ folder contains the non-redundant related gene expression, methylation and histone modification tables for the main figures and figure supplements. [file elife-29518-data1.zip › Source Data/Figure 5-source code data/Fig5D/K27me3_c8.R]

library(gplots)
pdf("K27me3_c8.pdf",height=3.5,width=4.1)
cr <- colorRampPalette(col=c("#C8524D", "#BDD791", "#447CBE", "#775A9C"), bias=1)
linecols <- cr(3)
linecols <- c(linecols, "black")
x<-c(-10000.000000,-9950.000000,-9900.000000,-9850.000000,-9800.000000,-9750.000000,-9700.000000,-9650.000000,-9600.000000,-9550.000000,-9500.000000,-9450.000000,-9400.000000,-9350.000000,-9300.000000,-9250.000000,-9200.000000,-9150.000000,-9100.000000,-9050.000000,-9000.000000,-8950.000000,-8900.000000,-8850.000000,-8800.000000,-8750.000000,-8700.000000,-8650.000000,-8600.000000,-8550.000000,-8500.000000,-8450.000000,-8400.000000,-8350.000000,-8300.000000,-8250.000000,-8200.000000,-8150.000000,-8100.000000,-8050.000000,-8000.000000,-7950.000000,-7900.000000,-7850.000000,-7800.000000,-7750.000000,-7700.000000,-7650.000000,-7600.000000,-7550.000000,-7500.000000,-7450.000000,-7400.000000,-7350.000000,-7300.000000,-7250.000000,-7200.000000,-7150.000000,-7100.000000,-7050.000000,-7000.000000,-6950.000000,-6900.000000,-6850.000000,-6800.000000,-6750.000000,-6700.000000,-6650.000000,-6600.000000,-6550.000000,-6500.000000,-6450.000000,-6400.000000,-6350.000000,-6300.000000,-6250.000000,-6200.000000,-6150.000000,-6100.000000,-6050.000000,-6000.000000,-5950.000000,-5900.000000,-5850.000000,-5800.000000,-5750.000000,-5700.000000,-5650.000000,-5600.000000,-5550.000000,-5500.000000,-5450.000000,-5400.000000,-5350.000000,-5300.000000,-5250.000000,-5200.000000,-5150.000000,-5100.000000,-5050.000000,-5000.000000,-4950.000000,-4900.000000,-4850.000000,-4800.000000,-4750.000000,-4700.000000,-4650.000000,-4600.000000,-4550.000000,-4500.000000,-4450.000000,-4400.000000,-4350.000000,-4300.000000,-4250.000000,-4200.000000,-4150.000000,-4100.000000,-4050.000000,-4000.000000,-3950.000000,-3900.000000,-3850.000000,-3800.000000,-3750.000000,-3700.000000,-3650.000000,-3600.000000,-3550.000000,-3500.000000,-3450.000000,-3400.000000,-3350.000000,-3300.000000,-3250.000000,-3200.000000,-3150.000000,-3100.000000,-3050.000000,-3000.000000,-2950.000000,-2900.000000,-2850.000000,-2800.000000,-2750.000000,-2700.000000,-2650.000000,-2600.000000,-2550.000000,-2500.000000,-2450.000000,-2400.000000,-2350.000000,-2300.000000,-2250.000000,-2200.000000,-2150.000000,-2100.000000,-2050.000000,-2000.000000,-1950.000000,-1900.000000,-1850.000000,-1800.000000,-1750.000000,-1700.000000,-1650.000000,-1600.000000,-1550.000000,-1500.000000,-1450.000000,-1400.000000,-1350.000000,-1300.000000,-1250.000000,-1200.000000,-1150.000000,-1100.000000,-1050.000000,-1000.000000,-950.000000,-900.000000,-850.000000,-800.000000,-750.000000,-700.000000,-650.000000,-600.000000,-550.000000,-500.000000,-450.000000,-400.000000,-350.000000,-300.000000,-250.000000,-200.000000,-150.000000,-100.000000,-50.000000,0.000000,50.000000,100.000000,150.000000,200.000000,250.000000,300.000000,350.000000,400.000000,450.000000,500.000000,550.000000,600.000000,650.000000,700.000000,750.000000,800.000000,850.000000,900.000000,950.000000,1000.000000,1050.000000,1100.000000,1150.000000,1200.000000,1250.000000,1300.000000,1350.000000,1400.000000,1450.000000,1500.000000,1550.000000,1600.000000,1650.000000,1700.000000,1750.000000,1800.000000,1850.000000,1900.000000,1950.000000,2000.000000,2050.000000,2100.000000,2150.000000,2200.000000,2250.000000,2300.000000,2350.000000,2400.000000,2450.000000,2500.000000,2550.000000,2600.000000,2650.000000,2700.000000,2750.000000,2800.000000,2850.000000,2900.000000,2950.000000,3000.000000,3050.000000,3100.000000,3150.000000,3200.000000,3250.000000,3300.000000,3350.000000,3400.000000,3450.000000,3500.000000,3550.000000,3600.000000,3650.000000,3700.000000,3750.000000,3800.000000,3850.000000,3900.000000,3950.000000,4000.000000,4050.000000,4100.000000,4150.000000,4200.000000,4250.000000,4300.000000,4350.000000,4400.000000,4450.000000,4500.000000,4550.000000,4600.000000,4650.000000,4700.000000,4750.000000,4800.000000,4850.000000,4900.000000,4950.000000,5000.000000,5050.000000,5100.000000,5150.000000,5200.000000,5250.000000,5300.000000,5350.000000,5400.000000,5450.000000,5500.000000,5550.000000,5600.000000,5650.000000,5700.000000,5750.000000,5800.000000,5850.000000,5900.000000,5950.000000,6000.000000,6050.000000,6100.000000,6150.000000,6200.000000,6250.000000,6300.000000,6350.000000,6400.000000,6450.000000,6500.000000,6550.000000,6600.000000,6650.000000,6700.000000,6750.000000,6800.000000,6850.000000,6900.000000,6950.000000,7000.000000,7050.000000,7100.000000,7150.000000,7200.000000,7250.000000,7300.000000,7350.000000,7400.000000,7450.000000,7500.000000,7550.000000,7600.000000,7650.000000,7700.000000,7750.000000,7800.000000,7850.000000,7900.000000,7950.000000,8000.000000,8050.000000,8100.000000,8150.000000,8200.000000,8250.000000,8300.000000,8350.000000,8400.000000,8450.000000,8500.000000,8550.000000,8600.000000,8650.000000,8700.000000,8750.000000,8800.000000,8850.000000,8900.000000,8950.000000,9000.000000,9050.000000,9100.000000,9150.000000,9200.000000,9250.000000,9300.000000,9350.000000,9400.000000,9450.000000,9500.000000,9550.000000,9600.000000,9650.000000,9700.000000,9750.000000,9800.000000,9850.000000,9900.000000,9950.000000,10000.000000)
y<-c(0.123081,0.121693,0.123410,0.126492,0.123868,0.122790,0.122240,0.119750,0.115636,0.117986,0.125580,0.126426,0.128869,0.130619,0.138085,0.136020,0.132504,0.129151,0.133264,0.136711,0.138934,0.138884,0.143133,0.144935,0.142630,0.137789,0.135108,0.137988,0.142632,0.148775,0.150663,0.145950,0.136927,0.133419,0.134646,0.137977,0.135376,0.133259,0.130876,0.131622,0.128847,0.126425,0.125065,0.126166,0.127567,0.127785,0.128532,0.132537,0.134030,0.133140,0.130898,0.132692,0.140896,0.144324,0.140916,0.132969,0.128333,0.133635,0.134494,0.136811,0.131293,0.129485,0.130508,0.136125,0.139686,0.137679,0.132283,0.126896,0.128410,0.131219,0.133638,0.126995,0.126752,0.130348,0.133372,0.131984,0.127860,0.126934,0.123415,0.126481,0.131296,0.135622,0.132642,0.133856,0.136236,0.138768,0.132714,0.130177,0.130594,0.132396,0.132869,0.130152,0.130586,0.130727,0.131420,0.131631,0.127636,0.128758,0.130669,0.132706,0.134920,0.133021,0.136139,0.136214,0.141516,0.141364,0.138586,0.137966,0.138613,0.144838,0.147545,0.155282,0.153059,0.149010,0.143746,0.146605,0.147569,0.147108,0.138702,0.131998,0.126130,0.129032,0.135606,0.139899,0.143664,0.144708,0.144523,0.140170,0.136579,0.131971,0.132125,0.133494,0.137574,0.141242,0.142080,0.143257,0.140733,0.142660,0.141928,0.143379,0.137961,0.135934,0.134434,0.138301,0.140606,0.146118,0.147149,0.152990,0.157814,0.162292,0.157714,0.156772,0.155315,0.161040,0.162878,0.168409,0.170098,0.163702,0.159536,0.156808,0.156324,0.155202,0.154345,0.158884,0.164921,0.171074,0.171340,0.169062,0.170477,0.171384,0.175541,0.174190,0.176340,0.181156,0.186847,0.191657,0.193072,0.194902,0.195610,0.198758,0.201802,0.204469,0.206780,0.211482,0.214310,0.214728,0.217127,0.226025,0.234459,0.243327,0.255581,0.264842,0.264449,0.257793,0.257254,0.257328,0.259374,0.266080,0.285936,0.313288,0.323267,0.325766,0.320702,0.318886,0.311580,0.318195,0.329968,0.334032,0.322615,0.314115,0.311928,0.310455,0.306223,0.304191,0.302867,0.298206,0.296108,0.292595,0.288996,0.280275,0.273358,0.271454,0.268595,0.257690,0.244856,0.242669,0.243355,0.241611,0.233829,0.236275,0.234495,0.230407,0.221354,0.215986,0.210521,0.202128,0.194913,0.187947,0.183417,0.177294,0.177977,0.181028,0.189070,0.189117,0.184420,0.175795,0.170306,0.167519,0.165941,0.165020,0.163799,0.162881,0.159398,0.156606,0.157781,0.164490,0.165266,0.162007,0.151379,0.144537,0.139708,0.142295,0.137538,0.135879,0.133259,0.139597,0.137729,0.135912,0.135304,0.138409,0.136045,0.133640,0.130743,0.129110,0.121649,0.119338,0.120109,0.122539,0.125143,0.129361,0.133333,0.134561,0.132023,0.130611,0.125547,0.120540,0.121381,0.122381,0.125201,0.122768,0.122976,0.124604,0.122685,0.120739,0.124209,0.130898,0.129184,0.123073,0.120023,0.124933,0.124889,0.126364,0.127808,0.130904,0.129674,0.127100,0.128089,0.127291,0.127470,0.125574,0.127990,0.131526,0.131492,0.128808,0.127476,0.128468,0.125897,0.124239,0.125765,0.131302,0.131197,0.126312,0.123880,0.124145,0.126765,0.128678,0.126121,0.123216,0.125823,0.128242,0.131114,0.126525,0.124634,0.126378,0.125146,0.126271,0.128360,0.132302,0.133217,0.133195,0.136957,0.134973,0.128889,0.123639,0.127224,0.133778,0.137585,0.140101,0.133781,0.125093,0.120468,0.124916,0.129060,0.128612,0.125054,0.125428,0.125151,0.125527,0.125535,0.128352,0.127943,0.127457,0.127822,0.131824,0.133964,0.130901,0.123791,0.125784,0.123108,0.129082,0.123929,0.129223,0.131465,0.136504,0.134196,0.133143,0.131102,0.130810,0.125527,0.120222,0.117594,0.118036,0.119819,0.117687,0.116809,0.119413,0.125809,0.133347,0.130511,0.129599,0.128034,0.131133,0.131551,0.127224,0.124620,0.120988,0.117196,0.114393,0.113091,0.113320,0.110951)
plot(x, y,type="l",main="",xlab="Relative Distance from TSS (bp)",ylab="Reads per million",col=linecols[1],ylim=c(0,0.6),xaxt="s",yaxt="s",lwd=2)
x <- c(-10000.000000,-9950.000000,-9900.000000,-9850.000000,-9800.000000,-9750.000000,-9700.000000,-9650.000000,-9600.000000,-9550.000000,-9500.000000,-9450.000000,-9400.000000,-9350.000000,-9300.000000,-9250.000000,-9200.000000,-9150.000000,-9100.000000,-9050.000000,-9000.000000,-8950.000000,-8900.000000,-8850.000000,-8800.000000,-8750.000000,-8700.000000,-8650.000000,-8600.000000,-8550.000000,-8500.000000,-8450.000000,-8400.000000,-8350.000000,-8300.000000,-8250.000000,-8200.000000,-8150.000000,-8100.000000,-8050.000000,-8000.000000,-7950.000000,-7900.000000,-7850.000000,-7800.000000,-7750.000000,-7700.000000,-7650.000000,-7600.000000,-7550.000000,-7500.000000,-7450.000000,-7400.000000,-7350.000000,-7300.000000,-7250.000000,-7200.000000,-7150.000000,-7100.000000,-7050.000000,-7000.000000,-6950.000000,-6900.000000,-6850.000000,-6800.000000,-6750.000000,-6700.000000,-6650.000000,-6600.000000,-6550.000000,-6500.000000,-6450.000000,-6400.000000,-6350.000000,-6300.000000,-6250.000000,-6200.000000,-6150.000000,-6100.000000,-6050.000000,-6000.000000,-5950.000000,-5900.000000,-5850.000000,-5800.000000,-5750.000000,-5700.000000,-5650.000000,-5600.000000,-5550.000000,-5500.000000,-5450.000000,-5400.000000,-5350.000000,-5300.000000,-5250.000000,-5200.000000,-5150.000000,-5100.000000,-5050.000000,-5000.000000,-4950.000000,-4900.000000,-4850.000000,-4800.000000,-4750.000000,-4700.000000,-4650.000000,-4600.000000,-4550.000000,-4500.000000,-4450.000000,-4400.000000,-4350.000000,-4300.000000,-4250.000000,-4200.000000,-4150.000000,-4100.000000,-4050.000000,-4000.000000,-3950.000000,-3900.000000,-3850.000000,-3800.000000,-3750.000000,-3700.000000,-3650.000000,-3600.000000,-3550.000000,-3500.000000,-3450.000000,-3400.000000,-3350.000000,-3300.000000,-3250.000000,-3200.000000,-3150.000000,-3100.000000,-3050.000000,-3000.000000,-2950.000000,-2900.000000,-2850.000000,-2800.000000,-2750.000000,-2700.000000,-2650.000000,-2600.000000,-2550.000000,-2500.000000,-2450.000000,-2400.000000,-2350.000000,-2300.000000,-2250.000000,-2200.000000,-2150.000000,-2100.000000,-2050.000000,-2000.000000,-1950.000000,-1900.000000,-1850.000000,-1800.000000,-1750.000000,-1700.000000,-1650.000000,-1600.000000,-1550.000000,-1500.000000,-1450.000000,-1400.000000,-1350.000000,-1300.000000,-1250.000000,-1200.000000,-1150.000000,-1100.000000,-1050.000000,-1000.000000,-950.000000,-900.000000,-850.000000,-800.000000,-750.000000,-700.000000,-650.000000,-600.000000,-550.000000,-500.000000,-450.000000,-400.000000,-350.000000,-300.000000,-250.000000,-200.000000,-150.000000,-100.000000,-50.000000,0.000000,50.000000,100.000000,150.000000,200.000000,250.000000,300.000000,350.000000,400.000000,450.000000,500.000000,550.000000,600.000000,650.000000,700.000000,750.000000,800.000000,850.000000,900.000000,950.000000,1000.000000,1050.000000,1100.000000,1150.000000,1200.000000,1250.000000,1300.000000,1350.000000,1400.000000,1450.000000,1500.000000,1550.000000,1600.000000,1650.000000,1700.000000,1750.000000,1800.000000,1850.000000,1900.000000,1950.000000,2000.000000,2050.000000,2100.000000,2150.000000,2200.000000,2250.000000,2300.000000,2350.000000,2400.000000,2450.000000,2500.000000,2550.000000,2600.000000,2650.000000,2700.000000,2750.000000,2800.000000,2850.000000,2900.000000,2950.000000,3000.000000,3050.000000,3100.000000,3150.000000,3200.000000,3250.000000,3300.000000,3350.000000,3400.000000,3450.000000,3500.000000,3550.000000,3600.000000,3650.000000,3700.000000,3750.000000,3800.000000,3850.000000,3900.000000,3950.000000,4000.000000,4050.000000,4100.000000,4150.000000,4200.000000,4250.000000,4300.000000,4350.000000,4400.000000,4450.000000,4500.000000,4550.000000,4600.000000,4650.000000,4700.000000,4750.000000,4800.000000,4850.000000,4900.000000,4950.000000,5000.000000,5050.000000,5100.000000,5150.000000,5200.000000,5250.000000,5300.000000,5350.000000,5400.000000,5450.000000,5500.000000,5550.000000,5600.000000,5650.000000,5700.000000,5750.000000,5800.000000,5850.000000,5900.000000,5950.000000,6000.000000,6050.000000,6100.000000,6150.000000,6200.000000,6250.000000,6300.000000,6350.000000,6400.000000,6450.000000,6500.000000,6550.000000,6600.000000,6650.000000,6700.000000,6750.000000,6800.000000,6850.000000,6900.000000,6950.000000,7000.000000,7050.000000,7100.000000,7150.000000,7200.000000,7250.000000,7300.000000,7350.000000,7400.000000,7450.000000,7500.000000,7550.000000,7600.000000,7650.000000,7700.000000,7750.000000,7800.000000,7850.000000,7900.000000,7950.000000,8000.000000,8050.000000,8100.000000,8150.000000,8200.000000,8250.000000,8300.000000,8350.000000,8400.000000,8450.000000,8500.000000,8550.000000,8600.000000,8650.000000,8700.000000,8750.000000,8800.000000,8850.000000,8900.000000,8950.000000,9000.000000,9050.000000,9100.000000,9150.000000,9200.000000,9250.000000,9300.000000,9350.000000,9400.000000,9450.000000,9500.000000,9550.000000,9600.000000,9650.000000,9700.000000,9750.000000,9800.000000,9850.000000,9900.000000,9950.000000,10000.000000)
y<-c(0.132805,0.134764,0.143011,0.147068,0.141361,0.126807,0.124680,0.132749,0.137622,0.147734,0.157068,0.159439,0.150892,0.131080,0.129581,0.135682,0.148306,0.146572,0.142045,0.138943,0.145363,0.148174,0.154013,0.154135,0.150199,0.142889,0.136938,0.138419,0.145429,0.152879,0.160058,0.160433,0.159477,0.153947,0.154238,0.157902,0.152101,0.142692,0.131437,0.130706,0.133442,0.137059,0.141492,0.138118,0.142561,0.146047,0.151857,0.146797,0.139702,0.141689,0.144051,0.150049,0.153844,0.160058,0.163319,0.153141,0.147500,0.147181,0.153469,0.152410,0.152110,0.153469,0.153366,0.151726,0.153741,0.150508,0.144379,0.140415,0.150171,0.156599,0.152898,0.143882,0.142823,0.148231,0.152101,0.154388,0.153385,0.157902,0.155831,0.161548,0.164565,0.161763,0.143339,0.130153,0.133283,0.151079,0.161107,0.163056,0.156375,0.160179,0.166505,0.166093,0.159205,0.145691,0.150498,0.152954,0.154472,0.147481,0.142870,0.147143,0.152354,0.152757,0.151539,0.148156,0.154453,0.150095,0.155512,0.153076,0.155897,0.150705,0.156431,0.161538,0.163459,0.159767,0.164725,0.171660,0.172091,0.171997,0.169973,0.167602,0.152673,0.154603,0.167433,0.168164,0.160058,0.146281,0.156112,0.161107,0.159402,0.143919,0.138756,0.150039,0.171397,0.182859,0.179869,0.178014,0.171407,0.165868,0.161744,0.159851,0.158296,0.154931,0.156393,0.154491,0.157312,0.164116,0.180122,0.184677,0.177826,0.173468,0.171276,0.183852,0.178201,0.174958,0.166168,0.174293,0.183712,0.197497,0.198772,0.192343,0.179654,0.174696,0.184705,0.186570,0.188960,0.184986,0.179569,0.183965,0.180891,0.186795,0.179907,0.184714,0.188472,0.193468,0.194583,0.197404,0.201340,0.216681,0.223429,0.223691,0.207178,0.201537,0.205829,0.205744,0.205557,0.206944,0.211995,0.228930,0.234469,0.240054,0.225266,0.221854,0.214113,0.216690,0.220271,0.232397,0.238892,0.254233,0.262583,0.266698,0.260915,0.268469,0.293529,0.293004,0.296143,0.302647,0.323059,0.324867,0.302544,0.295787,0.293782,0.299817,0.294756,0.297671,0.288355,0.288786,0.281458,0.284297,0.277437,0.273426,0.281102,0.288805,0.289761,0.280324,0.272255,0.259266,0.247917,0.244421,0.245218,0.245433,0.235584,0.236924,0.240485,0.231095,0.219483,0.208050,0.212267,0.221105,0.227655,0.233128,0.226774,0.220917,0.211480,0.208087,0.198163,0.191050,0.185548,0.185511,0.188688,0.182943,0.180816,0.183702,0.195351,0.199634,0.195482,0.194798,0.191078,0.181753,0.169514,0.163797,0.177114,0.184480,0.184677,0.172915,0.167189,0.167292,0.163816,0.161032,0.164856,0.169973,0.174265,0.172372,0.170441,0.160920,0.155934,0.157312,0.161014,0.154228,0.145026,0.144154,0.148606,0.156721,0.173815,0.192512,0.190872,0.173909,0.160039,0.154566,0.145316,0.139637,0.143723,0.156122,0.160836,0.158914,0.150142,0.150067,0.150405,0.153610,0.146693,0.148624,0.159936,0.164547,0.171369,0.164312,0.158436,0.146047,0.140340,0.144754,0.149833,0.155503,0.160882,0.163675,0.162504,0.150405,0.148146,0.145100,0.154763,0.153019,0.150714,0.147678,0.148409,0.156281,0.157452,0.152626,0.151717,0.151726,0.151342,0.137875,0.140855,0.155765,0.171931,0.173356,0.165268,0.160976,0.148427,0.139205,0.141520,0.150039,0.157452,0.172325,0.178763,0.173984,0.155231,0.153282,0.160929,0.162457,0.158924,0.156525,0.154050,0.150545,0.145522,0.142748,0.147387,0.153038,0.146356,0.143039,0.139965,0.143142,0.138437,0.142580,0.150574,0.164069,0.157715,0.155231,0.147472,0.153432,0.153441,0.146750,0.139946,0.134173,0.143629,0.145035,0.148746,0.147528,0.153226,0.160339,0.153104,0.146169,0.142851,0.142608,0.147621,0.148024,0.151998,0.150095,0.149833,0.153263,0.160414,0.161801,0.161594,0.155475,0.151970,0.147875,0.140424,0.138006,0.138569,0.151454,0.153750,0.154463,0.154032,0.151304,0.144707)
lines(x, y,type="l",col=linecols[2],lwd=2)
x <- c(-10000.000000,-9950.000000,-9900.000000,-9850.000000,-9800.000000,-9750.000000,-9700.000000,-9650.000000,-9600.000000,-9550.000000,-9500.000000,-9450.000000,-9400.000000,-9350.000000,-9300.000000,-9250.000000,-9200.000000,-9150.000000,-9100.000000,-9050.000000,-9000.000000,-8950.000000,-8900.000000,-8850.000000,-8800.000000,-8750.000000,-8700.000000,-8650.000000,-8600.000000,-8550.000000,-8500.000000,-8450.000000,-8400.000000,-8350.000000,-8300.000000,-8250.000000,-8200.000000,-8150.000000,-8100.000000,-8050.000000,-8000.000000,-7950.000000,-7900.000000,-7850.000000,-7800.000000,-7750.000000,-7700.000000,-7650.000000,-7600.000000,-7550.000000,-7500.000000,-7450.000000,-7400.000000,-7350.000000,-7300.000000,-7250.000000,-7200.000000,-7150.000000,-7100.000000,-7050.000000,-7000.000000,-6950.000000,-6900.000000,-6850.000000,-6800.000000,-6750.000000,-6700.000000,-6650.000000,-6600.000000,-6550.000000,-6500.000000,-6450.000000,-6400.000000,-6350.000000,-6300.000000,-6250.000000,-6200.000000,-6150.000000,-6100.000000,-6050.000000,-6000.000000,-5950.000000,-5900.000000,-5850.000000,-5800.000000,-5750.000000,-5700.000000,-5650.000000,-5600.000000,-5550.000000,-5500.000000,-5450.000000,-5400.000000,-5350.000000,-5300.000000,-5250.000000,-5200.000000,-5150.000000,-5100.000000,-5050.000000,-5000.000000,-4950.000000,-4900.000000,-4850.000000,-4800.000000,-4750.000000,-4700.000000,-4650.000000,-4600.000000,-4550.000000,-4500.000000,-4450.000000,-4400.000000,-4350.000000,-4300.000000,-4250.000000,-4200.000000,-4150.000000,-4100.000000,-4050.000000,-4000.000000,-3950.000000,-3900.000000,-3850.000000,-3800.000000,-3750.000000,-3700.000000,-3650.000000,-3600.000000,-3550.000000,-3500.000000,-3450.000000,-3400.000000,-3350.000000,-3300.000000,-3250.000000,-3200.000000,-3150.000000,-3100.000000,-3050.000000,-3000.000000,-2950.000000,-2900.000000,-2850.000000,-2800.000000,-2750.000000,-2700.000000,-2650.000000,-2600.000000,-2550.000000,-2500.000000,-2450.000000,-2400.000000,-2350.000000,-2300.000000,-2250.000000,-2200.000000,-2150.000000,-2100.000000,-2050.000000,-2000.000000,-1950.000000,-1900.000000,-1850.000000,-1800.000000,-1750.000000,-1700.000000,-1650.000000,-1600.000000,-1550.000000,-1500.000000,-1450.000000,-1400.000000,-1350.000000,-1300.000000,-1250.000000,-1200.000000,-1150.000000,-1100.000000,-1050.000000,-1000.000000,-950.000000,-900.000000,-850.000000,-800.000000,-750.000000,-700.000000,-650.000000,-600.000000,-550.000000,-500.000000,-450.000000,-400.000000,-350.000000,-300.000000,-250.000000,-200.000000,-150.000000,-100.000000,-50.000000,0.000000,50.000000,100.000000,150.000000,200.000000,250.000000,300.000000,350.000000,400.000000,450.000000,500.000000,550.000000,600.000000,650.000000,700.000000,750.000000,800.000000,850.000000,900.000000,950.000000,1000.000000,1050.000000,1100.000000,1150.000000,1200.000000,1250.000000,1300.000000,1350.000000,1400.000000,1450.000000,1500.000000,1550.000000,1600.000000,1650.000000,1700.000000,1750.000000,1800.000000,1850.000000,1900.000000,1950.000000,2000.000000,2050.000000,2100.000000,2150.000000,2200.000000,2250.000000,2300.000000,2350.000000,2400.000000,2450.000000,2500.000000,2550.000000,2600.000000,2650.000000,2700.000000,2750.000000,2800.000000,2850.000000,2900.000000,2950.000000,3000.000000,3050.000000,3100.000000,3150.000000,3200.000000,3250.000000,3300.000000,3350.000000,3400.000000,3450.000000,3500.000000,3550.000000,3600.000000,3650.000000,3700.000000,3750.000000,3800.000000,3850.000000,3900.000000,3950.000000,4000.000000,4050.000000,4100.000000,4150.000000,4200.000000,4250.000000,4300.000000,4350.000000,4400.000000,4450.000000,4500.000000,4550.000000,4600.000000,4650.000000,4700.000000,4750.000000,4800.000000,4850.000000,4900.000000,4950.000000,5000.000000,5050.000000,5100.000000,5150.000000,5200.000000,5250.000000,5300.000000,5350.000000,5400.000000,5450.000000,5500.000000,5550.000000,5600.000000,5650.000000,5700.000000,5750.000000,5800.000000,5850.000000,5900.000000,5950.000000,6000.000000,6050.000000,6100.000000,6150.000000,6200.000000,6250.000000,6300.000000,6350.000000,6400.000000,6450.000000,6500.000000,6550.000000,6600.000000,6650.000000,6700.000000,6750.000000,6800.000000,6850.000000,6900.000000,6950.000000,7000.000000,7050.000000,7100.000000,7150.000000,7200.000000,7250.000000,7300.000000,7350.000000,7400.000000,7450.000000,7500.000000,7550.000000,7600.000000,7650.000000,7700.000000,7750.000000,7800.000000,7850.000000,7900.000000,7950.000000,8000.000000,8050.000000,8100.000000,8150.000000,8200.000000,8250.000000,8300.000000,8350.000000,8400.000000,8450.000000,8500.000000,8550.000000,8600.000000,8650.000000,8700.000000,8750.000000,8800.000000,8850.000000,8900.000000,8950.000000,9000.000000,9050.000000,9100.000000,9150.000000,9200.000000,9250.000000,9300.000000,9350.000000,9400.000000,9450.000000,9500.000000,9550.000000,9600.000000,9650.000000,9700.000000,9750.000000,9800.000000,9850.000000,9900.000000,9950.000000,10000.000000)
y<-c(0.090040,0.094280,0.099557,0.102256,0.097774,0.099878,0.102940,0.098316,0.095333,0.091713,0.099431,0.099557,0.100652,0.099236,0.098058,0.099936,0.094838,0.092108,0.097237,0.103519,0.105970,0.097432,0.091445,0.091571,0.091508,0.092681,0.094512,0.099747,0.103692,0.104287,0.105665,0.102908,0.098105,0.096211,0.096543,0.101388,0.098295,0.100362,0.102403,0.101914,0.098316,0.093812,0.094159,0.095927,0.093917,0.091166,0.087946,0.089135,0.090877,0.096306,0.097805,0.099536,0.099157,0.096643,0.093171,0.090072,0.089672,0.092444,0.095296,0.096874,0.094428,0.092523,0.096979,0.103414,0.101204,0.095869,0.091519,0.092276,0.092329,0.090966,0.090319,0.089325,0.091698,0.091550,0.093349,0.089977,0.090198,0.087631,0.089425,0.086973,0.084558,0.078235,0.081559,0.089377,0.103308,0.107543,0.111158,0.105571,0.104429,0.096711,0.098563,0.095391,0.098536,0.097879,0.102219,0.106002,0.106880,0.104702,0.100304,0.097995,0.096969,0.097569,0.095238,0.095585,0.097232,0.097842,0.099510,0.093333,0.089861,0.090035,0.098247,0.103487,0.102935,0.100873,0.104571,0.103477,0.104576,0.109037,0.116140,0.113220,0.103550,0.098458,0.100699,0.101178,0.104845,0.106523,0.106717,0.099673,0.095591,0.097674,0.098253,0.099373,0.107117,0.109858,0.110989,0.105497,0.103014,0.098915,0.099157,0.098979,0.104318,0.100573,0.101851,0.095843,0.094770,0.098679,0.103072,0.105428,0.106759,0.111273,0.116692,0.115724,0.115182,0.112073,0.107633,0.106228,0.108901,0.115093,0.118270,0.119296,0.125336,0.125415,0.124636,0.120412,0.116598,0.116850,0.115703,0.120243,0.123174,0.124752,0.126919,0.127240,0.130760,0.130997,0.127798,0.125431,0.122311,0.121527,0.123810,0.125025,0.135563,0.135437,0.137694,0.131991,0.130239,0.132927,0.137163,0.141734,0.138031,0.128813,0.127083,0.135705,0.141918,0.140456,0.131318,0.127177,0.126304,0.132212,0.141140,0.145922,0.147495,0.149305,0.155607,0.152930,0.152004,0.151656,0.157896,0.164451,0.163956,0.164872,0.163188,0.164346,0.164846,0.163320,0.160611,0.161479,0.158643,0.163262,0.160732,0.164725,0.164830,0.163646,0.160458,0.152609,0.154024,0.148837,0.150289,0.148395,0.149773,0.144449,0.138299,0.135279,0.136731,0.139356,0.146969,0.149605,0.143239,0.133469,0.123905,0.123826,0.123395,0.122790,0.123484,0.116445,0.117076,0.112488,0.112225,0.111578,0.115819,0.119328,0.121695,0.120717,0.125283,0.125694,0.130381,0.129955,0.124941,0.123584,0.119733,0.121522,0.118144,0.118444,0.115561,0.111205,0.107622,0.111026,0.110732,0.114567,0.108217,0.107675,0.106086,0.111163,0.107107,0.099752,0.095348,0.092849,0.092681,0.091908,0.100073,0.102903,0.099894,0.097242,0.101919,0.111352,0.111784,0.102293,0.094038,0.090235,0.096690,0.098100,0.096032,0.092944,0.097174,0.101662,0.101704,0.099310,0.097442,0.094417,0.093586,0.095701,0.102340,0.103366,0.106165,0.105818,0.108748,0.104050,0.099747,0.093739,0.091934,0.092744,0.093223,0.095932,0.095033,0.096569,0.098442,0.104192,0.103345,0.100830,0.098042,0.100457,0.101214,0.095701,0.098952,0.102004,0.105023,0.097563,0.095696,0.097058,0.099336,0.097127,0.096943,0.095501,0.094907,0.094270,0.093981,0.093775,0.097269,0.098168,0.103729,0.099331,0.097311,0.091261,0.094033,0.096517,0.097627,0.095775,0.096537,0.101556,0.106107,0.112294,0.109606,0.104429,0.100373,0.101877,0.103803,0.099557,0.097837,0.093697,0.093591,0.094165,0.100809,0.102556,0.099489,0.095727,0.094375,0.100410,0.097095,0.095969,0.091355,0.097474,0.100699,0.103308,0.101073,0.103208,0.103598,0.102709,0.100099,0.097658,0.094954,0.096748,0.097868,0.103114,0.103661,0.099179,0.099542,0.098495,0.099126,0.094933,0.092308,0.093623,0.096027,0.100888,0.101341,0.104413,0.099720,0.102361,0.101977,0.102772,0.101451,0.096432,0.095138)
lines(x, y,type="l",col=linecols[3],lwd=2)
x <- c(-10000.000000,-9950.000000,-9900.000000,-9850.000000,-9800.000000,-9750.000000,-9700.000000,-9650.000000,-9600.000000,-9550.000000,-9500.000000,-9450.000000,-9400.000000,-9350.000000,-9300.000000,-9250.000000,-9200.000000,-9150.000000,-9100.000000,-9050.000000,-9000.000000,-8950.000000,-8900.000000,-8850.000000,-8800.000000,-8750.000000,-8700.000000,-8650.000000,-8600.000000,-8550.000000,-8500.000000,-8450.000000,-8400.000000,-8350.000000,-8300.000000,-8250.000000,-8200.000000,-8150.000000,-8100.000000,-8050.000000,-8000.000000,-7950.000000,-7900.000000,-7850.000000,-7800.000000,-7750.000000,-7700.000000,-7650.000000,-7600.000000,-7550.000000,-7500.000000,-7450.000000,-7400.000000,-7350.000000,-7300.000000,-7250.000000,-7200.000000,-7150.000000,-7100.000000,-7050.000000,-7000.000000,-6950.000000,-6900.000000,-6850.000000,-6800.000000,-6750.000000,-6700.000000,-6650.000000,-6600.000000,-6550.000000,-6500.000000,-6450.000000,-6400.000000,-6350.000000,-6300.000000,-6250.000000,-6200.000000,-6150.000000,-6100.000000,-6050.000000,-6000.000000,-5950.000000,-5900.000000,-5850.000000,-5800.000000,-5750.000000,-5700.000000,-5650.000000,-5600.000000,-5550.000000,-5500.000000,-5450.000000,-5400.000000,-5350.000000,-5300.000000,-5250.000000,-5200.000000,-5150.000000,-5100.000000,-5050.000000,-5000.000000,-4950.000000,-4900.000000,-4850.000000,-4800.000000,-4750.000000,-4700.000000,-4650.000000,-4600.000000,-4550.000000,-4500.000000,-4450.000000,-4400.000000,-4350.000000,-4300.000000,-4250.000000,-4200.000000,-4150.000000,-4100.000000,-4050.000000,-4000.000000,-3950.000000,-3900.000000,-3850.000000,-3800.000000,-3750.000000,-3700.000000,-3650.000000,-3600.000000,-3550.000000,-3500.000000,-3450.000000,-3400.000000,-3350.000000,-3300.000000,-3250.000000,-3200.000000,-3150.000000,-3100.000000,-3050.000000,-3000.000000,-2950.000000,-2900.000000,-2850.000000,-2800.000000,-2750.000000,-2700.000000,-2650.000000,-2600.000000,-2550.000000,-2500.000000,-2450.000000,-2400.000000,-2350.000000,-2300.000000,-2250.000000,-2200.000000,-2150.000000,-2100.000000,-2050.000000,-2000.000000,-1950.000000,-1900.000000,-1850.000000,-1800.000000,-1750.000000,-1700.000000,-1650.000000,-1600.000000,-1550.000000,-1500.000000,-1450.000000,-1400.000000,-1350.000000,-1300.000000,-1250.000000,-1200.000000,-1150.000000,-1100.000000,-1050.000000,-1000.000000,-950.000000,-900.000000,-850.000000,-800.000000,-750.000000,-700.000000,-650.000000,-600.000000,-550.000000,-500.000000,-450.000000,-400.000000,-350.000000,-300.000000,-250.000000,-200.000000,-150.000000,-100.000000,-50.000000,0.000000,50.000000,100.000000,150.000000,200.000000,250.000000,300.000000,350.000000,400.000000,450.000000,500.000000,550.000000,600.000000,650.000000,700.000000,750.000000,800.000000,850.000000,900.000000,950.000000,1000.000000,1050.000000,1100.000000,1150.000000,1200.000000,1250.000000,1300.000000,1350.000000,1400.000000,1450.000000,1500.000000,1550.000000,1600.000000,1650.000000,1700.000000,1750.000000,1800.000000,1850.000000,1900.000000,1950.000000,2000.000000,2050.000000,2100.000000,2150.000000,2200.000000,2250.000000,2300.000000,2350.000000,2400.000000,2450.000000,2500.000000,2550.000000,2600.000000,2650.000000,2700.000000,2750.000000,2800.000000,2850.000000,2900.000000,2950.000000,3000.000000,3050.000000,3100.000000,3150.000000,3200.000000,3250.000000,3300.000000,3350.000000,3400.000000,3450.000000,3500.000000,3550.000000,3600.000000,3650.000000,3700.000000,3750.000000,3800.000000,3850.000000,3900.000000,3950.000000,4000.000000,4050.000000,4100.000000,4150.000000,4200.000000,4250.000000,4300.000000,4350.000000,4400.000000,4450.000000,4500.000000,4550.000000,4600.000000,4650.000000,4700.000000,4750.000000,4800.000000,4850.000000,4900.000000,4950.000000,5000.000000,5050.000000,5100.000000,5150.000000,5200.000000,5250.000000,5300.000000,5350.000000,5400.000000,5450.000000,5500.000000,5550.000000,5600.000000,5650.000000,5700.000000,5750.000000,5800.000000,5850.000000,5900.000000,5950.000000,6000.000000,6050.000000,6100.000000,6150.000000,6200.000000,6250.000000,6300.000000,6350.000000,6400.000000,6450.000000,6500.000000,6550.000000,6600.000000,6650.000000,6700.000000,6750.000000,6800.000000,6850.000000,6900.000000,6950.000000,7000.000000,7050.000000,7100.000000,7150.000000,7200.000000,7250.000000,7300.000000,7350.000000,7400.000000,7450.000000,7500.000000,7550.000000,7600.000000,7650.000000,7700.000000,7750.000000,7800.000000,7850.000000,7900.000000,7950.000000,8000.000000,8050.000000,8100.000000,8150.000000,8200.000000,8250.000000,8300.000000,8350.000000,8400.000000,8450.000000,8500.000000,8550.000000,8600.000000,8650.000000,8700.000000,8750.000000,8800.000000,8850.000000,8900.000000,8950.000000,9000.000000,9050.000000,9100.000000,9150.000000,9200.000000,9250.000000,9300.000000,9350.000000,9400.000000,9450.000000,9500.000000,9550.000000,9600.000000,9650.000000,9700.000000,9750.000000,9800.000000,9850.000000,9900.000000,9950.000000,10000.000000)
y<-c(0.092071,0.095405,0.099521,0.095662,0.094268,0.091535,0.094306,0.089708,0.085355,0.079926,0.084573,0.090640,0.095544,0.098610,0.103846,0.102983,0.095206,0.086663,0.086669,0.091015,0.092832,0.092328,0.091889,0.092864,0.096359,0.100657,0.105556,0.106011,0.102876,0.095523,0.094858,0.095849,0.094676,0.099173,0.103792,0.108589,0.105942,0.105470,0.101938,0.098336,0.091964,0.091096,0.092757,0.095565,0.094263,0.095774,0.099215,0.105808,0.105175,0.105443,0.107040,0.102892,0.101981,0.100855,0.106279,0.105738,0.102946,0.106011,0.106595,0.102956,0.096251,0.093861,0.102222,0.102517,0.102715,0.098685,0.101665,0.105443,0.108294,0.105132,0.100775,0.099773,0.103358,0.102565,0.099676,0.097940,0.096096,0.094284,0.094869,0.099746,0.107255,0.108219,0.105797,0.102940,0.106644,0.110133,0.110690,0.107694,0.107287,0.103937,0.105888,0.106853,0.110336,0.109827,0.113991,0.114233,0.109168,0.101895,0.098765,0.100078,0.100898,0.100464,0.095930,0.092098,0.093132,0.097725,0.102865,0.101536,0.100689,0.098851,0.098369,0.097114,0.095882,0.098883,0.104167,0.108900,0.110953,0.107903,0.108182,0.106365,0.108530,0.105668,0.109179,0.110979,0.113418,0.111928,0.109747,0.103937,0.097104,0.089520,0.089670,0.096289,0.107491,0.109141,0.100979,0.092837,0.092387,0.102104,0.104425,0.105154,0.105148,0.107646,0.112100,0.104591,0.101948,0.100266,0.108589,0.108814,0.108493,0.111510,0.119635,0.121088,0.120638,0.118119,0.124904,0.126587,0.128645,0.123585,0.120723,0.121779,0.128768,0.130119,0.129186,0.126110,0.128280,0.132246,0.135703,0.140334,0.143882,0.146551,0.143775,0.145318,0.145972,0.148320,0.149338,0.154976,0.158149,0.164597,0.169924,0.173327,0.169570,0.164779,0.162207,0.164554,0.160604,0.161429,0.161997,0.171248,0.180129,0.182878,0.182911,0.186244,0.186464,0.180531,0.176667,0.178451,0.179513,0.175563,0.170830,0.180611,0.187825,0.192976,0.193110,0.201192,0.203175,0.213605,0.219297,0.233886,0.233580,0.227717,0.217576,0.217035,0.223033,0.236399,0.239990,0.231635,0.221719,0.221467,0.228794,0.225685,0.211895,0.205523,0.203106,0.208112,0.203073,0.205967,0.203132,0.203690,0.195141,0.187423,0.180108,0.179856,0.179968,0.181769,0.173006,0.166869,0.160615,0.161740,0.162464,0.164618,0.164811,0.169758,0.163482,0.165438,0.160615,0.161065,0.162705,0.166741,0.177840,0.182959,0.180038,0.175236,0.173703,0.178703,0.178612,0.181426,0.180944,0.179593,0.171473,0.163745,0.161612,0.158305,0.150367,0.140286,0.132091,0.129315,0.127637,0.124271,0.114935,0.107254,0.099414,0.100303,0.099086,0.098363,0.101991,0.102662,0.104221,0.096343,0.097993,0.102420,0.110620,0.116838,0.120016,0.120289,0.113708,0.106858,0.107271,0.105797,0.108267,0.106687,0.113289,0.116880,0.112732,0.106590,0.102603,0.107667,0.109356,0.110979,0.110856,0.111473,0.111950,0.109891,0.109162,0.104650,0.103117,0.102286,0.098711,0.096262,0.094729,0.098245,0.103262,0.107287,0.105266,0.104457,0.103380,0.108680,0.110197,0.111001,0.108890,0.106815,0.101541,0.096085,0.094156,0.097886,0.100946,0.101348,0.103825,0.108948,0.112459,0.108482,0.106188,0.103412,0.101027,0.099499,0.104607,0.105899,0.110288,0.107222,0.108321,0.105674,0.111966,0.114506,0.111055,0.101793,0.095678,0.093502,0.093298,0.099473,0.102066,0.104108,0.106408,0.107957,0.105572,0.102608,0.102356,0.102050,0.093899,0.093427,0.095271,0.101332,0.106429,0.109382,0.109634,0.112175,0.109575,0.107796,0.102581,0.102104,0.101305,0.094365,0.091487,0.093523,0.098165,0.100711,0.099205,0.097372,0.096225,0.090393,0.089278,0.085838,0.087917,0.085179,0.088234,0.089965,0.090742,0.097098,0.104714,0.111146,0.104082,0.102651,0.102914,0.105459,0.099800,0.094365,0.097034,0.111221,0.116489,0.115589,0.106124,0.103417,0.105250)
lines(x, y,type="l",col=linecols[4],lwd=2)
# legend("topleft",legend=c("hiF-T","6d","24d","niPSC-T"),col=linecols,pch=15,bty="n")
abline(v=0.000000,lty=2,col=c("black"))
dev.off()
