# Supplementary material for: Unique molecular events during reprogramming of human somatic cells to induced pluripotent stem cells (iPSCs) at naïve state
Source: eLife. 2018 Jan 30;7:e29518. doi: 10.7554/eLife.29518 (PMC5807049; doi:10.7554/eLife.29518)
Supplement: Source data 1. — The Source Data files include the source R code for Figures 2–6. The R scripts use the data in the ‘Expression Data’ folder with the relative path. The ‘Expression Data’ folder contains the non-redundant related gene expression, methylation and histone modification tables for the main figures and figure supplements. [file elife-29518-data1.zip › Source Data/Figure 5-source code data/Fig5D/K27me3_c9.R]

library(gplots)
pdf("K27me3_c9.pdf",height=3.5,width=4.1)
cr <- colorRampPalette(col=c("#C8524D", "#BDD791", "#447CBE", "#775A9C"), bias=1)
linecols <- cr(3)
linecols <- c(linecols, "black")
x<-c(-10000.000000,-9950.000000,-9900.000000,-9850.000000,-9800.000000,-9750.000000,-9700.000000,-9650.000000,-9600.000000,-9550.000000,-9500.000000,-9450.000000,-9400.000000,-9350.000000,-9300.000000,-9250.000000,-9200.000000,-9150.000000,-9100.000000,-9050.000000,-9000.000000,-8950.000000,-8900.000000,-8850.000000,-8800.000000,-8750.000000,-8700.000000,-8650.000000,-8600.000000,-8550.000000,-8500.000000,-8450.000000,-8400.000000,-8350.000000,-8300.000000,-8250.000000,-8200.000000,-8150.000000,-8100.000000,-8050.000000,-8000.000000,-7950.000000,-7900.000000,-7850.000000,-7800.000000,-7750.000000,-7700.000000,-7650.000000,-7600.000000,-7550.000000,-7500.000000,-7450.000000,-7400.000000,-7350.000000,-7300.000000,-7250.000000,-7200.000000,-7150.000000,-7100.000000,-7050.000000,-7000.000000,-6950.000000,-6900.000000,-6850.000000,-6800.000000,-6750.000000,-6700.000000,-6650.000000,-6600.000000,-6550.000000,-6500.000000,-6450.000000,-6400.000000,-6350.000000,-6300.000000,-6250.000000,-6200.000000,-6150.000000,-6100.000000,-6050.000000,-6000.000000,-5950.000000,-5900.000000,-5850.000000,-5800.000000,-5750.000000,-5700.000000,-5650.000000,-5600.000000,-5550.000000,-5500.000000,-5450.000000,-5400.000000,-5350.000000,-5300.000000,-5250.000000,-5200.000000,-5150.000000,-5100.000000,-5050.000000,-5000.000000,-4950.000000,-4900.000000,-4850.000000,-4800.000000,-4750.000000,-4700.000000,-4650.000000,-4600.000000,-4550.000000,-4500.000000,-4450.000000,-4400.000000,-4350.000000,-4300.000000,-4250.000000,-4200.000000,-4150.000000,-4100.000000,-4050.000000,-4000.000000,-3950.000000,-3900.000000,-3850.000000,-3800.000000,-3750.000000,-3700.000000,-3650.000000,-3600.000000,-3550.000000,-3500.000000,-3450.000000,-3400.000000,-3350.000000,-3300.000000,-3250.000000,-3200.000000,-3150.000000,-3100.000000,-3050.000000,-3000.000000,-2950.000000,-2900.000000,-2850.000000,-2800.000000,-2750.000000,-2700.000000,-2650.000000,-2600.000000,-2550.000000,-2500.000000,-2450.000000,-2400.000000,-2350.000000,-2300.000000,-2250.000000,-2200.000000,-2150.000000,-2100.000000,-2050.000000,-2000.000000,-1950.000000,-1900.000000,-1850.000000,-1800.000000,-1750.000000,-1700.000000,-1650.000000,-1600.000000,-1550.000000,-1500.000000,-1450.000000,-1400.000000,-1350.000000,-1300.000000,-1250.000000,-1200.000000,-1150.000000,-1100.000000,-1050.000000,-1000.000000,-950.000000,-900.000000,-850.000000,-800.000000,-750.000000,-700.000000,-650.000000,-600.000000,-550.000000,-500.000000,-450.000000,-400.000000,-350.000000,-300.000000,-250.000000,-200.000000,-150.000000,-100.000000,-50.000000,0.000000,50.000000,100.000000,150.000000,200.000000,250.000000,300.000000,350.000000,400.000000,450.000000,500.000000,550.000000,600.000000,650.000000,700.000000,750.000000,800.000000,850.000000,900.000000,950.000000,1000.000000,1050.000000,1100.000000,1150.000000,1200.000000,1250.000000,1300.000000,1350.000000,1400.000000,1450.000000,1500.000000,1550.000000,1600.000000,1650.000000,1700.000000,1750.000000,1800.000000,1850.000000,1900.000000,1950.000000,2000.000000,2050.000000,2100.000000,2150.000000,2200.000000,2250.000000,2300.000000,2350.000000,2400.000000,2450.000000,2500.000000,2550.000000,2600.000000,2650.000000,2700.000000,2750.000000,2800.000000,2850.000000,2900.000000,2950.000000,3000.000000,3050.000000,3100.000000,3150.000000,3200.000000,3250.000000,3300.000000,3350.000000,3400.000000,3450.000000,3500.000000,3550.000000,3600.000000,3650.000000,3700.000000,3750.000000,3800.000000,3850.000000,3900.000000,3950.000000,4000.000000,4050.000000,4100.000000,4150.000000,4200.000000,4250.000000,4300.000000,4350.000000,4400.000000,4450.000000,4500.000000,4550.000000,4600.000000,4650.000000,4700.000000,4750.000000,4800.000000,4850.000000,4900.000000,4950.000000,5000.000000,5050.000000,5100.000000,5150.000000,5200.000000,5250.000000,5300.000000,5350.000000,5400.000000,5450.000000,5500.000000,5550.000000,5600.000000,5650.000000,5700.000000,5750.000000,5800.000000,5850.000000,5900.000000,5950.000000,6000.000000,6050.000000,6100.000000,6150.000000,6200.000000,6250.000000,6300.000000,6350.000000,6400.000000,6450.000000,6500.000000,6550.000000,6600.000000,6650.000000,6700.000000,6750.000000,6800.000000,6850.000000,6900.000000,6950.000000,7000.000000,7050.000000,7100.000000,7150.000000,7200.000000,7250.000000,7300.000000,7350.000000,7400.000000,7450.000000,7500.000000,7550.000000,7600.000000,7650.000000,7700.000000,7750.000000,7800.000000,7850.000000,7900.000000,7950.000000,8000.000000,8050.000000,8100.000000,8150.000000,8200.000000,8250.000000,8300.000000,8350.000000,8400.000000,8450.000000,8500.000000,8550.000000,8600.000000,8650.000000,8700.000000,8750.000000,8800.000000,8850.000000,8900.000000,8950.000000,9000.000000,9050.000000,9100.000000,9150.000000,9200.000000,9250.000000,9300.000000,9350.000000,9400.000000,9450.000000,9500.000000,9550.000000,9600.000000,9650.000000,9700.000000,9750.000000,9800.000000,9850.000000,9900.000000,9950.000000,10000.000000)
y<-c(0.057623,0.057054,0.058809,0.059029,0.059633,0.058215,0.059495,0.060113,0.060748,0.061348,0.061692,0.062238,0.060072,0.057789,0.056447,0.056901,0.057294,0.057932,0.057345,0.060569,0.060457,0.059388,0.055136,0.056692,0.057539,0.058151,0.057195,0.057830,0.059776,0.059052,0.059207,0.059146,0.059921,0.060825,0.063103,0.063373,0.061297,0.058309,0.056470,0.057093,0.057218,0.060646,0.062804,0.063832,0.064098,0.065363,0.065769,0.064524,0.064638,0.064868,0.065154,0.064067,0.065753,0.067266,0.067092,0.065641,0.065281,0.066850,0.066582,0.065304,0.066649,0.067202,0.066687,0.064649,0.066850,0.069031,0.068944,0.069100,0.069419,0.072881,0.071312,0.069148,0.066156,0.064434,0.065792,0.067233,0.070575,0.071575,0.071830,0.071067,0.068172,0.064036,0.062939,0.065674,0.068424,0.070176,0.070620,0.071197,0.070539,0.069419,0.067062,0.064177,0.065896,0.070039,0.070582,0.069174,0.068172,0.068409,0.065990,0.066118,0.070447,0.074169,0.075161,0.072401,0.069893,0.066021,0.065029,0.064799,0.066243,0.066360,0.069544,0.071184,0.069373,0.063697,0.059440,0.060565,0.063475,0.064194,0.063746,0.066090,0.068248,0.070350,0.070279,0.069493,0.067878,0.066184,0.065215,0.064937,0.064001,0.064914,0.065080,0.064817,0.064485,0.063388,0.065281,0.063644,0.063758,0.061113,0.059891,0.060368,0.061419,0.065656,0.064363,0.063159,0.061807,0.066373,0.066643,0.065358,0.063006,0.064496,0.062998,0.062738,0.063120,0.066508,0.067312,0.064934,0.063370,0.062513,0.064799,0.064212,0.063123,0.063080,0.063950,0.069008,0.072730,0.076636,0.076730,0.077087,0.080320,0.081970,0.082248,0.078990,0.081373,0.088261,0.094355,0.095029,0.092587,0.094069,0.098585,0.102352,0.102771,0.103018,0.102868,0.109381,0.114722,0.122250,0.126942,0.130832,0.134319,0.141074,0.149023,0.156370,0.157720,0.155567,0.147600,0.142090,0.146187,0.159947,0.171786,0.184546,0.183541,0.189209,0.187643,0.198781,0.201179,0.211630,0.215500,0.218541,0.213845,0.218939,0.218714,0.213393,0.200434,0.198640,0.199095,0.191814,0.184518,0.174454,0.168914,0.160462,0.150419,0.142362,0.131980,0.129666,0.125146,0.118916,0.106202,0.101587,0.097482,0.097189,0.089899,0.086123,0.080891,0.080825,0.081567,0.083809,0.083559,0.078029,0.074942,0.070991,0.071468,0.068322,0.064649,0.062177,0.061258,0.064123,0.063154,0.062761,0.062784,0.065480,0.064567,0.061827,0.060427,0.062470,0.061695,0.061424,0.057659,0.057228,0.054552,0.054003,0.051223,0.050159,0.051287,0.052282,0.050261,0.047562,0.047052,0.048042,0.047044,0.045769,0.044646,0.045325,0.045179,0.044404,0.044458,0.042899,0.043804,0.044059,0.046172,0.045166,0.044220,0.044781,0.045009,0.044720,0.042524,0.042179,0.042320,0.040690,0.040356,0.040055,0.041624,0.040435,0.039924,0.038657,0.038935,0.037784,0.036664,0.036417,0.035708,0.035261,0.034088,0.035715,0.037600,0.039312,0.038970,0.041519,0.041154,0.041779,0.039876,0.038608,0.036741,0.036287,0.036343,0.037330,0.036037,0.036246,0.035427,0.035442,0.036965,0.036741,0.036228,0.032707,0.030827,0.030154,0.030896,0.032754,0.034371,0.034447,0.033776,0.032348,0.033228,0.032588,0.032595,0.032315,0.035062,0.034672,0.034325,0.031889,0.032305,0.031116,0.031220,0.030960,0.032014,0.031937,0.032519,0.032981,0.033111,0.032264,0.032483,0.032078,0.032333,0.033190,0.034475,0.035771,0.034723,0.033807,0.033136,0.033307,0.033613,0.034088,0.032139,0.030562,0.029460,0.031075,0.033179,0.034743,0.034514,0.033491,0.033126,0.033789,0.034787,0.033203,0.032491,0.030580,0.031429,0.031537,0.032593,0.030856,0.031960,0.033052,0.034455,0.034146,0.032631,0.031802,0.031690,0.033384,0.034384,0.035557,0.035812,0.036952,0.035463,0.034406,0.035343,0.036909,0.038705,0.038945,0.038833,0.040292,0.040817,0.040924,0.039514)
plot(x, y,type="l",main="",xlab="Relative Distance from TSS (bp)",ylab="Reads per million",col=linecols[1],ylim=c(0,0.6),xaxt="s",yaxt="s",lwd=2)
x <- c(-10000.000000,-9950.000000,-9900.000000,-9850.000000,-9800.000000,-9750.000000,-9700.000000,-9650.000000,-9600.000000,-9550.000000,-9500.000000,-9450.000000,-9400.000000,-9350.000000,-9300.000000,-9250.000000,-9200.000000,-9150.000000,-9100.000000,-9050.000000,-9000.000000,-8950.000000,-8900.000000,-8850.000000,-8800.000000,-8750.000000,-8700.000000,-8650.000000,-8600.000000,-8550.000000,-8500.000000,-8450.000000,-8400.000000,-8350.000000,-8300.000000,-8250.000000,-8200.000000,-8150.000000,-8100.000000,-8050.000000,-8000.000000,-7950.000000,-7900.000000,-7850.000000,-7800.000000,-7750.000000,-7700.000000,-7650.000000,-7600.000000,-7550.000000,-7500.000000,-7450.000000,-7400.000000,-7350.000000,-7300.000000,-7250.000000,-7200.000000,-7150.000000,-7100.000000,-7050.000000,-7000.000000,-6950.000000,-6900.000000,-6850.000000,-6800.000000,-6750.000000,-6700.000000,-6650.000000,-6600.000000,-6550.000000,-6500.000000,-6450.000000,-6400.000000,-6350.000000,-6300.000000,-6250.000000,-6200.000000,-6150.000000,-6100.000000,-6050.000000,-6000.000000,-5950.000000,-5900.000000,-5850.000000,-5800.000000,-5750.000000,-5700.000000,-5650.000000,-5600.000000,-5550.000000,-5500.000000,-5450.000000,-5400.000000,-5350.000000,-5300.000000,-5250.000000,-5200.000000,-5150.000000,-5100.000000,-5050.000000,-5000.000000,-4950.000000,-4900.000000,-4850.000000,-4800.000000,-4750.000000,-4700.000000,-4650.000000,-4600.000000,-4550.000000,-4500.000000,-4450.000000,-4400.000000,-4350.000000,-4300.000000,-4250.000000,-4200.000000,-4150.000000,-4100.000000,-4050.000000,-4000.000000,-3950.000000,-3900.000000,-3850.000000,-3800.000000,-3750.000000,-3700.000000,-3650.000000,-3600.000000,-3550.000000,-3500.000000,-3450.000000,-3400.000000,-3350.000000,-3300.000000,-3250.000000,-3200.000000,-3150.000000,-3100.000000,-3050.000000,-3000.000000,-2950.000000,-2900.000000,-2850.000000,-2800.000000,-2750.000000,-2700.000000,-2650.000000,-2600.000000,-2550.000000,-2500.000000,-2450.000000,-2400.000000,-2350.000000,-2300.000000,-2250.000000,-2200.000000,-2150.000000,-2100.000000,-2050.000000,-2000.000000,-1950.000000,-1900.000000,-1850.000000,-1800.000000,-1750.000000,-1700.000000,-1650.000000,-1600.000000,-1550.000000,-1500.000000,-1450.000000,-1400.000000,-1350.000000,-1300.000000,-1250.000000,-1200.000000,-1150.000000,-1100.000000,-1050.000000,-1000.000000,-950.000000,-900.000000,-850.000000,-800.000000,-750.000000,-700.000000,-650.000000,-600.000000,-550.000000,-500.000000,-450.000000,-400.000000,-350.000000,-300.000000,-250.000000,-200.000000,-150.000000,-100.000000,-50.000000,0.000000,50.000000,100.000000,150.000000,200.000000,250.000000,300.000000,350.000000,400.000000,450.000000,500.000000,550.000000,600.000000,650.000000,700.000000,750.000000,800.000000,850.000000,900.000000,950.000000,1000.000000,1050.000000,1100.000000,1150.000000,1200.000000,1250.000000,1300.000000,1350.000000,1400.000000,1450.000000,1500.000000,1550.000000,1600.000000,1650.000000,1700.000000,1750.000000,1800.000000,1850.000000,1900.000000,1950.000000,2000.000000,2050.000000,2100.000000,2150.000000,2200.000000,2250.000000,2300.000000,2350.000000,2400.000000,2450.000000,2500.000000,2550.000000,2600.000000,2650.000000,2700.000000,2750.000000,2800.000000,2850.000000,2900.000000,2950.000000,3000.000000,3050.000000,3100.000000,3150.000000,3200.000000,3250.000000,3300.000000,3350.000000,3400.000000,3450.000000,3500.000000,3550.000000,3600.000000,3650.000000,3700.000000,3750.000000,3800.000000,3850.000000,3900.000000,3950.000000,4000.000000,4050.000000,4100.000000,4150.000000,4200.000000,4250.000000,4300.000000,4350.000000,4400.000000,4450.000000,4500.000000,4550.000000,4600.000000,4650.000000,4700.000000,4750.000000,4800.000000,4850.000000,4900.000000,4950.000000,5000.000000,5050.000000,5100.000000,5150.000000,5200.000000,5250.000000,5300.000000,5350.000000,5400.000000,5450.000000,5500.000000,5550.000000,5600.000000,5650.000000,5700.000000,5750.000000,5800.000000,5850.000000,5900.000000,5950.000000,6000.000000,6050.000000,6100.000000,6150.000000,6200.000000,6250.000000,6300.000000,6350.000000,6400.000000,6450.000000,6500.000000,6550.000000,6600.000000,6650.000000,6700.000000,6750.000000,6800.000000,6850.000000,6900.000000,6950.000000,7000.000000,7050.000000,7100.000000,7150.000000,7200.000000,7250.000000,7300.000000,7350.000000,7400.000000,7450.000000,7500.000000,7550.000000,7600.000000,7650.000000,7700.000000,7750.000000,7800.000000,7850.000000,7900.000000,7950.000000,8000.000000,8050.000000,8100.000000,8150.000000,8200.000000,8250.000000,8300.000000,8350.000000,8400.000000,8450.000000,8500.000000,8550.000000,8600.000000,8650.000000,8700.000000,8750.000000,8800.000000,8850.000000,8900.000000,8950.000000,9000.000000,9050.000000,9100.000000,9150.000000,9200.000000,9250.000000,9300.000000,9350.000000,9400.000000,9450.000000,9500.000000,9550.000000,9600.000000,9650.000000,9700.000000,9750.000000,9800.000000,9850.000000,9900.000000,9950.000000,10000.000000)
y<-c(0.043606,0.041210,0.036384,0.035753,0.036324,0.038226,0.036566,0.038616,0.042248,0.047593,0.047887,0.047463,0.045188,0.041461,0.038097,0.037093,0.042931,0.043779,0.043018,0.040639,0.041150,0.039316,0.037958,0.040812,0.042819,0.041297,0.039178,0.040008,0.045154,0.045111,0.044678,0.044315,0.046218,0.048855,0.043216,0.041694,0.036410,0.037266,0.036929,0.037854,0.038261,0.038953,0.041374,0.044540,0.049340,0.051242,0.047273,0.042689,0.041547,0.046010,0.045673,0.046538,0.047411,0.050326,0.050723,0.049478,0.047437,0.043562,0.040829,0.043943,0.046633,0.045067,0.040189,0.041253,0.043251,0.046174,0.050127,0.052756,0.050300,0.043303,0.041461,0.041487,0.043346,0.041115,0.039013,0.038373,0.045508,0.048752,0.049539,0.046641,0.043978,0.041201,0.042360,0.045439,0.049755,0.046036,0.046001,0.043113,0.043952,0.039593,0.041158,0.048881,0.052626,0.051199,0.043519,0.044471,0.049651,0.048535,0.046512,0.042585,0.045889,0.047385,0.049288,0.045629,0.042066,0.037335,0.037465,0.040812,0.043753,0.041997,0.042473,0.041591,0.041686,0.038685,0.036765,0.036721,0.037041,0.038840,0.046226,0.050023,0.048570,0.041876,0.038252,0.040458,0.044298,0.047394,0.044670,0.040639,0.038209,0.042135,0.045586,0.041582,0.035329,0.035900,0.043727,0.047835,0.043744,0.038797,0.035995,0.035113,0.036073,0.042974,0.049106,0.049867,0.047739,0.044047,0.045405,0.040146,0.040423,0.040760,0.048241,0.052903,0.054321,0.050092,0.047939,0.044272,0.041072,0.036843,0.035121,0.039593,0.040830,0.042793,0.042966,0.043986,0.045733,0.042256,0.044263,0.040812,0.041720,0.038901,0.037828,0.038010,0.042317,0.046866,0.045906,0.043070,0.043450,0.049478,0.051130,0.048397,0.045716,0.044739,0.046858,0.044419,0.039991,0.036687,0.040034,0.041660,0.043563,0.039506,0.040094,0.038053,0.037621,0.038987,0.040259,0.041496,0.038918,0.040821,0.042343,0.045266,0.045794,0.046910,0.046815,0.045336,0.047463,0.047904,0.050464,0.046590,0.042940,0.042188,0.048389,0.052825,0.051407,0.048181,0.050041,0.051009,0.050741,0.049305,0.051424,0.050006,0.051277,0.050110,0.050741,0.048527,0.042940,0.040198,0.039662,0.043831,0.042015,0.034620,0.028064,0.028895,0.030720,0.035442,0.035381,0.035511,0.032959,0.032570,0.032371,0.031282,0.028748,0.027251,0.027831,0.028964,0.031169,0.031636,0.029578,0.030157,0.032233,0.034966,0.036237,0.030486,0.025634,0.022079,0.024735,0.029016,0.027520,0.024916,0.023161,0.025928,0.027719,0.028030,0.030365,0.031472,0.031178,0.027987,0.027528,0.028644,0.029586,0.027632,0.023740,0.021319,0.021690,0.024060,0.024951,0.025081,0.024761,0.025314,0.024752,0.024838,0.024683,0.026170,0.027511,0.027398,0.029941,0.029059,0.030252,0.026205,0.022728,0.020903,0.021042,0.023801,0.025262,0.024726,0.023705,0.022036,0.024406,0.023766,0.024665,0.023039,0.023723,0.020255,0.020341,0.020116,0.021336,0.019796,0.018871,0.020549,0.021716,0.022529,0.022849,0.022373,0.021777,0.021258,0.024830,0.027545,0.024527,0.020419,0.019001,0.019303,0.019857,0.019174,0.019329,0.018931,0.018975,0.020047,0.021215,0.020886,0.020843,0.018041,0.017695,0.016302,0.017548,0.016856,0.018715,0.020739,0.021984,0.022659,0.021379,0.025548,0.028116,0.029370,0.026888,0.022252,0.021120,0.020056,0.021068,0.021811,0.021336,0.021336,0.020765,0.020108,0.020168,0.020540,0.021690,0.021673,0.025366,0.027779,0.030832,0.029344,0.031757,0.031359,0.028505,0.025340,0.027052,0.028756,0.026317,0.021171,0.020324,0.021249,0.025772,0.026508,0.026136,0.020627,0.018136,0.019381,0.024311,0.023939,0.022573,0.020358,0.022287,0.023541,0.022287,0.022841,0.023775,0.025643,0.024147,0.021941,0.019520,0.016761,0.015498,0.015187,0.019044,0.021076,0.021241,0.020817,0.019814,0.022227,0.022720,0.021924,0.020730)
lines(x, y,type="l",col=linecols[2],lwd=2)
x <- c(-10000.000000,-9950.000000,-9900.000000,-9850.000000,-9800.000000,-9750.000000,-9700.000000,-9650.000000,-9600.000000,-9550.000000,-9500.000000,-9450.000000,-9400.000000,-9350.000000,-9300.000000,-9250.000000,-9200.000000,-9150.000000,-9100.000000,-9050.000000,-9000.000000,-8950.000000,-8900.000000,-8850.000000,-8800.000000,-8750.000000,-8700.000000,-8650.000000,-8600.000000,-8550.000000,-8500.000000,-8450.000000,-8400.000000,-8350.000000,-8300.000000,-8250.000000,-8200.000000,-8150.000000,-8100.000000,-8050.000000,-8000.000000,-7950.000000,-7900.000000,-7850.000000,-7800.000000,-7750.000000,-7700.000000,-7650.000000,-7600.000000,-7550.000000,-7500.000000,-7450.000000,-7400.000000,-7350.000000,-7300.000000,-7250.000000,-7200.000000,-7150.000000,-7100.000000,-7050.000000,-7000.000000,-6950.000000,-6900.000000,-6850.000000,-6800.000000,-6750.000000,-6700.000000,-6650.000000,-6600.000000,-6550.000000,-6500.000000,-6450.000000,-6400.000000,-6350.000000,-6300.000000,-6250.000000,-6200.000000,-6150.000000,-6100.000000,-6050.000000,-6000.000000,-5950.000000,-5900.000000,-5850.000000,-5800.000000,-5750.000000,-5700.000000,-5650.000000,-5600.000000,-5550.000000,-5500.000000,-5450.000000,-5400.000000,-5350.000000,-5300.000000,-5250.000000,-5200.000000,-5150.000000,-5100.000000,-5050.000000,-5000.000000,-4950.000000,-4900.000000,-4850.000000,-4800.000000,-4750.000000,-4700.000000,-4650.000000,-4600.000000,-4550.000000,-4500.000000,-4450.000000,-4400.000000,-4350.000000,-4300.000000,-4250.000000,-4200.000000,-4150.000000,-4100.000000,-4050.000000,-4000.000000,-3950.000000,-3900.000000,-3850.000000,-3800.000000,-3750.000000,-3700.000000,-3650.000000,-3600.000000,-3550.000000,-3500.000000,-3450.000000,-3400.000000,-3350.000000,-3300.000000,-3250.000000,-3200.000000,-3150.000000,-3100.000000,-3050.000000,-3000.000000,-2950.000000,-2900.000000,-2850.000000,-2800.000000,-2750.000000,-2700.000000,-2650.000000,-2600.000000,-2550.000000,-2500.000000,-2450.000000,-2400.000000,-2350.000000,-2300.000000,-2250.000000,-2200.000000,-2150.000000,-2100.000000,-2050.000000,-2000.000000,-1950.000000,-1900.000000,-1850.000000,-1800.000000,-1750.000000,-1700.000000,-1650.000000,-1600.000000,-1550.000000,-1500.000000,-1450.000000,-1400.000000,-1350.000000,-1300.000000,-1250.000000,-1200.000000,-1150.000000,-1100.000000,-1050.000000,-1000.000000,-950.000000,-900.000000,-850.000000,-800.000000,-750.000000,-700.000000,-650.000000,-600.000000,-550.000000,-500.000000,-450.000000,-400.000000,-350.000000,-300.000000,-250.000000,-200.000000,-150.000000,-100.000000,-50.000000,0.000000,50.000000,100.000000,150.000000,200.000000,250.000000,300.000000,350.000000,400.000000,450.000000,500.000000,550.000000,600.000000,650.000000,700.000000,750.000000,800.000000,850.000000,900.000000,950.000000,1000.000000,1050.000000,1100.000000,1150.000000,1200.000000,1250.000000,1300.000000,1350.000000,1400.000000,1450.000000,1500.000000,1550.000000,1600.000000,1650.000000,1700.000000,1750.000000,1800.000000,1850.000000,1900.000000,1950.000000,2000.000000,2050.000000,2100.000000,2150.000000,2200.000000,2250.000000,2300.000000,2350.000000,2400.000000,2450.000000,2500.000000,2550.000000,2600.000000,2650.000000,2700.000000,2750.000000,2800.000000,2850.000000,2900.000000,2950.000000,3000.000000,3050.000000,3100.000000,3150.000000,3200.000000,3250.000000,3300.000000,3350.000000,3400.000000,3450.000000,3500.000000,3550.000000,3600.000000,3650.000000,3700.000000,3750.000000,3800.000000,3850.000000,3900.000000,3950.000000,4000.000000,4050.000000,4100.000000,4150.000000,4200.000000,4250.000000,4300.000000,4350.000000,4400.000000,4450.000000,4500.000000,4550.000000,4600.000000,4650.000000,4700.000000,4750.000000,4800.000000,4850.000000,4900.000000,4950.000000,5000.000000,5050.000000,5100.000000,5150.000000,5200.000000,5250.000000,5300.000000,5350.000000,5400.000000,5450.000000,5500.000000,5550.000000,5600.000000,5650.000000,5700.000000,5750.000000,5800.000000,5850.000000,5900.000000,5950.000000,6000.000000,6050.000000,6100.000000,6150.000000,6200.000000,6250.000000,6300.000000,6350.000000,6400.000000,6450.000000,6500.000000,6550.000000,6600.000000,6650.000000,6700.000000,6750.000000,6800.000000,6850.000000,6900.000000,6950.000000,7000.000000,7050.000000,7100.000000,7150.000000,7200.000000,7250.000000,7300.000000,7350.000000,7400.000000,7450.000000,7500.000000,7550.000000,7600.000000,7650.000000,7700.000000,7750.000000,7800.000000,7850.000000,7900.000000,7950.000000,8000.000000,8050.000000,8100.000000,8150.000000,8200.000000,8250.000000,8300.000000,8350.000000,8400.000000,8450.000000,8500.000000,8550.000000,8600.000000,8650.000000,8700.000000,8750.000000,8800.000000,8850.000000,8900.000000,8950.000000,9000.000000,9050.000000,9100.000000,9150.000000,9200.000000,9250.000000,9300.000000,9350.000000,9400.000000,9450.000000,9500.000000,9550.000000,9600.000000,9650.000000,9700.000000,9750.000000,9800.000000,9850.000000,9900.000000,9950.000000,10000.000000)
y<-c(0.045909,0.047865,0.046336,0.049632,0.049361,0.051521,0.048797,0.048215,0.047622,0.050691,0.051759,0.051060,0.048904,0.048365,0.049001,0.046617,0.045195,0.045166,0.047885,0.051070,0.052089,0.051531,0.046088,0.043365,0.042971,0.047880,0.047841,0.047496,0.046511,0.047618,0.049230,0.046943,0.044768,0.043413,0.046472,0.050288,0.052356,0.050992,0.049535,0.049137,0.049686,0.052550,0.051473,0.050463,0.046666,0.045661,0.044234,0.043782,0.046681,0.049817,0.054303,0.054458,0.054915,0.053385,0.052827,0.051715,0.052531,0.053958,0.055949,0.054944,0.053536,0.052866,0.053215,0.051672,0.049924,0.051604,0.054881,0.057027,0.053536,0.049822,0.050264,0.052002,0.053361,0.052215,0.052211,0.052254,0.050181,0.049132,0.049118,0.049608,0.050239,0.051147,0.053992,0.054400,0.054138,0.051890,0.053861,0.050205,0.050269,0.050516,0.052720,0.051502,0.049739,0.051099,0.051317,0.046792,0.046122,0.048589,0.051807,0.052395,0.051390,0.050361,0.047826,0.049084,0.051405,0.051992,0.051706,0.050298,0.053351,0.052244,0.052332,0.049652,0.047802,0.047423,0.047215,0.047011,0.046715,0.049113,0.050803,0.052269,0.048394,0.045559,0.044331,0.045409,0.046977,0.047205,0.046214,0.044515,0.040738,0.041262,0.043462,0.047938,0.048171,0.047239,0.045588,0.047317,0.048987,0.051337,0.050909,0.053395,0.051837,0.052672,0.048535,0.047554,0.045967,0.044297,0.044442,0.042806,0.042311,0.041248,0.041976,0.046482,0.050103,0.053079,0.051259,0.046642,0.044972,0.043942,0.046224,0.045972,0.044443,0.043355,0.043219,0.045637,0.049026,0.051293,0.050904,0.048152,0.048123,0.049652,0.049205,0.046409,0.044292,0.042962,0.041981,0.043195,0.047992,0.047487,0.045180,0.044355,0.045112,0.047035,0.041462,0.040282,0.040923,0.045064,0.046001,0.044268,0.039520,0.036791,0.033305,0.036835,0.038519,0.038927,0.036383,0.037451,0.040418,0.043462,0.042471,0.041476,0.039956,0.039762,0.042365,0.043049,0.047899,0.048904,0.049361,0.044069,0.043132,0.041913,0.042496,0.042525,0.045943,0.047705,0.047123,0.045050,0.044326,0.043870,0.042156,0.043598,0.043059,0.047458,0.046302,0.049511,0.047147,0.047846,0.044763,0.042340,0.040966,0.038898,0.038534,0.038194,0.035956,0.037005,0.040515,0.044734,0.044477,0.039374,0.035806,0.032393,0.031854,0.033606,0.038359,0.039568,0.037752,0.035558,0.034262,0.034791,0.035097,0.036704,0.039209,0.037733,0.035470,0.036043,0.038675,0.042331,0.039961,0.038680,0.034796,0.034062,0.031824,0.032790,0.034902,0.036665,0.036257,0.034922,0.034800,0.034014,0.034966,0.035237,0.038927,0.036941,0.035160,0.031509,0.029873,0.029751,0.028741,0.030649,0.031057,0.032048,0.031091,0.029076,0.028659,0.030489,0.032664,0.033562,0.031786,0.031946,0.031931,0.032446,0.034082,0.035058,0.035873,0.035718,0.035917,0.035854,0.033844,0.032091,0.032460,0.030664,0.033951,0.034028,0.036587,0.032926,0.030290,0.030217,0.031674,0.032494,0.030047,0.028450,0.027100,0.027931,0.027945,0.031645,0.035063,0.037053,0.035043,0.035189,0.035087,0.035179,0.031810,0.031329,0.029426,0.030528,0.029489,0.034242,0.037160,0.039801,0.036136,0.032324,0.031222,0.032965,0.032538,0.030149,0.029907,0.030577,0.033038,0.032567,0.032922,0.030421,0.030470,0.031810,0.033742,0.032557,0.031572,0.030183,0.030669,0.031227,0.033752,0.033276,0.032043,0.031708,0.032703,0.032485,0.031815,0.032800,0.033757,0.033591,0.036611,0.037354,0.036747,0.031985,0.030790,0.030193,0.033611,0.037102,0.038485,0.036670,0.030805,0.029863,0.030640,0.035975,0.039486,0.038306,0.036728,0.034703,0.037369,0.036640,0.036009,0.035334,0.037432,0.038592,0.037568,0.036437,0.037306,0.036655,0.038646,0.035903,0.035116,0.031145,0.030489,0.030038,0.030873,0.033985,0.036019,0.035116,0.034708,0.034519,0.035466,0.036072,0.033917)
lines(x, y,type="l",col=linecols[3],lwd=2)
x <- c(-10000.000000,-9950.000000,-9900.000000,-9850.000000,-9800.000000,-9750.000000,-9700.000000,-9650.000000,-9600.000000,-9550.000000,-9500.000000,-9450.000000,-9400.000000,-9350.000000,-9300.000000,-9250.000000,-9200.000000,-9150.000000,-9100.000000,-9050.000000,-9000.000000,-8950.000000,-8900.000000,-8850.000000,-8800.000000,-8750.000000,-8700.000000,-8650.000000,-8600.000000,-8550.000000,-8500.000000,-8450.000000,-8400.000000,-8350.000000,-8300.000000,-8250.000000,-8200.000000,-8150.000000,-8100.000000,-8050.000000,-8000.000000,-7950.000000,-7900.000000,-7850.000000,-7800.000000,-7750.000000,-7700.000000,-7650.000000,-7600.000000,-7550.000000,-7500.000000,-7450.000000,-7400.000000,-7350.000000,-7300.000000,-7250.000000,-7200.000000,-7150.000000,-7100.000000,-7050.000000,-7000.000000,-6950.000000,-6900.000000,-6850.000000,-6800.000000,-6750.000000,-6700.000000,-6650.000000,-6600.000000,-6550.000000,-6500.000000,-6450.000000,-6400.000000,-6350.000000,-6300.000000,-6250.000000,-6200.000000,-6150.000000,-6100.000000,-6050.000000,-6000.000000,-5950.000000,-5900.000000,-5850.000000,-5800.000000,-5750.000000,-5700.000000,-5650.000000,-5600.000000,-5550.000000,-5500.000000,-5450.000000,-5400.000000,-5350.000000,-5300.000000,-5250.000000,-5200.000000,-5150.000000,-5100.000000,-5050.000000,-5000.000000,-4950.000000,-4900.000000,-4850.000000,-4800.000000,-4750.000000,-4700.000000,-4650.000000,-4600.000000,-4550.000000,-4500.000000,-4450.000000,-4400.000000,-4350.000000,-4300.000000,-4250.000000,-4200.000000,-4150.000000,-4100.000000,-4050.000000,-4000.000000,-3950.000000,-3900.000000,-3850.000000,-3800.000000,-3750.000000,-3700.000000,-3650.000000,-3600.000000,-3550.000000,-3500.000000,-3450.000000,-3400.000000,-3350.000000,-3300.000000,-3250.000000,-3200.000000,-3150.000000,-3100.000000,-3050.000000,-3000.000000,-2950.000000,-2900.000000,-2850.000000,-2800.000000,-2750.000000,-2700.000000,-2650.000000,-2600.000000,-2550.000000,-2500.000000,-2450.000000,-2400.000000,-2350.000000,-2300.000000,-2250.000000,-2200.000000,-2150.000000,-2100.000000,-2050.000000,-2000.000000,-1950.000000,-1900.000000,-1850.000000,-1800.000000,-1750.000000,-1700.000000,-1650.000000,-1600.000000,-1550.000000,-1500.000000,-1450.000000,-1400.000000,-1350.000000,-1300.000000,-1250.000000,-1200.000000,-1150.000000,-1100.000000,-1050.000000,-1000.000000,-950.000000,-900.000000,-850.000000,-800.000000,-750.000000,-700.000000,-650.000000,-600.000000,-550.000000,-500.000000,-450.000000,-400.000000,-350.000000,-300.000000,-250.000000,-200.000000,-150.000000,-100.000000,-50.000000,0.000000,50.000000,100.000000,150.000000,200.000000,250.000000,300.000000,350.000000,400.000000,450.000000,500.000000,550.000000,600.000000,650.000000,700.000000,750.000000,800.000000,850.000000,900.000000,950.000000,1000.000000,1050.000000,1100.000000,1150.000000,1200.000000,1250.000000,1300.000000,1350.000000,1400.000000,1450.000000,1500.000000,1550.000000,1600.000000,1650.000000,1700.000000,1750.000000,1800.000000,1850.000000,1900.000000,1950.000000,2000.000000,2050.000000,2100.000000,2150.000000,2200.000000,2250.000000,2300.000000,2350.000000,2400.000000,2450.000000,2500.000000,2550.000000,2600.000000,2650.000000,2700.000000,2750.000000,2800.000000,2850.000000,2900.000000,2950.000000,3000.000000,3050.000000,3100.000000,3150.000000,3200.000000,3250.000000,3300.000000,3350.000000,3400.000000,3450.000000,3500.000000,3550.000000,3600.000000,3650.000000,3700.000000,3750.000000,3800.000000,3850.000000,3900.000000,3950.000000,4000.000000,4050.000000,4100.000000,4150.000000,4200.000000,4250.000000,4300.000000,4350.000000,4400.000000,4450.000000,4500.000000,4550.000000,4600.000000,4650.000000,4700.000000,4750.000000,4800.000000,4850.000000,4900.000000,4950.000000,5000.000000,5050.000000,5100.000000,5150.000000,5200.000000,5250.000000,5300.000000,5350.000000,5400.000000,5450.000000,5500.000000,5550.000000,5600.000000,5650.000000,5700.000000,5750.000000,5800.000000,5850.000000,5900.000000,5950.000000,6000.000000,6050.000000,6100.000000,6150.000000,6200.000000,6250.000000,6300.000000,6350.000000,6400.000000,6450.000000,6500.000000,6550.000000,6600.000000,6650.000000,6700.000000,6750.000000,6800.000000,6850.000000,6900.000000,6950.000000,7000.000000,7050.000000,7100.000000,7150.000000,7200.000000,7250.000000,7300.000000,7350.000000,7400.000000,7450.000000,7500.000000,7550.000000,7600.000000,7650.000000,7700.000000,7750.000000,7800.000000,7850.000000,7900.000000,7950.000000,8000.000000,8050.000000,8100.000000,8150.000000,8200.000000,8250.000000,8300.000000,8350.000000,8400.000000,8450.000000,8500.000000,8550.000000,8600.000000,8650.000000,8700.000000,8750.000000,8800.000000,8850.000000,8900.000000,8950.000000,9000.000000,9050.000000,9100.000000,9150.000000,9200.000000,9250.000000,9300.000000,9350.000000,9400.000000,9450.000000,9500.000000,9550.000000,9600.000000,9650.000000,9700.000000,9750.000000,9800.000000,9850.000000,9900.000000,9950.000000,10000.000000)
y<-c(0.071420,0.065257,0.060603,0.058303,0.060593,0.060781,0.063689,0.063927,0.068161,0.067008,0.067518,0.067251,0.069822,0.072493,0.069684,0.071272,0.071197,0.076109,0.075506,0.073725,0.071707,0.073131,0.076826,0.076945,0.072370,0.070742,0.070292,0.069021,0.066073,0.061360,0.061004,0.064179,0.068902,0.076930,0.078710,0.078681,0.071840,0.068190,0.064377,0.062868,0.057329,0.058189,0.062967,0.070926,0.073176,0.073522,0.074185,0.076589,0.077796,0.077533,0.074585,0.073285,0.071751,0.073992,0.072711,0.071049,0.069595,0.069046,0.071949,0.073166,0.075258,0.075585,0.075011,0.078572,0.080615,0.079828,0.076327,0.076559,0.081381,0.087366,0.089162,0.087465,0.081733,0.079779,0.082158,0.084794,0.084334,0.083632,0.082208,0.078280,0.076791,0.075951,0.077207,0.078003,0.078597,0.078913,0.076223,0.076806,0.080659,0.085882,0.087272,0.087811,0.086788,0.083271,0.082405,0.081376,0.085590,0.085961,0.084740,0.081441,0.081911,0.086105,0.090680,0.089340,0.085234,0.083785,0.085239,0.089369,0.092891,0.095414,0.097056,0.094800,0.095221,0.093074,0.090863,0.086674,0.083825,0.086684,0.089028,0.093024,0.092401,0.090893,0.091501,0.094820,0.098000,0.096052,0.091308,0.092846,0.095497,0.098440,0.094167,0.092263,0.095537,0.100518,0.098935,0.095765,0.095562,0.100345,0.100978,0.100849,0.102462,0.111266,0.116711,0.118042,0.117587,0.112151,0.110811,0.104440,0.112141,0.118264,0.127380,0.125817,0.124714,0.117503,0.116647,0.111889,0.115539,0.115381,0.118927,0.118611,0.118453,0.119580,0.123834,0.126811,0.130699,0.130209,0.131673,0.128671,0.125580,0.124185,0.127875,0.133820,0.139543,0.141016,0.137782,0.135971,0.139488,0.147006,0.150211,0.146774,0.144117,0.147065,0.150454,0.153471,0.150825,0.148119,0.148099,0.145488,0.147446,0.146561,0.148114,0.144330,0.139938,0.141106,0.145117,0.143687,0.143831,0.147664,0.159787,0.169194,0.178063,0.179289,0.178621,0.177726,0.183874,0.191407,0.200404,0.215084,0.221974,0.221762,0.213546,0.205701,0.208417,0.210207,0.213600,0.212112,0.215074,0.217854,0.219343,0.213467,0.205687,0.198955,0.193168,0.197862,0.198020,0.200503,0.197471,0.192065,0.184873,0.169303,0.155726,0.152467,0.154880,0.159594,0.155864,0.157284,0.157729,0.151764,0.144404,0.139508,0.142614,0.139439,0.133419,0.130739,0.128439,0.128206,0.125253,0.129967,0.131169,0.131649,0.128073,0.126851,0.120787,0.116879,0.117532,0.118878,0.116400,0.112344,0.112586,0.117221,0.114872,0.114070,0.109866,0.109920,0.110281,0.107096,0.103377,0.100419,0.103787,0.101473,0.098856,0.095354,0.096546,0.095508,0.095681,0.095211,0.091927,0.090344,0.092525,0.087322,0.085625,0.085452,0.092604,0.094152,0.094464,0.092837,0.090289,0.084750,0.081708,0.078073,0.077044,0.077251,0.079630,0.077637,0.078998,0.077860,0.082282,0.080986,0.078928,0.076421,0.076178,0.077158,0.073621,0.072869,0.071885,0.073483,0.073003,0.075080,0.074571,0.077880,0.075847,0.076173,0.070812,0.070738,0.074531,0.076317,0.077395,0.072899,0.070431,0.067908,0.064802,0.066276,0.066924,0.070456,0.066340,0.061894,0.061162,0.063309,0.065717,0.066360,0.065321,0.068700,0.069946,0.071138,0.068873,0.064674,0.063769,0.061103,0.062933,0.064199,0.064906,0.065411,0.065356,0.067523,0.064228,0.066227,0.065826,0.070821,0.069817,0.067171,0.063249,0.062824,0.064179,0.063096,0.061038,0.061815,0.065139,0.066968,0.067072,0.064337,0.065727,0.065287,0.065663,0.063586,0.062018,0.060756,0.059535,0.058827,0.062112,0.060148,0.064501,0.063759,0.064233,0.059747,0.061029,0.063155,0.064046,0.061642,0.064154,0.066123,0.066786,0.063358,0.061563,0.061508,0.061182,0.065787,0.066890,0.070738,0.068685,0.065796,0.063734,0.066499,0.070500,0.070802,0.065371,0.063002,0.062700,0.062666,0.059387,0.057556,0.060178)
lines(x, y,type="l",col=linecols[4],lwd=2)
# legend("topleft",legend=c("hiF-T","6d","24d","niPSC-T"),col=linecols,pch=15,bty="n")
abline(v=0.000000,lty=2,col=c("black"))
dev.off()
