# Supplementary material for: Unique molecular events during reprogramming of human somatic cells to induced pluripotent stem cells (iPSCs) at naïve state
Source: eLife. 2018 Jan 30;7:e29518. doi: 10.7554/eLife.29518 (PMC5807049; doi:10.7554/eLife.29518)
Supplement: Source data 1. — The Source Data files include the source R code for Figures 2–6. The R scripts use the data in the ‘Expression Data’ folder with the relative path. The ‘Expression Data’ folder contains the non-redundant related gene expression, methylation and histone modification tables for the main figures and figure supplements. [file elife-29518-data1.zip › Source Data/Figure 5-source code data/Fig5D/K4me2_c1.R]

library(gplots)
pdf("K4me2_c1.pdf",,height=3.5,width=4.1)
cr <- colorRampPalette(col=c("#C8524D", "#BDD791", "#447CBE", "#775A9C"), bias=1)
linecols <- cr(3)
linecols <- c(linecols, "black")
x<-c(-10000.000000,-9950.000000,-9900.000000,-9850.000000,-9800.000000,-9750.000000,-9700.000000,-9650.000000,-9600.000000,-9550.000000,-9500.000000,-9450.000000,-9400.000000,-9350.000000,-9300.000000,-9250.000000,-9200.000000,-9150.000000,-9100.000000,-9050.000000,-9000.000000,-8950.000000,-8900.000000,-8850.000000,-8800.000000,-8750.000000,-8700.000000,-8650.000000,-8600.000000,-8550.000000,-8500.000000,-8450.000000,-8400.000000,-8350.000000,-8300.000000,-8250.000000,-8200.000000,-8150.000000,-8100.000000,-8050.000000,-8000.000000,-7950.000000,-7900.000000,-7850.000000,-7800.000000,-7750.000000,-7700.000000,-7650.000000,-7600.000000,-7550.000000,-7500.000000,-7450.000000,-7400.000000,-7350.000000,-7300.000000,-7250.000000,-7200.000000,-7150.000000,-7100.000000,-7050.000000,-7000.000000,-6950.000000,-6900.000000,-6850.000000,-6800.000000,-6750.000000,-6700.000000,-6650.000000,-6600.000000,-6550.000000,-6500.000000,-6450.000000,-6400.000000,-6350.000000,-6300.000000,-6250.000000,-6200.000000,-6150.000000,-6100.000000,-6050.000000,-6000.000000,-5950.000000,-5900.000000,-5850.000000,-5800.000000,-5750.000000,-5700.000000,-5650.000000,-5600.000000,-5550.000000,-5500.000000,-5450.000000,-5400.000000,-5350.000000,-5300.000000,-5250.000000,-5200.000000,-5150.000000,-5100.000000,-5050.000000,-5000.000000,-4950.000000,-4900.000000,-4850.000000,-4800.000000,-4750.000000,-4700.000000,-4650.000000,-4600.000000,-4550.000000,-4500.000000,-4450.000000,-4400.000000,-4350.000000,-4300.000000,-4250.000000,-4200.000000,-4150.000000,-4100.000000,-4050.000000,-4000.000000,-3950.000000,-3900.000000,-3850.000000,-3800.000000,-3750.000000,-3700.000000,-3650.000000,-3600.000000,-3550.000000,-3500.000000,-3450.000000,-3400.000000,-3350.000000,-3300.000000,-3250.000000,-3200.000000,-3150.000000,-3100.000000,-3050.000000,-3000.000000,-2950.000000,-2900.000000,-2850.000000,-2800.000000,-2750.000000,-2700.000000,-2650.000000,-2600.000000,-2550.000000,-2500.000000,-2450.000000,-2400.000000,-2350.000000,-2300.000000,-2250.000000,-2200.000000,-2150.000000,-2100.000000,-2050.000000,-2000.000000,-1950.000000,-1900.000000,-1850.000000,-1800.000000,-1750.000000,-1700.000000,-1650.000000,-1600.000000,-1550.000000,-1500.000000,-1450.000000,-1400.000000,-1350.000000,-1300.000000,-1250.000000,-1200.000000,-1150.000000,-1100.000000,-1050.000000,-1000.000000,-950.000000,-900.000000,-850.000000,-800.000000,-750.000000,-700.000000,-650.000000,-600.000000,-550.000000,-500.000000,-450.000000,-400.000000,-350.000000,-300.000000,-250.000000,-200.000000,-150.000000,-100.000000,-50.000000,0.000000,50.000000,100.000000,150.000000,200.000000,250.000000,300.000000,350.000000,400.000000,450.000000,500.000000,550.000000,600.000000,650.000000,700.000000,750.000000,800.000000,850.000000,900.000000,950.000000,1000.000000,1050.000000,1100.000000,1150.000000,1200.000000,1250.000000,1300.000000,1350.000000,1400.000000,1450.000000,1500.000000,1550.000000,1600.000000,1650.000000,1700.000000,1750.000000,1800.000000,1850.000000,1900.000000,1950.000000,2000.000000,2050.000000,2100.000000,2150.000000,2200.000000,2250.000000,2300.000000,2350.000000,2400.000000,2450.000000,2500.000000,2550.000000,2600.000000,2650.000000,2700.000000,2750.000000,2800.000000,2850.000000,2900.000000,2950.000000,3000.000000,3050.000000,3100.000000,3150.000000,3200.000000,3250.000000,3300.000000,3350.000000,3400.000000,3450.000000,3500.000000,3550.000000,3600.000000,3650.000000,3700.000000,3750.000000,3800.000000,3850.000000,3900.000000,3950.000000,4000.000000,4050.000000,4100.000000,4150.000000,4200.000000,4250.000000,4300.000000,4350.000000,4400.000000,4450.000000,4500.000000,4550.000000,4600.000000,4650.000000,4700.000000,4750.000000,4800.000000,4850.000000,4900.000000,4950.000000,5000.000000,5050.000000,5100.000000,5150.000000,5200.000000,5250.000000,5300.000000,5350.000000,5400.000000,5450.000000,5500.000000,5550.000000,5600.000000,5650.000000,5700.000000,5750.000000,5800.000000,5850.000000,5900.000000,5950.000000,6000.000000,6050.000000,6100.000000,6150.000000,6200.000000,6250.000000,6300.000000,6350.000000,6400.000000,6450.000000,6500.000000,6550.000000,6600.000000,6650.000000,6700.000000,6750.000000,6800.000000,6850.000000,6900.000000,6950.000000,7000.000000,7050.000000,7100.000000,7150.000000,7200.000000,7250.000000,7300.000000,7350.000000,7400.000000,7450.000000,7500.000000,7550.000000,7600.000000,7650.000000,7700.000000,7750.000000,7800.000000,7850.000000,7900.000000,7950.000000,8000.000000,8050.000000,8100.000000,8150.000000,8200.000000,8250.000000,8300.000000,8350.000000,8400.000000,8450.000000,8500.000000,8550.000000,8600.000000,8650.000000,8700.000000,8750.000000,8800.000000,8850.000000,8900.000000,8950.000000,9000.000000,9050.000000,9100.000000,9150.000000,9200.000000,9250.000000,9300.000000,9350.000000,9400.000000,9450.000000,9500.000000,9550.000000,9600.000000,9650.000000,9700.000000,9750.000000,9800.000000,9850.000000,9900.000000,9950.000000,10000.000000)
y<-c(0.066076,0.067340,0.068067,0.069756,0.068198,0.065531,0.063735,0.062969,0.063548,0.061535,0.062010,0.062690,0.064627,0.066543,0.067566,0.068229,0.067146,0.065357,0.065443,0.065797,0.065848,0.064966,0.066192,0.067583,0.067507,0.066234,0.066665,0.066740,0.066348,0.067166,0.067624,0.068824,0.067673,0.068101,0.069745,0.069738,0.071578,0.069736,0.071669,0.070838,0.072213,0.071652,0.071834,0.071083,0.069880,0.070481,0.073765,0.076023,0.075909,0.073272,0.071948,0.069535,0.068635,0.067410,0.067475,0.064972,0.064429,0.066948,0.069248,0.070236,0.069474,0.068768,0.069226,0.068157,0.070756,0.071040,0.072892,0.074319,0.077873,0.077972,0.074584,0.072719,0.071952,0.073841,0.075271,0.075951,0.076113,0.074001,0.075037,0.074978,0.075379,0.074865,0.076838,0.076015,0.075611,0.073392,0.073745,0.073992,0.075526,0.077005,0.078943,0.078934,0.078515,0.077122,0.077003,0.080943,0.083984,0.086203,0.085671,0.088156,0.090649,0.091520,0.090097,0.090354,0.092283,0.094203,0.095095,0.096370,0.096421,0.096821,0.095637,0.094193,0.093318,0.092342,0.095582,0.094454,0.092213,0.087538,0.089158,0.089638,0.091411,0.090300,0.091518,0.090415,0.090292,0.089752,0.092240,0.093888,0.094588,0.093700,0.094306,0.096813,0.100517,0.102969,0.104268,0.102599,0.101261,0.100164,0.101536,0.100138,0.101922,0.104607,0.107638,0.111324,0.114024,0.119627,0.124969,0.126500,0.124089,0.117157,0.114920,0.113951,0.117236,0.117346,0.116690,0.112236,0.110870,0.113029,0.120775,0.126365,0.129242,0.127160,0.128965,0.133300,0.137424,0.138582,0.142744,0.145502,0.147745,0.147499,0.153796,0.162187,0.172983,0.179352,0.186915,0.196485,0.209485,0.219595,0.224801,0.230559,0.240544,0.250071,0.261803,0.272852,0.289860,0.305321,0.322652,0.334562,0.349878,0.363851,0.380643,0.396247,0.402175,0.403304,0.393469,0.387789,0.397434,0.420275,0.447366,0.458242,0.458418,0.446688,0.433252,0.421590,0.434049,0.462449,0.487248,0.489614,0.485039,0.489113,0.494593,0.490835,0.480239,0.476987,0.470822,0.463736,0.459848,0.456335,0.456778,0.448272,0.445198,0.433430,0.424676,0.416423,0.408475,0.403223,0.392444,0.391333,0.383339,0.379659,0.371745,0.363747,0.351449,0.343180,0.338226,0.333560,0.315745,0.299005,0.291464,0.291587,0.291078,0.283857,0.279595,0.275202,0.270120,0.260080,0.249935,0.243998,0.237046,0.230768,0.224802,0.225809,0.221933,0.213107,0.206026,0.203515,0.205333,0.201122,0.197303,0.193935,0.193324,0.191415,0.187221,0.184128,0.180078,0.175066,0.166079,0.163344,0.162563,0.163581,0.163035,0.163068,0.161826,0.157625,0.151494,0.148324,0.143966,0.141860,0.137037,0.135831,0.131738,0.130540,0.129895,0.128929,0.125382,0.119637,0.116838,0.118592,0.118485,0.117099,0.114312,0.112660,0.112808,0.112898,0.110702,0.106040,0.103404,0.103107,0.104630,0.103680,0.105547,0.106394,0.108342,0.108279,0.110908,0.109505,0.106653,0.101566,0.100144,0.098543,0.096140,0.095286,0.095183,0.095529,0.096065,0.098091,0.099441,0.096337,0.093358,0.092462,0.092379,0.094528,0.096472,0.098432,0.095142,0.093544,0.092007,0.091559,0.090223,0.088601,0.089922,0.087960,0.086747,0.086103,0.089202,0.091429,0.089724,0.084667,0.083578,0.084624,0.084516,0.081520,0.079987,0.082028,0.081638,0.082496,0.081469,0.083780,0.083331,0.081981,0.081309,0.079365,0.083964,0.085539,0.087841,0.086173,0.087186,0.086590,0.082016,0.079900,0.082828,0.086323,0.088404,0.086806,0.090377,0.088799,0.091135,0.091732,0.091189,0.089169,0.087022,0.089559,0.088080,0.087003,0.084790,0.085424,0.085245,0.085603,0.083734,0.083021,0.083105,0.086179,0.087059,0.088341,0.088006,0.085910,0.080486,0.076662,0.075895,0.078252,0.080030,0.081456,0.082393,0.082466,0.080533,0.079177,0.078839,0.079317,0.079539,0.078763,0.079383)
plot(x, y,type="l",main="",xlab="Relative Distance from TSS (bp)",ylab="Reads per million",col=linecols[1],ylim=c(0,3),xaxt="s",yaxt="s",lwd=2)
x <- c(-10000.000000,-9950.000000,-9900.000000,-9850.000000,-9800.000000,-9750.000000,-9700.000000,-9650.000000,-9600.000000,-9550.000000,-9500.000000,-9450.000000,-9400.000000,-9350.000000,-9300.000000,-9250.000000,-9200.000000,-9150.000000,-9100.000000,-9050.000000,-9000.000000,-8950.000000,-8900.000000,-8850.000000,-8800.000000,-8750.000000,-8700.000000,-8650.000000,-8600.000000,-8550.000000,-8500.000000,-8450.000000,-8400.000000,-8350.000000,-8300.000000,-8250.000000,-8200.000000,-8150.000000,-8100.000000,-8050.000000,-8000.000000,-7950.000000,-7900.000000,-7850.000000,-7800.000000,-7750.000000,-7700.000000,-7650.000000,-7600.000000,-7550.000000,-7500.000000,-7450.000000,-7400.000000,-7350.000000,-7300.000000,-7250.000000,-7200.000000,-7150.000000,-7100.000000,-7050.000000,-7000.000000,-6950.000000,-6900.000000,-6850.000000,-6800.000000,-6750.000000,-6700.000000,-6650.000000,-6600.000000,-6550.000000,-6500.000000,-6450.000000,-6400.000000,-6350.000000,-6300.000000,-6250.000000,-6200.000000,-6150.000000,-6100.000000,-6050.000000,-6000.000000,-5950.000000,-5900.000000,-5850.000000,-5800.000000,-5750.000000,-5700.000000,-5650.000000,-5600.000000,-5550.000000,-5500.000000,-5450.000000,-5400.000000,-5350.000000,-5300.000000,-5250.000000,-5200.000000,-5150.000000,-5100.000000,-5050.000000,-5000.000000,-4950.000000,-4900.000000,-4850.000000,-4800.000000,-4750.000000,-4700.000000,-4650.000000,-4600.000000,-4550.000000,-4500.000000,-4450.000000,-4400.000000,-4350.000000,-4300.000000,-4250.000000,-4200.000000,-4150.000000,-4100.000000,-4050.000000,-4000.000000,-3950.000000,-3900.000000,-3850.000000,-3800.000000,-3750.000000,-3700.000000,-3650.000000,-3600.000000,-3550.000000,-3500.000000,-3450.000000,-3400.000000,-3350.000000,-3300.000000,-3250.000000,-3200.000000,-3150.000000,-3100.000000,-3050.000000,-3000.000000,-2950.000000,-2900.000000,-2850.000000,-2800.000000,-2750.000000,-2700.000000,-2650.000000,-2600.000000,-2550.000000,-2500.000000,-2450.000000,-2400.000000,-2350.000000,-2300.000000,-2250.000000,-2200.000000,-2150.000000,-2100.000000,-2050.000000,-2000.000000,-1950.000000,-1900.000000,-1850.000000,-1800.000000,-1750.000000,-1700.000000,-1650.000000,-1600.000000,-1550.000000,-1500.000000,-1450.000000,-1400.000000,-1350.000000,-1300.000000,-1250.000000,-1200.000000,-1150.000000,-1100.000000,-1050.000000,-1000.000000,-950.000000,-900.000000,-850.000000,-800.000000,-750.000000,-700.000000,-650.000000,-600.000000,-550.000000,-500.000000,-450.000000,-400.000000,-350.000000,-300.000000,-250.000000,-200.000000,-150.000000,-100.000000,-50.000000,0.000000,50.000000,100.000000,150.000000,200.000000,250.000000,300.000000,350.000000,400.000000,450.000000,500.000000,550.000000,600.000000,650.000000,700.000000,750.000000,800.000000,850.000000,900.000000,950.000000,1000.000000,1050.000000,1100.000000,1150.000000,1200.000000,1250.000000,1300.000000,1350.000000,1400.000000,1450.000000,1500.000000,1550.000000,1600.000000,1650.000000,1700.000000,1750.000000,1800.000000,1850.000000,1900.000000,1950.000000,2000.000000,2050.000000,2100.000000,2150.000000,2200.000000,2250.000000,2300.000000,2350.000000,2400.000000,2450.000000,2500.000000,2550.000000,2600.000000,2650.000000,2700.000000,2750.000000,2800.000000,2850.000000,2900.000000,2950.000000,3000.000000,3050.000000,3100.000000,3150.000000,3200.000000,3250.000000,3300.000000,3350.000000,3400.000000,3450.000000,3500.000000,3550.000000,3600.000000,3650.000000,3700.000000,3750.000000,3800.000000,3850.000000,3900.000000,3950.000000,4000.000000,4050.000000,4100.000000,4150.000000,4200.000000,4250.000000,4300.000000,4350.000000,4400.000000,4450.000000,4500.000000,4550.000000,4600.000000,4650.000000,4700.000000,4750.000000,4800.000000,4850.000000,4900.000000,4950.000000,5000.000000,5050.000000,5100.000000,5150.000000,5200.000000,5250.000000,5300.000000,5350.000000,5400.000000,5450.000000,5500.000000,5550.000000,5600.000000,5650.000000,5700.000000,5750.000000,5800.000000,5850.000000,5900.000000,5950.000000,6000.000000,6050.000000,6100.000000,6150.000000,6200.000000,6250.000000,6300.000000,6350.000000,6400.000000,6450.000000,6500.000000,6550.000000,6600.000000,6650.000000,6700.000000,6750.000000,6800.000000,6850.000000,6900.000000,6950.000000,7000.000000,7050.000000,7100.000000,7150.000000,7200.000000,7250.000000,7300.000000,7350.000000,7400.000000,7450.000000,7500.000000,7550.000000,7600.000000,7650.000000,7700.000000,7750.000000,7800.000000,7850.000000,7900.000000,7950.000000,8000.000000,8050.000000,8100.000000,8150.000000,8200.000000,8250.000000,8300.000000,8350.000000,8400.000000,8450.000000,8500.000000,8550.000000,8600.000000,8650.000000,8700.000000,8750.000000,8800.000000,8850.000000,8900.000000,8950.000000,9000.000000,9050.000000,9100.000000,9150.000000,9200.000000,9250.000000,9300.000000,9350.000000,9400.000000,9450.000000,9500.000000,9550.000000,9600.000000,9650.000000,9700.000000,9750.000000,9800.000000,9850.000000,9900.000000,9950.000000,10000.000000)
y<-c(0.054968,0.054035,0.051407,0.053504,0.056287,0.057877,0.058710,0.056270,0.052290,0.051013,0.057668,0.060853,0.061175,0.057019,0.056538,0.054169,0.054064,0.053646,0.061368,0.062744,0.064883,0.062489,0.063678,0.062895,0.059417,0.053989,0.056161,0.058463,0.058781,0.055772,0.056220,0.060685,0.059873,0.055404,0.051721,0.049369,0.049477,0.048054,0.053730,0.057798,0.060296,0.061707,0.060656,0.059003,0.053504,0.054173,0.057764,0.057865,0.055341,0.052901,0.055810,0.054805,0.054441,0.050641,0.050779,0.051788,0.056383,0.058509,0.056471,0.053190,0.053144,0.054186,0.053621,0.053629,0.053403,0.057048,0.058421,0.060811,0.058044,0.055487,0.051700,0.053206,0.055044,0.054546,0.052872,0.052390,0.054814,0.053646,0.052323,0.056098,0.058074,0.060087,0.058396,0.060007,0.059124,0.059045,0.058358,0.060012,0.058074,0.055362,0.052796,0.054136,0.055533,0.059505,0.059848,0.060284,0.058572,0.057789,0.059978,0.062376,0.063092,0.060698,0.060049,0.061112,0.061091,0.057312,0.055897,0.059221,0.061527,0.061635,0.064536,0.068838,0.070412,0.065908,0.059773,0.058024,0.059275,0.062309,0.063887,0.062238,0.057827,0.052637,0.050419,0.051804,0.055182,0.055542,0.055948,0.054408,0.054893,0.058358,0.060815,0.059534,0.059116,0.065197,0.069612,0.067750,0.060179,0.059041,0.057517,0.058333,0.059677,0.062393,0.065084,0.068227,0.070357,0.073413,0.071132,0.071266,0.066373,0.064444,0.064071,0.065277,0.067135,0.066273,0.066126,0.063929,0.062004,0.061087,0.065390,0.070228,0.070223,0.067218,0.063623,0.068374,0.073618,0.076744,0.079736,0.080946,0.079452,0.072437,0.067168,0.071270,0.077903,0.081373,0.082808,0.084332,0.087270,0.089069,0.093334,0.099465,0.104923,0.108313,0.110644,0.112335,0.110786,0.105957,0.102102,0.097670,0.095921,0.096226,0.102600,0.106421,0.109723,0.107890,0.107945,0.106040,0.108388,0.111205,0.116608,0.124154,0.134897,0.139451,0.137551,0.128854,0.123120,0.128992,0.135504,0.136927,0.131620,0.130277,0.134429,0.134709,0.135517,0.131821,0.127176,0.113348,0.109192,0.107631,0.113214,0.112222,0.110661,0.107907,0.105413,0.104994,0.106476,0.114448,0.117985,0.119182,0.112356,0.104303,0.098055,0.095707,0.097775,0.096804,0.094142,0.097703,0.096799,0.097812,0.096615,0.100574,0.097549,0.087964,0.083549,0.081519,0.079921,0.074371,0.070596,0.071981,0.075170,0.078205,0.080649,0.079284,0.075442,0.072027,0.072337,0.076363,0.076200,0.075593,0.076317,0.078276,0.077606,0.075426,0.073509,0.067679,0.065900,0.064866,0.069771,0.071872,0.072140,0.074509,0.074760,0.075271,0.072262,0.069014,0.065511,0.063866,0.064151,0.063439,0.062364,0.060844,0.061886,0.062477,0.064645,0.065155,0.067947,0.064938,0.064473,0.060443,0.060284,0.056705,0.060727,0.062958,0.064268,0.059095,0.057442,0.058459,0.058769,0.057044,0.055232,0.055458,0.055856,0.057249,0.057203,0.062539,0.066520,0.069855,0.067428,0.061690,0.058430,0.055554,0.055312,0.052964,0.054010,0.055035,0.055914,0.054734,0.056027,0.060376,0.062489,0.064465,0.062209,0.064699,0.066327,0.064753,0.063314,0.058676,0.058224,0.057375,0.060409,0.061740,0.061154,0.056923,0.059932,0.064674,0.065980,0.063799,0.057287,0.057212,0.057362,0.055902,0.054336,0.056186,0.058141,0.059279,0.056370,0.059543,0.062029,0.063046,0.059074,0.056676,0.055927,0.061401,0.063184,0.061213,0.058070,0.055914,0.057082,0.055232,0.056111,0.061238,0.060677,0.059593,0.053918,0.052817,0.051323,0.054998,0.058053,0.061991,0.057957,0.055307,0.051641,0.054232,0.053771,0.054299,0.053700,0.054625,0.054981,0.058032,0.059735,0.060849,0.058442,0.057931,0.056379,0.055291,0.057639,0.061485,0.064720,0.065092,0.064427,0.061426,0.058501,0.054458,0.052512,0.051679,0.052934,0.058635,0.059162,0.062280,0.061250,0.064218,0.063422)
lines(x, y,type="l",col=linecols[2],lwd=2)
x <- c(-10000.000000,-9950.000000,-9900.000000,-9850.000000,-9800.000000,-9750.000000,-9700.000000,-9650.000000,-9600.000000,-9550.000000,-9500.000000,-9450.000000,-9400.000000,-9350.000000,-9300.000000,-9250.000000,-9200.000000,-9150.000000,-9100.000000,-9050.000000,-9000.000000,-8950.000000,-8900.000000,-8850.000000,-8800.000000,-8750.000000,-8700.000000,-8650.000000,-8600.000000,-8550.000000,-8500.000000,-8450.000000,-8400.000000,-8350.000000,-8300.000000,-8250.000000,-8200.000000,-8150.000000,-8100.000000,-8050.000000,-8000.000000,-7950.000000,-7900.000000,-7850.000000,-7800.000000,-7750.000000,-7700.000000,-7650.000000,-7600.000000,-7550.000000,-7500.000000,-7450.000000,-7400.000000,-7350.000000,-7300.000000,-7250.000000,-7200.000000,-7150.000000,-7100.000000,-7050.000000,-7000.000000,-6950.000000,-6900.000000,-6850.000000,-6800.000000,-6750.000000,-6700.000000,-6650.000000,-6600.000000,-6550.000000,-6500.000000,-6450.000000,-6400.000000,-6350.000000,-6300.000000,-6250.000000,-6200.000000,-6150.000000,-6100.000000,-6050.000000,-6000.000000,-5950.000000,-5900.000000,-5850.000000,-5800.000000,-5750.000000,-5700.000000,-5650.000000,-5600.000000,-5550.000000,-5500.000000,-5450.000000,-5400.000000,-5350.000000,-5300.000000,-5250.000000,-5200.000000,-5150.000000,-5100.000000,-5050.000000,-5000.000000,-4950.000000,-4900.000000,-4850.000000,-4800.000000,-4750.000000,-4700.000000,-4650.000000,-4600.000000,-4550.000000,-4500.000000,-4450.000000,-4400.000000,-4350.000000,-4300.000000,-4250.000000,-4200.000000,-4150.000000,-4100.000000,-4050.000000,-4000.000000,-3950.000000,-3900.000000,-3850.000000,-3800.000000,-3750.000000,-3700.000000,-3650.000000,-3600.000000,-3550.000000,-3500.000000,-3450.000000,-3400.000000,-3350.000000,-3300.000000,-3250.000000,-3200.000000,-3150.000000,-3100.000000,-3050.000000,-3000.000000,-2950.000000,-2900.000000,-2850.000000,-2800.000000,-2750.000000,-2700.000000,-2650.000000,-2600.000000,-2550.000000,-2500.000000,-2450.000000,-2400.000000,-2350.000000,-2300.000000,-2250.000000,-2200.000000,-2150.000000,-2100.000000,-2050.000000,-2000.000000,-1950.000000,-1900.000000,-1850.000000,-1800.000000,-1750.000000,-1700.000000,-1650.000000,-1600.000000,-1550.000000,-1500.000000,-1450.000000,-1400.000000,-1350.000000,-1300.000000,-1250.000000,-1200.000000,-1150.000000,-1100.000000,-1050.000000,-1000.000000,-950.000000,-900.000000,-850.000000,-800.000000,-750.000000,-700.000000,-650.000000,-600.000000,-550.000000,-500.000000,-450.000000,-400.000000,-350.000000,-300.000000,-250.000000,-200.000000,-150.000000,-100.000000,-50.000000,0.000000,50.000000,100.000000,150.000000,200.000000,250.000000,300.000000,350.000000,400.000000,450.000000,500.000000,550.000000,600.000000,650.000000,700.000000,750.000000,800.000000,850.000000,900.000000,950.000000,1000.000000,1050.000000,1100.000000,1150.000000,1200.000000,1250.000000,1300.000000,1350.000000,1400.000000,1450.000000,1500.000000,1550.000000,1600.000000,1650.000000,1700.000000,1750.000000,1800.000000,1850.000000,1900.000000,1950.000000,2000.000000,2050.000000,2100.000000,2150.000000,2200.000000,2250.000000,2300.000000,2350.000000,2400.000000,2450.000000,2500.000000,2550.000000,2600.000000,2650.000000,2700.000000,2750.000000,2800.000000,2850.000000,2900.000000,2950.000000,3000.000000,3050.000000,3100.000000,3150.000000,3200.000000,3250.000000,3300.000000,3350.000000,3400.000000,3450.000000,3500.000000,3550.000000,3600.000000,3650.000000,3700.000000,3750.000000,3800.000000,3850.000000,3900.000000,3950.000000,4000.000000,4050.000000,4100.000000,4150.000000,4200.000000,4250.000000,4300.000000,4350.000000,4400.000000,4450.000000,4500.000000,4550.000000,4600.000000,4650.000000,4700.000000,4750.000000,4800.000000,4850.000000,4900.000000,4950.000000,5000.000000,5050.000000,5100.000000,5150.000000,5200.000000,5250.000000,5300.000000,5350.000000,5400.000000,5450.000000,5500.000000,5550.000000,5600.000000,5650.000000,5700.000000,5750.000000,5800.000000,5850.000000,5900.000000,5950.000000,6000.000000,6050.000000,6100.000000,6150.000000,6200.000000,6250.000000,6300.000000,6350.000000,6400.000000,6450.000000,6500.000000,6550.000000,6600.000000,6650.000000,6700.000000,6750.000000,6800.000000,6850.000000,6900.000000,6950.000000,7000.000000,7050.000000,7100.000000,7150.000000,7200.000000,7250.000000,7300.000000,7350.000000,7400.000000,7450.000000,7500.000000,7550.000000,7600.000000,7650.000000,7700.000000,7750.000000,7800.000000,7850.000000,7900.000000,7950.000000,8000.000000,8050.000000,8100.000000,8150.000000,8200.000000,8250.000000,8300.000000,8350.000000,8400.000000,8450.000000,8500.000000,8550.000000,8600.000000,8650.000000,8700.000000,8750.000000,8800.000000,8850.000000,8900.000000,8950.000000,9000.000000,9050.000000,9100.000000,9150.000000,9200.000000,9250.000000,9300.000000,9350.000000,9400.000000,9450.000000,9500.000000,9550.000000,9600.000000,9650.000000,9700.000000,9750.000000,9800.000000,9850.000000,9900.000000,9950.000000,10000.000000)
y<-c(0.053401,0.053820,0.054172,0.054520,0.054344,0.053329,0.050808,0.052547,0.052972,0.055065,0.055106,0.056413,0.057150,0.058042,0.059047,0.057510,0.056171,0.055233,0.057162,0.059773,0.063265,0.064370,0.064526,0.061255,0.055547,0.052373,0.052207,0.055563,0.055023,0.054425,0.056081,0.058385,0.057541,0.056345,0.053627,0.052266,0.051957,0.053395,0.055654,0.055810,0.056949,0.058808,0.057614,0.055753,0.055122,0.056302,0.058415,0.059955,0.061756,0.062157,0.060205,0.057058,0.053761,0.052375,0.053325,0.055583,0.053813,0.052456,0.050864,0.054645,0.056567,0.057944,0.058801,0.058543,0.059253,0.056770,0.057187,0.056768,0.058019,0.056289,0.057026,0.059299,0.061933,0.060230,0.057600,0.056094,0.057316,0.059199,0.061899,0.063247,0.064461,0.062242,0.061471,0.059977,0.061539,0.061361,0.061220,0.059905,0.060296,0.059491,0.059697,0.057804,0.057863,0.058417,0.059565,0.062184,0.063583,0.064804,0.064111,0.061671,0.061514,0.061178,0.063204,0.065311,0.065017,0.065128,0.063174,0.063568,0.063541,0.063685,0.063317,0.063319,0.062285,0.061329,0.061275,0.062788,0.065105,0.066607,0.066367,0.065673,0.064563,0.063991,0.061829,0.059965,0.058729,0.059181,0.058925,0.059439,0.062003,0.065761,0.065777,0.065094,0.064366,0.070014,0.070933,0.071355,0.067099,0.064009,0.061535,0.061128,0.064425,0.066661,0.068373,0.069347,0.069628,0.071367,0.073192,0.073081,0.070623,0.067972,0.069591,0.073533,0.077646,0.077945,0.076371,0.071448,0.070345,0.067407,0.070062,0.073903,0.076484,0.074758,0.071213,0.075851,0.079434,0.084258,0.082851,0.081332,0.078647,0.079769,0.080845,0.083785,0.084524,0.086872,0.089382,0.094847,0.102331,0.105845,0.106860,0.106390,0.108927,0.113836,0.120783,0.125398,0.130969,0.134024,0.135128,0.137054,0.142095,0.153450,0.158667,0.160968,0.163406,0.171836,0.178464,0.183006,0.183571,0.197647,0.210452,0.223303,0.221169,0.215561,0.211906,0.214925,0.223601,0.229616,0.233603,0.229160,0.227127,0.223889,0.218896,0.209372,0.201293,0.195626,0.189322,0.178344,0.169430,0.162260,0.157310,0.152116,0.147433,0.141244,0.140199,0.137048,0.134216,0.127308,0.121187,0.115600,0.107808,0.102906,0.100038,0.101215,0.101782,0.102406,0.099037,0.095369,0.092256,0.093239,0.092730,0.088208,0.084163,0.081318,0.079686,0.076823,0.074189,0.073067,0.072629,0.073114,0.070136,0.067590,0.068305,0.073234,0.074392,0.073869,0.071235,0.069017,0.066478,0.065228,0.066808,0.066277,0.066536,0.069829,0.075391,0.076488,0.074324,0.067970,0.066094,0.063480,0.065530,0.068352,0.071973,0.071672,0.068427,0.065847,0.063821,0.062595,0.060886,0.060043,0.059576,0.059861,0.060359,0.059688,0.059036,0.058319,0.060606,0.060131,0.061028,0.060339,0.061940,0.060393,0.059038,0.056388,0.054693,0.053447,0.055640,0.058625,0.061279,0.059973,0.060779,0.059493,0.060789,0.059445,0.059208,0.059884,0.061942,0.064264,0.062519,0.059931,0.059581,0.059891,0.059862,0.057056,0.055792,0.055324,0.056357,0.056282,0.056854,0.058851,0.061783,0.061808,0.060355,0.059952,0.059663,0.056578,0.054543,0.054595,0.056167,0.055590,0.055602,0.058207,0.061462,0.063032,0.063719,0.064029,0.064594,0.062503,0.059927,0.057248,0.056452,0.055563,0.055126,0.052906,0.053241,0.056936,0.059151,0.058815,0.055489,0.055597,0.056065,0.058586,0.060751,0.061651,0.059063,0.056610,0.055201,0.054928,0.056429,0.058932,0.060076,0.057885,0.055789,0.055753,0.057401,0.059602,0.060212,0.060508,0.060386,0.060221,0.059437,0.058286,0.056599,0.059047,0.058494,0.059428,0.056976,0.057646,0.058337,0.057026,0.056212,0.055360,0.056488,0.057612,0.058688,0.060092,0.063436,0.066249,0.066910,0.062564,0.057905,0.056286,0.057659,0.059504,0.060515,0.059574,0.058591,0.056033,0.053241,0.053157,0.054575,0.055504,0.055760)
lines(x, y,type="l",col=linecols[3],lwd=2)
x <- c(-10000.000000,-9950.000000,-9900.000000,-9850.000000,-9800.000000,-9750.000000,-9700.000000,-9650.000000,-9600.000000,-9550.000000,-9500.000000,-9450.000000,-9400.000000,-9350.000000,-9300.000000,-9250.000000,-9200.000000,-9150.000000,-9100.000000,-9050.000000,-9000.000000,-8950.000000,-8900.000000,-8850.000000,-8800.000000,-8750.000000,-8700.000000,-8650.000000,-8600.000000,-8550.000000,-8500.000000,-8450.000000,-8400.000000,-8350.000000,-8300.000000,-8250.000000,-8200.000000,-8150.000000,-8100.000000,-8050.000000,-8000.000000,-7950.000000,-7900.000000,-7850.000000,-7800.000000,-7750.000000,-7700.000000,-7650.000000,-7600.000000,-7550.000000,-7500.000000,-7450.000000,-7400.000000,-7350.000000,-7300.000000,-7250.000000,-7200.000000,-7150.000000,-7100.000000,-7050.000000,-7000.000000,-6950.000000,-6900.000000,-6850.000000,-6800.000000,-6750.000000,-6700.000000,-6650.000000,-6600.000000,-6550.000000,-6500.000000,-6450.000000,-6400.000000,-6350.000000,-6300.000000,-6250.000000,-6200.000000,-6150.000000,-6100.000000,-6050.000000,-6000.000000,-5950.000000,-5900.000000,-5850.000000,-5800.000000,-5750.000000,-5700.000000,-5650.000000,-5600.000000,-5550.000000,-5500.000000,-5450.000000,-5400.000000,-5350.000000,-5300.000000,-5250.000000,-5200.000000,-5150.000000,-5100.000000,-5050.000000,-5000.000000,-4950.000000,-4900.000000,-4850.000000,-4800.000000,-4750.000000,-4700.000000,-4650.000000,-4600.000000,-4550.000000,-4500.000000,-4450.000000,-4400.000000,-4350.000000,-4300.000000,-4250.000000,-4200.000000,-4150.000000,-4100.000000,-4050.000000,-4000.000000,-3950.000000,-3900.000000,-3850.000000,-3800.000000,-3750.000000,-3700.000000,-3650.000000,-3600.000000,-3550.000000,-3500.000000,-3450.000000,-3400.000000,-3350.000000,-3300.000000,-3250.000000,-3200.000000,-3150.000000,-3100.000000,-3050.000000,-3000.000000,-2950.000000,-2900.000000,-2850.000000,-2800.000000,-2750.000000,-2700.000000,-2650.000000,-2600.000000,-2550.000000,-2500.000000,-2450.000000,-2400.000000,-2350.000000,-2300.000000,-2250.000000,-2200.000000,-2150.000000,-2100.000000,-2050.000000,-2000.000000,-1950.000000,-1900.000000,-1850.000000,-1800.000000,-1750.000000,-1700.000000,-1650.000000,-1600.000000,-1550.000000,-1500.000000,-1450.000000,-1400.000000,-1350.000000,-1300.000000,-1250.000000,-1200.000000,-1150.000000,-1100.000000,-1050.000000,-1000.000000,-950.000000,-900.000000,-850.000000,-800.000000,-750.000000,-700.000000,-650.000000,-600.000000,-550.000000,-500.000000,-450.000000,-400.000000,-350.000000,-300.000000,-250.000000,-200.000000,-150.000000,-100.000000,-50.000000,0.000000,50.000000,100.000000,150.000000,200.000000,250.000000,300.000000,350.000000,400.000000,450.000000,500.000000,550.000000,600.000000,650.000000,700.000000,750.000000,800.000000,850.000000,900.000000,950.000000,1000.000000,1050.000000,1100.000000,1150.000000,1200.000000,1250.000000,1300.000000,1350.000000,1400.000000,1450.000000,1500.000000,1550.000000,1600.000000,1650.000000,1700.000000,1750.000000,1800.000000,1850.000000,1900.000000,1950.000000,2000.000000,2050.000000,2100.000000,2150.000000,2200.000000,2250.000000,2300.000000,2350.000000,2400.000000,2450.000000,2500.000000,2550.000000,2600.000000,2650.000000,2700.000000,2750.000000,2800.000000,2850.000000,2900.000000,2950.000000,3000.000000,3050.000000,3100.000000,3150.000000,3200.000000,3250.000000,3300.000000,3350.000000,3400.000000,3450.000000,3500.000000,3550.000000,3600.000000,3650.000000,3700.000000,3750.000000,3800.000000,3850.000000,3900.000000,3950.000000,4000.000000,4050.000000,4100.000000,4150.000000,4200.000000,4250.000000,4300.000000,4350.000000,4400.000000,4450.000000,4500.000000,4550.000000,4600.000000,4650.000000,4700.000000,4750.000000,4800.000000,4850.000000,4900.000000,4950.000000,5000.000000,5050.000000,5100.000000,5150.000000,5200.000000,5250.000000,5300.000000,5350.000000,5400.000000,5450.000000,5500.000000,5550.000000,5600.000000,5650.000000,5700.000000,5750.000000,5800.000000,5850.000000,5900.000000,5950.000000,6000.000000,6050.000000,6100.000000,6150.000000,6200.000000,6250.000000,6300.000000,6350.000000,6400.000000,6450.000000,6500.000000,6550.000000,6600.000000,6650.000000,6700.000000,6750.000000,6800.000000,6850.000000,6900.000000,6950.000000,7000.000000,7050.000000,7100.000000,7150.000000,7200.000000,7250.000000,7300.000000,7350.000000,7400.000000,7450.000000,7500.000000,7550.000000,7600.000000,7650.000000,7700.000000,7750.000000,7800.000000,7850.000000,7900.000000,7950.000000,8000.000000,8050.000000,8100.000000,8150.000000,8200.000000,8250.000000,8300.000000,8350.000000,8400.000000,8450.000000,8500.000000,8550.000000,8600.000000,8650.000000,8700.000000,8750.000000,8800.000000,8850.000000,8900.000000,8950.000000,9000.000000,9050.000000,9100.000000,9150.000000,9200.000000,9250.000000,9300.000000,9350.000000,9400.000000,9450.000000,9500.000000,9550.000000,9600.000000,9650.000000,9700.000000,9750.000000,9800.000000,9850.000000,9900.000000,9950.000000,10000.000000)
y<-c(0.064549,0.069392,0.070411,0.068749,0.063921,0.059721,0.056188,0.053232,0.051103,0.051866,0.054643,0.057188,0.056842,0.058216,0.062665,0.065748,0.065510,0.063647,0.063217,0.065400,0.067004,0.070240,0.070309,0.068525,0.061542,0.057952,0.054438,0.055086,0.055932,0.059938,0.066316,0.069889,0.071623,0.067891,0.068264,0.068620,0.071987,0.071934,0.071245,0.069144,0.068018,0.068284,0.068400,0.067419,0.066098,0.066707,0.066895,0.068529,0.068800,0.068831,0.065931,0.064260,0.063876,0.062633,0.062382,0.063620,0.063213,0.061273,0.057787,0.056936,0.056315,0.056246,0.059156,0.061755,0.062562,0.061457,0.061105,0.062213,0.062919,0.062288,0.063673,0.069233,0.074956,0.078198,0.076615,0.077189,0.076019,0.074892,0.074444,0.076071,0.074954,0.072398,0.069726,0.070110,0.069758,0.069396,0.068526,0.069314,0.070962,0.073436,0.072652,0.071748,0.070486,0.069739,0.068185,0.067825,0.072861,0.075720,0.077615,0.079075,0.083200,0.084191,0.081041,0.079517,0.081900,0.086405,0.089298,0.095301,0.096725,0.094941,0.088569,0.088641,0.091581,0.093463,0.092207,0.091201,0.094090,0.096626,0.097095,0.096097,0.094127,0.091051,0.083905,0.078941,0.080556,0.084601,0.087511,0.088777,0.093773,0.098052,0.100855,0.099073,0.100230,0.101706,0.103888,0.102500,0.100474,0.097911,0.101107,0.103541,0.107526,0.107768,0.110170,0.115463,0.118277,0.118926,0.121439,0.122943,0.123946,0.119757,0.115812,0.114964,0.116595,0.120884,0.119774,0.116991,0.115475,0.117855,0.120627,0.120993,0.119655,0.121412,0.126976,0.138882,0.148596,0.154406,0.152523,0.152372,0.150328,0.152268,0.154313,0.161755,0.170639,0.180241,0.191782,0.203800,0.212409,0.223137,0.233533,0.250031,0.262131,0.278396,0.290838,0.309618,0.335124,0.365086,0.392155,0.417503,0.441282,0.468887,0.496216,0.525007,0.549095,0.564739,0.572308,0.584522,0.613316,0.660756,0.710604,0.734316,0.742385,0.739123,0.745999,0.751390,0.773386,0.802806,0.825849,0.820563,0.796289,0.771143,0.739394,0.700546,0.658836,0.623726,0.586015,0.546134,0.511315,0.486357,0.455160,0.424877,0.395886,0.376391,0.355021,0.336063,0.317877,0.298343,0.276494,0.255040,0.238025,0.223164,0.210822,0.199995,0.190268,0.182498,0.177757,0.172094,0.162854,0.155941,0.148687,0.143488,0.133887,0.128130,0.123190,0.116949,0.109013,0.106007,0.105562,0.105328,0.102197,0.099392,0.096826,0.093938,0.090895,0.088070,0.085685,0.084483,0.082343,0.080443,0.078756,0.078965,0.080771,0.083958,0.087664,0.087514,0.085166,0.080351,0.079677,0.079415,0.080825,0.084034,0.086892,0.086984,0.083091,0.079980,0.076941,0.074359,0.070312,0.069342,0.069696,0.069811,0.068671,0.066374,0.064238,0.063968,0.062396,0.061410,0.061020,0.059962,0.058389,0.058158,0.060287,0.062341,0.060061,0.058834,0.059299,0.060762,0.062126,0.063428,0.067105,0.069266,0.070304,0.068307,0.070761,0.072560,0.074876,0.071492,0.066728,0.063050,0.061347,0.059991,0.059289,0.058472,0.060833,0.061827,0.064049,0.066242,0.070736,0.072500,0.071584,0.070775,0.069872,0.070597,0.068594,0.070888,0.070506,0.070166,0.067507,0.067008,0.064811,0.061936,0.058850,0.057529,0.059289,0.062818,0.065415,0.064975,0.062965,0.061702,0.061699,0.063621,0.065769,0.065653,0.063509,0.062439,0.062346,0.063026,0.064095,0.065938,0.068117,0.069001,0.066871,0.066084,0.064842,0.064304,0.062939,0.061939,0.064094,0.064345,0.063756,0.062965,0.059707,0.059310,0.061571,0.067973,0.070213,0.069530,0.066530,0.064918,0.062485,0.064040,0.066626,0.067913,0.066946,0.066177,0.065965,0.066116,0.065380,0.065370,0.066162,0.066636,0.068529,0.067541,0.070690,0.069463,0.068956,0.067861,0.068356,0.068344,0.064573,0.065107,0.067554,0.069188,0.069815,0.067398,0.067184,0.064179,0.065494,0.065868,0.068000,0.067066,0.066503)
lines(x, y,type="l",col=linecols[4],lwd=2)
# legend("topleft",legend=c("hiF-T","6d","24d","niPSC-T"),col=linecols,pch=15,bty="n")
abline(v=0.000000,lty=2,col=c("black"))
dev.off()
