# Supplementary material for: Unique molecular events during reprogramming of human somatic cells to induced pluripotent stem cells (iPSCs) at naïve state
Source: eLife. 2018 Jan 30;7:e29518. doi: 10.7554/eLife.29518 (PMC5807049; doi:10.7554/eLife.29518)
Supplement: Source data 1. — The Source Data files include the source R code for Figures 2–6. The R scripts use the data in the ‘Expression Data’ folder with the relative path. The ‘Expression Data’ folder contains the non-redundant related gene expression, methylation and histone modification tables for the main figures and figure supplements. [file elife-29518-data1.zip › Source Data/Figure 5-source code data/Fig5D/K4me2_c17.R]

library(gplots)
pdf("K4me2_c17.pdf",,height=3.5,width=4.1)
cr <- colorRampPalette(col=c("#C8524D", "#BDD791", "#447CBE", "#775A9C"), bias=1)
linecols <- cr(3)
linecols <- c(linecols, "black")
x<-c(-10000.000000,-9950.000000,-9900.000000,-9850.000000,-9800.000000,-9750.000000,-9700.000000,-9650.000000,-9600.000000,-9550.000000,-9500.000000,-9450.000000,-9400.000000,-9350.000000,-9300.000000,-9250.000000,-9200.000000,-9150.000000,-9100.000000,-9050.000000,-9000.000000,-8950.000000,-8900.000000,-8850.000000,-8800.000000,-8750.000000,-8700.000000,-8650.000000,-8600.000000,-8550.000000,-8500.000000,-8450.000000,-8400.000000,-8350.000000,-8300.000000,-8250.000000,-8200.000000,-8150.000000,-8100.000000,-8050.000000,-8000.000000,-7950.000000,-7900.000000,-7850.000000,-7800.000000,-7750.000000,-7700.000000,-7650.000000,-7600.000000,-7550.000000,-7500.000000,-7450.000000,-7400.000000,-7350.000000,-7300.000000,-7250.000000,-7200.000000,-7150.000000,-7100.000000,-7050.000000,-7000.000000,-6950.000000,-6900.000000,-6850.000000,-6800.000000,-6750.000000,-6700.000000,-6650.000000,-6600.000000,-6550.000000,-6500.000000,-6450.000000,-6400.000000,-6350.000000,-6300.000000,-6250.000000,-6200.000000,-6150.000000,-6100.000000,-6050.000000,-6000.000000,-5950.000000,-5900.000000,-5850.000000,-5800.000000,-5750.000000,-5700.000000,-5650.000000,-5600.000000,-5550.000000,-5500.000000,-5450.000000,-5400.000000,-5350.000000,-5300.000000,-5250.000000,-5200.000000,-5150.000000,-5100.000000,-5050.000000,-5000.000000,-4950.000000,-4900.000000,-4850.000000,-4800.000000,-4750.000000,-4700.000000,-4650.000000,-4600.000000,-4550.000000,-4500.000000,-4450.000000,-4400.000000,-4350.000000,-4300.000000,-4250.000000,-4200.000000,-4150.000000,-4100.000000,-4050.000000,-4000.000000,-3950.000000,-3900.000000,-3850.000000,-3800.000000,-3750.000000,-3700.000000,-3650.000000,-3600.000000,-3550.000000,-3500.000000,-3450.000000,-3400.000000,-3350.000000,-3300.000000,-3250.000000,-3200.000000,-3150.000000,-3100.000000,-3050.000000,-3000.000000,-2950.000000,-2900.000000,-2850.000000,-2800.000000,-2750.000000,-2700.000000,-2650.000000,-2600.000000,-2550.000000,-2500.000000,-2450.000000,-2400.000000,-2350.000000,-2300.000000,-2250.000000,-2200.000000,-2150.000000,-2100.000000,-2050.000000,-2000.000000,-1950.000000,-1900.000000,-1850.000000,-1800.000000,-1750.000000,-1700.000000,-1650.000000,-1600.000000,-1550.000000,-1500.000000,-1450.000000,-1400.000000,-1350.000000,-1300.000000,-1250.000000,-1200.000000,-1150.000000,-1100.000000,-1050.000000,-1000.000000,-950.000000,-900.000000,-850.000000,-800.000000,-750.000000,-700.000000,-650.000000,-600.000000,-550.000000,-500.000000,-450.000000,-400.000000,-350.000000,-300.000000,-250.000000,-200.000000,-150.000000,-100.000000,-50.000000,0.000000,50.000000,100.000000,150.000000,200.000000,250.000000,300.000000,350.000000,400.000000,450.000000,500.000000,550.000000,600.000000,650.000000,700.000000,750.000000,800.000000,850.000000,900.000000,950.000000,1000.000000,1050.000000,1100.000000,1150.000000,1200.000000,1250.000000,1300.000000,1350.000000,1400.000000,1450.000000,1500.000000,1550.000000,1600.000000,1650.000000,1700.000000,1750.000000,1800.000000,1850.000000,1900.000000,1950.000000,2000.000000,2050.000000,2100.000000,2150.000000,2200.000000,2250.000000,2300.000000,2350.000000,2400.000000,2450.000000,2500.000000,2550.000000,2600.000000,2650.000000,2700.000000,2750.000000,2800.000000,2850.000000,2900.000000,2950.000000,3000.000000,3050.000000,3100.000000,3150.000000,3200.000000,3250.000000,3300.000000,3350.000000,3400.000000,3450.000000,3500.000000,3550.000000,3600.000000,3650.000000,3700.000000,3750.000000,3800.000000,3850.000000,3900.000000,3950.000000,4000.000000,4050.000000,4100.000000,4150.000000,4200.000000,4250.000000,4300.000000,4350.000000,4400.000000,4450.000000,4500.000000,4550.000000,4600.000000,4650.000000,4700.000000,4750.000000,4800.000000,4850.000000,4900.000000,4950.000000,5000.000000,5050.000000,5100.000000,5150.000000,5200.000000,5250.000000,5300.000000,5350.000000,5400.000000,5450.000000,5500.000000,5550.000000,5600.000000,5650.000000,5700.000000,5750.000000,5800.000000,5850.000000,5900.000000,5950.000000,6000.000000,6050.000000,6100.000000,6150.000000,6200.000000,6250.000000,6300.000000,6350.000000,6400.000000,6450.000000,6500.000000,6550.000000,6600.000000,6650.000000,6700.000000,6750.000000,6800.000000,6850.000000,6900.000000,6950.000000,7000.000000,7050.000000,7100.000000,7150.000000,7200.000000,7250.000000,7300.000000,7350.000000,7400.000000,7450.000000,7500.000000,7550.000000,7600.000000,7650.000000,7700.000000,7750.000000,7800.000000,7850.000000,7900.000000,7950.000000,8000.000000,8050.000000,8100.000000,8150.000000,8200.000000,8250.000000,8300.000000,8350.000000,8400.000000,8450.000000,8500.000000,8550.000000,8600.000000,8650.000000,8700.000000,8750.000000,8800.000000,8850.000000,8900.000000,8950.000000,9000.000000,9050.000000,9100.000000,9150.000000,9200.000000,9250.000000,9300.000000,9350.000000,9400.000000,9450.000000,9500.000000,9550.000000,9600.000000,9650.000000,9700.000000,9750.000000,9800.000000,9850.000000,9900.000000,9950.000000,10000.000000)
y<-c(0.066331,0.071386,0.072466,0.071592,0.071075,0.068820,0.069877,0.069883,0.071510,0.070558,0.066726,0.062791,0.062379,0.063407,0.068215,0.068777,0.067575,0.066596,0.065498,0.068157,0.066817,0.065536,0.061264,0.057866,0.056191,0.056919,0.057571,0.057295,0.055293,0.055396,0.055109,0.058023,0.060399,0.060614,0.059674,0.058757,0.058339,0.057262,0.058014,0.059261,0.062408,0.061449,0.059506,0.057620,0.057407,0.059687,0.059720,0.064207,0.066172,0.068217,0.067536,0.068806,0.068656,0.067734,0.067283,0.068905,0.071160,0.072224,0.073109,0.073713,0.074053,0.074002,0.074804,0.076468,0.076757,0.075095,0.073769,0.073738,0.071809,0.070625,0.069039,0.069021,0.068867,0.068862,0.069281,0.070107,0.070932,0.069144,0.066144,0.067028,0.069326,0.071263,0.070065,0.067391,0.067498,0.067532,0.068715,0.066780,0.067259,0.069174,0.070222,0.067823,0.065048,0.063967,0.062581,0.062374,0.061712,0.062849,0.066396,0.070081,0.073162,0.070544,0.067855,0.063481,0.062778,0.060814,0.062034,0.062386,0.066013,0.066432,0.064674,0.060903,0.060475,0.061255,0.062058,0.060889,0.060592,0.062930,0.065816,0.066338,0.063545,0.063525,0.064634,0.067684,0.065958,0.065144,0.063255,0.063566,0.063863,0.063568,0.059689,0.058495,0.061275,0.063306,0.062065,0.060272,0.061147,0.063178,0.061479,0.060742,0.061078,0.062488,0.063039,0.062408,0.061456,0.062217,0.060556,0.059196,0.059042,0.060137,0.062638,0.063060,0.061152,0.058713,0.061286,0.064614,0.069102,0.066300,0.063801,0.061922,0.062710,0.065021,0.068488,0.072089,0.075513,0.074983,0.075408,0.078031,0.083233,0.086805,0.089558,0.092328,0.097046,0.105353,0.111610,0.118403,0.122545,0.129137,0.137499,0.148363,0.160158,0.171277,0.177646,0.184954,0.193357,0.207725,0.228732,0.254919,0.283463,0.306230,0.322628,0.347115,0.362463,0.364507,0.356179,0.352280,0.367952,0.395114,0.441452,0.472091,0.478393,0.459501,0.438574,0.431903,0.437470,0.471269,0.497751,0.508029,0.499877,0.486437,0.466673,0.438037,0.412493,0.397524,0.381993,0.365569,0.350683,0.339825,0.325302,0.307511,0.293483,0.279565,0.262818,0.238913,0.220901,0.211595,0.202006,0.197720,0.188352,0.182148,0.169694,0.161316,0.156174,0.153238,0.149417,0.144948,0.135542,0.128290,0.121497,0.119435,0.118645,0.115382,0.111104,0.104750,0.100247,0.095602,0.093591,0.091499,0.090767,0.087419,0.085119,0.080861,0.080474,0.082763,0.085378,0.086836,0.084586,0.082073,0.076812,0.073408,0.071050,0.067333,0.064280,0.061685,0.063689,0.063438,0.066672,0.065259,0.065720,0.060988,0.062713,0.063373,0.065118,0.062274,0.058950,0.055573,0.053616,0.054173,0.055320,0.055770,0.055405,0.054397,0.055049,0.056312,0.055755,0.053499,0.049768,0.047477,0.046154,0.045088,0.045694,0.045025,0.046478,0.046662,0.049940,0.050930,0.049923,0.047168,0.044904,0.046254,0.047462,0.050613,0.051952,0.050274,0.049188,0.050879,0.053367,0.052090,0.049894,0.049412,0.050754,0.050445,0.051784,0.052612,0.053369,0.054195,0.054503,0.056981,0.057886,0.057564,0.055835,0.053255,0.053936,0.053672,0.052859,0.050847,0.048183,0.046574,0.047181,0.048066,0.050268,0.050628,0.050897,0.051034,0.052428,0.053201,0.050756,0.050290,0.051287,0.051060,0.048823,0.049623,0.051555,0.051152,0.046554,0.045092,0.043993,0.044985,0.045638,0.047694,0.048926,0.048559,0.047181,0.045639,0.044154,0.041894,0.040557,0.039601,0.039569,0.041068,0.042554,0.044288,0.044120,0.046460,0.047195,0.047401,0.046393,0.045041,0.045580,0.043759,0.044532,0.044680,0.045235,0.045692,0.044328,0.043759,0.042877,0.044512,0.046595,0.047914,0.048861,0.048760,0.048118,0.048438,0.049793,0.050418,0.050856,0.050424,0.052572,0.054274,0.056092,0.058155,0.057233,0.058749,0.057015,0.055002,0.052478,0.051672,0.053179,0.054260,0.055456)
plot(x, y,type="l",main="",xlab="Relative Distance from TSS (bp)",ylab="Reads per million",col=linecols[1],ylim=c(0,3),xaxt="s",yaxt="s",lwd=2)
x <- c(-10000.000000,-9950.000000,-9900.000000,-9850.000000,-9800.000000,-9750.000000,-9700.000000,-9650.000000,-9600.000000,-9550.000000,-9500.000000,-9450.000000,-9400.000000,-9350.000000,-9300.000000,-9250.000000,-9200.000000,-9150.000000,-9100.000000,-9050.000000,-9000.000000,-8950.000000,-8900.000000,-8850.000000,-8800.000000,-8750.000000,-8700.000000,-8650.000000,-8600.000000,-8550.000000,-8500.000000,-8450.000000,-8400.000000,-8350.000000,-8300.000000,-8250.000000,-8200.000000,-8150.000000,-8100.000000,-8050.000000,-8000.000000,-7950.000000,-7900.000000,-7850.000000,-7800.000000,-7750.000000,-7700.000000,-7650.000000,-7600.000000,-7550.000000,-7500.000000,-7450.000000,-7400.000000,-7350.000000,-7300.000000,-7250.000000,-7200.000000,-7150.000000,-7100.000000,-7050.000000,-7000.000000,-6950.000000,-6900.000000,-6850.000000,-6800.000000,-6750.000000,-6700.000000,-6650.000000,-6600.000000,-6550.000000,-6500.000000,-6450.000000,-6400.000000,-6350.000000,-6300.000000,-6250.000000,-6200.000000,-6150.000000,-6100.000000,-6050.000000,-6000.000000,-5950.000000,-5900.000000,-5850.000000,-5800.000000,-5750.000000,-5700.000000,-5650.000000,-5600.000000,-5550.000000,-5500.000000,-5450.000000,-5400.000000,-5350.000000,-5300.000000,-5250.000000,-5200.000000,-5150.000000,-5100.000000,-5050.000000,-5000.000000,-4950.000000,-4900.000000,-4850.000000,-4800.000000,-4750.000000,-4700.000000,-4650.000000,-4600.000000,-4550.000000,-4500.000000,-4450.000000,-4400.000000,-4350.000000,-4300.000000,-4250.000000,-4200.000000,-4150.000000,-4100.000000,-4050.000000,-4000.000000,-3950.000000,-3900.000000,-3850.000000,-3800.000000,-3750.000000,-3700.000000,-3650.000000,-3600.000000,-3550.000000,-3500.000000,-3450.000000,-3400.000000,-3350.000000,-3300.000000,-3250.000000,-3200.000000,-3150.000000,-3100.000000,-3050.000000,-3000.000000,-2950.000000,-2900.000000,-2850.000000,-2800.000000,-2750.000000,-2700.000000,-2650.000000,-2600.000000,-2550.000000,-2500.000000,-2450.000000,-2400.000000,-2350.000000,-2300.000000,-2250.000000,-2200.000000,-2150.000000,-2100.000000,-2050.000000,-2000.000000,-1950.000000,-1900.000000,-1850.000000,-1800.000000,-1750.000000,-1700.000000,-1650.000000,-1600.000000,-1550.000000,-1500.000000,-1450.000000,-1400.000000,-1350.000000,-1300.000000,-1250.000000,-1200.000000,-1150.000000,-1100.000000,-1050.000000,-1000.000000,-950.000000,-900.000000,-850.000000,-800.000000,-750.000000,-700.000000,-650.000000,-600.000000,-550.000000,-500.000000,-450.000000,-400.000000,-350.000000,-300.000000,-250.000000,-200.000000,-150.000000,-100.000000,-50.000000,0.000000,50.000000,100.000000,150.000000,200.000000,250.000000,300.000000,350.000000,400.000000,450.000000,500.000000,550.000000,600.000000,650.000000,700.000000,750.000000,800.000000,850.000000,900.000000,950.000000,1000.000000,1050.000000,1100.000000,1150.000000,1200.000000,1250.000000,1300.000000,1350.000000,1400.000000,1450.000000,1500.000000,1550.000000,1600.000000,1650.000000,1700.000000,1750.000000,1800.000000,1850.000000,1900.000000,1950.000000,2000.000000,2050.000000,2100.000000,2150.000000,2200.000000,2250.000000,2300.000000,2350.000000,2400.000000,2450.000000,2500.000000,2550.000000,2600.000000,2650.000000,2700.000000,2750.000000,2800.000000,2850.000000,2900.000000,2950.000000,3000.000000,3050.000000,3100.000000,3150.000000,3200.000000,3250.000000,3300.000000,3350.000000,3400.000000,3450.000000,3500.000000,3550.000000,3600.000000,3650.000000,3700.000000,3750.000000,3800.000000,3850.000000,3900.000000,3950.000000,4000.000000,4050.000000,4100.000000,4150.000000,4200.000000,4250.000000,4300.000000,4350.000000,4400.000000,4450.000000,4500.000000,4550.000000,4600.000000,4650.000000,4700.000000,4750.000000,4800.000000,4850.000000,4900.000000,4950.000000,5000.000000,5050.000000,5100.000000,5150.000000,5200.000000,5250.000000,5300.000000,5350.000000,5400.000000,5450.000000,5500.000000,5550.000000,5600.000000,5650.000000,5700.000000,5750.000000,5800.000000,5850.000000,5900.000000,5950.000000,6000.000000,6050.000000,6100.000000,6150.000000,6200.000000,6250.000000,6300.000000,6350.000000,6400.000000,6450.000000,6500.000000,6550.000000,6600.000000,6650.000000,6700.000000,6750.000000,6800.000000,6850.000000,6900.000000,6950.000000,7000.000000,7050.000000,7100.000000,7150.000000,7200.000000,7250.000000,7300.000000,7350.000000,7400.000000,7450.000000,7500.000000,7550.000000,7600.000000,7650.000000,7700.000000,7750.000000,7800.000000,7850.000000,7900.000000,7950.000000,8000.000000,8050.000000,8100.000000,8150.000000,8200.000000,8250.000000,8300.000000,8350.000000,8400.000000,8450.000000,8500.000000,8550.000000,8600.000000,8650.000000,8700.000000,8750.000000,8800.000000,8850.000000,8900.000000,8950.000000,9000.000000,9050.000000,9100.000000,9150.000000,9200.000000,9250.000000,9300.000000,9350.000000,9400.000000,9450.000000,9500.000000,9550.000000,9600.000000,9650.000000,9700.000000,9750.000000,9800.000000,9850.000000,9900.000000,9950.000000,10000.000000)
y<-c(0.057701,0.054256,0.051303,0.047263,0.050296,0.053833,0.058039,0.058399,0.055612,0.051544,0.050107,0.050765,0.049953,0.049083,0.047875,0.054147,0.054159,0.056471,0.053535,0.052883,0.050428,0.048602,0.050216,0.047967,0.045398,0.044923,0.048556,0.052946,0.052122,0.047337,0.046651,0.045689,0.052700,0.055612,0.058422,0.053964,0.050285,0.048064,0.052482,0.055801,0.057987,0.058302,0.057735,0.056929,0.054331,0.053678,0.055401,0.055343,0.052671,0.046782,0.045832,0.047612,0.054216,0.055481,0.057198,0.056185,0.059561,0.057982,0.054674,0.047921,0.045129,0.047166,0.051486,0.054554,0.056351,0.054880,0.055378,0.057381,0.058119,0.057644,0.053913,0.053609,0.052534,0.052150,0.055670,0.058468,0.061100,0.057816,0.056574,0.053884,0.055424,0.055486,0.055532,0.051858,0.053873,0.053632,0.057020,0.056202,0.056545,0.055876,0.051469,0.051217,0.051086,0.050313,0.051824,0.053260,0.055086,0.056414,0.053587,0.055412,0.055223,0.056997,0.058605,0.055000,0.051898,0.048825,0.049111,0.052213,0.054079,0.056694,0.058376,0.054331,0.049981,0.046765,0.048368,0.051057,0.052076,0.054645,0.058497,0.059721,0.055424,0.052785,0.053541,0.058182,0.058067,0.055229,0.051521,0.049129,0.047990,0.048722,0.052247,0.051669,0.052276,0.052448,0.058079,0.057444,0.054342,0.051177,0.051858,0.050073,0.046576,0.045655,0.049775,0.052974,0.052797,0.051120,0.051458,0.052568,0.054971,0.054462,0.052053,0.049077,0.049077,0.050056,0.052757,0.051240,0.051206,0.050874,0.057896,0.061667,0.059321,0.052969,0.050651,0.051944,0.051395,0.052448,0.053117,0.055927,0.054886,0.056482,0.054044,0.054434,0.055492,0.058382,0.060929,0.056648,0.056185,0.057575,0.066045,0.069066,0.067378,0.060351,0.060494,0.065106,0.068654,0.072431,0.072940,0.082434,0.082532,0.083356,0.077988,0.083853,0.092054,0.101742,0.102023,0.105405,0.111562,0.120066,0.133491,0.140507,0.144862,0.138333,0.136793,0.131431,0.131471,0.126035,0.129411,0.131191,0.131952,0.125548,0.123918,0.119408,0.119385,0.107957,0.104558,0.098938,0.099860,0.098372,0.099018,0.094881,0.091768,0.089822,0.087573,0.084603,0.078606,0.074211,0.071138,0.069925,0.067098,0.061593,0.058033,0.059538,0.061032,0.059103,0.057249,0.057352,0.060688,0.059881,0.059246,0.058153,0.062302,0.065100,0.068082,0.062085,0.054674,0.052362,0.052476,0.055269,0.051017,0.053798,0.053163,0.057295,0.056059,0.057753,0.053632,0.051372,0.049752,0.055012,0.057781,0.059366,0.057049,0.054079,0.051309,0.051160,0.052574,0.051240,0.049930,0.051755,0.055778,0.056602,0.051526,0.048007,0.049094,0.051721,0.054325,0.054943,0.056700,0.054519,0.051990,0.050262,0.048968,0.048905,0.046868,0.050216,0.052236,0.053901,0.053632,0.052614,0.051246,0.050845,0.052494,0.055584,0.054273,0.050639,0.047332,0.045621,0.046290,0.048253,0.051252,0.051504,0.048253,0.049421,0.051154,0.055446,0.055767,0.056082,0.052808,0.050113,0.047790,0.050039,0.051893,0.052328,0.048659,0.046943,0.048837,0.052556,0.051074,0.046639,0.049501,0.052900,0.056602,0.055189,0.054079,0.050439,0.050205,0.052585,0.053838,0.050794,0.047297,0.048728,0.049249,0.048940,0.046548,0.045220,0.047378,0.046153,0.050508,0.050748,0.052631,0.051229,0.050473,0.049564,0.047383,0.044213,0.047801,0.046983,0.047738,0.041918,0.041455,0.041672,0.046508,0.050536,0.053323,0.050468,0.049289,0.050565,0.052682,0.051051,0.047269,0.047400,0.049684,0.051189,0.052104,0.050874,0.051835,0.050273,0.049604,0.049506,0.047961,0.044636,0.041809,0.041077,0.043595,0.044402,0.046731,0.050021,0.051177,0.050336,0.049329,0.045901,0.046925,0.046136,0.050142,0.049804,0.051773,0.050187,0.051263,0.049575,0.045666,0.042136,0.043068,0.046445,0.047080,0.042639,0.043669,0.045083,0.051618,0.052619,0.053632,0.048184,0.046496)
lines(x, y,type="l",col=linecols[2],lwd=2)
x <- c(-10000.000000,-9950.000000,-9900.000000,-9850.000000,-9800.000000,-9750.000000,-9700.000000,-9650.000000,-9600.000000,-9550.000000,-9500.000000,-9450.000000,-9400.000000,-9350.000000,-9300.000000,-9250.000000,-9200.000000,-9150.000000,-9100.000000,-9050.000000,-9000.000000,-8950.000000,-8900.000000,-8850.000000,-8800.000000,-8750.000000,-8700.000000,-8650.000000,-8600.000000,-8550.000000,-8500.000000,-8450.000000,-8400.000000,-8350.000000,-8300.000000,-8250.000000,-8200.000000,-8150.000000,-8100.000000,-8050.000000,-8000.000000,-7950.000000,-7900.000000,-7850.000000,-7800.000000,-7750.000000,-7700.000000,-7650.000000,-7600.000000,-7550.000000,-7500.000000,-7450.000000,-7400.000000,-7350.000000,-7300.000000,-7250.000000,-7200.000000,-7150.000000,-7100.000000,-7050.000000,-7000.000000,-6950.000000,-6900.000000,-6850.000000,-6800.000000,-6750.000000,-6700.000000,-6650.000000,-6600.000000,-6550.000000,-6500.000000,-6450.000000,-6400.000000,-6350.000000,-6300.000000,-6250.000000,-6200.000000,-6150.000000,-6100.000000,-6050.000000,-6000.000000,-5950.000000,-5900.000000,-5850.000000,-5800.000000,-5750.000000,-5700.000000,-5650.000000,-5600.000000,-5550.000000,-5500.000000,-5450.000000,-5400.000000,-5350.000000,-5300.000000,-5250.000000,-5200.000000,-5150.000000,-5100.000000,-5050.000000,-5000.000000,-4950.000000,-4900.000000,-4850.000000,-4800.000000,-4750.000000,-4700.000000,-4650.000000,-4600.000000,-4550.000000,-4500.000000,-4450.000000,-4400.000000,-4350.000000,-4300.000000,-4250.000000,-4200.000000,-4150.000000,-4100.000000,-4050.000000,-4000.000000,-3950.000000,-3900.000000,-3850.000000,-3800.000000,-3750.000000,-3700.000000,-3650.000000,-3600.000000,-3550.000000,-3500.000000,-3450.000000,-3400.000000,-3350.000000,-3300.000000,-3250.000000,-3200.000000,-3150.000000,-3100.000000,-3050.000000,-3000.000000,-2950.000000,-2900.000000,-2850.000000,-2800.000000,-2750.000000,-2700.000000,-2650.000000,-2600.000000,-2550.000000,-2500.000000,-2450.000000,-2400.000000,-2350.000000,-2300.000000,-2250.000000,-2200.000000,-2150.000000,-2100.000000,-2050.000000,-2000.000000,-1950.000000,-1900.000000,-1850.000000,-1800.000000,-1750.000000,-1700.000000,-1650.000000,-1600.000000,-1550.000000,-1500.000000,-1450.000000,-1400.000000,-1350.000000,-1300.000000,-1250.000000,-1200.000000,-1150.000000,-1100.000000,-1050.000000,-1000.000000,-950.000000,-900.000000,-850.000000,-800.000000,-750.000000,-700.000000,-650.000000,-600.000000,-550.000000,-500.000000,-450.000000,-400.000000,-350.000000,-300.000000,-250.000000,-200.000000,-150.000000,-100.000000,-50.000000,0.000000,50.000000,100.000000,150.000000,200.000000,250.000000,300.000000,350.000000,400.000000,450.000000,500.000000,550.000000,600.000000,650.000000,700.000000,750.000000,800.000000,850.000000,900.000000,950.000000,1000.000000,1050.000000,1100.000000,1150.000000,1200.000000,1250.000000,1300.000000,1350.000000,1400.000000,1450.000000,1500.000000,1550.000000,1600.000000,1650.000000,1700.000000,1750.000000,1800.000000,1850.000000,1900.000000,1950.000000,2000.000000,2050.000000,2100.000000,2150.000000,2200.000000,2250.000000,2300.000000,2350.000000,2400.000000,2450.000000,2500.000000,2550.000000,2600.000000,2650.000000,2700.000000,2750.000000,2800.000000,2850.000000,2900.000000,2950.000000,3000.000000,3050.000000,3100.000000,3150.000000,3200.000000,3250.000000,3300.000000,3350.000000,3400.000000,3450.000000,3500.000000,3550.000000,3600.000000,3650.000000,3700.000000,3750.000000,3800.000000,3850.000000,3900.000000,3950.000000,4000.000000,4050.000000,4100.000000,4150.000000,4200.000000,4250.000000,4300.000000,4350.000000,4400.000000,4450.000000,4500.000000,4550.000000,4600.000000,4650.000000,4700.000000,4750.000000,4800.000000,4850.000000,4900.000000,4950.000000,5000.000000,5050.000000,5100.000000,5150.000000,5200.000000,5250.000000,5300.000000,5350.000000,5400.000000,5450.000000,5500.000000,5550.000000,5600.000000,5650.000000,5700.000000,5750.000000,5800.000000,5850.000000,5900.000000,5950.000000,6000.000000,6050.000000,6100.000000,6150.000000,6200.000000,6250.000000,6300.000000,6350.000000,6400.000000,6450.000000,6500.000000,6550.000000,6600.000000,6650.000000,6700.000000,6750.000000,6800.000000,6850.000000,6900.000000,6950.000000,7000.000000,7050.000000,7100.000000,7150.000000,7200.000000,7250.000000,7300.000000,7350.000000,7400.000000,7450.000000,7500.000000,7550.000000,7600.000000,7650.000000,7700.000000,7750.000000,7800.000000,7850.000000,7900.000000,7950.000000,8000.000000,8050.000000,8100.000000,8150.000000,8200.000000,8250.000000,8300.000000,8350.000000,8400.000000,8450.000000,8500.000000,8550.000000,8600.000000,8650.000000,8700.000000,8750.000000,8800.000000,8850.000000,8900.000000,8950.000000,9000.000000,9050.000000,9100.000000,9150.000000,9200.000000,9250.000000,9300.000000,9350.000000,9400.000000,9450.000000,9500.000000,9550.000000,9600.000000,9650.000000,9700.000000,9750.000000,9800.000000,9850.000000,9900.000000,9950.000000,10000.000000)
y<-c(0.082654,0.081179,0.078257,0.077722,0.078945,0.079786,0.080404,0.080990,0.082547,0.083392,0.079683,0.077151,0.075241,0.076489,0.080149,0.084044,0.090855,0.089335,0.087920,0.081669,0.079798,0.076891,0.073640,0.074140,0.075557,0.075778,0.074319,0.072292,0.074094,0.072760,0.076969,0.078519,0.081760,0.076585,0.074881,0.073390,0.073206,0.075094,0.075817,0.077065,0.078563,0.080232,0.083147,0.080627,0.080578,0.080328,0.081304,0.080051,0.080127,0.080475,0.085074,0.085479,0.085422,0.085383,0.090433,0.094995,0.095103,0.093358,0.091546,0.086214,0.082757,0.081279,0.084397,0.087006,0.088239,0.088193,0.088729,0.089261,0.090995,0.087518,0.084540,0.085508,0.087513,0.090497,0.087200,0.085886,0.083267,0.084726,0.085542,0.084670,0.084238,0.085310,0.088808,0.091902,0.088926,0.085204,0.082647,0.086859,0.089077,0.088092,0.082951,0.085974,0.087484,0.090504,0.088847,0.086682,0.086798,0.088251,0.091019,0.091029,0.085226,0.082120,0.077639,0.079107,0.079693,0.082105,0.085435,0.085854,0.084165,0.081642,0.080532,0.080733,0.080583,0.080245,0.082071,0.080911,0.081537,0.085488,0.086611,0.086876,0.082613,0.087224,0.091048,0.094110,0.092046,0.087658,0.089124,0.089526,0.092458,0.091053,0.088842,0.085432,0.083336,0.086047,0.090722,0.089629,0.084594,0.082561,0.087288,0.091161,0.092272,0.090823,0.089180,0.087984,0.087687,0.093515,0.093426,0.090970,0.087489,0.088609,0.089489,0.088011,0.087663,0.091625,0.091355,0.093498,0.092480,0.093610,0.093024,0.092689,0.092941,0.094370,0.098781,0.100261,0.100752,0.099011,0.101222,0.104277,0.109702,0.113828,0.116723,0.117233,0.118148,0.123286,0.126083,0.133982,0.137017,0.142854,0.144344,0.146218,0.150358,0.156661,0.162250,0.163481,0.166629,0.172282,0.181970,0.190845,0.198854,0.207067,0.217476,0.230532,0.237889,0.240071,0.238701,0.243221,0.252277,0.266609,0.287925,0.297630,0.297128,0.282115,0.277896,0.280578,0.295473,0.313720,0.330942,0.331395,0.323634,0.314913,0.315394,0.304774,0.291085,0.276812,0.265292,0.253498,0.243790,0.243334,0.239424,0.235578,0.229603,0.219768,0.211163,0.204007,0.202977,0.196187,0.189308,0.181907,0.180070,0.173655,0.172520,0.171625,0.171429,0.166241,0.161483,0.159885,0.161191,0.155087,0.154668,0.156119,0.157950,0.156627,0.148684,0.143121,0.134629,0.132822,0.130993,0.130520,0.128348,0.126213,0.122906,0.118211,0.114299,0.115326,0.117917,0.123337,0.121501,0.120754,0.116172,0.119964,0.121048,0.118184,0.110482,0.104353,0.103610,0.105861,0.109641,0.112259,0.110759,0.108636,0.105459,0.104240,0.106368,0.110634,0.109381,0.105819,0.103436,0.104865,0.102429,0.101080,0.098185,0.096910,0.095376,0.094348,0.095474,0.098906,0.104971,0.106165,0.099151,0.090583,0.086942,0.087236,0.089967,0.089980,0.090065,0.087950,0.089502,0.090553,0.092314,0.091326,0.089727,0.091223,0.092647,0.091465,0.086788,0.083995,0.085444,0.088026,0.086067,0.085243,0.082743,0.085488,0.085631,0.088700,0.089757,0.089408,0.087432,0.088322,0.092419,0.094196,0.089771,0.086356,0.083309,0.081024,0.079649,0.080836,0.081493,0.080362,0.079198,0.080274,0.080328,0.079754,0.081620,0.082937,0.082745,0.080223,0.079612,0.078188,0.076754,0.074393,0.074979,0.079222,0.081887,0.081733,0.077337,0.078019,0.079818,0.080556,0.079293,0.079357,0.081711,0.079517,0.079007,0.078242,0.079124,0.081343,0.080760,0.083885,0.083667,0.084824,0.082995,0.080325,0.080737,0.080965,0.080262,0.079102,0.079426,0.081340,0.079178,0.080333,0.078852,0.080365,0.076055,0.076482,0.075778,0.075989,0.073537,0.073135,0.075347,0.079678,0.082762,0.083554,0.084535,0.085635,0.085743,0.079955,0.074795,0.071115,0.074969,0.079188,0.083378,0.082583,0.083753,0.084574,0.085386,0.080257,0.079117,0.081598,0.081257,0.078198,0.076210)
lines(x, y,type="l",col=linecols[3],lwd=2)
x <- c(-10000.000000,-9950.000000,-9900.000000,-9850.000000,-9800.000000,-9750.000000,-9700.000000,-9650.000000,-9600.000000,-9550.000000,-9500.000000,-9450.000000,-9400.000000,-9350.000000,-9300.000000,-9250.000000,-9200.000000,-9150.000000,-9100.000000,-9050.000000,-9000.000000,-8950.000000,-8900.000000,-8850.000000,-8800.000000,-8750.000000,-8700.000000,-8650.000000,-8600.000000,-8550.000000,-8500.000000,-8450.000000,-8400.000000,-8350.000000,-8300.000000,-8250.000000,-8200.000000,-8150.000000,-8100.000000,-8050.000000,-8000.000000,-7950.000000,-7900.000000,-7850.000000,-7800.000000,-7750.000000,-7700.000000,-7650.000000,-7600.000000,-7550.000000,-7500.000000,-7450.000000,-7400.000000,-7350.000000,-7300.000000,-7250.000000,-7200.000000,-7150.000000,-7100.000000,-7050.000000,-7000.000000,-6950.000000,-6900.000000,-6850.000000,-6800.000000,-6750.000000,-6700.000000,-6650.000000,-6600.000000,-6550.000000,-6500.000000,-6450.000000,-6400.000000,-6350.000000,-6300.000000,-6250.000000,-6200.000000,-6150.000000,-6100.000000,-6050.000000,-6000.000000,-5950.000000,-5900.000000,-5850.000000,-5800.000000,-5750.000000,-5700.000000,-5650.000000,-5600.000000,-5550.000000,-5500.000000,-5450.000000,-5400.000000,-5350.000000,-5300.000000,-5250.000000,-5200.000000,-5150.000000,-5100.000000,-5050.000000,-5000.000000,-4950.000000,-4900.000000,-4850.000000,-4800.000000,-4750.000000,-4700.000000,-4650.000000,-4600.000000,-4550.000000,-4500.000000,-4450.000000,-4400.000000,-4350.000000,-4300.000000,-4250.000000,-4200.000000,-4150.000000,-4100.000000,-4050.000000,-4000.000000,-3950.000000,-3900.000000,-3850.000000,-3800.000000,-3750.000000,-3700.000000,-3650.000000,-3600.000000,-3550.000000,-3500.000000,-3450.000000,-3400.000000,-3350.000000,-3300.000000,-3250.000000,-3200.000000,-3150.000000,-3100.000000,-3050.000000,-3000.000000,-2950.000000,-2900.000000,-2850.000000,-2800.000000,-2750.000000,-2700.000000,-2650.000000,-2600.000000,-2550.000000,-2500.000000,-2450.000000,-2400.000000,-2350.000000,-2300.000000,-2250.000000,-2200.000000,-2150.000000,-2100.000000,-2050.000000,-2000.000000,-1950.000000,-1900.000000,-1850.000000,-1800.000000,-1750.000000,-1700.000000,-1650.000000,-1600.000000,-1550.000000,-1500.000000,-1450.000000,-1400.000000,-1350.000000,-1300.000000,-1250.000000,-1200.000000,-1150.000000,-1100.000000,-1050.000000,-1000.000000,-950.000000,-900.000000,-850.000000,-800.000000,-750.000000,-700.000000,-650.000000,-600.000000,-550.000000,-500.000000,-450.000000,-400.000000,-350.000000,-300.000000,-250.000000,-200.000000,-150.000000,-100.000000,-50.000000,0.000000,50.000000,100.000000,150.000000,200.000000,250.000000,300.000000,350.000000,400.000000,450.000000,500.000000,550.000000,600.000000,650.000000,700.000000,750.000000,800.000000,850.000000,900.000000,950.000000,1000.000000,1050.000000,1100.000000,1150.000000,1200.000000,1250.000000,1300.000000,1350.000000,1400.000000,1450.000000,1500.000000,1550.000000,1600.000000,1650.000000,1700.000000,1750.000000,1800.000000,1850.000000,1900.000000,1950.000000,2000.000000,2050.000000,2100.000000,2150.000000,2200.000000,2250.000000,2300.000000,2350.000000,2400.000000,2450.000000,2500.000000,2550.000000,2600.000000,2650.000000,2700.000000,2750.000000,2800.000000,2850.000000,2900.000000,2950.000000,3000.000000,3050.000000,3100.000000,3150.000000,3200.000000,3250.000000,3300.000000,3350.000000,3400.000000,3450.000000,3500.000000,3550.000000,3600.000000,3650.000000,3700.000000,3750.000000,3800.000000,3850.000000,3900.000000,3950.000000,4000.000000,4050.000000,4100.000000,4150.000000,4200.000000,4250.000000,4300.000000,4350.000000,4400.000000,4450.000000,4500.000000,4550.000000,4600.000000,4650.000000,4700.000000,4750.000000,4800.000000,4850.000000,4900.000000,4950.000000,5000.000000,5050.000000,5100.000000,5150.000000,5200.000000,5250.000000,5300.000000,5350.000000,5400.000000,5450.000000,5500.000000,5550.000000,5600.000000,5650.000000,5700.000000,5750.000000,5800.000000,5850.000000,5900.000000,5950.000000,6000.000000,6050.000000,6100.000000,6150.000000,6200.000000,6250.000000,6300.000000,6350.000000,6400.000000,6450.000000,6500.000000,6550.000000,6600.000000,6650.000000,6700.000000,6750.000000,6800.000000,6850.000000,6900.000000,6950.000000,7000.000000,7050.000000,7100.000000,7150.000000,7200.000000,7250.000000,7300.000000,7350.000000,7400.000000,7450.000000,7500.000000,7550.000000,7600.000000,7650.000000,7700.000000,7750.000000,7800.000000,7850.000000,7900.000000,7950.000000,8000.000000,8050.000000,8100.000000,8150.000000,8200.000000,8250.000000,8300.000000,8350.000000,8400.000000,8450.000000,8500.000000,8550.000000,8600.000000,8650.000000,8700.000000,8750.000000,8800.000000,8850.000000,8900.000000,8950.000000,9000.000000,9050.000000,9100.000000,9150.000000,9200.000000,9250.000000,9300.000000,9350.000000,9400.000000,9450.000000,9500.000000,9550.000000,9600.000000,9650.000000,9700.000000,9750.000000,9800.000000,9850.000000,9900.000000,9950.000000,10000.000000)
y<-c(0.190263,0.189518,0.188844,0.189144,0.185353,0.185258,0.186060,0.191669,0.198822,0.203655,0.205787,0.201330,0.194702,0.192543,0.192568,0.194878,0.186730,0.177881,0.170064,0.172914,0.179608,0.182075,0.180880,0.173615,0.171411,0.169450,0.170960,0.167854,0.169169,0.169460,0.173394,0.173737,0.179788,0.181806,0.178028,0.166956,0.161157,0.161693,0.165827,0.173383,0.178787,0.181120,0.174084,0.169404,0.170573,0.174297,0.178115,0.180146,0.185818,0.189998,0.194432,0.198280,0.198706,0.201217,0.206912,0.215215,0.220166,0.217033,0.214568,0.208848,0.204679,0.202813,0.208126,0.213302,0.213240,0.211592,0.213734,0.218038,0.219248,0.215900,0.210374,0.202321,0.197165,0.193484,0.194613,0.191139,0.192587,0.194051,0.204850,0.210395,0.214392,0.210777,0.209263,0.205369,0.202319,0.196342,0.190527,0.189938,0.191023,0.190449,0.184048,0.180398,0.183814,0.185231,0.191485,0.197796,0.203241,0.200828,0.197745,0.199219,0.203312,0.201320,0.200878,0.199242,0.201446,0.196138,0.192066,0.185359,0.183481,0.184817,0.189915,0.194370,0.190827,0.191632,0.192881,0.197327,0.199633,0.205677,0.211228,0.214440,0.213160,0.208537,0.204323,0.201521,0.204211,0.211013,0.217463,0.229853,0.236056,0.238708,0.232169,0.226407,0.224451,0.226589,0.228252,0.231062,0.236143,0.239268,0.239483,0.240112,0.245603,0.246320,0.240207,0.232994,0.233362,0.234553,0.235093,0.234413,0.234855,0.234189,0.238371,0.234620,0.230947,0.230897,0.242221,0.253064,0.256917,0.257824,0.260684,0.266580,0.273500,0.276805,0.277847,0.283871,0.292362,0.297907,0.300258,0.311049,0.331830,0.353714,0.373162,0.385742,0.397399,0.411509,0.436422,0.457355,0.481203,0.498848,0.530126,0.555182,0.594361,0.628167,0.660287,0.688098,0.723335,0.764000,0.795566,0.839034,0.885372,0.936307,0.987037,1.037392,1.062518,1.039491,1.005050,0.981708,0.991500,1.066677,1.187327,1.259331,1.219734,1.126537,1.074628,1.076405,1.120186,1.211436,1.275511,1.292082,1.269361,1.280367,1.281847,1.235458,1.164403,1.114837,1.098112,1.069994,1.042319,1.001034,0.972201,0.944201,0.934665,0.915666,0.883177,0.839598,0.814890,0.792979,0.770676,0.745059,0.726860,0.715741,0.704642,0.695104,0.679292,0.663527,0.641571,0.631132,0.622864,0.616385,0.598191,0.572901,0.550389,0.541320,0.538276,0.533849,0.517108,0.504938,0.499263,0.495309,0.481356,0.463679,0.450851,0.437442,0.430140,0.425648,0.426279,0.422250,0.411794,0.406325,0.403481,0.403260,0.400602,0.396785,0.390068,0.376373,0.368596,0.360814,0.357801,0.347878,0.346906,0.345562,0.346253,0.341869,0.336887,0.335441,0.328915,0.327246,0.321420,0.321563,0.317423,0.316221,0.313018,0.309608,0.306313,0.303362,0.304130,0.299588,0.292969,0.282446,0.270129,0.263892,0.259074,0.260527,0.261107,0.263512,0.264947,0.261640,0.259768,0.259291,0.256906,0.249979,0.242410,0.237043,0.233043,0.227290,0.226490,0.227168,0.228360,0.224213,0.218524,0.217751,0.219984,0.220642,0.213106,0.205584,0.205190,0.211059,0.216702,0.216628,0.217139,0.212454,0.210140,0.203039,0.200396,0.192564,0.184578,0.181682,0.180334,0.183854,0.180384,0.178934,0.177071,0.176233,0.176624,0.174976,0.169859,0.164278,0.160607,0.164969,0.168892,0.172556,0.171824,0.173749,0.174415,0.176521,0.177315,0.177000,0.174204,0.171291,0.168112,0.169754,0.170492,0.172802,0.171956,0.174916,0.177116,0.182028,0.179054,0.173774,0.166538,0.167229,0.166511,0.167729,0.165756,0.167760,0.170060,0.169647,0.170629,0.170323,0.170279,0.170904,0.172759,0.174696,0.171752,0.167423,0.166489,0.165510,0.164447,0.160965,0.159122,0.160754,0.165930,0.168371,0.167359,0.167930,0.168900,0.169386,0.164356,0.163140,0.166003,0.172382,0.179621,0.182950,0.186470,0.186832,0.183343,0.181006,0.185736,0.192103,0.185947,0.173139,0.168832)
lines(x, y,type="l",col=linecols[4],lwd=2)
# legend("topleft",legend=c("hiF-T","6d","24d","niPSC-T"),col=linecols,pch=15,bty="n")
abline(v=0.000000,lty=2,col=c("black"))
dev.off()
