# Supplementary material for: Unique molecular events during reprogramming of human somatic cells to induced pluripotent stem cells (iPSCs) at naïve state
Source: eLife. 2018 Jan 30;7:e29518. doi: 10.7554/eLife.29518 (PMC5807049; doi:10.7554/eLife.29518)
Supplement: Source data 1. — The Source Data files include the source R code for Figures 2–6. The R scripts use the data in the ‘Expression Data’ folder with the relative path. The ‘Expression Data’ folder contains the non-redundant related gene expression, methylation and histone modification tables for the main figures and figure supplements. [file elife-29518-data1.zip › Source Data/Figure 5-source code data/Fig5D/K4me2_c2.R]

library(gplots)
pdf("K4me2_c2.pdf",height=3.5,width=4.1)
cr <- colorRampPalette(col=c("#C8524D", "#BDD791", "#447CBE", "#775A9C"), bias=1)
linecols <- cr(3)
linecols <- c(linecols, "black")
x<-c(-10000.000000,-9950.000000,-9900.000000,-9850.000000,-9800.000000,-9750.000000,-9700.000000,-9650.000000,-9600.000000,-9550.000000,-9500.000000,-9450.000000,-9400.000000,-9350.000000,-9300.000000,-9250.000000,-9200.000000,-9150.000000,-9100.000000,-9050.000000,-9000.000000,-8950.000000,-8900.000000,-8850.000000,-8800.000000,-8750.000000,-8700.000000,-8650.000000,-8600.000000,-8550.000000,-8500.000000,-8450.000000,-8400.000000,-8350.000000,-8300.000000,-8250.000000,-8200.000000,-8150.000000,-8100.000000,-8050.000000,-8000.000000,-7950.000000,-7900.000000,-7850.000000,-7800.000000,-7750.000000,-7700.000000,-7650.000000,-7600.000000,-7550.000000,-7500.000000,-7450.000000,-7400.000000,-7350.000000,-7300.000000,-7250.000000,-7200.000000,-7150.000000,-7100.000000,-7050.000000,-7000.000000,-6950.000000,-6900.000000,-6850.000000,-6800.000000,-6750.000000,-6700.000000,-6650.000000,-6600.000000,-6550.000000,-6500.000000,-6450.000000,-6400.000000,-6350.000000,-6300.000000,-6250.000000,-6200.000000,-6150.000000,-6100.000000,-6050.000000,-6000.000000,-5950.000000,-5900.000000,-5850.000000,-5800.000000,-5750.000000,-5700.000000,-5650.000000,-5600.000000,-5550.000000,-5500.000000,-5450.000000,-5400.000000,-5350.000000,-5300.000000,-5250.000000,-5200.000000,-5150.000000,-5100.000000,-5050.000000,-5000.000000,-4950.000000,-4900.000000,-4850.000000,-4800.000000,-4750.000000,-4700.000000,-4650.000000,-4600.000000,-4550.000000,-4500.000000,-4450.000000,-4400.000000,-4350.000000,-4300.000000,-4250.000000,-4200.000000,-4150.000000,-4100.000000,-4050.000000,-4000.000000,-3950.000000,-3900.000000,-3850.000000,-3800.000000,-3750.000000,-3700.000000,-3650.000000,-3600.000000,-3550.000000,-3500.000000,-3450.000000,-3400.000000,-3350.000000,-3300.000000,-3250.000000,-3200.000000,-3150.000000,-3100.000000,-3050.000000,-3000.000000,-2950.000000,-2900.000000,-2850.000000,-2800.000000,-2750.000000,-2700.000000,-2650.000000,-2600.000000,-2550.000000,-2500.000000,-2450.000000,-2400.000000,-2350.000000,-2300.000000,-2250.000000,-2200.000000,-2150.000000,-2100.000000,-2050.000000,-2000.000000,-1950.000000,-1900.000000,-1850.000000,-1800.000000,-1750.000000,-1700.000000,-1650.000000,-1600.000000,-1550.000000,-1500.000000,-1450.000000,-1400.000000,-1350.000000,-1300.000000,-1250.000000,-1200.000000,-1150.000000,-1100.000000,-1050.000000,-1000.000000,-950.000000,-900.000000,-850.000000,-800.000000,-750.000000,-700.000000,-650.000000,-600.000000,-550.000000,-500.000000,-450.000000,-400.000000,-350.000000,-300.000000,-250.000000,-200.000000,-150.000000,-100.000000,-50.000000,0.000000,50.000000,100.000000,150.000000,200.000000,250.000000,300.000000,350.000000,400.000000,450.000000,500.000000,550.000000,600.000000,650.000000,700.000000,750.000000,800.000000,850.000000,900.000000,950.000000,1000.000000,1050.000000,1100.000000,1150.000000,1200.000000,1250.000000,1300.000000,1350.000000,1400.000000,1450.000000,1500.000000,1550.000000,1600.000000,1650.000000,1700.000000,1750.000000,1800.000000,1850.000000,1900.000000,1950.000000,2000.000000,2050.000000,2100.000000,2150.000000,2200.000000,2250.000000,2300.000000,2350.000000,2400.000000,2450.000000,2500.000000,2550.000000,2600.000000,2650.000000,2700.000000,2750.000000,2800.000000,2850.000000,2900.000000,2950.000000,3000.000000,3050.000000,3100.000000,3150.000000,3200.000000,3250.000000,3300.000000,3350.000000,3400.000000,3450.000000,3500.000000,3550.000000,3600.000000,3650.000000,3700.000000,3750.000000,3800.000000,3850.000000,3900.000000,3950.000000,4000.000000,4050.000000,4100.000000,4150.000000,4200.000000,4250.000000,4300.000000,4350.000000,4400.000000,4450.000000,4500.000000,4550.000000,4600.000000,4650.000000,4700.000000,4750.000000,4800.000000,4850.000000,4900.000000,4950.000000,5000.000000,5050.000000,5100.000000,5150.000000,5200.000000,5250.000000,5300.000000,5350.000000,5400.000000,5450.000000,5500.000000,5550.000000,5600.000000,5650.000000,5700.000000,5750.000000,5800.000000,5850.000000,5900.000000,5950.000000,6000.000000,6050.000000,6100.000000,6150.000000,6200.000000,6250.000000,6300.000000,6350.000000,6400.000000,6450.000000,6500.000000,6550.000000,6600.000000,6650.000000,6700.000000,6750.000000,6800.000000,6850.000000,6900.000000,6950.000000,7000.000000,7050.000000,7100.000000,7150.000000,7200.000000,7250.000000,7300.000000,7350.000000,7400.000000,7450.000000,7500.000000,7550.000000,7600.000000,7650.000000,7700.000000,7750.000000,7800.000000,7850.000000,7900.000000,7950.000000,8000.000000,8050.000000,8100.000000,8150.000000,8200.000000,8250.000000,8300.000000,8350.000000,8400.000000,8450.000000,8500.000000,8550.000000,8600.000000,8650.000000,8700.000000,8750.000000,8800.000000,8850.000000,8900.000000,8950.000000,9000.000000,9050.000000,9100.000000,9150.000000,9200.000000,9250.000000,9300.000000,9350.000000,9400.000000,9450.000000,9500.000000,9550.000000,9600.000000,9650.000000,9700.000000,9750.000000,9800.000000,9850.000000,9900.000000,9950.000000,10000.000000)
y<-c(0.063438,0.060769,0.059703,0.062070,0.063523,0.061464,0.057299,0.058356,0.065630,0.073530,0.075474,0.070392,0.064150,0.060824,0.059426,0.058258,0.055755,0.055614,0.053095,0.053248,0.051355,0.050451,0.049211,0.052920,0.057725,0.062116,0.063050,0.061536,0.060014,0.057703,0.057542,0.058232,0.060108,0.062926,0.064615,0.064427,0.061187,0.058701,0.056706,0.057512,0.058433,0.061055,0.061545,0.063634,0.064542,0.067002,0.067851,0.065254,0.065016,0.066832,0.069087,0.067855,0.063493,0.063216,0.062513,0.061664,0.055278,0.051978,0.049513,0.051867,0.052604,0.051602,0.050835,0.048413,0.048550,0.049594,0.054983,0.057840,0.055648,0.053014,0.050289,0.051709,0.048413,0.046107,0.046887,0.050647,0.057819,0.063208,0.065881,0.061613,0.057102,0.053542,0.056420,0.057021,0.057640,0.056135,0.055772,0.055171,0.053508,0.049671,0.048686,0.047616,0.048123,0.049611,0.055896,0.059938,0.064325,0.063191,0.066137,0.066094,0.070695,0.075218,0.076723,0.070196,0.064001,0.062069,0.066853,0.068367,0.068303,0.068017,0.073683,0.077870,0.079333,0.078229,0.081008,0.081383,0.079784,0.074357,0.071969,0.068648,0.075619,0.083004,0.091539,0.090026,0.086747,0.081435,0.075355,0.075414,0.081972,0.088657,0.091616,0.087664,0.085348,0.085135,0.084257,0.081030,0.075022,0.077525,0.084001,0.087715,0.085425,0.084960,0.093112,0.098821,0.099857,0.097619,0.096690,0.096924,0.095428,0.092660,0.091748,0.091138,0.090993,0.100484,0.106449,0.115223,0.110034,0.110393,0.117794,0.127413,0.132529,0.126040,0.127737,0.136260,0.146880,0.146445,0.142403,0.150005,0.166881,0.185478,0.197519,0.211934,0.226515,0.235614,0.243433,0.252847,0.261174,0.278432,0.305003,0.339065,0.358929,0.366573,0.382178,0.403440,0.426749,0.454791,0.487846,0.533458,0.574917,0.610773,0.642976,0.666246,0.676713,0.670996,0.645491,0.627772,0.642703,0.689828,0.741648,0.755739,0.744398,0.707108,0.668702,0.640119,0.669171,0.736634,0.811711,0.856035,0.870770,0.873520,0.856303,0.836546,0.827277,0.826804,0.818264,0.790325,0.768090,0.753360,0.731867,0.701753,0.663842,0.632381,0.605312,0.564961,0.533300,0.512477,0.495870,0.471094,0.437110,0.413507,0.393480,0.370116,0.350807,0.334289,0.317777,0.293086,0.274975,0.256833,0.246686,0.233921,0.223995,0.218841,0.208322,0.199258,0.188522,0.181760,0.171383,0.167435,0.158149,0.150129,0.141977,0.145171,0.149230,0.146514,0.137765,0.126986,0.125400,0.122633,0.121763,0.109369,0.103904,0.100821,0.098186,0.094349,0.090656,0.094707,0.095952,0.097423,0.091765,0.086116,0.083613,0.085604,0.087843,0.085246,0.079542,0.077064,0.080092,0.083822,0.089088,0.093799,0.095786,0.092938,0.082658,0.076463,0.074873,0.073466,0.074549,0.072468,0.073168,0.074430,0.080202,0.084713,0.082897,0.076369,0.075312,0.078863,0.080322,0.075363,0.069390,0.068597,0.067510,0.066938,0.063979,0.062935,0.064150,0.064824,0.067966,0.067757,0.066751,0.063344,0.060786,0.062760,0.064308,0.064206,0.060108,0.059848,0.059098,0.058782,0.057132,0.059396,0.061170,0.061754,0.064461,0.068175,0.067083,0.061285,0.057746,0.059673,0.062151,0.061745,0.058450,0.060291,0.059643,0.058868,0.055218,0.056437,0.054757,0.054003,0.053487,0.059281,0.062492,0.063719,0.065135,0.068055,0.069876,0.069565,0.069360,0.067838,0.067898,0.068286,0.068759,0.068699,0.068516,0.068277,0.064777,0.060650,0.058637,0.061933,0.065280,0.066661,0.066201,0.061247,0.058360,0.055499,0.057166,0.059541,0.058795,0.060257,0.059247,0.060083,0.055934,0.054028,0.056420,0.059541,0.060125,0.060385,0.058825,0.059162,0.054293,0.054809,0.054480,0.057256,0.054480,0.052046,0.049049,0.048575,0.050038,0.051227,0.055499,0.058057,0.059145,0.054207,0.049138,0.048409,0.049424,0.049603,0.048017,0.050114,0.054395,0.051764,0.052067)
plot(x, y,type="l",main="",xlab="Relative Distance from TSS (bp)",ylab="Reads per million",col=linecols[1],ylim=c(0,3),xaxt="s",yaxt="s",lwd=2)
x <- c(-10000.000000,-9950.000000,-9900.000000,-9850.000000,-9800.000000,-9750.000000,-9700.000000,-9650.000000,-9600.000000,-9550.000000,-9500.000000,-9450.000000,-9400.000000,-9350.000000,-9300.000000,-9250.000000,-9200.000000,-9150.000000,-9100.000000,-9050.000000,-9000.000000,-8950.000000,-8900.000000,-8850.000000,-8800.000000,-8750.000000,-8700.000000,-8650.000000,-8600.000000,-8550.000000,-8500.000000,-8450.000000,-8400.000000,-8350.000000,-8300.000000,-8250.000000,-8200.000000,-8150.000000,-8100.000000,-8050.000000,-8000.000000,-7950.000000,-7900.000000,-7850.000000,-7800.000000,-7750.000000,-7700.000000,-7650.000000,-7600.000000,-7550.000000,-7500.000000,-7450.000000,-7400.000000,-7350.000000,-7300.000000,-7250.000000,-7200.000000,-7150.000000,-7100.000000,-7050.000000,-7000.000000,-6950.000000,-6900.000000,-6850.000000,-6800.000000,-6750.000000,-6700.000000,-6650.000000,-6600.000000,-6550.000000,-6500.000000,-6450.000000,-6400.000000,-6350.000000,-6300.000000,-6250.000000,-6200.000000,-6150.000000,-6100.000000,-6050.000000,-6000.000000,-5950.000000,-5900.000000,-5850.000000,-5800.000000,-5750.000000,-5700.000000,-5650.000000,-5600.000000,-5550.000000,-5500.000000,-5450.000000,-5400.000000,-5350.000000,-5300.000000,-5250.000000,-5200.000000,-5150.000000,-5100.000000,-5050.000000,-5000.000000,-4950.000000,-4900.000000,-4850.000000,-4800.000000,-4750.000000,-4700.000000,-4650.000000,-4600.000000,-4550.000000,-4500.000000,-4450.000000,-4400.000000,-4350.000000,-4300.000000,-4250.000000,-4200.000000,-4150.000000,-4100.000000,-4050.000000,-4000.000000,-3950.000000,-3900.000000,-3850.000000,-3800.000000,-3750.000000,-3700.000000,-3650.000000,-3600.000000,-3550.000000,-3500.000000,-3450.000000,-3400.000000,-3350.000000,-3300.000000,-3250.000000,-3200.000000,-3150.000000,-3100.000000,-3050.000000,-3000.000000,-2950.000000,-2900.000000,-2850.000000,-2800.000000,-2750.000000,-2700.000000,-2650.000000,-2600.000000,-2550.000000,-2500.000000,-2450.000000,-2400.000000,-2350.000000,-2300.000000,-2250.000000,-2200.000000,-2150.000000,-2100.000000,-2050.000000,-2000.000000,-1950.000000,-1900.000000,-1850.000000,-1800.000000,-1750.000000,-1700.000000,-1650.000000,-1600.000000,-1550.000000,-1500.000000,-1450.000000,-1400.000000,-1350.000000,-1300.000000,-1250.000000,-1200.000000,-1150.000000,-1100.000000,-1050.000000,-1000.000000,-950.000000,-900.000000,-850.000000,-800.000000,-750.000000,-700.000000,-650.000000,-600.000000,-550.000000,-500.000000,-450.000000,-400.000000,-350.000000,-300.000000,-250.000000,-200.000000,-150.000000,-100.000000,-50.000000,0.000000,50.000000,100.000000,150.000000,200.000000,250.000000,300.000000,350.000000,400.000000,450.000000,500.000000,550.000000,600.000000,650.000000,700.000000,750.000000,800.000000,850.000000,900.000000,950.000000,1000.000000,1050.000000,1100.000000,1150.000000,1200.000000,1250.000000,1300.000000,1350.000000,1400.000000,1450.000000,1500.000000,1550.000000,1600.000000,1650.000000,1700.000000,1750.000000,1800.000000,1850.000000,1900.000000,1950.000000,2000.000000,2050.000000,2100.000000,2150.000000,2200.000000,2250.000000,2300.000000,2350.000000,2400.000000,2450.000000,2500.000000,2550.000000,2600.000000,2650.000000,2700.000000,2750.000000,2800.000000,2850.000000,2900.000000,2950.000000,3000.000000,3050.000000,3100.000000,3150.000000,3200.000000,3250.000000,3300.000000,3350.000000,3400.000000,3450.000000,3500.000000,3550.000000,3600.000000,3650.000000,3700.000000,3750.000000,3800.000000,3850.000000,3900.000000,3950.000000,4000.000000,4050.000000,4100.000000,4150.000000,4200.000000,4250.000000,4300.000000,4350.000000,4400.000000,4450.000000,4500.000000,4550.000000,4600.000000,4650.000000,4700.000000,4750.000000,4800.000000,4850.000000,4900.000000,4950.000000,5000.000000,5050.000000,5100.000000,5150.000000,5200.000000,5250.000000,5300.000000,5350.000000,5400.000000,5450.000000,5500.000000,5550.000000,5600.000000,5650.000000,5700.000000,5750.000000,5800.000000,5850.000000,5900.000000,5950.000000,6000.000000,6050.000000,6100.000000,6150.000000,6200.000000,6250.000000,6300.000000,6350.000000,6400.000000,6450.000000,6500.000000,6550.000000,6600.000000,6650.000000,6700.000000,6750.000000,6800.000000,6850.000000,6900.000000,6950.000000,7000.000000,7050.000000,7100.000000,7150.000000,7200.000000,7250.000000,7300.000000,7350.000000,7400.000000,7450.000000,7500.000000,7550.000000,7600.000000,7650.000000,7700.000000,7750.000000,7800.000000,7850.000000,7900.000000,7950.000000,8000.000000,8050.000000,8100.000000,8150.000000,8200.000000,8250.000000,8300.000000,8350.000000,8400.000000,8450.000000,8500.000000,8550.000000,8600.000000,8650.000000,8700.000000,8750.000000,8800.000000,8850.000000,8900.000000,8950.000000,9000.000000,9050.000000,9100.000000,9150.000000,9200.000000,9250.000000,9300.000000,9350.000000,9400.000000,9450.000000,9500.000000,9550.000000,9600.000000,9650.000000,9700.000000,9750.000000,9800.000000,9850.000000,9900.000000,9950.000000,10000.000000)
y<-c(0.055569,0.056163,0.057257,0.057068,0.054448,0.050343,0.047264,0.048331,0.047318,0.046535,0.050046,0.050640,0.050532,0.052342,0.056528,0.058932,0.052342,0.052139,0.051613,0.048669,0.045360,0.047075,0.051005,0.055002,0.055421,0.057932,0.055623,0.050370,0.044901,0.043064,0.048966,0.051194,0.052585,0.049925,0.046454,0.045819,0.048115,0.050519,0.052045,0.055164,0.057973,0.056015,0.050897,0.055731,0.054381,0.056852,0.055758,0.057311,0.055866,0.050249,0.048642,0.047075,0.046468,0.046819,0.046859,0.045117,0.048925,0.048318,0.050127,0.049222,0.049168,0.044428,0.039310,0.040013,0.043537,0.046062,0.048925,0.055461,0.055542,0.057905,0.054921,0.050546,0.043537,0.043051,0.052625,0.057433,0.061876,0.059702,0.055286,0.049641,0.046265,0.047399,0.049749,0.050897,0.053679,0.056190,0.055515,0.053935,0.047264,0.046765,0.045792,0.046103,0.043132,0.042848,0.045090,0.047656,0.044874,0.046427,0.047858,0.056244,0.060714,0.064077,0.061822,0.055731,0.051315,0.044401,0.044847,0.051856,0.058135,0.060566,0.054692,0.055880,0.056231,0.052328,0.047210,0.043362,0.048439,0.054070,0.057743,0.055218,0.056893,0.059526,0.057662,0.050546,0.048790,0.052409,0.056082,0.053206,0.054381,0.052720,0.052328,0.054151,0.056339,0.056366,0.052180,0.054462,0.059175,0.065535,0.070815,0.075150,0.075501,0.066427,0.059404,0.050505,0.055002,0.064495,0.072341,0.067966,0.062200,0.059121,0.060768,0.056380,0.060093,0.055947,0.054624,0.057608,0.070167,0.073462,0.069019,0.059229,0.054259,0.049519,0.052355,0.063024,0.072787,0.076095,0.069627,0.071248,0.070437,0.078499,0.081024,0.088816,0.094137,0.092638,0.085778,0.082145,0.080768,0.087088,0.088290,0.098107,0.105453,0.107087,0.101591,0.099079,0.103050,0.112205,0.114960,0.127992,0.144075,0.168315,0.175013,0.166289,0.154460,0.147897,0.149652,0.166627,0.178551,0.188517,0.179294,0.192460,0.208192,0.222412,0.217092,0.204681,0.197740,0.201940,0.212217,0.210934,0.198550,0.188098,0.196822,0.212919,0.210366,0.193230,0.167950,0.161266,0.160077,0.157674,0.157471,0.152353,0.149639,0.133420,0.131300,0.124535,0.122928,0.116621,0.110409,0.111422,0.103077,0.097067,0.090450,0.093057,0.099903,0.101645,0.098364,0.090086,0.085035,0.079417,0.077365,0.076919,0.080241,0.084860,0.087601,0.076420,0.069870,0.064495,0.071207,0.074110,0.074894,0.070613,0.065535,0.065711,0.070559,0.072679,0.077473,0.083604,0.086048,0.074597,0.060917,0.053949,0.055259,0.058365,0.060296,0.066278,0.067777,0.067696,0.063739,0.062537,0.063456,0.066629,0.067412,0.065157,0.058891,0.057311,0.062618,0.063766,0.059864,0.056298,0.053125,0.055907,0.058972,0.060822,0.057338,0.050951,0.051923,0.051045,0.050627,0.050181,0.050100,0.053274,0.051410,0.052990,0.049992,0.056312,0.061565,0.064482,0.058014,0.052396,0.051045,0.052828,0.050964,0.047791,0.046819,0.049546,0.048493,0.048466,0.052234,0.056015,0.052841,0.046927,0.048169,0.046994,0.052288,0.052018,0.055745,0.055205,0.054989,0.057271,0.052976,0.052679,0.056731,0.066373,0.072584,0.070127,0.061160,0.053571,0.048858,0.049627,0.049492,0.055083,0.056096,0.052261,0.052733,0.049411,0.053328,0.048817,0.048844,0.049722,0.045306,0.041957,0.043672,0.048520,0.054664,0.050370,0.051410,0.048534,0.052733,0.052234,0.053976,0.054273,0.059526,0.062497,0.065009,0.057851,0.048561,0.038257,0.037960,0.043064,0.046062,0.049249,0.052369,0.051856,0.048318,0.046697,0.045738,0.044604,0.044834,0.047858,0.048048,0.046684,0.045590,0.048250,0.046670,0.045900,0.047075,0.048952,0.052085,0.046967,0.049560,0.045158,0.044793,0.041795,0.039094,0.040404,0.041052,0.046089,0.043591,0.039459,0.042686,0.047062,0.054354,0.050897,0.046711,0.043537,0.044401,0.049330,0.047183,0.045819,0.039715,0.038284,0.041971)
lines(x, y,type="l",col=linecols[2],lwd=2)
x <- c(-10000.000000,-9950.000000,-9900.000000,-9850.000000,-9800.000000,-9750.000000,-9700.000000,-9650.000000,-9600.000000,-9550.000000,-9500.000000,-9450.000000,-9400.000000,-9350.000000,-9300.000000,-9250.000000,-9200.000000,-9150.000000,-9100.000000,-9050.000000,-9000.000000,-8950.000000,-8900.000000,-8850.000000,-8800.000000,-8750.000000,-8700.000000,-8650.000000,-8600.000000,-8550.000000,-8500.000000,-8450.000000,-8400.000000,-8350.000000,-8300.000000,-8250.000000,-8200.000000,-8150.000000,-8100.000000,-8050.000000,-8000.000000,-7950.000000,-7900.000000,-7850.000000,-7800.000000,-7750.000000,-7700.000000,-7650.000000,-7600.000000,-7550.000000,-7500.000000,-7450.000000,-7400.000000,-7350.000000,-7300.000000,-7250.000000,-7200.000000,-7150.000000,-7100.000000,-7050.000000,-7000.000000,-6950.000000,-6900.000000,-6850.000000,-6800.000000,-6750.000000,-6700.000000,-6650.000000,-6600.000000,-6550.000000,-6500.000000,-6450.000000,-6400.000000,-6350.000000,-6300.000000,-6250.000000,-6200.000000,-6150.000000,-6100.000000,-6050.000000,-6000.000000,-5950.000000,-5900.000000,-5850.000000,-5800.000000,-5750.000000,-5700.000000,-5650.000000,-5600.000000,-5550.000000,-5500.000000,-5450.000000,-5400.000000,-5350.000000,-5300.000000,-5250.000000,-5200.000000,-5150.000000,-5100.000000,-5050.000000,-5000.000000,-4950.000000,-4900.000000,-4850.000000,-4800.000000,-4750.000000,-4700.000000,-4650.000000,-4600.000000,-4550.000000,-4500.000000,-4450.000000,-4400.000000,-4350.000000,-4300.000000,-4250.000000,-4200.000000,-4150.000000,-4100.000000,-4050.000000,-4000.000000,-3950.000000,-3900.000000,-3850.000000,-3800.000000,-3750.000000,-3700.000000,-3650.000000,-3600.000000,-3550.000000,-3500.000000,-3450.000000,-3400.000000,-3350.000000,-3300.000000,-3250.000000,-3200.000000,-3150.000000,-3100.000000,-3050.000000,-3000.000000,-2950.000000,-2900.000000,-2850.000000,-2800.000000,-2750.000000,-2700.000000,-2650.000000,-2600.000000,-2550.000000,-2500.000000,-2450.000000,-2400.000000,-2350.000000,-2300.000000,-2250.000000,-2200.000000,-2150.000000,-2100.000000,-2050.000000,-2000.000000,-1950.000000,-1900.000000,-1850.000000,-1800.000000,-1750.000000,-1700.000000,-1650.000000,-1600.000000,-1550.000000,-1500.000000,-1450.000000,-1400.000000,-1350.000000,-1300.000000,-1250.000000,-1200.000000,-1150.000000,-1100.000000,-1050.000000,-1000.000000,-950.000000,-900.000000,-850.000000,-800.000000,-750.000000,-700.000000,-650.000000,-600.000000,-550.000000,-500.000000,-450.000000,-400.000000,-350.000000,-300.000000,-250.000000,-200.000000,-150.000000,-100.000000,-50.000000,0.000000,50.000000,100.000000,150.000000,200.000000,250.000000,300.000000,350.000000,400.000000,450.000000,500.000000,550.000000,600.000000,650.000000,700.000000,750.000000,800.000000,850.000000,900.000000,950.000000,1000.000000,1050.000000,1100.000000,1150.000000,1200.000000,1250.000000,1300.000000,1350.000000,1400.000000,1450.000000,1500.000000,1550.000000,1600.000000,1650.000000,1700.000000,1750.000000,1800.000000,1850.000000,1900.000000,1950.000000,2000.000000,2050.000000,2100.000000,2150.000000,2200.000000,2250.000000,2300.000000,2350.000000,2400.000000,2450.000000,2500.000000,2550.000000,2600.000000,2650.000000,2700.000000,2750.000000,2800.000000,2850.000000,2900.000000,2950.000000,3000.000000,3050.000000,3100.000000,3150.000000,3200.000000,3250.000000,3300.000000,3350.000000,3400.000000,3450.000000,3500.000000,3550.000000,3600.000000,3650.000000,3700.000000,3750.000000,3800.000000,3850.000000,3900.000000,3950.000000,4000.000000,4050.000000,4100.000000,4150.000000,4200.000000,4250.000000,4300.000000,4350.000000,4400.000000,4450.000000,4500.000000,4550.000000,4600.000000,4650.000000,4700.000000,4750.000000,4800.000000,4850.000000,4900.000000,4950.000000,5000.000000,5050.000000,5100.000000,5150.000000,5200.000000,5250.000000,5300.000000,5350.000000,5400.000000,5450.000000,5500.000000,5550.000000,5600.000000,5650.000000,5700.000000,5750.000000,5800.000000,5850.000000,5900.000000,5950.000000,6000.000000,6050.000000,6100.000000,6150.000000,6200.000000,6250.000000,6300.000000,6350.000000,6400.000000,6450.000000,6500.000000,6550.000000,6600.000000,6650.000000,6700.000000,6750.000000,6800.000000,6850.000000,6900.000000,6950.000000,7000.000000,7050.000000,7100.000000,7150.000000,7200.000000,7250.000000,7300.000000,7350.000000,7400.000000,7450.000000,7500.000000,7550.000000,7600.000000,7650.000000,7700.000000,7750.000000,7800.000000,7850.000000,7900.000000,7950.000000,8000.000000,8050.000000,8100.000000,8150.000000,8200.000000,8250.000000,8300.000000,8350.000000,8400.000000,8450.000000,8500.000000,8550.000000,8600.000000,8650.000000,8700.000000,8750.000000,8800.000000,8850.000000,8900.000000,8950.000000,9000.000000,9050.000000,9100.000000,9150.000000,9200.000000,9250.000000,9300.000000,9350.000000,9400.000000,9450.000000,9500.000000,9550.000000,9600.000000,9650.000000,9700.000000,9750.000000,9800.000000,9850.000000,9900.000000,9950.000000,10000.000000)
y<-c(0.061604,0.057497,0.057740,0.059024,0.061477,0.064155,0.061251,0.057606,0.056073,0.058364,0.057288,0.055605,0.055692,0.056953,0.056577,0.055680,0.056600,0.055738,0.054008,0.051509,0.047807,0.047807,0.045609,0.051781,0.056183,0.060227,0.058671,0.054685,0.052354,0.052192,0.051336,0.052556,0.051243,0.053262,0.055408,0.057120,0.056698,0.053869,0.052666,0.050445,0.051064,0.055466,0.058098,0.060105,0.054853,0.053522,0.050283,0.051399,0.049889,0.052533,0.057959,0.060204,0.062240,0.061899,0.060563,0.060337,0.055778,0.056345,0.052301,0.054170,0.054419,0.053580,0.050624,0.049779,0.051330,0.052331,0.050109,0.051220,0.049195,0.051463,0.053187,0.053615,0.056507,0.054841,0.056473,0.056588,0.053412,0.055055,0.055426,0.057653,0.057462,0.052371,0.048518,0.047656,0.052093,0.058110,0.058642,0.052984,0.048802,0.044110,0.049531,0.048975,0.051573,0.050398,0.053297,0.051937,0.048790,0.048356,0.048593,0.052082,0.054205,0.056860,0.057930,0.055460,0.054529,0.055188,0.061812,0.065237,0.067146,0.060731,0.059319,0.053314,0.053788,0.052481,0.055217,0.055906,0.059105,0.059863,0.059059,0.057734,0.056773,0.061581,0.062981,0.064954,0.062495,0.059695,0.061882,0.062807,0.065786,0.065491,0.064988,0.063513,0.065098,0.066278,0.067672,0.068552,0.067314,0.070721,0.068135,0.068176,0.064525,0.063091,0.070542,0.074221,0.078629,0.069905,0.068766,0.062726,0.067557,0.068141,0.075014,0.076015,0.077767,0.078427,0.081603,0.081163,0.080625,0.077634,0.077258,0.078467,0.078421,0.077825,0.080729,0.086306,0.090743,0.092652,0.099802,0.102973,0.105107,0.099536,0.100826,0.102967,0.111540,0.123434,0.130313,0.133975,0.128143,0.128924,0.128386,0.137741,0.145614,0.151029,0.154876,0.161656,0.176038,0.192143,0.202874,0.215931,0.230688,0.240170,0.245678,0.252180,0.262286,0.258052,0.242878,0.240564,0.258098,0.290905,0.310180,0.323868,0.327825,0.322375,0.318187,0.314126,0.317308,0.328519,0.342096,0.358549,0.353956,0.359087,0.345591,0.339233,0.315439,0.310128,0.288186,0.269541,0.259932,0.255136,0.251671,0.236416,0.226605,0.214109,0.204263,0.199143,0.186965,0.174366,0.160644,0.156310,0.150601,0.147974,0.147245,0.143092,0.136404,0.126437,0.121271,0.118679,0.117077,0.118303,0.117684,0.116197,0.108249,0.102122,0.094712,0.093965,0.091721,0.092178,0.088255,0.086474,0.083263,0.082239,0.085357,0.085496,0.090922,0.091524,0.090737,0.083587,0.079051,0.077484,0.081863,0.082661,0.085392,0.086219,0.086873,0.082650,0.076790,0.076674,0.082037,0.085311,0.082551,0.077663,0.072086,0.066718,0.064386,0.064358,0.070802,0.073029,0.073984,0.066579,0.062883,0.063929,0.067042,0.068951,0.065000,0.060950,0.057664,0.055194,0.057109,0.057230,0.061951,0.062055,0.061014,0.058347,0.057612,0.059203,0.060684,0.061911,0.059990,0.059209,0.053441,0.053100,0.051029,0.054893,0.054257,0.053765,0.052857,0.051642,0.055385,0.059267,0.066539,0.067256,0.069662,0.071328,0.068731,0.066197,0.062813,0.062992,0.064201,0.063345,0.062628,0.063027,0.064664,0.065601,0.061216,0.057323,0.056837,0.058775,0.059348,0.059168,0.057959,0.058862,0.055391,0.052174,0.051232,0.053771,0.058364,0.061696,0.065162,0.064230,0.063594,0.061991,0.061795,0.058295,0.056634,0.056276,0.053632,0.054546,0.057207,0.065630,0.068095,0.063507,0.058781,0.056386,0.058173,0.060175,0.059168,0.056536,0.053812,0.050676,0.053065,0.054598,0.055645,0.055987,0.058503,0.064062,0.063704,0.059006,0.054344,0.054587,0.053973,0.053696,0.052371,0.054945,0.057092,0.056785,0.052949,0.052886,0.050369,0.053730,0.052278,0.057288,0.058347,0.055443,0.053522,0.050375,0.055564,0.051457,0.052371,0.049328,0.053112,0.050370,0.052915,0.052944,0.053077,0.050763,0.047315,0.046644,0.045122,0.045192,0.045591,0.045840,0.048339)
lines(x, y,type="l",col=linecols[3],lwd=2)
x <- c(-10000.000000,-9950.000000,-9900.000000,-9850.000000,-9800.000000,-9750.000000,-9700.000000,-9650.000000,-9600.000000,-9550.000000,-9500.000000,-9450.000000,-9400.000000,-9350.000000,-9300.000000,-9250.000000,-9200.000000,-9150.000000,-9100.000000,-9050.000000,-9000.000000,-8950.000000,-8900.000000,-8850.000000,-8800.000000,-8750.000000,-8700.000000,-8650.000000,-8600.000000,-8550.000000,-8500.000000,-8450.000000,-8400.000000,-8350.000000,-8300.000000,-8250.000000,-8200.000000,-8150.000000,-8100.000000,-8050.000000,-8000.000000,-7950.000000,-7900.000000,-7850.000000,-7800.000000,-7750.000000,-7700.000000,-7650.000000,-7600.000000,-7550.000000,-7500.000000,-7450.000000,-7400.000000,-7350.000000,-7300.000000,-7250.000000,-7200.000000,-7150.000000,-7100.000000,-7050.000000,-7000.000000,-6950.000000,-6900.000000,-6850.000000,-6800.000000,-6750.000000,-6700.000000,-6650.000000,-6600.000000,-6550.000000,-6500.000000,-6450.000000,-6400.000000,-6350.000000,-6300.000000,-6250.000000,-6200.000000,-6150.000000,-6100.000000,-6050.000000,-6000.000000,-5950.000000,-5900.000000,-5850.000000,-5800.000000,-5750.000000,-5700.000000,-5650.000000,-5600.000000,-5550.000000,-5500.000000,-5450.000000,-5400.000000,-5350.000000,-5300.000000,-5250.000000,-5200.000000,-5150.000000,-5100.000000,-5050.000000,-5000.000000,-4950.000000,-4900.000000,-4850.000000,-4800.000000,-4750.000000,-4700.000000,-4650.000000,-4600.000000,-4550.000000,-4500.000000,-4450.000000,-4400.000000,-4350.000000,-4300.000000,-4250.000000,-4200.000000,-4150.000000,-4100.000000,-4050.000000,-4000.000000,-3950.000000,-3900.000000,-3850.000000,-3800.000000,-3750.000000,-3700.000000,-3650.000000,-3600.000000,-3550.000000,-3500.000000,-3450.000000,-3400.000000,-3350.000000,-3300.000000,-3250.000000,-3200.000000,-3150.000000,-3100.000000,-3050.000000,-3000.000000,-2950.000000,-2900.000000,-2850.000000,-2800.000000,-2750.000000,-2700.000000,-2650.000000,-2600.000000,-2550.000000,-2500.000000,-2450.000000,-2400.000000,-2350.000000,-2300.000000,-2250.000000,-2200.000000,-2150.000000,-2100.000000,-2050.000000,-2000.000000,-1950.000000,-1900.000000,-1850.000000,-1800.000000,-1750.000000,-1700.000000,-1650.000000,-1600.000000,-1550.000000,-1500.000000,-1450.000000,-1400.000000,-1350.000000,-1300.000000,-1250.000000,-1200.000000,-1150.000000,-1100.000000,-1050.000000,-1000.000000,-950.000000,-900.000000,-850.000000,-800.000000,-750.000000,-700.000000,-650.000000,-600.000000,-550.000000,-500.000000,-450.000000,-400.000000,-350.000000,-300.000000,-250.000000,-200.000000,-150.000000,-100.000000,-50.000000,0.000000,50.000000,100.000000,150.000000,200.000000,250.000000,300.000000,350.000000,400.000000,450.000000,500.000000,550.000000,600.000000,650.000000,700.000000,750.000000,800.000000,850.000000,900.000000,950.000000,1000.000000,1050.000000,1100.000000,1150.000000,1200.000000,1250.000000,1300.000000,1350.000000,1400.000000,1450.000000,1500.000000,1550.000000,1600.000000,1650.000000,1700.000000,1750.000000,1800.000000,1850.000000,1900.000000,1950.000000,2000.000000,2050.000000,2100.000000,2150.000000,2200.000000,2250.000000,2300.000000,2350.000000,2400.000000,2450.000000,2500.000000,2550.000000,2600.000000,2650.000000,2700.000000,2750.000000,2800.000000,2850.000000,2900.000000,2950.000000,3000.000000,3050.000000,3100.000000,3150.000000,3200.000000,3250.000000,3300.000000,3350.000000,3400.000000,3450.000000,3500.000000,3550.000000,3600.000000,3650.000000,3700.000000,3750.000000,3800.000000,3850.000000,3900.000000,3950.000000,4000.000000,4050.000000,4100.000000,4150.000000,4200.000000,4250.000000,4300.000000,4350.000000,4400.000000,4450.000000,4500.000000,4550.000000,4600.000000,4650.000000,4700.000000,4750.000000,4800.000000,4850.000000,4900.000000,4950.000000,5000.000000,5050.000000,5100.000000,5150.000000,5200.000000,5250.000000,5300.000000,5350.000000,5400.000000,5450.000000,5500.000000,5550.000000,5600.000000,5650.000000,5700.000000,5750.000000,5800.000000,5850.000000,5900.000000,5950.000000,6000.000000,6050.000000,6100.000000,6150.000000,6200.000000,6250.000000,6300.000000,6350.000000,6400.000000,6450.000000,6500.000000,6550.000000,6600.000000,6650.000000,6700.000000,6750.000000,6800.000000,6850.000000,6900.000000,6950.000000,7000.000000,7050.000000,7100.000000,7150.000000,7200.000000,7250.000000,7300.000000,7350.000000,7400.000000,7450.000000,7500.000000,7550.000000,7600.000000,7650.000000,7700.000000,7750.000000,7800.000000,7850.000000,7900.000000,7950.000000,8000.000000,8050.000000,8100.000000,8150.000000,8200.000000,8250.000000,8300.000000,8350.000000,8400.000000,8450.000000,8500.000000,8550.000000,8600.000000,8650.000000,8700.000000,8750.000000,8800.000000,8850.000000,8900.000000,8950.000000,9000.000000,9050.000000,9100.000000,9150.000000,9200.000000,9250.000000,9300.000000,9350.000000,9400.000000,9450.000000,9500.000000,9550.000000,9600.000000,9650.000000,9700.000000,9750.000000,9800.000000,9850.000000,9900.000000,9950.000000,10000.000000)
y<-c(0.101565,0.097855,0.091321,0.089749,0.084874,0.081935,0.079861,0.078911,0.078623,0.077494,0.074862,0.071449,0.067743,0.066820,0.067081,0.066377,0.062356,0.060405,0.058367,0.058673,0.056919,0.056507,0.055744,0.054575,0.053533,0.053693,0.054195,0.057563,0.059628,0.058481,0.056325,0.053304,0.051888,0.048054,0.051161,0.056809,0.059409,0.056083,0.052276,0.052409,0.053442,0.055616,0.055543,0.054136,0.051536,0.053483,0.054383,0.052445,0.051769,0.049512,0.051970,0.055726,0.061799,0.066724,0.069338,0.067634,0.061945,0.056489,0.056137,0.057430,0.058851,0.058390,0.057069,0.052815,0.050613,0.048648,0.047561,0.045756,0.046601,0.049654,0.051075,0.051687,0.046770,0.047438,0.047657,0.051025,0.056453,0.061191,0.064759,0.062301,0.060652,0.058605,0.055795,0.053903,0.055849,0.058184,0.060707,0.063032,0.064586,0.063914,0.059706,0.056233,0.056101,0.059217,0.060400,0.059221,0.056375,0.056846,0.058998,0.062872,0.063274,0.062534,0.058966,0.059505,0.061182,0.064828,0.069589,0.075781,0.076859,0.074848,0.069425,0.070366,0.073217,0.075872,0.079372,0.085235,0.088835,0.083982,0.080775,0.085097,0.092175,0.096790,0.097338,0.099719,0.102694,0.101496,0.095273,0.091266,0.097393,0.109771,0.110338,0.102410,0.091403,0.093637,0.097896,0.100139,0.097617,0.089799,0.086148,0.085399,0.094633,0.102758,0.104663,0.103086,0.105006,0.108529,0.109739,0.104768,0.104037,0.113491,0.122145,0.131466,0.136566,0.156657,0.169163,0.171278,0.162318,0.156885,0.158562,0.165873,0.166586,0.165352,0.157918,0.151329,0.152709,0.153038,0.163442,0.168770,0.188779,0.209153,0.232008,0.247000,0.263655,0.286031,0.309718,0.325432,0.336110,0.346318,0.372527,0.403817,0.444214,0.478114,0.509729,0.555778,0.621552,0.675940,0.723547,0.739129,0.793110,0.833160,0.881352,0.917042,0.954611,0.982511,0.991083,0.995318,1.031809,1.105739,1.198879,1.248474,1.252381,1.226784,1.209444,1.190632,1.220245,1.286673,1.359489,1.369980,1.343693,1.320134,1.295478,1.235511,1.153287,1.074426,1.022451,0.974492,0.897705,0.846095,0.787590,0.757493,0.693313,0.642023,0.591199,0.559072,0.521677,0.489350,0.444146,0.400578,0.363731,0.336553,0.322841,0.302521,0.285930,0.265309,0.243395,0.227151,0.213763,0.212996,0.208189,0.198433,0.187782,0.174303,0.166069,0.158749,0.160869,0.154203,0.143844,0.130557,0.128441,0.127482,0.121839,0.117484,0.117278,0.115926,0.110013,0.108094,0.111297,0.115423,0.114194,0.113632,0.112705,0.109337,0.101889,0.092938,0.083461,0.082077,0.079482,0.077745,0.072710,0.069548,0.069895,0.065171,0.065792,0.065966,0.071737,0.071933,0.068894,0.063402,0.063421,0.064833,0.067551,0.064782,0.059107,0.051819,0.046907,0.047497,0.048118,0.046437,0.044289,0.043782,0.045719,0.047387,0.051435,0.054099,0.052952,0.048941,0.045733,0.044230,0.043750,0.042100,0.039323,0.038610,0.041639,0.044257,0.042758,0.038587,0.036645,0.040839,0.045272,0.049978,0.050353,0.053716,0.054296,0.054588,0.054561,0.056092,0.057832,0.057421,0.051623,0.048548,0.047561,0.051344,0.051490,0.048977,0.047314,0.046980,0.042626,0.038984,0.036458,0.038738,0.041068,0.043704,0.044623,0.046163,0.050275,0.054680,0.053962,0.051623,0.052103,0.056978,0.059642,0.062251,0.062886,0.063713,0.062813,0.064239,0.065669,0.069891,0.070001,0.068406,0.070357,0.070073,0.067844,0.062607,0.062434,0.062411,0.057293,0.053615,0.053172,0.052829,0.053844,0.053446,0.057828,0.060903,0.062265,0.058627,0.053469,0.053112,0.052820,0.049480,0.042759,0.042183,0.046387,0.051413,0.050919,0.050161,0.048612,0.047040,0.044586,0.039926,0.037582,0.034123,0.035238,0.033309,0.031637,0.032802,0.033222,0.033931,0.032551,0.035059,0.036786,0.034424,0.031267,0.031692,0.035365,0.039021,0.040949,0.040643,0.038687,0.034758,0.033953)
lines(x, y,type="l",col=linecols[4],lwd=2)
# legend("topleft",legend=c("hiF-T","6d","24d","niPSC-T"),col=linecols,pch=15,bty="n")
abline(v=0.000000,lty=2,col=c("black"))
dev.off()
