# Supplementary material for: Unique molecular events during reprogramming of human somatic cells to induced pluripotent stem cells (iPSCs) at naïve state
Source: eLife. 2018 Jan 30;7:e29518. doi: 10.7554/eLife.29518 (PMC5807049; doi:10.7554/eLife.29518)
Supplement: Source data 1. — The Source Data files include the source R code for Figures 2–6. The R scripts use the data in the ‘Expression Data’ folder with the relative path. The ‘Expression Data’ folder contains the non-redundant related gene expression, methylation and histone modification tables for the main figures and figure supplements. [file elife-29518-data1.zip › Source Data/Figure 5-source code data/Fig5D/K4me2_c20.R]

library(gplots)
pdf("K4me2_c20.pdf",height=3.5,width=4.1)
cr <- colorRampPalette(col=c("#C8524D", "#BDD791", "#447CBE", "#775A9C"), bias=1)
linecols <- cr(3)
linecols <- c(linecols, "black")
x<-c(-10000.000000,-9950.000000,-9900.000000,-9850.000000,-9800.000000,-9750.000000,-9700.000000,-9650.000000,-9600.000000,-9550.000000,-9500.000000,-9450.000000,-9400.000000,-9350.000000,-9300.000000,-9250.000000,-9200.000000,-9150.000000,-9100.000000,-9050.000000,-9000.000000,-8950.000000,-8900.000000,-8850.000000,-8800.000000,-8750.000000,-8700.000000,-8650.000000,-8600.000000,-8550.000000,-8500.000000,-8450.000000,-8400.000000,-8350.000000,-8300.000000,-8250.000000,-8200.000000,-8150.000000,-8100.000000,-8050.000000,-8000.000000,-7950.000000,-7900.000000,-7850.000000,-7800.000000,-7750.000000,-7700.000000,-7650.000000,-7600.000000,-7550.000000,-7500.000000,-7450.000000,-7400.000000,-7350.000000,-7300.000000,-7250.000000,-7200.000000,-7150.000000,-7100.000000,-7050.000000,-7000.000000,-6950.000000,-6900.000000,-6850.000000,-6800.000000,-6750.000000,-6700.000000,-6650.000000,-6600.000000,-6550.000000,-6500.000000,-6450.000000,-6400.000000,-6350.000000,-6300.000000,-6250.000000,-6200.000000,-6150.000000,-6100.000000,-6050.000000,-6000.000000,-5950.000000,-5900.000000,-5850.000000,-5800.000000,-5750.000000,-5700.000000,-5650.000000,-5600.000000,-5550.000000,-5500.000000,-5450.000000,-5400.000000,-5350.000000,-5300.000000,-5250.000000,-5200.000000,-5150.000000,-5100.000000,-5050.000000,-5000.000000,-4950.000000,-4900.000000,-4850.000000,-4800.000000,-4750.000000,-4700.000000,-4650.000000,-4600.000000,-4550.000000,-4500.000000,-4450.000000,-4400.000000,-4350.000000,-4300.000000,-4250.000000,-4200.000000,-4150.000000,-4100.000000,-4050.000000,-4000.000000,-3950.000000,-3900.000000,-3850.000000,-3800.000000,-3750.000000,-3700.000000,-3650.000000,-3600.000000,-3550.000000,-3500.000000,-3450.000000,-3400.000000,-3350.000000,-3300.000000,-3250.000000,-3200.000000,-3150.000000,-3100.000000,-3050.000000,-3000.000000,-2950.000000,-2900.000000,-2850.000000,-2800.000000,-2750.000000,-2700.000000,-2650.000000,-2600.000000,-2550.000000,-2500.000000,-2450.000000,-2400.000000,-2350.000000,-2300.000000,-2250.000000,-2200.000000,-2150.000000,-2100.000000,-2050.000000,-2000.000000,-1950.000000,-1900.000000,-1850.000000,-1800.000000,-1750.000000,-1700.000000,-1650.000000,-1600.000000,-1550.000000,-1500.000000,-1450.000000,-1400.000000,-1350.000000,-1300.000000,-1250.000000,-1200.000000,-1150.000000,-1100.000000,-1050.000000,-1000.000000,-950.000000,-900.000000,-850.000000,-800.000000,-750.000000,-700.000000,-650.000000,-600.000000,-550.000000,-500.000000,-450.000000,-400.000000,-350.000000,-300.000000,-250.000000,-200.000000,-150.000000,-100.000000,-50.000000,0.000000,50.000000,100.000000,150.000000,200.000000,250.000000,300.000000,350.000000,400.000000,450.000000,500.000000,550.000000,600.000000,650.000000,700.000000,750.000000,800.000000,850.000000,900.000000,950.000000,1000.000000,1050.000000,1100.000000,1150.000000,1200.000000,1250.000000,1300.000000,1350.000000,1400.000000,1450.000000,1500.000000,1550.000000,1600.000000,1650.000000,1700.000000,1750.000000,1800.000000,1850.000000,1900.000000,1950.000000,2000.000000,2050.000000,2100.000000,2150.000000,2200.000000,2250.000000,2300.000000,2350.000000,2400.000000,2450.000000,2500.000000,2550.000000,2600.000000,2650.000000,2700.000000,2750.000000,2800.000000,2850.000000,2900.000000,2950.000000,3000.000000,3050.000000,3100.000000,3150.000000,3200.000000,3250.000000,3300.000000,3350.000000,3400.000000,3450.000000,3500.000000,3550.000000,3600.000000,3650.000000,3700.000000,3750.000000,3800.000000,3850.000000,3900.000000,3950.000000,4000.000000,4050.000000,4100.000000,4150.000000,4200.000000,4250.000000,4300.000000,4350.000000,4400.000000,4450.000000,4500.000000,4550.000000,4600.000000,4650.000000,4700.000000,4750.000000,4800.000000,4850.000000,4900.000000,4950.000000,5000.000000,5050.000000,5100.000000,5150.000000,5200.000000,5250.000000,5300.000000,5350.000000,5400.000000,5450.000000,5500.000000,5550.000000,5600.000000,5650.000000,5700.000000,5750.000000,5800.000000,5850.000000,5900.000000,5950.000000,6000.000000,6050.000000,6100.000000,6150.000000,6200.000000,6250.000000,6300.000000,6350.000000,6400.000000,6450.000000,6500.000000,6550.000000,6600.000000,6650.000000,6700.000000,6750.000000,6800.000000,6850.000000,6900.000000,6950.000000,7000.000000,7050.000000,7100.000000,7150.000000,7200.000000,7250.000000,7300.000000,7350.000000,7400.000000,7450.000000,7500.000000,7550.000000,7600.000000,7650.000000,7700.000000,7750.000000,7800.000000,7850.000000,7900.000000,7950.000000,8000.000000,8050.000000,8100.000000,8150.000000,8200.000000,8250.000000,8300.000000,8350.000000,8400.000000,8450.000000,8500.000000,8550.000000,8600.000000,8650.000000,8700.000000,8750.000000,8800.000000,8850.000000,8900.000000,8950.000000,9000.000000,9050.000000,9100.000000,9150.000000,9200.000000,9250.000000,9300.000000,9350.000000,9400.000000,9450.000000,9500.000000,9550.000000,9600.000000,9650.000000,9700.000000,9750.000000,9800.000000,9850.000000,9900.000000,9950.000000,10000.000000)
y<-c(0.049532,0.053388,0.054850,0.049590,0.043387,0.038146,0.040723,0.043800,0.049099,0.051417,0.049777,0.045940,0.044296,0.051028,0.054788,0.053485,0.050787,0.048878,0.046589,0.044103,0.042194,0.044406,0.042199,0.043921,0.044132,0.043055,0.040636,0.037145,0.039492,0.042151,0.046354,0.048849,0.050431,0.047070,0.044166,0.044430,0.048147,0.048705,0.045387,0.044012,0.045820,0.047589,0.048041,0.051379,0.056264,0.060447,0.059370,0.055264,0.054124,0.055167,0.056735,0.059139,0.059437,0.060668,0.057399,0.054499,0.050951,0.051359,0.051278,0.055547,0.059413,0.064424,0.065030,0.061635,0.057317,0.055307,0.056461,0.055495,0.052153,0.049407,0.051234,0.054788,0.057687,0.057610,0.057610,0.058572,0.056668,0.053643,0.052326,0.056841,0.057610,0.051984,0.050186,0.051028,0.054105,0.052643,0.053287,0.053331,0.048705,0.044704,0.045354,0.050730,0.056730,0.059394,0.061390,0.060284,0.055432,0.047282,0.042993,0.043041,0.050023,0.054499,0.057269,0.056947,0.050537,0.042343,0.034059,0.033900,0.037367,0.037045,0.037833,0.036953,0.042747,0.040367,0.040781,0.036867,0.040127,0.043709,0.045863,0.045955,0.044296,0.044262,0.045758,0.046104,0.047243,0.046878,0.050542,0.049681,0.049676,0.051052,0.061683,0.067804,0.066665,0.059942,0.058889,0.060991,0.063169,0.063799,0.062669,0.062399,0.062813,0.063102,0.062890,0.062327,0.063097,0.058433,0.054254,0.047888,0.050359,0.054292,0.057230,0.056754,0.056177,0.059702,0.058428,0.057172,0.057019,0.062943,0.066333,0.066775,0.066549,0.064986,0.065131,0.072718,0.082273,0.090687,0.089865,0.088605,0.085807,0.089500,0.090702,0.092077,0.089711,0.097549,0.108055,0.123264,0.132953,0.140368,0.146499,0.156808,0.170300,0.181874,0.194328,0.201954,0.219173,0.241484,0.277028,0.309211,0.342764,0.373332,0.404697,0.425008,0.438750,0.445309,0.449079,0.464177,0.503943,0.565818,0.626856,0.657414,0.666545,0.659029,0.635833,0.618182,0.644907,0.698314,0.730492,0.716841,0.687168,0.676744,0.651182,0.620668,0.592457,0.574867,0.565347,0.531779,0.505237,0.486628,0.479502,0.461350,0.426450,0.397162,0.375289,0.354564,0.328575,0.305797,0.289545,0.270277,0.246293,0.222140,0.197867,0.185134,0.183706,0.184596,0.179042,0.167166,0.155716,0.144561,0.140440,0.142277,0.145720,0.134622,0.121995,0.112325,0.109080,0.102271,0.091327,0.088418,0.092938,0.100425,0.096390,0.092322,0.086937,0.089500,0.088591,0.086461,0.077926,0.073238,0.073598,0.077474,0.078729,0.075243,0.067766,0.063818,0.061327,0.065102,0.068554,0.074719,0.077209,0.074478,0.072315,0.069473,0.068199,0.066179,0.065972,0.066366,0.065895,0.068025,0.069665,0.069593,0.065140,0.061678,0.060409,0.062861,0.063953,0.063203,0.065174,0.066439,0.069295,0.067299,0.071386,0.074190,0.076676,0.071911,0.068588,0.064352,0.062654,0.059659,0.060144,0.063895,0.065179,0.060851,0.054850,0.054013,0.057418,0.060851,0.059716,0.059495,0.060038,0.063409,0.065049,0.067953,0.069151,0.067227,0.059481,0.053836,0.053470,0.054345,0.053749,0.054658,0.057303,0.055423,0.051989,0.047599,0.050181,0.051528,0.049724,0.047272,0.045628,0.047484,0.047710,0.047431,0.046056,0.046089,0.045368,0.046796,0.045219,0.047258,0.047599,0.049643,0.049604,0.049647,0.049734,0.050075,0.049720,0.049157,0.050652,0.053509,0.055759,0.053013,0.047825,0.042699,0.040074,0.040694,0.041709,0.045238,0.049104,0.049979,0.047960,0.046974,0.051071,0.053509,0.052533,0.049999,0.048941,0.045719,0.044113,0.042872,0.043382,0.046859,0.046214,0.047873,0.043156,0.039559,0.039338,0.040488,0.043041,0.039300,0.036607,0.036006,0.038319,0.041906,0.046411,0.050652,0.051936,0.050465,0.047142,0.045229,0.047618,0.048811,0.050412,0.049272,0.047503,0.041560,0.036852,0.037646,0.039343,0.038814,0.034948,0.034712,0.035992)
plot(x, y,type="l",main="",xlab="Relative Distance from TSS (bp)",ylab="Reads per million",col=linecols[1],ylim=c(0,3),xaxt="s",yaxt="s",lwd=2)
x <- c(-10000.000000,-9950.000000,-9900.000000,-9850.000000,-9800.000000,-9750.000000,-9700.000000,-9650.000000,-9600.000000,-9550.000000,-9500.000000,-9450.000000,-9400.000000,-9350.000000,-9300.000000,-9250.000000,-9200.000000,-9150.000000,-9100.000000,-9050.000000,-9000.000000,-8950.000000,-8900.000000,-8850.000000,-8800.000000,-8750.000000,-8700.000000,-8650.000000,-8600.000000,-8550.000000,-8500.000000,-8450.000000,-8400.000000,-8350.000000,-8300.000000,-8250.000000,-8200.000000,-8150.000000,-8100.000000,-8050.000000,-8000.000000,-7950.000000,-7900.000000,-7850.000000,-7800.000000,-7750.000000,-7700.000000,-7650.000000,-7600.000000,-7550.000000,-7500.000000,-7450.000000,-7400.000000,-7350.000000,-7300.000000,-7250.000000,-7200.000000,-7150.000000,-7100.000000,-7050.000000,-7000.000000,-6950.000000,-6900.000000,-6850.000000,-6800.000000,-6750.000000,-6700.000000,-6650.000000,-6600.000000,-6550.000000,-6500.000000,-6450.000000,-6400.000000,-6350.000000,-6300.000000,-6250.000000,-6200.000000,-6150.000000,-6100.000000,-6050.000000,-6000.000000,-5950.000000,-5900.000000,-5850.000000,-5800.000000,-5750.000000,-5700.000000,-5650.000000,-5600.000000,-5550.000000,-5500.000000,-5450.000000,-5400.000000,-5350.000000,-5300.000000,-5250.000000,-5200.000000,-5150.000000,-5100.000000,-5050.000000,-5000.000000,-4950.000000,-4900.000000,-4850.000000,-4800.000000,-4750.000000,-4700.000000,-4650.000000,-4600.000000,-4550.000000,-4500.000000,-4450.000000,-4400.000000,-4350.000000,-4300.000000,-4250.000000,-4200.000000,-4150.000000,-4100.000000,-4050.000000,-4000.000000,-3950.000000,-3900.000000,-3850.000000,-3800.000000,-3750.000000,-3700.000000,-3650.000000,-3600.000000,-3550.000000,-3500.000000,-3450.000000,-3400.000000,-3350.000000,-3300.000000,-3250.000000,-3200.000000,-3150.000000,-3100.000000,-3050.000000,-3000.000000,-2950.000000,-2900.000000,-2850.000000,-2800.000000,-2750.000000,-2700.000000,-2650.000000,-2600.000000,-2550.000000,-2500.000000,-2450.000000,-2400.000000,-2350.000000,-2300.000000,-2250.000000,-2200.000000,-2150.000000,-2100.000000,-2050.000000,-2000.000000,-1950.000000,-1900.000000,-1850.000000,-1800.000000,-1750.000000,-1700.000000,-1650.000000,-1600.000000,-1550.000000,-1500.000000,-1450.000000,-1400.000000,-1350.000000,-1300.000000,-1250.000000,-1200.000000,-1150.000000,-1100.000000,-1050.000000,-1000.000000,-950.000000,-900.000000,-850.000000,-800.000000,-750.000000,-700.000000,-650.000000,-600.000000,-550.000000,-500.000000,-450.000000,-400.000000,-350.000000,-300.000000,-250.000000,-200.000000,-150.000000,-100.000000,-50.000000,0.000000,50.000000,100.000000,150.000000,200.000000,250.000000,300.000000,350.000000,400.000000,450.000000,500.000000,550.000000,600.000000,650.000000,700.000000,750.000000,800.000000,850.000000,900.000000,950.000000,1000.000000,1050.000000,1100.000000,1150.000000,1200.000000,1250.000000,1300.000000,1350.000000,1400.000000,1450.000000,1500.000000,1550.000000,1600.000000,1650.000000,1700.000000,1750.000000,1800.000000,1850.000000,1900.000000,1950.000000,2000.000000,2050.000000,2100.000000,2150.000000,2200.000000,2250.000000,2300.000000,2350.000000,2400.000000,2450.000000,2500.000000,2550.000000,2600.000000,2650.000000,2700.000000,2750.000000,2800.000000,2850.000000,2900.000000,2950.000000,3000.000000,3050.000000,3100.000000,3150.000000,3200.000000,3250.000000,3300.000000,3350.000000,3400.000000,3450.000000,3500.000000,3550.000000,3600.000000,3650.000000,3700.000000,3750.000000,3800.000000,3850.000000,3900.000000,3950.000000,4000.000000,4050.000000,4100.000000,4150.000000,4200.000000,4250.000000,4300.000000,4350.000000,4400.000000,4450.000000,4500.000000,4550.000000,4600.000000,4650.000000,4700.000000,4750.000000,4800.000000,4850.000000,4900.000000,4950.000000,5000.000000,5050.000000,5100.000000,5150.000000,5200.000000,5250.000000,5300.000000,5350.000000,5400.000000,5450.000000,5500.000000,5550.000000,5600.000000,5650.000000,5700.000000,5750.000000,5800.000000,5850.000000,5900.000000,5950.000000,6000.000000,6050.000000,6100.000000,6150.000000,6200.000000,6250.000000,6300.000000,6350.000000,6400.000000,6450.000000,6500.000000,6550.000000,6600.000000,6650.000000,6700.000000,6750.000000,6800.000000,6850.000000,6900.000000,6950.000000,7000.000000,7050.000000,7100.000000,7150.000000,7200.000000,7250.000000,7300.000000,7350.000000,7400.000000,7450.000000,7500.000000,7550.000000,7600.000000,7650.000000,7700.000000,7750.000000,7800.000000,7850.000000,7900.000000,7950.000000,8000.000000,8050.000000,8100.000000,8150.000000,8200.000000,8250.000000,8300.000000,8350.000000,8400.000000,8450.000000,8500.000000,8550.000000,8600.000000,8650.000000,8700.000000,8750.000000,8800.000000,8850.000000,8900.000000,8950.000000,9000.000000,9050.000000,9100.000000,9150.000000,9200.000000,9250.000000,9300.000000,9350.000000,9400.000000,9450.000000,9500.000000,9550.000000,9600.000000,9650.000000,9700.000000,9750.000000,9800.000000,9850.000000,9900.000000,9950.000000,10000.000000)
y<-c(0.080962,0.083124,0.077977,0.075342,0.075266,0.079393,0.076911,0.079408,0.076362,0.081662,0.084084,0.087587,0.087891,0.082317,0.076652,0.074413,0.079622,0.079454,0.076362,0.068032,0.070042,0.071108,0.078525,0.079881,0.081510,0.081145,0.081921,0.080459,0.083688,0.078799,0.080810,0.075098,0.079500,0.085759,0.091851,0.095750,0.085394,0.082774,0.074322,0.076408,0.077124,0.082302,0.083277,0.075510,0.072007,0.066631,0.071809,0.070164,0.073195,0.063250,0.062945,0.063813,0.078022,0.077337,0.074687,0.073058,0.082637,0.088851,0.088714,0.077505,0.067148,0.056274,0.051842,0.051385,0.052756,0.055635,0.056411,0.056609,0.062381,0.064575,0.063965,0.060447,0.061254,0.060737,0.056305,0.053579,0.052908,0.051751,0.054401,0.057706,0.066646,0.065869,0.068382,0.063783,0.065473,0.060965,0.057569,0.061148,0.062381,0.061239,0.054827,0.059914,0.070895,0.071580,0.065762,0.062381,0.069829,0.071215,0.062671,0.055604,0.062305,0.067788,0.068763,0.061193,0.055406,0.053381,0.059884,0.067392,0.076439,0.077703,0.085043,0.081434,0.081236,0.074961,0.074108,0.068108,0.074961,0.074413,0.079302,0.078053,0.076332,0.077261,0.077642,0.082926,0.078160,0.062656,0.054599,0.049588,0.060874,0.073286,0.077398,0.074185,0.065808,0.062001,0.070392,0.074078,0.082515,0.083109,0.080474,0.086003,0.084845,0.091684,0.088866,0.087815,0.080931,0.070423,0.066280,0.070773,0.082043,0.084998,0.078647,0.076865,0.081678,0.087663,0.086277,0.083353,0.083947,0.076104,0.076362,0.071809,0.076819,0.070712,0.072159,0.086460,0.092963,0.089917,0.076378,0.074809,0.078495,0.082987,0.080627,0.081495,0.078099,0.078129,0.081556,0.084647,0.082774,0.081510,0.079972,0.089369,0.088226,0.093618,0.096801,0.109030,0.113919,0.119417,0.123072,0.127824,0.137206,0.149176,0.154903,0.151704,0.151050,0.148826,0.153441,0.148582,0.157827,0.166553,0.188058,0.221335,0.233458,0.223071,0.193952,0.176164,0.174305,0.178722,0.191013,0.203136,0.217848,0.225661,0.219386,0.209547,0.198551,0.202069,0.195719,0.190480,0.186139,0.182895,0.184997,0.167711,0.156091,0.138317,0.133672,0.129560,0.122935,0.123651,0.130017,0.139993,0.137327,0.119813,0.107675,0.098689,0.100212,0.099816,0.108315,0.108909,0.112457,0.105634,0.107340,0.108863,0.117666,0.123742,0.110477,0.098644,0.089978,0.092521,0.089399,0.085120,0.075053,0.070773,0.066402,0.076956,0.082683,0.086551,0.085394,0.078525,0.081419,0.081830,0.086475,0.077352,0.069585,0.070804,0.069159,0.065366,0.056031,0.060782,0.071793,0.080185,0.085668,0.087922,0.093953,0.091973,0.084206,0.086825,0.085896,0.090892,0.084998,0.088211,0.086186,0.086932,0.077748,0.075342,0.075890,0.090420,0.089491,0.085150,0.078022,0.083201,0.088607,0.087693,0.091668,0.091760,0.100715,0.094912,0.087815,0.075037,0.072189,0.073423,0.074839,0.082074,0.087526,0.095141,0.092399,0.091638,0.085622,0.089719,0.083977,0.082881,0.075951,0.076652,0.076180,0.079728,0.082637,0.082272,0.083079,0.085074,0.090541,0.085104,0.072951,0.064727,0.064361,0.071717,0.072981,0.075190,0.075403,0.069220,0.062534,0.053244,0.054051,0.055817,0.053213,0.048400,0.042628,0.044547,0.048842,0.048111,0.044486,0.042308,0.046070,0.051172,0.052193,0.048507,0.048157,0.052969,0.053777,0.052421,0.048218,0.050304,0.054081,0.054020,0.053183,0.057721,0.059884,0.061422,0.061391,0.061209,0.060112,0.051248,0.046603,0.047471,0.054797,0.059670,0.058559,0.051050,0.047502,0.049162,0.049451,0.050213,0.050152,0.054249,0.055650,0.052893,0.054340,0.053030,0.053381,0.052863,0.052360,0.056198,0.063128,0.065260,0.063417,0.054188,0.054310,0.054249,0.053015,0.052467,0.054279,0.054173,0.049162,0.041882,0.040633,0.042598,0.041334,0.036079,0.038684,0.049192,0.056655,0.052802,0.045568,0.044837,0.050898)
lines(x, y,type="l",col=linecols[2],lwd=2)
x <- c(-10000.000000,-9950.000000,-9900.000000,-9850.000000,-9800.000000,-9750.000000,-9700.000000,-9650.000000,-9600.000000,-9550.000000,-9500.000000,-9450.000000,-9400.000000,-9350.000000,-9300.000000,-9250.000000,-9200.000000,-9150.000000,-9100.000000,-9050.000000,-9000.000000,-8950.000000,-8900.000000,-8850.000000,-8800.000000,-8750.000000,-8700.000000,-8650.000000,-8600.000000,-8550.000000,-8500.000000,-8450.000000,-8400.000000,-8350.000000,-8300.000000,-8250.000000,-8200.000000,-8150.000000,-8100.000000,-8050.000000,-8000.000000,-7950.000000,-7900.000000,-7850.000000,-7800.000000,-7750.000000,-7700.000000,-7650.000000,-7600.000000,-7550.000000,-7500.000000,-7450.000000,-7400.000000,-7350.000000,-7300.000000,-7250.000000,-7200.000000,-7150.000000,-7100.000000,-7050.000000,-7000.000000,-6950.000000,-6900.000000,-6850.000000,-6800.000000,-6750.000000,-6700.000000,-6650.000000,-6600.000000,-6550.000000,-6500.000000,-6450.000000,-6400.000000,-6350.000000,-6300.000000,-6250.000000,-6200.000000,-6150.000000,-6100.000000,-6050.000000,-6000.000000,-5950.000000,-5900.000000,-5850.000000,-5800.000000,-5750.000000,-5700.000000,-5650.000000,-5600.000000,-5550.000000,-5500.000000,-5450.000000,-5400.000000,-5350.000000,-5300.000000,-5250.000000,-5200.000000,-5150.000000,-5100.000000,-5050.000000,-5000.000000,-4950.000000,-4900.000000,-4850.000000,-4800.000000,-4750.000000,-4700.000000,-4650.000000,-4600.000000,-4550.000000,-4500.000000,-4450.000000,-4400.000000,-4350.000000,-4300.000000,-4250.000000,-4200.000000,-4150.000000,-4100.000000,-4050.000000,-4000.000000,-3950.000000,-3900.000000,-3850.000000,-3800.000000,-3750.000000,-3700.000000,-3650.000000,-3600.000000,-3550.000000,-3500.000000,-3450.000000,-3400.000000,-3350.000000,-3300.000000,-3250.000000,-3200.000000,-3150.000000,-3100.000000,-3050.000000,-3000.000000,-2950.000000,-2900.000000,-2850.000000,-2800.000000,-2750.000000,-2700.000000,-2650.000000,-2600.000000,-2550.000000,-2500.000000,-2450.000000,-2400.000000,-2350.000000,-2300.000000,-2250.000000,-2200.000000,-2150.000000,-2100.000000,-2050.000000,-2000.000000,-1950.000000,-1900.000000,-1850.000000,-1800.000000,-1750.000000,-1700.000000,-1650.000000,-1600.000000,-1550.000000,-1500.000000,-1450.000000,-1400.000000,-1350.000000,-1300.000000,-1250.000000,-1200.000000,-1150.000000,-1100.000000,-1050.000000,-1000.000000,-950.000000,-900.000000,-850.000000,-800.000000,-750.000000,-700.000000,-650.000000,-600.000000,-550.000000,-500.000000,-450.000000,-400.000000,-350.000000,-300.000000,-250.000000,-200.000000,-150.000000,-100.000000,-50.000000,0.000000,50.000000,100.000000,150.000000,200.000000,250.000000,300.000000,350.000000,400.000000,450.000000,500.000000,550.000000,600.000000,650.000000,700.000000,750.000000,800.000000,850.000000,900.000000,950.000000,1000.000000,1050.000000,1100.000000,1150.000000,1200.000000,1250.000000,1300.000000,1350.000000,1400.000000,1450.000000,1500.000000,1550.000000,1600.000000,1650.000000,1700.000000,1750.000000,1800.000000,1850.000000,1900.000000,1950.000000,2000.000000,2050.000000,2100.000000,2150.000000,2200.000000,2250.000000,2300.000000,2350.000000,2400.000000,2450.000000,2500.000000,2550.000000,2600.000000,2650.000000,2700.000000,2750.000000,2800.000000,2850.000000,2900.000000,2950.000000,3000.000000,3050.000000,3100.000000,3150.000000,3200.000000,3250.000000,3300.000000,3350.000000,3400.000000,3450.000000,3500.000000,3550.000000,3600.000000,3650.000000,3700.000000,3750.000000,3800.000000,3850.000000,3900.000000,3950.000000,4000.000000,4050.000000,4100.000000,4150.000000,4200.000000,4250.000000,4300.000000,4350.000000,4400.000000,4450.000000,4500.000000,4550.000000,4600.000000,4650.000000,4700.000000,4750.000000,4800.000000,4850.000000,4900.000000,4950.000000,5000.000000,5050.000000,5100.000000,5150.000000,5200.000000,5250.000000,5300.000000,5350.000000,5400.000000,5450.000000,5500.000000,5550.000000,5600.000000,5650.000000,5700.000000,5750.000000,5800.000000,5850.000000,5900.000000,5950.000000,6000.000000,6050.000000,6100.000000,6150.000000,6200.000000,6250.000000,6300.000000,6350.000000,6400.000000,6450.000000,6500.000000,6550.000000,6600.000000,6650.000000,6700.000000,6750.000000,6800.000000,6850.000000,6900.000000,6950.000000,7000.000000,7050.000000,7100.000000,7150.000000,7200.000000,7250.000000,7300.000000,7350.000000,7400.000000,7450.000000,7500.000000,7550.000000,7600.000000,7650.000000,7700.000000,7750.000000,7800.000000,7850.000000,7900.000000,7950.000000,8000.000000,8050.000000,8100.000000,8150.000000,8200.000000,8250.000000,8300.000000,8350.000000,8400.000000,8450.000000,8500.000000,8550.000000,8600.000000,8650.000000,8700.000000,8750.000000,8800.000000,8850.000000,8900.000000,8950.000000,9000.000000,9050.000000,9100.000000,9150.000000,9200.000000,9250.000000,9300.000000,9350.000000,9400.000000,9450.000000,9500.000000,9550.000000,9600.000000,9650.000000,9700.000000,9750.000000,9800.000000,9850.000000,9900.000000,9950.000000,10000.000000)
y<-c(0.088195,0.088195,0.082153,0.078545,0.073202,0.072113,0.072674,0.078272,0.081886,0.084404,0.083654,0.080757,0.083230,0.082643,0.086890,0.084424,0.082434,0.077247,0.077280,0.079478,0.080999,0.079407,0.076229,0.076438,0.081938,0.085846,0.092064,0.091822,0.088658,0.079328,0.075936,0.077326,0.082264,0.082538,0.081781,0.085259,0.087262,0.087503,0.086153,0.087053,0.084855,0.078121,0.076516,0.079837,0.088097,0.089820,0.086120,0.078572,0.075244,0.074194,0.076627,0.078493,0.086192,0.089324,0.089878,0.087986,0.088019,0.082336,0.081508,0.075681,0.079922,0.075825,0.071134,0.069594,0.077293,0.085944,0.081521,0.073802,0.069438,0.074070,0.075851,0.079446,0.076464,0.077397,0.072804,0.069392,0.069137,0.074735,0.082891,0.078702,0.074670,0.071682,0.075786,0.079544,0.085187,0.086335,0.086799,0.084926,0.083771,0.078689,0.077645,0.077012,0.080738,0.078448,0.081057,0.082780,0.088417,0.093160,0.093956,0.088378,0.084554,0.084992,0.088469,0.085129,0.076608,0.068792,0.067030,0.071936,0.079700,0.083413,0.083367,0.082917,0.081116,0.080020,0.075675,0.078598,0.081070,0.082695,0.085540,0.085246,0.086283,0.082016,0.082884,0.087373,0.085344,0.080536,0.072374,0.072256,0.082714,0.094354,0.102000,0.099475,0.092710,0.089598,0.086172,0.088502,0.087934,0.092371,0.094856,0.103357,0.107239,0.109569,0.101687,0.098973,0.099828,0.104708,0.099763,0.091333,0.087073,0.090426,0.091398,0.093121,0.092729,0.101616,0.105595,0.104943,0.105680,0.105621,0.108133,0.109106,0.108303,0.115401,0.116706,0.124562,0.128776,0.134739,0.131901,0.130453,0.127837,0.127589,0.130819,0.132600,0.137976,0.143704,0.153262,0.154306,0.148969,0.154697,0.169534,0.179372,0.187058,0.191240,0.203597,0.212105,0.222009,0.239103,0.247069,0.260894,0.269284,0.290795,0.302454,0.306479,0.307014,0.309246,0.307647,0.296928,0.294096,0.309193,0.338559,0.363476,0.365896,0.360605,0.353454,0.360898,0.364813,0.376492,0.391308,0.398825,0.398563,0.389860,0.388620,0.387133,0.380080,0.367964,0.356488,0.347184,0.340588,0.336537,0.331944,0.320532,0.304881,0.293548,0.281093,0.273492,0.261363,0.259439,0.257110,0.256953,0.246821,0.239500,0.227365,0.220012,0.207721,0.203878,0.206181,0.205913,0.206070,0.191351,0.185812,0.177487,0.184116,0.186464,0.187260,0.182563,0.176848,0.178818,0.176162,0.169612,0.158606,0.156498,0.154162,0.148362,0.138060,0.134831,0.142849,0.150313,0.158762,0.153549,0.153425,0.145270,0.141421,0.133252,0.134296,0.133271,0.135248,0.134453,0.135999,0.135731,0.134061,0.133324,0.128287,0.121639,0.119584,0.127530,0.132456,0.138387,0.134922,0.129331,0.120301,0.120425,0.122885,0.119701,0.114260,0.113262,0.113477,0.114566,0.112896,0.114951,0.110410,0.109621,0.109014,0.111519,0.111578,0.113111,0.111637,0.113412,0.111826,0.114964,0.110847,0.106620,0.103168,0.102405,0.101537,0.102411,0.106196,0.112205,0.112824,0.112198,0.111324,0.110378,0.110613,0.109295,0.108518,0.106939,0.104180,0.103077,0.100585,0.097107,0.095639,0.094250,0.096787,0.096494,0.095313,0.096624,0.098145,0.096598,0.093930,0.089324,0.087033,0.089180,0.086433,0.084313,0.076432,0.079068,0.085690,0.085559,0.081651,0.079009,0.083569,0.086936,0.085879,0.083047,0.088338,0.090289,0.090668,0.083080,0.081260,0.081064,0.081266,0.082564,0.078715,0.077169,0.074768,0.078369,0.073261,0.074970,0.075492,0.080686,0.075792,0.073783,0.076516,0.078193,0.080562,0.080438,0.082029,0.081364,0.082734,0.081462,0.078970,0.076425,0.076960,0.078650,0.072661,0.070951,0.067865,0.071662,0.073946,0.073463,0.071923,0.071982,0.072589,0.073933,0.072569,0.076112,0.078885,0.078474,0.076105,0.073985,0.073463,0.074996,0.074455,0.074383,0.073541,0.078578,0.082532,0.087216,0.086851,0.085298,0.079883,0.076412,0.074513)
lines(x, y,type="l",col=linecols[3],lwd=2)
x <- c(-10000.000000,-9950.000000,-9900.000000,-9850.000000,-9800.000000,-9750.000000,-9700.000000,-9650.000000,-9600.000000,-9550.000000,-9500.000000,-9450.000000,-9400.000000,-9350.000000,-9300.000000,-9250.000000,-9200.000000,-9150.000000,-9100.000000,-9050.000000,-9000.000000,-8950.000000,-8900.000000,-8850.000000,-8800.000000,-8750.000000,-8700.000000,-8650.000000,-8600.000000,-8550.000000,-8500.000000,-8450.000000,-8400.000000,-8350.000000,-8300.000000,-8250.000000,-8200.000000,-8150.000000,-8100.000000,-8050.000000,-8000.000000,-7950.000000,-7900.000000,-7850.000000,-7800.000000,-7750.000000,-7700.000000,-7650.000000,-7600.000000,-7550.000000,-7500.000000,-7450.000000,-7400.000000,-7350.000000,-7300.000000,-7250.000000,-7200.000000,-7150.000000,-7100.000000,-7050.000000,-7000.000000,-6950.000000,-6900.000000,-6850.000000,-6800.000000,-6750.000000,-6700.000000,-6650.000000,-6600.000000,-6550.000000,-6500.000000,-6450.000000,-6400.000000,-6350.000000,-6300.000000,-6250.000000,-6200.000000,-6150.000000,-6100.000000,-6050.000000,-6000.000000,-5950.000000,-5900.000000,-5850.000000,-5800.000000,-5750.000000,-5700.000000,-5650.000000,-5600.000000,-5550.000000,-5500.000000,-5450.000000,-5400.000000,-5350.000000,-5300.000000,-5250.000000,-5200.000000,-5150.000000,-5100.000000,-5050.000000,-5000.000000,-4950.000000,-4900.000000,-4850.000000,-4800.000000,-4750.000000,-4700.000000,-4650.000000,-4600.000000,-4550.000000,-4500.000000,-4450.000000,-4400.000000,-4350.000000,-4300.000000,-4250.000000,-4200.000000,-4150.000000,-4100.000000,-4050.000000,-4000.000000,-3950.000000,-3900.000000,-3850.000000,-3800.000000,-3750.000000,-3700.000000,-3650.000000,-3600.000000,-3550.000000,-3500.000000,-3450.000000,-3400.000000,-3350.000000,-3300.000000,-3250.000000,-3200.000000,-3150.000000,-3100.000000,-3050.000000,-3000.000000,-2950.000000,-2900.000000,-2850.000000,-2800.000000,-2750.000000,-2700.000000,-2650.000000,-2600.000000,-2550.000000,-2500.000000,-2450.000000,-2400.000000,-2350.000000,-2300.000000,-2250.000000,-2200.000000,-2150.000000,-2100.000000,-2050.000000,-2000.000000,-1950.000000,-1900.000000,-1850.000000,-1800.000000,-1750.000000,-1700.000000,-1650.000000,-1600.000000,-1550.000000,-1500.000000,-1450.000000,-1400.000000,-1350.000000,-1300.000000,-1250.000000,-1200.000000,-1150.000000,-1100.000000,-1050.000000,-1000.000000,-950.000000,-900.000000,-850.000000,-800.000000,-750.000000,-700.000000,-650.000000,-600.000000,-550.000000,-500.000000,-450.000000,-400.000000,-350.000000,-300.000000,-250.000000,-200.000000,-150.000000,-100.000000,-50.000000,0.000000,50.000000,100.000000,150.000000,200.000000,250.000000,300.000000,350.000000,400.000000,450.000000,500.000000,550.000000,600.000000,650.000000,700.000000,750.000000,800.000000,850.000000,900.000000,950.000000,1000.000000,1050.000000,1100.000000,1150.000000,1200.000000,1250.000000,1300.000000,1350.000000,1400.000000,1450.000000,1500.000000,1550.000000,1600.000000,1650.000000,1700.000000,1750.000000,1800.000000,1850.000000,1900.000000,1950.000000,2000.000000,2050.000000,2100.000000,2150.000000,2200.000000,2250.000000,2300.000000,2350.000000,2400.000000,2450.000000,2500.000000,2550.000000,2600.000000,2650.000000,2700.000000,2750.000000,2800.000000,2850.000000,2900.000000,2950.000000,3000.000000,3050.000000,3100.000000,3150.000000,3200.000000,3250.000000,3300.000000,3350.000000,3400.000000,3450.000000,3500.000000,3550.000000,3600.000000,3650.000000,3700.000000,3750.000000,3800.000000,3850.000000,3900.000000,3950.000000,4000.000000,4050.000000,4100.000000,4150.000000,4200.000000,4250.000000,4300.000000,4350.000000,4400.000000,4450.000000,4500.000000,4550.000000,4600.000000,4650.000000,4700.000000,4750.000000,4800.000000,4850.000000,4900.000000,4950.000000,5000.000000,5050.000000,5100.000000,5150.000000,5200.000000,5250.000000,5300.000000,5350.000000,5400.000000,5450.000000,5500.000000,5550.000000,5600.000000,5650.000000,5700.000000,5750.000000,5800.000000,5850.000000,5900.000000,5950.000000,6000.000000,6050.000000,6100.000000,6150.000000,6200.000000,6250.000000,6300.000000,6350.000000,6400.000000,6450.000000,6500.000000,6550.000000,6600.000000,6650.000000,6700.000000,6750.000000,6800.000000,6850.000000,6900.000000,6950.000000,7000.000000,7050.000000,7100.000000,7150.000000,7200.000000,7250.000000,7300.000000,7350.000000,7400.000000,7450.000000,7500.000000,7550.000000,7600.000000,7650.000000,7700.000000,7750.000000,7800.000000,7850.000000,7900.000000,7950.000000,8000.000000,8050.000000,8100.000000,8150.000000,8200.000000,8250.000000,8300.000000,8350.000000,8400.000000,8450.000000,8500.000000,8550.000000,8600.000000,8650.000000,8700.000000,8750.000000,8800.000000,8850.000000,8900.000000,8950.000000,9000.000000,9050.000000,9100.000000,9150.000000,9200.000000,9250.000000,9300.000000,9350.000000,9400.000000,9450.000000,9500.000000,9550.000000,9600.000000,9650.000000,9700.000000,9750.000000,9800.000000,9850.000000,9900.000000,9950.000000,10000.000000)
y<-c(0.142588,0.143794,0.147149,0.146798,0.145695,0.138801,0.131741,0.129066,0.129442,0.133261,0.132941,0.134261,0.133168,0.131473,0.136446,0.142248,0.148066,0.142387,0.135544,0.129504,0.132003,0.137012,0.146917,0.152549,0.156816,0.148530,0.141171,0.138285,0.147396,0.153704,0.156301,0.159856,0.166463,0.171250,0.169225,0.168668,0.165066,0.161377,0.158919,0.163036,0.172863,0.179109,0.173188,0.165504,0.160294,0.164077,0.156223,0.147087,0.137734,0.131725,0.127396,0.130756,0.142011,0.151993,0.156816,0.163350,0.167973,0.167927,0.166875,0.169431,0.178578,0.184504,0.190044,0.196485,0.198212,0.188988,0.175059,0.166262,0.166164,0.169271,0.171384,0.174796,0.186195,0.192569,0.197691,0.188380,0.191441,0.185416,0.187390,0.177336,0.169266,0.153827,0.150287,0.154786,0.163036,0.165190,0.166051,0.164731,0.155971,0.150684,0.145093,0.149401,0.159769,0.171163,0.173590,0.168498,0.170689,0.178630,0.179480,0.173440,0.171616,0.177331,0.181495,0.175672,0.160949,0.151307,0.142861,0.142454,0.144237,0.144067,0.146989,0.140795,0.147602,0.143866,0.148617,0.149097,0.158913,0.168983,0.183943,0.186555,0.192543,0.193244,0.199886,0.200201,0.198037,0.196496,0.193682,0.189699,0.191033,0.193048,0.194223,0.192456,0.188251,0.190812,0.195460,0.205303,0.208199,0.203339,0.195867,0.191332,0.197361,0.202901,0.208503,0.202267,0.198722,0.192574,0.196939,0.192425,0.196702,0.194476,0.204225,0.215867,0.235470,0.251259,0.266878,0.277128,0.297272,0.308475,0.312031,0.301760,0.296478,0.297540,0.311170,0.329381,0.351741,0.370638,0.394956,0.412054,0.411585,0.413358,0.425736,0.447374,0.459097,0.471821,0.500292,0.516984,0.538457,0.566372,0.630699,0.685004,0.708899,0.711749,0.733841,0.779112,0.828984,0.890709,0.959942,1.033845,1.095034,1.158629,1.218087,1.261260,1.267166,1.249053,1.210502,1.197619,1.230867,1.338332,1.467801,1.536699,1.522043,1.442220,1.399227,1.389014,1.428508,1.504961,1.580981,1.613719,1.604804,1.592194,1.574292,1.527872,1.462493,1.412105,1.373198,1.327201,1.286053,1.239426,1.203802,1.155857,1.101578,1.050309,1.022827,1.012536,0.992413,0.968873,0.925148,0.900954,0.866726,0.838945,0.787568,0.748744,0.724410,0.716706,0.701458,0.667107,0.640083,0.622160,0.623222,0.615255,0.602207,0.594060,0.587644,0.569232,0.542626,0.507692,0.489831,0.480483,0.479185,0.468564,0.458021,0.445524,0.442334,0.433806,0.426921,0.412085,0.406375,0.405597,0.400408,0.391040,0.377301,0.374395,0.364397,0.362815,0.360986,0.371282,0.383310,0.386530,0.380511,0.363259,0.351942,0.336926,0.316576,0.311216,0.314643,0.322966,0.315756,0.315313,0.317869,0.323002,0.309284,0.295782,0.286228,0.280163,0.280874,0.278102,0.283703,0.282075,0.283915,0.283652,0.280853,0.273201,0.266734,0.272469,0.279236,0.281905,0.281348,0.281230,0.279060,0.274046,0.264853,0.260864,0.259545,0.261529,0.259370,0.250285,0.245817,0.232831,0.232965,0.226900,0.240133,0.238680,0.237113,0.217371,0.208513,0.208637,0.213517,0.212625,0.201891,0.196099,0.192193,0.190059,0.194929,0.192378,0.187807,0.177197,0.174105,0.176001,0.180036,0.178408,0.173456,0.166741,0.162186,0.160062,0.156306,0.149921,0.146293,0.148669,0.155837,0.162361,0.160392,0.166205,0.167823,0.166035,0.162454,0.159779,0.167730,0.165231,0.164896,0.156904,0.150199,0.141753,0.135399,0.131462,0.127943,0.129545,0.128901,0.127994,0.121470,0.127195,0.131967,0.137260,0.133189,0.125381,0.125644,0.125855,0.128267,0.131498,0.140712,0.153065,0.150246,0.143722,0.137244,0.133719,0.133318,0.129849,0.135508,0.137213,0.139285,0.134487,0.137548,0.142975,0.154626,0.158043,0.163139,0.164283,0.164752,0.158589,0.152714,0.143799,0.138800,0.130602,0.127149,0.120955,0.121960,0.121589,0.124711,0.122547,0.118878,0.114302,0.113359)
lines(x, y,type="l",col=linecols[4],lwd=2)
# legend("topleft",legend=c("hiF-T","6d","24d","niPSC-T"),col=linecols,pch=15,bty="n")
abline(v=0.000000,lty=2,col=c("black"))
dev.off()
