# Supplementary material for: Unique molecular events during reprogramming of human somatic cells to induced pluripotent stem cells (iPSCs) at naïve state
Source: eLife. 2018 Jan 30;7:e29518. doi: 10.7554/eLife.29518 (PMC5807049; doi:10.7554/eLife.29518)
Supplement: Source data 1. — The Source Data files include the source R code for Figures 2–6. The R scripts use the data in the ‘Expression Data’ folder with the relative path. The ‘Expression Data’ folder contains the non-redundant related gene expression, methylation and histone modification tables for the main figures and figure supplements. [file elife-29518-data1.zip › Source Data/Figure 5-source code data/Fig5D/K4me2_c5.R]

library(gplots)
pdf("K4me2_c5.pdf",,height=3.5,width=4.1)
cr <- colorRampPalette(col=c("#C8524D", "#BDD791", "#447CBE", "#775A9C"), bias=1)
linecols <- cr(3)
linecols <- c(linecols, "black")
x<-c(-10000.000000,-9950.000000,-9900.000000,-9850.000000,-9800.000000,-9750.000000,-9700.000000,-9650.000000,-9600.000000,-9550.000000,-9500.000000,-9450.000000,-9400.000000,-9350.000000,-9300.000000,-9250.000000,-9200.000000,-9150.000000,-9100.000000,-9050.000000,-9000.000000,-8950.000000,-8900.000000,-8850.000000,-8800.000000,-8750.000000,-8700.000000,-8650.000000,-8600.000000,-8550.000000,-8500.000000,-8450.000000,-8400.000000,-8350.000000,-8300.000000,-8250.000000,-8200.000000,-8150.000000,-8100.000000,-8050.000000,-8000.000000,-7950.000000,-7900.000000,-7850.000000,-7800.000000,-7750.000000,-7700.000000,-7650.000000,-7600.000000,-7550.000000,-7500.000000,-7450.000000,-7400.000000,-7350.000000,-7300.000000,-7250.000000,-7200.000000,-7150.000000,-7100.000000,-7050.000000,-7000.000000,-6950.000000,-6900.000000,-6850.000000,-6800.000000,-6750.000000,-6700.000000,-6650.000000,-6600.000000,-6550.000000,-6500.000000,-6450.000000,-6400.000000,-6350.000000,-6300.000000,-6250.000000,-6200.000000,-6150.000000,-6100.000000,-6050.000000,-6000.000000,-5950.000000,-5900.000000,-5850.000000,-5800.000000,-5750.000000,-5700.000000,-5650.000000,-5600.000000,-5550.000000,-5500.000000,-5450.000000,-5400.000000,-5350.000000,-5300.000000,-5250.000000,-5200.000000,-5150.000000,-5100.000000,-5050.000000,-5000.000000,-4950.000000,-4900.000000,-4850.000000,-4800.000000,-4750.000000,-4700.000000,-4650.000000,-4600.000000,-4550.000000,-4500.000000,-4450.000000,-4400.000000,-4350.000000,-4300.000000,-4250.000000,-4200.000000,-4150.000000,-4100.000000,-4050.000000,-4000.000000,-3950.000000,-3900.000000,-3850.000000,-3800.000000,-3750.000000,-3700.000000,-3650.000000,-3600.000000,-3550.000000,-3500.000000,-3450.000000,-3400.000000,-3350.000000,-3300.000000,-3250.000000,-3200.000000,-3150.000000,-3100.000000,-3050.000000,-3000.000000,-2950.000000,-2900.000000,-2850.000000,-2800.000000,-2750.000000,-2700.000000,-2650.000000,-2600.000000,-2550.000000,-2500.000000,-2450.000000,-2400.000000,-2350.000000,-2300.000000,-2250.000000,-2200.000000,-2150.000000,-2100.000000,-2050.000000,-2000.000000,-1950.000000,-1900.000000,-1850.000000,-1800.000000,-1750.000000,-1700.000000,-1650.000000,-1600.000000,-1550.000000,-1500.000000,-1450.000000,-1400.000000,-1350.000000,-1300.000000,-1250.000000,-1200.000000,-1150.000000,-1100.000000,-1050.000000,-1000.000000,-950.000000,-900.000000,-850.000000,-800.000000,-750.000000,-700.000000,-650.000000,-600.000000,-550.000000,-500.000000,-450.000000,-400.000000,-350.000000,-300.000000,-250.000000,-200.000000,-150.000000,-100.000000,-50.000000,0.000000,50.000000,100.000000,150.000000,200.000000,250.000000,300.000000,350.000000,400.000000,450.000000,500.000000,550.000000,600.000000,650.000000,700.000000,750.000000,800.000000,850.000000,900.000000,950.000000,1000.000000,1050.000000,1100.000000,1150.000000,1200.000000,1250.000000,1300.000000,1350.000000,1400.000000,1450.000000,1500.000000,1550.000000,1600.000000,1650.000000,1700.000000,1750.000000,1800.000000,1850.000000,1900.000000,1950.000000,2000.000000,2050.000000,2100.000000,2150.000000,2200.000000,2250.000000,2300.000000,2350.000000,2400.000000,2450.000000,2500.000000,2550.000000,2600.000000,2650.000000,2700.000000,2750.000000,2800.000000,2850.000000,2900.000000,2950.000000,3000.000000,3050.000000,3100.000000,3150.000000,3200.000000,3250.000000,3300.000000,3350.000000,3400.000000,3450.000000,3500.000000,3550.000000,3600.000000,3650.000000,3700.000000,3750.000000,3800.000000,3850.000000,3900.000000,3950.000000,4000.000000,4050.000000,4100.000000,4150.000000,4200.000000,4250.000000,4300.000000,4350.000000,4400.000000,4450.000000,4500.000000,4550.000000,4600.000000,4650.000000,4700.000000,4750.000000,4800.000000,4850.000000,4900.000000,4950.000000,5000.000000,5050.000000,5100.000000,5150.000000,5200.000000,5250.000000,5300.000000,5350.000000,5400.000000,5450.000000,5500.000000,5550.000000,5600.000000,5650.000000,5700.000000,5750.000000,5800.000000,5850.000000,5900.000000,5950.000000,6000.000000,6050.000000,6100.000000,6150.000000,6200.000000,6250.000000,6300.000000,6350.000000,6400.000000,6450.000000,6500.000000,6550.000000,6600.000000,6650.000000,6700.000000,6750.000000,6800.000000,6850.000000,6900.000000,6950.000000,7000.000000,7050.000000,7100.000000,7150.000000,7200.000000,7250.000000,7300.000000,7350.000000,7400.000000,7450.000000,7500.000000,7550.000000,7600.000000,7650.000000,7700.000000,7750.000000,7800.000000,7850.000000,7900.000000,7950.000000,8000.000000,8050.000000,8100.000000,8150.000000,8200.000000,8250.000000,8300.000000,8350.000000,8400.000000,8450.000000,8500.000000,8550.000000,8600.000000,8650.000000,8700.000000,8750.000000,8800.000000,8850.000000,8900.000000,8950.000000,9000.000000,9050.000000,9100.000000,9150.000000,9200.000000,9250.000000,9300.000000,9350.000000,9400.000000,9450.000000,9500.000000,9550.000000,9600.000000,9650.000000,9700.000000,9750.000000,9800.000000,9850.000000,9900.000000,9950.000000,10000.000000)
y<-c(0.051886,0.056928,0.058249,0.058254,0.060988,0.061494,0.063349,0.062343,0.063479,0.062537,0.059186,0.058513,0.059874,0.064443,0.064666,0.063677,0.062441,0.060134,0.059424,0.056553,0.057667,0.058269,0.059250,0.055892,0.051253,0.051309,0.055476,0.060574,0.060263,0.059879,0.056991,0.055653,0.052640,0.050198,0.052055,0.054145,0.055070,0.053670,0.051708,0.051979,0.047873,0.048546,0.048859,0.051982,0.051573,0.050379,0.049784,0.047721,0.048240,0.047900,0.049946,0.052359,0.051615,0.053147,0.052471,0.053423,0.052846,0.052085,0.053612,0.054238,0.052829,0.051744,0.049603,0.049596,0.048308,0.051074,0.051544,0.050900,0.047200,0.047951,0.049055,0.047751,0.047885,0.047445,0.050506,0.050606,0.051404,0.050092,0.049799,0.051275,0.053778,0.053702,0.054182,0.053768,0.053675,0.052652,0.051992,0.051754,0.052280,0.051108,0.051392,0.049801,0.049021,0.049378,0.049040,0.049567,0.048796,0.049818,0.051759,0.052058,0.053423,0.052655,0.050112,0.048475,0.048149,0.049263,0.048012,0.048377,0.051035,0.052518,0.052958,0.054904,0.057060,0.059903,0.059889,0.058058,0.056465,0.054292,0.054150,0.050249,0.049028,0.048181,0.048857,0.048030,0.046960,0.046684,0.045465,0.047188,0.048999,0.052028,0.053480,0.053751,0.053751,0.053705,0.055009,0.057312,0.061122,0.062884,0.061876,0.058085,0.054179,0.051974,0.051588,0.055518,0.056744,0.056140,0.055090,0.057050,0.059184,0.061775,0.062705,0.064759,0.064127,0.063508,0.063704,0.064898,0.068158,0.071036,0.072475,0.072436,0.072844,0.073696,0.074778,0.073060,0.070857,0.071545,0.075571,0.082707,0.087241,0.090403,0.089544,0.091377,0.095513,0.103359,0.107365,0.108087,0.109675,0.115612,0.118842,0.119106,0.120766,0.127043,0.136912,0.147438,0.161676,0.177842,0.193722,0.206805,0.214905,0.227161,0.241683,0.256549,0.265724,0.267454,0.263064,0.258402,0.263174,0.288498,0.320400,0.339995,0.348308,0.341862,0.337347,0.329834,0.328853,0.334136,0.335411,0.332489,0.329526,0.332543,0.334168,0.326178,0.311423,0.294102,0.279879,0.269980,0.267841,0.262504,0.256973,0.244732,0.235623,0.225210,0.216024,0.205398,0.193673,0.186963,0.180020,0.173072,0.158614,0.149667,0.140941,0.137417,0.132894,0.129549,0.124446,0.116162,0.110240,0.104311,0.104636,0.101560,0.099419,0.095689,0.090256,0.089133,0.088526,0.088294,0.087635,0.081324,0.079557,0.071905,0.072678,0.071552,0.075267,0.074932,0.073613,0.071393,0.069590,0.068838,0.068315,0.066530,0.064477,0.065946,0.065642,0.064570,0.062715,0.062953,0.067061,0.066386,0.064590,0.060638,0.058418,0.059133,0.059678,0.060077,0.057982,0.055019,0.055004,0.056619,0.056365,0.056862,0.054008,0.054874,0.052797,0.053643,0.052442,0.051436,0.050959,0.049588,0.050450,0.051820,0.054960,0.053240,0.050885,0.048937,0.050768,0.051137,0.052518,0.050298,0.048879,0.046040,0.045443,0.044836,0.045117,0.047839,0.048859,0.048473,0.047087,0.046608,0.049025,0.050198,0.049887,0.050893,0.048937,0.047467,0.044718,0.044971,0.047743,0.048035,0.046603,0.046319,0.048145,0.051654,0.053820,0.052187,0.051673,0.051414,0.054189,0.055378,0.055381,0.055107,0.055990,0.057236,0.056954,0.055095,0.053881,0.055366,0.055474,0.055883,0.056492,0.057045,0.056007,0.052097,0.050560,0.050396,0.051908,0.051272,0.047391,0.044483,0.047530,0.052941,0.054211,0.053374,0.053587,0.056416,0.056773,0.054461,0.052415,0.052770,0.054490,0.056869,0.056705,0.056313,0.054750,0.052978,0.050068,0.047489,0.046145,0.048130,0.048747,0.050472,0.049004,0.048189,0.045144,0.044865,0.045183,0.045585,0.045998,0.045954,0.049182,0.049647,0.049243,0.046025,0.046559,0.049669,0.052809,0.051801,0.050966,0.048923,0.049324,0.047523,0.047731,0.047354,0.048548,0.048375,0.049569,0.048477,0.049789,0.050301,0.051497,0.052151,0.050220)
plot(x, y,type="l",main="",xlab="Relative Distance from TSS (bp)",ylab="Reads per million",col=linecols[1],ylim=c(0,3),xaxt="s",yaxt="s",lwd=2)
x <- c(-10000.000000,-9950.000000,-9900.000000,-9850.000000,-9800.000000,-9750.000000,-9700.000000,-9650.000000,-9600.000000,-9550.000000,-9500.000000,-9450.000000,-9400.000000,-9350.000000,-9300.000000,-9250.000000,-9200.000000,-9150.000000,-9100.000000,-9050.000000,-9000.000000,-8950.000000,-8900.000000,-8850.000000,-8800.000000,-8750.000000,-8700.000000,-8650.000000,-8600.000000,-8550.000000,-8500.000000,-8450.000000,-8400.000000,-8350.000000,-8300.000000,-8250.000000,-8200.000000,-8150.000000,-8100.000000,-8050.000000,-8000.000000,-7950.000000,-7900.000000,-7850.000000,-7800.000000,-7750.000000,-7700.000000,-7650.000000,-7600.000000,-7550.000000,-7500.000000,-7450.000000,-7400.000000,-7350.000000,-7300.000000,-7250.000000,-7200.000000,-7150.000000,-7100.000000,-7050.000000,-7000.000000,-6950.000000,-6900.000000,-6850.000000,-6800.000000,-6750.000000,-6700.000000,-6650.000000,-6600.000000,-6550.000000,-6500.000000,-6450.000000,-6400.000000,-6350.000000,-6300.000000,-6250.000000,-6200.000000,-6150.000000,-6100.000000,-6050.000000,-6000.000000,-5950.000000,-5900.000000,-5850.000000,-5800.000000,-5750.000000,-5700.000000,-5650.000000,-5600.000000,-5550.000000,-5500.000000,-5450.000000,-5400.000000,-5350.000000,-5300.000000,-5250.000000,-5200.000000,-5150.000000,-5100.000000,-5050.000000,-5000.000000,-4950.000000,-4900.000000,-4850.000000,-4800.000000,-4750.000000,-4700.000000,-4650.000000,-4600.000000,-4550.000000,-4500.000000,-4450.000000,-4400.000000,-4350.000000,-4300.000000,-4250.000000,-4200.000000,-4150.000000,-4100.000000,-4050.000000,-4000.000000,-3950.000000,-3900.000000,-3850.000000,-3800.000000,-3750.000000,-3700.000000,-3650.000000,-3600.000000,-3550.000000,-3500.000000,-3450.000000,-3400.000000,-3350.000000,-3300.000000,-3250.000000,-3200.000000,-3150.000000,-3100.000000,-3050.000000,-3000.000000,-2950.000000,-2900.000000,-2850.000000,-2800.000000,-2750.000000,-2700.000000,-2650.000000,-2600.000000,-2550.000000,-2500.000000,-2450.000000,-2400.000000,-2350.000000,-2300.000000,-2250.000000,-2200.000000,-2150.000000,-2100.000000,-2050.000000,-2000.000000,-1950.000000,-1900.000000,-1850.000000,-1800.000000,-1750.000000,-1700.000000,-1650.000000,-1600.000000,-1550.000000,-1500.000000,-1450.000000,-1400.000000,-1350.000000,-1300.000000,-1250.000000,-1200.000000,-1150.000000,-1100.000000,-1050.000000,-1000.000000,-950.000000,-900.000000,-850.000000,-800.000000,-750.000000,-700.000000,-650.000000,-600.000000,-550.000000,-500.000000,-450.000000,-400.000000,-350.000000,-300.000000,-250.000000,-200.000000,-150.000000,-100.000000,-50.000000,0.000000,50.000000,100.000000,150.000000,200.000000,250.000000,300.000000,350.000000,400.000000,450.000000,500.000000,550.000000,600.000000,650.000000,700.000000,750.000000,800.000000,850.000000,900.000000,950.000000,1000.000000,1050.000000,1100.000000,1150.000000,1200.000000,1250.000000,1300.000000,1350.000000,1400.000000,1450.000000,1500.000000,1550.000000,1600.000000,1650.000000,1700.000000,1750.000000,1800.000000,1850.000000,1900.000000,1950.000000,2000.000000,2050.000000,2100.000000,2150.000000,2200.000000,2250.000000,2300.000000,2350.000000,2400.000000,2450.000000,2500.000000,2550.000000,2600.000000,2650.000000,2700.000000,2750.000000,2800.000000,2850.000000,2900.000000,2950.000000,3000.000000,3050.000000,3100.000000,3150.000000,3200.000000,3250.000000,3300.000000,3350.000000,3400.000000,3450.000000,3500.000000,3550.000000,3600.000000,3650.000000,3700.000000,3750.000000,3800.000000,3850.000000,3900.000000,3950.000000,4000.000000,4050.000000,4100.000000,4150.000000,4200.000000,4250.000000,4300.000000,4350.000000,4400.000000,4450.000000,4500.000000,4550.000000,4600.000000,4650.000000,4700.000000,4750.000000,4800.000000,4850.000000,4900.000000,4950.000000,5000.000000,5050.000000,5100.000000,5150.000000,5200.000000,5250.000000,5300.000000,5350.000000,5400.000000,5450.000000,5500.000000,5550.000000,5600.000000,5650.000000,5700.000000,5750.000000,5800.000000,5850.000000,5900.000000,5950.000000,6000.000000,6050.000000,6100.000000,6150.000000,6200.000000,6250.000000,6300.000000,6350.000000,6400.000000,6450.000000,6500.000000,6550.000000,6600.000000,6650.000000,6700.000000,6750.000000,6800.000000,6850.000000,6900.000000,6950.000000,7000.000000,7050.000000,7100.000000,7150.000000,7200.000000,7250.000000,7300.000000,7350.000000,7400.000000,7450.000000,7500.000000,7550.000000,7600.000000,7650.000000,7700.000000,7750.000000,7800.000000,7850.000000,7900.000000,7950.000000,8000.000000,8050.000000,8100.000000,8150.000000,8200.000000,8250.000000,8300.000000,8350.000000,8400.000000,8450.000000,8500.000000,8550.000000,8600.000000,8650.000000,8700.000000,8750.000000,8800.000000,8850.000000,8900.000000,8950.000000,9000.000000,9050.000000,9100.000000,9150.000000,9200.000000,9250.000000,9300.000000,9350.000000,9400.000000,9450.000000,9500.000000,9550.000000,9600.000000,9650.000000,9700.000000,9750.000000,9800.000000,9850.000000,9900.000000,9950.000000,10000.000000)
y<-c(0.053087,0.055738,0.051971,0.049971,0.047282,0.049785,0.048739,0.048987,0.049925,0.055552,0.054436,0.055343,0.052312,0.052181,0.052630,0.052475,0.053436,0.054343,0.054839,0.054328,0.054630,0.054514,0.053832,0.051545,0.051475,0.051925,0.047259,0.044274,0.049204,0.057397,0.059296,0.052553,0.046545,0.048716,0.053614,0.058226,0.053149,0.051460,0.048390,0.049289,0.047034,0.045313,0.047607,0.050165,0.051010,0.053475,0.052026,0.057219,0.055064,0.056103,0.053118,0.054366,0.053901,0.050692,0.051064,0.050537,0.050692,0.047181,0.048793,0.049421,0.049475,0.048685,0.046941,0.044646,0.038942,0.042422,0.049080,0.055847,0.057009,0.055948,0.052080,0.049274,0.047956,0.052219,0.051948,0.049173,0.046142,0.050530,0.052591,0.051715,0.051072,0.049902,0.049778,0.049902,0.051421,0.053304,0.056637,0.054095,0.053622,0.049452,0.051460,0.053312,0.049816,0.050251,0.053785,0.060784,0.060870,0.055638,0.052297,0.052312,0.052467,0.049700,0.048879,0.045158,0.047801,0.043933,0.049499,0.051553,0.056227,0.054715,0.053762,0.055196,0.053583,0.052119,0.051537,0.053056,0.052739,0.049894,0.050111,0.050181,0.047452,0.043205,0.042639,0.048018,0.054227,0.052421,0.048716,0.043871,0.046290,0.050258,0.053204,0.051250,0.049421,0.050204,0.051956,0.049212,0.043926,0.040848,0.041817,0.043236,0.047243,0.049189,0.050917,0.045747,0.043554,0.044019,0.046127,0.046848,0.045662,0.048964,0.049460,0.048894,0.047065,0.046545,0.044716,0.044747,0.046135,0.053049,0.056630,0.058730,0.057614,0.055180,0.053018,0.052894,0.056281,0.060684,0.063737,0.063482,0.060335,0.055622,0.054932,0.056529,0.059133,0.057134,0.054715,0.055498,0.060490,0.063365,0.064846,0.065040,0.065326,0.065737,0.064908,0.064381,0.063055,0.063342,0.070868,0.074504,0.077217,0.077992,0.078224,0.077441,0.076380,0.081232,0.086123,0.090355,0.089657,0.089587,0.091006,0.092076,0.091719,0.089673,0.096540,0.101369,0.102284,0.094564,0.095664,0.094424,0.099160,0.097711,0.097819,0.090146,0.085076,0.082728,0.086689,0.081906,0.082526,0.079271,0.086650,0.084115,0.081782,0.074271,0.072543,0.071512,0.067691,0.065171,0.068566,0.070117,0.068745,0.061102,0.059172,0.052723,0.052909,0.052669,0.056025,0.051723,0.048514,0.047158,0.046662,0.049452,0.047886,0.049933,0.052281,0.055862,0.058560,0.055576,0.057475,0.055715,0.055203,0.052444,0.051320,0.049685,0.048956,0.051824,0.054250,0.056723,0.053909,0.050375,0.047964,0.054033,0.060071,0.063458,0.056955,0.053103,0.051429,0.055118,0.054917,0.055762,0.055033,0.055452,0.050708,0.049049,0.048181,0.046871,0.050607,0.055025,0.060335,0.057165,0.058017,0.057955,0.062528,0.061389,0.061180,0.057343,0.053847,0.051398,0.049840,0.048879,0.050561,0.049398,0.051839,0.050809,0.050220,0.049150,0.051746,0.054397,0.052894,0.051297,0.051258,0.049545,0.051173,0.052979,0.057413,0.060777,0.058343,0.059064,0.054149,0.053824,0.053227,0.051909,0.051909,0.047995,0.047755,0.048677,0.049615,0.048212,0.047437,0.047468,0.047770,0.045383,0.044832,0.047026,0.051002,0.052336,0.052646,0.049654,0.046732,0.044724,0.044011,0.044941,0.042918,0.043833,0.047460,0.049793,0.048181,0.046173,0.048623,0.052274,0.054134,0.054235,0.052095,0.051382,0.050072,0.050119,0.050057,0.049173,0.052305,0.053444,0.052591,0.050661,0.050840,0.053204,0.056064,0.058451,0.062272,0.059761,0.053002,0.047290,0.045941,0.047786,0.049731,0.049359,0.052723,0.047476,0.045251,0.040996,0.045662,0.049785,0.050731,0.050785,0.049793,0.050103,0.046755,0.047576,0.048716,0.054506,0.049351,0.044367,0.042755,0.046057,0.054165,0.057986,0.060319,0.055754,0.050824,0.047367,0.044592,0.044941,0.044592,0.048468,0.044856,0.044770,0.042716,0.041461,0.043313,0.046065,0.051677,0.051777,0.049661,0.049251,0.049646)
lines(x, y,type="l",col=linecols[2],lwd=2)
x <- c(-10000.000000,-9950.000000,-9900.000000,-9850.000000,-9800.000000,-9750.000000,-9700.000000,-9650.000000,-9600.000000,-9550.000000,-9500.000000,-9450.000000,-9400.000000,-9350.000000,-9300.000000,-9250.000000,-9200.000000,-9150.000000,-9100.000000,-9050.000000,-9000.000000,-8950.000000,-8900.000000,-8850.000000,-8800.000000,-8750.000000,-8700.000000,-8650.000000,-8600.000000,-8550.000000,-8500.000000,-8450.000000,-8400.000000,-8350.000000,-8300.000000,-8250.000000,-8200.000000,-8150.000000,-8100.000000,-8050.000000,-8000.000000,-7950.000000,-7900.000000,-7850.000000,-7800.000000,-7750.000000,-7700.000000,-7650.000000,-7600.000000,-7550.000000,-7500.000000,-7450.000000,-7400.000000,-7350.000000,-7300.000000,-7250.000000,-7200.000000,-7150.000000,-7100.000000,-7050.000000,-7000.000000,-6950.000000,-6900.000000,-6850.000000,-6800.000000,-6750.000000,-6700.000000,-6650.000000,-6600.000000,-6550.000000,-6500.000000,-6450.000000,-6400.000000,-6350.000000,-6300.000000,-6250.000000,-6200.000000,-6150.000000,-6100.000000,-6050.000000,-6000.000000,-5950.000000,-5900.000000,-5850.000000,-5800.000000,-5750.000000,-5700.000000,-5650.000000,-5600.000000,-5550.000000,-5500.000000,-5450.000000,-5400.000000,-5350.000000,-5300.000000,-5250.000000,-5200.000000,-5150.000000,-5100.000000,-5050.000000,-5000.000000,-4950.000000,-4900.000000,-4850.000000,-4800.000000,-4750.000000,-4700.000000,-4650.000000,-4600.000000,-4550.000000,-4500.000000,-4450.000000,-4400.000000,-4350.000000,-4300.000000,-4250.000000,-4200.000000,-4150.000000,-4100.000000,-4050.000000,-4000.000000,-3950.000000,-3900.000000,-3850.000000,-3800.000000,-3750.000000,-3700.000000,-3650.000000,-3600.000000,-3550.000000,-3500.000000,-3450.000000,-3400.000000,-3350.000000,-3300.000000,-3250.000000,-3200.000000,-3150.000000,-3100.000000,-3050.000000,-3000.000000,-2950.000000,-2900.000000,-2850.000000,-2800.000000,-2750.000000,-2700.000000,-2650.000000,-2600.000000,-2550.000000,-2500.000000,-2450.000000,-2400.000000,-2350.000000,-2300.000000,-2250.000000,-2200.000000,-2150.000000,-2100.000000,-2050.000000,-2000.000000,-1950.000000,-1900.000000,-1850.000000,-1800.000000,-1750.000000,-1700.000000,-1650.000000,-1600.000000,-1550.000000,-1500.000000,-1450.000000,-1400.000000,-1350.000000,-1300.000000,-1250.000000,-1200.000000,-1150.000000,-1100.000000,-1050.000000,-1000.000000,-950.000000,-900.000000,-850.000000,-800.000000,-750.000000,-700.000000,-650.000000,-600.000000,-550.000000,-500.000000,-450.000000,-400.000000,-350.000000,-300.000000,-250.000000,-200.000000,-150.000000,-100.000000,-50.000000,0.000000,50.000000,100.000000,150.000000,200.000000,250.000000,300.000000,350.000000,400.000000,450.000000,500.000000,550.000000,600.000000,650.000000,700.000000,750.000000,800.000000,850.000000,900.000000,950.000000,1000.000000,1050.000000,1100.000000,1150.000000,1200.000000,1250.000000,1300.000000,1350.000000,1400.000000,1450.000000,1500.000000,1550.000000,1600.000000,1650.000000,1700.000000,1750.000000,1800.000000,1850.000000,1900.000000,1950.000000,2000.000000,2050.000000,2100.000000,2150.000000,2200.000000,2250.000000,2300.000000,2350.000000,2400.000000,2450.000000,2500.000000,2550.000000,2600.000000,2650.000000,2700.000000,2750.000000,2800.000000,2850.000000,2900.000000,2950.000000,3000.000000,3050.000000,3100.000000,3150.000000,3200.000000,3250.000000,3300.000000,3350.000000,3400.000000,3450.000000,3500.000000,3550.000000,3600.000000,3650.000000,3700.000000,3750.000000,3800.000000,3850.000000,3900.000000,3950.000000,4000.000000,4050.000000,4100.000000,4150.000000,4200.000000,4250.000000,4300.000000,4350.000000,4400.000000,4450.000000,4500.000000,4550.000000,4600.000000,4650.000000,4700.000000,4750.000000,4800.000000,4850.000000,4900.000000,4950.000000,5000.000000,5050.000000,5100.000000,5150.000000,5200.000000,5250.000000,5300.000000,5350.000000,5400.000000,5450.000000,5500.000000,5550.000000,5600.000000,5650.000000,5700.000000,5750.000000,5800.000000,5850.000000,5900.000000,5950.000000,6000.000000,6050.000000,6100.000000,6150.000000,6200.000000,6250.000000,6300.000000,6350.000000,6400.000000,6450.000000,6500.000000,6550.000000,6600.000000,6650.000000,6700.000000,6750.000000,6800.000000,6850.000000,6900.000000,6950.000000,7000.000000,7050.000000,7100.000000,7150.000000,7200.000000,7250.000000,7300.000000,7350.000000,7400.000000,7450.000000,7500.000000,7550.000000,7600.000000,7650.000000,7700.000000,7750.000000,7800.000000,7850.000000,7900.000000,7950.000000,8000.000000,8050.000000,8100.000000,8150.000000,8200.000000,8250.000000,8300.000000,8350.000000,8400.000000,8450.000000,8500.000000,8550.000000,8600.000000,8650.000000,8700.000000,8750.000000,8800.000000,8850.000000,8900.000000,8950.000000,9000.000000,9050.000000,9100.000000,9150.000000,9200.000000,9250.000000,9300.000000,9350.000000,9400.000000,9450.000000,9500.000000,9550.000000,9600.000000,9650.000000,9700.000000,9750.000000,9800.000000,9850.000000,9900.000000,9950.000000,10000.000000)
y<-c(0.061193,0.063364,0.064281,0.058483,0.054157,0.051208,0.056196,0.059961,0.060396,0.057819,0.057604,0.063710,0.065898,0.065662,0.062378,0.062146,0.064888,0.066502,0.068402,0.066808,0.064736,0.064557,0.064630,0.068701,0.066549,0.065403,0.062431,0.063969,0.064726,0.064002,0.065207,0.063630,0.061718,0.059606,0.058467,0.059908,0.061831,0.064371,0.064371,0.061422,0.058530,0.057165,0.057251,0.057740,0.060635,0.061558,0.063092,0.061814,0.062641,0.063474,0.063471,0.060117,0.060758,0.060512,0.061449,0.056614,0.054160,0.053768,0.055243,0.055183,0.054927,0.056152,0.056504,0.058417,0.057225,0.057268,0.057786,0.058845,0.058942,0.055684,0.052908,0.052593,0.052702,0.053778,0.052563,0.053898,0.054127,0.055860,0.055100,0.055658,0.055731,0.055286,0.054183,0.055933,0.054987,0.056029,0.054210,0.056972,0.057500,0.057806,0.057823,0.059201,0.059240,0.061887,0.062079,0.064341,0.062202,0.060801,0.059861,0.061336,0.062511,0.061817,0.061893,0.060751,0.064185,0.062913,0.064955,0.063115,0.060516,0.058357,0.057856,0.061721,0.066562,0.069624,0.069597,0.065566,0.064145,0.064238,0.066794,0.068322,0.072449,0.071081,0.070215,0.069039,0.071221,0.072297,0.069979,0.064699,0.063816,0.062594,0.064673,0.059928,0.060745,0.062903,0.063892,0.064998,0.068468,0.071108,0.068976,0.064474,0.064178,0.065111,0.066695,0.068037,0.068916,0.066951,0.063544,0.063348,0.064633,0.068319,0.067900,0.067442,0.067499,0.070729,0.071291,0.070929,0.067930,0.072898,0.077307,0.076653,0.072811,0.067595,0.069501,0.068452,0.069451,0.068033,0.069571,0.071300,0.074890,0.077716,0.080385,0.084167,0.086064,0.085001,0.081836,0.083354,0.084812,0.087807,0.087246,0.089879,0.094498,0.095882,0.101773,0.106196,0.113136,0.119929,0.125886,0.132869,0.135844,0.142366,0.151876,0.157823,0.162571,0.164062,0.164922,0.160121,0.163810,0.176647,0.193681,0.198562,0.194382,0.192655,0.189368,0.195607,0.203922,0.215809,0.220212,0.211921,0.201152,0.195155,0.192373,0.189706,0.179337,0.170102,0.161539,0.155861,0.150209,0.146806,0.142107,0.138348,0.134224,0.131983,0.128048,0.122094,0.113776,0.106890,0.103632,0.101258,0.096872,0.097891,0.097058,0.100999,0.096483,0.092396,0.085111,0.080356,0.082955,0.082826,0.079482,0.073967,0.071669,0.073734,0.073346,0.076514,0.076906,0.077072,0.074807,0.074176,0.077576,0.076620,0.076105,0.070394,0.071214,0.070444,0.069318,0.067943,0.067761,0.068272,0.066598,0.065875,0.067017,0.070045,0.069903,0.071387,0.065719,0.065290,0.062548,0.064626,0.063710,0.061552,0.059519,0.057919,0.056488,0.057826,0.058271,0.061033,0.061555,0.063783,0.063477,0.064351,0.062797,0.062724,0.061146,0.062578,0.062820,0.060286,0.060210,0.062242,0.068000,0.067080,0.064510,0.059958,0.059400,0.060635,0.061993,0.063325,0.064968,0.066227,0.065579,0.060542,0.057547,0.056528,0.060877,0.060685,0.059247,0.055887,0.055581,0.057444,0.060778,0.061379,0.059493,0.053370,0.054087,0.053420,0.055548,0.057627,0.060539,0.062362,0.063132,0.063019,0.065015,0.065666,0.067226,0.064752,0.060054,0.058181,0.059171,0.061100,0.061070,0.060459,0.060984,0.064387,0.069285,0.071148,0.065692,0.060854,0.058115,0.058493,0.058975,0.059088,0.060057,0.060914,0.061395,0.062006,0.064015,0.067160,0.067582,0.063577,0.058331,0.058503,0.058799,0.059845,0.060167,0.063999,0.065712,0.064420,0.064029,0.063331,0.062309,0.060071,0.060960,0.063085,0.061465,0.061412,0.060393,0.059240,0.059652,0.059280,0.059124,0.056800,0.059257,0.064344,0.065270,0.063225,0.059370,0.058042,0.057185,0.056670,0.056285,0.056717,0.056368,0.055551,0.054725,0.054711,0.058028,0.055751,0.056259,0.056448,0.059997,0.058845,0.057301,0.060044,0.062302,0.059981,0.056056,0.054748,0.056275,0.056730,0.054495,0.056896,0.056126)
lines(x, y,type="l",col=linecols[3],lwd=2)
x <- c(-10000.000000,-9950.000000,-9900.000000,-9850.000000,-9800.000000,-9750.000000,-9700.000000,-9650.000000,-9600.000000,-9550.000000,-9500.000000,-9450.000000,-9400.000000,-9350.000000,-9300.000000,-9250.000000,-9200.000000,-9150.000000,-9100.000000,-9050.000000,-9000.000000,-8950.000000,-8900.000000,-8850.000000,-8800.000000,-8750.000000,-8700.000000,-8650.000000,-8600.000000,-8550.000000,-8500.000000,-8450.000000,-8400.000000,-8350.000000,-8300.000000,-8250.000000,-8200.000000,-8150.000000,-8100.000000,-8050.000000,-8000.000000,-7950.000000,-7900.000000,-7850.000000,-7800.000000,-7750.000000,-7700.000000,-7650.000000,-7600.000000,-7550.000000,-7500.000000,-7450.000000,-7400.000000,-7350.000000,-7300.000000,-7250.000000,-7200.000000,-7150.000000,-7100.000000,-7050.000000,-7000.000000,-6950.000000,-6900.000000,-6850.000000,-6800.000000,-6750.000000,-6700.000000,-6650.000000,-6600.000000,-6550.000000,-6500.000000,-6450.000000,-6400.000000,-6350.000000,-6300.000000,-6250.000000,-6200.000000,-6150.000000,-6100.000000,-6050.000000,-6000.000000,-5950.000000,-5900.000000,-5850.000000,-5800.000000,-5750.000000,-5700.000000,-5650.000000,-5600.000000,-5550.000000,-5500.000000,-5450.000000,-5400.000000,-5350.000000,-5300.000000,-5250.000000,-5200.000000,-5150.000000,-5100.000000,-5050.000000,-5000.000000,-4950.000000,-4900.000000,-4850.000000,-4800.000000,-4750.000000,-4700.000000,-4650.000000,-4600.000000,-4550.000000,-4500.000000,-4450.000000,-4400.000000,-4350.000000,-4300.000000,-4250.000000,-4200.000000,-4150.000000,-4100.000000,-4050.000000,-4000.000000,-3950.000000,-3900.000000,-3850.000000,-3800.000000,-3750.000000,-3700.000000,-3650.000000,-3600.000000,-3550.000000,-3500.000000,-3450.000000,-3400.000000,-3350.000000,-3300.000000,-3250.000000,-3200.000000,-3150.000000,-3100.000000,-3050.000000,-3000.000000,-2950.000000,-2900.000000,-2850.000000,-2800.000000,-2750.000000,-2700.000000,-2650.000000,-2600.000000,-2550.000000,-2500.000000,-2450.000000,-2400.000000,-2350.000000,-2300.000000,-2250.000000,-2200.000000,-2150.000000,-2100.000000,-2050.000000,-2000.000000,-1950.000000,-1900.000000,-1850.000000,-1800.000000,-1750.000000,-1700.000000,-1650.000000,-1600.000000,-1550.000000,-1500.000000,-1450.000000,-1400.000000,-1350.000000,-1300.000000,-1250.000000,-1200.000000,-1150.000000,-1100.000000,-1050.000000,-1000.000000,-950.000000,-900.000000,-850.000000,-800.000000,-750.000000,-700.000000,-650.000000,-600.000000,-550.000000,-500.000000,-450.000000,-400.000000,-350.000000,-300.000000,-250.000000,-200.000000,-150.000000,-100.000000,-50.000000,0.000000,50.000000,100.000000,150.000000,200.000000,250.000000,300.000000,350.000000,400.000000,450.000000,500.000000,550.000000,600.000000,650.000000,700.000000,750.000000,800.000000,850.000000,900.000000,950.000000,1000.000000,1050.000000,1100.000000,1150.000000,1200.000000,1250.000000,1300.000000,1350.000000,1400.000000,1450.000000,1500.000000,1550.000000,1600.000000,1650.000000,1700.000000,1750.000000,1800.000000,1850.000000,1900.000000,1950.000000,2000.000000,2050.000000,2100.000000,2150.000000,2200.000000,2250.000000,2300.000000,2350.000000,2400.000000,2450.000000,2500.000000,2550.000000,2600.000000,2650.000000,2700.000000,2750.000000,2800.000000,2850.000000,2900.000000,2950.000000,3000.000000,3050.000000,3100.000000,3150.000000,3200.000000,3250.000000,3300.000000,3350.000000,3400.000000,3450.000000,3500.000000,3550.000000,3600.000000,3650.000000,3700.000000,3750.000000,3800.000000,3850.000000,3900.000000,3950.000000,4000.000000,4050.000000,4100.000000,4150.000000,4200.000000,4250.000000,4300.000000,4350.000000,4400.000000,4450.000000,4500.000000,4550.000000,4600.000000,4650.000000,4700.000000,4750.000000,4800.000000,4850.000000,4900.000000,4950.000000,5000.000000,5050.000000,5100.000000,5150.000000,5200.000000,5250.000000,5300.000000,5350.000000,5400.000000,5450.000000,5500.000000,5550.000000,5600.000000,5650.000000,5700.000000,5750.000000,5800.000000,5850.000000,5900.000000,5950.000000,6000.000000,6050.000000,6100.000000,6150.000000,6200.000000,6250.000000,6300.000000,6350.000000,6400.000000,6450.000000,6500.000000,6550.000000,6600.000000,6650.000000,6700.000000,6750.000000,6800.000000,6850.000000,6900.000000,6950.000000,7000.000000,7050.000000,7100.000000,7150.000000,7200.000000,7250.000000,7300.000000,7350.000000,7400.000000,7450.000000,7500.000000,7550.000000,7600.000000,7650.000000,7700.000000,7750.000000,7800.000000,7850.000000,7900.000000,7950.000000,8000.000000,8050.000000,8100.000000,8150.000000,8200.000000,8250.000000,8300.000000,8350.000000,8400.000000,8450.000000,8500.000000,8550.000000,8600.000000,8650.000000,8700.000000,8750.000000,8800.000000,8850.000000,8900.000000,8950.000000,9000.000000,9050.000000,9100.000000,9150.000000,9200.000000,9250.000000,9300.000000,9350.000000,9400.000000,9450.000000,9500.000000,9550.000000,9600.000000,9650.000000,9700.000000,9750.000000,9800.000000,9850.000000,9900.000000,9950.000000,10000.000000)
y<-c(0.078709,0.084269,0.088457,0.091043,0.090602,0.090844,0.085362,0.085659,0.085184,0.091801,0.093073,0.096016,0.091909,0.090078,0.088109,0.093021,0.096855,0.095573,0.090511,0.088856,0.089268,0.093257,0.092591,0.096396,0.096546,0.095777,0.091980,0.088880,0.090445,0.090275,0.091072,0.087015,0.083466,0.080686,0.082808,0.088009,0.090904,0.092218,0.093173,0.092832,0.088664,0.081334,0.076938,0.076451,0.076535,0.075771,0.074568,0.077353,0.080230,0.081880,0.081861,0.079301,0.077602,0.074544,0.074966,0.075186,0.075834,0.077148,0.075202,0.070093,0.064630,0.062758,0.061918,0.062655,0.063450,0.064890,0.065391,0.061703,0.059637,0.053956,0.052201,0.051609,0.055952,0.057019,0.057884,0.055721,0.056731,0.056586,0.055920,0.056251,0.056049,0.057313,0.057457,0.059272,0.059941,0.061908,0.065000,0.069057,0.075045,0.077410,0.076338,0.071480,0.070177,0.071009,0.073568,0.075176,0.079433,0.081038,0.081402,0.079275,0.076566,0.076388,0.076550,0.080038,0.080956,0.080605,0.081227,0.086448,0.092402,0.094432,0.092465,0.088295,0.088615,0.090028,0.095732,0.097490,0.099690,0.097705,0.095607,0.093653,0.095192,0.095457,0.093687,0.090369,0.091515,0.093225,0.096795,0.099076,0.100414,0.096881,0.093125,0.091704,0.096084,0.094988,0.090857,0.090605,0.098835,0.105916,0.103648,0.100459,0.098339,0.098206,0.095772,0.093933,0.095864,0.101041,0.105557,0.106079,0.107102,0.108028,0.109905,0.107823,0.105271,0.106352,0.109829,0.117519,0.124645,0.129266,0.132130,0.130656,0.134784,0.130265,0.128411,0.124414,0.128925,0.131671,0.131561,0.131325,0.135904,0.139028,0.142749,0.145173,0.154932,0.168389,0.180854,0.189320,0.191605,0.194933,0.202318,0.212481,0.222628,0.236628,0.259404,0.285825,0.309974,0.338548,0.374503,0.409707,0.438400,0.463577,0.491506,0.518459,0.531909,0.528297,0.531922,0.544894,0.574063,0.615680,0.685407,0.738993,0.758186,0.733973,0.723265,0.721429,0.738395,0.766138,0.791998,0.791085,0.760048,0.736384,0.710587,0.671606,0.619947,0.576382,0.544880,0.510106,0.485067,0.470218,0.452268,0.417523,0.378820,0.345845,0.322485,0.302327,0.286323,0.267408,0.255315,0.240901,0.232340,0.213326,0.198626,0.187555,0.177962,0.164686,0.151666,0.147310,0.146279,0.146704,0.140659,0.131328,0.119887,0.115476,0.112701,0.113239,0.111280,0.110294,0.111482,0.110870,0.109554,0.103795,0.100149,0.098043,0.097587,0.097587,0.097012,0.095814,0.095402,0.096483,0.097794,0.095559,0.091187,0.087049,0.082053,0.080516,0.079789,0.081040,0.083060,0.083154,0.086010,0.084880,0.080631,0.075425,0.070531,0.068787,0.065915,0.064837,0.063799,0.062249,0.060507,0.061176,0.061936,0.058189,0.054276,0.051414,0.053791,0.057051,0.061777,0.062152,0.062222,0.060329,0.062771,0.062645,0.061818,0.061260,0.064827,0.069697,0.074140,0.073353,0.072105,0.071000,0.070219,0.065978,0.063298,0.061239,0.061501,0.058199,0.057837,0.060101,0.062810,0.064168,0.066411,0.069618,0.072477,0.074578,0.071318,0.070851,0.069364,0.070555,0.069432,0.067814,0.069212,0.070290,0.072301,0.071481,0.068341,0.067992,0.069010,0.074507,0.074654,0.075787,0.071121,0.069910,0.069710,0.071588,0.073298,0.071612,0.068344,0.065700,0.063804,0.065194,0.067366,0.067701,0.065540,0.058543,0.058422,0.057769,0.055571,0.052602,0.052694,0.055815,0.057507,0.062833,0.065760,0.066280,0.067751,0.072802,0.075506,0.076912,0.076380,0.080720,0.079128,0.076191,0.071570,0.069173,0.066975,0.065755,0.063854,0.066233,0.068184,0.070741,0.070880,0.071108,0.072123,0.071281,0.069545,0.066054,0.064559,0.064921,0.067730,0.071499,0.075260,0.075543,0.072170,0.065152,0.058380,0.054108,0.056211,0.060132,0.066466,0.066109,0.069860,0.068645,0.069697,0.067730,0.064735,0.061417,0.057609,0.056419,0.054929,0.053240,0.053717)
lines(x, y,type="l",col=linecols[4],lwd=2)
# legend("topleft",legend=c("hiF-T","6d","24d","niPSC-T"),col=linecols,pch=15,bty="n")
abline(v=0.000000,lty=2,col=c("black"))
dev.off()
