# Supplementary material for: Unique molecular events during reprogramming of human somatic cells to induced pluripotent stem cells (iPSCs) at naïve state
Source: eLife. 2018 Jan 30;7:e29518. doi: 10.7554/eLife.29518 (PMC5807049; doi:10.7554/eLife.29518)
Supplement: Source data 1. — The Source Data files include the source R code for Figures 2–6. The R scripts use the data in the ‘Expression Data’ folder with the relative path. The ‘Expression Data’ folder contains the non-redundant related gene expression, methylation and histone modification tables for the main figures and figure supplements. [file elife-29518-data1.zip › Source Data/Figure 5-source code data/Fig5D/K4me2_c8.R]

library(gplots)
pdf("K4me2_c8.pdf",height=3.5,width=4.1)
cr <- colorRampPalette(col=c("#C8524D", "#BDD791", "#447CBE", "#775A9C"), bias=1)
linecols <- cr(3)
linecols <- c(linecols, "black")
x<-c(-10000.000000,-9950.000000,-9900.000000,-9850.000000,-9800.000000,-9750.000000,-9700.000000,-9650.000000,-9600.000000,-9550.000000,-9500.000000,-9450.000000,-9400.000000,-9350.000000,-9300.000000,-9250.000000,-9200.000000,-9150.000000,-9100.000000,-9050.000000,-9000.000000,-8950.000000,-8900.000000,-8850.000000,-8800.000000,-8750.000000,-8700.000000,-8650.000000,-8600.000000,-8550.000000,-8500.000000,-8450.000000,-8400.000000,-8350.000000,-8300.000000,-8250.000000,-8200.000000,-8150.000000,-8100.000000,-8050.000000,-8000.000000,-7950.000000,-7900.000000,-7850.000000,-7800.000000,-7750.000000,-7700.000000,-7650.000000,-7600.000000,-7550.000000,-7500.000000,-7450.000000,-7400.000000,-7350.000000,-7300.000000,-7250.000000,-7200.000000,-7150.000000,-7100.000000,-7050.000000,-7000.000000,-6950.000000,-6900.000000,-6850.000000,-6800.000000,-6750.000000,-6700.000000,-6650.000000,-6600.000000,-6550.000000,-6500.000000,-6450.000000,-6400.000000,-6350.000000,-6300.000000,-6250.000000,-6200.000000,-6150.000000,-6100.000000,-6050.000000,-6000.000000,-5950.000000,-5900.000000,-5850.000000,-5800.000000,-5750.000000,-5700.000000,-5650.000000,-5600.000000,-5550.000000,-5500.000000,-5450.000000,-5400.000000,-5350.000000,-5300.000000,-5250.000000,-5200.000000,-5150.000000,-5100.000000,-5050.000000,-5000.000000,-4950.000000,-4900.000000,-4850.000000,-4800.000000,-4750.000000,-4700.000000,-4650.000000,-4600.000000,-4550.000000,-4500.000000,-4450.000000,-4400.000000,-4350.000000,-4300.000000,-4250.000000,-4200.000000,-4150.000000,-4100.000000,-4050.000000,-4000.000000,-3950.000000,-3900.000000,-3850.000000,-3800.000000,-3750.000000,-3700.000000,-3650.000000,-3600.000000,-3550.000000,-3500.000000,-3450.000000,-3400.000000,-3350.000000,-3300.000000,-3250.000000,-3200.000000,-3150.000000,-3100.000000,-3050.000000,-3000.000000,-2950.000000,-2900.000000,-2850.000000,-2800.000000,-2750.000000,-2700.000000,-2650.000000,-2600.000000,-2550.000000,-2500.000000,-2450.000000,-2400.000000,-2350.000000,-2300.000000,-2250.000000,-2200.000000,-2150.000000,-2100.000000,-2050.000000,-2000.000000,-1950.000000,-1900.000000,-1850.000000,-1800.000000,-1750.000000,-1700.000000,-1650.000000,-1600.000000,-1550.000000,-1500.000000,-1450.000000,-1400.000000,-1350.000000,-1300.000000,-1250.000000,-1200.000000,-1150.000000,-1100.000000,-1050.000000,-1000.000000,-950.000000,-900.000000,-850.000000,-800.000000,-750.000000,-700.000000,-650.000000,-600.000000,-550.000000,-500.000000,-450.000000,-400.000000,-350.000000,-300.000000,-250.000000,-200.000000,-150.000000,-100.000000,-50.000000,0.000000,50.000000,100.000000,150.000000,200.000000,250.000000,300.000000,350.000000,400.000000,450.000000,500.000000,550.000000,600.000000,650.000000,700.000000,750.000000,800.000000,850.000000,900.000000,950.000000,1000.000000,1050.000000,1100.000000,1150.000000,1200.000000,1250.000000,1300.000000,1350.000000,1400.000000,1450.000000,1500.000000,1550.000000,1600.000000,1650.000000,1700.000000,1750.000000,1800.000000,1850.000000,1900.000000,1950.000000,2000.000000,2050.000000,2100.000000,2150.000000,2200.000000,2250.000000,2300.000000,2350.000000,2400.000000,2450.000000,2500.000000,2550.000000,2600.000000,2650.000000,2700.000000,2750.000000,2800.000000,2850.000000,2900.000000,2950.000000,3000.000000,3050.000000,3100.000000,3150.000000,3200.000000,3250.000000,3300.000000,3350.000000,3400.000000,3450.000000,3500.000000,3550.000000,3600.000000,3650.000000,3700.000000,3750.000000,3800.000000,3850.000000,3900.000000,3950.000000,4000.000000,4050.000000,4100.000000,4150.000000,4200.000000,4250.000000,4300.000000,4350.000000,4400.000000,4450.000000,4500.000000,4550.000000,4600.000000,4650.000000,4700.000000,4750.000000,4800.000000,4850.000000,4900.000000,4950.000000,5000.000000,5050.000000,5100.000000,5150.000000,5200.000000,5250.000000,5300.000000,5350.000000,5400.000000,5450.000000,5500.000000,5550.000000,5600.000000,5650.000000,5700.000000,5750.000000,5800.000000,5850.000000,5900.000000,5950.000000,6000.000000,6050.000000,6100.000000,6150.000000,6200.000000,6250.000000,6300.000000,6350.000000,6400.000000,6450.000000,6500.000000,6550.000000,6600.000000,6650.000000,6700.000000,6750.000000,6800.000000,6850.000000,6900.000000,6950.000000,7000.000000,7050.000000,7100.000000,7150.000000,7200.000000,7250.000000,7300.000000,7350.000000,7400.000000,7450.000000,7500.000000,7550.000000,7600.000000,7650.000000,7700.000000,7750.000000,7800.000000,7850.000000,7900.000000,7950.000000,8000.000000,8050.000000,8100.000000,8150.000000,8200.000000,8250.000000,8300.000000,8350.000000,8400.000000,8450.000000,8500.000000,8550.000000,8600.000000,8650.000000,8700.000000,8750.000000,8800.000000,8850.000000,8900.000000,8950.000000,9000.000000,9050.000000,9100.000000,9150.000000,9200.000000,9250.000000,9300.000000,9350.000000,9400.000000,9450.000000,9500.000000,9550.000000,9600.000000,9650.000000,9700.000000,9750.000000,9800.000000,9850.000000,9900.000000,9950.000000,10000.000000)
y<-c(0.094687,0.098012,0.100993,0.102634,0.107018,0.108324,0.110279,0.107008,0.102232,0.101225,0.104017,0.110246,0.111189,0.112709,0.113343,0.118497,0.119121,0.119610,0.118158,0.118226,0.113048,0.110744,0.106403,0.110768,0.112617,0.123399,0.127091,0.127580,0.120544,0.119687,0.118008,0.115516,0.112080,0.111359,0.116338,0.118594,0.118947,0.115167,0.110880,0.110033,0.106723,0.109147,0.105827,0.106471,0.103355,0.101308,0.098249,0.093110,0.092979,0.099376,0.107516,0.113416,0.120282,0.127174,0.127488,0.123075,0.123254,0.124977,0.120820,0.113561,0.114369,0.115719,0.115883,0.116929,0.129589,0.131723,0.125886,0.110483,0.107037,0.104927,0.102759,0.093981,0.093279,0.093226,0.095282,0.095994,0.102740,0.107328,0.102779,0.099822,0.102256,0.110715,0.106708,0.107768,0.106127,0.105416,0.097659,0.098365,0.100920,0.107294,0.104908,0.105736,0.099962,0.098389,0.096033,0.096270,0.100054,0.104666,0.110372,0.108121,0.101583,0.097000,0.094973,0.097107,0.100640,0.099880,0.102561,0.102469,0.108015,0.106335,0.111209,0.111964,0.114345,0.112530,0.118013,0.128698,0.130024,0.124309,0.115879,0.116372,0.114045,0.110076,0.106331,0.105493,0.100654,0.100006,0.102924,0.106858,0.099043,0.096250,0.098680,0.106306,0.108353,0.107444,0.105363,0.103490,0.106500,0.106636,0.109287,0.111364,0.116387,0.116706,0.111131,0.111485,0.116101,0.125374,0.127174,0.127454,0.125078,0.125257,0.127556,0.132454,0.136005,0.138043,0.133905,0.140690,0.137264,0.140990,0.135793,0.134839,0.140385,0.145297,0.149401,0.148501,0.148961,0.153877,0.156374,0.153611,0.157458,0.162472,0.174865,0.179182,0.182352,0.189451,0.196570,0.208547,0.216649,0.223206,0.224459,0.227198,0.238464,0.249643,0.260759,0.268880,0.275611,0.280238,0.293314,0.312487,0.329270,0.338382,0.355611,0.377954,0.395675,0.389283,0.386548,0.389549,0.425195,0.458297,0.500694,0.532130,0.546179,0.537730,0.525733,0.513407,0.517855,0.518914,0.525022,0.519732,0.505993,0.496770,0.486423,0.480383,0.471895,0.458089,0.436824,0.416407,0.402175,0.376618,0.357130,0.335532,0.322650,0.298671,0.286224,0.283978,0.280978,0.262477,0.244141,0.231588,0.229884,0.227832,0.222170,0.217796,0.207618,0.203277,0.204478,0.208746,0.209380,0.205615,0.202590,0.200137,0.194823,0.194523,0.197122,0.196154,0.189795,0.183770,0.183092,0.185125,0.182333,0.181660,0.178350,0.172833,0.162380,0.164350,0.171522,0.177363,0.175877,0.172427,0.163280,0.152058,0.152063,0.153084,0.146342,0.129221,0.124048,0.127576,0.129715,0.128292,0.118976,0.120254,0.115487,0.121299,0.122320,0.125857,0.119649,0.116968,0.113866,0.119402,0.119015,0.122431,0.124885,0.127735,0.129714,0.126235,0.120950,0.112351,0.114316,0.118927,0.122963,0.123578,0.120548,0.120597,0.114175,0.112709,0.109670,0.105251,0.101438,0.097630,0.098104,0.093226,0.096613,0.101922,0.110047,0.108421,0.104647,0.100620,0.099014,0.103393,0.107071,0.111272,0.107802,0.105692,0.103089,0.102232,0.098530,0.098094,0.096226,0.098268,0.098868,0.103205,0.103655,0.103384,0.099270,0.101138,0.103422,0.108020,0.107932,0.103950,0.098806,0.098646,0.098022,0.105910,0.109462,0.115003,0.108707,0.106892,0.104022,0.103814,0.098588,0.101700,0.103858,0.103814,0.101903,0.103248,0.110647,0.115971,0.122242,0.123259,0.117185,0.113958,0.113967,0.112394,0.110280,0.109176,0.114751,0.117640,0.117456,0.111044,0.099469,0.094653,0.093971,0.098728,0.098041,0.098539,0.099367,0.101394,0.102241,0.101665,0.097271,0.093235,0.091072,0.093385,0.097523,0.097247,0.094605,0.093381,0.096463,0.100635,0.100736,0.098767,0.093923,0.088057,0.081776,0.081447,0.081800,0.083794,0.088043,0.093482,0.094610,0.092224,0.094378,0.097794,0.098288,0.095670,0.098835,0.099386,0.100528,0.091696,0.088386,0.084287,0.091324)
plot(x, y,type="l",main="",xlab="Relative Distance from TSS (bp)",ylab="Reads per million",col=linecols[1],ylim=c(0,3),xaxt="s",yaxt="s",lwd=2)
x <- c(-10000.000000,-9950.000000,-9900.000000,-9850.000000,-9800.000000,-9750.000000,-9700.000000,-9650.000000,-9600.000000,-9550.000000,-9500.000000,-9450.000000,-9400.000000,-9350.000000,-9300.000000,-9250.000000,-9200.000000,-9150.000000,-9100.000000,-9050.000000,-9000.000000,-8950.000000,-8900.000000,-8850.000000,-8800.000000,-8750.000000,-8700.000000,-8650.000000,-8600.000000,-8550.000000,-8500.000000,-8450.000000,-8400.000000,-8350.000000,-8300.000000,-8250.000000,-8200.000000,-8150.000000,-8100.000000,-8050.000000,-8000.000000,-7950.000000,-7900.000000,-7850.000000,-7800.000000,-7750.000000,-7700.000000,-7650.000000,-7600.000000,-7550.000000,-7500.000000,-7450.000000,-7400.000000,-7350.000000,-7300.000000,-7250.000000,-7200.000000,-7150.000000,-7100.000000,-7050.000000,-7000.000000,-6950.000000,-6900.000000,-6850.000000,-6800.000000,-6750.000000,-6700.000000,-6650.000000,-6600.000000,-6550.000000,-6500.000000,-6450.000000,-6400.000000,-6350.000000,-6300.000000,-6250.000000,-6200.000000,-6150.000000,-6100.000000,-6050.000000,-6000.000000,-5950.000000,-5900.000000,-5850.000000,-5800.000000,-5750.000000,-5700.000000,-5650.000000,-5600.000000,-5550.000000,-5500.000000,-5450.000000,-5400.000000,-5350.000000,-5300.000000,-5250.000000,-5200.000000,-5150.000000,-5100.000000,-5050.000000,-5000.000000,-4950.000000,-4900.000000,-4850.000000,-4800.000000,-4750.000000,-4700.000000,-4650.000000,-4600.000000,-4550.000000,-4500.000000,-4450.000000,-4400.000000,-4350.000000,-4300.000000,-4250.000000,-4200.000000,-4150.000000,-4100.000000,-4050.000000,-4000.000000,-3950.000000,-3900.000000,-3850.000000,-3800.000000,-3750.000000,-3700.000000,-3650.000000,-3600.000000,-3550.000000,-3500.000000,-3450.000000,-3400.000000,-3350.000000,-3300.000000,-3250.000000,-3200.000000,-3150.000000,-3100.000000,-3050.000000,-3000.000000,-2950.000000,-2900.000000,-2850.000000,-2800.000000,-2750.000000,-2700.000000,-2650.000000,-2600.000000,-2550.000000,-2500.000000,-2450.000000,-2400.000000,-2350.000000,-2300.000000,-2250.000000,-2200.000000,-2150.000000,-2100.000000,-2050.000000,-2000.000000,-1950.000000,-1900.000000,-1850.000000,-1800.000000,-1750.000000,-1700.000000,-1650.000000,-1600.000000,-1550.000000,-1500.000000,-1450.000000,-1400.000000,-1350.000000,-1300.000000,-1250.000000,-1200.000000,-1150.000000,-1100.000000,-1050.000000,-1000.000000,-950.000000,-900.000000,-850.000000,-800.000000,-750.000000,-700.000000,-650.000000,-600.000000,-550.000000,-500.000000,-450.000000,-400.000000,-350.000000,-300.000000,-250.000000,-200.000000,-150.000000,-100.000000,-50.000000,0.000000,50.000000,100.000000,150.000000,200.000000,250.000000,300.000000,350.000000,400.000000,450.000000,500.000000,550.000000,600.000000,650.000000,700.000000,750.000000,800.000000,850.000000,900.000000,950.000000,1000.000000,1050.000000,1100.000000,1150.000000,1200.000000,1250.000000,1300.000000,1350.000000,1400.000000,1450.000000,1500.000000,1550.000000,1600.000000,1650.000000,1700.000000,1750.000000,1800.000000,1850.000000,1900.000000,1950.000000,2000.000000,2050.000000,2100.000000,2150.000000,2200.000000,2250.000000,2300.000000,2350.000000,2400.000000,2450.000000,2500.000000,2550.000000,2600.000000,2650.000000,2700.000000,2750.000000,2800.000000,2850.000000,2900.000000,2950.000000,3000.000000,3050.000000,3100.000000,3150.000000,3200.000000,3250.000000,3300.000000,3350.000000,3400.000000,3450.000000,3500.000000,3550.000000,3600.000000,3650.000000,3700.000000,3750.000000,3800.000000,3850.000000,3900.000000,3950.000000,4000.000000,4050.000000,4100.000000,4150.000000,4200.000000,4250.000000,4300.000000,4350.000000,4400.000000,4450.000000,4500.000000,4550.000000,4600.000000,4650.000000,4700.000000,4750.000000,4800.000000,4850.000000,4900.000000,4950.000000,5000.000000,5050.000000,5100.000000,5150.000000,5200.000000,5250.000000,5300.000000,5350.000000,5400.000000,5450.000000,5500.000000,5550.000000,5600.000000,5650.000000,5700.000000,5750.000000,5800.000000,5850.000000,5900.000000,5950.000000,6000.000000,6050.000000,6100.000000,6150.000000,6200.000000,6250.000000,6300.000000,6350.000000,6400.000000,6450.000000,6500.000000,6550.000000,6600.000000,6650.000000,6700.000000,6750.000000,6800.000000,6850.000000,6900.000000,6950.000000,7000.000000,7050.000000,7100.000000,7150.000000,7200.000000,7250.000000,7300.000000,7350.000000,7400.000000,7450.000000,7500.000000,7550.000000,7600.000000,7650.000000,7700.000000,7750.000000,7800.000000,7850.000000,7900.000000,7950.000000,8000.000000,8050.000000,8100.000000,8150.000000,8200.000000,8250.000000,8300.000000,8350.000000,8400.000000,8450.000000,8500.000000,8550.000000,8600.000000,8650.000000,8700.000000,8750.000000,8800.000000,8850.000000,8900.000000,8950.000000,9000.000000,9050.000000,9100.000000,9150.000000,9200.000000,9250.000000,9300.000000,9350.000000,9400.000000,9450.000000,9500.000000,9550.000000,9600.000000,9650.000000,9700.000000,9750.000000,9800.000000,9850.000000,9900.000000,9950.000000,10000.000000)
y<-c(0.050520,0.053755,0.061510,0.061020,0.058613,0.056437,0.054030,0.054582,0.054460,0.064729,0.063411,0.062951,0.056636,0.056207,0.060085,0.063135,0.068439,0.061097,0.054812,0.049861,0.052973,0.061035,0.069052,0.075689,0.078601,0.075397,0.071841,0.068668,0.072240,0.075489,0.078371,0.076133,0.072960,0.063319,0.056912,0.054061,0.057418,0.059947,0.057004,0.056697,0.065388,0.074462,0.078064,0.067350,0.056866,0.055226,0.053709,0.053908,0.049355,0.058399,0.069864,0.079429,0.075060,0.073727,0.066706,0.063963,0.058429,0.056805,0.058460,0.061173,0.066890,0.065450,0.060483,0.054414,0.052513,0.048022,0.047853,0.047439,0.049126,0.055410,0.052988,0.054475,0.048007,0.049953,0.051777,0.056529,0.059763,0.064239,0.066967,0.069818,0.070171,0.066952,0.058751,0.059686,0.060683,0.068055,0.065756,0.066906,0.067258,0.069343,0.069282,0.066001,0.060407,0.059993,0.058368,0.056345,0.049601,0.047332,0.046137,0.045064,0.046137,0.047348,0.047210,0.046888,0.047853,0.059073,0.061878,0.064223,0.062675,0.067550,0.070155,0.070079,0.064928,0.060989,0.059916,0.063488,0.069282,0.065066,0.062415,0.058736,0.053831,0.049187,0.047424,0.057127,0.063319,0.067320,0.067228,0.064177,0.058292,0.054705,0.051685,0.048237,0.045462,0.048543,0.052697,0.051900,0.053601,0.057494,0.065526,0.067274,0.068362,0.067090,0.067657,0.063319,0.059242,0.051639,0.049248,0.049432,0.053954,0.058629,0.060683,0.068439,0.072470,0.070477,0.066523,0.059748,0.056989,0.050720,0.053295,0.056437,0.063012,0.060897,0.057694,0.048620,0.047715,0.048206,0.052360,0.057173,0.059364,0.062522,0.059211,0.054628,0.054873,0.055916,0.057341,0.055119,0.055410,0.065388,0.073527,0.076225,0.076348,0.074156,0.075075,0.074677,0.078018,0.082601,0.084655,0.086081,0.092856,0.100933,0.107923,0.113533,0.112797,0.113947,0.117886,0.132018,0.144265,0.158489,0.161294,0.162382,0.161172,0.179090,0.199031,0.206526,0.205408,0.198878,0.204365,0.197161,0.194402,0.183489,0.173771,0.170705,0.173771,0.174629,0.161064,0.141598,0.147346,0.140234,0.140326,0.125749,0.131160,0.123481,0.115311,0.109824,0.109762,0.103708,0.094388,0.084839,0.080026,0.079015,0.083169,0.085728,0.091553,0.102911,0.110437,0.110805,0.098818,0.092963,0.093423,0.090097,0.089376,0.085391,0.097469,0.095722,0.089346,0.081651,0.083598,0.086525,0.084395,0.083276,0.085376,0.085790,0.096228,0.103371,0.103110,0.094787,0.086679,0.087154,0.084379,0.081053,0.083245,0.079689,0.084579,0.077988,0.081636,0.075275,0.077053,0.079735,0.075658,0.068193,0.061556,0.060100,0.061664,0.062721,0.068776,0.066982,0.064944,0.056851,0.062967,0.063580,0.066523,0.057157,0.048788,0.049555,0.059349,0.071903,0.071857,0.066063,0.060054,0.061234,0.062583,0.061725,0.059901,0.055057,0.050980,0.049294,0.054812,0.058997,0.059380,0.051762,0.050781,0.053371,0.054322,0.054873,0.056008,0.060897,0.063488,0.064867,0.062338,0.057985,0.056529,0.048972,0.053525,0.051271,0.058767,0.049095,0.041078,0.038166,0.043562,0.051961,0.056743,0.056651,0.053034,0.050720,0.052252,0.055517,0.056590,0.053019,0.048834,0.053494,0.050229,0.054506,0.054444,0.059978,0.061802,0.057770,0.060867,0.059364,0.062691,0.063871,0.068224,0.069879,0.062507,0.063963,0.060269,0.063181,0.054644,0.055609,0.058966,0.057954,0.055410,0.054582,0.055103,0.050766,0.051701,0.055425,0.058092,0.059380,0.062491,0.066354,0.063932,0.060299,0.059318,0.056590,0.054659,0.053387,0.056468,0.059993,0.057970,0.055716,0.055992,0.059610,0.056621,0.051057,0.045692,0.048252,0.050107,0.056483,0.051271,0.056360,0.058000,0.063242,0.062522,0.066415,0.065572,0.063365,0.051072,0.049371,0.047823,0.049923,0.052804,0.052682,0.058353,0.060591,0.062660,0.057341,0.058414,0.060989,0.063304,0.060116,0.064407)
lines(x, y,type="l",col=linecols[2],lwd=2)
x <- c(-10000.000000,-9950.000000,-9900.000000,-9850.000000,-9800.000000,-9750.000000,-9700.000000,-9650.000000,-9600.000000,-9550.000000,-9500.000000,-9450.000000,-9400.000000,-9350.000000,-9300.000000,-9250.000000,-9200.000000,-9150.000000,-9100.000000,-9050.000000,-9000.000000,-8950.000000,-8900.000000,-8850.000000,-8800.000000,-8750.000000,-8700.000000,-8650.000000,-8600.000000,-8550.000000,-8500.000000,-8450.000000,-8400.000000,-8350.000000,-8300.000000,-8250.000000,-8200.000000,-8150.000000,-8100.000000,-8050.000000,-8000.000000,-7950.000000,-7900.000000,-7850.000000,-7800.000000,-7750.000000,-7700.000000,-7650.000000,-7600.000000,-7550.000000,-7500.000000,-7450.000000,-7400.000000,-7350.000000,-7300.000000,-7250.000000,-7200.000000,-7150.000000,-7100.000000,-7050.000000,-7000.000000,-6950.000000,-6900.000000,-6850.000000,-6800.000000,-6750.000000,-6700.000000,-6650.000000,-6600.000000,-6550.000000,-6500.000000,-6450.000000,-6400.000000,-6350.000000,-6300.000000,-6250.000000,-6200.000000,-6150.000000,-6100.000000,-6050.000000,-6000.000000,-5950.000000,-5900.000000,-5850.000000,-5800.000000,-5750.000000,-5700.000000,-5650.000000,-5600.000000,-5550.000000,-5500.000000,-5450.000000,-5400.000000,-5350.000000,-5300.000000,-5250.000000,-5200.000000,-5150.000000,-5100.000000,-5050.000000,-5000.000000,-4950.000000,-4900.000000,-4850.000000,-4800.000000,-4750.000000,-4700.000000,-4650.000000,-4600.000000,-4550.000000,-4500.000000,-4450.000000,-4400.000000,-4350.000000,-4300.000000,-4250.000000,-4200.000000,-4150.000000,-4100.000000,-4050.000000,-4000.000000,-3950.000000,-3900.000000,-3850.000000,-3800.000000,-3750.000000,-3700.000000,-3650.000000,-3600.000000,-3550.000000,-3500.000000,-3450.000000,-3400.000000,-3350.000000,-3300.000000,-3250.000000,-3200.000000,-3150.000000,-3100.000000,-3050.000000,-3000.000000,-2950.000000,-2900.000000,-2850.000000,-2800.000000,-2750.000000,-2700.000000,-2650.000000,-2600.000000,-2550.000000,-2500.000000,-2450.000000,-2400.000000,-2350.000000,-2300.000000,-2250.000000,-2200.000000,-2150.000000,-2100.000000,-2050.000000,-2000.000000,-1950.000000,-1900.000000,-1850.000000,-1800.000000,-1750.000000,-1700.000000,-1650.000000,-1600.000000,-1550.000000,-1500.000000,-1450.000000,-1400.000000,-1350.000000,-1300.000000,-1250.000000,-1200.000000,-1150.000000,-1100.000000,-1050.000000,-1000.000000,-950.000000,-900.000000,-850.000000,-800.000000,-750.000000,-700.000000,-650.000000,-600.000000,-550.000000,-500.000000,-450.000000,-400.000000,-350.000000,-300.000000,-250.000000,-200.000000,-150.000000,-100.000000,-50.000000,0.000000,50.000000,100.000000,150.000000,200.000000,250.000000,300.000000,350.000000,400.000000,450.000000,500.000000,550.000000,600.000000,650.000000,700.000000,750.000000,800.000000,850.000000,900.000000,950.000000,1000.000000,1050.000000,1100.000000,1150.000000,1200.000000,1250.000000,1300.000000,1350.000000,1400.000000,1450.000000,1500.000000,1550.000000,1600.000000,1650.000000,1700.000000,1750.000000,1800.000000,1850.000000,1900.000000,1950.000000,2000.000000,2050.000000,2100.000000,2150.000000,2200.000000,2250.000000,2300.000000,2350.000000,2400.000000,2450.000000,2500.000000,2550.000000,2600.000000,2650.000000,2700.000000,2750.000000,2800.000000,2850.000000,2900.000000,2950.000000,3000.000000,3050.000000,3100.000000,3150.000000,3200.000000,3250.000000,3300.000000,3350.000000,3400.000000,3450.000000,3500.000000,3550.000000,3600.000000,3650.000000,3700.000000,3750.000000,3800.000000,3850.000000,3900.000000,3950.000000,4000.000000,4050.000000,4100.000000,4150.000000,4200.000000,4250.000000,4300.000000,4350.000000,4400.000000,4450.000000,4500.000000,4550.000000,4600.000000,4650.000000,4700.000000,4750.000000,4800.000000,4850.000000,4900.000000,4950.000000,5000.000000,5050.000000,5100.000000,5150.000000,5200.000000,5250.000000,5300.000000,5350.000000,5400.000000,5450.000000,5500.000000,5550.000000,5600.000000,5650.000000,5700.000000,5750.000000,5800.000000,5850.000000,5900.000000,5950.000000,6000.000000,6050.000000,6100.000000,6150.000000,6200.000000,6250.000000,6300.000000,6350.000000,6400.000000,6450.000000,6500.000000,6550.000000,6600.000000,6650.000000,6700.000000,6750.000000,6800.000000,6850.000000,6900.000000,6950.000000,7000.000000,7050.000000,7100.000000,7150.000000,7200.000000,7250.000000,7300.000000,7350.000000,7400.000000,7450.000000,7500.000000,7550.000000,7600.000000,7650.000000,7700.000000,7750.000000,7800.000000,7850.000000,7900.000000,7950.000000,8000.000000,8050.000000,8100.000000,8150.000000,8200.000000,8250.000000,8300.000000,8350.000000,8400.000000,8450.000000,8500.000000,8550.000000,8600.000000,8650.000000,8700.000000,8750.000000,8800.000000,8850.000000,8900.000000,8950.000000,9000.000000,9050.000000,9100.000000,9150.000000,9200.000000,9250.000000,9300.000000,9350.000000,9400.000000,9450.000000,9500.000000,9550.000000,9600.000000,9650.000000,9700.000000,9750.000000,9800.000000,9850.000000,9900.000000,9950.000000,10000.000000)
y<-c(0.063948,0.059260,0.058367,0.059371,0.062950,0.060757,0.064677,0.068124,0.071946,0.066352,0.060685,0.062668,0.068952,0.077008,0.075439,0.075794,0.073916,0.075236,0.071906,0.071618,0.071145,0.072891,0.072005,0.077849,0.081198,0.087245,0.083890,0.087120,0.081933,0.083430,0.080193,0.077212,0.071473,0.069142,0.072071,0.079267,0.075919,0.078591,0.078808,0.086234,0.085459,0.081723,0.075722,0.068177,0.061939,0.059070,0.061906,0.060094,0.056824,0.053751,0.059116,0.063265,0.067264,0.067310,0.069694,0.068164,0.066949,0.062832,0.062038,0.063068,0.068111,0.067166,0.067921,0.064598,0.069621,0.070823,0.069155,0.069208,0.072130,0.074526,0.072150,0.068722,0.069825,0.066542,0.064165,0.064493,0.071197,0.075465,0.073712,0.071887,0.067908,0.066411,0.068604,0.068584,0.073633,0.069726,0.070718,0.070239,0.069812,0.071821,0.069530,0.068748,0.069582,0.066988,0.068945,0.062779,0.066627,0.064730,0.066069,0.064828,0.065957,0.065110,0.060192,0.057231,0.058675,0.064966,0.068210,0.067139,0.065485,0.064782,0.065669,0.064907,0.070259,0.075833,0.082636,0.081158,0.079057,0.074231,0.072616,0.072583,0.071716,0.069142,0.070377,0.071309,0.073246,0.069983,0.069799,0.065268,0.062884,0.057474,0.059319,0.056949,0.060928,0.064106,0.068124,0.069260,0.069956,0.074756,0.076358,0.073371,0.067494,0.066752,0.065308,0.062353,0.060869,0.063298,0.066549,0.066214,0.068643,0.074539,0.079149,0.079537,0.078460,0.074927,0.070469,0.071020,0.076024,0.079917,0.078578,0.076188,0.078893,0.079425,0.080252,0.077527,0.081066,0.081126,0.079740,0.074159,0.074402,0.080114,0.086668,0.086359,0.091133,0.092912,0.096379,0.097666,0.102006,0.104685,0.101842,0.099340,0.105526,0.110418,0.120018,0.120701,0.130898,0.134549,0.147077,0.146887,0.164438,0.170204,0.175214,0.170525,0.171543,0.178195,0.180198,0.189417,0.205071,0.226621,0.244797,0.254803,0.262854,0.261272,0.265986,0.268206,0.287261,0.298568,0.305725,0.303696,0.293499,0.279256,0.262125,0.247633,0.246727,0.244737,0.241257,0.225144,0.208866,0.203876,0.193179,0.179022,0.166914,0.171399,0.175509,0.169324,0.152081,0.143420,0.137398,0.140393,0.136099,0.131739,0.123918,0.116367,0.109932,0.101336,0.102407,0.107969,0.107141,0.101678,0.099005,0.102781,0.104633,0.103884,0.101678,0.101035,0.097351,0.093260,0.093713,0.095965,0.099616,0.099065,0.092452,0.085289,0.083496,0.087554,0.092958,0.094672,0.095525,0.090200,0.082662,0.076523,0.073949,0.071256,0.064894,0.064034,0.066483,0.070179,0.073220,0.072688,0.073069,0.068111,0.065839,0.064782,0.065997,0.069267,0.066653,0.061873,0.056758,0.061591,0.061650,0.061998,0.057001,0.058518,0.058012,0.060514,0.060645,0.058721,0.059234,0.060455,0.057756,0.056082,0.059739,0.064414,0.062609,0.059871,0.061053,0.061098,0.055872,0.053127,0.054322,0.061237,0.070863,0.067153,0.061525,0.055051,0.058708,0.062648,0.061965,0.063692,0.066555,0.069109,0.075656,0.074756,0.073693,0.067277,0.064395,0.063922,0.061558,0.062793,0.066141,0.071033,0.069405,0.061794,0.055694,0.058459,0.061433,0.061466,0.059897,0.059825,0.063088,0.062057,0.059385,0.062202,0.066818,0.072300,0.071132,0.068380,0.066292,0.069733,0.073653,0.077041,0.073647,0.072485,0.072255,0.072846,0.071243,0.073331,0.071381,0.070436,0.066851,0.070751,0.070403,0.071276,0.064566,0.064559,0.060448,0.064999,0.068242,0.070593,0.067356,0.063055,0.060954,0.057572,0.061223,0.063751,0.070889,0.067323,0.066824,0.065498,0.065938,0.064808,0.062385,0.062202,0.063416,0.070252,0.072701,0.071263,0.066562,0.066857,0.068617,0.070554,0.071007,0.072714,0.071014,0.065117,0.061939,0.060297,0.060527,0.058833,0.057651,0.063285,0.068591,0.073922,0.074119,0.071355,0.067231,0.063613,0.059168,0.055182,0.056095,0.060810,0.062339)
lines(x, y,type="l",col=linecols[3],lwd=2)
x <- c(-10000.000000,-9950.000000,-9900.000000,-9850.000000,-9800.000000,-9750.000000,-9700.000000,-9650.000000,-9600.000000,-9550.000000,-9500.000000,-9450.000000,-9400.000000,-9350.000000,-9300.000000,-9250.000000,-9200.000000,-9150.000000,-9100.000000,-9050.000000,-9000.000000,-8950.000000,-8900.000000,-8850.000000,-8800.000000,-8750.000000,-8700.000000,-8650.000000,-8600.000000,-8550.000000,-8500.000000,-8450.000000,-8400.000000,-8350.000000,-8300.000000,-8250.000000,-8200.000000,-8150.000000,-8100.000000,-8050.000000,-8000.000000,-7950.000000,-7900.000000,-7850.000000,-7800.000000,-7750.000000,-7700.000000,-7650.000000,-7600.000000,-7550.000000,-7500.000000,-7450.000000,-7400.000000,-7350.000000,-7300.000000,-7250.000000,-7200.000000,-7150.000000,-7100.000000,-7050.000000,-7000.000000,-6950.000000,-6900.000000,-6850.000000,-6800.000000,-6750.000000,-6700.000000,-6650.000000,-6600.000000,-6550.000000,-6500.000000,-6450.000000,-6400.000000,-6350.000000,-6300.000000,-6250.000000,-6200.000000,-6150.000000,-6100.000000,-6050.000000,-6000.000000,-5950.000000,-5900.000000,-5850.000000,-5800.000000,-5750.000000,-5700.000000,-5650.000000,-5600.000000,-5550.000000,-5500.000000,-5450.000000,-5400.000000,-5350.000000,-5300.000000,-5250.000000,-5200.000000,-5150.000000,-5100.000000,-5050.000000,-5000.000000,-4950.000000,-4900.000000,-4850.000000,-4800.000000,-4750.000000,-4700.000000,-4650.000000,-4600.000000,-4550.000000,-4500.000000,-4450.000000,-4400.000000,-4350.000000,-4300.000000,-4250.000000,-4200.000000,-4150.000000,-4100.000000,-4050.000000,-4000.000000,-3950.000000,-3900.000000,-3850.000000,-3800.000000,-3750.000000,-3700.000000,-3650.000000,-3600.000000,-3550.000000,-3500.000000,-3450.000000,-3400.000000,-3350.000000,-3300.000000,-3250.000000,-3200.000000,-3150.000000,-3100.000000,-3050.000000,-3000.000000,-2950.000000,-2900.000000,-2850.000000,-2800.000000,-2750.000000,-2700.000000,-2650.000000,-2600.000000,-2550.000000,-2500.000000,-2450.000000,-2400.000000,-2350.000000,-2300.000000,-2250.000000,-2200.000000,-2150.000000,-2100.000000,-2050.000000,-2000.000000,-1950.000000,-1900.000000,-1850.000000,-1800.000000,-1750.000000,-1700.000000,-1650.000000,-1600.000000,-1550.000000,-1500.000000,-1450.000000,-1400.000000,-1350.000000,-1300.000000,-1250.000000,-1200.000000,-1150.000000,-1100.000000,-1050.000000,-1000.000000,-950.000000,-900.000000,-850.000000,-800.000000,-750.000000,-700.000000,-650.000000,-600.000000,-550.000000,-500.000000,-450.000000,-400.000000,-350.000000,-300.000000,-250.000000,-200.000000,-150.000000,-100.000000,-50.000000,0.000000,50.000000,100.000000,150.000000,200.000000,250.000000,300.000000,350.000000,400.000000,450.000000,500.000000,550.000000,600.000000,650.000000,700.000000,750.000000,800.000000,850.000000,900.000000,950.000000,1000.000000,1050.000000,1100.000000,1150.000000,1200.000000,1250.000000,1300.000000,1350.000000,1400.000000,1450.000000,1500.000000,1550.000000,1600.000000,1650.000000,1700.000000,1750.000000,1800.000000,1850.000000,1900.000000,1950.000000,2000.000000,2050.000000,2100.000000,2150.000000,2200.000000,2250.000000,2300.000000,2350.000000,2400.000000,2450.000000,2500.000000,2550.000000,2600.000000,2650.000000,2700.000000,2750.000000,2800.000000,2850.000000,2900.000000,2950.000000,3000.000000,3050.000000,3100.000000,3150.000000,3200.000000,3250.000000,3300.000000,3350.000000,3400.000000,3450.000000,3500.000000,3550.000000,3600.000000,3650.000000,3700.000000,3750.000000,3800.000000,3850.000000,3900.000000,3950.000000,4000.000000,4050.000000,4100.000000,4150.000000,4200.000000,4250.000000,4300.000000,4350.000000,4400.000000,4450.000000,4500.000000,4550.000000,4600.000000,4650.000000,4700.000000,4750.000000,4800.000000,4850.000000,4900.000000,4950.000000,5000.000000,5050.000000,5100.000000,5150.000000,5200.000000,5250.000000,5300.000000,5350.000000,5400.000000,5450.000000,5500.000000,5550.000000,5600.000000,5650.000000,5700.000000,5750.000000,5800.000000,5850.000000,5900.000000,5950.000000,6000.000000,6050.000000,6100.000000,6150.000000,6200.000000,6250.000000,6300.000000,6350.000000,6400.000000,6450.000000,6500.000000,6550.000000,6600.000000,6650.000000,6700.000000,6750.000000,6800.000000,6850.000000,6900.000000,6950.000000,7000.000000,7050.000000,7100.000000,7150.000000,7200.000000,7250.000000,7300.000000,7350.000000,7400.000000,7450.000000,7500.000000,7550.000000,7600.000000,7650.000000,7700.000000,7750.000000,7800.000000,7850.000000,7900.000000,7950.000000,8000.000000,8050.000000,8100.000000,8150.000000,8200.000000,8250.000000,8300.000000,8350.000000,8400.000000,8450.000000,8500.000000,8550.000000,8600.000000,8650.000000,8700.000000,8750.000000,8800.000000,8850.000000,8900.000000,8950.000000,9000.000000,9050.000000,9100.000000,9150.000000,9200.000000,9250.000000,9300.000000,9350.000000,9400.000000,9450.000000,9500.000000,9550.000000,9600.000000,9650.000000,9700.000000,9750.000000,9800.000000,9850.000000,9900.000000,9950.000000,10000.000000)
y<-c(0.092192,0.089998,0.089386,0.091409,0.095646,0.100350,0.097217,0.094738,0.094883,0.099157,0.099147,0.103934,0.119524,0.132329,0.137375,0.131603,0.135715,0.136514,0.141057,0.134336,0.136644,0.133511,0.139818,0.147867,0.150668,0.154096,0.157394,0.161917,0.159495,0.150439,0.149127,0.141099,0.129855,0.117709,0.114809,0.118134,0.120390,0.117765,0.117408,0.117937,0.118549,0.119591,0.113793,0.111781,0.102658,0.102570,0.100148,0.096626,0.091357,0.090278,0.092078,0.096061,0.103965,0.106138,0.104862,0.100671,0.102694,0.102466,0.099115,0.098405,0.101901,0.107372,0.107886,0.108373,0.110323,0.115821,0.116039,0.109955,0.103119,0.104390,0.101242,0.094292,0.086777,0.094303,0.110110,0.117983,0.119166,0.114866,0.119150,0.126053,0.127542,0.127770,0.127158,0.128148,0.125986,0.119228,0.112947,0.111671,0.111013,0.110365,0.101740,0.096859,0.093665,0.093265,0.088136,0.090838,0.089988,0.095563,0.090055,0.089676,0.090843,0.095516,0.105059,0.110603,0.120877,0.119555,0.121469,0.118647,0.126391,0.129471,0.131483,0.137619,0.145227,0.153012,0.150351,0.142572,0.137308,0.130586,0.124010,0.116567,0.110650,0.107367,0.106060,0.102523,0.102295,0.100422,0.101755,0.101019,0.095449,0.090625,0.088235,0.093519,0.096724,0.099214,0.097689,0.093353,0.089723,0.092067,0.096724,0.094785,0.089863,0.088483,0.091009,0.092047,0.094163,0.100360,0.110017,0.113466,0.118289,0.122895,0.132567,0.133594,0.130939,0.127926,0.136374,0.143231,0.142567,0.141830,0.139522,0.137666,0.130731,0.136172,0.144631,0.146047,0.142229,0.145616,0.151829,0.154448,0.152752,0.156772,0.170116,0.187164,0.199508,0.202878,0.206727,0.215652,0.231886,0.239738,0.246807,0.245738,0.261889,0.289641,0.318363,0.331401,0.339072,0.357955,0.392942,0.428054,0.463253,0.489787,0.517165,0.562556,0.602413,0.622946,0.630145,0.645631,0.693392,0.758870,0.835742,0.892060,0.917297,0.913215,0.909004,0.899497,0.912650,0.933115,0.950349,0.943280,0.907183,0.860968,0.816246,0.784428,0.757920,0.744789,0.717260,0.683299,0.638666,0.603393,0.573774,0.538502,0.507368,0.481551,0.470022,0.456148,0.424968,0.379862,0.341862,0.319820,0.302000,0.278226,0.246371,0.225574,0.214615,0.212784,0.202557,0.192345,0.187895,0.186220,0.172948,0.162467,0.157151,0.160656,0.163250,0.159033,0.147286,0.133122,0.128387,0.126950,0.127609,0.119861,0.117812,0.110224,0.107045,0.099629,0.101050,0.100915,0.101537,0.090288,0.077654,0.069237,0.066535,0.069564,0.066986,0.062116,0.053937,0.051676,0.050929,0.055006,0.058818,0.062479,0.063843,0.064300,0.066333,0.064429,0.061110,0.057277,0.058480,0.060918,0.062977,0.062920,0.066794,0.069673,0.071488,0.065959,0.059881,0.053133,0.056105,0.063506,0.072276,0.079796,0.085371,0.085750,0.074740,0.068599,0.065907,0.068651,0.067282,0.062458,0.057241,0.054383,0.060446,0.067126,0.071607,0.074117,0.077955,0.080813,0.081964,0.078038,0.079620,0.079495,0.089318,0.093950,0.095832,0.088955,0.083930,0.079449,0.079288,0.080761,0.090745,0.095329,0.097222,0.093390,0.090978,0.086948,0.080813,0.079184,0.082887,0.088162,0.084542,0.078961,0.076513,0.080180,0.085548,0.084925,0.084371,0.083961,0.090252,0.100194,0.108497,0.106770,0.103711,0.097876,0.102300,0.106667,0.109006,0.106983,0.106983,0.107880,0.104598,0.092456,0.084106,0.080388,0.085118,0.087778,0.084749,0.080880,0.072795,0.071887,0.064424,0.064813,0.065964,0.069652,0.071835,0.076980,0.080180,0.078324,0.075979,0.079164,0.084884,0.082146,0.077572,0.078827,0.086196,0.092493,0.088784,0.083593,0.079770,0.084594,0.090070,0.098540,0.099447,0.101506,0.097995,0.090008,0.083531,0.080030,0.083027,0.082141,0.078002,0.078993,0.073817,0.070886,0.065627,0.064372,0.060939,0.059310,0.059129,0.058169,0.053377,0.046941,0.043274)
lines(x, y,type="l",col=linecols[4],lwd=2)
# legend("topleft",legend=c("hiF-T","6d","24d","niPSC-T"),col=linecols,pch=15,bty="n")
abline(v=0.000000,lty=2,col=c("black"))
dev.off()
