# Supplementary material for: Unique molecular events during reprogramming of human somatic cells to induced pluripotent stem cells (iPSCs) at naïve state
Source: eLife. 2018 Jan 30;7:e29518. doi: 10.7554/eLife.29518 (PMC5807049; doi:10.7554/eLife.29518)
Supplement: Source data 1. — The Source Data files include the source R code for Figures 2–6. The R scripts use the data in the ‘Expression Data’ folder with the relative path. The ‘Expression Data’ folder contains the non-redundant related gene expression, methylation and histone modification tables for the main figures and figure supplements. [file elife-29518-data1.zip › Source Data/Figure 5-source code data/Fig5D/K4me2_c9.R]

library(gplots)
pdf("K4me2_c9.pdf",height=3.5,width=4.1)
cr <- colorRampPalette(col=c("#C8524D", "#BDD791", "#447CBE", "#775A9C"), bias=1)
linecols <- cr(3)
linecols <- c(linecols, "black")
x<-c(-10000.000000,-9950.000000,-9900.000000,-9850.000000,-9800.000000,-9750.000000,-9700.000000,-9650.000000,-9600.000000,-9550.000000,-9500.000000,-9450.000000,-9400.000000,-9350.000000,-9300.000000,-9250.000000,-9200.000000,-9150.000000,-9100.000000,-9050.000000,-9000.000000,-8950.000000,-8900.000000,-8850.000000,-8800.000000,-8750.000000,-8700.000000,-8650.000000,-8600.000000,-8550.000000,-8500.000000,-8450.000000,-8400.000000,-8350.000000,-8300.000000,-8250.000000,-8200.000000,-8150.000000,-8100.000000,-8050.000000,-8000.000000,-7950.000000,-7900.000000,-7850.000000,-7800.000000,-7750.000000,-7700.000000,-7650.000000,-7600.000000,-7550.000000,-7500.000000,-7450.000000,-7400.000000,-7350.000000,-7300.000000,-7250.000000,-7200.000000,-7150.000000,-7100.000000,-7050.000000,-7000.000000,-6950.000000,-6900.000000,-6850.000000,-6800.000000,-6750.000000,-6700.000000,-6650.000000,-6600.000000,-6550.000000,-6500.000000,-6450.000000,-6400.000000,-6350.000000,-6300.000000,-6250.000000,-6200.000000,-6150.000000,-6100.000000,-6050.000000,-6000.000000,-5950.000000,-5900.000000,-5850.000000,-5800.000000,-5750.000000,-5700.000000,-5650.000000,-5600.000000,-5550.000000,-5500.000000,-5450.000000,-5400.000000,-5350.000000,-5300.000000,-5250.000000,-5200.000000,-5150.000000,-5100.000000,-5050.000000,-5000.000000,-4950.000000,-4900.000000,-4850.000000,-4800.000000,-4750.000000,-4700.000000,-4650.000000,-4600.000000,-4550.000000,-4500.000000,-4450.000000,-4400.000000,-4350.000000,-4300.000000,-4250.000000,-4200.000000,-4150.000000,-4100.000000,-4050.000000,-4000.000000,-3950.000000,-3900.000000,-3850.000000,-3800.000000,-3750.000000,-3700.000000,-3650.000000,-3600.000000,-3550.000000,-3500.000000,-3450.000000,-3400.000000,-3350.000000,-3300.000000,-3250.000000,-3200.000000,-3150.000000,-3100.000000,-3050.000000,-3000.000000,-2950.000000,-2900.000000,-2850.000000,-2800.000000,-2750.000000,-2700.000000,-2650.000000,-2600.000000,-2550.000000,-2500.000000,-2450.000000,-2400.000000,-2350.000000,-2300.000000,-2250.000000,-2200.000000,-2150.000000,-2100.000000,-2050.000000,-2000.000000,-1950.000000,-1900.000000,-1850.000000,-1800.000000,-1750.000000,-1700.000000,-1650.000000,-1600.000000,-1550.000000,-1500.000000,-1450.000000,-1400.000000,-1350.000000,-1300.000000,-1250.000000,-1200.000000,-1150.000000,-1100.000000,-1050.000000,-1000.000000,-950.000000,-900.000000,-850.000000,-800.000000,-750.000000,-700.000000,-650.000000,-600.000000,-550.000000,-500.000000,-450.000000,-400.000000,-350.000000,-300.000000,-250.000000,-200.000000,-150.000000,-100.000000,-50.000000,0.000000,50.000000,100.000000,150.000000,200.000000,250.000000,300.000000,350.000000,400.000000,450.000000,500.000000,550.000000,600.000000,650.000000,700.000000,750.000000,800.000000,850.000000,900.000000,950.000000,1000.000000,1050.000000,1100.000000,1150.000000,1200.000000,1250.000000,1300.000000,1350.000000,1400.000000,1450.000000,1500.000000,1550.000000,1600.000000,1650.000000,1700.000000,1750.000000,1800.000000,1850.000000,1900.000000,1950.000000,2000.000000,2050.000000,2100.000000,2150.000000,2200.000000,2250.000000,2300.000000,2350.000000,2400.000000,2450.000000,2500.000000,2550.000000,2600.000000,2650.000000,2700.000000,2750.000000,2800.000000,2850.000000,2900.000000,2950.000000,3000.000000,3050.000000,3100.000000,3150.000000,3200.000000,3250.000000,3300.000000,3350.000000,3400.000000,3450.000000,3500.000000,3550.000000,3600.000000,3650.000000,3700.000000,3750.000000,3800.000000,3850.000000,3900.000000,3950.000000,4000.000000,4050.000000,4100.000000,4150.000000,4200.000000,4250.000000,4300.000000,4350.000000,4400.000000,4450.000000,4500.000000,4550.000000,4600.000000,4650.000000,4700.000000,4750.000000,4800.000000,4850.000000,4900.000000,4950.000000,5000.000000,5050.000000,5100.000000,5150.000000,5200.000000,5250.000000,5300.000000,5350.000000,5400.000000,5450.000000,5500.000000,5550.000000,5600.000000,5650.000000,5700.000000,5750.000000,5800.000000,5850.000000,5900.000000,5950.000000,6000.000000,6050.000000,6100.000000,6150.000000,6200.000000,6250.000000,6300.000000,6350.000000,6400.000000,6450.000000,6500.000000,6550.000000,6600.000000,6650.000000,6700.000000,6750.000000,6800.000000,6850.000000,6900.000000,6950.000000,7000.000000,7050.000000,7100.000000,7150.000000,7200.000000,7250.000000,7300.000000,7350.000000,7400.000000,7450.000000,7500.000000,7550.000000,7600.000000,7650.000000,7700.000000,7750.000000,7800.000000,7850.000000,7900.000000,7950.000000,8000.000000,8050.000000,8100.000000,8150.000000,8200.000000,8250.000000,8300.000000,8350.000000,8400.000000,8450.000000,8500.000000,8550.000000,8600.000000,8650.000000,8700.000000,8750.000000,8800.000000,8850.000000,8900.000000,8950.000000,9000.000000,9050.000000,9100.000000,9150.000000,9200.000000,9250.000000,9300.000000,9350.000000,9400.000000,9450.000000,9500.000000,9550.000000,9600.000000,9650.000000,9700.000000,9750.000000,9800.000000,9850.000000,9900.000000,9950.000000,10000.000000)
y<-c(0.073189,0.077566,0.078789,0.079482,0.078789,0.077744,0.080031,0.083072,0.089177,0.089892,0.087838,0.083465,0.079240,0.077928,0.077284,0.081420,0.083925,0.084993,0.083260,0.082233,0.078834,0.077021,0.075681,0.077856,0.076213,0.076288,0.078495,0.082411,0.085823,0.087909,0.089151,0.089088,0.084613,0.084077,0.083086,0.084488,0.084350,0.082545,0.085421,0.085345,0.085234,0.079611,0.077517,0.073091,0.071791,0.070139,0.074824,0.076905,0.079151,0.079383,0.080888,0.080495,0.080696,0.082688,0.086239,0.086270,0.085930,0.085890,0.086234,0.085029,0.086873,0.093040,0.097221,0.101338,0.100155,0.098779,0.093201,0.092879,0.095077,0.094586,0.091723,0.087641,0.089490,0.095050,0.100155,0.104473,0.103656,0.108845,0.107604,0.102816,0.096082,0.091937,0.091250,0.090656,0.092174,0.098100,0.100173,0.098980,0.093130,0.091611,0.093250,0.098797,0.104040,0.107358,0.106202,0.106304,0.108528,0.112731,0.113512,0.109765,0.103183,0.096899,0.092576,0.093139,0.098815,0.105018,0.109047,0.108935,0.114030,0.110806,0.104621,0.091875,0.091098,0.093612,0.093509,0.091522,0.091924,0.097194,0.099351,0.099797,0.099395,0.099431,0.101919,0.105170,0.108618,0.106782,0.107260,0.110033,0.110739,0.110181,0.110297,0.113691,0.116567,0.120506,0.121774,0.121154,0.119332,0.122011,0.124039,0.128085,0.134199,0.133958,0.130336,0.125629,0.129304,0.136240,0.143140,0.152885,0.157257,0.156529,0.155747,0.155752,0.165461,0.172477,0.175755,0.170467,0.165474,0.173652,0.185147,0.189546,0.192279,0.196361,0.209866,0.222353,0.230794,0.240454,0.247479,0.254879,0.255419,0.252860,0.263878,0.288861,0.318077,0.329729,0.335954,0.336477,0.342827,0.340228,0.345570,0.355908,0.378832,0.396888,0.415909,0.443987,0.475034,0.508712,0.532837,0.564064,0.615990,0.661284,0.701688,0.732744,0.761782,0.754453,0.716787,0.673387,0.664120,0.694225,0.745378,0.795880,0.777226,0.733017,0.683855,0.679063,0.694640,0.739430,0.782272,0.804169,0.805549,0.809274,0.828942,0.849650,0.866478,0.880059,0.890965,0.897454,0.882788,0.851977,0.823587,0.815446,0.814909,0.797572,0.780959,0.756186,0.738286,0.710258,0.688098,0.670502,0.670118,0.670028,0.661458,0.644148,0.631933,0.618535,0.597277,0.576470,0.558972,0.551849,0.536919,0.530542,0.520592,0.499986,0.484373,0.468853,0.464517,0.448850,0.435845,0.429168,0.422608,0.408750,0.398358,0.390158,0.392954,0.384665,0.385004,0.370995,0.357981,0.338889,0.329447,0.326174,0.324079,0.316961,0.306113,0.296198,0.295314,0.291571,0.286641,0.275713,0.275155,0.275739,0.279866,0.272256,0.268866,0.269161,0.264945,0.262976,0.264950,0.262962,0.250672,0.228293,0.226364,0.227802,0.225979,0.219857,0.211108,0.206494,0.204467,0.202475,0.201524,0.194838,0.200912,0.193342,0.193838,0.184843,0.186085,0.176693,0.164728,0.154309,0.157337,0.165094,0.174513,0.171021,0.174607,0.170025,0.172365,0.157252,0.151648,0.144654,0.153372,0.151420,0.151121,0.143332,0.143769,0.136789,0.133038,0.127768,0.126057,0.126643,0.128844,0.130068,0.124910,0.117572,0.113329,0.115018,0.120144,0.121712,0.117978,0.117206,0.118778,0.123034,0.119332,0.120265,0.116018,0.112517,0.109632,0.109221,0.109792,0.109426,0.109779,0.112168,0.114330,0.113325,0.109234,0.103549,0.101954,0.104165,0.111168,0.112325,0.108702,0.101410,0.102044,0.100673,0.097823,0.093648,0.098158,0.101021,0.098065,0.091665,0.090307,0.096118,0.103799,0.102638,0.098685,0.094572,0.096475,0.095390,0.097676,0.096050,0.098020,0.090696,0.086761,0.080562,0.081737,0.083461,0.090499,0.090280,0.089329,0.088003,0.089356,0.087628,0.084015,0.080817,0.084055,0.086413,0.088226,0.085689,0.086618,0.091830,0.100240,0.102571,0.100552,0.096546,0.098547,0.100901,0.103299,0.099766,0.099762,0.099096,0.103937,0.103602,0.105143)
plot(x, y,type="l",main="",xlab="Relative Distance from TSS (bp)",ylab="Reads per million",col=linecols[1],ylim=c(0,3),xaxt="s",yaxt="s",lwd=2)
x <- c(-10000.000000,-9950.000000,-9900.000000,-9850.000000,-9800.000000,-9750.000000,-9700.000000,-9650.000000,-9600.000000,-9550.000000,-9500.000000,-9450.000000,-9400.000000,-9350.000000,-9300.000000,-9250.000000,-9200.000000,-9150.000000,-9100.000000,-9050.000000,-9000.000000,-8950.000000,-8900.000000,-8850.000000,-8800.000000,-8750.000000,-8700.000000,-8650.000000,-8600.000000,-8550.000000,-8500.000000,-8450.000000,-8400.000000,-8350.000000,-8300.000000,-8250.000000,-8200.000000,-8150.000000,-8100.000000,-8050.000000,-8000.000000,-7950.000000,-7900.000000,-7850.000000,-7800.000000,-7750.000000,-7700.000000,-7650.000000,-7600.000000,-7550.000000,-7500.000000,-7450.000000,-7400.000000,-7350.000000,-7300.000000,-7250.000000,-7200.000000,-7150.000000,-7100.000000,-7050.000000,-7000.000000,-6950.000000,-6900.000000,-6850.000000,-6800.000000,-6750.000000,-6700.000000,-6650.000000,-6600.000000,-6550.000000,-6500.000000,-6450.000000,-6400.000000,-6350.000000,-6300.000000,-6250.000000,-6200.000000,-6150.000000,-6100.000000,-6050.000000,-6000.000000,-5950.000000,-5900.000000,-5850.000000,-5800.000000,-5750.000000,-5700.000000,-5650.000000,-5600.000000,-5550.000000,-5500.000000,-5450.000000,-5400.000000,-5350.000000,-5300.000000,-5250.000000,-5200.000000,-5150.000000,-5100.000000,-5050.000000,-5000.000000,-4950.000000,-4900.000000,-4850.000000,-4800.000000,-4750.000000,-4700.000000,-4650.000000,-4600.000000,-4550.000000,-4500.000000,-4450.000000,-4400.000000,-4350.000000,-4300.000000,-4250.000000,-4200.000000,-4150.000000,-4100.000000,-4050.000000,-4000.000000,-3950.000000,-3900.000000,-3850.000000,-3800.000000,-3750.000000,-3700.000000,-3650.000000,-3600.000000,-3550.000000,-3500.000000,-3450.000000,-3400.000000,-3350.000000,-3300.000000,-3250.000000,-3200.000000,-3150.000000,-3100.000000,-3050.000000,-3000.000000,-2950.000000,-2900.000000,-2850.000000,-2800.000000,-2750.000000,-2700.000000,-2650.000000,-2600.000000,-2550.000000,-2500.000000,-2450.000000,-2400.000000,-2350.000000,-2300.000000,-2250.000000,-2200.000000,-2150.000000,-2100.000000,-2050.000000,-2000.000000,-1950.000000,-1900.000000,-1850.000000,-1800.000000,-1750.000000,-1700.000000,-1650.000000,-1600.000000,-1550.000000,-1500.000000,-1450.000000,-1400.000000,-1350.000000,-1300.000000,-1250.000000,-1200.000000,-1150.000000,-1100.000000,-1050.000000,-1000.000000,-950.000000,-900.000000,-850.000000,-800.000000,-750.000000,-700.000000,-650.000000,-600.000000,-550.000000,-500.000000,-450.000000,-400.000000,-350.000000,-300.000000,-250.000000,-200.000000,-150.000000,-100.000000,-50.000000,0.000000,50.000000,100.000000,150.000000,200.000000,250.000000,300.000000,350.000000,400.000000,450.000000,500.000000,550.000000,600.000000,650.000000,700.000000,750.000000,800.000000,850.000000,900.000000,950.000000,1000.000000,1050.000000,1100.000000,1150.000000,1200.000000,1250.000000,1300.000000,1350.000000,1400.000000,1450.000000,1500.000000,1550.000000,1600.000000,1650.000000,1700.000000,1750.000000,1800.000000,1850.000000,1900.000000,1950.000000,2000.000000,2050.000000,2100.000000,2150.000000,2200.000000,2250.000000,2300.000000,2350.000000,2400.000000,2450.000000,2500.000000,2550.000000,2600.000000,2650.000000,2700.000000,2750.000000,2800.000000,2850.000000,2900.000000,2950.000000,3000.000000,3050.000000,3100.000000,3150.000000,3200.000000,3250.000000,3300.000000,3350.000000,3400.000000,3450.000000,3500.000000,3550.000000,3600.000000,3650.000000,3700.000000,3750.000000,3800.000000,3850.000000,3900.000000,3950.000000,4000.000000,4050.000000,4100.000000,4150.000000,4200.000000,4250.000000,4300.000000,4350.000000,4400.000000,4450.000000,4500.000000,4550.000000,4600.000000,4650.000000,4700.000000,4750.000000,4800.000000,4850.000000,4900.000000,4950.000000,5000.000000,5050.000000,5100.000000,5150.000000,5200.000000,5250.000000,5300.000000,5350.000000,5400.000000,5450.000000,5500.000000,5550.000000,5600.000000,5650.000000,5700.000000,5750.000000,5800.000000,5850.000000,5900.000000,5950.000000,6000.000000,6050.000000,6100.000000,6150.000000,6200.000000,6250.000000,6300.000000,6350.000000,6400.000000,6450.000000,6500.000000,6550.000000,6600.000000,6650.000000,6700.000000,6750.000000,6800.000000,6850.000000,6900.000000,6950.000000,7000.000000,7050.000000,7100.000000,7150.000000,7200.000000,7250.000000,7300.000000,7350.000000,7400.000000,7450.000000,7500.000000,7550.000000,7600.000000,7650.000000,7700.000000,7750.000000,7800.000000,7850.000000,7900.000000,7950.000000,8000.000000,8050.000000,8100.000000,8150.000000,8200.000000,8250.000000,8300.000000,8350.000000,8400.000000,8450.000000,8500.000000,8550.000000,8600.000000,8650.000000,8700.000000,8750.000000,8800.000000,8850.000000,8900.000000,8950.000000,9000.000000,9050.000000,9100.000000,9150.000000,9200.000000,9250.000000,9300.000000,9350.000000,9400.000000,9450.000000,9500.000000,9550.000000,9600.000000,9650.000000,9700.000000,9750.000000,9800.000000,9850.000000,9900.000000,9950.000000,10000.000000)
y<-c(0.054940,0.054502,0.049904,0.050017,0.056043,0.058222,0.054105,0.049452,0.050371,0.051375,0.058363,0.057911,0.058519,0.055280,0.054799,0.053398,0.051121,0.050654,0.049975,0.050513,0.046722,0.049240,0.049169,0.048942,0.047740,0.047966,0.050371,0.052380,0.051489,0.055294,0.055492,0.059466,0.058066,0.052762,0.050866,0.050003,0.054431,0.053681,0.051786,0.054303,0.053554,0.053568,0.050117,0.049890,0.049579,0.047344,0.046029,0.050824,0.054940,0.057514,0.050428,0.043652,0.043680,0.046382,0.048419,0.054318,0.056835,0.060725,0.051899,0.046495,0.044458,0.053115,0.063738,0.069693,0.064375,0.062904,0.058618,0.052705,0.047358,0.055888,0.061815,0.059198,0.046283,0.043143,0.046467,0.051531,0.056553,0.059976,0.061037,0.055746,0.051248,0.048773,0.048971,0.055478,0.063781,0.069538,0.070273,0.058929,0.052465,0.046029,0.052224,0.061772,0.070570,0.071900,0.065125,0.058349,0.053950,0.055280,0.054190,0.052592,0.052790,0.058236,0.064149,0.062564,0.059325,0.054176,0.053554,0.056694,0.065252,0.067869,0.060655,0.051701,0.052733,0.057175,0.061447,0.062013,0.060428,0.057797,0.055124,0.056383,0.058561,0.062494,0.058773,0.060994,0.057203,0.056284,0.056821,0.056609,0.060556,0.058759,0.059410,0.061673,0.064545,0.071150,0.068746,0.060513,0.053639,0.054275,0.053073,0.055364,0.055577,0.064771,0.064460,0.063922,0.064870,0.070302,0.072367,0.067515,0.060103,0.057656,0.066553,0.076667,0.075493,0.069184,0.063908,0.067685,0.063371,0.057670,0.051715,0.059509,0.061334,0.063738,0.064375,0.066398,0.068053,0.069213,0.076087,0.085876,0.086597,0.084291,0.085508,0.085522,0.088549,0.088252,0.086116,0.085324,0.079341,0.082919,0.088294,0.098748,0.095028,0.090968,0.091534,0.112752,0.119739,0.123700,0.123757,0.138015,0.145936,0.152839,0.155003,0.160421,0.165372,0.163321,0.161779,0.159077,0.167154,0.167211,0.159445,0.161538,0.172543,0.184850,0.188697,0.181526,0.172558,0.159841,0.167663,0.184793,0.196831,0.206803,0.212136,0.211768,0.199957,0.183364,0.180083,0.183110,0.191074,0.188754,0.182049,0.174623,0.168922,0.167621,0.162430,0.167182,0.174297,0.175387,0.164962,0.149897,0.140971,0.142315,0.142485,0.148143,0.146742,0.147620,0.136134,0.130914,0.119032,0.115340,0.106315,0.104604,0.107942,0.116627,0.120008,0.118254,0.106400,0.094914,0.090727,0.095409,0.100261,0.109767,0.110913,0.105467,0.099922,0.104420,0.110163,0.097305,0.085494,0.075974,0.082651,0.083881,0.085352,0.077473,0.072593,0.074729,0.072622,0.078704,0.074984,0.081151,0.075026,0.077841,0.075253,0.073018,0.079694,0.082353,0.084716,0.077035,0.074248,0.068958,0.061899,0.060923,0.067685,0.076144,0.076144,0.078067,0.077926,0.077700,0.073159,0.066949,0.065775,0.064163,0.064898,0.066893,0.070924,0.076342,0.073286,0.064842,0.060273,0.064828,0.072805,0.067812,0.062112,0.061065,0.065761,0.064644,0.060980,0.064856,0.065082,0.058929,0.049112,0.048716,0.055902,0.059608,0.060810,0.055647,0.049310,0.057783,0.064530,0.069835,0.062437,0.060160,0.058406,0.057147,0.057543,0.055124,0.052677,0.052493,0.058689,0.059438,0.057302,0.059113,0.059891,0.063668,0.060230,0.063455,0.060598,0.060145,0.060117,0.062762,0.065379,0.059990,0.051559,0.049282,0.051460,0.055577,0.055251,0.053837,0.056072,0.058377,0.059325,0.061786,0.062578,0.064389,0.064248,0.058689,0.058363,0.051814,0.053907,0.053709,0.059424,0.063767,0.066483,0.063470,0.058858,0.054487,0.054685,0.054445,0.054459,0.055039,0.053752,0.055294,0.054006,0.052224,0.046509,0.046863,0.048221,0.050541,0.049027,0.051828,0.059665,0.063908,0.060471,0.051955,0.053596,0.061546,0.066666,0.057840,0.055760,0.058660,0.062734,0.059028,0.053158,0.047754,0.047684,0.052196,0.053356,0.052663,0.047556,0.049834,0.053257,0.059198,0.058236)
lines(x, y,type="l",col=linecols[2],lwd=2)
x <- c(-10000.000000,-9950.000000,-9900.000000,-9850.000000,-9800.000000,-9750.000000,-9700.000000,-9650.000000,-9600.000000,-9550.000000,-9500.000000,-9450.000000,-9400.000000,-9350.000000,-9300.000000,-9250.000000,-9200.000000,-9150.000000,-9100.000000,-9050.000000,-9000.000000,-8950.000000,-8900.000000,-8850.000000,-8800.000000,-8750.000000,-8700.000000,-8650.000000,-8600.000000,-8550.000000,-8500.000000,-8450.000000,-8400.000000,-8350.000000,-8300.000000,-8250.000000,-8200.000000,-8150.000000,-8100.000000,-8050.000000,-8000.000000,-7950.000000,-7900.000000,-7850.000000,-7800.000000,-7750.000000,-7700.000000,-7650.000000,-7600.000000,-7550.000000,-7500.000000,-7450.000000,-7400.000000,-7350.000000,-7300.000000,-7250.000000,-7200.000000,-7150.000000,-7100.000000,-7050.000000,-7000.000000,-6950.000000,-6900.000000,-6850.000000,-6800.000000,-6750.000000,-6700.000000,-6650.000000,-6600.000000,-6550.000000,-6500.000000,-6450.000000,-6400.000000,-6350.000000,-6300.000000,-6250.000000,-6200.000000,-6150.000000,-6100.000000,-6050.000000,-6000.000000,-5950.000000,-5900.000000,-5850.000000,-5800.000000,-5750.000000,-5700.000000,-5650.000000,-5600.000000,-5550.000000,-5500.000000,-5450.000000,-5400.000000,-5350.000000,-5300.000000,-5250.000000,-5200.000000,-5150.000000,-5100.000000,-5050.000000,-5000.000000,-4950.000000,-4900.000000,-4850.000000,-4800.000000,-4750.000000,-4700.000000,-4650.000000,-4600.000000,-4550.000000,-4500.000000,-4450.000000,-4400.000000,-4350.000000,-4300.000000,-4250.000000,-4200.000000,-4150.000000,-4100.000000,-4050.000000,-4000.000000,-3950.000000,-3900.000000,-3850.000000,-3800.000000,-3750.000000,-3700.000000,-3650.000000,-3600.000000,-3550.000000,-3500.000000,-3450.000000,-3400.000000,-3350.000000,-3300.000000,-3250.000000,-3200.000000,-3150.000000,-3100.000000,-3050.000000,-3000.000000,-2950.000000,-2900.000000,-2850.000000,-2800.000000,-2750.000000,-2700.000000,-2650.000000,-2600.000000,-2550.000000,-2500.000000,-2450.000000,-2400.000000,-2350.000000,-2300.000000,-2250.000000,-2200.000000,-2150.000000,-2100.000000,-2050.000000,-2000.000000,-1950.000000,-1900.000000,-1850.000000,-1800.000000,-1750.000000,-1700.000000,-1650.000000,-1600.000000,-1550.000000,-1500.000000,-1450.000000,-1400.000000,-1350.000000,-1300.000000,-1250.000000,-1200.000000,-1150.000000,-1100.000000,-1050.000000,-1000.000000,-950.000000,-900.000000,-850.000000,-800.000000,-750.000000,-700.000000,-650.000000,-600.000000,-550.000000,-500.000000,-450.000000,-400.000000,-350.000000,-300.000000,-250.000000,-200.000000,-150.000000,-100.000000,-50.000000,0.000000,50.000000,100.000000,150.000000,200.000000,250.000000,300.000000,350.000000,400.000000,450.000000,500.000000,550.000000,600.000000,650.000000,700.000000,750.000000,800.000000,850.000000,900.000000,950.000000,1000.000000,1050.000000,1100.000000,1150.000000,1200.000000,1250.000000,1300.000000,1350.000000,1400.000000,1450.000000,1500.000000,1550.000000,1600.000000,1650.000000,1700.000000,1750.000000,1800.000000,1850.000000,1900.000000,1950.000000,2000.000000,2050.000000,2100.000000,2150.000000,2200.000000,2250.000000,2300.000000,2350.000000,2400.000000,2450.000000,2500.000000,2550.000000,2600.000000,2650.000000,2700.000000,2750.000000,2800.000000,2850.000000,2900.000000,2950.000000,3000.000000,3050.000000,3100.000000,3150.000000,3200.000000,3250.000000,3300.000000,3350.000000,3400.000000,3450.000000,3500.000000,3550.000000,3600.000000,3650.000000,3700.000000,3750.000000,3800.000000,3850.000000,3900.000000,3950.000000,4000.000000,4050.000000,4100.000000,4150.000000,4200.000000,4250.000000,4300.000000,4350.000000,4400.000000,4450.000000,4500.000000,4550.000000,4600.000000,4650.000000,4700.000000,4750.000000,4800.000000,4850.000000,4900.000000,4950.000000,5000.000000,5050.000000,5100.000000,5150.000000,5200.000000,5250.000000,5300.000000,5350.000000,5400.000000,5450.000000,5500.000000,5550.000000,5600.000000,5650.000000,5700.000000,5750.000000,5800.000000,5850.000000,5900.000000,5950.000000,6000.000000,6050.000000,6100.000000,6150.000000,6200.000000,6250.000000,6300.000000,6350.000000,6400.000000,6450.000000,6500.000000,6550.000000,6600.000000,6650.000000,6700.000000,6750.000000,6800.000000,6850.000000,6900.000000,6950.000000,7000.000000,7050.000000,7100.000000,7150.000000,7200.000000,7250.000000,7300.000000,7350.000000,7400.000000,7450.000000,7500.000000,7550.000000,7600.000000,7650.000000,7700.000000,7750.000000,7800.000000,7850.000000,7900.000000,7950.000000,8000.000000,8050.000000,8100.000000,8150.000000,8200.000000,8250.000000,8300.000000,8350.000000,8400.000000,8450.000000,8500.000000,8550.000000,8600.000000,8650.000000,8700.000000,8750.000000,8800.000000,8850.000000,8900.000000,8950.000000,9000.000000,9050.000000,9100.000000,9150.000000,9200.000000,9250.000000,9300.000000,9350.000000,9400.000000,9450.000000,9500.000000,9550.000000,9600.000000,9650.000000,9700.000000,9750.000000,9800.000000,9850.000000,9900.000000,9950.000000,10000.000000)
y<-c(0.050143,0.051149,0.050640,0.048955,0.047901,0.045738,0.049186,0.052349,0.058178,0.058172,0.054615,0.056488,0.056675,0.059530,0.054658,0.052191,0.047440,0.050107,0.053324,0.056057,0.055160,0.051476,0.052688,0.052767,0.056178,0.057924,0.052622,0.050543,0.046471,0.052191,0.051276,0.055670,0.053815,0.057081,0.057802,0.061608,0.062935,0.056857,0.054597,0.054191,0.055730,0.056015,0.053034,0.053846,0.057415,0.060335,0.059917,0.051216,0.046532,0.048998,0.053373,0.051713,0.050240,0.047949,0.048640,0.048671,0.054094,0.058869,0.059342,0.057645,0.058493,0.062408,0.065165,0.064159,0.059942,0.056088,0.055839,0.059693,0.066850,0.066310,0.065383,0.057918,0.059954,0.058796,0.059529,0.059687,0.059820,0.055191,0.052088,0.047949,0.049592,0.047786,0.050410,0.052046,0.053761,0.054573,0.057057,0.057409,0.052803,0.048786,0.048640,0.050658,0.056712,0.058566,0.060469,0.058384,0.057348,0.060396,0.058511,0.057669,0.051519,0.051979,0.056663,0.059245,0.063935,0.063420,0.066492,0.067262,0.062984,0.059742,0.051943,0.049749,0.048374,0.049931,0.050489,0.051888,0.050731,0.052597,0.049701,0.051319,0.055560,0.060251,0.057906,0.051482,0.050998,0.057190,0.063602,0.065626,0.064595,0.065304,0.062577,0.061966,0.059112,0.056924,0.056772,0.058863,0.063244,0.063062,0.064583,0.064850,0.063438,0.058972,0.057063,0.058263,0.062329,0.064765,0.068340,0.070528,0.070746,0.070606,0.069619,0.075024,0.078981,0.082799,0.078023,0.075648,0.073364,0.075327,0.076848,0.075418,0.073739,0.070128,0.072582,0.080908,0.085210,0.088664,0.083683,0.083538,0.082871,0.093615,0.104777,0.107704,0.110722,0.115109,0.123496,0.127489,0.124592,0.124023,0.123599,0.129858,0.141444,0.154079,0.163774,0.163968,0.171307,0.182299,0.201090,0.211603,0.223347,0.231509,0.246186,0.255760,0.264928,0.268122,0.271643,0.271776,0.277914,0.291325,0.323701,0.353273,0.360877,0.340390,0.321750,0.324647,0.349503,0.367173,0.369846,0.364804,0.357139,0.356957,0.349067,0.347243,0.342383,0.339463,0.322853,0.306928,0.295318,0.288882,0.282344,0.273412,0.255990,0.242774,0.232649,0.232097,0.224632,0.206489,0.187570,0.176269,0.165629,0.167379,0.161368,0.155812,0.141371,0.136736,0.138233,0.140656,0.134312,0.131937,0.125853,0.122235,0.112152,0.106013,0.100135,0.102995,0.103699,0.109801,0.103444,0.103886,0.099414,0.102977,0.102196,0.094851,0.090749,0.083617,0.083641,0.082520,0.082453,0.087198,0.086065,0.083877,0.078121,0.071237,0.070134,0.072115,0.075648,0.073891,0.072206,0.070667,0.071794,0.068128,0.066765,0.069770,0.076594,0.081538,0.076582,0.074424,0.074309,0.075588,0.072358,0.066050,0.063820,0.061238,0.056076,0.054088,0.056475,0.063541,0.069267,0.066807,0.065153,0.061887,0.059942,0.057203,0.055494,0.057469,0.061002,0.063196,0.064886,0.066831,0.065116,0.061578,0.059966,0.063238,0.063777,0.061420,0.054415,0.052088,0.052167,0.050840,0.049077,0.045962,0.047289,0.050440,0.055506,0.056851,0.052409,0.045950,0.045259,0.047804,0.049161,0.049507,0.048356,0.051888,0.054918,0.054694,0.052991,0.049367,0.048416,0.046932,0.048404,0.053040,0.055930,0.056906,0.054415,0.055482,0.054348,0.055257,0.055154,0.053252,0.052191,0.046726,0.046950,0.047634,0.050404,0.053797,0.055154,0.052397,0.049767,0.046762,0.044629,0.044932,0.047556,0.053597,0.057463,0.057015,0.057651,0.054749,0.053228,0.052379,0.048125,0.049264,0.051173,0.055609,0.053452,0.051967,0.051494,0.057591,0.057463,0.054603,0.054561,0.052888,0.053809,0.048222,0.047065,0.048707,0.047925,0.049386,0.048562,0.051319,0.048883,0.047313,0.047422,0.054021,0.058572,0.057657,0.052137,0.048046,0.045774,0.046216,0.048277,0.049688,0.051664,0.054458,0.057560,0.056560,0.052512,0.050670,0.048986,0.049992,0.050907,0.050295,0.049258)
lines(x, y,type="l",col=linecols[3],lwd=2)
x <- c(-10000.000000,-9950.000000,-9900.000000,-9850.000000,-9800.000000,-9750.000000,-9700.000000,-9650.000000,-9600.000000,-9550.000000,-9500.000000,-9450.000000,-9400.000000,-9350.000000,-9300.000000,-9250.000000,-9200.000000,-9150.000000,-9100.000000,-9050.000000,-9000.000000,-8950.000000,-8900.000000,-8850.000000,-8800.000000,-8750.000000,-8700.000000,-8650.000000,-8600.000000,-8550.000000,-8500.000000,-8450.000000,-8400.000000,-8350.000000,-8300.000000,-8250.000000,-8200.000000,-8150.000000,-8100.000000,-8050.000000,-8000.000000,-7950.000000,-7900.000000,-7850.000000,-7800.000000,-7750.000000,-7700.000000,-7650.000000,-7600.000000,-7550.000000,-7500.000000,-7450.000000,-7400.000000,-7350.000000,-7300.000000,-7250.000000,-7200.000000,-7150.000000,-7100.000000,-7050.000000,-7000.000000,-6950.000000,-6900.000000,-6850.000000,-6800.000000,-6750.000000,-6700.000000,-6650.000000,-6600.000000,-6550.000000,-6500.000000,-6450.000000,-6400.000000,-6350.000000,-6300.000000,-6250.000000,-6200.000000,-6150.000000,-6100.000000,-6050.000000,-6000.000000,-5950.000000,-5900.000000,-5850.000000,-5800.000000,-5750.000000,-5700.000000,-5650.000000,-5600.000000,-5550.000000,-5500.000000,-5450.000000,-5400.000000,-5350.000000,-5300.000000,-5250.000000,-5200.000000,-5150.000000,-5100.000000,-5050.000000,-5000.000000,-4950.000000,-4900.000000,-4850.000000,-4800.000000,-4750.000000,-4700.000000,-4650.000000,-4600.000000,-4550.000000,-4500.000000,-4450.000000,-4400.000000,-4350.000000,-4300.000000,-4250.000000,-4200.000000,-4150.000000,-4100.000000,-4050.000000,-4000.000000,-3950.000000,-3900.000000,-3850.000000,-3800.000000,-3750.000000,-3700.000000,-3650.000000,-3600.000000,-3550.000000,-3500.000000,-3450.000000,-3400.000000,-3350.000000,-3300.000000,-3250.000000,-3200.000000,-3150.000000,-3100.000000,-3050.000000,-3000.000000,-2950.000000,-2900.000000,-2850.000000,-2800.000000,-2750.000000,-2700.000000,-2650.000000,-2600.000000,-2550.000000,-2500.000000,-2450.000000,-2400.000000,-2350.000000,-2300.000000,-2250.000000,-2200.000000,-2150.000000,-2100.000000,-2050.000000,-2000.000000,-1950.000000,-1900.000000,-1850.000000,-1800.000000,-1750.000000,-1700.000000,-1650.000000,-1600.000000,-1550.000000,-1500.000000,-1450.000000,-1400.000000,-1350.000000,-1300.000000,-1250.000000,-1200.000000,-1150.000000,-1100.000000,-1050.000000,-1000.000000,-950.000000,-900.000000,-850.000000,-800.000000,-750.000000,-700.000000,-650.000000,-600.000000,-550.000000,-500.000000,-450.000000,-400.000000,-350.000000,-300.000000,-250.000000,-200.000000,-150.000000,-100.000000,-50.000000,0.000000,50.000000,100.000000,150.000000,200.000000,250.000000,300.000000,350.000000,400.000000,450.000000,500.000000,550.000000,600.000000,650.000000,700.000000,750.000000,800.000000,850.000000,900.000000,950.000000,1000.000000,1050.000000,1100.000000,1150.000000,1200.000000,1250.000000,1300.000000,1350.000000,1400.000000,1450.000000,1500.000000,1550.000000,1600.000000,1650.000000,1700.000000,1750.000000,1800.000000,1850.000000,1900.000000,1950.000000,2000.000000,2050.000000,2100.000000,2150.000000,2200.000000,2250.000000,2300.000000,2350.000000,2400.000000,2450.000000,2500.000000,2550.000000,2600.000000,2650.000000,2700.000000,2750.000000,2800.000000,2850.000000,2900.000000,2950.000000,3000.000000,3050.000000,3100.000000,3150.000000,3200.000000,3250.000000,3300.000000,3350.000000,3400.000000,3450.000000,3500.000000,3550.000000,3600.000000,3650.000000,3700.000000,3750.000000,3800.000000,3850.000000,3900.000000,3950.000000,4000.000000,4050.000000,4100.000000,4150.000000,4200.000000,4250.000000,4300.000000,4350.000000,4400.000000,4450.000000,4500.000000,4550.000000,4600.000000,4650.000000,4700.000000,4750.000000,4800.000000,4850.000000,4900.000000,4950.000000,5000.000000,5050.000000,5100.000000,5150.000000,5200.000000,5250.000000,5300.000000,5350.000000,5400.000000,5450.000000,5500.000000,5550.000000,5600.000000,5650.000000,5700.000000,5750.000000,5800.000000,5850.000000,5900.000000,5950.000000,6000.000000,6050.000000,6100.000000,6150.000000,6200.000000,6250.000000,6300.000000,6350.000000,6400.000000,6450.000000,6500.000000,6550.000000,6600.000000,6650.000000,6700.000000,6750.000000,6800.000000,6850.000000,6900.000000,6950.000000,7000.000000,7050.000000,7100.000000,7150.000000,7200.000000,7250.000000,7300.000000,7350.000000,7400.000000,7450.000000,7500.000000,7550.000000,7600.000000,7650.000000,7700.000000,7750.000000,7800.000000,7850.000000,7900.000000,7950.000000,8000.000000,8050.000000,8100.000000,8150.000000,8200.000000,8250.000000,8300.000000,8350.000000,8400.000000,8450.000000,8500.000000,8550.000000,8600.000000,8650.000000,8700.000000,8750.000000,8800.000000,8850.000000,8900.000000,8950.000000,9000.000000,9050.000000,9100.000000,9150.000000,9200.000000,9250.000000,9300.000000,9350.000000,9400.000000,9450.000000,9500.000000,9550.000000,9600.000000,9650.000000,9700.000000,9750.000000,9800.000000,9850.000000,9900.000000,9950.000000,10000.000000)
y<-c(0.051217,0.048632,0.048091,0.044569,0.046177,0.047368,0.045157,0.046392,0.050628,0.057156,0.058999,0.053131,0.050360,0.048378,0.052322,0.051178,0.050920,0.048517,0.047182,0.043745,0.042534,0.041113,0.044870,0.045119,0.046627,0.047656,0.047756,0.049350,0.048809,0.049187,0.048393,0.048776,0.054213,0.057936,0.062636,0.065671,0.063024,0.060482,0.059860,0.063943,0.060803,0.055285,0.055084,0.058075,0.061105,0.060717,0.056051,0.051977,0.047143,0.046799,0.047053,0.047206,0.048149,0.051284,0.052973,0.056414,0.058764,0.064101,0.065877,0.061598,0.058573,0.059846,0.063886,0.070548,0.076402,0.077163,0.075942,0.074353,0.078536,0.079307,0.074468,0.065479,0.058597,0.060062,0.068375,0.074530,0.078134,0.077665,0.079024,0.075597,0.070318,0.062952,0.060990,0.064565,0.068131,0.069653,0.067648,0.064230,0.065537,0.070208,0.073271,0.076756,0.078015,0.083222,0.086764,0.089741,0.090813,0.086376,0.081853,0.082868,0.081293,0.083241,0.078440,0.079623,0.075813,0.073961,0.073487,0.073195,0.073650,0.075119,0.074185,0.072754,0.068073,0.068715,0.067557,0.066044,0.068547,0.074109,0.071816,0.070902,0.070132,0.077225,0.081456,0.082590,0.078187,0.073965,0.073731,0.076569,0.077373,0.076880,0.077957,0.076899,0.076373,0.075775,0.075827,0.071075,0.069921,0.071735,0.074128,0.077593,0.082312,0.087840,0.092655,0.092981,0.090908,0.090569,0.088635,0.094886,0.097810,0.104482,0.112245,0.118022,0.119257,0.116443,0.113801,0.116797,0.118132,0.123890,0.127030,0.128169,0.127681,0.132730,0.140967,0.150420,0.159475,0.171881,0.183555,0.190409,0.194070,0.201589,0.208438,0.223654,0.243632,0.275603,0.306417,0.325949,0.343414,0.360582,0.378856,0.401538,0.427991,0.467166,0.509984,0.552648,0.597298,0.637101,0.681431,0.727177,0.788517,0.873400,0.963970,1.041875,1.088746,1.091269,1.066941,1.046264,1.081237,1.174683,1.311262,1.420186,1.439690,1.406158,1.398089,1.427170,1.474065,1.507463,1.548553,1.553765,1.524354,1.484432,1.458744,1.404378,1.342401,1.264711,1.215696,1.158946,1.089120,1.011937,0.936952,0.882566,0.824744,0.774154,0.708291,0.646544,0.596968,0.552648,0.515134,0.473527,0.451463,0.429963,0.407276,0.370992,0.337991,0.303253,0.285501,0.282242,0.271444,0.253802,0.226970,0.215421,0.203796,0.192744,0.176371,0.169775,0.169890,0.171991,0.165142,0.159198,0.160375,0.158997,0.151324,0.140733,0.137330,0.132802,0.123345,0.114849,0.111700,0.110465,0.107292,0.101199,0.097360,0.094752,0.097944,0.098207,0.094795,0.086438,0.083059,0.082911,0.084332,0.080283,0.074152,0.067753,0.066097,0.068509,0.073142,0.077292,0.072424,0.066585,0.061741,0.065719,0.071366,0.073257,0.072242,0.070600,0.073573,0.074128,0.074401,0.067461,0.065211,0.064532,0.065465,0.062641,0.061866,0.061186,0.061593,0.057841,0.057817,0.060305,0.063957,0.062847,0.060363,0.055050,0.058755,0.060775,0.060516,0.055419,0.051030,0.053686,0.055194,0.053155,0.046459,0.041845,0.042424,0.044190,0.043013,0.045669,0.045717,0.045301,0.040696,0.039787,0.042333,0.043128,0.044387,0.042865,0.043946,0.044348,0.044918,0.045928,0.046249,0.048335,0.045038,0.042759,0.039739,0.040381,0.040759,0.040854,0.038102,0.036882,0.035590,0.038423,0.038820,0.040634,0.040390,0.041596,0.040835,0.043334,0.044535,0.047703,0.046421,0.043592,0.040878,0.038485,0.039270,0.036963,0.037222,0.034762,0.035116,0.033642,0.034570,0.037375,0.039466,0.043109,0.045607,0.050010,0.049259,0.047325,0.042151,0.040749,0.037595,0.035025,0.034288,0.036456,0.036092,0.034958,0.034561,0.035834,0.033096,0.029473,0.028831,0.032871,0.035953,0.036618,0.034977,0.036844,0.041960,0.041869,0.041730,0.039433,0.042553,0.043286,0.046875,0.054323,0.055768,0.057194,0.052308,0.050829,0.050106,0.055117,0.059803,0.061215,0.058645)
lines(x, y,type="l",col=linecols[4],lwd=2)
# legend("topleft",legend=c("hiF-T","6d","24d","niPSC-T"),col=linecols,pch=15,bty="n")
abline(v=0.000000,lty=2,col=c("black"))
dev.off()
