# Supplementary material for: Unique molecular events during reprogramming of human somatic cells to induced pluripotent stem cells (iPSCs) at naïve state
Source: eLife. 2018 Jan 30;7:e29518. doi: 10.7554/eLife.29518 (PMC5807049; doi:10.7554/eLife.29518)
Supplement: Source data 1. — The Source Data files include the source R code for Figures 2–6. The R scripts use the data in the ‘Expression Data’ folder with the relative path. The ‘Expression Data’ folder contains the non-redundant related gene expression, methylation and histone modification tables for the main figures and figure supplements. [file elife-29518-data1.zip › Source Data/Figure 5-source code data/Fig5D/K4me3_c1.R]

library(gplots)
pdf("K4me3_c1.pdf",,height=3.5,width=4.1)
cr <- colorRampPalette(col=c("#C8524D", "#BDD791", "#447CBE", "#775A9C"), bias=1)
linecols <- cr(3)
linecols <- c(linecols, "black")
x<-c(-10000.000000,-9950.000000,-9900.000000,-9850.000000,-9800.000000,-9750.000000,-9700.000000,-9650.000000,-9600.000000,-9550.000000,-9500.000000,-9450.000000,-9400.000000,-9350.000000,-9300.000000,-9250.000000,-9200.000000,-9150.000000,-9100.000000,-9050.000000,-9000.000000,-8950.000000,-8900.000000,-8850.000000,-8800.000000,-8750.000000,-8700.000000,-8650.000000,-8600.000000,-8550.000000,-8500.000000,-8450.000000,-8400.000000,-8350.000000,-8300.000000,-8250.000000,-8200.000000,-8150.000000,-8100.000000,-8050.000000,-8000.000000,-7950.000000,-7900.000000,-7850.000000,-7800.000000,-7750.000000,-7700.000000,-7650.000000,-7600.000000,-7550.000000,-7500.000000,-7450.000000,-7400.000000,-7350.000000,-7300.000000,-7250.000000,-7200.000000,-7150.000000,-7100.000000,-7050.000000,-7000.000000,-6950.000000,-6900.000000,-6850.000000,-6800.000000,-6750.000000,-6700.000000,-6650.000000,-6600.000000,-6550.000000,-6500.000000,-6450.000000,-6400.000000,-6350.000000,-6300.000000,-6250.000000,-6200.000000,-6150.000000,-6100.000000,-6050.000000,-6000.000000,-5950.000000,-5900.000000,-5850.000000,-5800.000000,-5750.000000,-5700.000000,-5650.000000,-5600.000000,-5550.000000,-5500.000000,-5450.000000,-5400.000000,-5350.000000,-5300.000000,-5250.000000,-5200.000000,-5150.000000,-5100.000000,-5050.000000,-5000.000000,-4950.000000,-4900.000000,-4850.000000,-4800.000000,-4750.000000,-4700.000000,-4650.000000,-4600.000000,-4550.000000,-4500.000000,-4450.000000,-4400.000000,-4350.000000,-4300.000000,-4250.000000,-4200.000000,-4150.000000,-4100.000000,-4050.000000,-4000.000000,-3950.000000,-3900.000000,-3850.000000,-3800.000000,-3750.000000,-3700.000000,-3650.000000,-3600.000000,-3550.000000,-3500.000000,-3450.000000,-3400.000000,-3350.000000,-3300.000000,-3250.000000,-3200.000000,-3150.000000,-3100.000000,-3050.000000,-3000.000000,-2950.000000,-2900.000000,-2850.000000,-2800.000000,-2750.000000,-2700.000000,-2650.000000,-2600.000000,-2550.000000,-2500.000000,-2450.000000,-2400.000000,-2350.000000,-2300.000000,-2250.000000,-2200.000000,-2150.000000,-2100.000000,-2050.000000,-2000.000000,-1950.000000,-1900.000000,-1850.000000,-1800.000000,-1750.000000,-1700.000000,-1650.000000,-1600.000000,-1550.000000,-1500.000000,-1450.000000,-1400.000000,-1350.000000,-1300.000000,-1250.000000,-1200.000000,-1150.000000,-1100.000000,-1050.000000,-1000.000000,-950.000000,-900.000000,-850.000000,-800.000000,-750.000000,-700.000000,-650.000000,-600.000000,-550.000000,-500.000000,-450.000000,-400.000000,-350.000000,-300.000000,-250.000000,-200.000000,-150.000000,-100.000000,-50.000000,0.000000,50.000000,100.000000,150.000000,200.000000,250.000000,300.000000,350.000000,400.000000,450.000000,500.000000,550.000000,600.000000,650.000000,700.000000,750.000000,800.000000,850.000000,900.000000,950.000000,1000.000000,1050.000000,1100.000000,1150.000000,1200.000000,1250.000000,1300.000000,1350.000000,1400.000000,1450.000000,1500.000000,1550.000000,1600.000000,1650.000000,1700.000000,1750.000000,1800.000000,1850.000000,1900.000000,1950.000000,2000.000000,2050.000000,2100.000000,2150.000000,2200.000000,2250.000000,2300.000000,2350.000000,2400.000000,2450.000000,2500.000000,2550.000000,2600.000000,2650.000000,2700.000000,2750.000000,2800.000000,2850.000000,2900.000000,2950.000000,3000.000000,3050.000000,3100.000000,3150.000000,3200.000000,3250.000000,3300.000000,3350.000000,3400.000000,3450.000000,3500.000000,3550.000000,3600.000000,3650.000000,3700.000000,3750.000000,3800.000000,3850.000000,3900.000000,3950.000000,4000.000000,4050.000000,4100.000000,4150.000000,4200.000000,4250.000000,4300.000000,4350.000000,4400.000000,4450.000000,4500.000000,4550.000000,4600.000000,4650.000000,4700.000000,4750.000000,4800.000000,4850.000000,4900.000000,4950.000000,5000.000000,5050.000000,5100.000000,5150.000000,5200.000000,5250.000000,5300.000000,5350.000000,5400.000000,5450.000000,5500.000000,5550.000000,5600.000000,5650.000000,5700.000000,5750.000000,5800.000000,5850.000000,5900.000000,5950.000000,6000.000000,6050.000000,6100.000000,6150.000000,6200.000000,6250.000000,6300.000000,6350.000000,6400.000000,6450.000000,6500.000000,6550.000000,6600.000000,6650.000000,6700.000000,6750.000000,6800.000000,6850.000000,6900.000000,6950.000000,7000.000000,7050.000000,7100.000000,7150.000000,7200.000000,7250.000000,7300.000000,7350.000000,7400.000000,7450.000000,7500.000000,7550.000000,7600.000000,7650.000000,7700.000000,7750.000000,7800.000000,7850.000000,7900.000000,7950.000000,8000.000000,8050.000000,8100.000000,8150.000000,8200.000000,8250.000000,8300.000000,8350.000000,8400.000000,8450.000000,8500.000000,8550.000000,8600.000000,8650.000000,8700.000000,8750.000000,8800.000000,8850.000000,8900.000000,8950.000000,9000.000000,9050.000000,9100.000000,9150.000000,9200.000000,9250.000000,9300.000000,9350.000000,9400.000000,9450.000000,9500.000000,9550.000000,9600.000000,9650.000000,9700.000000,9750.000000,9800.000000,9850.000000,9900.000000,9950.000000,10000.000000)
y<-c(0.061174,0.061060,0.058147,0.054730,0.051018,0.050183,0.049517,0.053107,0.058532,0.060426,0.061889,0.061483,0.063333,0.066254,0.067124,0.066696,0.061716,0.061355,0.061353,0.063626,0.059610,0.059139,0.059331,0.062586,0.061943,0.060385,0.059315,0.058659,0.058963,0.059841,0.063182,0.067788,0.065905,0.062789,0.055595,0.055519,0.057142,0.059285,0.059843,0.058353,0.058621,0.059773,0.060269,0.058600,0.055310,0.054757,0.055806,0.057115,0.056532,0.056025,0.055399,0.056429,0.056922,0.057773,0.056456,0.055104,0.053622,0.055294,0.059662,0.063469,0.066840,0.065978,0.065333,0.065596,0.067471,0.068666,0.066609,0.064835,0.064461,0.064818,0.066783,0.070790,0.072007,0.068615,0.064401,0.063596,0.064070,0.066970,0.070658,0.073535,0.072815,0.070230,0.070579,0.069400,0.073527,0.080499,0.085984,0.086488,0.083268,0.080624,0.081380,0.081364,0.080702,0.075299,0.075107,0.080315,0.090522,0.094473,0.090959,0.085897,0.084114,0.085862,0.084309,0.082179,0.081751,0.080234,0.080811,0.080472,0.083778,0.084293,0.083626,0.080640,0.080179,0.080453,0.082892,0.082201,0.083970,0.085163,0.090604,0.092742,0.096489,0.092698,0.089723,0.089685,0.095486,0.098147,0.093828,0.090070,0.088967,0.093311,0.095841,0.102499,0.105323,0.102613,0.094869,0.087867,0.085688,0.086750,0.089165,0.094213,0.101816,0.110826,0.113132,0.110346,0.108582,0.113259,0.119806,0.124331,0.125735,0.120481,0.114731,0.110669,0.111999,0.117546,0.122616,0.124534,0.117958,0.116310,0.121372,0.130135,0.132371,0.134647,0.142524,0.148575,0.149469,0.146244,0.146111,0.145908,0.143814,0.144906,0.151076,0.159822,0.168033,0.180050,0.188477,0.197414,0.205830,0.222256,0.236859,0.256111,0.272236,0.294621,0.311283,0.330085,0.353345,0.375697,0.401344,0.423902,0.453449,0.489011,0.526469,0.570176,0.601503,0.626806,0.632854,0.648917,0.691183,0.797771,0.931472,1.054871,1.101848,1.090197,1.067262,1.066601,1.132419,1.229168,1.326457,1.364102,1.342902,1.305118,1.267524,1.223548,1.162613,1.117299,1.080334,1.046563,0.996534,0.950594,0.915057,0.885540,0.851176,0.809948,0.764764,0.719878,0.679431,0.636897,0.605971,0.580021,0.551106,0.511588,0.477519,0.455400,0.439849,0.422236,0.401355,0.386723,0.364696,0.344159,0.319918,0.309074,0.301354,0.291917,0.276889,0.266885,0.261162,0.261197,0.247548,0.237075,0.224191,0.218625,0.205096,0.193921,0.184770,0.179690,0.172664,0.167559,0.168382,0.167521,0.162283,0.155463,0.153956,0.150366,0.149726,0.143014,0.138961,0.128802,0.119684,0.113238,0.117798,0.124196,0.130168,0.125106,0.121892,0.118400,0.116161,0.109067,0.102025,0.098025,0.100266,0.102117,0.105970,0.105453,0.100415,0.094630,0.089365,0.088417,0.087352,0.088739,0.089094,0.089379,0.088455,0.084423,0.080310,0.078044,0.082344,0.086130,0.086222,0.089522,0.092167,0.092208,0.089390,0.088677,0.092503,0.094671,0.089493,0.087702,0.083678,0.081570,0.075516,0.068869,0.068685,0.069425,0.071666,0.070341,0.068547,0.068899,0.071975,0.076394,0.077865,0.076771,0.074836,0.073595,0.070208,0.066775,0.064152,0.064602,0.063629,0.063908,0.061895,0.062255,0.062317,0.062813,0.062474,0.065791,0.068999,0.068013,0.065146,0.061897,0.062014,0.060626,0.060006,0.059960,0.059185,0.062109,0.062030,0.064255,0.063832,0.066501,0.070370,0.070828,0.072438,0.070647,0.075354,0.078651,0.080889,0.078410,0.074194,0.068287,0.063832,0.065068,0.070354,0.074210,0.073180,0.070723,0.071530,0.069381,0.065867,0.062274,0.062320,0.063799,0.065119,0.064225,0.060952,0.057223,0.055928,0.060006,0.064122,0.067498,0.065794,0.063948,0.063461,0.069400,0.075256,0.077939,0.077118,0.072221,0.074589,0.074080,0.079304,0.079499,0.080467,0.079068,0.073747,0.070457,0.067140,0.067116,0.063266,0.062125,0.061846,0.068598,0.070238)
plot(x, y,type="l",main="",xlab="Relative Distance from TSS (bp)",ylab="Reads per million",col=linecols[1],ylim=c(0,3),xaxt="s",yaxt="s",lwd=2)
x <- c(-10000.000000,-9950.000000,-9900.000000,-9850.000000,-9800.000000,-9750.000000,-9700.000000,-9650.000000,-9600.000000,-9550.000000,-9500.000000,-9450.000000,-9400.000000,-9350.000000,-9300.000000,-9250.000000,-9200.000000,-9150.000000,-9100.000000,-9050.000000,-9000.000000,-8950.000000,-8900.000000,-8850.000000,-8800.000000,-8750.000000,-8700.000000,-8650.000000,-8600.000000,-8550.000000,-8500.000000,-8450.000000,-8400.000000,-8350.000000,-8300.000000,-8250.000000,-8200.000000,-8150.000000,-8100.000000,-8050.000000,-8000.000000,-7950.000000,-7900.000000,-7850.000000,-7800.000000,-7750.000000,-7700.000000,-7650.000000,-7600.000000,-7550.000000,-7500.000000,-7450.000000,-7400.000000,-7350.000000,-7300.000000,-7250.000000,-7200.000000,-7150.000000,-7100.000000,-7050.000000,-7000.000000,-6950.000000,-6900.000000,-6850.000000,-6800.000000,-6750.000000,-6700.000000,-6650.000000,-6600.000000,-6550.000000,-6500.000000,-6450.000000,-6400.000000,-6350.000000,-6300.000000,-6250.000000,-6200.000000,-6150.000000,-6100.000000,-6050.000000,-6000.000000,-5950.000000,-5900.000000,-5850.000000,-5800.000000,-5750.000000,-5700.000000,-5650.000000,-5600.000000,-5550.000000,-5500.000000,-5450.000000,-5400.000000,-5350.000000,-5300.000000,-5250.000000,-5200.000000,-5150.000000,-5100.000000,-5050.000000,-5000.000000,-4950.000000,-4900.000000,-4850.000000,-4800.000000,-4750.000000,-4700.000000,-4650.000000,-4600.000000,-4550.000000,-4500.000000,-4450.000000,-4400.000000,-4350.000000,-4300.000000,-4250.000000,-4200.000000,-4150.000000,-4100.000000,-4050.000000,-4000.000000,-3950.000000,-3900.000000,-3850.000000,-3800.000000,-3750.000000,-3700.000000,-3650.000000,-3600.000000,-3550.000000,-3500.000000,-3450.000000,-3400.000000,-3350.000000,-3300.000000,-3250.000000,-3200.000000,-3150.000000,-3100.000000,-3050.000000,-3000.000000,-2950.000000,-2900.000000,-2850.000000,-2800.000000,-2750.000000,-2700.000000,-2650.000000,-2600.000000,-2550.000000,-2500.000000,-2450.000000,-2400.000000,-2350.000000,-2300.000000,-2250.000000,-2200.000000,-2150.000000,-2100.000000,-2050.000000,-2000.000000,-1950.000000,-1900.000000,-1850.000000,-1800.000000,-1750.000000,-1700.000000,-1650.000000,-1600.000000,-1550.000000,-1500.000000,-1450.000000,-1400.000000,-1350.000000,-1300.000000,-1250.000000,-1200.000000,-1150.000000,-1100.000000,-1050.000000,-1000.000000,-950.000000,-900.000000,-850.000000,-800.000000,-750.000000,-700.000000,-650.000000,-600.000000,-550.000000,-500.000000,-450.000000,-400.000000,-350.000000,-300.000000,-250.000000,-200.000000,-150.000000,-100.000000,-50.000000,0.000000,50.000000,100.000000,150.000000,200.000000,250.000000,300.000000,350.000000,400.000000,450.000000,500.000000,550.000000,600.000000,650.000000,700.000000,750.000000,800.000000,850.000000,900.000000,950.000000,1000.000000,1050.000000,1100.000000,1150.000000,1200.000000,1250.000000,1300.000000,1350.000000,1400.000000,1450.000000,1500.000000,1550.000000,1600.000000,1650.000000,1700.000000,1750.000000,1800.000000,1850.000000,1900.000000,1950.000000,2000.000000,2050.000000,2100.000000,2150.000000,2200.000000,2250.000000,2300.000000,2350.000000,2400.000000,2450.000000,2500.000000,2550.000000,2600.000000,2650.000000,2700.000000,2750.000000,2800.000000,2850.000000,2900.000000,2950.000000,3000.000000,3050.000000,3100.000000,3150.000000,3200.000000,3250.000000,3300.000000,3350.000000,3400.000000,3450.000000,3500.000000,3550.000000,3600.000000,3650.000000,3700.000000,3750.000000,3800.000000,3850.000000,3900.000000,3950.000000,4000.000000,4050.000000,4100.000000,4150.000000,4200.000000,4250.000000,4300.000000,4350.000000,4400.000000,4450.000000,4500.000000,4550.000000,4600.000000,4650.000000,4700.000000,4750.000000,4800.000000,4850.000000,4900.000000,4950.000000,5000.000000,5050.000000,5100.000000,5150.000000,5200.000000,5250.000000,5300.000000,5350.000000,5400.000000,5450.000000,5500.000000,5550.000000,5600.000000,5650.000000,5700.000000,5750.000000,5800.000000,5850.000000,5900.000000,5950.000000,6000.000000,6050.000000,6100.000000,6150.000000,6200.000000,6250.000000,6300.000000,6350.000000,6400.000000,6450.000000,6500.000000,6550.000000,6600.000000,6650.000000,6700.000000,6750.000000,6800.000000,6850.000000,6900.000000,6950.000000,7000.000000,7050.000000,7100.000000,7150.000000,7200.000000,7250.000000,7300.000000,7350.000000,7400.000000,7450.000000,7500.000000,7550.000000,7600.000000,7650.000000,7700.000000,7750.000000,7800.000000,7850.000000,7900.000000,7950.000000,8000.000000,8050.000000,8100.000000,8150.000000,8200.000000,8250.000000,8300.000000,8350.000000,8400.000000,8450.000000,8500.000000,8550.000000,8600.000000,8650.000000,8700.000000,8750.000000,8800.000000,8850.000000,8900.000000,8950.000000,9000.000000,9050.000000,9100.000000,9150.000000,9200.000000,9250.000000,9300.000000,9350.000000,9400.000000,9450.000000,9500.000000,9550.000000,9600.000000,9650.000000,9700.000000,9750.000000,9800.000000,9850.000000,9900.000000,9950.000000,10000.000000)
y<-c(0.062263,0.065231,0.061146,0.058838,0.052786,0.050503,0.051524,0.053541,0.054816,0.054556,0.057962,0.063874,0.067768,0.069297,0.068885,0.067768,0.061895,0.058971,0.058305,0.059542,0.060886,0.062421,0.068733,0.071593,0.071187,0.066988,0.061311,0.063170,0.060614,0.061546,0.059301,0.060353,0.054962,0.050750,0.048828,0.054721,0.057683,0.059897,0.058019,0.056865,0.054765,0.055539,0.056573,0.060258,0.056643,0.050452,0.045562,0.049228,0.056852,0.061908,0.065142,0.064667,0.061863,0.059516,0.055901,0.054423,0.056415,0.056459,0.060582,0.061273,0.066830,0.067014,0.066608,0.065269,0.070604,0.067515,0.061749,0.052127,0.051752,0.058007,0.065092,0.073788,0.080911,0.083011,0.082376,0.075925,0.074105,0.075101,0.082846,0.079801,0.076807,0.072253,0.076668,0.079376,0.080543,0.078190,0.078964,0.081203,0.084717,0.084901,0.087857,0.092665,0.090394,0.086544,0.085104,0.089817,0.093813,0.094929,0.090184,0.086150,0.087387,0.088174,0.085167,0.081438,0.082326,0.087698,0.081717,0.076287,0.073743,0.078685,0.084971,0.085053,0.090089,0.093603,0.092855,0.088237,0.085668,0.085135,0.089220,0.094694,0.104310,0.101976,0.101158,0.102686,0.109974,0.102458,0.094491,0.088783,0.102236,0.110171,0.114700,0.111700,0.108541,0.106505,0.101488,0.097935,0.102908,0.099141,0.102788,0.098703,0.105477,0.102978,0.104722,0.105718,0.109911,0.108757,0.114611,0.122185,0.124601,0.113349,0.100219,0.096686,0.101532,0.109194,0.114738,0.112474,0.106207,0.101044,0.110774,0.120041,0.123085,0.121341,0.123384,0.134813,0.139812,0.141956,0.139564,0.140706,0.140408,0.142381,0.152954,0.173258,0.186686,0.188919,0.190416,0.201782,0.212058,0.225746,0.234924,0.250033,0.250306,0.261508,0.273325,0.296933,0.309809,0.332022,0.346338,0.373949,0.397120,0.442859,0.485027,0.532434,0.563553,0.576911,0.586832,0.603095,0.674770,0.808074,0.973511,1.075614,1.114471,1.106815,1.105666,1.119519,1.191239,1.284183,1.346927,1.340965,1.302812,1.272448,1.235729,1.189292,1.112504,1.047806,0.987561,0.939494,0.887519,0.851155,0.827547,0.813491,0.807065,0.770720,0.735739,0.679953,0.638685,0.591430,0.557185,0.540350,0.517103,0.495100,0.467444,0.443398,0.413599,0.389248,0.366832,0.356176,0.344892,0.345488,0.338492,0.328236,0.313748,0.298462,0.272659,0.250433,0.235952,0.235876,0.225480,0.218655,0.218433,0.217418,0.209381,0.191703,0.183559,0.183584,0.188088,0.188228,0.179855,0.166991,0.158517,0.158333,0.158974,0.151990,0.141835,0.131204,0.133082,0.129099,0.129092,0.121474,0.121233,0.125921,0.132517,0.128946,0.118518,0.107190,0.101151,0.105775,0.105325,0.109029,0.107063,0.105921,0.100549,0.093134,0.085078,0.080924,0.081247,0.084178,0.093058,0.091555,0.090438,0.082738,0.081158,0.082979,0.080353,0.082509,0.078811,0.077847,0.075196,0.082256,0.089157,0.085871,0.081863,0.075995,0.083353,0.082871,0.084628,0.082053,0.079617,0.075462,0.074378,0.069500,0.068320,0.066741,0.070864,0.069735,0.064077,0.059440,0.062872,0.074314,0.080968,0.084089,0.078361,0.081469,0.083214,0.083924,0.075564,0.067743,0.063278,0.065314,0.064857,0.065808,0.068251,0.067413,0.069424,0.068568,0.069208,0.064876,0.056732,0.052964,0.047744,0.046894,0.049913,0.056757,0.057448,0.053649,0.047928,0.047718,0.050262,0.056034,0.059041,0.064223,0.067933,0.069843,0.071847,0.073312,0.080917,0.083924,0.089024,0.086709,0.082288,0.078425,0.076509,0.076059,0.070896,0.068568,0.067489,0.065022,0.063734,0.061635,0.062808,0.062986,0.062206,0.059592,0.056668,0.055032,0.055108,0.054163,0.057797,0.053535,0.051892,0.051499,0.060290,0.071352,0.075596,0.076737,0.074251,0.074073,0.076217,0.075748,0.074784,0.074061,0.073927,0.070375,0.069747,0.067312,0.069399,0.063265,0.063449,0.060962,0.058698,0.054918,0.056770)
lines(x, y,type="l",col=linecols[2],lwd=2)
x <- c(-10000.000000,-9950.000000,-9900.000000,-9850.000000,-9800.000000,-9750.000000,-9700.000000,-9650.000000,-9600.000000,-9550.000000,-9500.000000,-9450.000000,-9400.000000,-9350.000000,-9300.000000,-9250.000000,-9200.000000,-9150.000000,-9100.000000,-9050.000000,-9000.000000,-8950.000000,-8900.000000,-8850.000000,-8800.000000,-8750.000000,-8700.000000,-8650.000000,-8600.000000,-8550.000000,-8500.000000,-8450.000000,-8400.000000,-8350.000000,-8300.000000,-8250.000000,-8200.000000,-8150.000000,-8100.000000,-8050.000000,-8000.000000,-7950.000000,-7900.000000,-7850.000000,-7800.000000,-7750.000000,-7700.000000,-7650.000000,-7600.000000,-7550.000000,-7500.000000,-7450.000000,-7400.000000,-7350.000000,-7300.000000,-7250.000000,-7200.000000,-7150.000000,-7100.000000,-7050.000000,-7000.000000,-6950.000000,-6900.000000,-6850.000000,-6800.000000,-6750.000000,-6700.000000,-6650.000000,-6600.000000,-6550.000000,-6500.000000,-6450.000000,-6400.000000,-6350.000000,-6300.000000,-6250.000000,-6200.000000,-6150.000000,-6100.000000,-6050.000000,-6000.000000,-5950.000000,-5900.000000,-5850.000000,-5800.000000,-5750.000000,-5700.000000,-5650.000000,-5600.000000,-5550.000000,-5500.000000,-5450.000000,-5400.000000,-5350.000000,-5300.000000,-5250.000000,-5200.000000,-5150.000000,-5100.000000,-5050.000000,-5000.000000,-4950.000000,-4900.000000,-4850.000000,-4800.000000,-4750.000000,-4700.000000,-4650.000000,-4600.000000,-4550.000000,-4500.000000,-4450.000000,-4400.000000,-4350.000000,-4300.000000,-4250.000000,-4200.000000,-4150.000000,-4100.000000,-4050.000000,-4000.000000,-3950.000000,-3900.000000,-3850.000000,-3800.000000,-3750.000000,-3700.000000,-3650.000000,-3600.000000,-3550.000000,-3500.000000,-3450.000000,-3400.000000,-3350.000000,-3300.000000,-3250.000000,-3200.000000,-3150.000000,-3100.000000,-3050.000000,-3000.000000,-2950.000000,-2900.000000,-2850.000000,-2800.000000,-2750.000000,-2700.000000,-2650.000000,-2600.000000,-2550.000000,-2500.000000,-2450.000000,-2400.000000,-2350.000000,-2300.000000,-2250.000000,-2200.000000,-2150.000000,-2100.000000,-2050.000000,-2000.000000,-1950.000000,-1900.000000,-1850.000000,-1800.000000,-1750.000000,-1700.000000,-1650.000000,-1600.000000,-1550.000000,-1500.000000,-1450.000000,-1400.000000,-1350.000000,-1300.000000,-1250.000000,-1200.000000,-1150.000000,-1100.000000,-1050.000000,-1000.000000,-950.000000,-900.000000,-850.000000,-800.000000,-750.000000,-700.000000,-650.000000,-600.000000,-550.000000,-500.000000,-450.000000,-400.000000,-350.000000,-300.000000,-250.000000,-200.000000,-150.000000,-100.000000,-50.000000,0.000000,50.000000,100.000000,150.000000,200.000000,250.000000,300.000000,350.000000,400.000000,450.000000,500.000000,550.000000,600.000000,650.000000,700.000000,750.000000,800.000000,850.000000,900.000000,950.000000,1000.000000,1050.000000,1100.000000,1150.000000,1200.000000,1250.000000,1300.000000,1350.000000,1400.000000,1450.000000,1500.000000,1550.000000,1600.000000,1650.000000,1700.000000,1750.000000,1800.000000,1850.000000,1900.000000,1950.000000,2000.000000,2050.000000,2100.000000,2150.000000,2200.000000,2250.000000,2300.000000,2350.000000,2400.000000,2450.000000,2500.000000,2550.000000,2600.000000,2650.000000,2700.000000,2750.000000,2800.000000,2850.000000,2900.000000,2950.000000,3000.000000,3050.000000,3100.000000,3150.000000,3200.000000,3250.000000,3300.000000,3350.000000,3400.000000,3450.000000,3500.000000,3550.000000,3600.000000,3650.000000,3700.000000,3750.000000,3800.000000,3850.000000,3900.000000,3950.000000,4000.000000,4050.000000,4100.000000,4150.000000,4200.000000,4250.000000,4300.000000,4350.000000,4400.000000,4450.000000,4500.000000,4550.000000,4600.000000,4650.000000,4700.000000,4750.000000,4800.000000,4850.000000,4900.000000,4950.000000,5000.000000,5050.000000,5100.000000,5150.000000,5200.000000,5250.000000,5300.000000,5350.000000,5400.000000,5450.000000,5500.000000,5550.000000,5600.000000,5650.000000,5700.000000,5750.000000,5800.000000,5850.000000,5900.000000,5950.000000,6000.000000,6050.000000,6100.000000,6150.000000,6200.000000,6250.000000,6300.000000,6350.000000,6400.000000,6450.000000,6500.000000,6550.000000,6600.000000,6650.000000,6700.000000,6750.000000,6800.000000,6850.000000,6900.000000,6950.000000,7000.000000,7050.000000,7100.000000,7150.000000,7200.000000,7250.000000,7300.000000,7350.000000,7400.000000,7450.000000,7500.000000,7550.000000,7600.000000,7650.000000,7700.000000,7750.000000,7800.000000,7850.000000,7900.000000,7950.000000,8000.000000,8050.000000,8100.000000,8150.000000,8200.000000,8250.000000,8300.000000,8350.000000,8400.000000,8450.000000,8500.000000,8550.000000,8600.000000,8650.000000,8700.000000,8750.000000,8800.000000,8850.000000,8900.000000,8950.000000,9000.000000,9050.000000,9100.000000,9150.000000,9200.000000,9250.000000,9300.000000,9350.000000,9400.000000,9450.000000,9500.000000,9550.000000,9600.000000,9650.000000,9700.000000,9750.000000,9800.000000,9850.000000,9900.000000,9950.000000,10000.000000)
y<-c(0.056418,0.052741,0.051345,0.051812,0.053472,0.053972,0.053877,0.052438,0.053254,0.053304,0.055217,0.055526,0.055786,0.054535,0.055388,0.056043,0.056356,0.055408,0.057874,0.057284,0.060886,0.058598,0.061390,0.060040,0.060192,0.057663,0.056399,0.056027,0.053113,0.050696,0.051901,0.054268,0.054924,0.053998,0.055072,0.055944,0.055895,0.054133,0.055496,0.054914,0.055325,0.053738,0.053070,0.054670,0.054193,0.053778,0.053149,0.054733,0.053570,0.051167,0.050084,0.051720,0.054762,0.057070,0.056560,0.058888,0.057376,0.058470,0.056056,0.056465,0.056817,0.054739,0.054700,0.053254,0.054344,0.052375,0.052642,0.053228,0.054719,0.057979,0.059744,0.063263,0.063619,0.061657,0.058888,0.056451,0.056570,0.056636,0.056000,0.057340,0.057334,0.057844,0.057841,0.057627,0.058680,0.059586,0.058825,0.059266,0.062002,0.064528,0.066598,0.064162,0.065690,0.064784,0.063988,0.065841,0.070935,0.076492,0.074174,0.070915,0.068261,0.066763,0.063843,0.060583,0.062006,0.063375,0.063734,0.065101,0.067474,0.069094,0.065575,0.063365,0.060597,0.062756,0.064011,0.068442,0.068195,0.067201,0.063280,0.063398,0.061561,0.063682,0.064626,0.065071,0.063797,0.063319,0.065703,0.067682,0.068995,0.068966,0.069285,0.068492,0.069605,0.070675,0.070796,0.066865,0.066595,0.064626,0.066948,0.068228,0.072953,0.075113,0.073279,0.075083,0.078464,0.081085,0.080351,0.078968,0.078563,0.075932,0.076482,0.080499,0.084061,0.082096,0.076446,0.077131,0.079541,0.083801,0.081754,0.082425,0.084256,0.087479,0.087910,0.090989,0.094933,0.100451,0.100300,0.099631,0.093922,0.092609,0.091236,0.094933,0.099256,0.103872,0.110460,0.116495,0.123952,0.130178,0.131858,0.136704,0.141880,0.148195,0.153456,0.163162,0.175189,0.181938,0.185547,0.194680,0.208989,0.226528,0.238535,0.254714,0.263758,0.273576,0.273905,0.278373,0.297012,0.338480,0.377314,0.407031,0.414403,0.413273,0.406214,0.404920,0.421508,0.435728,0.444120,0.437140,0.416948,0.397898,0.383095,0.366729,0.339441,0.309766,0.289047,0.274014,0.255721,0.240306,0.229007,0.220466,0.214714,0.203619,0.195790,0.177938,0.166714,0.153285,0.146973,0.142910,0.138215,0.133263,0.122797,0.117782,0.113887,0.111589,0.104402,0.105913,0.104340,0.106733,0.105113,0.105436,0.099687,0.091269,0.084401,0.082234,0.080802,0.078129,0.074267,0.071764,0.072169,0.076232,0.076818,0.077302,0.075880,0.072999,0.072097,0.069361,0.072100,0.068877,0.070033,0.068683,0.068755,0.067310,0.069002,0.068403,0.066427,0.061015,0.060735,0.062434,0.065015,0.067501,0.071402,0.073134,0.069736,0.062328,0.057238,0.058331,0.058094,0.058111,0.057393,0.058315,0.058219,0.055766,0.054973,0.054937,0.055220,0.054380,0.054660,0.057228,0.058206,0.057324,0.054292,0.054107,0.052988,0.055306,0.055335,0.060807,0.059326,0.058483,0.056178,0.055177,0.055750,0.054384,0.057054,0.058694,0.064577,0.065650,0.060659,0.051941,0.048303,0.053294,0.055915,0.053636,0.049843,0.050779,0.053804,0.055595,0.056553,0.058246,0.057172,0.057261,0.057123,0.060267,0.060040,0.062081,0.058394,0.056306,0.050245,0.050927,0.048691,0.049909,0.049863,0.050459,0.051931,0.056415,0.060455,0.061080,0.058812,0.055888,0.054502,0.049662,0.048750,0.049788,0.053080,0.055230,0.055658,0.055200,0.054288,0.052813,0.053419,0.051319,0.051901,0.051707,0.057278,0.060287,0.062704,0.060030,0.057162,0.057587,0.057031,0.060438,0.060544,0.059493,0.055365,0.053389,0.057149,0.057930,0.057772,0.054054,0.053060,0.053890,0.055651,0.057735,0.056119,0.055971,0.052388,0.052626,0.052787,0.054851,0.055302,0.055684,0.057992,0.060975,0.062648,0.062325,0.060481,0.056800,0.055059,0.054134,0.055862,0.056593,0.057617,0.057215,0.055691,0.051763,0.050548,0.055269,0.061637,0.063441,0.058861,0.053913,0.050522)
lines(x, y,type="l",col=linecols[3],lwd=2)
x <- c(-10000.000000,-9950.000000,-9900.000000,-9850.000000,-9800.000000,-9750.000000,-9700.000000,-9650.000000,-9600.000000,-9550.000000,-9500.000000,-9450.000000,-9400.000000,-9350.000000,-9300.000000,-9250.000000,-9200.000000,-9150.000000,-9100.000000,-9050.000000,-9000.000000,-8950.000000,-8900.000000,-8850.000000,-8800.000000,-8750.000000,-8700.000000,-8650.000000,-8600.000000,-8550.000000,-8500.000000,-8450.000000,-8400.000000,-8350.000000,-8300.000000,-8250.000000,-8200.000000,-8150.000000,-8100.000000,-8050.000000,-8000.000000,-7950.000000,-7900.000000,-7850.000000,-7800.000000,-7750.000000,-7700.000000,-7650.000000,-7600.000000,-7550.000000,-7500.000000,-7450.000000,-7400.000000,-7350.000000,-7300.000000,-7250.000000,-7200.000000,-7150.000000,-7100.000000,-7050.000000,-7000.000000,-6950.000000,-6900.000000,-6850.000000,-6800.000000,-6750.000000,-6700.000000,-6650.000000,-6600.000000,-6550.000000,-6500.000000,-6450.000000,-6400.000000,-6350.000000,-6300.000000,-6250.000000,-6200.000000,-6150.000000,-6100.000000,-6050.000000,-6000.000000,-5950.000000,-5900.000000,-5850.000000,-5800.000000,-5750.000000,-5700.000000,-5650.000000,-5600.000000,-5550.000000,-5500.000000,-5450.000000,-5400.000000,-5350.000000,-5300.000000,-5250.000000,-5200.000000,-5150.000000,-5100.000000,-5050.000000,-5000.000000,-4950.000000,-4900.000000,-4850.000000,-4800.000000,-4750.000000,-4700.000000,-4650.000000,-4600.000000,-4550.000000,-4500.000000,-4450.000000,-4400.000000,-4350.000000,-4300.000000,-4250.000000,-4200.000000,-4150.000000,-4100.000000,-4050.000000,-4000.000000,-3950.000000,-3900.000000,-3850.000000,-3800.000000,-3750.000000,-3700.000000,-3650.000000,-3600.000000,-3550.000000,-3500.000000,-3450.000000,-3400.000000,-3350.000000,-3300.000000,-3250.000000,-3200.000000,-3150.000000,-3100.000000,-3050.000000,-3000.000000,-2950.000000,-2900.000000,-2850.000000,-2800.000000,-2750.000000,-2700.000000,-2650.000000,-2600.000000,-2550.000000,-2500.000000,-2450.000000,-2400.000000,-2350.000000,-2300.000000,-2250.000000,-2200.000000,-2150.000000,-2100.000000,-2050.000000,-2000.000000,-1950.000000,-1900.000000,-1850.000000,-1800.000000,-1750.000000,-1700.000000,-1650.000000,-1600.000000,-1550.000000,-1500.000000,-1450.000000,-1400.000000,-1350.000000,-1300.000000,-1250.000000,-1200.000000,-1150.000000,-1100.000000,-1050.000000,-1000.000000,-950.000000,-900.000000,-850.000000,-800.000000,-750.000000,-700.000000,-650.000000,-600.000000,-550.000000,-500.000000,-450.000000,-400.000000,-350.000000,-300.000000,-250.000000,-200.000000,-150.000000,-100.000000,-50.000000,0.000000,50.000000,100.000000,150.000000,200.000000,250.000000,300.000000,350.000000,400.000000,450.000000,500.000000,550.000000,600.000000,650.000000,700.000000,750.000000,800.000000,850.000000,900.000000,950.000000,1000.000000,1050.000000,1100.000000,1150.000000,1200.000000,1250.000000,1300.000000,1350.000000,1400.000000,1450.000000,1500.000000,1550.000000,1600.000000,1650.000000,1700.000000,1750.000000,1800.000000,1850.000000,1900.000000,1950.000000,2000.000000,2050.000000,2100.000000,2150.000000,2200.000000,2250.000000,2300.000000,2350.000000,2400.000000,2450.000000,2500.000000,2550.000000,2600.000000,2650.000000,2700.000000,2750.000000,2800.000000,2850.000000,2900.000000,2950.000000,3000.000000,3050.000000,3100.000000,3150.000000,3200.000000,3250.000000,3300.000000,3350.000000,3400.000000,3450.000000,3500.000000,3550.000000,3600.000000,3650.000000,3700.000000,3750.000000,3800.000000,3850.000000,3900.000000,3950.000000,4000.000000,4050.000000,4100.000000,4150.000000,4200.000000,4250.000000,4300.000000,4350.000000,4400.000000,4450.000000,4500.000000,4550.000000,4600.000000,4650.000000,4700.000000,4750.000000,4800.000000,4850.000000,4900.000000,4950.000000,5000.000000,5050.000000,5100.000000,5150.000000,5200.000000,5250.000000,5300.000000,5350.000000,5400.000000,5450.000000,5500.000000,5550.000000,5600.000000,5650.000000,5700.000000,5750.000000,5800.000000,5850.000000,5900.000000,5950.000000,6000.000000,6050.000000,6100.000000,6150.000000,6200.000000,6250.000000,6300.000000,6350.000000,6400.000000,6450.000000,6500.000000,6550.000000,6600.000000,6650.000000,6700.000000,6750.000000,6800.000000,6850.000000,6900.000000,6950.000000,7000.000000,7050.000000,7100.000000,7150.000000,7200.000000,7250.000000,7300.000000,7350.000000,7400.000000,7450.000000,7500.000000,7550.000000,7600.000000,7650.000000,7700.000000,7750.000000,7800.000000,7850.000000,7900.000000,7950.000000,8000.000000,8050.000000,8100.000000,8150.000000,8200.000000,8250.000000,8300.000000,8350.000000,8400.000000,8450.000000,8500.000000,8550.000000,8600.000000,8650.000000,8700.000000,8750.000000,8800.000000,8850.000000,8900.000000,8950.000000,9000.000000,9050.000000,9100.000000,9150.000000,9200.000000,9250.000000,9300.000000,9350.000000,9400.000000,9450.000000,9500.000000,9550.000000,9600.000000,9650.000000,9700.000000,9750.000000,9800.000000,9850.000000,9900.000000,9950.000000,10000.000000)
y<-c(0.068127,0.068342,0.068169,0.066809,0.062680,0.059169,0.056960,0.056814,0.056985,0.057457,0.058991,0.060915,0.060712,0.061696,0.063270,0.064183,0.062525,0.058563,0.056798,0.055121,0.054409,0.053730,0.054505,0.054585,0.056015,0.055227,0.056891,0.055969,0.057777,0.057636,0.063112,0.063960,0.060363,0.053871,0.051708,0.053327,0.054900,0.056232,0.056786,0.057469,0.056703,0.057967,0.057518,0.055816,0.052753,0.052122,0.053852,0.056293,0.059035,0.060243,0.060161,0.058425,0.058601,0.057199,0.055551,0.053838,0.052948,0.053355,0.054816,0.057467,0.057822,0.058169,0.058789,0.060727,0.059876,0.060390,0.060485,0.063253,0.063263,0.062000,0.059996,0.060978,0.065538,0.067662,0.069298,0.069043,0.070149,0.068690,0.067277,0.065139,0.064473,0.062485,0.062904,0.064601,0.068829,0.071664,0.072938,0.073765,0.073467,0.073117,0.072399,0.073281,0.073901,0.072485,0.072588,0.076121,0.080519,0.082687,0.082004,0.085799,0.090531,0.089368,0.084139,0.080613,0.083669,0.084033,0.085085,0.085385,0.087664,0.085973,0.086186,0.083654,0.082433,0.081496,0.083533,0.089056,0.091224,0.092570,0.089740,0.088685,0.093546,0.091893,0.089524,0.084354,0.084293,0.083615,0.083171,0.088812,0.092837,0.095838,0.096170,0.097125,0.099019,0.101134,0.106914,0.107924,0.107280,0.103802,0.101789,0.099255,0.100350,0.105045,0.110392,0.113203,0.114152,0.117304,0.123299,0.123428,0.118804,0.111327,0.112531,0.116684,0.120852,0.123029,0.121446,0.122672,0.122183,0.125998,0.126993,0.129084,0.128552,0.129428,0.133680,0.145718,0.153434,0.155595,0.151563,0.152314,0.153789,0.155811,0.159289,0.166337,0.175809,0.184576,0.196677,0.209309,0.223802,0.238884,0.254031,0.266337,0.281243,0.297732,0.313262,0.328793,0.345464,0.370692,0.399275,0.435854,0.470903,0.508525,0.548168,0.580149,0.598094,0.611546,0.617866,0.632429,0.659393,0.735263,0.828897,0.894844,0.909952,0.884814,0.859201,0.841936,0.865690,0.898240,0.929871,0.918089,0.893985,0.839066,0.789088,0.734604,0.697704,0.660042,0.618570,0.576741,0.529721,0.489623,0.454360,0.423931,0.395381,0.369717,0.347059,0.324541,0.302313,0.281661,0.264235,0.246033,0.227935,0.206879,0.193967,0.182885,0.174724,0.168335,0.164994,0.161525,0.151264,0.141347,0.134055,0.128283,0.122311,0.115269,0.104352,0.094215,0.087884,0.087151,0.085979,0.084355,0.085343,0.086882,0.087819,0.085592,0.083964,0.080454,0.077090,0.073248,0.071708,0.071527,0.072687,0.072927,0.071849,0.070177,0.067706,0.064944,0.062774,0.060722,0.059130,0.059379,0.061980,0.068159,0.068143,0.066482,0.062351,0.061250,0.058883,0.058028,0.057544,0.058040,0.058934,0.060632,0.062058,0.060060,0.059911,0.056844,0.054656,0.052810,0.055092,0.057216,0.056807,0.057364,0.059292,0.060656,0.057479,0.056379,0.055510,0.058063,0.060491,0.064035,0.070635,0.072680,0.074596,0.071309,0.073894,0.075252,0.077069,0.074364,0.068672,0.063526,0.059660,0.060139,0.058098,0.056077,0.053839,0.054893,0.058049,0.060931,0.064615,0.064587,0.061915,0.055375,0.050750,0.050725,0.054292,0.058925,0.060604,0.058394,0.054376,0.050156,0.049005,0.048921,0.049700,0.050429,0.051946,0.057474,0.061626,0.061231,0.058488,0.056319,0.058007,0.057363,0.054924,0.051394,0.049900,0.050934,0.053312,0.055658,0.057492,0.058707,0.056842,0.055419,0.054917,0.058105,0.062525,0.066057,0.067485,0.068545,0.065848,0.062389,0.060245,0.060163,0.060384,0.061199,0.065156,0.070992,0.071459,0.066755,0.062746,0.061631,0.061257,0.059480,0.059806,0.064075,0.064914,0.062401,0.058185,0.057730,0.059183,0.061265,0.062936,0.063455,0.064775,0.070994,0.076438,0.080712,0.077499,0.076769,0.074468,0.074937,0.072389,0.070710,0.068354,0.069219,0.068730,0.066889,0.062103,0.060471,0.058822,0.058341,0.057800,0.058247,0.058573)
lines(x, y,type="l",col=linecols[4],lwd=2)
# legend("topleft",legend=c("hiF-T","6d","24d","niPSC-T"),col=linecols,pch=15,bty="n")
abline(v=0.000000,lty=2,col=c("black"))
dev.off()
