# Supplementary material for: Unique molecular events during reprogramming of human somatic cells to induced pluripotent stem cells (iPSCs) at naïve state
Source: eLife. 2018 Jan 30;7:e29518. doi: 10.7554/eLife.29518 (PMC5807049; doi:10.7554/eLife.29518)
Supplement: Source data 1. — The Source Data files include the source R code for Figures 2–6. The R scripts use the data in the ‘Expression Data’ folder with the relative path. The ‘Expression Data’ folder contains the non-redundant related gene expression, methylation and histone modification tables for the main figures and figure supplements. [file elife-29518-data1.zip › Source Data/Figure 5-source code data/Fig5D/K4me3_c17.R]

library(gplots)
pdf("K4me3_c17.pdf",,height=3.5,width=4.1)
cr <- colorRampPalette(col=c("#C8524D", "#BDD791", "#447CBE", "#775A9C"), bias=1)
linecols <- cr(3)
linecols <- c(linecols, "black")
x<-c(-10000.000000,-9950.000000,-9900.000000,-9850.000000,-9800.000000,-9750.000000,-9700.000000,-9650.000000,-9600.000000,-9550.000000,-9500.000000,-9450.000000,-9400.000000,-9350.000000,-9300.000000,-9250.000000,-9200.000000,-9150.000000,-9100.000000,-9050.000000,-9000.000000,-8950.000000,-8900.000000,-8850.000000,-8800.000000,-8750.000000,-8700.000000,-8650.000000,-8600.000000,-8550.000000,-8500.000000,-8450.000000,-8400.000000,-8350.000000,-8300.000000,-8250.000000,-8200.000000,-8150.000000,-8100.000000,-8050.000000,-8000.000000,-7950.000000,-7900.000000,-7850.000000,-7800.000000,-7750.000000,-7700.000000,-7650.000000,-7600.000000,-7550.000000,-7500.000000,-7450.000000,-7400.000000,-7350.000000,-7300.000000,-7250.000000,-7200.000000,-7150.000000,-7100.000000,-7050.000000,-7000.000000,-6950.000000,-6900.000000,-6850.000000,-6800.000000,-6750.000000,-6700.000000,-6650.000000,-6600.000000,-6550.000000,-6500.000000,-6450.000000,-6400.000000,-6350.000000,-6300.000000,-6250.000000,-6200.000000,-6150.000000,-6100.000000,-6050.000000,-6000.000000,-5950.000000,-5900.000000,-5850.000000,-5800.000000,-5750.000000,-5700.000000,-5650.000000,-5600.000000,-5550.000000,-5500.000000,-5450.000000,-5400.000000,-5350.000000,-5300.000000,-5250.000000,-5200.000000,-5150.000000,-5100.000000,-5050.000000,-5000.000000,-4950.000000,-4900.000000,-4850.000000,-4800.000000,-4750.000000,-4700.000000,-4650.000000,-4600.000000,-4550.000000,-4500.000000,-4450.000000,-4400.000000,-4350.000000,-4300.000000,-4250.000000,-4200.000000,-4150.000000,-4100.000000,-4050.000000,-4000.000000,-3950.000000,-3900.000000,-3850.000000,-3800.000000,-3750.000000,-3700.000000,-3650.000000,-3600.000000,-3550.000000,-3500.000000,-3450.000000,-3400.000000,-3350.000000,-3300.000000,-3250.000000,-3200.000000,-3150.000000,-3100.000000,-3050.000000,-3000.000000,-2950.000000,-2900.000000,-2850.000000,-2800.000000,-2750.000000,-2700.000000,-2650.000000,-2600.000000,-2550.000000,-2500.000000,-2450.000000,-2400.000000,-2350.000000,-2300.000000,-2250.000000,-2200.000000,-2150.000000,-2100.000000,-2050.000000,-2000.000000,-1950.000000,-1900.000000,-1850.000000,-1800.000000,-1750.000000,-1700.000000,-1650.000000,-1600.000000,-1550.000000,-1500.000000,-1450.000000,-1400.000000,-1350.000000,-1300.000000,-1250.000000,-1200.000000,-1150.000000,-1100.000000,-1050.000000,-1000.000000,-950.000000,-900.000000,-850.000000,-800.000000,-750.000000,-700.000000,-650.000000,-600.000000,-550.000000,-500.000000,-450.000000,-400.000000,-350.000000,-300.000000,-250.000000,-200.000000,-150.000000,-100.000000,-50.000000,0.000000,50.000000,100.000000,150.000000,200.000000,250.000000,300.000000,350.000000,400.000000,450.000000,500.000000,550.000000,600.000000,650.000000,700.000000,750.000000,800.000000,850.000000,900.000000,950.000000,1000.000000,1050.000000,1100.000000,1150.000000,1200.000000,1250.000000,1300.000000,1350.000000,1400.000000,1450.000000,1500.000000,1550.000000,1600.000000,1650.000000,1700.000000,1750.000000,1800.000000,1850.000000,1900.000000,1950.000000,2000.000000,2050.000000,2100.000000,2150.000000,2200.000000,2250.000000,2300.000000,2350.000000,2400.000000,2450.000000,2500.000000,2550.000000,2600.000000,2650.000000,2700.000000,2750.000000,2800.000000,2850.000000,2900.000000,2950.000000,3000.000000,3050.000000,3100.000000,3150.000000,3200.000000,3250.000000,3300.000000,3350.000000,3400.000000,3450.000000,3500.000000,3550.000000,3600.000000,3650.000000,3700.000000,3750.000000,3800.000000,3850.000000,3900.000000,3950.000000,4000.000000,4050.000000,4100.000000,4150.000000,4200.000000,4250.000000,4300.000000,4350.000000,4400.000000,4450.000000,4500.000000,4550.000000,4600.000000,4650.000000,4700.000000,4750.000000,4800.000000,4850.000000,4900.000000,4950.000000,5000.000000,5050.000000,5100.000000,5150.000000,5200.000000,5250.000000,5300.000000,5350.000000,5400.000000,5450.000000,5500.000000,5550.000000,5600.000000,5650.000000,5700.000000,5750.000000,5800.000000,5850.000000,5900.000000,5950.000000,6000.000000,6050.000000,6100.000000,6150.000000,6200.000000,6250.000000,6300.000000,6350.000000,6400.000000,6450.000000,6500.000000,6550.000000,6600.000000,6650.000000,6700.000000,6750.000000,6800.000000,6850.000000,6900.000000,6950.000000,7000.000000,7050.000000,7100.000000,7150.000000,7200.000000,7250.000000,7300.000000,7350.000000,7400.000000,7450.000000,7500.000000,7550.000000,7600.000000,7650.000000,7700.000000,7750.000000,7800.000000,7850.000000,7900.000000,7950.000000,8000.000000,8050.000000,8100.000000,8150.000000,8200.000000,8250.000000,8300.000000,8350.000000,8400.000000,8450.000000,8500.000000,8550.000000,8600.000000,8650.000000,8700.000000,8750.000000,8800.000000,8850.000000,8900.000000,8950.000000,9000.000000,9050.000000,9100.000000,9150.000000,9200.000000,9250.000000,9300.000000,9350.000000,9400.000000,9450.000000,9500.000000,9550.000000,9600.000000,9650.000000,9700.000000,9750.000000,9800.000000,9850.000000,9900.000000,9950.000000,10000.000000)
y<-c(0.068207,0.071756,0.072338,0.071519,0.070604,0.070033,0.071252,0.071775,0.075765,0.077184,0.074539,0.069637,0.070100,0.072975,0.072242,0.071048,0.068970,0.072416,0.074943,0.077792,0.076869,0.074079,0.069259,0.061593,0.058685,0.062153,0.065139,0.060241,0.058081,0.060793,0.064954,0.061871,0.056728,0.055832,0.054639,0.056773,0.056680,0.060800,0.069229,0.074654,0.074805,0.073994,0.076017,0.078622,0.078885,0.079830,0.078644,0.076339,0.074135,0.082060,0.088010,0.090500,0.082482,0.078837,0.078659,0.086632,0.093812,0.096521,0.092316,0.085650,0.082890,0.081438,0.084805,0.086736,0.086458,0.085984,0.090270,0.093268,0.086869,0.079000,0.074720,0.077966,0.082738,0.086788,0.087377,0.083075,0.082379,0.086458,0.085272,0.083186,0.079226,0.078047,0.072160,0.068336,0.068440,0.068481,0.067766,0.069807,0.078611,0.079166,0.078611,0.076202,0.078622,0.078488,0.079770,0.079489,0.077425,0.072190,0.069774,0.069804,0.071363,0.074176,0.077847,0.075035,0.070533,0.067336,0.068722,0.069096,0.065313,0.063238,0.062505,0.064294,0.068310,0.070652,0.072608,0.070167,0.070934,0.070600,0.075094,0.071430,0.067903,0.062679,0.063509,0.066147,0.066880,0.064865,0.061549,0.058184,0.061241,0.062964,0.068299,0.069956,0.071712,0.068633,0.064776,0.063234,0.060063,0.057188,0.053335,0.052171,0.050063,0.051849,0.056806,0.062782,0.063827,0.063712,0.064920,0.064309,0.063557,0.064053,0.064991,0.061278,0.058259,0.056124,0.063186,0.066536,0.068885,0.065698,0.065439,0.066232,0.069500,0.071149,0.070385,0.067925,0.068099,0.072116,0.078655,0.081356,0.082571,0.083420,0.086888,0.091890,0.096510,0.103694,0.112516,0.118788,0.125143,0.130493,0.141904,0.157740,0.180248,0.200022,0.213879,0.227343,0.240307,0.263864,0.293698,0.334824,0.363812,0.388040,0.412938,0.466480,0.507643,0.525743,0.510670,0.519199,0.559340,0.666283,0.806054,0.896020,0.888881,0.825817,0.783316,0.785113,0.846532,0.973875,1.057610,1.052793,0.981678,0.917476,0.869596,0.802015,0.736517,0.669044,0.601359,0.545087,0.496487,0.467395,0.436728,0.400189,0.354049,0.313568,0.279051,0.255042,0.239426,0.225483,0.207881,0.186877,0.170641,0.161556,0.154757,0.149144,0.140663,0.133238,0.126399,0.125469,0.123431,0.117484,0.107829,0.097566,0.095906,0.096699,0.098677,0.096636,0.090363,0.084739,0.080848,0.080756,0.083672,0.084361,0.083005,0.078207,0.073705,0.069959,0.069956,0.066880,0.065420,0.062149,0.061419,0.061237,0.058888,0.056210,0.056532,0.056436,0.057358,0.057844,0.057725,0.057558,0.054843,0.054216,0.055491,0.055861,0.055761,0.053490,0.054131,0.054124,0.055165,0.051571,0.047918,0.046313,0.046232,0.046677,0.045169,0.046528,0.049496,0.050282,0.050133,0.049792,0.050078,0.048177,0.045721,0.043420,0.043549,0.043624,0.045924,0.048329,0.049518,0.047358,0.044709,0.041864,0.043557,0.044691,0.044020,0.039911,0.038659,0.041345,0.042742,0.042356,0.039855,0.040493,0.040697,0.041123,0.040778,0.040997,0.044720,0.048296,0.049270,0.048262,0.047166,0.047225,0.044809,0.044235,0.043134,0.043546,0.044661,0.046484,0.049344,0.048225,0.046443,0.044250,0.044665,0.044039,0.045973,0.048410,0.048214,0.047518,0.043438,0.044579,0.041864,0.042182,0.042293,0.045013,0.049118,0.051056,0.050274,0.049667,0.045921,0.046754,0.044935,0.047944,0.051749,0.052127,0.050322,0.042405,0.039000,0.037899,0.039233,0.040315,0.042056,0.043142,0.044331,0.042742,0.042753,0.043490,0.046551,0.046877,0.048711,0.048266,0.047514,0.044698,0.040489,0.038722,0.039411,0.042297,0.046677,0.045665,0.044935,0.043401,0.043235,0.041445,0.041304,0.041189,0.045421,0.048181,0.047903,0.046966,0.045884,0.048470,0.049767,0.049907,0.050804,0.053809,0.054854,0.055754,0.054587,0.054735,0.054105,0.053794,0.052075,0.050845,0.050871)
plot(x, y,type="l",main="",xlab="Relative Distance from TSS (bp)",ylab="Reads per million",col=linecols[1],ylim=c(0,3),xaxt="s",yaxt="s",lwd=2)
x <- c(-10000.000000,-9950.000000,-9900.000000,-9850.000000,-9800.000000,-9750.000000,-9700.000000,-9650.000000,-9600.000000,-9550.000000,-9500.000000,-9450.000000,-9400.000000,-9350.000000,-9300.000000,-9250.000000,-9200.000000,-9150.000000,-9100.000000,-9050.000000,-9000.000000,-8950.000000,-8900.000000,-8850.000000,-8800.000000,-8750.000000,-8700.000000,-8650.000000,-8600.000000,-8550.000000,-8500.000000,-8450.000000,-8400.000000,-8350.000000,-8300.000000,-8250.000000,-8200.000000,-8150.000000,-8100.000000,-8050.000000,-8000.000000,-7950.000000,-7900.000000,-7850.000000,-7800.000000,-7750.000000,-7700.000000,-7650.000000,-7600.000000,-7550.000000,-7500.000000,-7450.000000,-7400.000000,-7350.000000,-7300.000000,-7250.000000,-7200.000000,-7150.000000,-7100.000000,-7050.000000,-7000.000000,-6950.000000,-6900.000000,-6850.000000,-6800.000000,-6750.000000,-6700.000000,-6650.000000,-6600.000000,-6550.000000,-6500.000000,-6450.000000,-6400.000000,-6350.000000,-6300.000000,-6250.000000,-6200.000000,-6150.000000,-6100.000000,-6050.000000,-6000.000000,-5950.000000,-5900.000000,-5850.000000,-5800.000000,-5750.000000,-5700.000000,-5650.000000,-5600.000000,-5550.000000,-5500.000000,-5450.000000,-5400.000000,-5350.000000,-5300.000000,-5250.000000,-5200.000000,-5150.000000,-5100.000000,-5050.000000,-5000.000000,-4950.000000,-4900.000000,-4850.000000,-4800.000000,-4750.000000,-4700.000000,-4650.000000,-4600.000000,-4550.000000,-4500.000000,-4450.000000,-4400.000000,-4350.000000,-4300.000000,-4250.000000,-4200.000000,-4150.000000,-4100.000000,-4050.000000,-4000.000000,-3950.000000,-3900.000000,-3850.000000,-3800.000000,-3750.000000,-3700.000000,-3650.000000,-3600.000000,-3550.000000,-3500.000000,-3450.000000,-3400.000000,-3350.000000,-3300.000000,-3250.000000,-3200.000000,-3150.000000,-3100.000000,-3050.000000,-3000.000000,-2950.000000,-2900.000000,-2850.000000,-2800.000000,-2750.000000,-2700.000000,-2650.000000,-2600.000000,-2550.000000,-2500.000000,-2450.000000,-2400.000000,-2350.000000,-2300.000000,-2250.000000,-2200.000000,-2150.000000,-2100.000000,-2050.000000,-2000.000000,-1950.000000,-1900.000000,-1850.000000,-1800.000000,-1750.000000,-1700.000000,-1650.000000,-1600.000000,-1550.000000,-1500.000000,-1450.000000,-1400.000000,-1350.000000,-1300.000000,-1250.000000,-1200.000000,-1150.000000,-1100.000000,-1050.000000,-1000.000000,-950.000000,-900.000000,-850.000000,-800.000000,-750.000000,-700.000000,-650.000000,-600.000000,-550.000000,-500.000000,-450.000000,-400.000000,-350.000000,-300.000000,-250.000000,-200.000000,-150.000000,-100.000000,-50.000000,0.000000,50.000000,100.000000,150.000000,200.000000,250.000000,300.000000,350.000000,400.000000,450.000000,500.000000,550.000000,600.000000,650.000000,700.000000,750.000000,800.000000,850.000000,900.000000,950.000000,1000.000000,1050.000000,1100.000000,1150.000000,1200.000000,1250.000000,1300.000000,1350.000000,1400.000000,1450.000000,1500.000000,1550.000000,1600.000000,1650.000000,1700.000000,1750.000000,1800.000000,1850.000000,1900.000000,1950.000000,2000.000000,2050.000000,2100.000000,2150.000000,2200.000000,2250.000000,2300.000000,2350.000000,2400.000000,2450.000000,2500.000000,2550.000000,2600.000000,2650.000000,2700.000000,2750.000000,2800.000000,2850.000000,2900.000000,2950.000000,3000.000000,3050.000000,3100.000000,3150.000000,3200.000000,3250.000000,3300.000000,3350.000000,3400.000000,3450.000000,3500.000000,3550.000000,3600.000000,3650.000000,3700.000000,3750.000000,3800.000000,3850.000000,3900.000000,3950.000000,4000.000000,4050.000000,4100.000000,4150.000000,4200.000000,4250.000000,4300.000000,4350.000000,4400.000000,4450.000000,4500.000000,4550.000000,4600.000000,4650.000000,4700.000000,4750.000000,4800.000000,4850.000000,4900.000000,4950.000000,5000.000000,5050.000000,5100.000000,5150.000000,5200.000000,5250.000000,5300.000000,5350.000000,5400.000000,5450.000000,5500.000000,5550.000000,5600.000000,5650.000000,5700.000000,5750.000000,5800.000000,5850.000000,5900.000000,5950.000000,6000.000000,6050.000000,6100.000000,6150.000000,6200.000000,6250.000000,6300.000000,6350.000000,6400.000000,6450.000000,6500.000000,6550.000000,6600.000000,6650.000000,6700.000000,6750.000000,6800.000000,6850.000000,6900.000000,6950.000000,7000.000000,7050.000000,7100.000000,7150.000000,7200.000000,7250.000000,7300.000000,7350.000000,7400.000000,7450.000000,7500.000000,7550.000000,7600.000000,7650.000000,7700.000000,7750.000000,7800.000000,7850.000000,7900.000000,7950.000000,8000.000000,8050.000000,8100.000000,8150.000000,8200.000000,8250.000000,8300.000000,8350.000000,8400.000000,8450.000000,8500.000000,8550.000000,8600.000000,8650.000000,8700.000000,8750.000000,8800.000000,8850.000000,8900.000000,8950.000000,9000.000000,9050.000000,9100.000000,9150.000000,9200.000000,9250.000000,9300.000000,9350.000000,9400.000000,9450.000000,9500.000000,9550.000000,9600.000000,9650.000000,9700.000000,9750.000000,9800.000000,9850.000000,9900.000000,9950.000000,10000.000000)
y<-c(0.062706,0.066731,0.069844,0.068344,0.071986,0.071622,0.068977,0.067129,0.067086,0.071778,0.074580,0.069939,0.063348,0.057849,0.068578,0.071423,0.071735,0.062966,0.067398,0.074996,0.077624,0.075837,0.071249,0.068777,0.068526,0.067182,0.061960,0.055629,0.056982,0.063088,0.061726,0.054536,0.053201,0.053990,0.056618,0.060373,0.066297,0.071587,0.074814,0.075976,0.070972,0.064380,0.061223,0.067390,0.066306,0.065976,0.065933,0.068500,0.076427,0.079844,0.088587,0.092160,0.090573,0.082030,0.073929,0.075074,0.083339,0.093391,0.100460,0.101813,0.096141,0.089272,0.093365,0.099957,0.100096,0.088881,0.085768,0.084155,0.080590,0.070330,0.068500,0.074649,0.078977,0.081622,0.081440,0.081570,0.082134,0.077728,0.076410,0.073018,0.069801,0.064501,0.057286,0.058786,0.062134,0.070295,0.076557,0.083825,0.089046,0.088266,0.084319,0.081822,0.081067,0.079887,0.076453,0.082455,0.087286,0.090217,0.084241,0.082247,0.083461,0.084866,0.084770,0.079844,0.071466,0.061535,0.057164,0.057008,0.060087,0.066479,0.070963,0.073322,0.073027,0.068864,0.063383,0.061423,0.063851,0.074658,0.076080,0.074770,0.069376,0.071648,0.074484,0.078560,0.073010,0.070573,0.060026,0.061405,0.067346,0.074970,0.073981,0.069107,0.064094,0.059957,0.060703,0.061345,0.069324,0.061986,0.057615,0.051587,0.056210,0.060009,0.057129,0.060191,0.060581,0.065794,0.066713,0.066254,0.066444,0.065915,0.064805,0.063253,0.063391,0.070963,0.076869,0.076835,0.068985,0.064927,0.062316,0.065490,0.063097,0.062489,0.056756,0.059653,0.064692,0.076123,0.079090,0.083548,0.087884,0.087823,0.082871,0.075187,0.076965,0.081986,0.088014,0.092498,0.099974,0.112420,0.125169,0.139055,0.158101,0.180286,0.194692,0.205854,0.223669,0.257286,0.286115,0.323920,0.342463,0.357979,0.369549,0.402836,0.451396,0.484319,0.489818,0.493738,0.528231,0.623174,0.772489,0.878430,0.882229,0.811873,0.771344,0.786375,0.839480,0.886834,0.945819,0.962532,0.947441,0.907727,0.862073,0.799696,0.715516,0.619905,0.539861,0.481171,0.428049,0.393816,0.359965,0.341847,0.315629,0.290919,0.269523,0.246331,0.214580,0.186410,0.170937,0.161822,0.154467,0.136566,0.125152,0.115395,0.115872,0.115976,0.114822,0.104788,0.097884,0.089853,0.087763,0.094406,0.095698,0.091535,0.080538,0.076453,0.080885,0.087156,0.085681,0.077416,0.071067,0.069610,0.074718,0.071822,0.067077,0.064545,0.058751,0.059818,0.058170,0.058023,0.060260,0.060286,0.060772,0.061345,0.061665,0.057060,0.048925,0.043227,0.049714,0.054302,0.056028,0.053018,0.050234,0.048448,0.051397,0.056600,0.057685,0.058387,0.053886,0.050607,0.045438,0.039957,0.038760,0.040425,0.044406,0.044675,0.041050,0.038821,0.041952,0.044077,0.046392,0.045516,0.045074,0.045612,0.042836,0.037051,0.030815,0.032724,0.040521,0.049289,0.048092,0.047875,0.043556,0.045430,0.041206,0.042975,0.045447,0.051527,0.051240,0.049931,0.047962,0.046314,0.046887,0.044536,0.046913,0.044519,0.050208,0.056965,0.060885,0.063192,0.054840,0.051735,0.047459,0.049194,0.052758,0.054779,0.051882,0.053001,0.050746,0.053695,0.048708,0.044874,0.043530,0.046071,0.047095,0.044649,0.045065,0.048691,0.049723,0.044493,0.038023,0.035195,0.037017,0.041145,0.045317,0.044241,0.044363,0.044007,0.047442,0.051622,0.053218,0.051839,0.045794,0.042429,0.042559,0.041665,0.042481,0.041579,0.041535,0.038933,0.042966,0.047164,0.049853,0.045698,0.048569,0.055430,0.060321,0.058162,0.056340,0.052724,0.050972,0.049020,0.047433,0.046288,0.046106,0.048205,0.049549,0.043400,0.040807,0.038933,0.040998,0.041197,0.040139,0.039142,0.037867,0.042992,0.048630,0.053539,0.054467,0.051362,0.050746,0.050052,0.052784,0.054970,0.058691,0.058196,0.055022,0.050434,0.050885,0.052776,0.057858,0.061006,0.062966)
lines(x, y,type="l",col=linecols[2],lwd=2)
x <- c(-10000.000000,-9950.000000,-9900.000000,-9850.000000,-9800.000000,-9750.000000,-9700.000000,-9650.000000,-9600.000000,-9550.000000,-9500.000000,-9450.000000,-9400.000000,-9350.000000,-9300.000000,-9250.000000,-9200.000000,-9150.000000,-9100.000000,-9050.000000,-9000.000000,-8950.000000,-8900.000000,-8850.000000,-8800.000000,-8750.000000,-8700.000000,-8650.000000,-8600.000000,-8550.000000,-8500.000000,-8450.000000,-8400.000000,-8350.000000,-8300.000000,-8250.000000,-8200.000000,-8150.000000,-8100.000000,-8050.000000,-8000.000000,-7950.000000,-7900.000000,-7850.000000,-7800.000000,-7750.000000,-7700.000000,-7650.000000,-7600.000000,-7550.000000,-7500.000000,-7450.000000,-7400.000000,-7350.000000,-7300.000000,-7250.000000,-7200.000000,-7150.000000,-7100.000000,-7050.000000,-7000.000000,-6950.000000,-6900.000000,-6850.000000,-6800.000000,-6750.000000,-6700.000000,-6650.000000,-6600.000000,-6550.000000,-6500.000000,-6450.000000,-6400.000000,-6350.000000,-6300.000000,-6250.000000,-6200.000000,-6150.000000,-6100.000000,-6050.000000,-6000.000000,-5950.000000,-5900.000000,-5850.000000,-5800.000000,-5750.000000,-5700.000000,-5650.000000,-5600.000000,-5550.000000,-5500.000000,-5450.000000,-5400.000000,-5350.000000,-5300.000000,-5250.000000,-5200.000000,-5150.000000,-5100.000000,-5050.000000,-5000.000000,-4950.000000,-4900.000000,-4850.000000,-4800.000000,-4750.000000,-4700.000000,-4650.000000,-4600.000000,-4550.000000,-4500.000000,-4450.000000,-4400.000000,-4350.000000,-4300.000000,-4250.000000,-4200.000000,-4150.000000,-4100.000000,-4050.000000,-4000.000000,-3950.000000,-3900.000000,-3850.000000,-3800.000000,-3750.000000,-3700.000000,-3650.000000,-3600.000000,-3550.000000,-3500.000000,-3450.000000,-3400.000000,-3350.000000,-3300.000000,-3250.000000,-3200.000000,-3150.000000,-3100.000000,-3050.000000,-3000.000000,-2950.000000,-2900.000000,-2850.000000,-2800.000000,-2750.000000,-2700.000000,-2650.000000,-2600.000000,-2550.000000,-2500.000000,-2450.000000,-2400.000000,-2350.000000,-2300.000000,-2250.000000,-2200.000000,-2150.000000,-2100.000000,-2050.000000,-2000.000000,-1950.000000,-1900.000000,-1850.000000,-1800.000000,-1750.000000,-1700.000000,-1650.000000,-1600.000000,-1550.000000,-1500.000000,-1450.000000,-1400.000000,-1350.000000,-1300.000000,-1250.000000,-1200.000000,-1150.000000,-1100.000000,-1050.000000,-1000.000000,-950.000000,-900.000000,-850.000000,-800.000000,-750.000000,-700.000000,-650.000000,-600.000000,-550.000000,-500.000000,-450.000000,-400.000000,-350.000000,-300.000000,-250.000000,-200.000000,-150.000000,-100.000000,-50.000000,0.000000,50.000000,100.000000,150.000000,200.000000,250.000000,300.000000,350.000000,400.000000,450.000000,500.000000,550.000000,600.000000,650.000000,700.000000,750.000000,800.000000,850.000000,900.000000,950.000000,1000.000000,1050.000000,1100.000000,1150.000000,1200.000000,1250.000000,1300.000000,1350.000000,1400.000000,1450.000000,1500.000000,1550.000000,1600.000000,1650.000000,1700.000000,1750.000000,1800.000000,1850.000000,1900.000000,1950.000000,2000.000000,2050.000000,2100.000000,2150.000000,2200.000000,2250.000000,2300.000000,2350.000000,2400.000000,2450.000000,2500.000000,2550.000000,2600.000000,2650.000000,2700.000000,2750.000000,2800.000000,2850.000000,2900.000000,2950.000000,3000.000000,3050.000000,3100.000000,3150.000000,3200.000000,3250.000000,3300.000000,3350.000000,3400.000000,3450.000000,3500.000000,3550.000000,3600.000000,3650.000000,3700.000000,3750.000000,3800.000000,3850.000000,3900.000000,3950.000000,4000.000000,4050.000000,4100.000000,4150.000000,4200.000000,4250.000000,4300.000000,4350.000000,4400.000000,4450.000000,4500.000000,4550.000000,4600.000000,4650.000000,4700.000000,4750.000000,4800.000000,4850.000000,4900.000000,4950.000000,5000.000000,5050.000000,5100.000000,5150.000000,5200.000000,5250.000000,5300.000000,5350.000000,5400.000000,5450.000000,5500.000000,5550.000000,5600.000000,5650.000000,5700.000000,5750.000000,5800.000000,5850.000000,5900.000000,5950.000000,6000.000000,6050.000000,6100.000000,6150.000000,6200.000000,6250.000000,6300.000000,6350.000000,6400.000000,6450.000000,6500.000000,6550.000000,6600.000000,6650.000000,6700.000000,6750.000000,6800.000000,6850.000000,6900.000000,6950.000000,7000.000000,7050.000000,7100.000000,7150.000000,7200.000000,7250.000000,7300.000000,7350.000000,7400.000000,7450.000000,7500.000000,7550.000000,7600.000000,7650.000000,7700.000000,7750.000000,7800.000000,7850.000000,7900.000000,7950.000000,8000.000000,8050.000000,8100.000000,8150.000000,8200.000000,8250.000000,8300.000000,8350.000000,8400.000000,8450.000000,8500.000000,8550.000000,8600.000000,8650.000000,8700.000000,8750.000000,8800.000000,8850.000000,8900.000000,8950.000000,9000.000000,9050.000000,9100.000000,9150.000000,9200.000000,9250.000000,9300.000000,9350.000000,9400.000000,9450.000000,9500.000000,9550.000000,9600.000000,9650.000000,9700.000000,9750.000000,9800.000000,9850.000000,9900.000000,9950.000000,10000.000000)
y<-c(0.079381,0.077868,0.071669,0.068473,0.071741,0.078107,0.080444,0.082276,0.086710,0.088340,0.088574,0.086215,0.087917,0.089128,0.086431,0.084072,0.079795,0.080714,0.079192,0.077585,0.076959,0.074726,0.078607,0.077018,0.078814,0.076684,0.078989,0.079543,0.080462,0.080070,0.081547,0.081519,0.082280,0.079836,0.079426,0.076698,0.076558,0.075901,0.077576,0.076423,0.075082,0.072849,0.076455,0.080327,0.084500,0.085062,0.086129,0.088903,0.086102,0.087804,0.083298,0.084972,0.082082,0.086026,0.092288,0.092954,0.091586,0.087678,0.088556,0.086327,0.083239,0.081006,0.086431,0.090955,0.098789,0.097924,0.099041,0.094147,0.089240,0.084477,0.082262,0.084113,0.085616,0.085499,0.084819,0.083464,0.083307,0.083887,0.085193,0.087908,0.086138,0.084657,0.081448,0.081051,0.080529,0.081650,0.081956,0.083775,0.083041,0.084387,0.082622,0.083978,0.080894,0.079052,0.082852,0.092283,0.098118,0.092072,0.084968,0.083626,0.086535,0.088957,0.085688,0.082519,0.081821,0.080844,0.082037,0.078638,0.079417,0.079476,0.082559,0.083113,0.084149,0.080993,0.080205,0.077319,0.075901,0.078458,0.079647,0.087169,0.085580,0.090577,0.089708,0.090694,0.082947,0.079557,0.083892,0.094080,0.100049,0.097983,0.091482,0.088146,0.086958,0.087070,0.085360,0.084846,0.084387,0.081574,0.082510,0.090766,0.093729,0.091140,0.085378,0.085135,0.083946,0.081493,0.081272,0.082947,0.082802,0.086706,0.089569,0.092621,0.090550,0.090964,0.096803,0.099590,0.094850,0.088331,0.085405,0.085405,0.085711,0.089821,0.100643,0.106379,0.107302,0.107450,0.107725,0.108180,0.108693,0.109994,0.114424,0.121514,0.131315,0.135411,0.133480,0.137266,0.147940,0.160978,0.162436,0.165916,0.170756,0.184518,0.202354,0.217075,0.230527,0.246999,0.266605,0.297717,0.318980,0.339567,0.353649,0.364395,0.379800,0.380552,0.392248,0.412822,0.458493,0.520340,0.597839,0.645942,0.659754,0.645447,0.654536,0.662446,0.685887,0.731869,0.787008,0.806420,0.794126,0.766128,0.738689,0.700167,0.658493,0.618017,0.575519,0.540206,0.511471,0.485009,0.461433,0.434066,0.411079,0.396394,0.383586,0.363098,0.337303,0.317927,0.304250,0.294697,0.279697,0.266947,0.257115,0.252325,0.245730,0.232548,0.225071,0.219610,0.211354,0.204344,0.202850,0.207149,0.202300,0.195399,0.187363,0.181430,0.171206,0.162243,0.159569,0.158105,0.154504,0.148480,0.147278,0.148111,0.142200,0.136749,0.132580,0.131391,0.124526,0.121951,0.125620,0.126097,0.122464,0.114095,0.111056,0.107284,0.105600,0.104979,0.105028,0.105424,0.104398,0.102075,0.100139,0.099649,0.102755,0.103412,0.102539,0.097704,0.099014,0.100855,0.105546,0.102057,0.100301,0.098901,0.099739,0.094940,0.086787,0.081515,0.081173,0.088281,0.089717,0.092459,0.089812,0.092400,0.089218,0.087426,0.085585,0.084288,0.086877,0.087340,0.086836,0.085256,0.085837,0.087611,0.083924,0.082821,0.082190,0.082478,0.076504,0.075158,0.074231,0.081767,0.085477,0.086332,0.083721,0.080034,0.081632,0.079827,0.082411,0.077378,0.075217,0.071147,0.074406,0.073830,0.076086,0.073862,0.078269,0.076504,0.075627,0.069432,0.065781,0.064097,0.066551,0.065731,0.068469,0.067028,0.070539,0.066002,0.064962,0.063228,0.064687,0.067816,0.070206,0.070823,0.071444,0.069603,0.074492,0.076140,0.077067,0.071759,0.066803,0.064939,0.064394,0.064800,0.064471,0.068838,0.073691,0.073394,0.074470,0.073407,0.076149,0.071485,0.066681,0.066722,0.070296,0.073245,0.076045,0.074866,0.074740,0.074424,0.072007,0.072403,0.071431,0.075523,0.077337,0.074821,0.068333,0.062990,0.061873,0.063805,0.062175,0.061103,0.062679,0.066407,0.066861,0.066195,0.066470,0.068068,0.069788,0.069558,0.072183,0.073344,0.076351,0.078337,0.080119,0.079557,0.080691,0.080097,0.079813,0.076113,0.077094,0.075491,0.072475)
lines(x, y,type="l",col=linecols[3],lwd=2)
x <- c(-10000.000000,-9950.000000,-9900.000000,-9850.000000,-9800.000000,-9750.000000,-9700.000000,-9650.000000,-9600.000000,-9550.000000,-9500.000000,-9450.000000,-9400.000000,-9350.000000,-9300.000000,-9250.000000,-9200.000000,-9150.000000,-9100.000000,-9050.000000,-9000.000000,-8950.000000,-8900.000000,-8850.000000,-8800.000000,-8750.000000,-8700.000000,-8650.000000,-8600.000000,-8550.000000,-8500.000000,-8450.000000,-8400.000000,-8350.000000,-8300.000000,-8250.000000,-8200.000000,-8150.000000,-8100.000000,-8050.000000,-8000.000000,-7950.000000,-7900.000000,-7850.000000,-7800.000000,-7750.000000,-7700.000000,-7650.000000,-7600.000000,-7550.000000,-7500.000000,-7450.000000,-7400.000000,-7350.000000,-7300.000000,-7250.000000,-7200.000000,-7150.000000,-7100.000000,-7050.000000,-7000.000000,-6950.000000,-6900.000000,-6850.000000,-6800.000000,-6750.000000,-6700.000000,-6650.000000,-6600.000000,-6550.000000,-6500.000000,-6450.000000,-6400.000000,-6350.000000,-6300.000000,-6250.000000,-6200.000000,-6150.000000,-6100.000000,-6050.000000,-6000.000000,-5950.000000,-5900.000000,-5850.000000,-5800.000000,-5750.000000,-5700.000000,-5650.000000,-5600.000000,-5550.000000,-5500.000000,-5450.000000,-5400.000000,-5350.000000,-5300.000000,-5250.000000,-5200.000000,-5150.000000,-5100.000000,-5050.000000,-5000.000000,-4950.000000,-4900.000000,-4850.000000,-4800.000000,-4750.000000,-4700.000000,-4650.000000,-4600.000000,-4550.000000,-4500.000000,-4450.000000,-4400.000000,-4350.000000,-4300.000000,-4250.000000,-4200.000000,-4150.000000,-4100.000000,-4050.000000,-4000.000000,-3950.000000,-3900.000000,-3850.000000,-3800.000000,-3750.000000,-3700.000000,-3650.000000,-3600.000000,-3550.000000,-3500.000000,-3450.000000,-3400.000000,-3350.000000,-3300.000000,-3250.000000,-3200.000000,-3150.000000,-3100.000000,-3050.000000,-3000.000000,-2950.000000,-2900.000000,-2850.000000,-2800.000000,-2750.000000,-2700.000000,-2650.000000,-2600.000000,-2550.000000,-2500.000000,-2450.000000,-2400.000000,-2350.000000,-2300.000000,-2250.000000,-2200.000000,-2150.000000,-2100.000000,-2050.000000,-2000.000000,-1950.000000,-1900.000000,-1850.000000,-1800.000000,-1750.000000,-1700.000000,-1650.000000,-1600.000000,-1550.000000,-1500.000000,-1450.000000,-1400.000000,-1350.000000,-1300.000000,-1250.000000,-1200.000000,-1150.000000,-1100.000000,-1050.000000,-1000.000000,-950.000000,-900.000000,-850.000000,-800.000000,-750.000000,-700.000000,-650.000000,-600.000000,-550.000000,-500.000000,-450.000000,-400.000000,-350.000000,-300.000000,-250.000000,-200.000000,-150.000000,-100.000000,-50.000000,0.000000,50.000000,100.000000,150.000000,200.000000,250.000000,300.000000,350.000000,400.000000,450.000000,500.000000,550.000000,600.000000,650.000000,700.000000,750.000000,800.000000,850.000000,900.000000,950.000000,1000.000000,1050.000000,1100.000000,1150.000000,1200.000000,1250.000000,1300.000000,1350.000000,1400.000000,1450.000000,1500.000000,1550.000000,1600.000000,1650.000000,1700.000000,1750.000000,1800.000000,1850.000000,1900.000000,1950.000000,2000.000000,2050.000000,2100.000000,2150.000000,2200.000000,2250.000000,2300.000000,2350.000000,2400.000000,2450.000000,2500.000000,2550.000000,2600.000000,2650.000000,2700.000000,2750.000000,2800.000000,2850.000000,2900.000000,2950.000000,3000.000000,3050.000000,3100.000000,3150.000000,3200.000000,3250.000000,3300.000000,3350.000000,3400.000000,3450.000000,3500.000000,3550.000000,3600.000000,3650.000000,3700.000000,3750.000000,3800.000000,3850.000000,3900.000000,3950.000000,4000.000000,4050.000000,4100.000000,4150.000000,4200.000000,4250.000000,4300.000000,4350.000000,4400.000000,4450.000000,4500.000000,4550.000000,4600.000000,4650.000000,4700.000000,4750.000000,4800.000000,4850.000000,4900.000000,4950.000000,5000.000000,5050.000000,5100.000000,5150.000000,5200.000000,5250.000000,5300.000000,5350.000000,5400.000000,5450.000000,5500.000000,5550.000000,5600.000000,5650.000000,5700.000000,5750.000000,5800.000000,5850.000000,5900.000000,5950.000000,6000.000000,6050.000000,6100.000000,6150.000000,6200.000000,6250.000000,6300.000000,6350.000000,6400.000000,6450.000000,6500.000000,6550.000000,6600.000000,6650.000000,6700.000000,6750.000000,6800.000000,6850.000000,6900.000000,6950.000000,7000.000000,7050.000000,7100.000000,7150.000000,7200.000000,7250.000000,7300.000000,7350.000000,7400.000000,7450.000000,7500.000000,7550.000000,7600.000000,7650.000000,7700.000000,7750.000000,7800.000000,7850.000000,7900.000000,7950.000000,8000.000000,8050.000000,8100.000000,8150.000000,8200.000000,8250.000000,8300.000000,8350.000000,8400.000000,8450.000000,8500.000000,8550.000000,8600.000000,8650.000000,8700.000000,8750.000000,8800.000000,8850.000000,8900.000000,8950.000000,9000.000000,9050.000000,9100.000000,9150.000000,9200.000000,9250.000000,9300.000000,9350.000000,9400.000000,9450.000000,9500.000000,9550.000000,9600.000000,9650.000000,9700.000000,9750.000000,9800.000000,9850.000000,9900.000000,9950.000000,10000.000000)
y<-c(0.147058,0.146436,0.150747,0.156367,0.155836,0.158369,0.159681,0.166325,0.165470,0.163803,0.166373,0.172110,0.179182,0.179718,0.174189,0.168523,0.165890,0.163687,0.159505,0.156281,0.157822,0.161003,0.158567,0.156757,0.158850,0.167523,0.167949,0.160184,0.152430,0.156031,0.157574,0.157629,0.155140,0.159772,0.159053,0.154712,0.152854,0.155271,0.160705,0.164092,0.163487,0.164061,0.166654,0.168395,0.167433,0.166411,0.168754,0.173367,0.172031,0.172519,0.170981,0.173762,0.176368,0.178794,0.179528,0.183071,0.188636,0.195644,0.193744,0.188751,0.178370,0.172462,0.170945,0.178401,0.177353,0.175039,0.170728,0.176063,0.176791,0.170521,0.165816,0.154866,0.154519,0.156052,0.161103,0.160336,0.156845,0.158188,0.158172,0.157017,0.158088,0.156645,0.152564,0.148296,0.147789,0.149518,0.149163,0.149663,0.149370,0.147263,0.144238,0.144765,0.143974,0.145712,0.148492,0.152233,0.155855,0.154328,0.155402,0.153490,0.154742,0.154607,0.156498,0.153464,0.149742,0.144869,0.145508,0.148456,0.147506,0.144634,0.140059,0.137644,0.135418,0.141574,0.143536,0.149063,0.150954,0.162684,0.170695,0.174667,0.173057,0.170648,0.170733,0.171150,0.171633,0.169695,0.172607,0.178882,0.181085,0.179954,0.176525,0.176658,0.175055,0.172562,0.171417,0.172181,0.174593,0.175946,0.177544,0.184093,0.189301,0.191592,0.184864,0.181485,0.183028,0.182700,0.183907,0.183097,0.184900,0.189315,0.192632,0.194585,0.194466,0.195883,0.203484,0.206663,0.211642,0.216141,0.218491,0.223061,0.229114,0.235632,0.236011,0.236382,0.240871,0.242369,0.248418,0.260196,0.276617,0.290432,0.302627,0.314862,0.328679,0.345634,0.367321,0.391841,0.410871,0.433501,0.461072,0.498028,0.550029,0.590596,0.627337,0.652711,0.697411,0.752075,0.806781,0.872223,0.949295,1.025589,1.092681,1.146571,1.175021,1.164021,1.144442,1.158804,1.243808,1.433761,1.706139,1.905199,1.905951,1.797247,1.728372,1.791384,1.931103,2.166458,2.375324,2.461731,2.416411,2.324992,2.236056,2.125028,2.024263,1.941371,1.861513,1.769578,1.690261,1.619587,1.546129,1.457415,1.372901,1.300618,1.235726,1.171299,1.106998,1.053182,0.998268,0.955789,0.913485,0.880660,0.849469,0.816607,0.793710,0.768725,0.745836,0.720022,0.692491,0.675024,0.656883,0.642002,0.606763,0.582444,0.553442,0.543488,0.520022,0.503953,0.494947,0.481135,0.470635,0.450375,0.435289,0.416372,0.399852,0.389443,0.382883,0.373707,0.367964,0.355152,0.353747,0.345312,0.334041,0.320784,0.305837,0.296923,0.291915,0.289686,0.278675,0.264051,0.254321,0.254050,0.251785,0.251809,0.247479,0.241586,0.235854,0.236011,0.240826,0.241340,0.238061,0.231365,0.225462,0.216236,0.210335,0.204941,0.208852,0.208394,0.204182,0.197488,0.190880,0.189567,0.187698,0.189103,0.187208,0.183445,0.181885,0.186400,0.189263,0.186581,0.179399,0.171815,0.165242,0.157174,0.155388,0.154995,0.156719,0.158315,0.158322,0.156588,0.155614,0.155657,0.155324,0.154595,0.151673,0.146248,0.139402,0.139621,0.147096,0.149551,0.146732,0.138616,0.137135,0.135380,0.132694,0.126233,0.118158,0.114129,0.110695,0.114869,0.117182,0.122847,0.121947,0.117558,0.114731,0.112264,0.112440,0.110207,0.110631,0.107104,0.105651,0.103177,0.108392,0.108744,0.109497,0.108104,0.109723,0.108023,0.106282,0.110373,0.116796,0.124616,0.123309,0.124161,0.122775,0.124840,0.129000,0.130784,0.123721,0.118577,0.117967,0.122854,0.121294,0.120806,0.122616,0.124673,0.124411,0.123418,0.126152,0.123459,0.120799,0.117146,0.118618,0.117391,0.115879,0.115362,0.115581,0.113788,0.113352,0.114264,0.114884,0.110895,0.107556,0.108906,0.110526,0.110952,0.108944,0.113490,0.121194,0.126574,0.127207,0.125550,0.125252,0.128907,0.132551,0.133048,0.133846,0.135820,0.139976,0.139888,0.138054,0.135065,0.133772)
lines(x, y,type="l",col=linecols[4],lwd=2)
# legend("topleft",legend=c("hiF-T","6d","24d","niPSC-T"),col=linecols,pch=15,bty="n")
abline(v=0.000000,lty=2,col=c("black"))
dev.off()
