# Supplementary material for: Unique molecular events during reprogramming of human somatic cells to induced pluripotent stem cells (iPSCs) at naïve state
Source: eLife. 2018 Jan 30;7:e29518. doi: 10.7554/eLife.29518 (PMC5807049; doi:10.7554/eLife.29518)
Supplement: Source data 1. — The Source Data files include the source R code for Figures 2–6. The R scripts use the data in the ‘Expression Data’ folder with the relative path. The ‘Expression Data’ folder contains the non-redundant related gene expression, methylation and histone modification tables for the main figures and figure supplements. [file elife-29518-data1.zip › Source Data/Figure 5-source code data/Fig5D/K4me3_c2.R]

library(gplots)
pdf("K4me3_c2.pdf",height=3.5,width=4.1)
cr <- colorRampPalette(col=c("#C8524D", "#BDD791", "#447CBE", "#775A9C"), bias=1)
linecols <- cr(3)
linecols <- c(linecols, "black")
x<-c(-10000.000000,-9950.000000,-9900.000000,-9850.000000,-9800.000000,-9750.000000,-9700.000000,-9650.000000,-9600.000000,-9550.000000,-9500.000000,-9450.000000,-9400.000000,-9350.000000,-9300.000000,-9250.000000,-9200.000000,-9150.000000,-9100.000000,-9050.000000,-9000.000000,-8950.000000,-8900.000000,-8850.000000,-8800.000000,-8750.000000,-8700.000000,-8650.000000,-8600.000000,-8550.000000,-8500.000000,-8450.000000,-8400.000000,-8350.000000,-8300.000000,-8250.000000,-8200.000000,-8150.000000,-8100.000000,-8050.000000,-8000.000000,-7950.000000,-7900.000000,-7850.000000,-7800.000000,-7750.000000,-7700.000000,-7650.000000,-7600.000000,-7550.000000,-7500.000000,-7450.000000,-7400.000000,-7350.000000,-7300.000000,-7250.000000,-7200.000000,-7150.000000,-7100.000000,-7050.000000,-7000.000000,-6950.000000,-6900.000000,-6850.000000,-6800.000000,-6750.000000,-6700.000000,-6650.000000,-6600.000000,-6550.000000,-6500.000000,-6450.000000,-6400.000000,-6350.000000,-6300.000000,-6250.000000,-6200.000000,-6150.000000,-6100.000000,-6050.000000,-6000.000000,-5950.000000,-5900.000000,-5850.000000,-5800.000000,-5750.000000,-5700.000000,-5650.000000,-5600.000000,-5550.000000,-5500.000000,-5450.000000,-5400.000000,-5350.000000,-5300.000000,-5250.000000,-5200.000000,-5150.000000,-5100.000000,-5050.000000,-5000.000000,-4950.000000,-4900.000000,-4850.000000,-4800.000000,-4750.000000,-4700.000000,-4650.000000,-4600.000000,-4550.000000,-4500.000000,-4450.000000,-4400.000000,-4350.000000,-4300.000000,-4250.000000,-4200.000000,-4150.000000,-4100.000000,-4050.000000,-4000.000000,-3950.000000,-3900.000000,-3850.000000,-3800.000000,-3750.000000,-3700.000000,-3650.000000,-3600.000000,-3550.000000,-3500.000000,-3450.000000,-3400.000000,-3350.000000,-3300.000000,-3250.000000,-3200.000000,-3150.000000,-3100.000000,-3050.000000,-3000.000000,-2950.000000,-2900.000000,-2850.000000,-2800.000000,-2750.000000,-2700.000000,-2650.000000,-2600.000000,-2550.000000,-2500.000000,-2450.000000,-2400.000000,-2350.000000,-2300.000000,-2250.000000,-2200.000000,-2150.000000,-2100.000000,-2050.000000,-2000.000000,-1950.000000,-1900.000000,-1850.000000,-1800.000000,-1750.000000,-1700.000000,-1650.000000,-1600.000000,-1550.000000,-1500.000000,-1450.000000,-1400.000000,-1350.000000,-1300.000000,-1250.000000,-1200.000000,-1150.000000,-1100.000000,-1050.000000,-1000.000000,-950.000000,-900.000000,-850.000000,-800.000000,-750.000000,-700.000000,-650.000000,-600.000000,-550.000000,-500.000000,-450.000000,-400.000000,-350.000000,-300.000000,-250.000000,-200.000000,-150.000000,-100.000000,-50.000000,0.000000,50.000000,100.000000,150.000000,200.000000,250.000000,300.000000,350.000000,400.000000,450.000000,500.000000,550.000000,600.000000,650.000000,700.000000,750.000000,800.000000,850.000000,900.000000,950.000000,1000.000000,1050.000000,1100.000000,1150.000000,1200.000000,1250.000000,1300.000000,1350.000000,1400.000000,1450.000000,1500.000000,1550.000000,1600.000000,1650.000000,1700.000000,1750.000000,1800.000000,1850.000000,1900.000000,1950.000000,2000.000000,2050.000000,2100.000000,2150.000000,2200.000000,2250.000000,2300.000000,2350.000000,2400.000000,2450.000000,2500.000000,2550.000000,2600.000000,2650.000000,2700.000000,2750.000000,2800.000000,2850.000000,2900.000000,2950.000000,3000.000000,3050.000000,3100.000000,3150.000000,3200.000000,3250.000000,3300.000000,3350.000000,3400.000000,3450.000000,3500.000000,3550.000000,3600.000000,3650.000000,3700.000000,3750.000000,3800.000000,3850.000000,3900.000000,3950.000000,4000.000000,4050.000000,4100.000000,4150.000000,4200.000000,4250.000000,4300.000000,4350.000000,4400.000000,4450.000000,4500.000000,4550.000000,4600.000000,4650.000000,4700.000000,4750.000000,4800.000000,4850.000000,4900.000000,4950.000000,5000.000000,5050.000000,5100.000000,5150.000000,5200.000000,5250.000000,5300.000000,5350.000000,5400.000000,5450.000000,5500.000000,5550.000000,5600.000000,5650.000000,5700.000000,5750.000000,5800.000000,5850.000000,5900.000000,5950.000000,6000.000000,6050.000000,6100.000000,6150.000000,6200.000000,6250.000000,6300.000000,6350.000000,6400.000000,6450.000000,6500.000000,6550.000000,6600.000000,6650.000000,6700.000000,6750.000000,6800.000000,6850.000000,6900.000000,6950.000000,7000.000000,7050.000000,7100.000000,7150.000000,7200.000000,7250.000000,7300.000000,7350.000000,7400.000000,7450.000000,7500.000000,7550.000000,7600.000000,7650.000000,7700.000000,7750.000000,7800.000000,7850.000000,7900.000000,7950.000000,8000.000000,8050.000000,8100.000000,8150.000000,8200.000000,8250.000000,8300.000000,8350.000000,8400.000000,8450.000000,8500.000000,8550.000000,8600.000000,8650.000000,8700.000000,8750.000000,8800.000000,8850.000000,8900.000000,8950.000000,9000.000000,9050.000000,9100.000000,9150.000000,9200.000000,9250.000000,9300.000000,9350.000000,9400.000000,9450.000000,9500.000000,9550.000000,9600.000000,9650.000000,9700.000000,9750.000000,9800.000000,9850.000000,9900.000000,9950.000000,10000.000000)
y<-c(0.083506,0.083034,0.082334,0.071554,0.066264,0.063895,0.065836,0.072454,0.080078,0.085595,0.082588,0.073906,0.069884,0.070758,0.072769,0.077796,0.077062,0.079291,0.069683,0.063213,0.058972,0.057451,0.062050,0.068642,0.076109,0.089530,0.091934,0.098762,0.087667,0.085167,0.079108,0.079947,0.081145,0.083191,0.087799,0.092223,0.092537,0.092808,0.085849,0.084336,0.079423,0.077333,0.073058,0.064621,0.061106,0.062933,0.069281,0.070251,0.064218,0.058308,0.055484,0.051261,0.047668,0.043541,0.042317,0.043410,0.045543,0.047633,0.049154,0.048621,0.050221,0.044232,0.042798,0.043445,0.048437,0.050133,0.049338,0.052774,0.058789,0.068433,0.075016,0.068677,0.057136,0.054242,0.059576,0.062618,0.060537,0.059672,0.056839,0.054304,0.054697,0.058876,0.059278,0.050159,0.046094,0.042806,0.049950,0.049407,0.049915,0.042046,0.041311,0.038548,0.039720,0.036127,0.041757,0.045963,0.048350,0.042474,0.038557,0.041250,0.043882,0.047248,0.047327,0.046242,0.048472,0.050439,0.057530,0.064227,0.072262,0.084345,0.085132,0.084459,0.074054,0.073652,0.082894,0.089582,0.091619,0.087248,0.083882,0.087423,0.090824,0.090142,0.094024,0.089696,0.084677,0.072961,0.065512,0.065311,0.067488,0.071641,0.074369,0.069919,0.069289,0.071895,0.078714,0.085420,0.095816,0.100747,0.097582,0.098072,0.098072,0.099121,0.093630,0.094548,0.096279,0.102006,0.101211,0.101945,0.101167,0.108441,0.110067,0.106456,0.104078,0.100974,0.099663,0.098500,0.106675,0.113774,0.117875,0.114168,0.114570,0.120734,0.131025,0.144646,0.136559,0.131768,0.128139,0.139453,0.160183,0.179086,0.200419,0.222731,0.240978,0.262495,0.271658,0.288182,0.306639,0.329940,0.349620,0.389979,0.429515,0.465799,0.480698,0.503386,0.553029,0.630048,0.703481,0.774790,0.850646,0.931773,1.011371,1.079768,1.161211,1.202627,1.206185,1.164507,1.220865,1.399339,1.700015,1.884810,1.901282,1.760142,1.650852,1.635753,1.776098,2.018580,2.262732,2.316144,2.211480,2.057356,1.971096,1.875953,1.736806,1.580785,1.444820,1.342736,1.251527,1.173713,1.053041,0.936066,0.820805,0.755529,0.687446,0.616828,0.544400,0.481205,0.456549,0.430381,0.410709,0.371242,0.336960,0.316895,0.296523,0.275426,0.243645,0.218841,0.203907,0.190557,0.181079,0.177459,0.161503,0.151055,0.135099,0.139112,0.133333,0.126356,0.121215,0.119781,0.122238,0.121512,0.112323,0.098727,0.090360,0.093289,0.100887,0.100738,0.101123,0.098780,0.094461,0.094443,0.091025,0.091917,0.089495,0.089197,0.086863,0.079869,0.071571,0.063108,0.064096,0.062732,0.061324,0.059095,0.060835,0.064944,0.062566,0.062015,0.061919,0.063423,0.062295,0.056577,0.053613,0.051943,0.047851,0.045604,0.046146,0.053788,0.052931,0.050999,0.047720,0.050116,0.049058,0.050999,0.049915,0.051313,0.053351,0.052669,0.052389,0.046216,0.044809,0.039939,0.039773,0.041084,0.048140,0.051672,0.047851,0.039204,0.033390,0.035620,0.040087,0.045097,0.048358,0.049075,0.053595,0.056996,0.055816,0.053753,0.050387,0.051366,0.043995,0.039117,0.038164,0.042264,0.047571,0.050763,0.048778,0.041993,0.038286,0.039921,0.043917,0.045263,0.046662,0.043759,0.040385,0.033915,0.034841,0.033416,0.035838,0.035270,0.040726,0.044581,0.048323,0.052704,0.055746,0.058588,0.056157,0.053840,0.051987,0.056778,0.056664,0.056245,0.050780,0.052774,0.060319,0.064271,0.061552,0.053351,0.049853,0.052468,0.053814,0.061622,0.064035,0.063947,0.055283,0.049163,0.054889,0.059392,0.064682,0.059541,0.053622,0.050413,0.050177,0.055982,0.054767,0.052712,0.045272,0.044310,0.041049,0.039370,0.038260,0.038391,0.035576,0.036511,0.033644,0.037027,0.035314,0.035034,0.032953,0.034081,0.036153,0.035453,0.035620,0.035620,0.036747,0.029963,0.027034,0.026203,0.031230,0.034806,0.034771,0.034422,0.037088)
plot(x, y,type="l",main="",xlab="Relative Distance from TSS (bp)",ylab="Reads per million",col=linecols[1],ylim=c(0,3),xaxt="s",yaxt="s",lwd=2)
x <- c(-10000.000000,-9950.000000,-9900.000000,-9850.000000,-9800.000000,-9750.000000,-9700.000000,-9650.000000,-9600.000000,-9550.000000,-9500.000000,-9450.000000,-9400.000000,-9350.000000,-9300.000000,-9250.000000,-9200.000000,-9150.000000,-9100.000000,-9050.000000,-9000.000000,-8950.000000,-8900.000000,-8850.000000,-8800.000000,-8750.000000,-8700.000000,-8650.000000,-8600.000000,-8550.000000,-8500.000000,-8450.000000,-8400.000000,-8350.000000,-8300.000000,-8250.000000,-8200.000000,-8150.000000,-8100.000000,-8050.000000,-8000.000000,-7950.000000,-7900.000000,-7850.000000,-7800.000000,-7750.000000,-7700.000000,-7650.000000,-7600.000000,-7550.000000,-7500.000000,-7450.000000,-7400.000000,-7350.000000,-7300.000000,-7250.000000,-7200.000000,-7150.000000,-7100.000000,-7050.000000,-7000.000000,-6950.000000,-6900.000000,-6850.000000,-6800.000000,-6750.000000,-6700.000000,-6650.000000,-6600.000000,-6550.000000,-6500.000000,-6450.000000,-6400.000000,-6350.000000,-6300.000000,-6250.000000,-6200.000000,-6150.000000,-6100.000000,-6050.000000,-6000.000000,-5950.000000,-5900.000000,-5850.000000,-5800.000000,-5750.000000,-5700.000000,-5650.000000,-5600.000000,-5550.000000,-5500.000000,-5450.000000,-5400.000000,-5350.000000,-5300.000000,-5250.000000,-5200.000000,-5150.000000,-5100.000000,-5050.000000,-5000.000000,-4950.000000,-4900.000000,-4850.000000,-4800.000000,-4750.000000,-4700.000000,-4650.000000,-4600.000000,-4550.000000,-4500.000000,-4450.000000,-4400.000000,-4350.000000,-4300.000000,-4250.000000,-4200.000000,-4150.000000,-4100.000000,-4050.000000,-4000.000000,-3950.000000,-3900.000000,-3850.000000,-3800.000000,-3750.000000,-3700.000000,-3650.000000,-3600.000000,-3550.000000,-3500.000000,-3450.000000,-3400.000000,-3350.000000,-3300.000000,-3250.000000,-3200.000000,-3150.000000,-3100.000000,-3050.000000,-3000.000000,-2950.000000,-2900.000000,-2850.000000,-2800.000000,-2750.000000,-2700.000000,-2650.000000,-2600.000000,-2550.000000,-2500.000000,-2450.000000,-2400.000000,-2350.000000,-2300.000000,-2250.000000,-2200.000000,-2150.000000,-2100.000000,-2050.000000,-2000.000000,-1950.000000,-1900.000000,-1850.000000,-1800.000000,-1750.000000,-1700.000000,-1650.000000,-1600.000000,-1550.000000,-1500.000000,-1450.000000,-1400.000000,-1350.000000,-1300.000000,-1250.000000,-1200.000000,-1150.000000,-1100.000000,-1050.000000,-1000.000000,-950.000000,-900.000000,-850.000000,-800.000000,-750.000000,-700.000000,-650.000000,-600.000000,-550.000000,-500.000000,-450.000000,-400.000000,-350.000000,-300.000000,-250.000000,-200.000000,-150.000000,-100.000000,-50.000000,0.000000,50.000000,100.000000,150.000000,200.000000,250.000000,300.000000,350.000000,400.000000,450.000000,500.000000,550.000000,600.000000,650.000000,700.000000,750.000000,800.000000,850.000000,900.000000,950.000000,1000.000000,1050.000000,1100.000000,1150.000000,1200.000000,1250.000000,1300.000000,1350.000000,1400.000000,1450.000000,1500.000000,1550.000000,1600.000000,1650.000000,1700.000000,1750.000000,1800.000000,1850.000000,1900.000000,1950.000000,2000.000000,2050.000000,2100.000000,2150.000000,2200.000000,2250.000000,2300.000000,2350.000000,2400.000000,2450.000000,2500.000000,2550.000000,2600.000000,2650.000000,2700.000000,2750.000000,2800.000000,2850.000000,2900.000000,2950.000000,3000.000000,3050.000000,3100.000000,3150.000000,3200.000000,3250.000000,3300.000000,3350.000000,3400.000000,3450.000000,3500.000000,3550.000000,3600.000000,3650.000000,3700.000000,3750.000000,3800.000000,3850.000000,3900.000000,3950.000000,4000.000000,4050.000000,4100.000000,4150.000000,4200.000000,4250.000000,4300.000000,4350.000000,4400.000000,4450.000000,4500.000000,4550.000000,4600.000000,4650.000000,4700.000000,4750.000000,4800.000000,4850.000000,4900.000000,4950.000000,5000.000000,5050.000000,5100.000000,5150.000000,5200.000000,5250.000000,5300.000000,5350.000000,5400.000000,5450.000000,5500.000000,5550.000000,5600.000000,5650.000000,5700.000000,5750.000000,5800.000000,5850.000000,5900.000000,5950.000000,6000.000000,6050.000000,6100.000000,6150.000000,6200.000000,6250.000000,6300.000000,6350.000000,6400.000000,6450.000000,6500.000000,6550.000000,6600.000000,6650.000000,6700.000000,6750.000000,6800.000000,6850.000000,6900.000000,6950.000000,7000.000000,7050.000000,7100.000000,7150.000000,7200.000000,7250.000000,7300.000000,7350.000000,7400.000000,7450.000000,7500.000000,7550.000000,7600.000000,7650.000000,7700.000000,7750.000000,7800.000000,7850.000000,7900.000000,7950.000000,8000.000000,8050.000000,8100.000000,8150.000000,8200.000000,8250.000000,8300.000000,8350.000000,8400.000000,8450.000000,8500.000000,8550.000000,8600.000000,8650.000000,8700.000000,8750.000000,8800.000000,8850.000000,8900.000000,8950.000000,9000.000000,9050.000000,9100.000000,9150.000000,9200.000000,9250.000000,9300.000000,9350.000000,9400.000000,9450.000000,9500.000000,9550.000000,9600.000000,9650.000000,9700.000000,9750.000000,9800.000000,9850.000000,9900.000000,9950.000000,10000.000000)
y<-c(0.071407,0.077691,0.073270,0.075869,0.070916,0.068829,0.062812,0.066843,0.071407,0.069852,0.063262,0.063078,0.066802,0.073863,0.078693,0.081211,0.086900,0.081681,0.072942,0.055464,0.052353,0.052885,0.064756,0.067539,0.078182,0.087167,0.095865,0.094023,0.088845,0.083135,0.081641,0.080413,0.090011,0.090523,0.089500,0.086655,0.089377,0.084281,0.077916,0.079676,0.100777,0.105361,0.096090,0.069893,0.055300,0.050368,0.054748,0.062607,0.064408,0.062259,0.062361,0.058739,0.055362,0.042120,0.039275,0.042980,0.049304,0.054891,0.047892,0.045476,0.040831,0.041588,0.040565,0.038927,0.043287,0.047707,0.048813,0.039418,0.038272,0.047216,0.057081,0.062853,0.057163,0.059169,0.060888,0.069688,0.075664,0.078468,0.081272,0.073925,0.072717,0.067805,0.069115,0.062914,0.056815,0.053888,0.047973,0.045927,0.042038,0.041813,0.039255,0.041608,0.043062,0.038129,0.029062,0.024232,0.028182,0.035325,0.042386,0.045599,0.043696,0.042795,0.040401,0.043389,0.046745,0.059107,0.061850,0.061502,0.060540,0.066414,0.069238,0.070343,0.067007,0.060192,0.052537,0.057756,0.068644,0.080003,0.092672,0.105279,0.105075,0.102578,0.093143,0.093654,0.088702,0.084649,0.070957,0.054031,0.056160,0.065390,0.073679,0.068133,0.071940,0.073802,0.083421,0.102066,0.130494,0.159883,0.160231,0.148832,0.132131,0.128386,0.130125,0.119585,0.102250,0.082132,0.085468,0.093143,0.117559,0.122676,0.127710,0.131763,0.145312,0.147297,0.147808,0.139397,0.147338,0.130903,0.129655,0.128406,0.127997,0.121714,0.113077,0.112054,0.114018,0.140277,0.169441,0.180411,0.173248,0.185753,0.223166,0.252453,0.263116,0.276460,0.278220,0.306546,0.320545,0.355378,0.368988,0.413134,0.434706,0.462356,0.461435,0.502982,0.560574,0.632513,0.690229,0.774325,0.859137,0.944912,0.970515,1.015787,1.046302,1.081157,1.108377,1.145380,1.260503,1.432339,1.703662,1.908837,1.945799,1.851613,1.709147,1.674149,1.756301,1.952471,2.144692,2.192685,2.087058,1.966880,1.874986,1.803742,1.664980,1.469793,1.312918,1.207475,1.153689,1.081504,0.964601,0.851545,0.764010,0.713642,0.668227,0.623037,0.576497,0.524553,0.458795,0.407056,0.382476,0.365161,0.340827,0.311703,0.304233,0.294430,0.270054,0.234463,0.193837,0.176032,0.159884,0.160211,0.162053,0.163138,0.165962,0.146048,0.135877,0.120568,0.113507,0.099201,0.093941,0.089663,0.092754,0.103744,0.118357,0.125214,0.116577,0.107551,0.110232,0.110273,0.107633,0.098996,0.093041,0.094146,0.091198,0.084424,0.089295,0.090011,0.085100,0.074723,0.069954,0.071694,0.067724,0.064858,0.069361,0.064715,0.063057,0.057572,0.060847,0.055403,0.056221,0.058370,0.058616,0.058063,0.051105,0.049713,0.049529,0.048076,0.058125,0.049795,0.050777,0.042488,0.048792,0.052803,0.054707,0.057634,0.053786,0.051760,0.052742,0.051719,0.051473,0.043757,0.043983,0.039541,0.046050,0.048587,0.051187,0.046172,0.052026,0.068992,0.089582,0.101636,0.099876,0.091014,0.080761,0.071244,0.067642,0.066536,0.068992,0.060458,0.051657,0.048158,0.059414,0.059210,0.062423,0.061256,0.059782,0.056119,0.045968,0.044433,0.037699,0.032849,0.034895,0.036553,0.036185,0.027712,0.025624,0.031825,0.042243,0.047769,0.043225,0.042488,0.041424,0.047216,0.045804,0.048935,0.049754,0.055874,0.055873,0.060397,0.058043,0.057859,0.060888,0.063200,0.065718,0.062361,0.064735,0.062668,0.059578,0.057879,0.072656,0.074743,0.071346,0.057797,0.058247,0.059926,0.057879,0.052046,0.048342,0.050532,0.048833,0.052087,0.047441,0.049611,0.045927,0.049549,0.044985,0.039746,0.031580,0.033872,0.034588,0.039807,0.036369,0.036860,0.031682,0.032317,0.032562,0.030966,0.031723,0.030761,0.034507,0.036778,0.038498,0.034220,0.030065,0.028285,0.028633,0.028448,0.026381,0.029513,0.032890,0.036328,0.038886)
lines(x, y,type="l",col=linecols[2],lwd=2)
x <- c(-10000.000000,-9950.000000,-9900.000000,-9850.000000,-9800.000000,-9750.000000,-9700.000000,-9650.000000,-9600.000000,-9550.000000,-9500.000000,-9450.000000,-9400.000000,-9350.000000,-9300.000000,-9250.000000,-9200.000000,-9150.000000,-9100.000000,-9050.000000,-9000.000000,-8950.000000,-8900.000000,-8850.000000,-8800.000000,-8750.000000,-8700.000000,-8650.000000,-8600.000000,-8550.000000,-8500.000000,-8450.000000,-8400.000000,-8350.000000,-8300.000000,-8250.000000,-8200.000000,-8150.000000,-8100.000000,-8050.000000,-8000.000000,-7950.000000,-7900.000000,-7850.000000,-7800.000000,-7750.000000,-7700.000000,-7650.000000,-7600.000000,-7550.000000,-7500.000000,-7450.000000,-7400.000000,-7350.000000,-7300.000000,-7250.000000,-7200.000000,-7150.000000,-7100.000000,-7050.000000,-7000.000000,-6950.000000,-6900.000000,-6850.000000,-6800.000000,-6750.000000,-6700.000000,-6650.000000,-6600.000000,-6550.000000,-6500.000000,-6450.000000,-6400.000000,-6350.000000,-6300.000000,-6250.000000,-6200.000000,-6150.000000,-6100.000000,-6050.000000,-6000.000000,-5950.000000,-5900.000000,-5850.000000,-5800.000000,-5750.000000,-5700.000000,-5650.000000,-5600.000000,-5550.000000,-5500.000000,-5450.000000,-5400.000000,-5350.000000,-5300.000000,-5250.000000,-5200.000000,-5150.000000,-5100.000000,-5050.000000,-5000.000000,-4950.000000,-4900.000000,-4850.000000,-4800.000000,-4750.000000,-4700.000000,-4650.000000,-4600.000000,-4550.000000,-4500.000000,-4450.000000,-4400.000000,-4350.000000,-4300.000000,-4250.000000,-4200.000000,-4150.000000,-4100.000000,-4050.000000,-4000.000000,-3950.000000,-3900.000000,-3850.000000,-3800.000000,-3750.000000,-3700.000000,-3650.000000,-3600.000000,-3550.000000,-3500.000000,-3450.000000,-3400.000000,-3350.000000,-3300.000000,-3250.000000,-3200.000000,-3150.000000,-3100.000000,-3050.000000,-3000.000000,-2950.000000,-2900.000000,-2850.000000,-2800.000000,-2750.000000,-2700.000000,-2650.000000,-2600.000000,-2550.000000,-2500.000000,-2450.000000,-2400.000000,-2350.000000,-2300.000000,-2250.000000,-2200.000000,-2150.000000,-2100.000000,-2050.000000,-2000.000000,-1950.000000,-1900.000000,-1850.000000,-1800.000000,-1750.000000,-1700.000000,-1650.000000,-1600.000000,-1550.000000,-1500.000000,-1450.000000,-1400.000000,-1350.000000,-1300.000000,-1250.000000,-1200.000000,-1150.000000,-1100.000000,-1050.000000,-1000.000000,-950.000000,-900.000000,-850.000000,-800.000000,-750.000000,-700.000000,-650.000000,-600.000000,-550.000000,-500.000000,-450.000000,-400.000000,-350.000000,-300.000000,-250.000000,-200.000000,-150.000000,-100.000000,-50.000000,0.000000,50.000000,100.000000,150.000000,200.000000,250.000000,300.000000,350.000000,400.000000,450.000000,500.000000,550.000000,600.000000,650.000000,700.000000,750.000000,800.000000,850.000000,900.000000,950.000000,1000.000000,1050.000000,1100.000000,1150.000000,1200.000000,1250.000000,1300.000000,1350.000000,1400.000000,1450.000000,1500.000000,1550.000000,1600.000000,1650.000000,1700.000000,1750.000000,1800.000000,1850.000000,1900.000000,1950.000000,2000.000000,2050.000000,2100.000000,2150.000000,2200.000000,2250.000000,2300.000000,2350.000000,2400.000000,2450.000000,2500.000000,2550.000000,2600.000000,2650.000000,2700.000000,2750.000000,2800.000000,2850.000000,2900.000000,2950.000000,3000.000000,3050.000000,3100.000000,3150.000000,3200.000000,3250.000000,3300.000000,3350.000000,3400.000000,3450.000000,3500.000000,3550.000000,3600.000000,3650.000000,3700.000000,3750.000000,3800.000000,3850.000000,3900.000000,3950.000000,4000.000000,4050.000000,4100.000000,4150.000000,4200.000000,4250.000000,4300.000000,4350.000000,4400.000000,4450.000000,4500.000000,4550.000000,4600.000000,4650.000000,4700.000000,4750.000000,4800.000000,4850.000000,4900.000000,4950.000000,5000.000000,5050.000000,5100.000000,5150.000000,5200.000000,5250.000000,5300.000000,5350.000000,5400.000000,5450.000000,5500.000000,5550.000000,5600.000000,5650.000000,5700.000000,5750.000000,5800.000000,5850.000000,5900.000000,5950.000000,6000.000000,6050.000000,6100.000000,6150.000000,6200.000000,6250.000000,6300.000000,6350.000000,6400.000000,6450.000000,6500.000000,6550.000000,6600.000000,6650.000000,6700.000000,6750.000000,6800.000000,6850.000000,6900.000000,6950.000000,7000.000000,7050.000000,7100.000000,7150.000000,7200.000000,7250.000000,7300.000000,7350.000000,7400.000000,7450.000000,7500.000000,7550.000000,7600.000000,7650.000000,7700.000000,7750.000000,7800.000000,7850.000000,7900.000000,7950.000000,8000.000000,8050.000000,8100.000000,8150.000000,8200.000000,8250.000000,8300.000000,8350.000000,8400.000000,8450.000000,8500.000000,8550.000000,8600.000000,8650.000000,8700.000000,8750.000000,8800.000000,8850.000000,8900.000000,8950.000000,9000.000000,9050.000000,9100.000000,9150.000000,9200.000000,9250.000000,9300.000000,9350.000000,9400.000000,9450.000000,9500.000000,9550.000000,9600.000000,9650.000000,9700.000000,9750.000000,9800.000000,9850.000000,9900.000000,9950.000000,10000.000000)
y<-c(0.070539,0.065928,0.064664,0.062030,0.056261,0.052320,0.056707,0.062263,0.065535,0.061190,0.056495,0.052235,0.054785,0.057504,0.058917,0.060001,0.061052,0.059607,0.053934,0.049441,0.051066,0.050928,0.053074,0.053499,0.053711,0.050535,0.048974,0.057833,0.061838,0.063464,0.060479,0.056314,0.060489,0.059151,0.068531,0.069710,0.067001,0.060755,0.056229,0.059841,0.061722,0.064685,0.067373,0.067203,0.063793,0.061860,0.062848,0.060224,0.054413,0.050195,0.050131,0.052904,0.058832,0.062104,0.060086,0.050588,0.050641,0.052076,0.055305,0.052617,0.050620,0.052915,0.053117,0.054413,0.052978,0.058046,0.057217,0.059098,0.056367,0.058619,0.054997,0.052989,0.050599,0.052894,0.053935,0.057058,0.059448,0.065567,0.067745,0.063963,0.057079,0.053212,0.054094,0.058928,0.056792,0.056877,0.051130,0.048400,0.048612,0.046519,0.046296,0.039242,0.040847,0.042546,0.046466,0.043779,0.043492,0.043853,0.046424,0.049717,0.052596,0.052893,0.052458,0.050291,0.050057,0.045946,0.050259,0.056272,0.065355,0.065642,0.063081,0.059947,0.064601,0.065206,0.064526,0.062710,0.063867,0.069987,0.067979,0.071091,0.070040,0.070040,0.066566,0.064877,0.062582,0.057876,0.052267,0.057578,0.068861,0.073259,0.072674,0.064494,0.069062,0.066077,0.068839,0.066895,0.075617,0.084371,0.091849,0.092689,0.092115,0.085975,0.079378,0.071623,0.071230,0.070040,0.075691,0.076754,0.082798,0.083308,0.093432,0.096354,0.102239,0.095419,0.091435,0.087611,0.090362,0.087919,0.084912,0.081821,0.087653,0.087090,0.090692,0.090447,0.094165,0.099615,0.106754,0.114700,0.113989,0.116910,0.126025,0.140016,0.155154,0.163961,0.169453,0.173564,0.180109,0.188990,0.192857,0.204585,0.215325,0.228148,0.236827,0.246325,0.273255,0.300259,0.337325,0.367676,0.407694,0.446289,0.474122,0.499969,0.496527,0.505822,0.491916,0.517582,0.555912,0.633983,0.723103,0.778706,0.793918,0.775816,0.780055,0.783146,0.808398,0.847482,0.898952,0.895531,0.852496,0.798263,0.770865,0.733450,0.679791,0.629574,0.577562,0.531839,0.479763,0.445715,0.431894,0.409829,0.379149,0.331885,0.297338,0.273903,0.258775,0.238835,0.215092,0.206434,0.197637,0.196756,0.189670,0.183891,0.172874,0.152700,0.142066,0.130604,0.129658,0.122031,0.130678,0.129552,0.136404,0.125313,0.114361,0.102005,0.094452,0.091563,0.086984,0.085762,0.089395,0.092869,0.092986,0.089183,0.084955,0.082235,0.081938,0.081396,0.084891,0.084944,0.087451,0.085730,0.081247,0.080769,0.079133,0.074863,0.073099,0.070730,0.075394,0.070741,0.067479,0.068011,0.070135,0.067214,0.064335,0.057770,0.056707,0.054583,0.058694,0.061817,0.059321,0.056420,0.052787,0.054657,0.062147,0.062359,0.060139,0.052469,0.055900,0.058800,0.052277,0.046413,0.047465,0.049558,0.050907,0.043173,0.047847,0.049653,0.051597,0.053063,0.052553,0.052118,0.052925,0.054997,0.061010,0.060117,0.056952,0.053733,0.052798,0.057770,0.061998,0.068361,0.072228,0.074045,0.071049,0.060904,0.055135,0.052649,0.056081,0.053850,0.050514,0.048134,0.051268,0.053956,0.055316,0.057302,0.055422,0.052660,0.048092,0.047529,0.048357,0.045659,0.048623,0.055379,0.052331,0.048580,0.045234,0.051991,0.054264,0.048102,0.050015,0.047465,0.048910,0.048517,0.054498,0.060818,0.061158,0.058460,0.055379,0.058917,0.062274,0.062869,0.056017,0.052235,0.058184,0.062221,0.062795,0.059013,0.056410,0.056293,0.054912,0.053648,0.054636,0.052362,0.054965,0.054328,0.056442,0.059629,0.059416,0.056134,0.050333,0.046774,0.047178,0.050546,0.049228,0.048878,0.042780,0.043757,0.044044,0.046211,0.046371,0.047104,0.048804,0.044990,0.042748,0.043694,0.046870,0.049877,0.047816,0.048347,0.044852,0.041484,0.042047,0.044374,0.049080,0.048177,0.045000,0.039189,0.037235,0.041197,0.042684,0.039529,0.038053)
lines(x, y,type="l",col=linecols[3],lwd=2)
x <- c(-10000.000000,-9950.000000,-9900.000000,-9850.000000,-9800.000000,-9750.000000,-9700.000000,-9650.000000,-9600.000000,-9550.000000,-9500.000000,-9450.000000,-9400.000000,-9350.000000,-9300.000000,-9250.000000,-9200.000000,-9150.000000,-9100.000000,-9050.000000,-9000.000000,-8950.000000,-8900.000000,-8850.000000,-8800.000000,-8750.000000,-8700.000000,-8650.000000,-8600.000000,-8550.000000,-8500.000000,-8450.000000,-8400.000000,-8350.000000,-8300.000000,-8250.000000,-8200.000000,-8150.000000,-8100.000000,-8050.000000,-8000.000000,-7950.000000,-7900.000000,-7850.000000,-7800.000000,-7750.000000,-7700.000000,-7650.000000,-7600.000000,-7550.000000,-7500.000000,-7450.000000,-7400.000000,-7350.000000,-7300.000000,-7250.000000,-7200.000000,-7150.000000,-7100.000000,-7050.000000,-7000.000000,-6950.000000,-6900.000000,-6850.000000,-6800.000000,-6750.000000,-6700.000000,-6650.000000,-6600.000000,-6550.000000,-6500.000000,-6450.000000,-6400.000000,-6350.000000,-6300.000000,-6250.000000,-6200.000000,-6150.000000,-6100.000000,-6050.000000,-6000.000000,-5950.000000,-5900.000000,-5850.000000,-5800.000000,-5750.000000,-5700.000000,-5650.000000,-5600.000000,-5550.000000,-5500.000000,-5450.000000,-5400.000000,-5350.000000,-5300.000000,-5250.000000,-5200.000000,-5150.000000,-5100.000000,-5050.000000,-5000.000000,-4950.000000,-4900.000000,-4850.000000,-4800.000000,-4750.000000,-4700.000000,-4650.000000,-4600.000000,-4550.000000,-4500.000000,-4450.000000,-4400.000000,-4350.000000,-4300.000000,-4250.000000,-4200.000000,-4150.000000,-4100.000000,-4050.000000,-4000.000000,-3950.000000,-3900.000000,-3850.000000,-3800.000000,-3750.000000,-3700.000000,-3650.000000,-3600.000000,-3550.000000,-3500.000000,-3450.000000,-3400.000000,-3350.000000,-3300.000000,-3250.000000,-3200.000000,-3150.000000,-3100.000000,-3050.000000,-3000.000000,-2950.000000,-2900.000000,-2850.000000,-2800.000000,-2750.000000,-2700.000000,-2650.000000,-2600.000000,-2550.000000,-2500.000000,-2450.000000,-2400.000000,-2350.000000,-2300.000000,-2250.000000,-2200.000000,-2150.000000,-2100.000000,-2050.000000,-2000.000000,-1950.000000,-1900.000000,-1850.000000,-1800.000000,-1750.000000,-1700.000000,-1650.000000,-1600.000000,-1550.000000,-1500.000000,-1450.000000,-1400.000000,-1350.000000,-1300.000000,-1250.000000,-1200.000000,-1150.000000,-1100.000000,-1050.000000,-1000.000000,-950.000000,-900.000000,-850.000000,-800.000000,-750.000000,-700.000000,-650.000000,-600.000000,-550.000000,-500.000000,-450.000000,-400.000000,-350.000000,-300.000000,-250.000000,-200.000000,-150.000000,-100.000000,-50.000000,0.000000,50.000000,100.000000,150.000000,200.000000,250.000000,300.000000,350.000000,400.000000,450.000000,500.000000,550.000000,600.000000,650.000000,700.000000,750.000000,800.000000,850.000000,900.000000,950.000000,1000.000000,1050.000000,1100.000000,1150.000000,1200.000000,1250.000000,1300.000000,1350.000000,1400.000000,1450.000000,1500.000000,1550.000000,1600.000000,1650.000000,1700.000000,1750.000000,1800.000000,1850.000000,1900.000000,1950.000000,2000.000000,2050.000000,2100.000000,2150.000000,2200.000000,2250.000000,2300.000000,2350.000000,2400.000000,2450.000000,2500.000000,2550.000000,2600.000000,2650.000000,2700.000000,2750.000000,2800.000000,2850.000000,2900.000000,2950.000000,3000.000000,3050.000000,3100.000000,3150.000000,3200.000000,3250.000000,3300.000000,3350.000000,3400.000000,3450.000000,3500.000000,3550.000000,3600.000000,3650.000000,3700.000000,3750.000000,3800.000000,3850.000000,3900.000000,3950.000000,4000.000000,4050.000000,4100.000000,4150.000000,4200.000000,4250.000000,4300.000000,4350.000000,4400.000000,4450.000000,4500.000000,4550.000000,4600.000000,4650.000000,4700.000000,4750.000000,4800.000000,4850.000000,4900.000000,4950.000000,5000.000000,5050.000000,5100.000000,5150.000000,5200.000000,5250.000000,5300.000000,5350.000000,5400.000000,5450.000000,5500.000000,5550.000000,5600.000000,5650.000000,5700.000000,5750.000000,5800.000000,5850.000000,5900.000000,5950.000000,6000.000000,6050.000000,6100.000000,6150.000000,6200.000000,6250.000000,6300.000000,6350.000000,6400.000000,6450.000000,6500.000000,6550.000000,6600.000000,6650.000000,6700.000000,6750.000000,6800.000000,6850.000000,6900.000000,6950.000000,7000.000000,7050.000000,7100.000000,7150.000000,7200.000000,7250.000000,7300.000000,7350.000000,7400.000000,7450.000000,7500.000000,7550.000000,7600.000000,7650.000000,7700.000000,7750.000000,7800.000000,7850.000000,7900.000000,7950.000000,8000.000000,8050.000000,8100.000000,8150.000000,8200.000000,8250.000000,8300.000000,8350.000000,8400.000000,8450.000000,8500.000000,8550.000000,8600.000000,8650.000000,8700.000000,8750.000000,8800.000000,8850.000000,8900.000000,8950.000000,9000.000000,9050.000000,9100.000000,9150.000000,9200.000000,9250.000000,9300.000000,9350.000000,9400.000000,9450.000000,9500.000000,9550.000000,9600.000000,9650.000000,9700.000000,9750.000000,9800.000000,9850.000000,9900.000000,9950.000000,10000.000000)
y<-c(0.093367,0.094637,0.087804,0.079903,0.070406,0.069130,0.069676,0.071463,0.070086,0.068220,0.071968,0.072513,0.067917,0.065264,0.065770,0.070872,0.071311,0.067658,0.062359,0.055762,0.055222,0.056487,0.062196,0.064360,0.067282,0.071552,0.073885,0.078672,0.076374,0.074312,0.070108,0.069327,0.071670,0.071687,0.076778,0.082898,0.085298,0.079824,0.071125,0.066259,0.062983,0.065607,0.063382,0.065427,0.063281,0.067478,0.070839,0.067905,0.062190,0.055363,0.053997,0.054200,0.052059,0.055970,0.057391,0.057695,0.051806,0.049564,0.049294,0.046951,0.049434,0.050957,0.053969,0.052784,0.054599,0.055610,0.052969,0.048294,0.047917,0.053716,0.063011,0.064022,0.061038,0.054969,0.054346,0.058454,0.062584,0.064966,0.060257,0.055852,0.053924,0.052418,0.054200,0.055520,0.055930,0.055565,0.057026,0.061825,0.058504,0.051289,0.045450,0.046653,0.050935,0.050008,0.047827,0.042809,0.042017,0.040803,0.043489,0.046226,0.047366,0.045973,0.041932,0.041039,0.044191,0.047889,0.051845,0.057431,0.062865,0.067956,0.070277,0.075621,0.075351,0.077897,0.075104,0.077976,0.074048,0.073435,0.073384,0.078172,0.080971,0.081583,0.085073,0.091383,0.091322,0.084629,0.078020,0.080279,0.087529,0.093693,0.094429,0.091664,0.086731,0.086680,0.085758,0.088714,0.091895,0.095255,0.100391,0.103870,0.108489,0.105353,0.104775,0.108118,0.115980,0.118503,0.115592,0.115564,0.121521,0.126083,0.122274,0.118272,0.126690,0.138480,0.147319,0.149370,0.151017,0.156754,0.153995,0.151371,0.143891,0.143920,0.150208,0.155844,0.159901,0.159845,0.161267,0.163723,0.174540,0.192230,0.224823,0.252364,0.274482,0.289682,0.317633,0.341522,0.369872,0.388405,0.424189,0.455248,0.493269,0.528188,0.572480,0.625955,0.706543,0.778686,0.842792,0.904466,0.967993,1.055668,1.126383,1.213540,1.273623,1.269060,1.236636,1.215282,1.288110,1.435216,1.627648,1.764694,1.772814,1.690169,1.614105,1.625951,1.725117,1.883270,2.034820,2.078540,2.017901,1.923168,1.844676,1.747521,1.595420,1.432979,1.305053,1.208601,1.127108,1.042715,0.941352,0.835302,0.752173,0.678851,0.616554,0.548575,0.493213,0.435456,0.383353,0.342882,0.312610,0.283878,0.267075,0.251796,0.244058,0.220496,0.204453,0.184616,0.177940,0.172236,0.163245,0.157030,0.145521,0.138576,0.126730,0.117969,0.110074,0.104336,0.096941,0.086877,0.077116,0.075357,0.078228,0.079229,0.080004,0.077667,0.077459,0.071980,0.074593,0.073941,0.071654,0.060241,0.054947,0.055947,0.058487,0.057875,0.055414,0.057307,0.057796,0.053744,0.047895,0.047973,0.050609,0.052413,0.048957,0.045107,0.043337,0.043556,0.043202,0.044405,0.042534,0.042882,0.040342,0.040404,0.038004,0.035071,0.037662,0.039286,0.040033,0.038516,0.035206,0.037802,0.038696,0.042022,0.042882,0.048058,0.054857,0.051463,0.040634,0.031666,0.031879,0.035009,0.038420,0.040095,0.043242,0.043017,0.037909,0.032829,0.030531,0.034290,0.039471,0.046681,0.050395,0.051834,0.057386,0.063573,0.064219,0.060190,0.058105,0.057245,0.050148,0.045686,0.044787,0.047507,0.048855,0.048254,0.044765,0.039803,0.035981,0.037656,0.040629,0.046063,0.051446,0.054627,0.052081,0.045540,0.040848,0.039404,0.037830,0.038887,0.041241,0.045012,0.049052,0.056256,0.065911,0.066916,0.065197,0.058246,0.057925,0.058808,0.059656,0.056273,0.054396,0.058296,0.064067,0.068299,0.061364,0.054806,0.048361,0.048451,0.050693,0.057852,0.060662,0.059797,0.053711,0.055166,0.053671,0.052975,0.053076,0.054986,0.051008,0.043163,0.039095,0.037785,0.037111,0.036009,0.035346,0.038538,0.041320,0.040544,0.037420,0.032891,0.030497,0.027417,0.026979,0.029182,0.028097,0.027670,0.023635,0.021253,0.018404,0.018089,0.018842,0.020067,0.020696,0.022467,0.024355,0.027299,0.030132,0.026844,0.023984,0.021124,0.023534)
lines(x, y,type="l",col=linecols[4],lwd=2)
# legend("topleft",legend=c("hiF-T","6d","24d","niPSC-T"),col=linecols,pch=15,bty="n")
abline(v=0.000000,lty=2,col=c("black"))
dev.off()
