# Supplementary material for: Unique molecular events during reprogramming of human somatic cells to induced pluripotent stem cells (iPSCs) at naïve state
Source: eLife. 2018 Jan 30;7:e29518. doi: 10.7554/eLife.29518 (PMC5807049; doi:10.7554/eLife.29518)
Supplement: Source data 1. — The Source Data files include the source R code for Figures 2–6. The R scripts use the data in the ‘Expression Data’ folder with the relative path. The ‘Expression Data’ folder contains the non-redundant related gene expression, methylation and histone modification tables for the main figures and figure supplements. [file elife-29518-data1.zip › Source Data/Figure 5-source code data/Fig5D/K4me3_c20.R]

library(gplots)
pdf("K4me3_c20.pdf",height=3.5,width=4.1)
cr <- colorRampPalette(col=c("#C8524D", "#BDD791", "#447CBE", "#775A9C"), bias=1)
linecols <- cr(3)
linecols <- c(linecols, "black")
x<-c(-10000.000000,-9950.000000,-9900.000000,-9850.000000,-9800.000000,-9750.000000,-9700.000000,-9650.000000,-9600.000000,-9550.000000,-9500.000000,-9450.000000,-9400.000000,-9350.000000,-9300.000000,-9250.000000,-9200.000000,-9150.000000,-9100.000000,-9050.000000,-9000.000000,-8950.000000,-8900.000000,-8850.000000,-8800.000000,-8750.000000,-8700.000000,-8650.000000,-8600.000000,-8550.000000,-8500.000000,-8450.000000,-8400.000000,-8350.000000,-8300.000000,-8250.000000,-8200.000000,-8150.000000,-8100.000000,-8050.000000,-8000.000000,-7950.000000,-7900.000000,-7850.000000,-7800.000000,-7750.000000,-7700.000000,-7650.000000,-7600.000000,-7550.000000,-7500.000000,-7450.000000,-7400.000000,-7350.000000,-7300.000000,-7250.000000,-7200.000000,-7150.000000,-7100.000000,-7050.000000,-7000.000000,-6950.000000,-6900.000000,-6850.000000,-6800.000000,-6750.000000,-6700.000000,-6650.000000,-6600.000000,-6550.000000,-6500.000000,-6450.000000,-6400.000000,-6350.000000,-6300.000000,-6250.000000,-6200.000000,-6150.000000,-6100.000000,-6050.000000,-6000.000000,-5950.000000,-5900.000000,-5850.000000,-5800.000000,-5750.000000,-5700.000000,-5650.000000,-5600.000000,-5550.000000,-5500.000000,-5450.000000,-5400.000000,-5350.000000,-5300.000000,-5250.000000,-5200.000000,-5150.000000,-5100.000000,-5050.000000,-5000.000000,-4950.000000,-4900.000000,-4850.000000,-4800.000000,-4750.000000,-4700.000000,-4650.000000,-4600.000000,-4550.000000,-4500.000000,-4450.000000,-4400.000000,-4350.000000,-4300.000000,-4250.000000,-4200.000000,-4150.000000,-4100.000000,-4050.000000,-4000.000000,-3950.000000,-3900.000000,-3850.000000,-3800.000000,-3750.000000,-3700.000000,-3650.000000,-3600.000000,-3550.000000,-3500.000000,-3450.000000,-3400.000000,-3350.000000,-3300.000000,-3250.000000,-3200.000000,-3150.000000,-3100.000000,-3050.000000,-3000.000000,-2950.000000,-2900.000000,-2850.000000,-2800.000000,-2750.000000,-2700.000000,-2650.000000,-2600.000000,-2550.000000,-2500.000000,-2450.000000,-2400.000000,-2350.000000,-2300.000000,-2250.000000,-2200.000000,-2150.000000,-2100.000000,-2050.000000,-2000.000000,-1950.000000,-1900.000000,-1850.000000,-1800.000000,-1750.000000,-1700.000000,-1650.000000,-1600.000000,-1550.000000,-1500.000000,-1450.000000,-1400.000000,-1350.000000,-1300.000000,-1250.000000,-1200.000000,-1150.000000,-1100.000000,-1050.000000,-1000.000000,-950.000000,-900.000000,-850.000000,-800.000000,-750.000000,-700.000000,-650.000000,-600.000000,-550.000000,-500.000000,-450.000000,-400.000000,-350.000000,-300.000000,-250.000000,-200.000000,-150.000000,-100.000000,-50.000000,0.000000,50.000000,100.000000,150.000000,200.000000,250.000000,300.000000,350.000000,400.000000,450.000000,500.000000,550.000000,600.000000,650.000000,700.000000,750.000000,800.000000,850.000000,900.000000,950.000000,1000.000000,1050.000000,1100.000000,1150.000000,1200.000000,1250.000000,1300.000000,1350.000000,1400.000000,1450.000000,1500.000000,1550.000000,1600.000000,1650.000000,1700.000000,1750.000000,1800.000000,1850.000000,1900.000000,1950.000000,2000.000000,2050.000000,2100.000000,2150.000000,2200.000000,2250.000000,2300.000000,2350.000000,2400.000000,2450.000000,2500.000000,2550.000000,2600.000000,2650.000000,2700.000000,2750.000000,2800.000000,2850.000000,2900.000000,2950.000000,3000.000000,3050.000000,3100.000000,3150.000000,3200.000000,3250.000000,3300.000000,3350.000000,3400.000000,3450.000000,3500.000000,3550.000000,3600.000000,3650.000000,3700.000000,3750.000000,3800.000000,3850.000000,3900.000000,3950.000000,4000.000000,4050.000000,4100.000000,4150.000000,4200.000000,4250.000000,4300.000000,4350.000000,4400.000000,4450.000000,4500.000000,4550.000000,4600.000000,4650.000000,4700.000000,4750.000000,4800.000000,4850.000000,4900.000000,4950.000000,5000.000000,5050.000000,5100.000000,5150.000000,5200.000000,5250.000000,5300.000000,5350.000000,5400.000000,5450.000000,5500.000000,5550.000000,5600.000000,5650.000000,5700.000000,5750.000000,5800.000000,5850.000000,5900.000000,5950.000000,6000.000000,6050.000000,6100.000000,6150.000000,6200.000000,6250.000000,6300.000000,6350.000000,6400.000000,6450.000000,6500.000000,6550.000000,6600.000000,6650.000000,6700.000000,6750.000000,6800.000000,6850.000000,6900.000000,6950.000000,7000.000000,7050.000000,7100.000000,7150.000000,7200.000000,7250.000000,7300.000000,7350.000000,7400.000000,7450.000000,7500.000000,7550.000000,7600.000000,7650.000000,7700.000000,7750.000000,7800.000000,7850.000000,7900.000000,7950.000000,8000.000000,8050.000000,8100.000000,8150.000000,8200.000000,8250.000000,8300.000000,8350.000000,8400.000000,8450.000000,8500.000000,8550.000000,8600.000000,8650.000000,8700.000000,8750.000000,8800.000000,8850.000000,8900.000000,8950.000000,9000.000000,9050.000000,9100.000000,9150.000000,9200.000000,9250.000000,9300.000000,9350.000000,9400.000000,9450.000000,9500.000000,9550.000000,9600.000000,9650.000000,9700.000000,9750.000000,9800.000000,9850.000000,9900.000000,9950.000000,10000.000000)
y<-c(0.055751,0.063087,0.059252,0.055386,0.045940,0.041542,0.039363,0.042361,0.043090,0.043534,0.046039,0.047882,0.043524,0.036799,0.035310,0.034472,0.035192,0.032904,0.036829,0.041089,0.046019,0.047380,0.048464,0.049795,0.048523,0.046216,0.044619,0.041335,0.043218,0.045043,0.049490,0.045910,0.046088,0.046492,0.052044,0.053020,0.056333,0.053809,0.050703,0.049440,0.057112,0.062939,0.057506,0.045536,0.036671,0.034423,0.035281,0.039018,0.040359,0.041404,0.040319,0.045792,0.050801,0.061490,0.063610,0.063255,0.056806,0.057033,0.063748,0.071626,0.079732,0.082798,0.098230,0.108090,0.108623,0.094000,0.077908,0.064980,0.052990,0.050200,0.053552,0.064626,0.060573,0.058246,0.053138,0.061549,0.067091,0.065986,0.069891,0.077484,0.084761,0.090312,0.092994,0.100873,0.103417,0.108810,0.109284,0.099758,0.080018,0.065720,0.056293,0.057851,0.051491,0.049667,0.044569,0.045970,0.051856,0.054755,0.052014,0.044905,0.039531,0.033940,0.032194,0.032816,0.032756,0.033427,0.030301,0.034748,0.034640,0.036494,0.039412,0.035685,0.033437,0.025696,0.024809,0.027156,0.029532,0.033052,0.028950,0.028753,0.032835,0.038890,0.038762,0.034531,0.034886,0.042282,0.050643,0.051343,0.051353,0.049904,0.056155,0.056244,0.054450,0.047311,0.049273,0.052103,0.060553,0.061993,0.068550,0.072612,0.078519,0.085263,0.088715,0.089957,0.083755,0.072139,0.061145,0.052122,0.053325,0.055702,0.057201,0.058364,0.057487,0.053039,0.046364,0.041877,0.048928,0.054528,0.054647,0.051876,0.053572,0.058216,0.059212,0.057092,0.054597,0.061766,0.069802,0.079978,0.083449,0.083163,0.089267,0.091988,0.096830,0.097658,0.104876,0.121905,0.132032,0.141537,0.160045,0.176562,0.194646,0.207405,0.229009,0.256214,0.281053,0.305231,0.337800,0.369649,0.421407,0.460356,0.513947,0.551624,0.587763,0.587487,0.583119,0.598067,0.682936,0.874909,1.121658,1.278153,1.268175,1.154227,1.066380,1.072927,1.147916,1.289128,1.366089,1.331962,1.218872,1.127919,1.077552,1.003194,0.909194,0.833002,0.766987,0.705378,0.642912,0.591115,0.565942,0.516274,0.456155,0.387023,0.356476,0.348104,0.325603,0.302046,0.281221,0.268017,0.233387,0.210373,0.205571,0.206695,0.209210,0.188434,0.179589,0.157413,0.151595,0.145146,0.145324,0.135197,0.128058,0.105053,0.099068,0.093122,0.105645,0.110408,0.104205,0.094049,0.087393,0.086042,0.083656,0.080087,0.074427,0.076517,0.072415,0.065769,0.057388,0.051807,0.049953,0.050653,0.049983,0.052241,0.050643,0.048819,0.046275,0.045181,0.047735,0.051107,0.050979,0.053325,0.053799,0.054095,0.050515,0.052201,0.055909,0.057063,0.058068,0.058670,0.063137,0.063018,0.062644,0.059735,0.059380,0.065188,0.059597,0.058196,0.052300,0.056244,0.060800,0.070512,0.079180,0.082552,0.072622,0.070709,0.060514,0.058877,0.052487,0.055514,0.057802,0.067692,0.075462,0.078075,0.074555,0.066637,0.066607,0.065434,0.071626,0.076123,0.081023,0.082631,0.084327,0.083469,0.081793,0.072800,0.063117,0.054558,0.051758,0.046818,0.046551,0.044757,0.054519,0.053000,0.055051,0.045970,0.045970,0.048218,0.052852,0.055800,0.054597,0.055475,0.053385,0.051452,0.048967,0.045043,0.042647,0.042696,0.048592,0.053039,0.055031,0.060060,0.059518,0.059567,0.057842,0.058068,0.053089,0.045841,0.039807,0.046216,0.050673,0.055840,0.049292,0.046778,0.045575,0.046679,0.048888,0.048533,0.052675,0.051767,0.051935,0.050495,0.053710,0.060671,0.069270,0.070059,0.069684,0.061579,0.056619,0.051708,0.060938,0.065276,0.064724,0.053828,0.046581,0.040290,0.038416,0.039324,0.045772,0.046285,0.040783,0.036148,0.041375,0.051836,0.057930,0.057427,0.053651,0.048671,0.044895,0.043376,0.039481,0.037026,0.039186,0.043435,0.047439,0.047547,0.046551,0.040221,0.035991,0.039047,0.042075,0.042193,0.040408)
plot(x, y,type="l",main="",xlab="Relative Distance from TSS (bp)",ylab="Reads per million",col=linecols[1],ylim=c(0,3),xaxt="s",yaxt="s",lwd=2)
x <- c(-10000.000000,-9950.000000,-9900.000000,-9850.000000,-9800.000000,-9750.000000,-9700.000000,-9650.000000,-9600.000000,-9550.000000,-9500.000000,-9450.000000,-9400.000000,-9350.000000,-9300.000000,-9250.000000,-9200.000000,-9150.000000,-9100.000000,-9050.000000,-9000.000000,-8950.000000,-8900.000000,-8850.000000,-8800.000000,-8750.000000,-8700.000000,-8650.000000,-8600.000000,-8550.000000,-8500.000000,-8450.000000,-8400.000000,-8350.000000,-8300.000000,-8250.000000,-8200.000000,-8150.000000,-8100.000000,-8050.000000,-8000.000000,-7950.000000,-7900.000000,-7850.000000,-7800.000000,-7750.000000,-7700.000000,-7650.000000,-7600.000000,-7550.000000,-7500.000000,-7450.000000,-7400.000000,-7350.000000,-7300.000000,-7250.000000,-7200.000000,-7150.000000,-7100.000000,-7050.000000,-7000.000000,-6950.000000,-6900.000000,-6850.000000,-6800.000000,-6750.000000,-6700.000000,-6650.000000,-6600.000000,-6550.000000,-6500.000000,-6450.000000,-6400.000000,-6350.000000,-6300.000000,-6250.000000,-6200.000000,-6150.000000,-6100.000000,-6050.000000,-6000.000000,-5950.000000,-5900.000000,-5850.000000,-5800.000000,-5750.000000,-5700.000000,-5650.000000,-5600.000000,-5550.000000,-5500.000000,-5450.000000,-5400.000000,-5350.000000,-5300.000000,-5250.000000,-5200.000000,-5150.000000,-5100.000000,-5050.000000,-5000.000000,-4950.000000,-4900.000000,-4850.000000,-4800.000000,-4750.000000,-4700.000000,-4650.000000,-4600.000000,-4550.000000,-4500.000000,-4450.000000,-4400.000000,-4350.000000,-4300.000000,-4250.000000,-4200.000000,-4150.000000,-4100.000000,-4050.000000,-4000.000000,-3950.000000,-3900.000000,-3850.000000,-3800.000000,-3750.000000,-3700.000000,-3650.000000,-3600.000000,-3550.000000,-3500.000000,-3450.000000,-3400.000000,-3350.000000,-3300.000000,-3250.000000,-3200.000000,-3150.000000,-3100.000000,-3050.000000,-3000.000000,-2950.000000,-2900.000000,-2850.000000,-2800.000000,-2750.000000,-2700.000000,-2650.000000,-2600.000000,-2550.000000,-2500.000000,-2450.000000,-2400.000000,-2350.000000,-2300.000000,-2250.000000,-2200.000000,-2150.000000,-2100.000000,-2050.000000,-2000.000000,-1950.000000,-1900.000000,-1850.000000,-1800.000000,-1750.000000,-1700.000000,-1650.000000,-1600.000000,-1550.000000,-1500.000000,-1450.000000,-1400.000000,-1350.000000,-1300.000000,-1250.000000,-1200.000000,-1150.000000,-1100.000000,-1050.000000,-1000.000000,-950.000000,-900.000000,-850.000000,-800.000000,-750.000000,-700.000000,-650.000000,-600.000000,-550.000000,-500.000000,-450.000000,-400.000000,-350.000000,-300.000000,-250.000000,-200.000000,-150.000000,-100.000000,-50.000000,0.000000,50.000000,100.000000,150.000000,200.000000,250.000000,300.000000,350.000000,400.000000,450.000000,500.000000,550.000000,600.000000,650.000000,700.000000,750.000000,800.000000,850.000000,900.000000,950.000000,1000.000000,1050.000000,1100.000000,1150.000000,1200.000000,1250.000000,1300.000000,1350.000000,1400.000000,1450.000000,1500.000000,1550.000000,1600.000000,1650.000000,1700.000000,1750.000000,1800.000000,1850.000000,1900.000000,1950.000000,2000.000000,2050.000000,2100.000000,2150.000000,2200.000000,2250.000000,2300.000000,2350.000000,2400.000000,2450.000000,2500.000000,2550.000000,2600.000000,2650.000000,2700.000000,2750.000000,2800.000000,2850.000000,2900.000000,2950.000000,3000.000000,3050.000000,3100.000000,3150.000000,3200.000000,3250.000000,3300.000000,3350.000000,3400.000000,3450.000000,3500.000000,3550.000000,3600.000000,3650.000000,3700.000000,3750.000000,3800.000000,3850.000000,3900.000000,3950.000000,4000.000000,4050.000000,4100.000000,4150.000000,4200.000000,4250.000000,4300.000000,4350.000000,4400.000000,4450.000000,4500.000000,4550.000000,4600.000000,4650.000000,4700.000000,4750.000000,4800.000000,4850.000000,4900.000000,4950.000000,5000.000000,5050.000000,5100.000000,5150.000000,5200.000000,5250.000000,5300.000000,5350.000000,5400.000000,5450.000000,5500.000000,5550.000000,5600.000000,5650.000000,5700.000000,5750.000000,5800.000000,5850.000000,5900.000000,5950.000000,6000.000000,6050.000000,6100.000000,6150.000000,6200.000000,6250.000000,6300.000000,6350.000000,6400.000000,6450.000000,6500.000000,6550.000000,6600.000000,6650.000000,6700.000000,6750.000000,6800.000000,6850.000000,6900.000000,6950.000000,7000.000000,7050.000000,7100.000000,7150.000000,7200.000000,7250.000000,7300.000000,7350.000000,7400.000000,7450.000000,7500.000000,7550.000000,7600.000000,7650.000000,7700.000000,7750.000000,7800.000000,7850.000000,7900.000000,7950.000000,8000.000000,8050.000000,8100.000000,8150.000000,8200.000000,8250.000000,8300.000000,8350.000000,8400.000000,8450.000000,8500.000000,8550.000000,8600.000000,8650.000000,8700.000000,8750.000000,8800.000000,8850.000000,8900.000000,8950.000000,9000.000000,9050.000000,9100.000000,9150.000000,9200.000000,9250.000000,9300.000000,9350.000000,9400.000000,9450.000000,9500.000000,9550.000000,9600.000000,9650.000000,9700.000000,9750.000000,9800.000000,9850.000000,9900.000000,9950.000000,10000.000000)
y<-c(0.049534,0.049280,0.053758,0.041917,0.041825,0.037093,0.041432,0.039539,0.039193,0.044987,0.047226,0.049234,0.043002,0.044225,0.046556,0.043486,0.041040,0.037254,0.041686,0.043671,0.051242,0.058536,0.057128,0.053619,0.047272,0.043625,0.043463,0.046441,0.051958,0.049211,0.047503,0.046603,0.045033,0.047918,0.045495,0.046464,0.050042,0.053135,0.055466,0.047272,0.057266,0.054427,0.060129,0.053343,0.057705,0.062252,0.065991,0.063683,0.054220,0.048264,0.051034,0.042078,0.039078,0.038685,0.050503,0.056089,0.053389,0.054635,0.067907,0.081987,0.082564,0.070423,0.074855,0.090827,0.100591,0.087758,0.078202,0.071600,0.067584,0.057428,0.053573,0.062598,0.058259,0.056181,0.047849,0.056851,0.059921,0.064953,0.068507,0.078663,0.081364,0.074924,0.077601,0.089004,0.105000,0.106846,0.105946,0.098906,0.087965,0.074393,0.063660,0.055304,0.057382,0.065068,0.071485,0.066153,0.058467,0.055812,0.055858,0.056574,0.053989,0.053481,0.061467,0.068138,0.068346,0.055466,0.042355,0.041409,0.046164,0.051219,0.047687,0.044802,0.054150,0.062898,0.069061,0.057705,0.057751,0.053481,0.055928,0.057313,0.061767,0.060867,0.046995,0.039609,0.052696,0.070377,0.075963,0.069915,0.063960,0.063752,0.065299,0.067607,0.080556,0.075178,0.069892,0.057820,0.060498,0.066499,0.075824,0.086950,0.090920,0.086880,0.083972,0.089996,0.084064,0.073239,0.053943,0.049142,0.048264,0.055328,0.061998,0.065899,0.061029,0.056805,0.051912,0.047618,0.040486,0.047803,0.053019,0.065206,0.063291,0.071600,0.071970,0.067145,0.063199,0.059852,0.067723,0.068253,0.070215,0.071300,0.074486,0.086396,0.093528,0.118087,0.137614,0.149479,0.136899,0.127597,0.143523,0.155964,0.176000,0.183986,0.209630,0.238275,0.272943,0.311190,0.352945,0.392923,0.455844,0.538108,0.593274,0.607608,0.569569,0.565991,0.587573,0.640176,0.758125,0.948689,1.194003,1.354699,1.394538,1.316845,1.266918,1.217131,1.236497,1.259417,1.294317,1.261240,1.223871,1.163950,1.112754,1.001962,0.907580,0.813129,0.746237,0.688417,0.656518,0.628958,0.602322,0.555812,0.479457,0.420137,0.386137,0.383852,0.355923,0.323470,0.307105,0.325016,0.337504,0.302604,0.247300,0.211869,0.213669,0.210669,0.205268,0.192342,0.185325,0.187033,0.192849,0.207853,0.211892,0.198343,0.164666,0.127066,0.104307,0.109847,0.116933,0.110170,0.093920,0.078063,0.074370,0.076563,0.078248,0.084341,0.066499,0.061467,0.056989,0.063037,0.056874,0.051357,0.046949,0.048565,0.048288,0.054081,0.057774,0.060429,0.056343,0.058005,0.055489,0.054012,0.048149,0.050827,0.058051,0.069384,0.079841,0.092536,0.098421,0.092628,0.074024,0.055443,0.045956,0.049372,0.047133,0.050203,0.051958,0.061213,0.066476,0.062483,0.059067,0.047041,0.046210,0.051127,0.057728,0.053458,0.040140,0.030376,0.039032,0.042055,0.047180,0.054797,0.059228,0.061860,0.049649,0.051265,0.050688,0.052119,0.056135,0.062229,0.063198,0.064629,0.068184,0.081456,0.087458,0.080487,0.066268,0.051473,0.046787,0.047849,0.049626,0.053850,0.055535,0.054912,0.055581,0.054196,0.045864,0.044479,0.046002,0.051404,0.051034,0.051357,0.057543,0.053435,0.050988,0.052604,0.058328,0.057774,0.056643,0.059390,0.059136,0.054935,0.050434,0.049742,0.047480,0.043117,0.036746,0.036262,0.038732,0.051634,0.046418,0.047226,0.042840,0.045587,0.047064,0.044687,0.048542,0.043740,0.037924,0.038778,0.043579,0.050896,0.050688,0.049511,0.049419,0.052604,0.060152,0.059644,0.054750,0.047757,0.051865,0.055420,0.060429,0.057751,0.049742,0.045656,0.042956,0.049234,0.044779,0.040855,0.040717,0.044987,0.055097,0.053712,0.057520,0.059967,0.061790,0.057890,0.053527,0.049857,0.044848,0.043787,0.046372,0.048080,0.043210,0.035639,0.033631,0.029430,0.039909,0.044502,0.052304,0.049395,0.048288)
lines(x, y,type="l",col=linecols[2],lwd=2)
x <- c(-10000.000000,-9950.000000,-9900.000000,-9850.000000,-9800.000000,-9750.000000,-9700.000000,-9650.000000,-9600.000000,-9550.000000,-9500.000000,-9450.000000,-9400.000000,-9350.000000,-9300.000000,-9250.000000,-9200.000000,-9150.000000,-9100.000000,-9050.000000,-9000.000000,-8950.000000,-8900.000000,-8850.000000,-8800.000000,-8750.000000,-8700.000000,-8650.000000,-8600.000000,-8550.000000,-8500.000000,-8450.000000,-8400.000000,-8350.000000,-8300.000000,-8250.000000,-8200.000000,-8150.000000,-8100.000000,-8050.000000,-8000.000000,-7950.000000,-7900.000000,-7850.000000,-7800.000000,-7750.000000,-7700.000000,-7650.000000,-7600.000000,-7550.000000,-7500.000000,-7450.000000,-7400.000000,-7350.000000,-7300.000000,-7250.000000,-7200.000000,-7150.000000,-7100.000000,-7050.000000,-7000.000000,-6950.000000,-6900.000000,-6850.000000,-6800.000000,-6750.000000,-6700.000000,-6650.000000,-6600.000000,-6550.000000,-6500.000000,-6450.000000,-6400.000000,-6350.000000,-6300.000000,-6250.000000,-6200.000000,-6150.000000,-6100.000000,-6050.000000,-6000.000000,-5950.000000,-5900.000000,-5850.000000,-5800.000000,-5750.000000,-5700.000000,-5650.000000,-5600.000000,-5550.000000,-5500.000000,-5450.000000,-5400.000000,-5350.000000,-5300.000000,-5250.000000,-5200.000000,-5150.000000,-5100.000000,-5050.000000,-5000.000000,-4950.000000,-4900.000000,-4850.000000,-4800.000000,-4750.000000,-4700.000000,-4650.000000,-4600.000000,-4550.000000,-4500.000000,-4450.000000,-4400.000000,-4350.000000,-4300.000000,-4250.000000,-4200.000000,-4150.000000,-4100.000000,-4050.000000,-4000.000000,-3950.000000,-3900.000000,-3850.000000,-3800.000000,-3750.000000,-3700.000000,-3650.000000,-3600.000000,-3550.000000,-3500.000000,-3450.000000,-3400.000000,-3350.000000,-3300.000000,-3250.000000,-3200.000000,-3150.000000,-3100.000000,-3050.000000,-3000.000000,-2950.000000,-2900.000000,-2850.000000,-2800.000000,-2750.000000,-2700.000000,-2650.000000,-2600.000000,-2550.000000,-2500.000000,-2450.000000,-2400.000000,-2350.000000,-2300.000000,-2250.000000,-2200.000000,-2150.000000,-2100.000000,-2050.000000,-2000.000000,-1950.000000,-1900.000000,-1850.000000,-1800.000000,-1750.000000,-1700.000000,-1650.000000,-1600.000000,-1550.000000,-1500.000000,-1450.000000,-1400.000000,-1350.000000,-1300.000000,-1250.000000,-1200.000000,-1150.000000,-1100.000000,-1050.000000,-1000.000000,-950.000000,-900.000000,-850.000000,-800.000000,-750.000000,-700.000000,-650.000000,-600.000000,-550.000000,-500.000000,-450.000000,-400.000000,-350.000000,-300.000000,-250.000000,-200.000000,-150.000000,-100.000000,-50.000000,0.000000,50.000000,100.000000,150.000000,200.000000,250.000000,300.000000,350.000000,400.000000,450.000000,500.000000,550.000000,600.000000,650.000000,700.000000,750.000000,800.000000,850.000000,900.000000,950.000000,1000.000000,1050.000000,1100.000000,1150.000000,1200.000000,1250.000000,1300.000000,1350.000000,1400.000000,1450.000000,1500.000000,1550.000000,1600.000000,1650.000000,1700.000000,1750.000000,1800.000000,1850.000000,1900.000000,1950.000000,2000.000000,2050.000000,2100.000000,2150.000000,2200.000000,2250.000000,2300.000000,2350.000000,2400.000000,2450.000000,2500.000000,2550.000000,2600.000000,2650.000000,2700.000000,2750.000000,2800.000000,2850.000000,2900.000000,2950.000000,3000.000000,3050.000000,3100.000000,3150.000000,3200.000000,3250.000000,3300.000000,3350.000000,3400.000000,3450.000000,3500.000000,3550.000000,3600.000000,3650.000000,3700.000000,3750.000000,3800.000000,3850.000000,3900.000000,3950.000000,4000.000000,4050.000000,4100.000000,4150.000000,4200.000000,4250.000000,4300.000000,4350.000000,4400.000000,4450.000000,4500.000000,4550.000000,4600.000000,4650.000000,4700.000000,4750.000000,4800.000000,4850.000000,4900.000000,4950.000000,5000.000000,5050.000000,5100.000000,5150.000000,5200.000000,5250.000000,5300.000000,5350.000000,5400.000000,5450.000000,5500.000000,5550.000000,5600.000000,5650.000000,5700.000000,5750.000000,5800.000000,5850.000000,5900.000000,5950.000000,6000.000000,6050.000000,6100.000000,6150.000000,6200.000000,6250.000000,6300.000000,6350.000000,6400.000000,6450.000000,6500.000000,6550.000000,6600.000000,6650.000000,6700.000000,6750.000000,6800.000000,6850.000000,6900.000000,6950.000000,7000.000000,7050.000000,7100.000000,7150.000000,7200.000000,7250.000000,7300.000000,7350.000000,7400.000000,7450.000000,7500.000000,7550.000000,7600.000000,7650.000000,7700.000000,7750.000000,7800.000000,7850.000000,7900.000000,7950.000000,8000.000000,8050.000000,8100.000000,8150.000000,8200.000000,8250.000000,8300.000000,8350.000000,8400.000000,8450.000000,8500.000000,8550.000000,8600.000000,8650.000000,8700.000000,8750.000000,8800.000000,8850.000000,8900.000000,8950.000000,9000.000000,9050.000000,9100.000000,9150.000000,9200.000000,9250.000000,9300.000000,9350.000000,9400.000000,9450.000000,9500.000000,9550.000000,9600.000000,9650.000000,9700.000000,9750.000000,9800.000000,9850.000000,9900.000000,9950.000000,10000.000000)
y<-c(0.065344,0.070077,0.075252,0.078176,0.071275,0.065296,0.057005,0.060000,0.063763,0.070999,0.073503,0.073156,0.069585,0.069178,0.064649,0.059066,0.054094,0.061366,0.067225,0.071778,0.067501,0.063343,0.059126,0.061306,0.065128,0.068723,0.071730,0.070556,0.072173,0.073887,0.074198,0.077026,0.082944,0.088875,0.083555,0.075324,0.075696,0.075864,0.076211,0.071395,0.072341,0.067992,0.063942,0.067333,0.069394,0.068998,0.074989,0.082728,0.088791,0.086047,0.084442,0.085748,0.084705,0.085796,0.082824,0.080632,0.073587,0.071371,0.075408,0.084406,0.097130,0.097513,0.100448,0.099023,0.096902,0.085856,0.081566,0.080656,0.087473,0.087832,0.083771,0.073875,0.071634,0.076966,0.079506,0.076498,0.072533,0.079985,0.082417,0.084610,0.082213,0.084190,0.084046,0.083891,0.085927,0.089007,0.093056,0.091582,0.083351,0.074246,0.063523,0.060779,0.064218,0.074569,0.080919,0.075432,0.070053,0.073611,0.075444,0.077840,0.073922,0.069370,0.066279,0.063331,0.068471,0.074306,0.071095,0.065668,0.062588,0.067201,0.071730,0.068303,0.064829,0.058707,0.055460,0.056322,0.065200,0.066207,0.064769,0.061750,0.065248,0.066746,0.065296,0.069933,0.076570,0.077876,0.078451,0.073072,0.072257,0.064709,0.070065,0.077553,0.082369,0.081243,0.080931,0.085951,0.086658,0.090636,0.086886,0.086826,0.083723,0.080344,0.080380,0.081303,0.087605,0.079649,0.077145,0.074653,0.078571,0.075600,0.081063,0.084969,0.091559,0.093835,0.098951,0.094937,0.093859,0.097741,0.110848,0.112885,0.111854,0.107158,0.111639,0.123177,0.129982,0.136679,0.132438,0.123392,0.121295,0.126531,0.140345,0.143149,0.143221,0.148421,0.164870,0.170921,0.171460,0.170598,0.169831,0.177606,0.189144,0.210015,0.233162,0.253914,0.279541,0.312429,0.339242,0.379523,0.409715,0.445179,0.463198,0.477096,0.482559,0.492192,0.499992,0.513890,0.585237,0.671452,0.791825,0.854774,0.891580,0.892598,0.873848,0.898241,0.921041,0.990710,1.061315,1.083731,1.058739,0.993298,0.950215,0.903165,0.856847,0.808515,0.757488,0.710163,0.671787,0.644914,0.620629,0.589766,0.566103,0.545340,0.522636,0.500100,0.470746,0.457591,0.443046,0.427602,0.413669,0.389898,0.367913,0.339326,0.331311,0.316071,0.312429,0.304845,0.302880,0.283519,0.267955,0.248834,0.252931,0.245059,0.249013,0.236793,0.227843,0.203569,0.199052,0.187407,0.181308,0.170382,0.171113,0.179811,0.180254,0.181824,0.186748,0.177283,0.161624,0.147725,0.144491,0.142418,0.138728,0.135601,0.135661,0.126196,0.128532,0.126735,0.128029,0.123764,0.129323,0.135601,0.135349,0.132318,0.126771,0.127370,0.124698,0.120493,0.118168,0.110453,0.111830,0.105936,0.104271,0.103839,0.109889,0.110632,0.107865,0.104522,0.101790,0.099969,0.099682,0.107745,0.105037,0.100700,0.090181,0.094386,0.091295,0.096483,0.089486,0.087593,0.081710,0.082153,0.087437,0.095237,0.101275,0.104570,0.101191,0.097237,0.096782,0.094638,0.089678,0.087904,0.090444,0.094170,0.083831,0.074713,0.069382,0.077349,0.083423,0.095105,0.092948,0.092601,0.080093,0.078787,0.076247,0.079997,0.082848,0.081914,0.077936,0.078547,0.079002,0.077565,0.071622,0.068543,0.074294,0.077541,0.081686,0.083136,0.080344,0.077349,0.074270,0.071646,0.071910,0.071095,0.076774,0.072593,0.072317,0.069562,0.071454,0.070772,0.074018,0.072569,0.072257,0.064014,0.066554,0.070328,0.076618,0.076091,0.070592,0.065092,0.065092,0.067321,0.067081,0.063427,0.058683,0.059354,0.066902,0.071634,0.072257,0.072353,0.071227,0.073192,0.072041,0.070927,0.068651,0.070687,0.072916,0.077505,0.068327,0.066937,0.063451,0.068375,0.072485,0.076474,0.075097,0.074030,0.070340,0.072820,0.065428,0.063870,0.061366,0.064841,0.071035,0.070196,0.069202,0.065009,0.063547,0.061642,0.055136,0.055400,0.057413,0.061630,0.067488)
lines(x, y,type="l",col=linecols[3],lwd=2)
x <- c(-10000.000000,-9950.000000,-9900.000000,-9850.000000,-9800.000000,-9750.000000,-9700.000000,-9650.000000,-9600.000000,-9550.000000,-9500.000000,-9450.000000,-9400.000000,-9350.000000,-9300.000000,-9250.000000,-9200.000000,-9150.000000,-9100.000000,-9050.000000,-9000.000000,-8950.000000,-8900.000000,-8850.000000,-8800.000000,-8750.000000,-8700.000000,-8650.000000,-8600.000000,-8550.000000,-8500.000000,-8450.000000,-8400.000000,-8350.000000,-8300.000000,-8250.000000,-8200.000000,-8150.000000,-8100.000000,-8050.000000,-8000.000000,-7950.000000,-7900.000000,-7850.000000,-7800.000000,-7750.000000,-7700.000000,-7650.000000,-7600.000000,-7550.000000,-7500.000000,-7450.000000,-7400.000000,-7350.000000,-7300.000000,-7250.000000,-7200.000000,-7150.000000,-7100.000000,-7050.000000,-7000.000000,-6950.000000,-6900.000000,-6850.000000,-6800.000000,-6750.000000,-6700.000000,-6650.000000,-6600.000000,-6550.000000,-6500.000000,-6450.000000,-6400.000000,-6350.000000,-6300.000000,-6250.000000,-6200.000000,-6150.000000,-6100.000000,-6050.000000,-6000.000000,-5950.000000,-5900.000000,-5850.000000,-5800.000000,-5750.000000,-5700.000000,-5650.000000,-5600.000000,-5550.000000,-5500.000000,-5450.000000,-5400.000000,-5350.000000,-5300.000000,-5250.000000,-5200.000000,-5150.000000,-5100.000000,-5050.000000,-5000.000000,-4950.000000,-4900.000000,-4850.000000,-4800.000000,-4750.000000,-4700.000000,-4650.000000,-4600.000000,-4550.000000,-4500.000000,-4450.000000,-4400.000000,-4350.000000,-4300.000000,-4250.000000,-4200.000000,-4150.000000,-4100.000000,-4050.000000,-4000.000000,-3950.000000,-3900.000000,-3850.000000,-3800.000000,-3750.000000,-3700.000000,-3650.000000,-3600.000000,-3550.000000,-3500.000000,-3450.000000,-3400.000000,-3350.000000,-3300.000000,-3250.000000,-3200.000000,-3150.000000,-3100.000000,-3050.000000,-3000.000000,-2950.000000,-2900.000000,-2850.000000,-2800.000000,-2750.000000,-2700.000000,-2650.000000,-2600.000000,-2550.000000,-2500.000000,-2450.000000,-2400.000000,-2350.000000,-2300.000000,-2250.000000,-2200.000000,-2150.000000,-2100.000000,-2050.000000,-2000.000000,-1950.000000,-1900.000000,-1850.000000,-1800.000000,-1750.000000,-1700.000000,-1650.000000,-1600.000000,-1550.000000,-1500.000000,-1450.000000,-1400.000000,-1350.000000,-1300.000000,-1250.000000,-1200.000000,-1150.000000,-1100.000000,-1050.000000,-1000.000000,-950.000000,-900.000000,-850.000000,-800.000000,-750.000000,-700.000000,-650.000000,-600.000000,-550.000000,-500.000000,-450.000000,-400.000000,-350.000000,-300.000000,-250.000000,-200.000000,-150.000000,-100.000000,-50.000000,0.000000,50.000000,100.000000,150.000000,200.000000,250.000000,300.000000,350.000000,400.000000,450.000000,500.000000,550.000000,600.000000,650.000000,700.000000,750.000000,800.000000,850.000000,900.000000,950.000000,1000.000000,1050.000000,1100.000000,1150.000000,1200.000000,1250.000000,1300.000000,1350.000000,1400.000000,1450.000000,1500.000000,1550.000000,1600.000000,1650.000000,1700.000000,1750.000000,1800.000000,1850.000000,1900.000000,1950.000000,2000.000000,2050.000000,2100.000000,2150.000000,2200.000000,2250.000000,2300.000000,2350.000000,2400.000000,2450.000000,2500.000000,2550.000000,2600.000000,2650.000000,2700.000000,2750.000000,2800.000000,2850.000000,2900.000000,2950.000000,3000.000000,3050.000000,3100.000000,3150.000000,3200.000000,3250.000000,3300.000000,3350.000000,3400.000000,3450.000000,3500.000000,3550.000000,3600.000000,3650.000000,3700.000000,3750.000000,3800.000000,3850.000000,3900.000000,3950.000000,4000.000000,4050.000000,4100.000000,4150.000000,4200.000000,4250.000000,4300.000000,4350.000000,4400.000000,4450.000000,4500.000000,4550.000000,4600.000000,4650.000000,4700.000000,4750.000000,4800.000000,4850.000000,4900.000000,4950.000000,5000.000000,5050.000000,5100.000000,5150.000000,5200.000000,5250.000000,5300.000000,5350.000000,5400.000000,5450.000000,5500.000000,5550.000000,5600.000000,5650.000000,5700.000000,5750.000000,5800.000000,5850.000000,5900.000000,5950.000000,6000.000000,6050.000000,6100.000000,6150.000000,6200.000000,6250.000000,6300.000000,6350.000000,6400.000000,6450.000000,6500.000000,6550.000000,6600.000000,6650.000000,6700.000000,6750.000000,6800.000000,6850.000000,6900.000000,6950.000000,7000.000000,7050.000000,7100.000000,7150.000000,7200.000000,7250.000000,7300.000000,7350.000000,7400.000000,7450.000000,7500.000000,7550.000000,7600.000000,7650.000000,7700.000000,7750.000000,7800.000000,7850.000000,7900.000000,7950.000000,8000.000000,8050.000000,8100.000000,8150.000000,8200.000000,8250.000000,8300.000000,8350.000000,8400.000000,8450.000000,8500.000000,8550.000000,8600.000000,8650.000000,8700.000000,8750.000000,8800.000000,8850.000000,8900.000000,8950.000000,9000.000000,9050.000000,9100.000000,9150.000000,9200.000000,9250.000000,9300.000000,9350.000000,9400.000000,9450.000000,9500.000000,9550.000000,9600.000000,9650.000000,9700.000000,9750.000000,9800.000000,9850.000000,9900.000000,9950.000000,10000.000000)
y<-c(0.117803,0.117404,0.109184,0.102561,0.098100,0.097935,0.096110,0.095780,0.096135,0.097383,0.100305,0.102720,0.108449,0.113418,0.119128,0.117524,0.111573,0.107238,0.103563,0.099893,0.101427,0.098923,0.102282,0.107181,0.114343,0.118418,0.120890,0.127728,0.134750,0.135130,0.130465,0.129173,0.131461,0.137900,0.144060,0.150803,0.157280,0.156589,0.152558,0.153705,0.155828,0.152191,0.148293,0.154282,0.166850,0.172129,0.169391,0.162616,0.158243,0.156551,0.154396,0.151994,0.156399,0.164245,0.172433,0.168098,0.165620,0.168561,0.174493,0.180887,0.191167,0.200699,0.209825,0.213089,0.211840,0.197447,0.172642,0.157793,0.152685,0.153515,0.151982,0.153103,0.157375,0.154289,0.155860,0.160385,0.171634,0.175437,0.171375,0.170430,0.159295,0.152482,0.149897,0.160918,0.172725,0.176356,0.176819,0.169055,0.152489,0.135986,0.124774,0.126644,0.130662,0.133622,0.129356,0.125839,0.127164,0.132563,0.133558,0.128786,0.122987,0.120725,0.123646,0.117005,0.111985,0.098334,0.094633,0.096756,0.103740,0.107004,0.104621,0.101078,0.103746,0.095102,0.091128,0.089170,0.092649,0.096103,0.096452,0.101611,0.105426,0.104082,0.109323,0.114501,0.125142,0.129236,0.136676,0.136702,0.139085,0.138318,0.141297,0.137475,0.132728,0.133685,0.142000,0.150841,0.157064,0.164885,0.172592,0.174385,0.178536,0.180412,0.184297,0.182307,0.172883,0.164454,0.151671,0.144440,0.145162,0.149947,0.161171,0.167933,0.184145,0.201351,0.219439,0.226321,0.229997,0.229832,0.229262,0.224617,0.231278,0.244168,0.261520,0.277193,0.289279,0.298754,0.302607,0.312614,0.321100,0.334111,0.343110,0.358714,0.368087,0.385807,0.401232,0.414941,0.428180,0.455729,0.505777,0.554019,0.592481,0.620088,0.668456,0.737916,0.803821,0.860770,0.937265,1.029723,1.137817,1.245670,1.353846,1.410637,1.421956,1.411442,1.395915,1.410789,1.505491,1.767480,2.106014,2.351133,2.407823,2.323558,2.260556,2.268041,2.385502,2.615087,2.836940,2.950211,2.911964,2.832313,2.739740,2.648201,2.536475,2.428946,2.305674,2.203125,2.089936,1.992426,1.864699,1.780460,1.705816,1.646154,1.555894,1.482739,1.414490,1.374519,1.281870,1.226740,1.161856,1.132240,1.054345,0.987179,0.935072,0.920749,0.909386,0.880898,0.844692,0.810044,0.795144,0.770200,0.749850,0.714752,0.693154,0.672379,0.655407,0.631331,0.590010,0.563132,0.541686,0.525214,0.498058,0.476111,0.468683,0.467429,0.452643,0.422850,0.392658,0.365742,0.358213,0.347148,0.343130,0.322818,0.306606,0.292714,0.293513,0.299375,0.304825,0.303723,0.298881,0.288791,0.281928,0.270761,0.265291,0.261920,0.265545,0.258301,0.246729,0.240258,0.247286,0.250189,0.237419,0.220358,0.207949,0.207993,0.206257,0.198785,0.194317,0.196123,0.207987,0.209470,0.198848,0.188423,0.185729,0.183917,0.179949,0.181984,0.196142,0.196820,0.191237,0.187124,0.193962,0.200806,0.204780,0.196769,0.183061,0.169924,0.166495,0.168402,0.174778,0.188188,0.192073,0.190869,0.182440,0.177028,0.166013,0.162147,0.162344,0.158890,0.152109,0.146031,0.139541,0.134167,0.126454,0.126143,0.119926,0.121251,0.129724,0.136391,0.135643,0.124933,0.117968,0.110382,0.112213,0.114102,0.121156,0.123684,0.125484,0.130244,0.134756,0.135536,0.132557,0.123570,0.126295,0.120788,0.117962,0.104608,0.099234,0.105001,0.112809,0.110198,0.106643,0.101224,0.101883,0.094969,0.091623,0.093923,0.100913,0.105077,0.102701,0.098055,0.097561,0.097929,0.095184,0.096078,0.103417,0.102168,0.102555,0.103968,0.115186,0.115769,0.105128,0.091414,0.084841,0.084309,0.083416,0.079448,0.080880,0.085646,0.090957,0.094113,0.105819,0.118209,0.128647,0.132126,0.131321,0.133539,0.128843,0.131220,0.124673,0.118665,0.109590,0.108303,0.104520,0.097048,0.089696,0.096319,0.104653,0.106218,0.103810,0.106719,0.112619)
lines(x, y,type="l",col=linecols[4],lwd=2)
# legend("topleft",legend=c("hiF-T","6d","24d","niPSC-T"),col=linecols,pch=15,bty="n")
abline(v=0.000000,lty=2,col=c("black"))
dev.off()
