# Supplementary material for: Unique molecular events during reprogramming of human somatic cells to induced pluripotent stem cells (iPSCs) at naïve state
Source: eLife. 2018 Jan 30;7:e29518. doi: 10.7554/eLife.29518 (PMC5807049; doi:10.7554/eLife.29518)
Supplement: Source data 1. — The Source Data files include the source R code for Figures 2–6. The R scripts use the data in the ‘Expression Data’ folder with the relative path. The ‘Expression Data’ folder contains the non-redundant related gene expression, methylation and histone modification tables for the main figures and figure supplements. [file elife-29518-data1.zip › Source Data/Figure 5-source code data/Fig5D/K4me3_c5.R]

library(gplots)
pdf("K4me3_c5.pdf",,height=3.5,width=4.1)
cr <- colorRampPalette(col=c("#C8524D", "#BDD791", "#447CBE", "#775A9C"), bias=1)
linecols <- cr(3)
linecols <- c(linecols, "black")
x<-c(-10000.000000,-9950.000000,-9900.000000,-9850.000000,-9800.000000,-9750.000000,-9700.000000,-9650.000000,-9600.000000,-9550.000000,-9500.000000,-9450.000000,-9400.000000,-9350.000000,-9300.000000,-9250.000000,-9200.000000,-9150.000000,-9100.000000,-9050.000000,-9000.000000,-8950.000000,-8900.000000,-8850.000000,-8800.000000,-8750.000000,-8700.000000,-8650.000000,-8600.000000,-8550.000000,-8500.000000,-8450.000000,-8400.000000,-8350.000000,-8300.000000,-8250.000000,-8200.000000,-8150.000000,-8100.000000,-8050.000000,-8000.000000,-7950.000000,-7900.000000,-7850.000000,-7800.000000,-7750.000000,-7700.000000,-7650.000000,-7600.000000,-7550.000000,-7500.000000,-7450.000000,-7400.000000,-7350.000000,-7300.000000,-7250.000000,-7200.000000,-7150.000000,-7100.000000,-7050.000000,-7000.000000,-6950.000000,-6900.000000,-6850.000000,-6800.000000,-6750.000000,-6700.000000,-6650.000000,-6600.000000,-6550.000000,-6500.000000,-6450.000000,-6400.000000,-6350.000000,-6300.000000,-6250.000000,-6200.000000,-6150.000000,-6100.000000,-6050.000000,-6000.000000,-5950.000000,-5900.000000,-5850.000000,-5800.000000,-5750.000000,-5700.000000,-5650.000000,-5600.000000,-5550.000000,-5500.000000,-5450.000000,-5400.000000,-5350.000000,-5300.000000,-5250.000000,-5200.000000,-5150.000000,-5100.000000,-5050.000000,-5000.000000,-4950.000000,-4900.000000,-4850.000000,-4800.000000,-4750.000000,-4700.000000,-4650.000000,-4600.000000,-4550.000000,-4500.000000,-4450.000000,-4400.000000,-4350.000000,-4300.000000,-4250.000000,-4200.000000,-4150.000000,-4100.000000,-4050.000000,-4000.000000,-3950.000000,-3900.000000,-3850.000000,-3800.000000,-3750.000000,-3700.000000,-3650.000000,-3600.000000,-3550.000000,-3500.000000,-3450.000000,-3400.000000,-3350.000000,-3300.000000,-3250.000000,-3200.000000,-3150.000000,-3100.000000,-3050.000000,-3000.000000,-2950.000000,-2900.000000,-2850.000000,-2800.000000,-2750.000000,-2700.000000,-2650.000000,-2600.000000,-2550.000000,-2500.000000,-2450.000000,-2400.000000,-2350.000000,-2300.000000,-2250.000000,-2200.000000,-2150.000000,-2100.000000,-2050.000000,-2000.000000,-1950.000000,-1900.000000,-1850.000000,-1800.000000,-1750.000000,-1700.000000,-1650.000000,-1600.000000,-1550.000000,-1500.000000,-1450.000000,-1400.000000,-1350.000000,-1300.000000,-1250.000000,-1200.000000,-1150.000000,-1100.000000,-1050.000000,-1000.000000,-950.000000,-900.000000,-850.000000,-800.000000,-750.000000,-700.000000,-650.000000,-600.000000,-550.000000,-500.000000,-450.000000,-400.000000,-350.000000,-300.000000,-250.000000,-200.000000,-150.000000,-100.000000,-50.000000,0.000000,50.000000,100.000000,150.000000,200.000000,250.000000,300.000000,350.000000,400.000000,450.000000,500.000000,550.000000,600.000000,650.000000,700.000000,750.000000,800.000000,850.000000,900.000000,950.000000,1000.000000,1050.000000,1100.000000,1150.000000,1200.000000,1250.000000,1300.000000,1350.000000,1400.000000,1450.000000,1500.000000,1550.000000,1600.000000,1650.000000,1700.000000,1750.000000,1800.000000,1850.000000,1900.000000,1950.000000,2000.000000,2050.000000,2100.000000,2150.000000,2200.000000,2250.000000,2300.000000,2350.000000,2400.000000,2450.000000,2500.000000,2550.000000,2600.000000,2650.000000,2700.000000,2750.000000,2800.000000,2850.000000,2900.000000,2950.000000,3000.000000,3050.000000,3100.000000,3150.000000,3200.000000,3250.000000,3300.000000,3350.000000,3400.000000,3450.000000,3500.000000,3550.000000,3600.000000,3650.000000,3700.000000,3750.000000,3800.000000,3850.000000,3900.000000,3950.000000,4000.000000,4050.000000,4100.000000,4150.000000,4200.000000,4250.000000,4300.000000,4350.000000,4400.000000,4450.000000,4500.000000,4550.000000,4600.000000,4650.000000,4700.000000,4750.000000,4800.000000,4850.000000,4900.000000,4950.000000,5000.000000,5050.000000,5100.000000,5150.000000,5200.000000,5250.000000,5300.000000,5350.000000,5400.000000,5450.000000,5500.000000,5550.000000,5600.000000,5650.000000,5700.000000,5750.000000,5800.000000,5850.000000,5900.000000,5950.000000,6000.000000,6050.000000,6100.000000,6150.000000,6200.000000,6250.000000,6300.000000,6350.000000,6400.000000,6450.000000,6500.000000,6550.000000,6600.000000,6650.000000,6700.000000,6750.000000,6800.000000,6850.000000,6900.000000,6950.000000,7000.000000,7050.000000,7100.000000,7150.000000,7200.000000,7250.000000,7300.000000,7350.000000,7400.000000,7450.000000,7500.000000,7550.000000,7600.000000,7650.000000,7700.000000,7750.000000,7800.000000,7850.000000,7900.000000,7950.000000,8000.000000,8050.000000,8100.000000,8150.000000,8200.000000,8250.000000,8300.000000,8350.000000,8400.000000,8450.000000,8500.000000,8550.000000,8600.000000,8650.000000,8700.000000,8750.000000,8800.000000,8850.000000,8900.000000,8950.000000,9000.000000,9050.000000,9100.000000,9150.000000,9200.000000,9250.000000,9300.000000,9350.000000,9400.000000,9450.000000,9500.000000,9550.000000,9600.000000,9650.000000,9700.000000,9750.000000,9800.000000,9850.000000,9900.000000,9950.000000,10000.000000)
y<-c(0.053055,0.059147,0.063664,0.063543,0.062143,0.061019,0.065686,0.071603,0.074970,0.070925,0.070805,0.069771,0.073961,0.076656,0.082919,0.082643,0.079938,0.073992,0.070318,0.068506,0.068045,0.069902,0.068697,0.064070,0.057591,0.057431,0.062314,0.065676,0.067879,0.067764,0.068521,0.062499,0.054164,0.048066,0.045427,0.046631,0.048307,0.048468,0.049903,0.050204,0.049968,0.048112,0.049346,0.051017,0.050646,0.047284,0.049201,0.051479,0.055373,0.057672,0.060020,0.060181,0.058705,0.059614,0.057902,0.056874,0.054600,0.056357,0.057782,0.061666,0.060572,0.059323,0.054696,0.055062,0.053963,0.051790,0.051484,0.051815,0.054831,0.055062,0.056568,0.061461,0.065541,0.065927,0.061049,0.055765,0.052257,0.050224,0.049000,0.045437,0.040805,0.038336,0.041056,0.044980,0.047043,0.047314,0.047595,0.053245,0.054836,0.052784,0.047319,0.045045,0.047424,0.046099,0.049431,0.053572,0.057441,0.059132,0.058816,0.057752,0.055975,0.056216,0.059323,0.063317,0.065034,0.064848,0.060357,0.057511,0.057682,0.060477,0.060382,0.062956,0.064798,0.069239,0.068411,0.066509,0.066800,0.071533,0.069254,0.063187,0.052282,0.051128,0.049903,0.051414,0.051439,0.054400,0.055263,0.056884,0.062409,0.066359,0.063654,0.054209,0.053075,0.056874,0.059443,0.055353,0.055022,0.055198,0.054701,0.052558,0.047695,0.046877,0.048654,0.054826,0.052653,0.049517,0.047921,0.051017,0.052156,0.054334,0.059955,0.062253,0.058294,0.053747,0.051549,0.055022,0.061415,0.070238,0.076556,0.078739,0.073214,0.069866,0.068351,0.072295,0.072667,0.070669,0.066509,0.064572,0.067929,0.069314,0.071121,0.068853,0.081002,0.095546,0.113868,0.117220,0.117341,0.118134,0.126509,0.128547,0.130062,0.137916,0.157423,0.173050,0.188251,0.199352,0.222471,0.246324,0.270934,0.297331,0.325515,0.349653,0.360894,0.350762,0.346878,0.362169,0.409352,0.489215,0.597151,0.677030,0.710728,0.666120,0.629882,0.619950,0.663851,0.716384,0.748793,0.735715,0.711923,0.686695,0.672598,0.640967,0.591114,0.527380,0.479721,0.439824,0.413974,0.380466,0.349864,0.325304,0.302139,0.272801,0.245019,0.218843,0.205374,0.188125,0.172066,0.156103,0.143682,0.129074,0.116312,0.108538,0.108895,0.109055,0.104463,0.094687,0.088836,0.084595,0.081860,0.076290,0.072847,0.070042,0.069304,0.065571,0.063854,0.059518,0.057014,0.057034,0.056563,0.057225,0.054490,0.053080,0.050606,0.048578,0.047936,0.049201,0.051745,0.054651,0.050987,0.048613,0.046621,0.050475,0.051218,0.050540,0.047570,0.043766,0.042566,0.043520,0.047469,0.047314,0.045407,0.043856,0.043720,0.043866,0.041347,0.038536,0.036514,0.037432,0.042531,0.046375,0.044574,0.037904,0.031481,0.030929,0.031566,0.033874,0.035942,0.037764,0.041628,0.040564,0.039716,0.035229,0.035535,0.037207,0.040569,0.041146,0.038326,0.034216,0.032740,0.036178,0.038020,0.036720,0.036439,0.037317,0.034948,0.029308,0.027576,0.029709,0.037387,0.041959,0.045286,0.043439,0.041854,0.042506,0.043690,0.046215,0.049206,0.049361,0.046476,0.042852,0.042787,0.043781,0.041432,0.038476,0.034838,0.036715,0.036409,0.040584,0.042812,0.045246,0.045236,0.045407,0.044328,0.041613,0.036941,0.038843,0.041869,0.047966,0.050706,0.051946,0.047680,0.042135,0.038652,0.040544,0.041999,0.044659,0.045798,0.048317,0.047710,0.048719,0.049356,0.048899,0.048352,0.049231,0.051178,0.051715,0.050641,0.050520,0.049722,0.051303,0.051840,0.052217,0.050641,0.050977,0.050621,0.049457,0.046947,0.048031,0.049170,0.052819,0.052252,0.052804,0.048864,0.046656,0.044428,0.046757,0.049627,0.047951,0.042712,0.042190,0.044147,0.045286,0.041552,0.041648,0.043254,0.042195,0.039199,0.036353,0.036353,0.040328,0.042115,0.039535,0.032946,0.029870,0.034286,0.038973,0.042581,0.041201,0.035816,0.033628,0.033804)
plot(x, y,type="l",main="",xlab="Relative Distance from TSS (bp)",ylab="Reads per million",col=linecols[1],ylim=c(0,3),xaxt="s",yaxt="s",lwd=2)
x <- c(-10000.000000,-9950.000000,-9900.000000,-9850.000000,-9800.000000,-9750.000000,-9700.000000,-9650.000000,-9600.000000,-9550.000000,-9500.000000,-9450.000000,-9400.000000,-9350.000000,-9300.000000,-9250.000000,-9200.000000,-9150.000000,-9100.000000,-9050.000000,-9000.000000,-8950.000000,-8900.000000,-8850.000000,-8800.000000,-8750.000000,-8700.000000,-8650.000000,-8600.000000,-8550.000000,-8500.000000,-8450.000000,-8400.000000,-8350.000000,-8300.000000,-8250.000000,-8200.000000,-8150.000000,-8100.000000,-8050.000000,-8000.000000,-7950.000000,-7900.000000,-7850.000000,-7800.000000,-7750.000000,-7700.000000,-7650.000000,-7600.000000,-7550.000000,-7500.000000,-7450.000000,-7400.000000,-7350.000000,-7300.000000,-7250.000000,-7200.000000,-7150.000000,-7100.000000,-7050.000000,-7000.000000,-6950.000000,-6900.000000,-6850.000000,-6800.000000,-6750.000000,-6700.000000,-6650.000000,-6600.000000,-6550.000000,-6500.000000,-6450.000000,-6400.000000,-6350.000000,-6300.000000,-6250.000000,-6200.000000,-6150.000000,-6100.000000,-6050.000000,-6000.000000,-5950.000000,-5900.000000,-5850.000000,-5800.000000,-5750.000000,-5700.000000,-5650.000000,-5600.000000,-5550.000000,-5500.000000,-5450.000000,-5400.000000,-5350.000000,-5300.000000,-5250.000000,-5200.000000,-5150.000000,-5100.000000,-5050.000000,-5000.000000,-4950.000000,-4900.000000,-4850.000000,-4800.000000,-4750.000000,-4700.000000,-4650.000000,-4600.000000,-4550.000000,-4500.000000,-4450.000000,-4400.000000,-4350.000000,-4300.000000,-4250.000000,-4200.000000,-4150.000000,-4100.000000,-4050.000000,-4000.000000,-3950.000000,-3900.000000,-3850.000000,-3800.000000,-3750.000000,-3700.000000,-3650.000000,-3600.000000,-3550.000000,-3500.000000,-3450.000000,-3400.000000,-3350.000000,-3300.000000,-3250.000000,-3200.000000,-3150.000000,-3100.000000,-3050.000000,-3000.000000,-2950.000000,-2900.000000,-2850.000000,-2800.000000,-2750.000000,-2700.000000,-2650.000000,-2600.000000,-2550.000000,-2500.000000,-2450.000000,-2400.000000,-2350.000000,-2300.000000,-2250.000000,-2200.000000,-2150.000000,-2100.000000,-2050.000000,-2000.000000,-1950.000000,-1900.000000,-1850.000000,-1800.000000,-1750.000000,-1700.000000,-1650.000000,-1600.000000,-1550.000000,-1500.000000,-1450.000000,-1400.000000,-1350.000000,-1300.000000,-1250.000000,-1200.000000,-1150.000000,-1100.000000,-1050.000000,-1000.000000,-950.000000,-900.000000,-850.000000,-800.000000,-750.000000,-700.000000,-650.000000,-600.000000,-550.000000,-500.000000,-450.000000,-400.000000,-350.000000,-300.000000,-250.000000,-200.000000,-150.000000,-100.000000,-50.000000,0.000000,50.000000,100.000000,150.000000,200.000000,250.000000,300.000000,350.000000,400.000000,450.000000,500.000000,550.000000,600.000000,650.000000,700.000000,750.000000,800.000000,850.000000,900.000000,950.000000,1000.000000,1050.000000,1100.000000,1150.000000,1200.000000,1250.000000,1300.000000,1350.000000,1400.000000,1450.000000,1500.000000,1550.000000,1600.000000,1650.000000,1700.000000,1750.000000,1800.000000,1850.000000,1900.000000,1950.000000,2000.000000,2050.000000,2100.000000,2150.000000,2200.000000,2250.000000,2300.000000,2350.000000,2400.000000,2450.000000,2500.000000,2550.000000,2600.000000,2650.000000,2700.000000,2750.000000,2800.000000,2850.000000,2900.000000,2950.000000,3000.000000,3050.000000,3100.000000,3150.000000,3200.000000,3250.000000,3300.000000,3350.000000,3400.000000,3450.000000,3500.000000,3550.000000,3600.000000,3650.000000,3700.000000,3750.000000,3800.000000,3850.000000,3900.000000,3950.000000,4000.000000,4050.000000,4100.000000,4150.000000,4200.000000,4250.000000,4300.000000,4350.000000,4400.000000,4450.000000,4500.000000,4550.000000,4600.000000,4650.000000,4700.000000,4750.000000,4800.000000,4850.000000,4900.000000,4950.000000,5000.000000,5050.000000,5100.000000,5150.000000,5200.000000,5250.000000,5300.000000,5350.000000,5400.000000,5450.000000,5500.000000,5550.000000,5600.000000,5650.000000,5700.000000,5750.000000,5800.000000,5850.000000,5900.000000,5950.000000,6000.000000,6050.000000,6100.000000,6150.000000,6200.000000,6250.000000,6300.000000,6350.000000,6400.000000,6450.000000,6500.000000,6550.000000,6600.000000,6650.000000,6700.000000,6750.000000,6800.000000,6850.000000,6900.000000,6950.000000,7000.000000,7050.000000,7100.000000,7150.000000,7200.000000,7250.000000,7300.000000,7350.000000,7400.000000,7450.000000,7500.000000,7550.000000,7600.000000,7650.000000,7700.000000,7750.000000,7800.000000,7850.000000,7900.000000,7950.000000,8000.000000,8050.000000,8100.000000,8150.000000,8200.000000,8250.000000,8300.000000,8350.000000,8400.000000,8450.000000,8500.000000,8550.000000,8600.000000,8650.000000,8700.000000,8750.000000,8800.000000,8850.000000,8900.000000,8950.000000,9000.000000,9050.000000,9100.000000,9150.000000,9200.000000,9250.000000,9300.000000,9350.000000,9400.000000,9450.000000,9500.000000,9550.000000,9600.000000,9650.000000,9700.000000,9750.000000,9800.000000,9850.000000,9900.000000,9950.000000,10000.000000)
y<-c(0.052006,0.056282,0.058514,0.060816,0.058526,0.063330,0.071812,0.076111,0.080047,0.071495,0.064164,0.061744,0.074737,0.082866,0.084687,0.078802,0.076393,0.074044,0.074432,0.071401,0.074244,0.070860,0.068464,0.057257,0.049280,0.051348,0.054073,0.063295,0.065292,0.068464,0.059982,0.056705,0.049974,0.047882,0.043090,0.041457,0.041034,0.040799,0.051548,0.053756,0.050972,0.040517,0.043242,0.044217,0.043759,0.041175,0.045603,0.050208,0.051747,0.052100,0.049891,0.056482,0.056846,0.057081,0.054426,0.053157,0.056975,0.055460,0.055248,0.050620,0.052006,0.059501,0.060112,0.059888,0.053533,0.058291,0.054414,0.053063,0.049962,0.050291,0.050114,0.055929,0.056928,0.057598,0.051841,0.049621,0.047824,0.046144,0.043207,0.041633,0.035477,0.036194,0.035325,0.038132,0.041092,0.046214,0.053239,0.051360,0.052899,0.057703,0.061662,0.058902,0.053768,0.052417,0.053251,0.057245,0.062485,0.069110,0.094614,0.125027,0.130302,0.100041,0.066925,0.054966,0.056846,0.059360,0.056411,0.055319,0.059113,0.066220,0.068675,0.068241,0.073562,0.084452,0.085404,0.080599,0.073092,0.068053,0.060523,0.053486,0.052617,0.057797,0.062614,0.073997,0.079107,0.078167,0.062661,0.060206,0.061897,0.067113,0.064317,0.061216,0.057680,0.058361,0.059313,0.065457,0.068440,0.068147,0.061979,0.058220,0.053498,0.052711,0.051430,0.051090,0.049280,0.048294,0.061756,0.077733,0.077815,0.067407,0.054720,0.052288,0.050855,0.047589,0.051477,0.055389,0.065139,0.065962,0.067019,0.067736,0.069791,0.070414,0.066479,0.066667,0.064634,0.061744,0.061239,0.061979,0.069991,0.069227,0.071847,0.070990,0.083583,0.092605,0.099489,0.100194,0.103612,0.115430,0.123054,0.125074,0.131418,0.134461,0.141474,0.140487,0.154384,0.174789,0.206437,0.231576,0.254859,0.260334,0.271846,0.290101,0.312457,0.327211,0.344116,0.363663,0.404274,0.467956,0.576220,0.642193,0.639785,0.608443,0.591668,0.613001,0.627674,0.658769,0.687162,0.674322,0.632643,0.576267,0.555956,0.538887,0.504597,0.450018,0.407246,0.356204,0.319082,0.284463,0.278730,0.272069,0.247341,0.214378,0.173955,0.148463,0.139066,0.144199,0.151436,0.151001,0.133251,0.109333,0.095483,0.090267,0.087918,0.083477,0.078120,0.072235,0.072458,0.066678,0.064517,0.057327,0.058643,0.063424,0.060946,0.059090,0.052722,0.051336,0.047976,0.050667,0.047577,0.044664,0.037651,0.036946,0.041527,0.047389,0.051665,0.047742,0.045286,0.045016,0.051477,0.049962,0.049175,0.049774,0.052194,0.051195,0.041727,0.041656,0.041927,0.047507,0.043548,0.037075,0.033304,0.033574,0.045369,0.050361,0.049515,0.040552,0.035841,0.037674,0.043724,0.046966,0.052981,0.047706,0.041457,0.032963,0.033269,0.039636,0.045286,0.044711,0.039460,0.034185,0.033880,0.035747,0.041410,0.044546,0.046661,0.041974,0.038520,0.038367,0.039542,0.040211,0.041233,0.044570,0.046602,0.039236,0.034267,0.030226,0.033997,0.036229,0.038026,0.037028,0.038907,0.043759,0.043231,0.042725,0.040681,0.042455,0.040693,0.039530,0.042549,0.042620,0.040975,0.037674,0.039988,0.041046,0.045709,0.043360,0.042232,0.040752,0.041504,0.044828,0.036499,0.033351,0.030837,0.034338,0.037874,0.037932,0.040517,0.039354,0.039518,0.041269,0.040517,0.038426,0.034690,0.031977,0.038191,0.043113,0.050349,0.047789,0.047260,0.046285,0.048740,0.049504,0.046426,0.041621,0.045063,0.049222,0.051700,0.050291,0.053016,0.055601,0.056388,0.053897,0.050502,0.045380,0.045463,0.045028,0.046473,0.045474,0.049598,0.053404,0.052029,0.049868,0.044946,0.044934,0.044558,0.041457,0.038720,0.037545,0.041151,0.043066,0.046708,0.047824,0.048399,0.046896,0.042303,0.038144,0.034291,0.034267,0.038273,0.041292,0.042103,0.039906,0.036922,0.035407,0.033668,0.033386,0.034855,0.036006,0.034373,0.033915,0.029968)
lines(x, y,type="l",col=linecols[2],lwd=2)
x <- c(-10000.000000,-9950.000000,-9900.000000,-9850.000000,-9800.000000,-9750.000000,-9700.000000,-9650.000000,-9600.000000,-9550.000000,-9500.000000,-9450.000000,-9400.000000,-9350.000000,-9300.000000,-9250.000000,-9200.000000,-9150.000000,-9100.000000,-9050.000000,-9000.000000,-8950.000000,-8900.000000,-8850.000000,-8800.000000,-8750.000000,-8700.000000,-8650.000000,-8600.000000,-8550.000000,-8500.000000,-8450.000000,-8400.000000,-8350.000000,-8300.000000,-8250.000000,-8200.000000,-8150.000000,-8100.000000,-8050.000000,-8000.000000,-7950.000000,-7900.000000,-7850.000000,-7800.000000,-7750.000000,-7700.000000,-7650.000000,-7600.000000,-7550.000000,-7500.000000,-7450.000000,-7400.000000,-7350.000000,-7300.000000,-7250.000000,-7200.000000,-7150.000000,-7100.000000,-7050.000000,-7000.000000,-6950.000000,-6900.000000,-6850.000000,-6800.000000,-6750.000000,-6700.000000,-6650.000000,-6600.000000,-6550.000000,-6500.000000,-6450.000000,-6400.000000,-6350.000000,-6300.000000,-6250.000000,-6200.000000,-6150.000000,-6100.000000,-6050.000000,-6000.000000,-5950.000000,-5900.000000,-5850.000000,-5800.000000,-5750.000000,-5700.000000,-5650.000000,-5600.000000,-5550.000000,-5500.000000,-5450.000000,-5400.000000,-5350.000000,-5300.000000,-5250.000000,-5200.000000,-5150.000000,-5100.000000,-5050.000000,-5000.000000,-4950.000000,-4900.000000,-4850.000000,-4800.000000,-4750.000000,-4700.000000,-4650.000000,-4600.000000,-4550.000000,-4500.000000,-4450.000000,-4400.000000,-4350.000000,-4300.000000,-4250.000000,-4200.000000,-4150.000000,-4100.000000,-4050.000000,-4000.000000,-3950.000000,-3900.000000,-3850.000000,-3800.000000,-3750.000000,-3700.000000,-3650.000000,-3600.000000,-3550.000000,-3500.000000,-3450.000000,-3400.000000,-3350.000000,-3300.000000,-3250.000000,-3200.000000,-3150.000000,-3100.000000,-3050.000000,-3000.000000,-2950.000000,-2900.000000,-2850.000000,-2800.000000,-2750.000000,-2700.000000,-2650.000000,-2600.000000,-2550.000000,-2500.000000,-2450.000000,-2400.000000,-2350.000000,-2300.000000,-2250.000000,-2200.000000,-2150.000000,-2100.000000,-2050.000000,-2000.000000,-1950.000000,-1900.000000,-1850.000000,-1800.000000,-1750.000000,-1700.000000,-1650.000000,-1600.000000,-1550.000000,-1500.000000,-1450.000000,-1400.000000,-1350.000000,-1300.000000,-1250.000000,-1200.000000,-1150.000000,-1100.000000,-1050.000000,-1000.000000,-950.000000,-900.000000,-850.000000,-800.000000,-750.000000,-700.000000,-650.000000,-600.000000,-550.000000,-500.000000,-450.000000,-400.000000,-350.000000,-300.000000,-250.000000,-200.000000,-150.000000,-100.000000,-50.000000,0.000000,50.000000,100.000000,150.000000,200.000000,250.000000,300.000000,350.000000,400.000000,450.000000,500.000000,550.000000,600.000000,650.000000,700.000000,750.000000,800.000000,850.000000,900.000000,950.000000,1000.000000,1050.000000,1100.000000,1150.000000,1200.000000,1250.000000,1300.000000,1350.000000,1400.000000,1450.000000,1500.000000,1550.000000,1600.000000,1650.000000,1700.000000,1750.000000,1800.000000,1850.000000,1900.000000,1950.000000,2000.000000,2050.000000,2100.000000,2150.000000,2200.000000,2250.000000,2300.000000,2350.000000,2400.000000,2450.000000,2500.000000,2550.000000,2600.000000,2650.000000,2700.000000,2750.000000,2800.000000,2850.000000,2900.000000,2950.000000,3000.000000,3050.000000,3100.000000,3150.000000,3200.000000,3250.000000,3300.000000,3350.000000,3400.000000,3450.000000,3500.000000,3550.000000,3600.000000,3650.000000,3700.000000,3750.000000,3800.000000,3850.000000,3900.000000,3950.000000,4000.000000,4050.000000,4100.000000,4150.000000,4200.000000,4250.000000,4300.000000,4350.000000,4400.000000,4450.000000,4500.000000,4550.000000,4600.000000,4650.000000,4700.000000,4750.000000,4800.000000,4850.000000,4900.000000,4950.000000,5000.000000,5050.000000,5100.000000,5150.000000,5200.000000,5250.000000,5300.000000,5350.000000,5400.000000,5450.000000,5500.000000,5550.000000,5600.000000,5650.000000,5700.000000,5750.000000,5800.000000,5850.000000,5900.000000,5950.000000,6000.000000,6050.000000,6100.000000,6150.000000,6200.000000,6250.000000,6300.000000,6350.000000,6400.000000,6450.000000,6500.000000,6550.000000,6600.000000,6650.000000,6700.000000,6750.000000,6800.000000,6850.000000,6900.000000,6950.000000,7000.000000,7050.000000,7100.000000,7150.000000,7200.000000,7250.000000,7300.000000,7350.000000,7400.000000,7450.000000,7500.000000,7550.000000,7600.000000,7650.000000,7700.000000,7750.000000,7800.000000,7850.000000,7900.000000,7950.000000,8000.000000,8050.000000,8100.000000,8150.000000,8200.000000,8250.000000,8300.000000,8350.000000,8400.000000,8450.000000,8500.000000,8550.000000,8600.000000,8650.000000,8700.000000,8750.000000,8800.000000,8850.000000,8900.000000,8950.000000,9000.000000,9050.000000,9100.000000,9150.000000,9200.000000,9250.000000,9300.000000,9350.000000,9400.000000,9450.000000,9500.000000,9550.000000,9600.000000,9650.000000,9700.000000,9750.000000,9800.000000,9850.000000,9900.000000,9950.000000,10000.000000)
y<-c(0.064562,0.067080,0.068769,0.071123,0.070562,0.069934,0.067159,0.065159,0.067324,0.071592,0.074074,0.070738,0.071915,0.069653,0.070440,0.067769,0.069165,0.068403,0.062336,0.060019,0.060110,0.063562,0.063653,0.068092,0.071610,0.073281,0.065720,0.064153,0.059177,0.063196,0.058568,0.055909,0.048805,0.049848,0.053415,0.057842,0.059824,0.056976,0.054202,0.048458,0.051421,0.053226,0.055537,0.054318,0.055903,0.055598,0.052763,0.048927,0.050391,0.054805,0.060659,0.062860,0.064946,0.064281,0.061604,0.060909,0.059007,0.062135,0.060452,0.059037,0.054586,0.053379,0.054500,0.055086,0.055110,0.051903,0.052500,0.051305,0.052994,0.051610,0.052183,0.049927,0.057348,0.061220,0.064690,0.058592,0.057696,0.060562,0.062690,0.061025,0.061696,0.061744,0.061122,0.056080,0.053933,0.055805,0.058104,0.055982,0.053836,0.050104,0.052732,0.049507,0.052616,0.054080,0.059281,0.057360,0.056854,0.056220,0.064562,0.068885,0.071604,0.064086,0.059110,0.059391,0.061537,0.063665,0.061897,0.061226,0.062738,0.067318,0.069178,0.067598,0.064007,0.064238,0.065702,0.066708,0.061781,0.059409,0.057086,0.058622,0.056726,0.054903,0.052878,0.051952,0.056122,0.064135,0.067062,0.066952,0.065775,0.065757,0.062433,0.060665,0.061366,0.065464,0.067458,0.066610,0.064879,0.061470,0.060568,0.060653,0.061671,0.063074,0.063068,0.062439,0.062635,0.060751,0.063531,0.066068,0.067921,0.066488,0.069269,0.067098,0.065458,0.065049,0.068421,0.072367,0.072507,0.074501,0.071696,0.070324,0.069153,0.068995,0.069696,0.072428,0.076733,0.072409,0.071537,0.072763,0.075623,0.077775,0.079184,0.081470,0.083672,0.091556,0.103513,0.105794,0.101379,0.095147,0.102428,0.106965,0.109861,0.114319,0.121002,0.134606,0.138349,0.154026,0.167941,0.187600,0.198600,0.213387,0.226534,0.242162,0.248955,0.262028,0.265980,0.276498,0.282144,0.314614,0.358377,0.398841,0.405134,0.387055,0.369012,0.370378,0.383109,0.406689,0.426287,0.431677,0.421695,0.409122,0.391866,0.367073,0.329700,0.296181,0.271291,0.259059,0.250802,0.239656,0.222839,0.211643,0.199911,0.188362,0.168966,0.154472,0.143325,0.137721,0.134831,0.126721,0.122989,0.113014,0.108050,0.102977,0.099019,0.098556,0.095123,0.095940,0.094495,0.096995,0.098446,0.092824,0.086934,0.079117,0.079019,0.073208,0.075879,0.074147,0.074452,0.067757,0.068982,0.070403,0.074409,0.071367,0.071196,0.068799,0.067007,0.063623,0.064824,0.065958,0.064513,0.059598,0.060354,0.063964,0.065385,0.060238,0.059220,0.061391,0.065385,0.061744,0.061007,0.060055,0.061592,0.055531,0.051159,0.051049,0.053726,0.054244,0.052135,0.051750,0.052183,0.056324,0.059250,0.062110,0.061440,0.061269,0.060403,0.059714,0.054446,0.049165,0.044616,0.044250,0.047836,0.047915,0.046994,0.050372,0.056055,0.059750,0.056086,0.056360,0.056409,0.056641,0.052104,0.049043,0.047202,0.046262,0.048732,0.051824,0.054793,0.056141,0.054787,0.054988,0.051696,0.051610,0.053464,0.057080,0.056824,0.057183,0.059281,0.063238,0.061732,0.058507,0.053708,0.046092,0.045488,0.048122,0.052305,0.052397,0.049488,0.053397,0.056269,0.057000,0.060086,0.056165,0.056732,0.050878,0.053500,0.057183,0.056458,0.055110,0.050958,0.053080,0.052933,0.053275,0.054915,0.055580,0.059269,0.058921,0.057793,0.052964,0.049592,0.050817,0.054049,0.058940,0.060177,0.060244,0.060427,0.059421,0.058751,0.054763,0.052165,0.048689,0.050805,0.054068,0.057543,0.057415,0.058939,0.057860,0.056878,0.054824,0.055171,0.054177,0.054525,0.053153,0.052836,0.050994,0.054909,0.059781,0.058903,0.055427,0.050635,0.054080,0.055561,0.054811,0.047848,0.044805,0.045427,0.051878,0.051165,0.049092,0.048403,0.050098,0.048787,0.047787,0.045915,0.047915,0.047952,0.051378,0.051891,0.051269,0.049098,0.048324,0.046043)
lines(x, y,type="l",col=linecols[3],lwd=2)
x <- c(-10000.000000,-9950.000000,-9900.000000,-9850.000000,-9800.000000,-9750.000000,-9700.000000,-9650.000000,-9600.000000,-9550.000000,-9500.000000,-9450.000000,-9400.000000,-9350.000000,-9300.000000,-9250.000000,-9200.000000,-9150.000000,-9100.000000,-9050.000000,-9000.000000,-8950.000000,-8900.000000,-8850.000000,-8800.000000,-8750.000000,-8700.000000,-8650.000000,-8600.000000,-8550.000000,-8500.000000,-8450.000000,-8400.000000,-8350.000000,-8300.000000,-8250.000000,-8200.000000,-8150.000000,-8100.000000,-8050.000000,-8000.000000,-7950.000000,-7900.000000,-7850.000000,-7800.000000,-7750.000000,-7700.000000,-7650.000000,-7600.000000,-7550.000000,-7500.000000,-7450.000000,-7400.000000,-7350.000000,-7300.000000,-7250.000000,-7200.000000,-7150.000000,-7100.000000,-7050.000000,-7000.000000,-6950.000000,-6900.000000,-6850.000000,-6800.000000,-6750.000000,-6700.000000,-6650.000000,-6600.000000,-6550.000000,-6500.000000,-6450.000000,-6400.000000,-6350.000000,-6300.000000,-6250.000000,-6200.000000,-6150.000000,-6100.000000,-6050.000000,-6000.000000,-5950.000000,-5900.000000,-5850.000000,-5800.000000,-5750.000000,-5700.000000,-5650.000000,-5600.000000,-5550.000000,-5500.000000,-5450.000000,-5400.000000,-5350.000000,-5300.000000,-5250.000000,-5200.000000,-5150.000000,-5100.000000,-5050.000000,-5000.000000,-4950.000000,-4900.000000,-4850.000000,-4800.000000,-4750.000000,-4700.000000,-4650.000000,-4600.000000,-4550.000000,-4500.000000,-4450.000000,-4400.000000,-4350.000000,-4300.000000,-4250.000000,-4200.000000,-4150.000000,-4100.000000,-4050.000000,-4000.000000,-3950.000000,-3900.000000,-3850.000000,-3800.000000,-3750.000000,-3700.000000,-3650.000000,-3600.000000,-3550.000000,-3500.000000,-3450.000000,-3400.000000,-3350.000000,-3300.000000,-3250.000000,-3200.000000,-3150.000000,-3100.000000,-3050.000000,-3000.000000,-2950.000000,-2900.000000,-2850.000000,-2800.000000,-2750.000000,-2700.000000,-2650.000000,-2600.000000,-2550.000000,-2500.000000,-2450.000000,-2400.000000,-2350.000000,-2300.000000,-2250.000000,-2200.000000,-2150.000000,-2100.000000,-2050.000000,-2000.000000,-1950.000000,-1900.000000,-1850.000000,-1800.000000,-1750.000000,-1700.000000,-1650.000000,-1600.000000,-1550.000000,-1500.000000,-1450.000000,-1400.000000,-1350.000000,-1300.000000,-1250.000000,-1200.000000,-1150.000000,-1100.000000,-1050.000000,-1000.000000,-950.000000,-900.000000,-850.000000,-800.000000,-750.000000,-700.000000,-650.000000,-600.000000,-550.000000,-500.000000,-450.000000,-400.000000,-350.000000,-300.000000,-250.000000,-200.000000,-150.000000,-100.000000,-50.000000,0.000000,50.000000,100.000000,150.000000,200.000000,250.000000,300.000000,350.000000,400.000000,450.000000,500.000000,550.000000,600.000000,650.000000,700.000000,750.000000,800.000000,850.000000,900.000000,950.000000,1000.000000,1050.000000,1100.000000,1150.000000,1200.000000,1250.000000,1300.000000,1350.000000,1400.000000,1450.000000,1500.000000,1550.000000,1600.000000,1650.000000,1700.000000,1750.000000,1800.000000,1850.000000,1900.000000,1950.000000,2000.000000,2050.000000,2100.000000,2150.000000,2200.000000,2250.000000,2300.000000,2350.000000,2400.000000,2450.000000,2500.000000,2550.000000,2600.000000,2650.000000,2700.000000,2750.000000,2800.000000,2850.000000,2900.000000,2950.000000,3000.000000,3050.000000,3100.000000,3150.000000,3200.000000,3250.000000,3300.000000,3350.000000,3400.000000,3450.000000,3500.000000,3550.000000,3600.000000,3650.000000,3700.000000,3750.000000,3800.000000,3850.000000,3900.000000,3950.000000,4000.000000,4050.000000,4100.000000,4150.000000,4200.000000,4250.000000,4300.000000,4350.000000,4400.000000,4450.000000,4500.000000,4550.000000,4600.000000,4650.000000,4700.000000,4750.000000,4800.000000,4850.000000,4900.000000,4950.000000,5000.000000,5050.000000,5100.000000,5150.000000,5200.000000,5250.000000,5300.000000,5350.000000,5400.000000,5450.000000,5500.000000,5550.000000,5600.000000,5650.000000,5700.000000,5750.000000,5800.000000,5850.000000,5900.000000,5950.000000,6000.000000,6050.000000,6100.000000,6150.000000,6200.000000,6250.000000,6300.000000,6350.000000,6400.000000,6450.000000,6500.000000,6550.000000,6600.000000,6650.000000,6700.000000,6750.000000,6800.000000,6850.000000,6900.000000,6950.000000,7000.000000,7050.000000,7100.000000,7150.000000,7200.000000,7250.000000,7300.000000,7350.000000,7400.000000,7450.000000,7500.000000,7550.000000,7600.000000,7650.000000,7700.000000,7750.000000,7800.000000,7850.000000,7900.000000,7950.000000,8000.000000,8050.000000,8100.000000,8150.000000,8200.000000,8250.000000,8300.000000,8350.000000,8400.000000,8450.000000,8500.000000,8550.000000,8600.000000,8650.000000,8700.000000,8750.000000,8800.000000,8850.000000,8900.000000,8950.000000,9000.000000,9050.000000,9100.000000,9150.000000,9200.000000,9250.000000,9300.000000,9350.000000,9400.000000,9450.000000,9500.000000,9550.000000,9600.000000,9650.000000,9700.000000,9750.000000,9800.000000,9850.000000,9900.000000,9950.000000,10000.000000)
y<-c(0.080356,0.080498,0.082914,0.083353,0.082908,0.085720,0.096716,0.106195,0.108031,0.096790,0.090807,0.095351,0.099954,0.106795,0.103063,0.104386,0.104167,0.102544,0.098309,0.090081,0.088117,0.092123,0.094793,0.092481,0.087310,0.089510,0.096254,0.095467,0.090594,0.085920,0.084785,0.082885,0.073954,0.068422,0.063200,0.064026,0.064538,0.067516,0.071776,0.073473,0.072112,0.067064,0.063090,0.058123,0.060045,0.062916,0.062848,0.063997,0.068041,0.073467,0.070264,0.064416,0.064419,0.066148,0.067848,0.067380,0.068170,0.067838,0.065922,0.062981,0.061129,0.060310,0.060149,0.060445,0.060852,0.061478,0.058929,0.055391,0.053085,0.053111,0.052130,0.054420,0.060681,0.067193,0.065100,0.061500,0.058407,0.058275,0.054372,0.050401,0.048589,0.046924,0.048189,0.049163,0.055614,0.060542,0.061774,0.060455,0.059581,0.062600,0.061816,0.058778,0.055127,0.056291,0.061468,0.062939,0.064097,0.066964,0.067948,0.066093,0.058336,0.059362,0.062294,0.070580,0.073286,0.072309,0.068580,0.068915,0.070235,0.073379,0.073360,0.078292,0.080424,0.083959,0.085407,0.086323,0.085901,0.086794,0.080905,0.078966,0.074225,0.075460,0.072373,0.069186,0.072012,0.076511,0.078005,0.076424,0.077495,0.083636,0.083878,0.080053,0.076115,0.075218,0.072673,0.075876,0.080185,0.086433,0.084933,0.082611,0.081079,0.079160,0.076115,0.077240,0.081363,0.088001,0.089429,0.088381,0.086604,0.086326,0.084240,0.088097,0.090929,0.097132,0.095871,0.098012,0.103060,0.108792,0.107898,0.101693,0.093861,0.095251,0.100877,0.106202,0.102480,0.097500,0.101806,0.107502,0.113850,0.117972,0.125106,0.134483,0.145398,0.163086,0.176346,0.188458,0.194596,0.202718,0.205243,0.210746,0.225925,0.248500,0.275523,0.291108,0.305210,0.332697,0.379615,0.429894,0.470815,0.508801,0.551577,0.574459,0.584609,0.578075,0.573311,0.581639,0.614880,0.712747,0.850326,0.969485,1.002439,0.961766,0.915703,0.909301,0.926093,0.977981,1.018296,1.026582,0.994614,0.952977,0.924493,0.871682,0.802893,0.720144,0.661082,0.618109,0.588370,0.553242,0.517529,0.489391,0.463845,0.431916,0.390672,0.349131,0.315690,0.292376,0.272181,0.254412,0.233776,0.220142,0.210743,0.199334,0.186194,0.171134,0.167686,0.158035,0.155123,0.146933,0.142369,0.134583,0.126161,0.123442,0.118707,0.117556,0.115524,0.109808,0.105567,0.098748,0.097442,0.095100,0.097609,0.096274,0.096784,0.094932,0.095968,0.092849,0.091891,0.091700,0.088297,0.081637,0.074699,0.074657,0.074818,0.074299,0.069522,0.069277,0.069828,0.072509,0.073234,0.072044,0.070025,0.067316,0.063006,0.059471,0.059329,0.060478,0.060733,0.058165,0.057701,0.054504,0.050018,0.045334,0.042305,0.040509,0.041241,0.048731,0.053914,0.055733,0.051304,0.047415,0.045508,0.046153,0.048476,0.048598,0.049595,0.049882,0.049589,0.050143,0.049959,0.049392,0.045566,0.042986,0.040199,0.040957,0.040344,0.041218,0.043060,0.046115,0.048669,0.050963,0.054320,0.056749,0.055778,0.053504,0.054114,0.054136,0.056746,0.054943,0.053765,0.051308,0.052214,0.052943,0.052101,0.049440,0.047689,0.048905,0.052772,0.053253,0.050688,0.050827,0.051792,0.051998,0.049830,0.051066,0.053011,0.052069,0.050537,0.046615,0.044934,0.047814,0.052050,0.053488,0.047669,0.045108,0.043034,0.042789,0.041886,0.044173,0.047895,0.051440,0.052895,0.049766,0.047563,0.047708,0.053540,0.058323,0.061687,0.063110,0.063974,0.063945,0.065793,0.065790,0.065219,0.062097,0.060207,0.056504,0.052924,0.050137,0.051933,0.056675,0.060665,0.062300,0.061274,0.060655,0.059736,0.059013,0.056220,0.055230,0.053927,0.054059,0.052066,0.049169,0.048389,0.046786,0.048695,0.046547,0.047582,0.044205,0.042686,0.040673,0.043618,0.047698,0.051785,0.051185,0.049072,0.045115,0.043634,0.043102,0.044228,0.044354,0.045647)
lines(x, y,type="l",col=linecols[4],lwd=2)
# legend("topleft",legend=c("hiF-T","6d","24d","niPSC-T"),col=linecols,pch=15,bty="n")
abline(v=0.000000,lty=2,col=c("black"))
dev.off()
