# Supplementary material for: Unique molecular events during reprogramming of human somatic cells to induced pluripotent stem cells (iPSCs) at naïve state
Source: eLife. 2018 Jan 30;7:e29518. doi: 10.7554/eLife.29518 (PMC5807049; doi:10.7554/eLife.29518)
Supplement: Source data 1. — The Source Data files include the source R code for Figures 2–6. The R scripts use the data in the ‘Expression Data’ folder with the relative path. The ‘Expression Data’ folder contains the non-redundant related gene expression, methylation and histone modification tables for the main figures and figure supplements. [file elife-29518-data1.zip › Source Data/Figure 5-source code data/Fig5D/K4me3_c8.R]

library(gplots)
pdf("K4me3_c8.pdf",height=3.5,width=4.1)
cr <- colorRampPalette(col=c("#C8524D", "#BDD791", "#447CBE", "#775A9C"), bias=1)
linecols <- cr(3)
linecols <- c(linecols, "black")
x<-c(-10000.000000,-9950.000000,-9900.000000,-9850.000000,-9800.000000,-9750.000000,-9700.000000,-9650.000000,-9600.000000,-9550.000000,-9500.000000,-9450.000000,-9400.000000,-9350.000000,-9300.000000,-9250.000000,-9200.000000,-9150.000000,-9100.000000,-9050.000000,-9000.000000,-8950.000000,-8900.000000,-8850.000000,-8800.000000,-8750.000000,-8700.000000,-8650.000000,-8600.000000,-8550.000000,-8500.000000,-8450.000000,-8400.000000,-8350.000000,-8300.000000,-8250.000000,-8200.000000,-8150.000000,-8100.000000,-8050.000000,-8000.000000,-7950.000000,-7900.000000,-7850.000000,-7800.000000,-7750.000000,-7700.000000,-7650.000000,-7600.000000,-7550.000000,-7500.000000,-7450.000000,-7400.000000,-7350.000000,-7300.000000,-7250.000000,-7200.000000,-7150.000000,-7100.000000,-7050.000000,-7000.000000,-6950.000000,-6900.000000,-6850.000000,-6800.000000,-6750.000000,-6700.000000,-6650.000000,-6600.000000,-6550.000000,-6500.000000,-6450.000000,-6400.000000,-6350.000000,-6300.000000,-6250.000000,-6200.000000,-6150.000000,-6100.000000,-6050.000000,-6000.000000,-5950.000000,-5900.000000,-5850.000000,-5800.000000,-5750.000000,-5700.000000,-5650.000000,-5600.000000,-5550.000000,-5500.000000,-5450.000000,-5400.000000,-5350.000000,-5300.000000,-5250.000000,-5200.000000,-5150.000000,-5100.000000,-5050.000000,-5000.000000,-4950.000000,-4900.000000,-4850.000000,-4800.000000,-4750.000000,-4700.000000,-4650.000000,-4600.000000,-4550.000000,-4500.000000,-4450.000000,-4400.000000,-4350.000000,-4300.000000,-4250.000000,-4200.000000,-4150.000000,-4100.000000,-4050.000000,-4000.000000,-3950.000000,-3900.000000,-3850.000000,-3800.000000,-3750.000000,-3700.000000,-3650.000000,-3600.000000,-3550.000000,-3500.000000,-3450.000000,-3400.000000,-3350.000000,-3300.000000,-3250.000000,-3200.000000,-3150.000000,-3100.000000,-3050.000000,-3000.000000,-2950.000000,-2900.000000,-2850.000000,-2800.000000,-2750.000000,-2700.000000,-2650.000000,-2600.000000,-2550.000000,-2500.000000,-2450.000000,-2400.000000,-2350.000000,-2300.000000,-2250.000000,-2200.000000,-2150.000000,-2100.000000,-2050.000000,-2000.000000,-1950.000000,-1900.000000,-1850.000000,-1800.000000,-1750.000000,-1700.000000,-1650.000000,-1600.000000,-1550.000000,-1500.000000,-1450.000000,-1400.000000,-1350.000000,-1300.000000,-1250.000000,-1200.000000,-1150.000000,-1100.000000,-1050.000000,-1000.000000,-950.000000,-900.000000,-850.000000,-800.000000,-750.000000,-700.000000,-650.000000,-600.000000,-550.000000,-500.000000,-450.000000,-400.000000,-350.000000,-300.000000,-250.000000,-200.000000,-150.000000,-100.000000,-50.000000,0.000000,50.000000,100.000000,150.000000,200.000000,250.000000,300.000000,350.000000,400.000000,450.000000,500.000000,550.000000,600.000000,650.000000,700.000000,750.000000,800.000000,850.000000,900.000000,950.000000,1000.000000,1050.000000,1100.000000,1150.000000,1200.000000,1250.000000,1300.000000,1350.000000,1400.000000,1450.000000,1500.000000,1550.000000,1600.000000,1650.000000,1700.000000,1750.000000,1800.000000,1850.000000,1900.000000,1950.000000,2000.000000,2050.000000,2100.000000,2150.000000,2200.000000,2250.000000,2300.000000,2350.000000,2400.000000,2450.000000,2500.000000,2550.000000,2600.000000,2650.000000,2700.000000,2750.000000,2800.000000,2850.000000,2900.000000,2950.000000,3000.000000,3050.000000,3100.000000,3150.000000,3200.000000,3250.000000,3300.000000,3350.000000,3400.000000,3450.000000,3500.000000,3550.000000,3600.000000,3650.000000,3700.000000,3750.000000,3800.000000,3850.000000,3900.000000,3950.000000,4000.000000,4050.000000,4100.000000,4150.000000,4200.000000,4250.000000,4300.000000,4350.000000,4400.000000,4450.000000,4500.000000,4550.000000,4600.000000,4650.000000,4700.000000,4750.000000,4800.000000,4850.000000,4900.000000,4950.000000,5000.000000,5050.000000,5100.000000,5150.000000,5200.000000,5250.000000,5300.000000,5350.000000,5400.000000,5450.000000,5500.000000,5550.000000,5600.000000,5650.000000,5700.000000,5750.000000,5800.000000,5850.000000,5900.000000,5950.000000,6000.000000,6050.000000,6100.000000,6150.000000,6200.000000,6250.000000,6300.000000,6350.000000,6400.000000,6450.000000,6500.000000,6550.000000,6600.000000,6650.000000,6700.000000,6750.000000,6800.000000,6850.000000,6900.000000,6950.000000,7000.000000,7050.000000,7100.000000,7150.000000,7200.000000,7250.000000,7300.000000,7350.000000,7400.000000,7450.000000,7500.000000,7550.000000,7600.000000,7650.000000,7700.000000,7750.000000,7800.000000,7850.000000,7900.000000,7950.000000,8000.000000,8050.000000,8100.000000,8150.000000,8200.000000,8250.000000,8300.000000,8350.000000,8400.000000,8450.000000,8500.000000,8550.000000,8600.000000,8650.000000,8700.000000,8750.000000,8800.000000,8850.000000,8900.000000,8950.000000,9000.000000,9050.000000,9100.000000,9150.000000,9200.000000,9250.000000,9300.000000,9350.000000,9400.000000,9450.000000,9500.000000,9550.000000,9600.000000,9650.000000,9700.000000,9750.000000,9800.000000,9850.000000,9900.000000,9950.000000,10000.000000)
y<-c(0.059732,0.064078,0.068336,0.064188,0.066093,0.070152,0.073983,0.073109,0.077118,0.077198,0.073070,0.064724,0.067711,0.081445,0.092064,0.092868,0.088858,0.093691,0.113509,0.133337,0.136463,0.129169,0.121012,0.113360,0.113321,0.112993,0.115177,0.110929,0.107386,0.108855,0.101551,0.090010,0.079193,0.071283,0.072613,0.076057,0.084492,0.081872,0.076325,0.071809,0.070430,0.075789,0.075789,0.077664,0.076851,0.077565,0.081138,0.075938,0.076454,0.073576,0.081336,0.083589,0.089077,0.084045,0.079322,0.073595,0.067165,0.066083,0.064664,0.068931,0.073774,0.079977,0.082458,0.089374,0.088203,0.089434,0.080830,0.078438,0.074836,0.075511,0.073804,0.073566,0.068911,0.066639,0.070519,0.075888,0.085593,0.095795,0.100182,0.102553,0.100985,0.113718,0.125984,0.128385,0.120397,0.111445,0.102821,0.094495,0.087935,0.085861,0.081624,0.071224,0.066798,0.064833,0.067939,0.069160,0.070638,0.073764,0.076265,0.081455,0.075729,0.075402,0.076344,0.079887,0.073824,0.074866,0.075412,0.082686,0.079530,0.085643,0.090158,0.094565,0.095924,0.092411,0.088799,0.091131,0.095200,0.108786,0.102355,0.100648,0.087310,0.085206,0.077228,0.072524,0.068534,0.066837,0.067433,0.066202,0.065021,0.059672,0.054661,0.053291,0.057171,0.066559,0.075888,0.075084,0.068147,0.056010,0.056348,0.065140,0.074915,0.079153,0.075005,0.074290,0.078677,0.080314,0.088233,0.087380,0.095130,0.100390,0.102087,0.097135,0.082408,0.079292,0.076761,0.074866,0.070698,0.073566,0.081485,0.091528,0.102315,0.114551,0.115137,0.117737,0.118104,0.129784,0.134171,0.138299,0.139689,0.147647,0.161382,0.173301,0.180615,0.172437,0.168835,0.164617,0.178898,0.187115,0.196542,0.199797,0.206824,0.231723,0.245626,0.267796,0.270674,0.294412,0.299483,0.319539,0.337015,0.378050,0.432453,0.488473,0.520547,0.512310,0.483571,0.471652,0.500957,0.574593,0.693471,0.801175,0.844959,0.814225,0.765707,0.761588,0.800857,0.862842,0.893536,0.854922,0.765905,0.694870,0.677275,0.657874,0.628072,0.590540,0.566018,0.534093,0.495946,0.460131,0.431202,0.399774,0.373922,0.349777,0.327131,0.304703,0.282444,0.262695,0.232884,0.213770,0.193694,0.187581,0.173995,0.162375,0.154515,0.149642,0.156827,0.161174,0.160797,0.150307,0.141644,0.139837,0.139887,0.132027,0.122004,0.117677,0.122421,0.125557,0.117509,0.112864,0.115812,0.122173,0.120377,0.116159,0.109867,0.109808,0.114522,0.126758,0.132563,0.124832,0.109957,0.098048,0.089692,0.085375,0.084155,0.088928,0.085127,0.080195,0.074816,0.077674,0.077337,0.072415,0.066679,0.063275,0.068296,0.069636,0.065904,0.058690,0.055296,0.061756,0.063414,0.062034,0.060258,0.059712,0.060218,0.058700,0.056447,0.061538,0.064922,0.067264,0.068465,0.074260,0.076910,0.077039,0.070450,0.066867,0.064932,0.065388,0.069199,0.070658,0.070827,0.066133,0.069070,0.064396,0.059027,0.053351,0.055435,0.058352,0.054889,0.058898,0.061032,0.069636,0.068921,0.071601,0.066341,0.058521,0.055862,0.052815,0.051932,0.048042,0.047873,0.053698,0.057727,0.064694,0.068911,0.073030,0.067949,0.064317,0.068247,0.074340,0.074915,0.067492,0.064843,0.069705,0.077416,0.082587,0.075441,0.071452,0.062372,0.062977,0.059514,0.061578,0.065051,0.071631,0.078806,0.079470,0.082239,0.086447,0.086626,0.077615,0.062491,0.054750,0.052716,0.060823,0.064763,0.065140,0.058749,0.057678,0.061965,0.059910,0.064416,0.073903,0.088114,0.083569,0.073695,0.067621,0.073208,0.073437,0.071244,0.068564,0.067661,0.065041,0.059285,0.053738,0.051158,0.049520,0.045461,0.042693,0.047555,0.058243,0.060089,0.061588,0.058422,0.060992,0.055207,0.050771,0.051604,0.056387,0.062441,0.062967,0.061598,0.056447,0.056616,0.056318,0.057985,0.056497,0.055078,0.055544,0.052785,0.059990,0.058620,0.059454,0.057568)
plot(x, y,type="l",main="",xlab="Relative Distance from TSS (bp)",ylab="Reads per million",col=linecols[1],ylim=c(0,3),xaxt="s",yaxt="s",lwd=2)
x <- c(-10000.000000,-9950.000000,-9900.000000,-9850.000000,-9800.000000,-9750.000000,-9700.000000,-9650.000000,-9600.000000,-9550.000000,-9500.000000,-9450.000000,-9400.000000,-9350.000000,-9300.000000,-9250.000000,-9200.000000,-9150.000000,-9100.000000,-9050.000000,-9000.000000,-8950.000000,-8900.000000,-8850.000000,-8800.000000,-8750.000000,-8700.000000,-8650.000000,-8600.000000,-8550.000000,-8500.000000,-8450.000000,-8400.000000,-8350.000000,-8300.000000,-8250.000000,-8200.000000,-8150.000000,-8100.000000,-8050.000000,-8000.000000,-7950.000000,-7900.000000,-7850.000000,-7800.000000,-7750.000000,-7700.000000,-7650.000000,-7600.000000,-7550.000000,-7500.000000,-7450.000000,-7400.000000,-7350.000000,-7300.000000,-7250.000000,-7200.000000,-7150.000000,-7100.000000,-7050.000000,-7000.000000,-6950.000000,-6900.000000,-6850.000000,-6800.000000,-6750.000000,-6700.000000,-6650.000000,-6600.000000,-6550.000000,-6500.000000,-6450.000000,-6400.000000,-6350.000000,-6300.000000,-6250.000000,-6200.000000,-6150.000000,-6100.000000,-6050.000000,-6000.000000,-5950.000000,-5900.000000,-5850.000000,-5800.000000,-5750.000000,-5700.000000,-5650.000000,-5600.000000,-5550.000000,-5500.000000,-5450.000000,-5400.000000,-5350.000000,-5300.000000,-5250.000000,-5200.000000,-5150.000000,-5100.000000,-5050.000000,-5000.000000,-4950.000000,-4900.000000,-4850.000000,-4800.000000,-4750.000000,-4700.000000,-4650.000000,-4600.000000,-4550.000000,-4500.000000,-4450.000000,-4400.000000,-4350.000000,-4300.000000,-4250.000000,-4200.000000,-4150.000000,-4100.000000,-4050.000000,-4000.000000,-3950.000000,-3900.000000,-3850.000000,-3800.000000,-3750.000000,-3700.000000,-3650.000000,-3600.000000,-3550.000000,-3500.000000,-3450.000000,-3400.000000,-3350.000000,-3300.000000,-3250.000000,-3200.000000,-3150.000000,-3100.000000,-3050.000000,-3000.000000,-2950.000000,-2900.000000,-2850.000000,-2800.000000,-2750.000000,-2700.000000,-2650.000000,-2600.000000,-2550.000000,-2500.000000,-2450.000000,-2400.000000,-2350.000000,-2300.000000,-2250.000000,-2200.000000,-2150.000000,-2100.000000,-2050.000000,-2000.000000,-1950.000000,-1900.000000,-1850.000000,-1800.000000,-1750.000000,-1700.000000,-1650.000000,-1600.000000,-1550.000000,-1500.000000,-1450.000000,-1400.000000,-1350.000000,-1300.000000,-1250.000000,-1200.000000,-1150.000000,-1100.000000,-1050.000000,-1000.000000,-950.000000,-900.000000,-850.000000,-800.000000,-750.000000,-700.000000,-650.000000,-600.000000,-550.000000,-500.000000,-450.000000,-400.000000,-350.000000,-300.000000,-250.000000,-200.000000,-150.000000,-100.000000,-50.000000,0.000000,50.000000,100.000000,150.000000,200.000000,250.000000,300.000000,350.000000,400.000000,450.000000,500.000000,550.000000,600.000000,650.000000,700.000000,750.000000,800.000000,850.000000,900.000000,950.000000,1000.000000,1050.000000,1100.000000,1150.000000,1200.000000,1250.000000,1300.000000,1350.000000,1400.000000,1450.000000,1500.000000,1550.000000,1600.000000,1650.000000,1700.000000,1750.000000,1800.000000,1850.000000,1900.000000,1950.000000,2000.000000,2050.000000,2100.000000,2150.000000,2200.000000,2250.000000,2300.000000,2350.000000,2400.000000,2450.000000,2500.000000,2550.000000,2600.000000,2650.000000,2700.000000,2750.000000,2800.000000,2850.000000,2900.000000,2950.000000,3000.000000,3050.000000,3100.000000,3150.000000,3200.000000,3250.000000,3300.000000,3350.000000,3400.000000,3450.000000,3500.000000,3550.000000,3600.000000,3650.000000,3700.000000,3750.000000,3800.000000,3850.000000,3900.000000,3950.000000,4000.000000,4050.000000,4100.000000,4150.000000,4200.000000,4250.000000,4300.000000,4350.000000,4400.000000,4450.000000,4500.000000,4550.000000,4600.000000,4650.000000,4700.000000,4750.000000,4800.000000,4850.000000,4900.000000,4950.000000,5000.000000,5050.000000,5100.000000,5150.000000,5200.000000,5250.000000,5300.000000,5350.000000,5400.000000,5450.000000,5500.000000,5550.000000,5600.000000,5650.000000,5700.000000,5750.000000,5800.000000,5850.000000,5900.000000,5950.000000,6000.000000,6050.000000,6100.000000,6150.000000,6200.000000,6250.000000,6300.000000,6350.000000,6400.000000,6450.000000,6500.000000,6550.000000,6600.000000,6650.000000,6700.000000,6750.000000,6800.000000,6850.000000,6900.000000,6950.000000,7000.000000,7050.000000,7100.000000,7150.000000,7200.000000,7250.000000,7300.000000,7350.000000,7400.000000,7450.000000,7500.000000,7550.000000,7600.000000,7650.000000,7700.000000,7750.000000,7800.000000,7850.000000,7900.000000,7950.000000,8000.000000,8050.000000,8100.000000,8150.000000,8200.000000,8250.000000,8300.000000,8350.000000,8400.000000,8450.000000,8500.000000,8550.000000,8600.000000,8650.000000,8700.000000,8750.000000,8800.000000,8850.000000,8900.000000,8950.000000,9000.000000,9050.000000,9100.000000,9150.000000,9200.000000,9250.000000,9300.000000,9350.000000,9400.000000,9450.000000,9500.000000,9550.000000,9600.000000,9650.000000,9700.000000,9750.000000,9800.000000,9850.000000,9900.000000,9950.000000,10000.000000)
y<-c(0.101842,0.116431,0.114619,0.111064,0.100564,0.107812,0.103700,0.111227,0.101912,0.104630,0.106418,0.101447,0.110809,0.132413,0.145120,0.155783,0.158361,0.159476,0.156642,0.129951,0.133389,0.147466,0.190024,0.203382,0.214509,0.207795,0.205519,0.191627,0.175831,0.164355,0.146885,0.130253,0.119938,0.101122,0.081910,0.070063,0.074593,0.081910,0.087486,0.105303,0.120868,0.123028,0.100030,0.093409,0.096220,0.099426,0.090273,0.079192,0.086185,0.099867,0.103236,0.105536,0.119590,0.144284,0.148233,0.120868,0.097684,0.087532,0.083792,0.075290,0.075406,0.088206,0.104746,0.103515,0.104258,0.094106,0.090924,0.078379,0.075824,0.085999,0.084628,0.081399,0.072363,0.083931,0.099124,0.102074,0.100053,0.099705,0.122563,0.137686,0.138755,0.140335,0.143378,0.139405,0.121146,0.105443,0.114944,0.141124,0.156480,0.153506,0.134574,0.116802,0.108997,0.093409,0.091063,0.083304,0.089995,0.097521,0.104235,0.099519,0.084907,0.075476,0.075267,0.077148,0.081655,0.078588,0.090808,0.113178,0.122029,0.115130,0.095012,0.103004,0.127976,0.158617,0.168699,0.158687,0.147908,0.135154,0.124793,0.112923,0.104676,0.102539,0.091063,0.089089,0.077380,0.085883,0.084094,0.089995,0.077055,0.076219,0.070226,0.070017,0.067531,0.066369,0.070411,0.074384,0.084652,0.089646,0.088159,0.082143,0.076986,0.073826,0.079611,0.075568,0.072595,0.066555,0.076149,0.089902,0.109671,0.115362,0.114619,0.107580,0.110786,0.104026,0.095291,0.089902,0.096360,0.099984,0.091690,0.087160,0.090715,0.096592,0.104815,0.100053,0.107301,0.097103,0.102307,0.111018,0.137268,0.153901,0.155063,0.153111,0.142797,0.147095,0.135317,0.148790,0.161590,0.188259,0.192324,0.179176,0.173926,0.186098,0.201639,0.212813,0.224847,0.248913,0.284897,0.322414,0.368154,0.412129,0.434291,0.455965,0.448740,0.459844,0.470972,0.548073,0.676119,0.818033,0.963965,1.031589,1.036560,1.020369,1.035910,1.141654,1.306775,1.452290,1.478540,1.336766,1.207303,1.137705,1.108992,1.030822,0.977532,0.934533,0.912905,0.825350,0.747273,0.685875,0.631307,0.586078,0.589261,0.593558,0.580108,0.516062,0.452132,0.408436,0.377749,0.389108,0.379932,0.327315,0.279600,0.267126,0.294630,0.305502,0.302366,0.277672,0.254999,0.235695,0.246102,0.239760,0.219829,0.193811,0.191534,0.190559,0.189049,0.177410,0.167003,0.156944,0.161149,0.171301,0.184356,0.189281,0.185332,0.177340,0.166074,0.156317,0.143517,0.125723,0.115896,0.107626,0.116198,0.129602,0.138941,0.137106,0.134457,0.133366,0.127465,0.121936,0.106651,0.093061,0.079099,0.081794,0.092736,0.099914,0.097196,0.083142,0.078402,0.097103,0.117383,0.126257,0.107626,0.088415,0.079727,0.086789,0.095988,0.091319,0.076033,0.066927,0.068321,0.074988,0.075406,0.070806,0.064372,0.059586,0.055730,0.054080,0.045113,0.048389,0.047924,0.058657,0.062095,0.076173,0.084280,0.085999,0.071991,0.066439,0.060237,0.068739,0.070574,0.072711,0.070342,0.074291,0.079796,0.080284,0.079889,0.077102,0.071596,0.061212,0.057519,0.056520,0.058192,0.064069,0.073780,0.073756,0.069041,0.058262,0.075661,0.083745,0.095918,0.084628,0.087114,0.091783,0.096011,0.090900,0.087091,0.095128,0.111413,0.108741,0.091551,0.080447,0.087881,0.098055,0.098357,0.092573,0.097498,0.098241,0.093270,0.085790,0.079308,0.079518,0.084280,0.078635,0.071689,0.059098,0.054986,0.056961,0.052663,0.053895,0.061119,0.079007,0.096244,0.094246,0.090854,0.082723,0.081423,0.075661,0.072758,0.068878,0.065138,0.062443,0.063768,0.069110,0.070899,0.077288,0.073478,0.065277,0.056218,0.059981,0.083676,0.100564,0.107928,0.104374,0.099403,0.100541,0.098474,0.105675,0.098543,0.084512,0.059888,0.057217,0.062443,0.077543,0.077032,0.082026,0.077380,0.075150,0.073478,0.074058,0.076219,0.076335,0.081957)
lines(x, y,type="l",col=linecols[2],lwd=2)
x <- c(-10000.000000,-9950.000000,-9900.000000,-9850.000000,-9800.000000,-9750.000000,-9700.000000,-9650.000000,-9600.000000,-9550.000000,-9500.000000,-9450.000000,-9400.000000,-9350.000000,-9300.000000,-9250.000000,-9200.000000,-9150.000000,-9100.000000,-9050.000000,-9000.000000,-8950.000000,-8900.000000,-8850.000000,-8800.000000,-8750.000000,-8700.000000,-8650.000000,-8600.000000,-8550.000000,-8500.000000,-8450.000000,-8400.000000,-8350.000000,-8300.000000,-8250.000000,-8200.000000,-8150.000000,-8100.000000,-8050.000000,-8000.000000,-7950.000000,-7900.000000,-7850.000000,-7800.000000,-7750.000000,-7700.000000,-7650.000000,-7600.000000,-7550.000000,-7500.000000,-7450.000000,-7400.000000,-7350.000000,-7300.000000,-7250.000000,-7200.000000,-7150.000000,-7100.000000,-7050.000000,-7000.000000,-6950.000000,-6900.000000,-6850.000000,-6800.000000,-6750.000000,-6700.000000,-6650.000000,-6600.000000,-6550.000000,-6500.000000,-6450.000000,-6400.000000,-6350.000000,-6300.000000,-6250.000000,-6200.000000,-6150.000000,-6100.000000,-6050.000000,-6000.000000,-5950.000000,-5900.000000,-5850.000000,-5800.000000,-5750.000000,-5700.000000,-5650.000000,-5600.000000,-5550.000000,-5500.000000,-5450.000000,-5400.000000,-5350.000000,-5300.000000,-5250.000000,-5200.000000,-5150.000000,-5100.000000,-5050.000000,-5000.000000,-4950.000000,-4900.000000,-4850.000000,-4800.000000,-4750.000000,-4700.000000,-4650.000000,-4600.000000,-4550.000000,-4500.000000,-4450.000000,-4400.000000,-4350.000000,-4300.000000,-4250.000000,-4200.000000,-4150.000000,-4100.000000,-4050.000000,-4000.000000,-3950.000000,-3900.000000,-3850.000000,-3800.000000,-3750.000000,-3700.000000,-3650.000000,-3600.000000,-3550.000000,-3500.000000,-3450.000000,-3400.000000,-3350.000000,-3300.000000,-3250.000000,-3200.000000,-3150.000000,-3100.000000,-3050.000000,-3000.000000,-2950.000000,-2900.000000,-2850.000000,-2800.000000,-2750.000000,-2700.000000,-2650.000000,-2600.000000,-2550.000000,-2500.000000,-2450.000000,-2400.000000,-2350.000000,-2300.000000,-2250.000000,-2200.000000,-2150.000000,-2100.000000,-2050.000000,-2000.000000,-1950.000000,-1900.000000,-1850.000000,-1800.000000,-1750.000000,-1700.000000,-1650.000000,-1600.000000,-1550.000000,-1500.000000,-1450.000000,-1400.000000,-1350.000000,-1300.000000,-1250.000000,-1200.000000,-1150.000000,-1100.000000,-1050.000000,-1000.000000,-950.000000,-900.000000,-850.000000,-800.000000,-750.000000,-700.000000,-650.000000,-600.000000,-550.000000,-500.000000,-450.000000,-400.000000,-350.000000,-300.000000,-250.000000,-200.000000,-150.000000,-100.000000,-50.000000,0.000000,50.000000,100.000000,150.000000,200.000000,250.000000,300.000000,350.000000,400.000000,450.000000,500.000000,550.000000,600.000000,650.000000,700.000000,750.000000,800.000000,850.000000,900.000000,950.000000,1000.000000,1050.000000,1100.000000,1150.000000,1200.000000,1250.000000,1300.000000,1350.000000,1400.000000,1450.000000,1500.000000,1550.000000,1600.000000,1650.000000,1700.000000,1750.000000,1800.000000,1850.000000,1900.000000,1950.000000,2000.000000,2050.000000,2100.000000,2150.000000,2200.000000,2250.000000,2300.000000,2350.000000,2400.000000,2450.000000,2500.000000,2550.000000,2600.000000,2650.000000,2700.000000,2750.000000,2800.000000,2850.000000,2900.000000,2950.000000,3000.000000,3050.000000,3100.000000,3150.000000,3200.000000,3250.000000,3300.000000,3350.000000,3400.000000,3450.000000,3500.000000,3550.000000,3600.000000,3650.000000,3700.000000,3750.000000,3800.000000,3850.000000,3900.000000,3950.000000,4000.000000,4050.000000,4100.000000,4150.000000,4200.000000,4250.000000,4300.000000,4350.000000,4400.000000,4450.000000,4500.000000,4550.000000,4600.000000,4650.000000,4700.000000,4750.000000,4800.000000,4850.000000,4900.000000,4950.000000,5000.000000,5050.000000,5100.000000,5150.000000,5200.000000,5250.000000,5300.000000,5350.000000,5400.000000,5450.000000,5500.000000,5550.000000,5600.000000,5650.000000,5700.000000,5750.000000,5800.000000,5850.000000,5900.000000,5950.000000,6000.000000,6050.000000,6100.000000,6150.000000,6200.000000,6250.000000,6300.000000,6350.000000,6400.000000,6450.000000,6500.000000,6550.000000,6600.000000,6650.000000,6700.000000,6750.000000,6800.000000,6850.000000,6900.000000,6950.000000,7000.000000,7050.000000,7100.000000,7150.000000,7200.000000,7250.000000,7300.000000,7350.000000,7400.000000,7450.000000,7500.000000,7550.000000,7600.000000,7650.000000,7700.000000,7750.000000,7800.000000,7850.000000,7900.000000,7950.000000,8000.000000,8050.000000,8100.000000,8150.000000,8200.000000,8250.000000,8300.000000,8350.000000,8400.000000,8450.000000,8500.000000,8550.000000,8600.000000,8650.000000,8700.000000,8750.000000,8800.000000,8850.000000,8900.000000,8950.000000,9000.000000,9050.000000,9100.000000,9150.000000,9200.000000,9250.000000,9300.000000,9350.000000,9400.000000,9450.000000,9500.000000,9550.000000,9600.000000,9650.000000,9700.000000,9750.000000,9800.000000,9850.000000,9900.000000,9950.000000,10000.000000)
y<-c(0.068767,0.065764,0.071902,0.067585,0.070370,0.070214,0.074193,0.079643,0.082187,0.082079,0.075929,0.068911,0.068381,0.075109,0.080668,0.080270,0.076026,0.083695,0.089398,0.091858,0.086372,0.091557,0.098188,0.106111,0.108112,0.106979,0.104640,0.100226,0.097851,0.090363,0.083466,0.075785,0.071805,0.068706,0.067754,0.074711,0.075845,0.073988,0.069116,0.072022,0.076327,0.074265,0.068453,0.062605,0.059229,0.061737,0.060616,0.060169,0.057312,0.059699,0.074482,0.084213,0.089868,0.085926,0.080331,0.075338,0.074651,0.079064,0.079305,0.074434,0.066729,0.068718,0.068465,0.070551,0.069430,0.074326,0.071986,0.072010,0.063497,0.067404,0.064233,0.063485,0.064450,0.066295,0.070551,0.072517,0.078269,0.084491,0.089688,0.084647,0.085045,0.083996,0.089856,0.089615,0.091364,0.089893,0.091544,0.091665,0.091918,0.081006,0.070491,0.069249,0.078883,0.085612,0.080005,0.068489,0.063437,0.064269,0.070129,0.065113,0.063739,0.061315,0.064800,0.069997,0.070334,0.073578,0.067778,0.067766,0.068248,0.072673,0.078184,0.080559,0.084406,0.083032,0.085371,0.087818,0.094257,0.092967,0.088771,0.081150,0.077280,0.078220,0.072915,0.067416,0.060772,0.060531,0.059193,0.058819,0.061447,0.063497,0.067223,0.069382,0.071588,0.076580,0.075845,0.074663,0.065391,0.056130,0.050764,0.048015,0.056504,0.061484,0.070539,0.069346,0.068731,0.066994,0.064498,0.069755,0.070009,0.076436,0.072035,0.070467,0.067392,0.065511,0.060989,0.060181,0.063739,0.069985,0.069502,0.071154,0.077605,0.082272,0.079848,0.072420,0.070310,0.073578,0.080367,0.085527,0.087348,0.091954,0.100383,0.108872,0.110283,0.106496,0.097308,0.099479,0.107931,0.122992,0.127851,0.131276,0.143008,0.150955,0.161156,0.166727,0.175987,0.173636,0.179737,0.189456,0.213862,0.225474,0.241040,0.251181,0.269329,0.258561,0.255884,0.268231,0.313630,0.369266,0.423262,0.456494,0.464223,0.446570,0.440131,0.463886,0.502628,0.545217,0.569599,0.540744,0.512624,0.469469,0.447041,0.413724,0.381215,0.381469,0.369555,0.351432,0.322818,0.305033,0.289876,0.267327,0.260382,0.251591,0.254051,0.234433,0.217117,0.191856,0.173419,0.166666,0.154705,0.148820,0.138981,0.135979,0.134507,0.127948,0.124704,0.116047,0.116191,0.120363,0.121171,0.117433,0.100781,0.095765,0.092714,0.100564,0.096705,0.095451,0.093932,0.100021,0.101046,0.097091,0.093438,0.090158,0.089398,0.091026,0.100130,0.105279,0.100805,0.089350,0.078618,0.074265,0.074675,0.076436,0.070141,0.063956,0.063437,0.071383,0.073530,0.069599,0.068622,0.066078,0.064715,0.062798,0.070720,0.074748,0.069502,0.059168,0.056841,0.062473,0.068176,0.069418,0.072637,0.069707,0.068116,0.061604,0.062689,0.061447,0.060459,0.059084,0.058312,0.061845,0.056504,0.054743,0.051415,0.052609,0.053405,0.055672,0.063690,0.060893,0.053043,0.047569,0.053176,0.056660,0.058156,0.057263,0.060531,0.057890,0.056709,0.054418,0.054285,0.057167,0.054502,0.053791,0.054900,0.058747,0.063160,0.062521,0.064546,0.068489,0.067211,0.070696,0.072179,0.072251,0.063811,0.058879,0.054888,0.054707,0.055865,0.058614,0.058807,0.059132,0.063003,0.064052,0.064559,0.068405,0.077726,0.082971,0.082995,0.080041,0.074084,0.065668,0.063401,0.063883,0.066560,0.063184,0.060989,0.064161,0.070841,0.082284,0.079016,0.073843,0.066958,0.064366,0.064462,0.057589,0.054562,0.056853,0.058361,0.065680,0.067368,0.070600,0.066862,0.059012,0.054924,0.054333,0.057782,0.058349,0.062352,0.066247,0.064607,0.055021,0.051524,0.054888,0.062895,0.064136,0.060531,0.060049,0.058542,0.062738,0.067103,0.066645,0.065222,0.064944,0.068357,0.066922,0.060145,0.059989,0.060881,0.059735,0.057287,0.057372,0.058686,0.060905,0.061604,0.065523,0.062786,0.065547,0.063630,0.060857,0.055816,0.057505,0.058397)
lines(x, y,type="l",col=linecols[3],lwd=2)
x <- c(-10000.000000,-9950.000000,-9900.000000,-9850.000000,-9800.000000,-9750.000000,-9700.000000,-9650.000000,-9600.000000,-9550.000000,-9500.000000,-9450.000000,-9400.000000,-9350.000000,-9300.000000,-9250.000000,-9200.000000,-9150.000000,-9100.000000,-9050.000000,-9000.000000,-8950.000000,-8900.000000,-8850.000000,-8800.000000,-8750.000000,-8700.000000,-8650.000000,-8600.000000,-8550.000000,-8500.000000,-8450.000000,-8400.000000,-8350.000000,-8300.000000,-8250.000000,-8200.000000,-8150.000000,-8100.000000,-8050.000000,-8000.000000,-7950.000000,-7900.000000,-7850.000000,-7800.000000,-7750.000000,-7700.000000,-7650.000000,-7600.000000,-7550.000000,-7500.000000,-7450.000000,-7400.000000,-7350.000000,-7300.000000,-7250.000000,-7200.000000,-7150.000000,-7100.000000,-7050.000000,-7000.000000,-6950.000000,-6900.000000,-6850.000000,-6800.000000,-6750.000000,-6700.000000,-6650.000000,-6600.000000,-6550.000000,-6500.000000,-6450.000000,-6400.000000,-6350.000000,-6300.000000,-6250.000000,-6200.000000,-6150.000000,-6100.000000,-6050.000000,-6000.000000,-5950.000000,-5900.000000,-5850.000000,-5800.000000,-5750.000000,-5700.000000,-5650.000000,-5600.000000,-5550.000000,-5500.000000,-5450.000000,-5400.000000,-5350.000000,-5300.000000,-5250.000000,-5200.000000,-5150.000000,-5100.000000,-5050.000000,-5000.000000,-4950.000000,-4900.000000,-4850.000000,-4800.000000,-4750.000000,-4700.000000,-4650.000000,-4600.000000,-4550.000000,-4500.000000,-4450.000000,-4400.000000,-4350.000000,-4300.000000,-4250.000000,-4200.000000,-4150.000000,-4100.000000,-4050.000000,-4000.000000,-3950.000000,-3900.000000,-3850.000000,-3800.000000,-3750.000000,-3700.000000,-3650.000000,-3600.000000,-3550.000000,-3500.000000,-3450.000000,-3400.000000,-3350.000000,-3300.000000,-3250.000000,-3200.000000,-3150.000000,-3100.000000,-3050.000000,-3000.000000,-2950.000000,-2900.000000,-2850.000000,-2800.000000,-2750.000000,-2700.000000,-2650.000000,-2600.000000,-2550.000000,-2500.000000,-2450.000000,-2400.000000,-2350.000000,-2300.000000,-2250.000000,-2200.000000,-2150.000000,-2100.000000,-2050.000000,-2000.000000,-1950.000000,-1900.000000,-1850.000000,-1800.000000,-1750.000000,-1700.000000,-1650.000000,-1600.000000,-1550.000000,-1500.000000,-1450.000000,-1400.000000,-1350.000000,-1300.000000,-1250.000000,-1200.000000,-1150.000000,-1100.000000,-1050.000000,-1000.000000,-950.000000,-900.000000,-850.000000,-800.000000,-750.000000,-700.000000,-650.000000,-600.000000,-550.000000,-500.000000,-450.000000,-400.000000,-350.000000,-300.000000,-250.000000,-200.000000,-150.000000,-100.000000,-50.000000,0.000000,50.000000,100.000000,150.000000,200.000000,250.000000,300.000000,350.000000,400.000000,450.000000,500.000000,550.000000,600.000000,650.000000,700.000000,750.000000,800.000000,850.000000,900.000000,950.000000,1000.000000,1050.000000,1100.000000,1150.000000,1200.000000,1250.000000,1300.000000,1350.000000,1400.000000,1450.000000,1500.000000,1550.000000,1600.000000,1650.000000,1700.000000,1750.000000,1800.000000,1850.000000,1900.000000,1950.000000,2000.000000,2050.000000,2100.000000,2150.000000,2200.000000,2250.000000,2300.000000,2350.000000,2400.000000,2450.000000,2500.000000,2550.000000,2600.000000,2650.000000,2700.000000,2750.000000,2800.000000,2850.000000,2900.000000,2950.000000,3000.000000,3050.000000,3100.000000,3150.000000,3200.000000,3250.000000,3300.000000,3350.000000,3400.000000,3450.000000,3500.000000,3550.000000,3600.000000,3650.000000,3700.000000,3750.000000,3800.000000,3850.000000,3900.000000,3950.000000,4000.000000,4050.000000,4100.000000,4150.000000,4200.000000,4250.000000,4300.000000,4350.000000,4400.000000,4450.000000,4500.000000,4550.000000,4600.000000,4650.000000,4700.000000,4750.000000,4800.000000,4850.000000,4900.000000,4950.000000,5000.000000,5050.000000,5100.000000,5150.000000,5200.000000,5250.000000,5300.000000,5350.000000,5400.000000,5450.000000,5500.000000,5550.000000,5600.000000,5650.000000,5700.000000,5750.000000,5800.000000,5850.000000,5900.000000,5950.000000,6000.000000,6050.000000,6100.000000,6150.000000,6200.000000,6250.000000,6300.000000,6350.000000,6400.000000,6450.000000,6500.000000,6550.000000,6600.000000,6650.000000,6700.000000,6750.000000,6800.000000,6850.000000,6900.000000,6950.000000,7000.000000,7050.000000,7100.000000,7150.000000,7200.000000,7250.000000,7300.000000,7350.000000,7400.000000,7450.000000,7500.000000,7550.000000,7600.000000,7650.000000,7700.000000,7750.000000,7800.000000,7850.000000,7900.000000,7950.000000,8000.000000,8050.000000,8100.000000,8150.000000,8200.000000,8250.000000,8300.000000,8350.000000,8400.000000,8450.000000,8500.000000,8550.000000,8600.000000,8650.000000,8700.000000,8750.000000,8800.000000,8850.000000,8900.000000,8950.000000,9000.000000,9050.000000,9100.000000,9150.000000,9200.000000,9250.000000,9300.000000,9350.000000,9400.000000,9450.000000,9500.000000,9550.000000,9600.000000,9650.000000,9700.000000,9750.000000,9800.000000,9850.000000,9900.000000,9950.000000,10000.000000)
y<-c(0.084303,0.081770,0.080412,0.080399,0.083792,0.096364,0.098858,0.099827,0.095898,0.101639,0.106722,0.108808,0.117145,0.128836,0.138729,0.139839,0.135527,0.143391,0.149636,0.155453,0.145216,0.135323,0.133786,0.138467,0.149534,0.153673,0.155517,0.157634,0.153520,0.148500,0.138276,0.125405,0.105804,0.093392,0.088212,0.096568,0.099534,0.106008,0.110065,0.110639,0.101741,0.095082,0.089947,0.092033,0.091663,0.093194,0.089947,0.086120,0.080629,0.083276,0.084717,0.094221,0.099266,0.103916,0.097895,0.089743,0.083473,0.079819,0.077937,0.075705,0.081758,0.088461,0.095650,0.093532,0.096874,0.099324,0.107354,0.107775,0.104956,0.107507,0.109529,0.108821,0.099100,0.099579,0.109293,0.117157,0.120519,0.122789,0.130195,0.137121,0.140891,0.137275,0.137830,0.136892,0.136554,0.125794,0.110760,0.100408,0.099190,0.103514,0.099005,0.090949,0.086044,0.085852,0.082880,0.078881,0.078830,0.081885,0.082893,0.078836,0.075826,0.071795,0.072024,0.074091,0.084041,0.090311,0.094106,0.094840,0.096192,0.101824,0.103865,0.111985,0.116787,0.125794,0.125398,0.124244,0.124901,0.125060,0.120283,0.107532,0.101001,0.094310,0.090783,0.081209,0.078198,0.080150,0.086210,0.090636,0.087530,0.088244,0.084564,0.086191,0.085891,0.087447,0.089794,0.085036,0.080712,0.072318,0.071125,0.070691,0.072917,0.078530,0.081783,0.082421,0.081445,0.086797,0.095401,0.098609,0.100937,0.101301,0.102066,0.096523,0.092524,0.094763,0.099464,0.108394,0.113101,0.119537,0.122892,0.123096,0.119211,0.122898,0.126840,0.129079,0.120678,0.122228,0.132370,0.141631,0.145720,0.153284,0.168624,0.181253,0.182261,0.186114,0.190948,0.205899,0.208170,0.214988,0.221552,0.236796,0.257111,0.288346,0.316149,0.328912,0.338703,0.363871,0.411581,0.449239,0.489148,0.519114,0.562155,0.610081,0.649123,0.661165,0.650010,0.666893,0.710967,0.785103,0.842278,0.890683,0.901157,0.894746,0.874501,0.874852,0.912319,0.971592,1.001328,0.964072,0.903389,0.852968,0.841475,0.817581,0.776600,0.734376,0.702771,0.653218,0.603263,0.550788,0.525403,0.485353,0.433529,0.399169,0.378790,0.366353,0.334359,0.305682,0.287370,0.268739,0.244526,0.216736,0.201020,0.183033,0.171826,0.161723,0.152615,0.143238,0.137230,0.132147,0.132434,0.121106,0.112731,0.102379,0.102794,0.101830,0.096562,0.087173,0.081873,0.082191,0.084972,0.084507,0.080495,0.075105,0.072005,0.073121,0.078256,0.085176,0.089086,0.083556,0.074174,0.064083,0.055798,0.051167,0.048182,0.051601,0.051250,0.048297,0.044623,0.045548,0.048833,0.054267,0.055811,0.055721,0.054184,0.053616,0.049675,0.046587,0.046492,0.053789,0.055785,0.053259,0.051033,0.049860,0.053081,0.048820,0.047028,0.046607,0.051397,0.062839,0.067604,0.068605,0.058834,0.053438,0.047959,0.045669,0.047347,0.049853,0.055479,0.053731,0.054541,0.051358,0.051276,0.050561,0.052277,0.056723,0.059969,0.064020,0.061360,0.063331,0.063146,0.067177,0.071514,0.073689,0.068995,0.065085,0.062470,0.065372,0.064683,0.067795,0.066137,0.061985,0.061506,0.068216,0.075462,0.079264,0.074410,0.070481,0.069645,0.073185,0.075124,0.069849,0.072235,0.072815,0.075041,0.072662,0.072152,0.074627,0.075641,0.078594,0.079736,0.085240,0.093302,0.098788,0.098290,0.096211,0.098533,0.100491,0.094476,0.087173,0.081853,0.075360,0.065314,0.059631,0.061526,0.066902,0.062591,0.065295,0.064224,0.064013,0.056512,0.056155,0.060084,0.060384,0.058062,0.059778,0.066513,0.073396,0.081413,0.083206,0.080533,0.071195,0.067700,0.065786,0.070034,0.072637,0.071048,0.068529,0.066666,0.070053,0.072190,0.076247,0.079710,0.078167,0.072573,0.068006,0.063516,0.067776,0.076476,0.077101,0.075258,0.067228,0.065754,0.060454,0.057361,0.061430,0.059504,0.055798,0.050025,0.051435,0.046881,0.046581,0.044955)
lines(x, y,type="l",col=linecols[4],lwd=2)
# legend("topleft",legend=c("hiF-T","6d","24d","niPSC-T"),col=linecols,pch=15,bty="n")
abline(v=0.000000,lty=2,col=c("black"))
dev.off()
