# Supplementary material for: Unique molecular events during reprogramming of human somatic cells to induced pluripotent stem cells (iPSCs) at naïve state
Source: eLife. 2018 Jan 30;7:e29518. doi: 10.7554/eLife.29518 (PMC5807049; doi:10.7554/eLife.29518)
Supplement: Source data 1. — The Source Data files include the source R code for Figures 2–6. The R scripts use the data in the ‘Expression Data’ folder with the relative path. The ‘Expression Data’ folder contains the non-redundant related gene expression, methylation and histone modification tables for the main figures and figure supplements. [file elife-29518-data1.zip › Source Data/Figure 5-source code data/Fig5D/K4me3_c9.R]

library(gplots)
pdf("K4me3_c9.pdf",height=3.5,width=4.1)
cr <- colorRampPalette(col=c("#C8524D", "#BDD791", "#447CBE", "#775A9C"), bias=1)
linecols <- cr(3)
linecols <- c(linecols, "black")
x<-c(-10000.000000,-9950.000000,-9900.000000,-9850.000000,-9800.000000,-9750.000000,-9700.000000,-9650.000000,-9600.000000,-9550.000000,-9500.000000,-9450.000000,-9400.000000,-9350.000000,-9300.000000,-9250.000000,-9200.000000,-9150.000000,-9100.000000,-9050.000000,-9000.000000,-8950.000000,-8900.000000,-8850.000000,-8800.000000,-8750.000000,-8700.000000,-8650.000000,-8600.000000,-8550.000000,-8500.000000,-8450.000000,-8400.000000,-8350.000000,-8300.000000,-8250.000000,-8200.000000,-8150.000000,-8100.000000,-8050.000000,-8000.000000,-7950.000000,-7900.000000,-7850.000000,-7800.000000,-7750.000000,-7700.000000,-7650.000000,-7600.000000,-7550.000000,-7500.000000,-7450.000000,-7400.000000,-7350.000000,-7300.000000,-7250.000000,-7200.000000,-7150.000000,-7100.000000,-7050.000000,-7000.000000,-6950.000000,-6900.000000,-6850.000000,-6800.000000,-6750.000000,-6700.000000,-6650.000000,-6600.000000,-6550.000000,-6500.000000,-6450.000000,-6400.000000,-6350.000000,-6300.000000,-6250.000000,-6200.000000,-6150.000000,-6100.000000,-6050.000000,-6000.000000,-5950.000000,-5900.000000,-5850.000000,-5800.000000,-5750.000000,-5700.000000,-5650.000000,-5600.000000,-5550.000000,-5500.000000,-5450.000000,-5400.000000,-5350.000000,-5300.000000,-5250.000000,-5200.000000,-5150.000000,-5100.000000,-5050.000000,-5000.000000,-4950.000000,-4900.000000,-4850.000000,-4800.000000,-4750.000000,-4700.000000,-4650.000000,-4600.000000,-4550.000000,-4500.000000,-4450.000000,-4400.000000,-4350.000000,-4300.000000,-4250.000000,-4200.000000,-4150.000000,-4100.000000,-4050.000000,-4000.000000,-3950.000000,-3900.000000,-3850.000000,-3800.000000,-3750.000000,-3700.000000,-3650.000000,-3600.000000,-3550.000000,-3500.000000,-3450.000000,-3400.000000,-3350.000000,-3300.000000,-3250.000000,-3200.000000,-3150.000000,-3100.000000,-3050.000000,-3000.000000,-2950.000000,-2900.000000,-2850.000000,-2800.000000,-2750.000000,-2700.000000,-2650.000000,-2600.000000,-2550.000000,-2500.000000,-2450.000000,-2400.000000,-2350.000000,-2300.000000,-2250.000000,-2200.000000,-2150.000000,-2100.000000,-2050.000000,-2000.000000,-1950.000000,-1900.000000,-1850.000000,-1800.000000,-1750.000000,-1700.000000,-1650.000000,-1600.000000,-1550.000000,-1500.000000,-1450.000000,-1400.000000,-1350.000000,-1300.000000,-1250.000000,-1200.000000,-1150.000000,-1100.000000,-1050.000000,-1000.000000,-950.000000,-900.000000,-850.000000,-800.000000,-750.000000,-700.000000,-650.000000,-600.000000,-550.000000,-500.000000,-450.000000,-400.000000,-350.000000,-300.000000,-250.000000,-200.000000,-150.000000,-100.000000,-50.000000,0.000000,50.000000,100.000000,150.000000,200.000000,250.000000,300.000000,350.000000,400.000000,450.000000,500.000000,550.000000,600.000000,650.000000,700.000000,750.000000,800.000000,850.000000,900.000000,950.000000,1000.000000,1050.000000,1100.000000,1150.000000,1200.000000,1250.000000,1300.000000,1350.000000,1400.000000,1450.000000,1500.000000,1550.000000,1600.000000,1650.000000,1700.000000,1750.000000,1800.000000,1850.000000,1900.000000,1950.000000,2000.000000,2050.000000,2100.000000,2150.000000,2200.000000,2250.000000,2300.000000,2350.000000,2400.000000,2450.000000,2500.000000,2550.000000,2600.000000,2650.000000,2700.000000,2750.000000,2800.000000,2850.000000,2900.000000,2950.000000,3000.000000,3050.000000,3100.000000,3150.000000,3200.000000,3250.000000,3300.000000,3350.000000,3400.000000,3450.000000,3500.000000,3550.000000,3600.000000,3650.000000,3700.000000,3750.000000,3800.000000,3850.000000,3900.000000,3950.000000,4000.000000,4050.000000,4100.000000,4150.000000,4200.000000,4250.000000,4300.000000,4350.000000,4400.000000,4450.000000,4500.000000,4550.000000,4600.000000,4650.000000,4700.000000,4750.000000,4800.000000,4850.000000,4900.000000,4950.000000,5000.000000,5050.000000,5100.000000,5150.000000,5200.000000,5250.000000,5300.000000,5350.000000,5400.000000,5450.000000,5500.000000,5550.000000,5600.000000,5650.000000,5700.000000,5750.000000,5800.000000,5850.000000,5900.000000,5950.000000,6000.000000,6050.000000,6100.000000,6150.000000,6200.000000,6250.000000,6300.000000,6350.000000,6400.000000,6450.000000,6500.000000,6550.000000,6600.000000,6650.000000,6700.000000,6750.000000,6800.000000,6850.000000,6900.000000,6950.000000,7000.000000,7050.000000,7100.000000,7150.000000,7200.000000,7250.000000,7300.000000,7350.000000,7400.000000,7450.000000,7500.000000,7550.000000,7600.000000,7650.000000,7700.000000,7750.000000,7800.000000,7850.000000,7900.000000,7950.000000,8000.000000,8050.000000,8100.000000,8150.000000,8200.000000,8250.000000,8300.000000,8350.000000,8400.000000,8450.000000,8500.000000,8550.000000,8600.000000,8650.000000,8700.000000,8750.000000,8800.000000,8850.000000,8900.000000,8950.000000,9000.000000,9050.000000,9100.000000,9150.000000,9200.000000,9250.000000,9300.000000,9350.000000,9400.000000,9450.000000,9500.000000,9550.000000,9600.000000,9650.000000,9700.000000,9750.000000,9800.000000,9850.000000,9900.000000,9950.000000,10000.000000)
y<-c(0.070134,0.068293,0.069200,0.070931,0.070537,0.069685,0.074264,0.080528,0.089275,0.092929,0.091344,0.087333,0.080666,0.079274,0.073284,0.065655,0.058640,0.060820,0.065600,0.071562,0.073825,0.069337,0.068293,0.059153,0.057450,0.052477,0.056296,0.060014,0.059501,0.055481,0.052403,0.057798,0.065262,0.065518,0.063906,0.064593,0.073724,0.070812,0.067899,0.064080,0.067515,0.066883,0.063567,0.058512,0.057495,0.059181,0.062908,0.067991,0.066535,0.069255,0.063531,0.060893,0.057990,0.067121,0.074173,0.076883,0.072671,0.067441,0.067661,0.069264,0.076590,0.082159,0.089540,0.094678,0.095923,0.098021,0.097215,0.094165,0.095969,0.097123,0.098021,0.094696,0.094018,0.096537,0.089137,0.085401,0.080226,0.090740,0.097764,0.097077,0.084924,0.070573,0.065509,0.060307,0.061305,0.062734,0.065839,0.065271,0.063265,0.060243,0.057111,0.059409,0.063604,0.065179,0.062450,0.060508,0.061626,0.064053,0.063842,0.067890,0.064923,0.065491,0.064236,0.068852,0.069896,0.070802,0.074163,0.076966,0.071883,0.071205,0.070482,0.074649,0.073559,0.068247,0.065362,0.063476,0.070061,0.072552,0.071617,0.069767,0.070619,0.074273,0.081289,0.092773,0.093148,0.088121,0.079613,0.076728,0.077524,0.076902,0.079466,0.078449,0.074924,0.074548,0.072396,0.074264,0.074044,0.076966,0.076160,0.076856,0.079796,0.083056,0.086719,0.087480,0.093295,0.096748,0.107637,0.121521,0.139086,0.146852,0.153236,0.153868,0.150836,0.153455,0.155809,0.166936,0.178311,0.196444,0.205950,0.208341,0.210942,0.222234,0.223946,0.219505,0.221199,0.238893,0.259590,0.272311,0.277000,0.280691,0.286094,0.297341,0.320557,0.351017,0.378373,0.405957,0.418055,0.447050,0.466218,0.499051,0.521379,0.547489,0.572491,0.600323,0.640866,0.705679,0.770684,0.832108,0.903259,0.970251,1.067319,1.148910,1.221984,1.247087,1.235382,1.246281,1.335867,1.577571,1.925181,2.231478,2.315487,2.252744,2.149329,2.169065,2.302592,2.524615,2.713788,2.755091,2.707853,2.665011,2.690718,2.666119,2.563217,2.422565,2.301667,2.194149,2.064771,1.948681,1.873950,1.796709,1.718370,1.643336,1.568724,1.495137,1.371016,1.276704,1.190040,1.135283,1.091250,1.049150,1.010346,0.934342,0.875775,0.812766,0.790658,0.751580,0.723556,0.687262,0.650638,0.616075,0.578178,0.537158,0.509583,0.478848,0.467198,0.458535,0.466988,0.462399,0.437141,0.412185,0.390471,0.375387,0.354589,0.343571,0.339835,0.336007,0.316445,0.288164,0.268281,0.267320,0.270315,0.265049,0.249690,0.243096,0.234286,0.224020,0.218332,0.215136,0.211546,0.200996,0.192671,0.183815,0.179483,0.175545,0.167916,0.157045,0.158987,0.160617,0.164629,0.152558,0.147475,0.139553,0.136797,0.135753,0.140048,0.136650,0.131119,0.130313,0.127162,0.122574,0.112417,0.109377,0.119323,0.130725,0.143610,0.142429,0.132895,0.125477,0.116768,0.109102,0.098552,0.101354,0.109001,0.112225,0.109001,0.100383,0.095639,0.099678,0.102334,0.103433,0.093790,0.091546,0.083661,0.081746,0.077772,0.078083,0.082177,0.078770,0.085657,0.075922,0.072295,0.066928,0.067460,0.070436,0.072085,0.076673,0.071462,0.065170,0.059849,0.060637,0.063000,0.069905,0.072881,0.071471,0.063073,0.060948,0.055059,0.054354,0.052999,0.061534,0.070830,0.070500,0.064492,0.058347,0.059849,0.062047,0.065234,0.067899,0.068870,0.069016,0.072808,0.072222,0.061067,0.049024,0.044454,0.043996,0.042687,0.042613,0.041798,0.045095,0.044912,0.050993,0.050544,0.048493,0.049290,0.053850,0.058686,0.056699,0.051625,0.051231,0.048163,0.048090,0.045168,0.047165,0.049885,0.046826,0.042659,0.040745,0.041569,0.042952,0.039646,0.041936,0.041075,0.038483,0.033528,0.033263,0.038694,0.043465,0.042082,0.041551,0.043163,0.053420,0.057056,0.055719,0.048163,0.044134,0.046386,0.050773,0.058594,0.066553,0.072368)
plot(x, y,type="l",main="",xlab="Relative Distance from TSS (bp)",ylab="Reads per million",col=linecols[1],ylim=c(0,3),xaxt="s",yaxt="s",lwd=2)
x <- c(-10000.000000,-9950.000000,-9900.000000,-9850.000000,-9800.000000,-9750.000000,-9700.000000,-9650.000000,-9600.000000,-9550.000000,-9500.000000,-9450.000000,-9400.000000,-9350.000000,-9300.000000,-9250.000000,-9200.000000,-9150.000000,-9100.000000,-9050.000000,-9000.000000,-8950.000000,-8900.000000,-8850.000000,-8800.000000,-8750.000000,-8700.000000,-8650.000000,-8600.000000,-8550.000000,-8500.000000,-8450.000000,-8400.000000,-8350.000000,-8300.000000,-8250.000000,-8200.000000,-8150.000000,-8100.000000,-8050.000000,-8000.000000,-7950.000000,-7900.000000,-7850.000000,-7800.000000,-7750.000000,-7700.000000,-7650.000000,-7600.000000,-7550.000000,-7500.000000,-7450.000000,-7400.000000,-7350.000000,-7300.000000,-7250.000000,-7200.000000,-7150.000000,-7100.000000,-7050.000000,-7000.000000,-6950.000000,-6900.000000,-6850.000000,-6800.000000,-6750.000000,-6700.000000,-6650.000000,-6600.000000,-6550.000000,-6500.000000,-6450.000000,-6400.000000,-6350.000000,-6300.000000,-6250.000000,-6200.000000,-6150.000000,-6100.000000,-6050.000000,-6000.000000,-5950.000000,-5900.000000,-5850.000000,-5800.000000,-5750.000000,-5700.000000,-5650.000000,-5600.000000,-5550.000000,-5500.000000,-5450.000000,-5400.000000,-5350.000000,-5300.000000,-5250.000000,-5200.000000,-5150.000000,-5100.000000,-5050.000000,-5000.000000,-4950.000000,-4900.000000,-4850.000000,-4800.000000,-4750.000000,-4700.000000,-4650.000000,-4600.000000,-4550.000000,-4500.000000,-4450.000000,-4400.000000,-4350.000000,-4300.000000,-4250.000000,-4200.000000,-4150.000000,-4100.000000,-4050.000000,-4000.000000,-3950.000000,-3900.000000,-3850.000000,-3800.000000,-3750.000000,-3700.000000,-3650.000000,-3600.000000,-3550.000000,-3500.000000,-3450.000000,-3400.000000,-3350.000000,-3300.000000,-3250.000000,-3200.000000,-3150.000000,-3100.000000,-3050.000000,-3000.000000,-2950.000000,-2900.000000,-2850.000000,-2800.000000,-2750.000000,-2700.000000,-2650.000000,-2600.000000,-2550.000000,-2500.000000,-2450.000000,-2400.000000,-2350.000000,-2300.000000,-2250.000000,-2200.000000,-2150.000000,-2100.000000,-2050.000000,-2000.000000,-1950.000000,-1900.000000,-1850.000000,-1800.000000,-1750.000000,-1700.000000,-1650.000000,-1600.000000,-1550.000000,-1500.000000,-1450.000000,-1400.000000,-1350.000000,-1300.000000,-1250.000000,-1200.000000,-1150.000000,-1100.000000,-1050.000000,-1000.000000,-950.000000,-900.000000,-850.000000,-800.000000,-750.000000,-700.000000,-650.000000,-600.000000,-550.000000,-500.000000,-450.000000,-400.000000,-350.000000,-300.000000,-250.000000,-200.000000,-150.000000,-100.000000,-50.000000,0.000000,50.000000,100.000000,150.000000,200.000000,250.000000,300.000000,350.000000,400.000000,450.000000,500.000000,550.000000,600.000000,650.000000,700.000000,750.000000,800.000000,850.000000,900.000000,950.000000,1000.000000,1050.000000,1100.000000,1150.000000,1200.000000,1250.000000,1300.000000,1350.000000,1400.000000,1450.000000,1500.000000,1550.000000,1600.000000,1650.000000,1700.000000,1750.000000,1800.000000,1850.000000,1900.000000,1950.000000,2000.000000,2050.000000,2100.000000,2150.000000,2200.000000,2250.000000,2300.000000,2350.000000,2400.000000,2450.000000,2500.000000,2550.000000,2600.000000,2650.000000,2700.000000,2750.000000,2800.000000,2850.000000,2900.000000,2950.000000,3000.000000,3050.000000,3100.000000,3150.000000,3200.000000,3250.000000,3300.000000,3350.000000,3400.000000,3450.000000,3500.000000,3550.000000,3600.000000,3650.000000,3700.000000,3750.000000,3800.000000,3850.000000,3900.000000,3950.000000,4000.000000,4050.000000,4100.000000,4150.000000,4200.000000,4250.000000,4300.000000,4350.000000,4400.000000,4450.000000,4500.000000,4550.000000,4600.000000,4650.000000,4700.000000,4750.000000,4800.000000,4850.000000,4900.000000,4950.000000,5000.000000,5050.000000,5100.000000,5150.000000,5200.000000,5250.000000,5300.000000,5350.000000,5400.000000,5450.000000,5500.000000,5550.000000,5600.000000,5650.000000,5700.000000,5750.000000,5800.000000,5850.000000,5900.000000,5950.000000,6000.000000,6050.000000,6100.000000,6150.000000,6200.000000,6250.000000,6300.000000,6350.000000,6400.000000,6450.000000,6500.000000,6550.000000,6600.000000,6650.000000,6700.000000,6750.000000,6800.000000,6850.000000,6900.000000,6950.000000,7000.000000,7050.000000,7100.000000,7150.000000,7200.000000,7250.000000,7300.000000,7350.000000,7400.000000,7450.000000,7500.000000,7550.000000,7600.000000,7650.000000,7700.000000,7750.000000,7800.000000,7850.000000,7900.000000,7950.000000,8000.000000,8050.000000,8100.000000,8150.000000,8200.000000,8250.000000,8300.000000,8350.000000,8400.000000,8450.000000,8500.000000,8550.000000,8600.000000,8650.000000,8700.000000,8750.000000,8800.000000,8850.000000,8900.000000,8950.000000,9000.000000,9050.000000,9100.000000,9150.000000,9200.000000,9250.000000,9300.000000,9350.000000,9400.000000,9450.000000,9500.000000,9550.000000,9600.000000,9650.000000,9700.000000,9750.000000,9800.000000,9850.000000,9900.000000,9950.000000,10000.000000)
y<-c(0.064593,0.076942,0.079471,0.077799,0.068538,0.068538,0.069138,0.078485,0.082108,0.083566,0.075677,0.076448,0.075698,0.079514,0.073147,0.063821,0.060155,0.066351,0.065386,0.064636,0.053510,0.057733,0.060027,0.064229,0.063135,0.057004,0.050015,0.045320,0.045835,0.048322,0.051109,0.050530,0.053553,0.061356,0.056125,0.048300,0.039661,0.041997,0.052845,0.057926,0.062771,0.060413,0.056597,0.056768,0.061142,0.069524,0.068709,0.062278,0.058612,0.054303,0.046006,0.041547,0.040325,0.052866,0.070467,0.097822,0.102946,0.093620,0.074819,0.066801,0.064593,0.068495,0.074219,0.079085,0.079900,0.083094,0.088261,0.089547,0.100266,0.103846,0.103546,0.089633,0.092077,0.093556,0.088432,0.073597,0.065601,0.069845,0.079042,0.083137,0.075248,0.061142,0.055311,0.055546,0.058526,0.069931,0.072654,0.070939,0.054817,0.049372,0.043734,0.046371,0.054260,0.057754,0.057240,0.054581,0.056833,0.059126,0.062278,0.059748,0.062685,0.062106,0.065472,0.071475,0.077370,0.080736,0.074712,0.062835,0.062514,0.067573,0.075441,0.069524,0.062171,0.063971,0.062492,0.062492,0.060477,0.066844,0.072954,0.071282,0.078163,0.077027,0.091284,0.094821,0.102046,0.085367,0.074755,0.066480,0.066608,0.071346,0.069074,0.067659,0.063650,0.069996,0.084552,0.088818,0.082558,0.079514,0.069374,0.062578,0.055675,0.061870,0.072032,0.071368,0.070274,0.070896,0.083030,0.100395,0.120161,0.135296,0.153218,0.149402,0.143850,0.131201,0.149895,0.156412,0.171955,0.175235,0.181967,0.171719,0.170197,0.174163,0.176114,0.168932,0.175707,0.196244,0.210501,0.221434,0.232796,0.244866,0.242786,0.237127,0.242358,0.271728,0.318077,0.341723,0.352485,0.356837,0.351477,0.372379,0.394847,0.460147,0.490460,0.520088,0.548901,0.606119,0.670969,0.724049,0.788406,0.851649,0.930712,0.962912,1.015886,1.050573,1.076491,1.138683,1.271492,1.507611,1.817219,2.057111,2.158663,2.109763,2.120911,2.154162,2.255456,2.406916,2.563200,2.637976,2.594113,2.616666,2.630623,2.604447,2.455323,2.289864,2.095292,1.998692,1.896819,1.870107,1.752734,1.677465,1.561399,1.474510,1.347361,1.268255,1.216139,1.174527,1.093342,1.004952,0.934335,0.896026,0.873687,0.846933,0.798718,0.774365,0.744587,0.724050,0.687133,0.631416,0.597779,0.559727,0.539125,0.485787,0.472581,0.483386,0.471831,0.432406,0.388415,0.388480,0.398813,0.384428,0.362111,0.336642,0.341616,0.338272,0.316598,0.279917,0.258651,0.249990,0.251705,0.241029,0.216696,0.186147,0.188012,0.192836,0.196652,0.178365,0.165373,0.167389,0.170454,0.164259,0.154033,0.142628,0.139326,0.128414,0.119003,0.111929,0.113343,0.108991,0.108863,0.105647,0.103246,0.099108,0.094371,0.092677,0.096171,0.104361,0.105390,0.092184,0.077327,0.075098,0.077670,0.089354,0.102324,0.114115,0.112293,0.105626,0.096622,0.092248,0.086760,0.081122,0.084166,0.082644,0.082687,0.069717,0.068259,0.071067,0.074540,0.074433,0.072868,0.072718,0.068259,0.059298,0.056039,0.059127,0.064465,0.062342,0.049779,0.053917,0.060220,0.061999,0.060306,0.055911,0.058398,0.055632,0.055075,0.056490,0.057476,0.054046,0.051409,0.043970,0.041076,0.040175,0.047957,0.044999,0.047121,0.042726,0.046264,0.050701,0.060841,0.074605,0.070724,0.057261,0.044334,0.042941,0.042619,0.050530,0.059084,0.061935,0.052459,0.046928,0.052802,0.065515,0.072161,0.068945,0.057990,0.049308,0.041504,0.037517,0.041783,0.061399,0.074969,0.064336,0.048172,0.034987,0.042212,0.039168,0.044098,0.042469,0.040840,0.035266,0.032908,0.034365,0.032822,0.035652,0.039596,0.045342,0.045921,0.040240,0.040711,0.036574,0.034258,0.031150,0.033572,0.035094,0.035051,0.027955,0.026626,0.027998,0.033915,0.036724,0.035887,0.038567,0.042105,0.042898,0.040239,0.052716,0.061485,0.070467,0.068109,0.069824,0.063543)
lines(x, y,type="l",col=linecols[2],lwd=2)
x <- c(-10000.000000,-9950.000000,-9900.000000,-9850.000000,-9800.000000,-9750.000000,-9700.000000,-9650.000000,-9600.000000,-9550.000000,-9500.000000,-9450.000000,-9400.000000,-9350.000000,-9300.000000,-9250.000000,-9200.000000,-9150.000000,-9100.000000,-9050.000000,-9000.000000,-8950.000000,-8900.000000,-8850.000000,-8800.000000,-8750.000000,-8700.000000,-8650.000000,-8600.000000,-8550.000000,-8500.000000,-8450.000000,-8400.000000,-8350.000000,-8300.000000,-8250.000000,-8200.000000,-8150.000000,-8100.000000,-8050.000000,-8000.000000,-7950.000000,-7900.000000,-7850.000000,-7800.000000,-7750.000000,-7700.000000,-7650.000000,-7600.000000,-7550.000000,-7500.000000,-7450.000000,-7400.000000,-7350.000000,-7300.000000,-7250.000000,-7200.000000,-7150.000000,-7100.000000,-7050.000000,-7000.000000,-6950.000000,-6900.000000,-6850.000000,-6800.000000,-6750.000000,-6700.000000,-6650.000000,-6600.000000,-6550.000000,-6500.000000,-6450.000000,-6400.000000,-6350.000000,-6300.000000,-6250.000000,-6200.000000,-6150.000000,-6100.000000,-6050.000000,-6000.000000,-5950.000000,-5900.000000,-5850.000000,-5800.000000,-5750.000000,-5700.000000,-5650.000000,-5600.000000,-5550.000000,-5500.000000,-5450.000000,-5400.000000,-5350.000000,-5300.000000,-5250.000000,-5200.000000,-5150.000000,-5100.000000,-5050.000000,-5000.000000,-4950.000000,-4900.000000,-4850.000000,-4800.000000,-4750.000000,-4700.000000,-4650.000000,-4600.000000,-4550.000000,-4500.000000,-4450.000000,-4400.000000,-4350.000000,-4300.000000,-4250.000000,-4200.000000,-4150.000000,-4100.000000,-4050.000000,-4000.000000,-3950.000000,-3900.000000,-3850.000000,-3800.000000,-3750.000000,-3700.000000,-3650.000000,-3600.000000,-3550.000000,-3500.000000,-3450.000000,-3400.000000,-3350.000000,-3300.000000,-3250.000000,-3200.000000,-3150.000000,-3100.000000,-3050.000000,-3000.000000,-2950.000000,-2900.000000,-2850.000000,-2800.000000,-2750.000000,-2700.000000,-2650.000000,-2600.000000,-2550.000000,-2500.000000,-2450.000000,-2400.000000,-2350.000000,-2300.000000,-2250.000000,-2200.000000,-2150.000000,-2100.000000,-2050.000000,-2000.000000,-1950.000000,-1900.000000,-1850.000000,-1800.000000,-1750.000000,-1700.000000,-1650.000000,-1600.000000,-1550.000000,-1500.000000,-1450.000000,-1400.000000,-1350.000000,-1300.000000,-1250.000000,-1200.000000,-1150.000000,-1100.000000,-1050.000000,-1000.000000,-950.000000,-900.000000,-850.000000,-800.000000,-750.000000,-700.000000,-650.000000,-600.000000,-550.000000,-500.000000,-450.000000,-400.000000,-350.000000,-300.000000,-250.000000,-200.000000,-150.000000,-100.000000,-50.000000,0.000000,50.000000,100.000000,150.000000,200.000000,250.000000,300.000000,350.000000,400.000000,450.000000,500.000000,550.000000,600.000000,650.000000,700.000000,750.000000,800.000000,850.000000,900.000000,950.000000,1000.000000,1050.000000,1100.000000,1150.000000,1200.000000,1250.000000,1300.000000,1350.000000,1400.000000,1450.000000,1500.000000,1550.000000,1600.000000,1650.000000,1700.000000,1750.000000,1800.000000,1850.000000,1900.000000,1950.000000,2000.000000,2050.000000,2100.000000,2150.000000,2200.000000,2250.000000,2300.000000,2350.000000,2400.000000,2450.000000,2500.000000,2550.000000,2600.000000,2650.000000,2700.000000,2750.000000,2800.000000,2850.000000,2900.000000,2950.000000,3000.000000,3050.000000,3100.000000,3150.000000,3200.000000,3250.000000,3300.000000,3350.000000,3400.000000,3450.000000,3500.000000,3550.000000,3600.000000,3650.000000,3700.000000,3750.000000,3800.000000,3850.000000,3900.000000,3950.000000,4000.000000,4050.000000,4100.000000,4150.000000,4200.000000,4250.000000,4300.000000,4350.000000,4400.000000,4450.000000,4500.000000,4550.000000,4600.000000,4650.000000,4700.000000,4750.000000,4800.000000,4850.000000,4900.000000,4950.000000,5000.000000,5050.000000,5100.000000,5150.000000,5200.000000,5250.000000,5300.000000,5350.000000,5400.000000,5450.000000,5500.000000,5550.000000,5600.000000,5650.000000,5700.000000,5750.000000,5800.000000,5850.000000,5900.000000,5950.000000,6000.000000,6050.000000,6100.000000,6150.000000,6200.000000,6250.000000,6300.000000,6350.000000,6400.000000,6450.000000,6500.000000,6550.000000,6600.000000,6650.000000,6700.000000,6750.000000,6800.000000,6850.000000,6900.000000,6950.000000,7000.000000,7050.000000,7100.000000,7150.000000,7200.000000,7250.000000,7300.000000,7350.000000,7400.000000,7450.000000,7500.000000,7550.000000,7600.000000,7650.000000,7700.000000,7750.000000,7800.000000,7850.000000,7900.000000,7950.000000,8000.000000,8050.000000,8100.000000,8150.000000,8200.000000,8250.000000,8300.000000,8350.000000,8400.000000,8450.000000,8500.000000,8550.000000,8600.000000,8650.000000,8700.000000,8750.000000,8800.000000,8850.000000,8900.000000,8950.000000,9000.000000,9050.000000,9100.000000,9150.000000,9200.000000,9250.000000,9300.000000,9350.000000,9400.000000,9450.000000,9500.000000,9550.000000,9600.000000,9650.000000,9700.000000,9750.000000,9800.000000,9850.000000,9900.000000,9950.000000,10000.000000)
y<-c(0.058298,0.058877,0.060935,0.056573,0.051199,0.052222,0.049719,0.053647,0.056150,0.059756,0.054826,0.048839,0.044655,0.044266,0.045134,0.045279,0.046480,0.043565,0.043442,0.044622,0.048929,0.044711,0.046892,0.043732,0.046169,0.041651,0.040694,0.044066,0.044767,0.048684,0.052690,0.056184,0.052467,0.050264,0.050965,0.058565,0.059355,0.060613,0.056328,0.053658,0.054270,0.056384,0.057664,0.056862,0.056751,0.057652,0.052300,0.048761,0.051098,0.054670,0.053925,0.047693,0.048851,0.050486,0.055605,0.059478,0.068002,0.065075,0.062905,0.054426,0.057786,0.060190,0.063361,0.066955,0.068502,0.076236,0.078651,0.077004,0.071863,0.065776,0.061280,0.061492,0.066477,0.075101,0.074344,0.068959,0.064496,0.062371,0.066989,0.067612,0.066488,0.060713,0.055794,0.053279,0.052289,0.052556,0.055238,0.056707,0.054047,0.049496,0.046514,0.048461,0.049351,0.050664,0.053001,0.062716,0.061369,0.058365,0.052278,0.052000,0.050675,0.049741,0.049629,0.052478,0.056328,0.057797,0.058754,0.057441,0.059277,0.059277,0.058710,0.061403,0.059555,0.059099,0.058109,0.061069,0.059811,0.057463,0.052734,0.052734,0.053513,0.059778,0.064630,0.069537,0.066989,0.065731,0.059845,0.060112,0.057486,0.057308,0.053068,0.058943,0.059088,0.064552,0.062293,0.059711,0.054815,0.047371,0.051955,0.052244,0.058843,0.059422,0.065987,0.065809,0.063328,0.058220,0.060446,0.066143,0.074367,0.076436,0.080097,0.081377,0.086985,0.091181,0.093384,0.094708,0.092138,0.090190,0.090112,0.092972,0.098180,0.099315,0.096889,0.099860,0.107505,0.109986,0.108418,0.108084,0.118766,0.125354,0.127223,0.134356,0.141289,0.146219,0.149334,0.156067,0.172936,0.180392,0.190841,0.197417,0.208423,0.224380,0.233883,0.245879,0.247058,0.265252,0.285817,0.322816,0.363132,0.398730,0.412384,0.434495,0.468590,0.496432,0.495887,0.504633,0.564178,0.642751,0.739819,0.801111,0.819260,0.803358,0.787234,0.805273,0.829219,0.867176,0.891301,0.892336,0.867276,0.838444,0.809434,0.775283,0.735501,0.676368,0.635284,0.578155,0.546685,0.498980,0.491380,0.466020,0.431679,0.378288,0.355577,0.334156,0.319712,0.288331,0.273342,0.254637,0.247648,0.233872,0.215077,0.193990,0.182929,0.187692,0.180770,0.174683,0.160863,0.154865,0.152150,0.146085,0.135358,0.123930,0.118577,0.121203,0.128837,0.125298,0.123529,0.111366,0.108829,0.100405,0.104757,0.102175,0.100428,0.096722,0.094942,0.094597,0.087831,0.087731,0.085517,0.081922,0.079697,0.074589,0.075023,0.071740,0.072853,0.071574,0.070238,0.070060,0.065921,0.060323,0.056963,0.055683,0.059711,0.062493,0.062315,0.057597,0.056896,0.058009,0.062404,0.055260,0.052645,0.049362,0.054593,0.059756,0.068057,0.068257,0.064296,0.057319,0.057007,0.058198,0.057608,0.054893,0.050698,0.056217,0.064351,0.069248,0.066599,0.058932,0.055739,0.054737,0.055060,0.053546,0.048617,0.050742,0.053513,0.053201,0.049540,0.044021,0.042619,0.043698,0.044956,0.048283,0.049574,0.050798,0.053268,0.050798,0.054948,0.051521,0.049229,0.040416,0.038135,0.041417,0.050631,0.058754,0.057319,0.049373,0.046169,0.049997,0.049262,0.044911,0.043309,0.045991,0.045434,0.040638,0.039459,0.037879,0.041150,0.045201,0.047927,0.044711,0.041562,0.040293,0.042085,0.042419,0.047404,0.047671,0.048917,0.047059,0.048228,0.048539,0.050965,0.051977,0.049429,0.044188,0.040460,0.042129,0.041884,0.042619,0.046202,0.045512,0.044221,0.040238,0.042675,0.045657,0.043387,0.042864,0.040438,0.044700,0.046224,0.050008,0.047226,0.047270,0.043120,0.046057,0.045290,0.044333,0.044099,0.044778,0.044956,0.043576,0.039336,0.035898,0.036922,0.044232,0.043965,0.040282,0.038424,0.048606,0.052890,0.048383,0.046391,0.048572,0.055293,0.055160,0.051532,0.047693,0.048105,0.051900,0.050954,0.054637,0.054782)
lines(x, y,type="l",col=linecols[3],lwd=2)
x <- c(-10000.000000,-9950.000000,-9900.000000,-9850.000000,-9800.000000,-9750.000000,-9700.000000,-9650.000000,-9600.000000,-9550.000000,-9500.000000,-9450.000000,-9400.000000,-9350.000000,-9300.000000,-9250.000000,-9200.000000,-9150.000000,-9100.000000,-9050.000000,-9000.000000,-8950.000000,-8900.000000,-8850.000000,-8800.000000,-8750.000000,-8700.000000,-8650.000000,-8600.000000,-8550.000000,-8500.000000,-8450.000000,-8400.000000,-8350.000000,-8300.000000,-8250.000000,-8200.000000,-8150.000000,-8100.000000,-8050.000000,-8000.000000,-7950.000000,-7900.000000,-7850.000000,-7800.000000,-7750.000000,-7700.000000,-7650.000000,-7600.000000,-7550.000000,-7500.000000,-7450.000000,-7400.000000,-7350.000000,-7300.000000,-7250.000000,-7200.000000,-7150.000000,-7100.000000,-7050.000000,-7000.000000,-6950.000000,-6900.000000,-6850.000000,-6800.000000,-6750.000000,-6700.000000,-6650.000000,-6600.000000,-6550.000000,-6500.000000,-6450.000000,-6400.000000,-6350.000000,-6300.000000,-6250.000000,-6200.000000,-6150.000000,-6100.000000,-6050.000000,-6000.000000,-5950.000000,-5900.000000,-5850.000000,-5800.000000,-5750.000000,-5700.000000,-5650.000000,-5600.000000,-5550.000000,-5500.000000,-5450.000000,-5400.000000,-5350.000000,-5300.000000,-5250.000000,-5200.000000,-5150.000000,-5100.000000,-5050.000000,-5000.000000,-4950.000000,-4900.000000,-4850.000000,-4800.000000,-4750.000000,-4700.000000,-4650.000000,-4600.000000,-4550.000000,-4500.000000,-4450.000000,-4400.000000,-4350.000000,-4300.000000,-4250.000000,-4200.000000,-4150.000000,-4100.000000,-4050.000000,-4000.000000,-3950.000000,-3900.000000,-3850.000000,-3800.000000,-3750.000000,-3700.000000,-3650.000000,-3600.000000,-3550.000000,-3500.000000,-3450.000000,-3400.000000,-3350.000000,-3300.000000,-3250.000000,-3200.000000,-3150.000000,-3100.000000,-3050.000000,-3000.000000,-2950.000000,-2900.000000,-2850.000000,-2800.000000,-2750.000000,-2700.000000,-2650.000000,-2600.000000,-2550.000000,-2500.000000,-2450.000000,-2400.000000,-2350.000000,-2300.000000,-2250.000000,-2200.000000,-2150.000000,-2100.000000,-2050.000000,-2000.000000,-1950.000000,-1900.000000,-1850.000000,-1800.000000,-1750.000000,-1700.000000,-1650.000000,-1600.000000,-1550.000000,-1500.000000,-1450.000000,-1400.000000,-1350.000000,-1300.000000,-1250.000000,-1200.000000,-1150.000000,-1100.000000,-1050.000000,-1000.000000,-950.000000,-900.000000,-850.000000,-800.000000,-750.000000,-700.000000,-650.000000,-600.000000,-550.000000,-500.000000,-450.000000,-400.000000,-350.000000,-300.000000,-250.000000,-200.000000,-150.000000,-100.000000,-50.000000,0.000000,50.000000,100.000000,150.000000,200.000000,250.000000,300.000000,350.000000,400.000000,450.000000,500.000000,550.000000,600.000000,650.000000,700.000000,750.000000,800.000000,850.000000,900.000000,950.000000,1000.000000,1050.000000,1100.000000,1150.000000,1200.000000,1250.000000,1300.000000,1350.000000,1400.000000,1450.000000,1500.000000,1550.000000,1600.000000,1650.000000,1700.000000,1750.000000,1800.000000,1850.000000,1900.000000,1950.000000,2000.000000,2050.000000,2100.000000,2150.000000,2200.000000,2250.000000,2300.000000,2350.000000,2400.000000,2450.000000,2500.000000,2550.000000,2600.000000,2650.000000,2700.000000,2750.000000,2800.000000,2850.000000,2900.000000,2950.000000,3000.000000,3050.000000,3100.000000,3150.000000,3200.000000,3250.000000,3300.000000,3350.000000,3400.000000,3450.000000,3500.000000,3550.000000,3600.000000,3650.000000,3700.000000,3750.000000,3800.000000,3850.000000,3900.000000,3950.000000,4000.000000,4050.000000,4100.000000,4150.000000,4200.000000,4250.000000,4300.000000,4350.000000,4400.000000,4450.000000,4500.000000,4550.000000,4600.000000,4650.000000,4700.000000,4750.000000,4800.000000,4850.000000,4900.000000,4950.000000,5000.000000,5050.000000,5100.000000,5150.000000,5200.000000,5250.000000,5300.000000,5350.000000,5400.000000,5450.000000,5500.000000,5550.000000,5600.000000,5650.000000,5700.000000,5750.000000,5800.000000,5850.000000,5900.000000,5950.000000,6000.000000,6050.000000,6100.000000,6150.000000,6200.000000,6250.000000,6300.000000,6350.000000,6400.000000,6450.000000,6500.000000,6550.000000,6600.000000,6650.000000,6700.000000,6750.000000,6800.000000,6850.000000,6900.000000,6950.000000,7000.000000,7050.000000,7100.000000,7150.000000,7200.000000,7250.000000,7300.000000,7350.000000,7400.000000,7450.000000,7500.000000,7550.000000,7600.000000,7650.000000,7700.000000,7750.000000,7800.000000,7850.000000,7900.000000,7950.000000,8000.000000,8050.000000,8100.000000,8150.000000,8200.000000,8250.000000,8300.000000,8350.000000,8400.000000,8450.000000,8500.000000,8550.000000,8600.000000,8650.000000,8700.000000,8750.000000,8800.000000,8850.000000,8900.000000,8950.000000,9000.000000,9050.000000,9100.000000,9150.000000,9200.000000,9250.000000,9300.000000,9350.000000,9400.000000,9450.000000,9500.000000,9550.000000,9600.000000,9650.000000,9700.000000,9750.000000,9800.000000,9850.000000,9900.000000,9950.000000,10000.000000)
y<-c(0.060381,0.062235,0.061170,0.062041,0.058680,0.055943,0.054954,0.058392,0.061435,0.064872,0.062224,0.058174,0.055219,0.053135,0.048179,0.043087,0.046448,0.050686,0.049138,0.040527,0.032887,0.031509,0.030373,0.034470,0.034770,0.035983,0.036000,0.035630,0.037384,0.036677,0.037354,0.037707,0.037478,0.041845,0.047520,0.054053,0.057220,0.058186,0.063648,0.068069,0.067415,0.060964,0.057821,0.061670,0.067115,0.067733,0.063271,0.060640,0.059357,0.058180,0.053482,0.047355,0.042611,0.045989,0.051187,0.058886,0.061005,0.059445,0.060228,0.062082,0.068004,0.074008,0.073513,0.077063,0.076115,0.085233,0.090483,0.095810,0.095228,0.094339,0.091908,0.092520,0.093909,0.094674,0.089465,0.081424,0.080277,0.086522,0.091896,0.096852,0.095440,0.087034,0.071965,0.063730,0.065849,0.072778,0.074126,0.069764,0.062123,0.054807,0.057367,0.065255,0.072218,0.073902,0.073166,0.074125,0.073354,0.070217,0.066256,0.067398,0.069564,0.076015,0.077133,0.076192,0.070988,0.068692,0.073672,0.078729,0.082519,0.074591,0.066220,0.059869,0.064378,0.068846,0.066785,0.064331,0.065367,0.070276,0.068027,0.068993,0.072813,0.075562,0.079341,0.082808,0.085580,0.079305,0.071224,0.072389,0.077728,0.080294,0.082001,0.079152,0.079441,0.073837,0.071335,0.071865,0.075079,0.077022,0.074314,0.071106,0.074861,0.076339,0.075991,0.074538,0.076062,0.083096,0.088323,0.096234,0.101844,0.111886,0.126172,0.140151,0.147933,0.149358,0.153766,0.158811,0.166492,0.170936,0.171772,0.162195,0.160388,0.167163,0.178712,0.179330,0.175198,0.173244,0.181296,0.188489,0.209121,0.223377,0.236627,0.238181,0.257093,0.288096,0.316103,0.331125,0.349313,0.382400,0.414144,0.446318,0.469792,0.504533,0.541605,0.590137,0.632912,0.667635,0.709427,0.769255,0.848119,0.940215,1.029662,1.138110,1.217745,1.237699,1.189979,1.151524,1.212088,1.379875,1.626408,1.823538,1.890623,1.820624,1.732143,1.720776,1.789433,1.914851,2.024406,2.045302,1.979853,1.892654,1.823956,1.735733,1.620080,1.488588,1.387439,1.279173,1.177259,1.074503,0.980683,0.913197,0.848077,0.783582,0.713601,0.634660,0.552153,0.489559,0.442463,0.418376,0.381222,0.347536,0.318028,0.296037,0.271862,0.252396,0.231324,0.224231,0.212600,0.208826,0.195741,0.178818,0.156321,0.139463,0.130775,0.130651,0.131293,0.128662,0.122634,0.129215,0.130357,0.132176,0.118496,0.110956,0.104375,0.104557,0.102156,0.098860,0.089094,0.081095,0.078593,0.077275,0.074526,0.068163,0.067009,0.066415,0.064042,0.056267,0.054654,0.052482,0.051987,0.050375,0.049727,0.049174,0.050069,0.049315,0.050940,0.047708,0.046072,0.040786,0.040445,0.041910,0.045018,0.043511,0.043052,0.043829,0.043317,0.045401,0.048150,0.052700,0.052076,0.052417,0.051169,0.047891,0.046172,0.051399,0.053918,0.054730,0.056049,0.065043,0.069623,0.068192,0.057956,0.051675,0.049715,0.054860,0.055078,0.051870,0.048591,0.049356,0.045359,0.038637,0.032575,0.033228,0.033122,0.034870,0.034994,0.036095,0.033858,0.032451,0.031121,0.030314,0.029013,0.028136,0.028425,0.028248,0.028672,0.026788,0.026041,0.024663,0.027972,0.028849,0.029514,0.027477,0.029002,0.031992,0.032910,0.036577,0.037943,0.039756,0.036989,0.039173,0.042075,0.045795,0.047732,0.050893,0.048408,0.043829,0.043282,0.045601,0.049291,0.046136,0.046590,0.046284,0.045036,0.041410,0.037083,0.038284,0.036530,0.032651,0.031450,0.034652,0.041557,0.041463,0.040951,0.039691,0.041398,0.042640,0.040109,0.036795,0.034752,0.037448,0.038455,0.039320,0.037219,0.041027,0.041633,0.039585,0.031692,0.026624,0.026182,0.025870,0.024610,0.024669,0.024587,0.027430,0.031992,0.033846,0.031568,0.028637,0.032698,0.035865,0.038425,0.037425,0.039979,0.040344,0.042811,0.040974,0.041857,0.044883,0.053377,0.058138,0.056720)
lines(x, y,type="l",col=linecols[4],lwd=2)
# legend("topleft",legend=c("hiF-T","6d","24d","niPSC-T"),col=linecols,pch=15,bty="n")
abline(v=0.000000,lty=2,col=c("black"))
dev.off()
