# Supplementary material for: Unique molecular events during reprogramming of human somatic cells to induced pluripotent stem cells (iPSCs) at naïve state
Source: eLife. 2018 Jan 30;7:e29518. doi: 10.7554/eLife.29518 (PMC5807049; doi:10.7554/eLife.29518)
Supplement: Source data 1. — The Source Data files include the source R code for Figures 2–6. The R scripts use the data in the ‘Expression Data’ folder with the relative path. The ‘Expression Data’ folder contains the non-redundant related gene expression, methylation and histone modification tables for the main figures and figure supplements. [file elife-29518-data1.zip › Source Data/Figure 5-source code data/Fig5D/run.sh]

cluser_path=/mnt/Storage3/home/zhaocc/Work/1.naiveiPS/result/A2.gene.clustering
HM_path=/mnt/Storage3/home/zhaocc/Work/1.naiveiPS/result/0.mapping/ChIPseq/2nd/normalise.bw

for cluster in 1 9 20 17 2 8 5
do
     # python /mnt/Storage/home/zhaocc/bin/gene.promoter.py 20cluster_${cluster}_gene.txt cluster_${cluster}_gene.bed
     # nohup siteproBW --dir --span 10000 --name K4me2_c${cluster} -l hiF-T -l 6d -l 24d -l niPSC-T -w ${HM_path}/hiF_K4me2.bw -w ${HM_path}/he6_K4me2.bw -w ${HM_path}/n24p_K4me2.bw -w ${HM_path}/niPS_K4me2.bw -b cluster_${cluster}_gene.bed &
     # nohup siteproBW --dir --span 10000 --name K4me3_c${cluster} -l hiF-T -l 6d -l 24d -l niPSC-T -w ${HM_path}/hiF_K4me3.bw -w ${HM_path}/he6_K4me3.bw -w ${HM_path}/n24p_K4me3.bw -w ${HM_path}/niPS_K4me3.bw -b cluster_${cluster}_gene.bed &
     # nohup siteproBW --dir --span 10000 --name K27me3_c${cluster} -l hiF-T -l 6d -l 24d -l niPSC-T -w ${HM_path}/hiF_K27me3.bw -w ${HM_path}/d6_K27me3.bw -w ${HM_path}/n24p_H3K27me3_0219.bw -w ${HM_path}/niPS_K27me3.bw -b cluster_${cluster}_gene.bed &
	 Rscript K4me2_c${cluster}.R
	 Rscript K4me3_c${cluster}.R
	 Rscript K27me3_c${cluster}.R
done
