# Supplementary material for: Unique molecular events during reprogramming of human somatic cells to induced pluripotent stem cells (iPSCs) at naïve state
Source: eLife. 2018 Jan 30;7:e29518. doi: 10.7554/eLife.29518 (PMC5807049; doi:10.7554/eLife.29518)
Supplement: Source data 1. — The Source Data files include the source R code for Figures 2–6. The R scripts use the data in the ‘Expression Data’ folder with the relative path. The ‘Expression Data’ folder contains the non-redundant related gene expression, methylation and histone modification tables for the main figures and figure supplements. [file elife-29518-data1.zip › Source Data/Expression data/10_GO.txt]

GOTERM_BP_FAT	GO:0022610~biological adhesion	114	10.56533828	2.92E-23	CADM3, POSTN, EDIL3, S1PR1, TGFBI, CLEC4A, COL12A1, VNN1, NEGR1, PCDHGA10, PTPRM, EFNB1, SSPN, THY1, HES1, TNFAIP6, TGFB1I1, RAB13, DCBLD2, DCBLD1, CCL2, GNE, PTK7, ITGA11, ITGB1, ITGBL1, SEMA5A, ALCAM, LGALS3BP, LAMB2, ITGAV, PVRL3, TEK, PCDHA10, FN1, SPP1, COL18A1, BMP1, LPP, PPFIBP1, ITGA1, PCDH12, EFS, ITGA2, ITGA3, COL16A1, TPBG, PCDH18, EMILIN1, LYVE1, NLGN4Y, ITGA8, ABL2, NRP2, AEBP1, NRP1…	808	701	13528	2.722758153	8.93E-20	8.93E-20	5.26E-20
GOTERM_BP_FAT	GO:0030198~extracellular matrix organization	35	3.243744208	5.62E-17	ADAMTS14, LUM, COL3A1, ELN, POSTN, DCN, TGFB2, P4HA1, FOXF1, TGFBI, FOXF2, COL6A2, COL12A1, LOX, COL11A1, COL8A2, RECK, COL18A1, COL4A2, CCDC80, OLFML2A, COL5A3, COL5A2, COL5A1, COL4A6, ANXA2P2, EMILIN1, FBLN5, KAZALD1, ITGA8, COL1A2, PDGFRA, COL1A1, APBB2, APBB1	808	104	13528	5.634520183	3.40E-13	1.13E-13	2.00E-13
GOTERM_BP_FAT	GO:0030199~collagen fibril organization	14	1.297497683	3.06E-09	ADAMTS14, P4HA1, LUM, COL3A1, COL1A2, COL12A1, COL1A1, LOX, COL5A3, COL11A1, COL5A2, COL5A1, ANXA2P2, TGFB2	808	29	13528	8.082622055	9.37E-06	8.52E-07	5.53E-06
GOTERM_BP_FAT	GO:0001944~vasculature development	51	4.726598703	2.56E-14	NRP2, NRP1, CSPG4, PRRX1, ANPEP, TNFSF12, PTEN, TGFB2, EDNRA, ARHGAP22, S1PR1, HEY1, ANG, FOXF1, ROBO4, ERAP1, QKI, SEMA3C, LOX, RECK, EFNB2, MMP19, APOLD1, ANXA2P2, THY1, VEGFC, BGN, HIF1A, EREG, PLXDC1, COL1A2, ZFPM2, COL1A1, COL3A1, TIPARP, ELK3, TCF7L2, SEMA5A, TCF21, HAND2, ITGAV, THBS1, SCG2, ANGPTL4, COL18A1, PLAT, FLT1, TGFBR2, COL5A1, CDH13, ADRA1B, PTENP1	808	251	13528	3.401877638	7.81E-11	1.95E-11	4.61E-11
GOTERM_BP_FAT	GO:0016477~cell migration	41	3.799814643	1.54E-07	NRP2, CAV2, NRP1, CCL2, IL16, CXCL3, ITGA11, ZEB2, PAX3, TNFSF12, PRKG1, ITGB1, PTEN, TGFB2, WNT2, VCAM1, ANG, DNER, PRSS3, SEMA3C, THBS1, SELPLG, SCG2, FN1, TWIST1, PLAT, PRKCA, CCDC88A, FLT1, EFNB1, ITGA1, NR4A2, COL5A1, VEGFC, CDH13, HIF1A, TNS1, SIX1, PDGFRB, APBB2, APBB1, PTENP1	808	276	13528	2.487121538	4.72E-04	3.38E-05	2.79E-04
