# Supplementary material for: Unique molecular events during reprogramming of human somatic cells to induced pluripotent stem cells (iPSCs) at naïve state
Source: eLife. 2018 Jan 30;7:e29518. doi: 10.7554/eLife.29518 (PMC5807049; doi:10.7554/eLife.29518)
Supplement: Source data 1. — The Source Data files include the source R code for Figures 2–6. The R scripts use the data in the ‘Expression Data’ folder with the relative path. The ‘Expression Data’ folder contains the non-redundant related gene expression, methylation and histone modification tables for the main figures and figure supplements. [file elife-29518-data1.zip › Source Data/Expression data/11_GO.txt]

GOTERM_BP_DIRECT	GO:0007156~homophilic cell adhesion via plasma membrane adhesion molecules	29	2.650822669	1.72E-08	PCDHA6, ME1, ME3, PCDHA8, PCDHA9, PCDHA2, PCDHA4, PCDHB14, CDH2, PCDHB12, PCDHB11, PCDHB10, PCDHAC2, PCDHGA1, ROBO1, PCDHA11, PCDHA12, DSCAM, PCDHB9, PCDHB7, PCDHB5, PCDHB6, PCDH10, PCDHGB7, SDK1, PCDHGB6, PCDH9, PCDH7, CDH12	894	158	16792	3.447512248	5.70E-05	2.85E-05	3.13E-05
GOTERM_BP_DIRECT	GO:0060271~cilium morphogenesis	26	2.376599634	4.72E-08	TTC21B, RPGRIP1L, TMEM237, CEP41, KIAA0586, TTC8, TMEM17, SPAG16, C5ORF30, TMEM67, BBIP1, POC1B, WDPCP, GSN, DZIP1L, CC2D2A, RAB23, TCTN3, DYNC2H1, CEP290, RFX3, IFT81, SSX2IP, WDR35, INTU, IFT74	894	136	16792	3.590867219	1.56E-04	5.21E-05	8.59E-05
GOTERM_BP_DIRECT	GO:0042384~cilium assembly	23	2.1023766	5.66E-07	RPGRIP1L, TMEM237, CEP41, KIAA0586, TTC8, TMEM17, SPAG16, TMEM67, BBIP1, POC1B, WDPCP, TTC30A, DZIP1L, CC2D2A, RAB23, DYNC2H1, CEP290, RFX3, IFT81, SSX2IP, WDR35, INTU, IFT74	894	124	16792	3.483943133	0.001873327	3.75E-04	0.001030675
GOTERM_CC_DIRECT	GO:0030054~cell junction	38	3.473491773	0.007522904	SYT1, GRIK1, ZC4H2, CRIPT, CPEB4, SNCA, UTRN, FERMT1, SYT9, BRSK1, RIMS2, AMPH, LRRTM2, GOPC, CHRNA1, IMPDH1, LRRC7, DTNA, DSCAM, LRRC4, GLRB, SYT11, MAP1B, GRIN2A, SDK1, PTPRR, ARHGAP28, SIGMAR1, ATAD1, EPHA4, CADPS2, GRIA2, CEP68, TENM2, CYFIP2, NFIA, KCTD12, SRGAP2	968	459	18224	1.558616468	0.979064062	0.275439976	10.33637886
GOTERM_BP_DIRECT	GO:0035735~intraciliary transport involved in cilium morphogenesis	4	0.365630713	0.004464259	TTC21B, IFT81, SSX2IP, IFT74	894	7	16792	10.73314158	0.999999633	0.603932442	7.822517976
