# Supplementary material for: Unique molecular events during reprogramming of human somatic cells to induced pluripotent stem cells (iPSCs) at naïve state
Source: eLife. 2018 Jan 30;7:e29518. doi: 10.7554/eLife.29518 (PMC5807049; doi:10.7554/eLife.29518)
Supplement: Source data 1. — The Source Data files include the source R code for Figures 2–6. The R scripts use the data in the ‘Expression Data’ folder with the relative path. The ‘Expression Data’ folder contains the non-redundant related gene expression, methylation and histone modification tables for the main figures and figure supplements. [file elife-29518-data1.zip › Source Data/Expression data/1st.reprogramming.lg2.all.fpkm.txt]

hEF fm2 he2 he6 n12 n14 n14_r2 n16 n18 n4 n6 n8 niPS_r1 niPS_r2 p12 p14 p16_r1 p16_r2 p18 p4 p6 p8_r1 p8_r2 piPS_r1 piPS_r2 pn0 pn2 pn10 pn5 pn8
OR4F5 0 0 0 0 0 0 0 0 0 0 0 0 0 0 0 0 0 0 0 0 0 0 0 0 0 0 0 0 0 0
LOC729737 1.68131432260132 0.778572779375392 1.01593282425726 1.06591691807821 3.61410908682983 3.96452801609107 3.34809924996109 3.11165734626313 3.43807722975034 3.39728546989163 3.71681534668582 3.19120098413233 2.84993922929732 2.55001409499974 3.57304726515311 3.66618848987278 3.14614686602081 3.03667739613159 3.21884625030286 2.2514767297754 2.96735308359463 3.54873253179192 2.85439667262871 2.02622286588097 2.03585612975424 2.13482221124119 3.17939480194799 4.32434978890219 3.28240125354469 3.83322407328465
OR4F3 0 0 0 0.0494738051171036 0.0595748496143744 0.0318704168442983 0.0248963582245077 0 0.0590737723210693 0 0 0.0896722399997706 0 0.0437225940298469 0 0 0 0 0 0 0.0426716503084913 0 0 0 0 0.036099428091602 0 0.064039193849676 0.0382445588006598 0
LOC100288069 3.02411042358921 2.06640956237911 1.38585618992298 1.86350636990468 3.80595276571734 4.20359271420771 3.29247845696395 3.41583031282924 4.0613960362351 3.82303598726465 4.20848604581489 3.42529144608006 3.68258453324651 3.25375030952789 3.33595910213959 3.7006061733505 3.70596684650575 3.34198432445174 3.65271593115289 2.75834155751221 3.38883288803749 3.98003444276389 3.03017007942856 3.24092333868027 2.93198177556375 2.99307107499244 2.95615704264656 4.41590736243363 4.05033626125209 4.27156013808857
LINC00115 1.01908272132104 1.06179693077961 1.09728716518059 1.25300898946754 0.748256836728165 1.162893188549 1.91007639337311 1.61063864944741 1.1469679676314 0.917537160892554 0.826749001611133 1.61631534720562 0.78694256715765 0.995531552682682 0.664949706491669 1.44518108774724 1.11663091203631 2.16509190149813 1.02401465242518 1.03578576399731 1.29484715154513 1.20558018877525 1.11044342798009 0.382237838373892 1.21953718360384 1.82512212006941 0.862279190014843 1.3383730673335 0.712505980615445 1.40479415314769
LOC643837 1.76846383640735 1.84434145949515 2.04762214221268 2.05095437320516 1.66827346391762 2.14031403971632 2.9133987989703 3.10143997589442 2.20945648496621 1.3957592939904 1.65484794235905 2.15475493281234 2.05983978671428 1.8470428094166 2.01243637569869 2.72478558625316 2.1104467689092 1.96220473389451 2.18392473499865 2.13663108527974 2.20237697132986 2.13963320511453 2.51446821294757 1.77040621629884 1.98832112725638 2.35527567784561 2.04521927977058 2.55662315154107 2.53049779267692 2.58150551207476
FAM41C 0.653578285019466 0.366477212571903 0.32697446222931 0.348758176136978 0.225747523286132 0.85507756199182 0.545811245130577 0.379423562143125 1.05936912299184 0.73316167914918 0.759313520061336 0.254526320637054 0.380320516152034 0.319431805285672 0.121060505204697 0.673189145778708 0.813586253917674 0 0.719157149672016 0.911742195136112 1.42963203124961 0.919963176867739 0.605436492142566 0.648706562335106 1.07512184100488 1.43886768562136 0.628049383483368 1.23564741842317 0.773887486116742 0.928709138893331
LOC100130417 0.552826582806832 0 0 0 0 0 0.433816220516619 0 0.70595844451475 0 0 0 0 0 0 0.443832585286193 0.455348527643203 0 1.15774871167026 0 0.381280049593913 0.982782252864659 0 0 0 1.9283437904524 0 0.296887288466924 0.857109941395671 0.587316980319278
SAMD11 3.58955976981445 4.5646098592225 3.00388463188483 3.50589092972996 3.46615723781797 3.82426888149535 2.48928345326466 2.41492839134068 3.37069019630551 3.08615024046947 2.99734660931241 3.70306746760961 3.36074772679422 3.19530979795695 3.08896246442391 2.29951429522156 3.14175647811681 0 3.37348117474299 2.38468533702273 1.69322153295345 2.96663903019793 1.98192569929066 2.52809117407993 2.57088547677929 4.40714197445113 3.24908879510215 2.60566500079148 3.56065382203349 2.99422126862394
NOC2L 5.364372822329 5.57352601116745 5.35196394843954 4.43150261868539 6.16440013502441 5.97234342440437 5.32041607977579 5.21631904829897 5.66238781925968 5.74450826957871 5.58609216944068 5.99522671020949 6.28809273923341 6.10065392982927 5.40107747313292 4.97603821355733 5.22750620297056 5.01659883104015 5.39523764027028 4.38373884763006 4.20739313045834 5.42901666941539 4.62270198419995 4.6937545630631 4.49211596347662 5.07614859718008 5.56167744888521 4.80646842279411 5.55383354127052 5.10062029263539
KLHL17 2.6085798122712 2.60138512694701 2.17732146129324 1.78139328858219 4.01348905884634 3.82110811623296 2.53908434750684 2.40031385727207 2.99354394274481 2.50157417254783 3.47789747069391 3.15822875633953 2.82608064776477 2.6548250342563 3.48235783825153 2.17529464575716 3.41495003324065 1.79278873287154 3.4900951437536 2.49669498233827 1.8195087834541 3.9046093347729 2.11047349606353 0.908122707967976 0.892095656088369 2.40405567133467 1.5877634174072 2.4205874979468 2.11989065547173 2.83891547228054
PLEKHN1 1.8943482654764 0.926030550060688 0.432212218388225 0.851215332906417 0.560976083095698 0.853015958146011 0.381676529476776 0.421024506731081 0.304588139241942 0.0673264662591697 0.410768747657423 0.122530264290084 0.177663983075061 0 1.11085096423664 0.587303537060151 0.859376450843074 1.91908069821965 0.809859738142498 0.500545097913968 0.295914587619088 0.553212048030563 0.338418709601577 0 0.401714557637484 0.91959865734841 0.231588466676819 1.39763869880663 0.501289326398339 1.5642806034713
C1orf170 0.687620632084895 0.421340191506577 0.124758496886545 0.100914557862923 0.125366766188689 0.187686680253418 0.261128790396754 0.201547296870242 0.119900612818225 0.05009834816309 0.216490873866919 0.229256895456326 0.0905480615511084 0.0471832201153608 0.357804207890837 0.127776683748511 0.275206149522343 0 0.41096624555913 0.210373901238601 0.114972896268295 0.445602766073759 0.176249997692291 0.166028957252756 0.440860797879534 0.178028739946024 0.0897676818387093 0.460930193667798 0.115762132652617 0.418221257732255
HES4 2.54882868853166 1.71950327363139 0.734875635747881 1.71584506031577 5.31996469421647 5.25063950744395 3.3169914119645 3.38957094160903 4.35600291515793 3.89423571850141 3.98205352089358 5.03761503767823 3.78134922115894 4.00701605056239 4.93713249252654 1.99266330594351 3.00539280119896 0 2.3840194048552 2.87980573217629 1.54197072051302 2.8109571587378 1.42668341102352 0.52342947293394 0 0.668707341059838 4.37462916093264 5.13512850049267 5.83619682694386 5.40186252414775
ISG15 4.64421393378644 5.23481551550438 4.86716999285868 5.33863477761564 4.64218169213078 4.99940025523053 3.39632392062635 4.27948615339536 4.69314122683029 3.25209921727967 3.81286783649908 5.33990699711846 2.57867067288212 2.2611095289093 5.88066838519786 3.56179046165382 4.48188013962029 2.37847555542686 3.92233107265769 3.94018554768988 2.80479702460653 4.07008014582623 3.1015139346544 1.77558157471067 1.87799154790251 4.45687841356562 4.34410412770563 7.5051366831481 4.90160547187461 5.93871862956906
AGRN 5.11775321468407 4.73684837043186 4.70264646274129 4.41401372432109 4.83746394539897 4.5516821179427 3.35053684993385 2.99317798202789 4.03404840091351 3.97985158125179 3.87050281711438 5.21724235081118 3.86435455244317 3.46003480136134 5.73040628016944 4.01523885162409 5.1449069970671 4.28624539413585 5.16100890216549 3.65225702218969 2.81903047762931 5.23059115434812 3.27971494343865 2.78836832455212 2.68796992689667 3.87899992759201 5.21023299009585 5.93682400522097 5.88071245923484 5.56191568167978
RNF223 0 0 0 0 0.86258548778811 0.515223970023399 0.832178716743758 0.946084777325352 0.416459295758628 0 0 0.142303638557715 0.368264365261943 0.377282589579122 0.190265916518408 0.080297729133326 0.0827356932842456 0 0.108785105225771 0 0 0.168921819387542 0 0 0 0 0 1.41774181965136 0 0.640980862844226
C1orf159 2.74751630186485 2.46984430939 2.44233046897229 2.06674019427268 3.25518345642183 3.02149216438306 1.98616333479416 1.9566180044017 2.37959601131081 2.74962865652468 2.53689588428673 2.646828539992 2.80678803764624 2.34737652144726 2.50098301582016 1.81392276074415 2.22615706128479 0 2.34676971679996 1.86492501155672 1.24950602098915 2.3193722620851 1.46988076797972 1.05926527943731 0.693215287081968 2.36624946560717 1.91797397696651 2.84409435266713 2.53115934636631 3.12468380151735
LOC254099 0 0 0 0 0 0 0 0 0 0 0 0 0 0 0 0 0.0542512755752782 0 0.0715529073320128 0 0 0.0570311105548701 0.0462567734800854 0.164012600863789 0 0 0 0 0 0
MIR200B 0 0 0 0 0 0 0 0 0 0 0 0 0 0 0 0 0 0 0 0 0 0 0 0 0 0 0 0 0 0
MIR200A 0 0 0 0 0 0 0 0 0 0 0 0 0 0 0 0 0 0 0 0 0 0 0 0 0 0 0 0 0 0
MIR429 0 0 0 0 0 0 0 0 0 0 0 0 0 0 0 0 0 0 0 0 0 0 0 0 0 0 0 0 0 0
TTLL10 0 0 0 0 0.0935423282782367 0.213854896637432 0.11155579698712 0.0396161241659335 0.171789681461871 0.143478319026754 0.22352881734742 0.135099960037967 0.0673040223637879 0 0.187101344176003 0.106598775890349 0.10983123919033 0 0.0975756052247242 0 0.0437777383324175 0.0779135936878473 0.0679981069123429 0.124188491247027 0.121309481782344 0 0 0 0 0
TNFRSF18 0.124768420692389 0 0.214719172754132 0.388600653550113 0.212126034991747 0.323041425768481 0 0.149298391889013 0.171211952435828 0.16983266600493 0.101836686645397 0 0 0.157870273436498 2.13884067565864 0.554408104432281 0.688211696851015 0 0.783971197163351 2.46836435480253 0.710427578380488 0.845015464221742 0.160150889866576 0 0 0 0 0 0.138299409532384 0
TNFRSF4 0 0 0 0 0 0 0 0.0828028524703521 0 0.149756222678474 0.252626379822486 0 0 0 0 0 0.164026765074527 0 0.110879153471374 0.976921541022132 0 0.0886181639600679 0 0 0 0 0 0 0 0
SDF4 6.98143028358457 6.41163978675372 6.6291729926615 6.75187875229113 6.00056569603914 5.40906162462904 5.39211130876442 5.13944493692509 5.3273855736903 5.28268072830512 5.5279179576382 5.92994008743535 5.5604979225831 5.26929502271942 6.19017036898273 4.88028390455316 5.7446239756851 4.54836263843787 5.44918497028683 6.28119933997893 4.84537463072423 5.34803407753664 4.90864480764554 3.94742303799046 3.88736929527888 6.27090078087398 5.11892031437214 5.35655584932841 5.38242862812712 5.34522603534256
B3GALT6 3.78836205965083 3.80729309094518 3.96718705620036 3.54083322684412 3.137413352492 2.72971807545456 1.92108970720354 1.74040088590103 2.84727938812289 2.383297861729 2.2674039569839 3.10695964339181 2.86948847870365 2.47183256116896 3.52025879669212 2.02319501692872 3.17294348613376 2.45820349372614 3.02006298774204 3.60539951016186 2.05227328706298 3.00502803709251 1.83315321872269 2.73805009311644 2.70905457915035 3.73237775034917 3.01888694406707 2.04247974873172 3.10926694000254 2.60264928370105
FAM132A 0.509198222662005 0.596593624397962 0.379344816439715 0.793862597203618 0.673215383037689 1.17143102991809 0.449905731559968 0.172155926372575 0.45012434500038 0.953764367990353 0.918087741262 1.01234697842187 0.39704062329274 0.148686857133381 1.15659724664062 0.524461917003905 1.55456920633481 0 1.39406957632589 0.229854904282033 0.275451710578256 1.57083205828823 0.410922841744895 0 0 0.438456809078637 0.283332724403152 1.18421680809224 0.129790624385346 1.09537085887194
UBE2J2 4.53411141837875 4.49754849988246 4.44894058507985 3.86957533714615 4.57620163779169 4.75002759574348 3.67045514288562 3.38808618853747 4.47976733225089 4.53161851092807 4.5198941066234 4.50138818814273 4.94704892904055 4.84942887198728 4.22813372867267 3.35175975987019 4.22343799626596 3.62278982183187 4.08491465976794 4.15544971933806 2.8867998416925 4.04119040492395 3.30560578958543 3.65796006052111 3.36500657615387 4.1587894143541 3.9969039026898 3.89845023280787 4.41299147976126 4.31177918902953
SCNN1D 1.26842840479251 0.465361221435404 0.83988221182585 0.791023862068936 0.666528468996337 0.389310187455744 0.413386111377982 0.182682128704734 0.236761998352121 0.28463731376884 0.264700957909097 0.598551962210193 0.260772411244282 0.0954270347571886 1.75039212114534 0.600744546629729 1.51181209948351 0.768364743025479 1.37370388590117 0.765382831063579 0.435893108337763 1.76866284956068 0.751396876603547 0.32294224150794 0.316218744291776 0.721336783066117 0.0922657672708946 0.599406352457871 0.193177514487588 0.478311248857454
ACAP3 4.28955415977092 3.65848571158617 3.60683305315646 3.18473414027762 3.62399558457727 3.01347476608708 2.38295769901805 1.90723295460656 2.87636174106514 2.73277063613331 2.74394144467989 3.63294286670122 1.76991980885431 1.81848656980438 3.68882936938964 2.0623600685523 3.02382309102213 2.56281877643206 2.69167485432467 3.22102017814213 1.74738310271396 2.85897362573787 1.80767640113181 1.18201210032331 0.818147852914877 3.86163781722434 2.87786397885487 3.80415684099774 3.19432348844049 3.46593529578121
PUSL1 3.82970751536579 3.58504665547738 3.32888671646583 3.18960952200502 4.98163805927073 4.54695617814141 2.97547428022361 3.5827486706213 3.89507960687986 4.01436422051777 4.1753249891849 3.90914904917886 4.04053302685127 3.73699444777849 4.30917618747851 2.84542581822223 3.91851981113649 1.52207081901653 3.64619722611372 2.87472812400204 1.80674886285909 3.83424601625296 2.15996818578204 1.84786866129589 1.0748821593827 3.00839903951557 3.67520621289558 4.4075227099128 4.52556152501557 4.89820835250872
CPSF3L 5.18241421825972 4.86146412918421 5.02434627731012 4.52486606458593 5.45271402916487 5.36688519263314 4.71268381407172 4.63447710474821 4.7732526393103 4.75775934535783 5.01877658517918 5.37011195747919 4.88842180254949 4.74401035836331 5.21533302277238 4.59073374452058 5.10046471041125 4.46518435633278 5.12597339097286 3.95016976589757 3.96117878379671 5.23543604104243 4.41939056944617 3.25322537325841 3.28712059164288 4.90368907193343 4.42991719157742 5.03056120599177 4.52385673753437 4.95479188087509
GLTPD1 3.93098328427664 3.40572148867051 3.65808577711345 3.0317551193158 3.14583720241206 2.67395209328901 2.28800707473364 2.19565626423907 2.83114354959864 2.56560692376076 2.42932404834205 2.80913658034584 2.7999452057569 2.47750636972973 2.96050429645639 1.96538535318635 2.67054805178414 2.96795799955694 2.73881322424483 2.34655982775468 1.36025751035041 2.24951512275452 1.75941579382672 1.08598884228566 0.590439142701772 3.36294252714939 2.40660469458413 3.07271294267762 3.0747554544372 3.06000067695933
TAS1R3 0.243163317965238 0.152153558691188 0.0763074737420561 0.0615971886296938 0.408255342919423 0.152562462127328 0.148755830404463 0.0945191751916685 0.176897182848144 0.173051937928948 0.0347401467312075 0.220946528797489 0.0550288807201288 0 0.293203307896671 0.152542993162925 0.215441285592528 0 0.166226966630869 0.170917234341452 0.0703211761159641 0.312790619846973 0.0553651852477333 0 0.0995922645584541 0.211837067014625 0.107434923620969 0.510941670783833 0.138304652793309 0.0871938299242218
DVL1 5.1860448894437 4.9933573506123 4.56624283234533 3.92974366442766 5.25826639329074 5.08045727511782 3.83381102011147 4.06101577468163 4.53916501623465 4.17702479850863 4.76033806086746 5.05927739490383 4.50669079411531 4.45212755034639 4.94349942421362 3.53872438591015 4.54665990644083 4.12065882881553 4.55588362646623 3.91888231410769 2.57068393303511 4.69970153531885 3.20909615690846 2.42876147506482 2.41800099515558 4.55704241526372 4.35604518512295 5.28348104608993 4.45136938740586 5.06433535804329
MXRA8 8.09619859037106 7.53172454718762 6.8532970779872 6.93116298805584 5.6177686458044 5.23738780648049 5.09203825662039 5.37283024352256 4.77297827541731 4.52772095337641 4.44300319233947 4.88619894148639 4.61111925199799 3.76548170512909 6.41068199466901 4.25376997201678 5.24412974986193 2.72752188903428 4.86530519235625 6.67608401273605 4.86089329263749 4.12985997957649 4.09950561709114 1.49991985319801 1.25023398082675 7.72109235127373 5.27943415059778 7.0269438791345 5.65414048687262 6.68514123247339
AURKAIP1 6.58335059110837 6.33636194832667 6.1216992752906 5.52858069510789 7.20660415567276 6.93684991127222 5.85506779168722 5.85069192694106 6.46016917185669 6.49907890278405 6.64900175207318 6.76840931471574 6.95559179175399 6.84459906850059 6.46636935638208 5.49103533741959 6.31409104667925 6.01822688998811 6.40167824619327 5.21463385629434 4.65718837783682 6.4980338085832 5.2378887163737 5.45903810268971 5.30559484621871 6.03416728421053 6.47074183426534 6.01683948075562 6.97565311222123 6.87146173708381
CCNL2 5.60373315238766 4.99969790409905 5.10251956552345 5.42734134153333 5.38027576482413 5.56510055472118 4.68042000818047 4.41823718227676 5.39545359077367 5.13779859028661 5.29584055091704 5.74578321522009 5.18324035396482 5.14247879064225 5.73111534205267 4.40272899743766 5.56398176932067 4.47783272620189 5.44263502462292 6.13747278418152 4.59767418523155 5.47008452848969 4.40633938136634 3.77664094979149 3.91144232398856 4.99786593879924 4.42398819843869 6.1539370367777 4.86447836915928 5.69936839684035
LOC148413 2.93461840188815 2.1113618921248 2.26171734560883 2.24014944047807 2.97138352662982 2.98783381382353 2.88009970937161 3.0165212798021 3.2742706081753 2.7381041525142 2.86586340133282 2.8969228040545 3.27682268681268 2.9885447272047 2.83494982519253 2.92613988465604 3.08320485674871 2.2533358224025 3.39224459919113 2.52743822089188 2.52182214626815 3.22998622384723 2.71147728583969 2.14636522039375 2.4664078607153 2.58921937812365 2.94886058396944 2.88666719694032 3.18302909889186 2.87169582382136
MRPL20 5.78669306103501 6.18804083894804 5.9816038125909 5.42754248363035 6.33529208728881 6.36952231982384 5.32868928689608 5.63104606105225 6.35058034109667 6.70420799495431 6.32609147037152 6.28200789562242 6.75558196593677 6.64326745008698 5.68949765724409 5.12434467957524 5.84133664339472 6.28574250678823 5.77664884479642 5.73120768461696 4.8541652486571 5.85299509159898 5.20207679463476 5.31634851650205 4.89257560135009 5.96014098031077 6.59512019973338 5.40923477716452 6.50109833587987 6.081141464861
ANKRD65 0.634484539505011 0.510847511555455 0.77651167609882 0.499109589986173 0.471245739406273 1.16397525818707 0.280882692946446 0.451061789290221 0.766057416464458 0.566503449512939 1.1281680012061 0.488140661752523 0.464769670265014 0.603983050811274 0.97778546517688 0.684361849179947 1.04623260220261 1.60209100517242 1.28225593492904 0.53204660013422 0.565346632056037 1.17397169081923 0.385676205489151 0.778573620384409 0.615428539401224 0.580669391563864 1.10175763555478 1.08345847791092 1.47174413699327 1.1395153357326
TMEM88B 0 0.361820003609092 0 0.438201282788729 1.58319170849625 0.935124777366351 0 0.944021814872051 0.713691416376163 0.720768766869877 0.998315391727056 0.383994530064147 0.356864977468929 0 0.498679782111594 0.630251687652131 1.70381389522476 0 2.24627126036442 0.55865066894944 0.494608127573344 2.36661317212209 0.214303887415129 0 0.590131542953057 0 1.81910407346311 1.39047509327564 1.90390594065048 1.47664090866952
VWA1 1.26080853476227 2.01494082262193 1.55126006266971 1.49683556636823 5.91586265183978 5.53864058885862 4.11590718743978 4.42257613826432 4.70863421458465 4.77716718890588 4.87629592103294 4.89068015107206 5.06165524802243 4.79525264670065 3.22239499757529 1.93135401700124 2.99303664561662 2.26915286721717 3.02733101501709 1.5218246583284 1.10523554779724 2.95512306057303 1.57446970567862 0.982677857947978 1.11869195279181 1.05874594951699 4.8350549625662 6.1535905368389 5.53963962932308 6.01074627690875
ATAD3C 0.326769725276155 0.355672603182522 0.275671011332954 0.242123204638764 1.54738072817139 2.79629664205592 1.95088268622914 2.16518840068709 2.69414027374029 0.836314397753465 2.42035843307249 0.882092079185498 2.53289541767815 2.26068510900811 0.455425336671832 1.33558615487581 1.6717824922726 1.2179689389706 1.7071625256 0.27532059094308 1.26780543549423 1.93109300082415 1.13553486976119 0.352760784545588 0.455522131267508 1.53428077976925 1.61699749811313 2.39205084306737 2.24926935493216 2.14840702607633
ATAD3B 4.06150836706113 4.74316486144792 4.65134450702185 3.50801023565522 7.09204883104394 6.44048716612424 5.55367690302703 5.67873111120312 6.11938522986937 6.65144209909738 6.43210923578802 6.13237119873254 7.51182379861789 7.40400899257833 4.55760001882954 3.7626358376886 4.18511329360005 3.68804604402998 4.27492507386191 4.00149602017858 3.30280157477195 4.28841762731172 3.75930499692028 3.11029809007522 2.87481466756971 4.05520433260294 4.76945968568154 4.88881142528085 5.31765500234907 4.89474502054765
ATAD3A 5.30440152132905 5.33755054591366 5.24858037503614 4.52506032601595 5.86671514446621 5.65784290565376 5.08550538916627 5.15915283700478 5.25440507751479 5.2817761312765 5.6817612720059 5.39306262272314 5.92533486649063 5.75490620364464 4.79972456290453 4.09087036339213 4.2627037503312 3.99160800839316 4.51952303418504 4.00720447336039 3.42869984656521 4.50347595134332 3.94154769307515 3.19372917143949 3.01124872793384 4.69138341104414 4.75701257564669 4.31819389967727 5.2153796218257 4.82128673107485
TMEM240 1.86776602265385 0.731351835840035 1.68473347467365 1.5413463252175 0.753171491643896 0.100207601346943 0 0.232287449524248 0.343902375821787 0.28182167127431 0.647031699784793 0.700681182887451 0.134140882753118 0 1.82816848024417 1.21639277903032 1.59350675786865 1.64355146040153 1.408016156721 0.563109307409491 0.504720042962979 1.85712905607874 0.637064872589424 0.242853679142574 0 0.984848884532442 0.997888514102006 0.524540147952808 0.758765379592429 0.785050805185307
SSU72 6.22878214175856 6.26488542790616 6.13634111227822 5.52996770674107 7.11742492758717 6.79762262119327 6.41236829997947 6.66904094286765 6.60311444977154 7.05361097863407 7.06433320214625 6.43728933715995 7.12027935584839 6.87790372272942 6.1094462325508 5.96198210544879 6.35851582513636 5.60425817379617 6.32950216434685 5.61019510136885 5.81081067175476 6.3212336307801 5.91864622054198 6.40390336353953 6.18440725869306 6.43194214909159 6.91223069439363 5.65066979299428 7.06399899914847 6.19689813447179
C1orf233 3.21389314714154 2.40551864240645 2.19839042673742 1.2401189034366 5.38192704193948 4.76545518378085 3.61304831627062 3.37321666058083 3.64831587358752 4.44310268100181 4.79524225489023 4.40854204229686 3.44783703375749 3.61707510174606 3.96827511023871 3.01408565521784 3.93145614091271 3.35871413750328 4.01958628073626 1.7099743199741 2.02629369959479 4.20102999829742 2.56967336165733 1.06508282891077 1.04663074794016 2.82497146545623 3.24788043525834 2.00312725639138 4.14711942936954 3.12197024852204
MIB2 3.63506944184076 3.1799966440227 3.48668863337128 3.3310072005419 4.73791385444917 4.16702869106061 3.74534491164144 3.29536304044129 3.43339482173383 3.41580598052029 3.73068342629889 4.22089484823107 3.11723789520738 3.15099177051148 4.51012643290536 3.02188120981665 3.8909816455926 3.05499950936477 3.66030116222086 3.27193656501913 2.3643819279462 4.11077247235166 2.85564093743296 1.35668471945147 1.27658599383709 3.25833499575112 2.89363208405469 4.49729300866279 3.49960355773098 3.83507518041353
MMP23B 6.96421840014452e-06 0.222399016498703 0.632468317385536 2.46660362956466 2.40872544566454 2.07206462904755 1.47053686509258 0.910246821616762 1.01065095701285 0.562407049995418 1.1281680012061 1.53173327923813 0.550123468047626 0.55170795405076 3.78290126179659 0.673893767148893 2.27529913386817 0 1.91090531454183 0.702535208302196 0.409518023486621 2.53464683131418 0.64640600499801 1.37274232628185e-05 0.480408867302172 6.24725995534669e-06 2.58700247126499 1.32494306035745 1.35671288625137 1.61019923626823
MMP23A 0.43569366053119 1.23434295614512e-05 4.80406564550639e-05 0.156379788293569 1.51022680531601e-06 0.202060334054071 0.54553747254505 0.452485792038826 0.220681607634019 4.69910978027441e-06 0.294396663490372 4.36244352284678e-06 0.0072830078942753 0.015403508549923 0.372369331958207 0.270983357121667 0.880394018525326 0 0.755850687121543 0.084283918801654 0.296245943440798 0.665659272054366 0.0729713636544468 0.160308397077238 0.00012168590614127 0.710780210154504 0.000196659111783587 0.265740526196751 0.442473266467888 0.00121414584708806
CDK11B 4.58015754704052 4.31868560346056 4.6085135781513 4.23051814570177 4.68849371059915 4.45068999871947 5.03102459344585 5.10461762247693 4.19720489589624 3.90853433120376 4.32889389521384 4.37279890787312 4.37151007499822 4.29426784274103 4.58223081807027 4.6156987816891 4.32506254911664 4.50809266069839 4.28730975374827 3.64907506570119 4.09844482424709 4.30247991015553 4.41965349357729 5.1844389980157 5.05401925331554 4.36827246839006 3.80528213585679 4.79982297585738 3.84536961224432 4.55361854325458
CDK11A 3.91028174924386 3.5051541543719 3.73390744846147 3.4105351335062 4.00403390128449 4.19178371225046 4.7544279038772 4.83182151804585 3.79870378012532 3.30085587126876 3.93533716066569 3.75121732363369 3.85977081620874 3.68084192368142 4.06223398624782 4.30256764398193 4.02213696335345 4.51662034663817 3.94347129300359 3.06899920564994 3.81767441600298 3.99759049165737 4.11573244088884 4.00932925492195 4.28203199697711 3.86066489476158 3.28424612004808 4.46833567871949 3.37578179371616 4.22656247573003
SLC35E2B 4.21871143325573 4.02592355504676 4.01413208650321 3.85160913693177 2.81616959848356 2.60012462022382 2.36057778522892 1.92846507820214 2.76581477175168 2.89279511822972 2.74833456225366 3.17946487055209 2.62804798323748 2.40386485812776 3.17618073040637 2.44654474004769 3.56691254785694 2.87821525714904 3.50013917869161 3.46987295550234 2.38630605279545 3.37352850374085 2.36649287934606 3.03753685094345 2.99439869716979 3.71509165058205 2.76715050831998 3.06347705639736 3.49236596339547 3.13747401377684
SLC35E2 3.13165697532896 2.47951513940435 2.79493566280354 2.26489368272486 2.09606615149656 2.11033985534017 1.88226741070323 1.50438140638329 2.55407552927948 2.07215383233381 2.27126131663308 2.92895202166306 1.60027926993567 1.54248589090571 2.61659765566697 2.19695005252902 3.14924147805166 2.17055644306585 3.05133207464472 2.69043274047519 2.0643482933579 3.02508196409065 1.80154773800995 2.15471281378216 2.20406870546495 3.19120256365943 2.5915405975293 2.79399781414183 2.94290104890505 2.78031429902282
NADK 4.75075655446593 4.27212026154846 4.18280351421259 3.76477076438708 5.04278002139878 5.03502119476288 3.75592373303595 3.92259748427863 4.66830069853865 4.63971259563915 4.69482448921259 4.89915145643346 4.46489693695278 4.33863121239944 4.06296787244536 3.24955607998812 4.40177380066345 3.88230067432298 4.4024015726408 3.48266761226977 2.8634369871216 4.48516273828335 3.17039139744224 3.16445162674549 3.28073662749026 4.15185070073297 3.47732761942029 5.1022969925304 4.35289267701476 4.35486820836306
GNB1 7.16070846231016 7.4798934121442 7.34465098914845 7.02533892286609 6.79498763214995 6.61841633815895 6.29592318091877 6.16496925779784 6.57898096714108 6.79181407116183 6.58736499093646 6.97188838007859 6.96572657570626 6.72866882860794 6.58177905068435 6.46438891381338 6.56280870445605 6.33883441566287 6.59269771553494 6.56111683577831 5.92029091795171 6.54912698019927 6.1987279047312 6.02719608230366 5.71368206958885 7.50808790553544 7.32989498066311 5.8507569255913 7.49904859773388 6.90692666253371
CALML6 0.397441558448793 0.3649892129077 0.358049613392995 0.425650505584999 0.982655225885784 0.792528054545737 0.800415797756692 0.824178844558591 0.810205342919037 0.150220408393485 0.970905914285732 0.5099420543871 0 0 0.19426107301529 0.610880505828802 0.836150361611264 1.66095142826012 0.783565611962657 0.571141858007329 0.545095571091401 0.76484972793662 0.548267930490485 0.64092442656129 0 0.413799857566528 0 1.39858021998558 0.121742468684485 0.494587648243798
TMEM52 0.248434038267 0.42329309962371 0.222715548836678 0.184014903002178 4.17932791510573 3.46152855947288 2.54073405635812 2.90451877996967 2.29612845008496 2.13018297789186 3.18140314717866 3.15152764709499 2.20856720078592 2.04396037128864 2.43928802108097 2.11942590284806 2.72361535077234 2.61943414023225 3.12494346540575 0.820374236485303 1.03805684487544 2.96451138166978 2.06285047573806 0.910089444896414 0.279002900896893 0.135925664387091 0.312044751000801 3.04546743485919 1.62990677945734 2.42713145338188
KIAA1751 0 0 0 0 0.331610065416487 0.890674704140017 0.395793287475958 0.397928884207289 0.727627748323169 0.0934598465519295 0.587659741109467 0.284305649932119 0.323899200406362 0.335414652511054 0.0421868044770072 0.38711214313321 0.439311428569842 1.03856962828733 0.492326991899458 0 0.281985425381371 0.603496029247431 0.262785519472175 0.0546505485758372 0.0534530930290336 0.362830061664378 0.283790235182394 0.81483503798928 0.427003225530629 0.616112050901846
GABRD 0 0 0 0 2.01444099508738 1.68400180179704 0.751649669872938 0.693966382269927 1.0992548015772 1.32527127079596 2.04794664091179 1.7743801490454 0.70850598453044 0.625413582661436 0.468006645051612 0.38431842155321 1.00539998774259 0 0.774170956572853 0 0.118286359954738 0.674765248619144 0.40187726536731 0.483260127907234 0.13359101164733 0 0 0.207989028104879 0 0.173613581376554
PRKCZ 1.82567574241664 1.37309691717223 1.61948813678069 1.55558059378413 5.66623110528436 5.27031962428917 4.95835086900033 5.90059152274825 4.82680776776891 3.55775316889336 4.58204410470254 4.22136671282492 3.44935535493699 3.41235068446513 3.799087306074 3.64247053731582 3.67952513903782 4.34453027133469 3.80424978850371 1.56555818356944 2.61938248946869 4.16628964250825 3.32870149241662 3.72591562154524 3.31830093182826 1.83023909578574 3.75672443256749 6.70351603496096 4.29000409725936 5.18055368143178
C1orf86 5.52100675162555 5.19869844239383 5.42816249528419 5.075767927006 5.1673498984695 5.10259094958809 4.27488035900523 4.20800994875928 4.79797791146486 4.34217780922726 4.64472731452622 5.12587836442987 4.52381283772722 4.38749351351162 5.86480271857221 4.95344684510054 5.89075309907275 4.50745850065931 5.95408461354378 4.21794413089482 3.97916564408097 5.88611600540777 4.46253008331795 3.37176653999312 2.76081068056794 5.51880262962458 5.18243805572491 4.64886805292433 5.665406984156 5.59818950314661
SKI 5.21424139776223 5.05508283080075 4.79106388306034 4.624153546771 4.22373916667086 3.88822695171778 3.5608494367271 3.39541794402923 4.02251873323089 4.04803560361291 4.07218299375034 4.24149700703921 3.96162332828694 3.96659658178771 4.56560326830353 3.94959095892102 4.40431731698632 3.98162436069636 4.49053162383692 4.05871478377614 3.70239158430805 4.46294227349182 3.82099583272699 3.76267835461692 3.49998616442187 5.16040392586001 5.56031754729658 4.98639728192207 4.79678461954185 4.20035525511829
MORN1 1.69818291057388 1.32795748497 1.32531157219365 1.40242749647931 0.913964359996613 1.03639079737844 0.918452642689639 0.829308092512525 1.5051541543719 0.352417299175731 0.847135841603956 1.71508505925657 0.647782359668932 0.473101111391872 1.67507520274775 1.78635798388707 1.80266886592072 2.33584622789278 2.21798444380133 0.778931845643205 1.11545280237419 2.20496702413404 1.21069432932603 1.27641924339565 1.38806827402404 1.1991226420136 0.91601414355627 1.44252422423397 1.40536070207751 1.67590172269266
LOC100129534 0.798593056913642 0.636515580576785 0.643918051211778 0.587386115101874 0.460394492919044 0.436602151311556 0.378890003636736 0.108375378952005 0.444364927868388 0.257586374043572 0.224642918177746 0.999095868308049 0.0630470062472972 0.544632764077455 0.175691934429319 0.598362346612013 0.68680169685405 0 0.950201873550609 0 0.396745875850539 0.94149773915157 0.514218226189473 0.324572150283523 0.49606857790391 0.523405383786239 0.77618233376412 0.542999887220177 0.587190224612668 0.839632324571384
RER1 5.07675147584631 4.99467022922132 5.00437554418808 4.66125364514959 4.23991734275037 4.2904907568742 3.60268253602992 3.80865276365325 4.60948904121797 4.17857124083662 3.98220871761649 4.44783042312261 4.39395841350998 4.21933892269847 4.00880955531959 3.05302616279236 4.0532416945797 2.66649074799169 3.9359594183717 4.93959331798546 3.26137736089462 3.6887174918031 3.10045125386299 3.47791041924365 3.45489837609861 4.81779207364951 4.35046895866874 4.98080677692368 4.4231142289283 4.72787145654108
PEX10 4.26256846032534 3.90468639821364 3.8450082358058 3.81636418705664 3.36071402096777 3.17353683207259 2.54430485259262 2.49593559176235 3.31747773708683 3.14157666086745 3.19378751046944 3.66222829086444 2.90487518624817 2.63632996167866 4.11098956713661 3.19463394929563 3.66527906108787 3.41164995458572 3.91924472601639 3.68698227887 2.86866898830219 3.8891327848393 2.83984674659306 2.51983373523615 2.36661037472958 3.8596813778712 3.16133467763343 3.16407344160296 3.65244060329234 3.44486050857137
PLCH2 0.0874077122736002 0.155192250068835 0.0778281631607268 0.0316496923359326 0.257647919249121 0.079563528826512 0.424672751768717 0.126671867050643 0.145475300710956 0.0612928915527674 0.0697717222368573 0.145286162803519 0 0.0578810927701064 0.0809761807036312 0 0.129036995854914 0 0.086885647787594 0.0456649497803637 0.0272122395021812 0.135473404521125 0.0835927258855021 0.0531940717786763 0.0520300572817991 0.153875361824229 0.0556095192161996 0.546806074750398 0.205925448444287 0.172071416568149
PANK4 3.19062434119723 2.8969208671234 3.09714218171712 2.75072654578833 2.94320683281356 3.08547224672733 2.44582732834944 2.39864041264985 3.09770011960555 2.69139792876941 2.77368201958821 3.18226482784272 2.87794248421911 2.67833562369501 3.11730273584492 2.55849051199807 3.10076913127563 2.52905630292122 3.05036064251477 2.74685448162436 2.09386774704974 3.15076924205244 2.30163446758917 1.46931295110129 1.44743108459747 2.5277359641717 2.33132400117833 3.28652486455174 2.70920460088499 3.0912953151256
HES5 0 0 0 0 0 0 0 0 0 0 0 0 0 0 0 0.0671927615796332 0.198504211608665 0 0 0 0 0.0727764548830352 0.115859858178318 0 0 0 0 0.164904674662159 0.193251964216101 0.0929785189637698
LOC115110 0.14752031906948 0.0614035021859456 0 0 0.0892927148796684 0.0464958097995184 0.0363490160200718 0 0.0435465100397777 0 0 0.0682828300126507 0 0.0333267188046166 0.0921921449072493 0.0373116494696453 0.187748747425207 0 0.0999264178635696 0 0.0417137091162201 0.0404537005087123 0.032772862585001 0 0 0 0 0.107886017066998 0 0
LOC100133445 0.725509085303847 0 0 0 0 0.23025589891606 0 0 0 0 0 0 0 0 0.420245234648949 0 0.192545167851388 0 0.130570348653355 0.251265840987874 0.0548619490308134 0.104497293286977 0 0 0 0 0 0 0 0
TNFRSF14 2.83039731472347 1.25589949634889 1.82529718539685 1.36312621126971 0 0 0.184279024720218 0.145575729382715 0.3166555203443 0.179454997454761 0.156592069441827 0.330280733391728 0 0 2.11313037531817 0.394826902336263 1.77273869196278 0 1.36717533792859 2.08116575722305 0.786183984898964 0.875879908262001 0.634231736277094 0 0 1.6243629662729 0 0.122797007196856 0.0739339995312504 0
FAM213B 4.08003508968354 3.39559753981989 3.67679771337787 2.39822448478585 2.42238103082575 2.47622094709 1.94870175786597 1.31071238097827 1.97236548351184 1.6539221653838 1.88625357912127 2.7652737646852 1.2200017508671 1.06945470843165 3.84369246256254 3.06907484625824 3.87391160530574 3.43348295713394 3.8583590311909 2.78156954481597 2.63426798651932 4.08196163853542 3.03628704514409 3.13221488973331 2.77193416040007 3.53421104513391 1.71633687071052 1.54204998947133 2.25415258095363 1.67308147754704
MMEL1 0.146577025147122 0 0 0.0539154061427414 0.251840258754719 0.0685758888699527 0.0798139004908567 0.0557511029192007 0 0.0525925682607006 0.0892540652416559 0.100801823265888 0.0482600443387354 0 0.259558134976207 0.2088343556694 0.33466323184992 0 0.21399047921652 0.0772120934754397 0.0156400049490095 0.144914336704555 0.118186007303047 0 0 0 0 1.25392272530237 0.121440651412686 0
TTC34 0 0.0776988458907034 0 0 0.112448731659537 0 0 0 0 0.0886334950824113 0.0517732857044772 0.0861774894970216 0 0 0.223500397759684 0.0933965622928216 0.0489205360679106 0 0.185609056758221 0 0.0267589906304048 0.149101948345557 0 0 0 0 0 0 0 0
ACTRT2 0 0 0 0 0 0 0 0 0 0 0 0 0 0 0.147068292453194 0 0 0 0 0 0 0 0 0 0 0 0 0 0 0
FLJ42875 0.22273532980209 0.264913494097058 0 0.317465002090645 0.102547414126973 0.395354600333301 0.152694844118105 0.1583344416898 0.263392630624544 0 0.412005376955143 0.35001626856963 0.037438874347646 0.0384131433040288 0.105856124436714 0.359876459203588 0.0654223131411558 0 0.229761404847707 0.418871052304444 0.186590564808539 0.265608520940871 0.0188420895373832 0 0.451323489277144 0.237646924792474 0 0.385228907671786 0.250036254740737 0
PRDM16 0.0722810404023021 0.356560778998417 0.416179301126284 0.448221191825659 0.225073753062079 0.437872226030266 0.172397904339517 0.170694233687083 0.101110140905556 0.0834169483706162 0.275286021054179 0.173834852347424 0.121304706929786 0.108683554268896 0.397535751091562 0.319926554694192 0.181476616779546 0 0.205301168607994 0.168091293286353 0.0685244358954965 0.289649174652325 0.190951081164789 0.0583498867534866 0.0843659742669982 0.307637190838465 0.229089507025041 0.351583102844032 0.615413472139267 0.198326929620739
MIR4251 0 0 0 0 0 0 0 0 0 0 0 0 0 0 0 0 0 0 0 0 0 0 0 0 0 0 0 0 0 0
ARHGEF16 0.247328442844612 0.133727118346228 0.0668430879889718 0.2043924150513 4.36002006772918 4.03955955725571 2.46186116867825 2.52704280290184 3.29376480227365 3.9854913223529 3.91384682426304 3.57965083026229 3.16256293128027 3.33234846806238 3.68563745339835 2.48820391679513 2.86023977983313 1.65737018914686 3.05247501978549 1.70151357130965 1.61797076878001 3.12230827221127 2.05531020440165 1.63789769016573 1.17008529198643 0.039265457801502 3.50901169789865 3.32833815447545 3.53105701261107 3.09650138263006
MEGF6 4.17422263419487 0.196214215005048 0.0503887152868695 0.209462099756273 1.18508632782681 1.18892625101247 0.524400733433857 0.387933770264529 0.501948616353675 0.664216121927815 0.874121780065046 0.806040234137268 0.0544264747249176 0.275480316915068 4.34606334699985 1.98884098920068 2.55839254791283 1.98101601286202 2.44416346672699 3.4485362678487 2.04169506800026 2.5783856746142 1.40885856831978 1.68728917163466 1.64384233983585 0.891109615830925 0.790591064185741 1.86661130027101 1.18727367556632 1.58376937959598
MIR551A 0 0 0 0 0 0 0 0 0 0 0 0 0 0 0 0 0 0 0 0 0 0 0 0 0 0 0 0 0 0
TPRG1L 4.26850176568201 3.73197607140915 3.2842638904199 3.28978430926335 3.60795756475449 3.51451366043187 2.71568913898627 2.83208390461104 3.68450458623578 4.21261602725523 3.81930031066739 3.30592675808482 3.54301325462319 3.6426553678895 4.10091038764691 3.21632292895772 3.70499365905864 2.99603978176173 3.72929172398859 3.66109969351289 2.81404380193157 3.49798273114395 2.92800261397828 2.47774207903144 2.60082160251805 4.15017783175178 4.53066383371993 3.89400283481279 4.59270219984212 3.78359285007755
WRAP73 3.36560715981925 2.51265419476312 2.78194716425037 2.63694241343223 4.0355447352694 3.98615605178442 2.80504888995607 2.74944845425971 3.73208464431373 3.33842726736609 3.48715187699322 3.64389081404022 3.58848078761654 3.29841198074787 3.69588248975317 2.30324593879874 3.58278479293334 2.62958743282162 3.53360072324958 2.44010705730496 1.98219958885963 3.66336739258873 2.40149394469764 1.49829682876161 1.07854152365486 2.41551531287763 2.89812126567262 4.41624525070024 3.19151527596143 3.49886356361895
TP73 0.110681282799445 0 0.0402268493898444 0.0948359981111618 1.30330147467977 0.688673633422028 0.980471387906777 0.618229256900079 0.697267631209149 0.633740874105154 1.31430788811787 1.11840624231639 0.716781112391659 0.741338405532057 0.946923955036218 1.01998651177856 1.14266829693145 1.43385146502678 1.31299038216061 0.0917312430851796 0.331006913812978 1.59766465160543 0.935325467194342 0.150468692938153 0.15375994720646 0.157012656285823 0.111387133282723 1.44137192668434 0.345268054423253 0.734865233247478
TP73-AS1 2.83824385610936 2.30490816634908 2.1668953689854 2.34973326510823 2.44289573687757 2.55377580209316 1.76946285944739 1.73046171365474 2.54951885649565 1.89189741347874 2.17210342844014 2.25030069210362 2.01925000083415 1.90057123649523 3.27550177129545 2.71988435206313 3.24138717330813 3.0528784006251 3.38068789562862 2.34805958014031 1.86954770093622 3.56315813040281 2.27314285930808 2.66257239438949 2.94888674188592 2.377287587771 1.92103637310291 2.41984088204406 2.67062282777136 2.75445355973285
CCDC27 0 0 0 0 0 0 0 0 0 0 0.120894673842395 0 0 0 0.0937474304229621 0.0749585879041662 0.150585670846441 1.56978271242413 0.196589419440415 0.104335049363558 0.0632069178547963 0.231007156270462 0.0333485697688523 0 0 0 0.12752763228494 0 0.0567101747855105 0.103635406724962
SMIM1 0.681185665461156 0.570751441184165 1.28179912396321 2.1984030000924 0.753009708420978 1.10573170868359 0.924760446904808 0.830124680512702 1.1747515501825 0.870751359363245 1.12163877584566 1.50084283537941 0.568374612950259 0.80456163527082 2.06660244019211 1.34337939452925 2.48400146192739 0 2.32025648598155 1.14548182226552 1.19604672649278 2.1157623989437 0.855172470078974 0.539510227432374 0 0.725468076361132 1.64587685539214 1.97317041018994 2.15831117218559 2.76371537957979
LRRC47 4.2825806573584 4.35086494601727 4.11117323721139 4.12390618427196 5.89732514511147 5.7264252657374 4.71429498064816 4.70018999931157 5.40452850672964 5.31092536958449 5.50416272491525 5.35648542363194 5.53821221678784 5.37104999636706 5.20363577908856 4.59065590842414 4.92420442497204 4.8856426906647 4.9371890021361 3.90144618419719 4.079395179282 5.34633288632379 4.36732213620793 4.08340911889712 3.96454649855644 4.2095781338588 4.65770287881974 4.17978172924497 4.9535679031253 4.62087961135541
CEP104 2.6614668695406 2.64072040486064 2.30623307050776 2.31995891556578 2.4430151313412 2.53525173333853 2.21758126403674 2.19651891866961 2.71821913070233 2.40542061251357 2.61402425388145 2.554866313573 2.58326393003453 2.43712651229754 2.33638908640129 2.03791983763332 2.49706047232556 2.89430945716646 2.41492298081496 2.48065289118484 2.22393527974807 2.55376843096802 2.10021069688691 2.26950000125538 2.3865212749855 2.70740330962583 2.03401845839062 2.24445783916093 2.72301239639237 2.51667833160796
DFFB 1.34085277263744 1.101421485612 1.46925042549312 1.16152011100903 1.60938620530704 1.97204191612689 1.03475099113813 1.30778405470453 2.00436116085513 1.67808543031525 1.96378482483249 1.4847671586444 2.06356851786313 1.73770839085853 1.48033751353775 1.37792887873281 1.85487336880684 1.83103407190332 1.64631936312415 1.65742507107787 1.36716415268537 1.9978849020773 1.17282030827787 1.3396790066724 1.41947956451659 1.30349437218339 1.28270074166154 1.71377498495986 1.71136715089842 1.69108744095189
C1orf174 3.55347109752358 3.57647376510483 3.34253910102593 3.17100181178033 3.73841117147008 4.17716835263478 3.42151685863893 3.71054748285468 4.14577526171348 3.84780653839999 4.09405867840252 3.53990323581025 4.19110462970862 3.80537501089477 3.29381040673856 3.2795693539728 3.57637701460747 3.51437478862241 3.69552619727517 2.7722995282414 2.91708225813958 3.81630274086894 3.25445647858637 2.95620351724123 3.36685093066197 3.76091284825726 3.3250438346634 3.69080816821231 3.82247523230804 3.8407754063496
LOC100133612 0.219623914183146 0 0 0.0823670113164577 0.101692831940181 0.583867560683676 0.356685846134021 0.434885988360845 0.640561701366113 0.155834703999464 0.436790815323086 0.0778559115506545 0.247767137586407 0.214548845623209 0.104982171738324 0.335761066287111 1.06109183501101 0 0.719661849528942 0.116854710675763 0.307768902775089 0.71698913903348 0.259467746175759 0 0.131676267298217 0.276240560818169 0.34292902394917 0.799767036686568 0.59695135771144 0.893121417877405
LOC728716 0 0 0 0 0 0 0 0 0 0 0 0 0 0 0 0 0 0 0.260046136664261 0 0 0 0 0 0 0 0 0 0 0
LOC284661 0 0 0 0 0 0 0 0 0 0 0 0 0 0 0 0.0399689505581364 0 0 0 0 0 0 0 0 0 0 0 0 0 0
AJAP1 1.27494146896212 2.35149547293294 2.40476963398895 1.28249318225273 0.970425198625901 1.14648578998882 0.46898778834348 0.833639008709482 0.833046322969999 0.401445885919102 0.127612547025742 0.463118105462861 3.00134828963601 0.724626699518547 2.58934164072007 1.90578218013107 1.28845306522186 0.776624528042853 1.00347990822383 1.27415429391005 0.740337844767689 1.4054859665156 0.883970304944596 0 1.12405677693022 1.95005775686236 1.6780764135276 0.76949248092534 1.27702064545411 1.49663107597751
MIR4417 0 0 0 0 0 0 0 0 0 0 0 0 0 0 0 0 0 0 0 0 0 0 0 0 0 0 0 0 0 0
MIR4689 0 0 0 0 0 0 0 0 0 0 0 0 0 0 0 0 0 0 0 0 0 0 0 0 0 0 0 0 0 0
NPHP4 2.34196013703017 1.69934729547954 1.94957975391427 1.84417672631265 1.91752723171726 1.89099914979077 1.00890992569101 0.863427867993437 1.58345650312973 1.5392084513737 1.6118994473331 1.71866629992616 1.02848428528649 0.840348015088893 1.60147783772768 1.02049153382435 1.67863985447729 1.38719708466965 1.86245932637446 1.53299014306363 0.840185242808262 1.84855383962808 0.829688845622975 0.931021118511424 0.648320015719237 1.77444762401802 1.43663626188648 0.970213132231653 1.39449767900496 1.20106921784666
KCNAB2 2.30936247989455 1.49378565392839 1.61687990889665 1.74181642683941 0.719999969752168 1.28123532663078 0.354490526617239 0.43912841444286 0.647629496198837 0.519691852531114 0.583870448261579 1.48847387665255 0.125483681138972 0.113343914755086 1.74135480238777 0.954894591925317 1.85143523673245 1.56413912236457 1.75634442259552 1.83625945176352 1.06732894470474 1.36211636060566 1.00578800794748 0.584314104065423 0.416359844428707 1.37210517119776 0.453976850723997 0.206231859736353 0.585671170802216 0.61214769937727
CHD5 0.0753948925676184 0.0133443524113135 0 0 0.237091308253298 0.205065898913 0.134005866865791 0.101704260174906 0.0819677039532741 0.14608950177883 0.10952558224208 0.129326148759947 0.0555639873865284 0.098288973535801 0.687548971412969 0.467939890555486 0.744980830210523 0.863829055114074 0.643836799823074 0.0668188459535727 0.276659834303934 0.790239893815483 0.484703237227381 0.473271552797534 0.483344753136776 0.0666101547683011 0.585397167340329 0.163389237879266 0.545213226981529 0.246269435918323
RPL22 6.35536695497016 6.66669979174933 6.70977310785294 6.40996789876922 6.65121820159418 7.22417536615489 6.94341737331775 7.07138727610242 7.41497268925685 7.20483520663138 7.21407622240119 6.98089358154203 7.46621924493181 7.41239201283219 6.63804197007084 6.83511561525822 7.21937183899279 7.77838601066736 7.29065478316031 6.54877876179365 6.80857811790842 7.25994094408401 7.06120375740828 8.84286572408485 8.8756602839423 6.65167457127096 7.0815633267008 5.75663104051734 7.35309388158935 7.29965678703961
RNF207 1.63715114439082 0.931281391154716 1.2401189034366 1.58073884563012 2.1015458702196 2.27781220850369 1.8247963605971 1.7299486008023 2.08457116054218 1.27073823010708 1.83328277871422 1.72913942506768 1.3502313140781 1.12918408589306 1.48914213135016 1.34127418369217 1.90190372695322 2.07647700488487 1.97335044647399 1.64742503901129 1.239642441879 1.99175673965382 1.19160054937216 0.244112544048567 0.239026473779043 1.43319983641438 0.545343724812359 2.45373353930534 1.37122428583846 2.05184190177106
ICMT 5.44507445671317 5.08084949833532 5.05265933709376 4.09513114151111 4.460768770546 4.70321700555726 3.90739064321945 4.14279734300144 4.74155866878022 4.96234542105922 4.75683649504795 4.19280173710104 5.37544263433502 5.16108148227718 4.21761848535105 4.16681183562429 4.71023888498379 4.5932342386847 4.74038253517041 4.44468031710289 4.05165921993005 4.67578770916225 4.1049236837009 4.75694321312777 4.72362954774812 5.17504947939326 4.94884376791555 3.6713160205776 5.26368422363862 4.55209421021056
HES3 0 0 0 0 1.88715090129717 1.30172810500281 0.391212307420698 0.720092807552717 0.321064527769836 0.665884804414942 2.09150012762915 0.951880929019588 0.429945838372618 0.440845918237266 5.605618780489 4.28131249085814 5.615560488933 5.70493834460287 5.55716191988625 0.896523741329575 2.5593743370703 6.00845327373639 4.0297973952109 2.09193335414056 2.16024255599073 0 4.53343252796627 0.18311932288801 2.01570807789741 1.39879361900932
GPR153 2.52902630863774 1.73428257348145 4.42264341057384 3.59718550575186 3.88360126743994 3.52558031659132 2.64687000349777 2.01526204890392 3.00907301265278 3.54157678827838 3.60394081081293 4.28560196280903 2.33433943990693 1.98314867033008 3.31000994999715 2.17682698942289 3.08800078133241 1.99993507726239 3.10457485258751 5.24761616144557 2.66755155906249 3.03119578848882 1.7652673986886 1.25604447382644 1.1256312661213 1.15666196005797 3.76365589830134 1.78372903293869 3.49372418003087 2.22923104998113
ACOT7 5.60759959169208 5.28168712387309 5.38477857062542 3.97660192654196 5.42839367466748 5.41322510279745 4.01188023468552 4.14119570120762 4.72280479943671 4.82912904698788 4.9771379370012 5.14126110916052 5.3264798232674 5.30959822174998 5.56721077561656 4.87064583276585 5.42989376503707 4.5111833686246 5.51322542700853 4.31222951145607 3.9907098536436 5.72303151566228 4.76894650170897 3.87920583288471 3.80170706574386 4.85823468815551 5.50872654210461 3.61397947892528 5.80525375618036 4.91591283224596
HES2 0 0.0308405978976858 0.0449380789561307 0 2.58576778066592 2.59236852932375 1.90711756177408 1.87673106345402 1.85482949540544 1.02878836861098 1.79942721141246 1.22018134344458 0.966070856224492 1.09971263328929 0.866603388025879 0.711850800945555 1.10143493311363 0.920153026079988 1.17725447825454 0 0.711568911703675 1.20078053700737 0.88858311912433 0.118607840189201 0.0591892612169234 0.552065183086691 2.03241827169984 4.0432570025244 1.8882425407528 2.46007413060665
ESPN 0.148669938657609 0 0 0 2.03620790706799 1.95307150065607 1.22507128446077 1.31364638353853 0.957433248644535 0.23994421913563 0.870301584880538 1.02120964098998 0.186948002617674 0.328388424071658 1.66160824160162 1.33544895461505 1.99291704245282 1.96861058170653 2.05489708683992 0.0630519778595695 0.642717280837024 2.50769824592517 1.29500590623924 0.653654404270401 0.687930523508939 0 0.252821329694207 2.05610486263222 0.413970953506408 0.903792594667685
MIR4252 0 0 0 0 0 0 0 0 0 0 0 0 0 0 0 0 0 0 0 0 0 0 0 0 0 0 0 0 0 0
TNFRSF25 1.60444618584589 1.50696746934144 2.06303692486982 1.49054445948755 3.98083875818019 3.51625473555042 2.3129874788367 2.60825807520073 2.61730318522901 2.83464650137138 3.039764829818 2.73030301603703 1.62194167244251 1.72131578182636 3.08123394412401 2.2535597207485 3.10608026022513 3.30970152857158 3.06489836805897 1.21109320648314 1.65677550103498 3.49041609784208 2.06179347526815 1.20135784093296 1.16126856083998 2.38380657333506 1.25771066852029 2.94058587004575 1.69968932159982 2.39386645754719
PLEKHG5 1.64807422865463 2.61061975270997 2.8530075716275 2.45234240059633 3.3802598313537 2.8717056792718 1.90144425332958 1.97217061639226 2.12983360917423 2.3436409088733 2.88339012302539 2.60635220494275 1.33274802783398 1.47111460830208 3.56011574482485 2.49909325758563 3.07594501528946 3.14757860325943 3.10847427520837 1.49131438961623 1.62860564032786 3.37519794527419 2.00290050611349 1.62140253383749 1.02453954221644 3.04697990814441 1.28422390677548 2.34029164931521 1.72629501017813 2.46918008094468
NOL9 2.4229541679267 2.87607289650955 2.98063589362499 2.01149206072069 2.96292838610505 3.22385344052398 2.76021455813484 2.81695189001325 3.28330101329276 2.9676740157223 3.18346110628777 2.78267694834195 3.37408519892683 3.50029217673417 2.52566299661692 2.65342236558172 2.86481608713591 2.90735410714812 2.86499036226196 2.45817724032929 2.56130658264021 3.09342833999214 2.67224202319051 2.09465496496246 2.3180391229293 3.15288593297044 2.71315250268122 2.87875672539524 2.93723138289073 2.80517067791844
TAS1R1 0 0 0.135938925385245 0 0.274521695717831 0 0 0.0413292048690973 0.0476675066343519 0.0766116304382885 0.170605792847477 0.145455735870368 0.136967528564204 0 0.14086763559005 0.0408517611490674 0.271876223820017 0 0.21068684932596 0.0802791705758774 0.0456652293293831 0.129194375038547 0.0504084982522484 0.129271673195362 0 0 0 0.0724526917632121 0.119506514963404 0.0402803036078641
ZBTB48 2.48242496160019 1.82147348751655 2.1023725872089 1.7886272500063 2.42873735987849 2.38293280591429 1.62556040219654 1.68561727147022 2.22815990172892 2.18876487590506 1.72819045825431 2.23037826618553 2.44724063259989 1.93129349571636 2.95711411718855 1.90956575582295 2.51671110469046 2.8798037721273 2.47206659900643 2.32772185049791 1.31518942266752 2.71311730131384 1.72675711900973 1.66760605505216 1.87798762286924 1.72419185404009 2.27479539695921 2.35815147818725 2.36321313758603 2.5046890300062
KLHL21 3.39550705923893 3.76421874791166 3.46070325276249 2.59987714619812 3.69567095170673 2.96491609814879 2.02481964172108 2.07941224724342 3.00269892038771 3.07288097644285 2.84884223844335 3.44872919151151 3.60487786842884 3.23714608392836 3.76624531081727 2.1365293757854 3.07054904600098 1.89380097186986 2.78496665997014 3.08327294734492 1.38974300803076 3.21002097394997 2.17530742201505 1.34634423424322 1.45745771131157 3.35308611631935 3.64126856105303 4.05798739196081 3.43186895902398 2.96346487590011
PHF13 3.46279834744749 2.96268967651941 3.12023082587727 2.76144698232664 2.87374037289688 2.61252235636213 2.10138450433619 2.34888108950083 2.81658537166556 2.93188725108104 2.65888553522239 2.25013997333684 2.53193784358467 2.40117170181345 3.24266499849696 2.80761664441664 3.58001278897785 3.46849208679368 3.74467778931707 2.91899486228858 2.51104291040977 3.74453786969855 2.8005996846058 3.25658197148797 3.10096755891304 2.59200008656316 2.90951967437151 3.32047745730372 3.61551046488412 3.37523965657103
THAP3 3.32122100106519 2.78597524207913 2.7540579812474 2.5832085605119 2.2702000003144 2.88243567761228 2.20483559779905 2.19386319002012 2.49466137246969 2.33891212443292 2.56087633167338 2.87920191115367 2.35454243198547 2.42866233227646 2.96053765763822 2.03274973361709 2.81976013704873 2.56815860873936 2.48588274980454 2.57535106023579 1.55988333124832 2.81120795103862 1.72580222166833 1.41055277120249 0.882474024068868 2.89531813409981 1.62432085082627 2.85011731151176 2.0975029275441 2.63921595310157
DNAJC11 4.53769986577651 4.79090233319204 4.51230907100711 3.95745962305711 5.58554547216597 5.43438136389743 4.59698879533736 4.57381681725238 5.24627886219831 5.53555844372504 5.55359089832784 5.37140203941045 5.59419320631017 5.2528508423245 4.68405006772756 4.44038749692541 4.66675091197189 4.4816541459688 4.8832591197533 3.83501452602152 3.95320935561977 5.13533785653182 4.47767732756531 5.04240795417206 5.04140946440041 4.57372594664755 4.83714600831161 4.14892597206238 5.00982637846039 4.49291709222293
CAMTA1 4.494076338755 4.64025650666249 4.93912312131056 4.39630336770707 3.76006122968783 4.46292918989928 3.65354159960892 3.95369360647719 4.18153195504744 4.74091676973945 4.86444865411652 4.01625561292797 5.15103887067431 4.87758230570247 4.07745665240059 4.45533379667722 4.97356995011739 3.60692778267485 4.92814762383839 4.74026378950687 4.74683406351033 4.86449817884777 4.51935318953652 5.41397311914775 5.12210530179998 4.84746581688893 5.07363602946975 3.09144935038035 5.19154291141509 4.97445589102068
VAMP3 5.45139246780962 5.7093237246797 5.28716936237114 5.19268734377955 4.31731854155417 4.65463602852797 4.39358094497138 4.71051442195428 4.88538889097622 4.44369283932174 4.50917642889315 4.50510968174969 4.73015082384196 4.34962004817769 3.95232424660418 3.84422494284969 4.37060371935044 2.96039123338058 4.18957947753681 5.01737411422727 4.32958288875942 4.10304436587412 4.05390199475507 3.84748586155841 3.77992154806063 5.94330014965667 4.34266140767003 4.81807850432427 4.8354289468852 5.32222381706026
PER3 1.76127250609238 2.02090040103133 1.84483554621301 2.35856786718996 1.07194797027342 1.21697007679998 0.973437884563295 0.874024174621476 1.22756242192486 0.852294539307511 1.03052677698408 1.20884184528032 0.579146349654656 1.09793435549016 2.15045894435098 1.60822731716453 2.31970174217488 2.28636960989325 2.54645494958059 1.24362643310135 2.1745726033357 2.5571037009221 1.70031541905999 1.26028465520338 1.01692414425782 2.53747002499688 0.479796557904608 0.302834906821994 0.410491988078697 0.272489077444155
UTS2 0 0 0 0 0 0 0.188897141543169 0.368157064377427 0.223867338077951 0 0.393886221711299 0.317109534567312 0 0 0.897916494133091 0.450755708920518 1.35286584761787 0 1.28494640319876 0 0.269425793411446 0.769373144975235 0.280271019376986 0 0 0 0 0 0.633211708707605 0.263541664402102
TNFRSF9 0 0 0.0626664889754057 0.0253866235550696 0.181867119650745 0.63820268900762 0.447172910274765 0.389791458232188 0.725660023072936 0.467240868936779 0.754501877022263 0.307766571694897 0.153085429977237 0.227670849008375 0.0968307214584606 0.38906233095237 0.756382855119765 0.252633645507694 0.610604635141807 0.141532193509398 0.265736926213617 0.608498911613537 0.237579625808883 0 0.0825810654230827 0.460247690869764 0.499706616450928 1.0310704827698 0.817357204108143 1.00148521113962
PARK7 6.97522892333859 7.08330911916708 7.33585480093028 7.06298513586133 6.7832601955813 6.53830224756233 6.25981857370116 6.33957034229761 6.74518353936549 6.77756437230572 6.60467627450699 7.1795309548671 6.93814462107902 6.72049737048235 6.82713307343459 6.35522069733124 6.90571191329765 5.41364823661203 6.85274796480088 6.6748701931693 5.89667388710348 6.99319881891737 6.2730346624499 7.25147294253309 7.25264651173548 6.71097169717361 6.73633427697511 5.82838024573197 7.11770543070149 7.06544306293743
ERRFI1 4.02658762234808 4.07452256227149 4.93783870360397 3.99667797961637 4.78165871387417 5.24451796808808 5.03385904802855 5.64301629682837 4.78184752427695 4.27561797697824 5.12544860103599 4.27122395959884 4.70607739446149 4.3331088254413 5.12891611355488 5.26193693916091 4.9416791425043 4.8165177910772 4.41800774389567 6.60027272739908 4.88571101372218 4.48060119465562 5.74502214903726 4.27779138346034 4.57448908189632 4.56012186046602 3.37837983259119 6.70536974112437 4.9516297546989 6.86289767001989
SLC45A1 1.30745767025222 0.398058080059175 0.764076888029228 0.952411104484573 0 0.0837675290675159 0.0974156825243286 0.101084853806545 0.152981630099261 0 0.0372069089676715 0 0 0 0.974632830398813 0.739392761217088 0.99024549707255 0.912713472359994 0.836258643718647 2.10440040539659 0.839768558795626 0.83070964476375 0.608053166992712 0.393350297403741 0 0.656654703651996 0 0 0.147758650716747 0.0473865034385852
RERE 4.09798995986264 3.94541106078359 4.01643391824213 4.145710058105 4.46791850760279 4.13665897211434 4.51374338459426 4.55721400854701 3.86431492884962 4.17064616868597 4.54154581420204 4.42566070941087 4.05817793479155 3.71182525700246 4.45395210013849 4.85005928713714 4.36915236490487 4.61478639324977 4.43428127196812 3.88180163947941 4.27947129564447 4.54104394149519 4.40612165202262 4.18972178790166 4.21249152148565 4.27656366230643 4.53460948337054 4.34708449312493 4.42293264576536 4.24182493300795
ENO1 9.57835759440761 9.44017152336998 9.18903135266531 8.22182875848853 9.42145895944679 9.08484558388208 8.52343649885959 8.47554295022674 8.92473532032501 8.97692779424027 8.71670973347023 10.0802312720193 9.48182767996342 9.14479332985912 8.94450416915461 8.72449679988629 9.23417555843969 9.51654707425355 9.5475597206369 7.62230811306767 7.62236668807226 9.87126766270223 8.75734000173943 7.98225207842276 7.78671396810591 9.12445479955525 9.53614811807991 8.43543274357406 9.42093287922033 9.23218825435164
ENO1-AS1 0.35409553329575 0 0.580513107688478 0 0 0 0 0 0 0 0 0 0 0 0 0.283778384402024 0.533849367167446 0 0.375274136999245 0 0.16568559086095 0.556982597950595 0 0 0 0.387156269230872 0 0.351285704880985 0 0.683701843351856
CA6 0 0 0 0 0 0.0813566724249824 0.124856408785056 0.190155905901093 0.0762539694636769 0 0 0 0.110095661764372 0.113004584330058 0 0 0 0 0 0 0 0 0 0 0 0 0 0 0 0.175826042560418
SLC2A7 0 0 0 0 0 0 0 0 0 0 0 0.100501244306783 0 0 0 0.0556853098677615 0 0 0 0 0 0.0603363089090271 0 0 0 0 0 0 0 0
SLC2A5 0.133197610826528 0.0552859066429767 0.0802951364080289 0.362412656737366 0.298262986422416 0.488946827375367 0.131128485749077 0.134505244262522 0.467022746601567 0.29135837333413 0.107124204373565 0.33511618978783 0.363578170931326 0.275227607980233 1.30390346334619 0.098341936366449 0.447654304656372 0 0.559749248281576 0.482846218387144 0.0740344627389626 0.140240734502526 0.114344234854952 0 0 0 0 0.16281200059957 0.102940798000334 0
GPR157 1.03595463604853 0.34759762978367 0.18049671433605 0.282464714633773 2.38606043953356 1.83202717642414 1.26417608755176 1.36099347464297 1.19841243003673 0.698875432867803 1.32906617445069 1.14068705318961 0.883755305164354 0.659099795087163 1.24213906193565 0.782203050124362 1.27941780647425 0 0.989064872015535 1.4255720948308 0.389527164636677 1.21521884873021 0 0 0 0.305084501316102 0 3.94606643123668 1.41384858948943 2.62743407789457
MIR34A 0 0 0 0 0 0 0 0 0 0 0 0 0 0 0 0 0 0 0 0 0 0 0 0 0 0 0 0 0 0
H6PD 4.2225109235621 2.51955700071544 4.53443518018184 4.69882966020385 1.11534625915726 1.60210526178013 1.50463564548635 0.97874916685284 1.65961407163115 1.12932918244763 1.28291420019037 2.15746739915922 0.931022631860178 0.462120393544343 3.39960725510307 2.28357512836662 3.39435087605222 2.23226165828407 2.76161080055832 5.24518378549816 3.04222407376299 2.66996783970822 2.4518942104587 0.613273264786271 0.62057515034908 3.05335118629867 0.519611345500745 2.29195711642981 1.68929916053589 2.48264696273776
SPSB1 3.16231317436417 2.46824443284486 4.95790067293797 3.28493308174407 3.2325993642057 2.8159422038446 2.52582333225294 2.83402549971705 2.8096860816366 3.02195580928175 3.34229730156785 2.78748888399028 2.66959148368943 2.28851507947009 2.39205084306737 2.0675285832793 2.18675408458318 1.8728208813152 1.968076002372 3.15360431737283 1.65548006247255 1.5642903602776 1.99020700577031 1.24251104851091 1.25853701481783 2.47301016642796 2.10855791018835 4.27572970438537 3.1255172064723 3.77533504787758
SLC25A33 2.08564899760429 2.92923994202226 2.77881412884462 2.27460756836389 4.32430657999379 4.05945046188911 3.01478196764249 3.20232995038571 4.13906832682454 4.22285091939558 4.08220866441871 3.99247841266746 4.75982694642337 4.75856435677384 3.37404206272797 2.38441734319421 3.29184958491901 3.56066604872892 3.152722097726 2.97786237990457 2.28120564698279 3.35800796494156 2.28842648687086 3.49227622481919 3.15120614503108 2.444863158278 2.56672749392757 3.0201856965146 2.57621010474843 3.32854927500974
TMEM201 2.94061029926923 2.96342233399257 2.53502523594752 2.093012470062 3.41735296907403 2.7851110853072 2.05329904842124 1.97430536533869 2.651389285382 2.93999568464259 2.87653462714482 2.95026496674055 3.26745639522205 3.22851703951898 3.5392084513737 2.56182222581117 3.18761732653024 2.38593347696017 3.17429135629532 2.76688557955094 1.80415684099774 3.34448624232404 2.30681051132797 1.75324510128494 1.58170795973421 2.34048536121917 1.75896829256602 2.89702545768144 1.97349372460375 1.9937431892507
PIK3CD 3.10487337672602 1.81174639048276 3.14886741696852 1.97119588578352 1.72834721140532 1.8591545729422 1.08053487556347 1.06558609743355 1.40286949446039 1.0974894433417 1.46013967696636 1.50101614738877 0.889625397174783 0.637852259288986 2.62464136524285 1.90710602198319 2.81157172795141 2.34932564257063 2.64219786898981 2.81591352089417 1.79254304690811 2.74100093411675 1.88536350855152 1.41832489907452 1.81518601259272 2.22780575542224 2.04837221673126 1.61209767483555 1.66669751969739 1.6140030448649
CLSTN1 5.86224556074709 5.4937401891106 5.47766761459472 5.23470057407277 4.85587013199154 4.45642505922834 4.09722310451662 3.7167824291103 4.71867944986417 4.54864006734401 4.49380742530563 5.56878002002092 5.27611323597907 4.89074337288577 5.39801168584628 4.78832029294703 5.18701548758425 4.76556126624866 5.24035631191188 5.13996466113081 4.3238744197187 5.25780644640025 4.4614499791716 4.38632122977131 4.42404868442908 5.24177155478983 5.11423790962987 3.6388268549053 5.30781829165136 4.47273469812978
C1orf200 0 0 0 0 0 0 0 0 0 0 0.0502642992940707 0 0 0 0 0 0 0 0 0.125614207338588 0.0765556747979131 0.0499333534722744 0.040479652135321 0 0 0 0 0 0 0
CTNNBIP1 3.16560970486473 2.46848166011626 3.64419085620441 2.81947199632773 1.99040671363253 2.34151046170525 1.33201470071198 0.986220141008355 1.82219579302504 1.74843976416809 1.61198440531213 2.46703944612789 1.64403622688175 1.376262596185 3.44901852864193 2.2688415725691 3.23982876930051 3.32644530724287 3.32165828568677 2.46474667221207 1.61587295285144 3.41467407469472 2.12578994280749 3.61897861065233 3.19304627171222 2.81639286104864 3.27235619513286 2.1205111987365 3.69443450387353 3.40788159705584
LZIC 3.45756277441676 3.81744930506944 3.76138102427971 3.26585992054784 3.15075624662913 3.24203080192273 2.98778834708616 3.0047153087236 3.60704618582651 3.12806404310556 3.41132048037112 3.38126398875497 3.94801206293668 3.46795762251978 2.8461924097082 2.94145003717401 3.05253240411342 3.61876723364562 2.93243162721986 2.94352567951476 2.58201157796708 3.10151729632613 2.36072666074497 3.599198754543 3.66099704996081 3.90638075328329 3.12408490788213 2.91544250167459 3.55667464663168 3.70865076668708
NMNAT1 2.08821624049514 1.78591457968417 1.99128147135735 1.98503402925309 0.981439143202607 1.98214116344786 1.7558105316517 1.57912703588629 2.01765115463416 1.12346093381998 1.62568196120516 1.14066742330577 1.66757426597502 1.34792072717686 1.31725196366753 1.58856953438437 1.96796537501566 2.61337370216762 1.95895771514851 1.87219048431105 1.6162306438938 1.8333637478009 1.47821597128711 1.26708629034088 1.41101941345205 2.14069359642487 1.74828088485193 2.38658749073894 2.0093758395361 2.26273381305411
RBP7 0.388498160961743 0.641413775980415 0 0.295261053107544 2.39574284524209 3.17127409182664 2.1015761243135 2.4545944246454 2.42207418782395 1.91321686864361 1.66222373265108 1.7806292626397 2.00465599052268 1.64753556000807 2.27983675190691 2.3446609301653 2.41280049021906 0 1.82808315586705 0 1.5959046186231 2.26080552450365 2.28810750846066 2.73612209237739 2.25077061596416 0.411799345669053 0.48922230111712 0.670618296003672 0.609143152456921 1.20242399074153
UBE4B 3.97651944571582 3.97242614431831 3.72751753251854 3.46866150974097 3.94929212895485 3.88126327112024 3.42624730805193 3.43764722088546 3.62678954637581 3.99244215630514 4.00553472880779 3.74270690150243 3.96808153351714 4.06539997747876 3.79877634690891 4.19657557134662 4.22238726884496 4.09865536105336 4.28477321469253 3.05045468066841 3.79788455899235 4.50334237406423 4.20264496145185 4.79375545478424 4.49348082014449 4.07701221764256 4.42883917681215 3.60265878444465 4.13623240865207 3.97201249731127
KIF1B 3.3842156242818 3.79145986427985 3.55434326566276 3.32343780639904 2.9207029902958 3.52596862103309 2.85433682516038 2.69165922284601 3.43217907229256 3.59459632011842 3.42808609743142 3.60295565115891 3.58244761617671 3.47652426493729 3.57683652169437 3.76532256972595 4.09220743809709 4.37290335739118 4.12998358441221 2.87952345770032 3.53189294170059 4.30513150087299 3.70636477950913 4.36190869257824 4.16869016737518 4.15276751926177 4.60742501062382 3.28727872104108 4.69967932848006 3.93369537541908
PGD 6.13586521698133 6.60626454538726 7.05426242587754 6.26962043126512 7.50278407801065 7.19861201606641 7.08777044195721 6.96729543735916 7.07737119481018 7.51700791928115 7.77090831281314 7.70244284065357 7.32269432311648 7.28750923378589 6.52657122537788 6.65998162590662 6.62600246554058 7.05566204214484 6.80172775636644 6.20953329651829 6.30558207885262 6.85084941862185 6.67791691978174 6.85806805168439 6.67643667575754 6.20337149705885 7.02948601526821 5.4392674062166 7.31334563232493 6.81107279585045
APITD1 3.32734245560982 3.16124920901014 3.42653716348785 2.6341355292948 2.84438163546693 3.09325253968933 2.59691368064848 2.82718897795955 2.72328550477764 2.84686635258145 3.38477235523935 2.66265669862949 3.46670541886874 3.25863499895305 2.19114569959415 2.64797525761836 2.35457910313074 0 2.44505127501067 1.70546042859817 2.47153865989197 2.75587033726332 2.51098722949467 3.62763018252073 3.25984041286884 3.38692955705858 2.76796406534495 1.52023113378025 2.86103825687786 2.31154670954293
APITD1-CORT 0.514331356876162 0.435832317007895 0.220707606723399 0.530447352365314 0.901551605646326 0.622162895375114 0.453040245413149 0.37607585263935 0.845980534053041 0.835180308652587 0.629716578587362 0.000211848539923469 7.84996623749324e-05 0.192459318997393 3.04669459725604e-06 0.437936126418538 0.554267616748459 0 0.748182972127274 0.378142024031027 0.682558915269254 0.361135006406173 0.734208857189711 0.438754865893531 0.735261342182919 1.29123222843514 0.279002900896893 0.452585946724745 0.343854633219789 1.05662514396925
CORT 0.307834171491303 0 0 0 0 0.668789018813791 0.494412538106649 0.0847476137263631 0.189284375981426 0.250477765258882 0.357907778606721 0.802587809875663 0.521372417002831 0.424503995328826 0.464312776605073 0.184432650207035 0.326184109222935 0 0.683265265444192 0.261089063297108 0.402981882228145 0.736834302943644 0.376740460652647 0 0.587080744812061 0.181237429277179 3.54619313972268e-13 0.267013157171187 0.817387495739859 0.673212668860611
DFFA 4.05632340364753 4.26733353692287 4.33865973388237 4.06387392263524 5.7966029450833 5.74809085079959 5.45880522186905 5.63130512786388 5.55310856269815 5.30452929441515 5.66524778927924 5.57652516116763 5.11342963507908 4.6933810165825 5.5607455197236 5.37250640898617 5.20171618652685 5.72517127211169 5.30215817380448 3.44280419443012 4.98628349914707 5.4520912994502 5.02458563827827 4.38844443209923 4.17869870850833 4.29700794927485 4.62912926840256 4.37926745291881 5.51712448580564 5.25227561562223
PEX14 3.92855982716227 3.83713591392318 3.81115245158095 3.63817812461911 3.9004031394244 3.82344367219591 3.55152832201086 3.60211239003115 3.34116030095055 3.40714469434646 3.66296880928333 3.90250776999997 3.81736743783865 3.73456873045059 3.67759844312074 3.58284499477697 3.71309089972463 3.47700373998213 3.82294424227614 3.16393984613521 2.87505656864186 3.78110787568376 3.1953066478818 2.426106385066 2.34271971300178 3.77349002749556 3.24159768061433 3.29211766226199 3.79100134977338 4.02250097873237
CASZ1 0.0960633170030466 0.115503407646029 0.0855648396950681 0.102161987380013 1.07579273778504 0.751887854861605 1.00752563264377 0.794534812302584 0.58643714294437 0.641310184660337 0.78565265620144 1.16513371860584 0.435378967548053 0.590207251156268 1.09675436364012 1.41528273659121 0.94844984249334 0.943394023124146 0.89917640404333 0.0992733869875922 0.634850653875389 1.05501513250057 0.9660583014463 0.766150730488483 0.506020969619257 0.145801342331752 1.76741326959979 1.71161384149133 1.63212859309436 0.905475676137215
C1orf127 0 0 0 0 0 0 0 0 0 0 0 0 0 0 0.0730728539257594 0 0 0 0.0400061368576339 0 0.0164976035590323 0.0934177925780599 0 0 0 0 0 0 0 0
TARDBP 4.97235721138606 5.29455826138375 5.07655054428217 4.56210196453323 5.03367847910612 5.10707685399176 4.82908336855166 5.04370758293784 5.34752747407801 5.60882402431128 5.34777194131318 5.09772876920105 5.87949258057855 5.93313589254181 4.82491547493478 5.07785823528323 5.14032876576087 5.88800040454221 5.27744921470538 4.86371053416678 5.0764051720871 5.24594814539204 5.03768970644671 6.46625514256912 6.49125986641836 5.27848291163067 5.65686243228679 4.54664138743924 5.41929280338188 5.14212748469833
MASP2 0.7689092490857 0.730432149394307 0.648976163302388 0.671969944234006 1.02010744864796 1.31491110152345 1.4231747515708 1.1859236178324 1.22495402103268 0.847677875379496 1.41001540305702 1.32995595625429 0.982141163447864 0.701221668856691 0.867565198992761 1.59943206204733 1.3595211704276 0 0.99288224694328 0.729058482526938 1.11814706061894 1.34772234261523 1.30654223423781 0.545082717345552 0.60680415941544 1.1534616419423 0.570752412501386 1.04759422493648 0.853590119049289 0.983827245724447
SRM 6.98307340541274 7.23216186640448 6.97145158639538 6.28192446474697 7.73249986029087 7.50663684895675 7.01591677210688 6.79513053820052 7.24836405246983 7.47108988979455 7.31428867104573 7.63977480861515 7.5871024133487 7.47514975087177 6.61168732553974 6.18012796507242 6.355729891802 5.7925066068676 6.5925302914259 6.03825179429019 5.31956735806683 6.62202545524519 5.87242494536934 4.95952906777389 4.37796357249601 6.75352431301749 6.93184849425291 5.74961203166298 6.93269901456694 6.99641134487716
EXOSC10 4.78997958888132 5.09087036339213 4.98355913713697 4.2143502088438 5.21384883243999 5.30652838162055 4.8562786059214 5.29293999536185 5.05379341351556 5.0958991093372 5.24875113310054 5.12931187055725 5.46945297258172 5.09644740760613 4.69169048563396 4.79695589165116 4.68420158980811 4.54568424878482 4.72309979670081 4.04148831767009 4.58100770745031 4.79756815290598 4.73664816633887 5.02891829165075 4.95120077390447 5.12687789552631 4.61068825220561 4.70991368365893 5.06068728629811 5.00259901702286
MTOR 3.8468342672016 3.75149585687182 3.46644440625049 3.26303741144533 5.41601211626008 5.18303386438491 4.11501659124533 4.42967621470866 4.63073162535153 4.89510384925133 5.09097195686484 4.73457414954252 4.63781308559868 4.53008947515888 4.13536248465685 3.77586176346294 3.97346433537819 4.19315669311332 4.04441160646509 3.41200781662305 3.37036797358347 4.22071689199892 3.63669421621368 3.68210131055645 3.41050664138745 3.63533649470517 4.12537007273716 3.99672316706147 4.34654564496106 4.13670818286048
ANGPTL7 0.050162027722326 0.0605549016245314 0 0 0.39481702672937 0.403664749741351 0.294386075917424 0.242361045793056 0.508838329892566 0.198267830783354 0.293670646559753 0.131692464452026 0.0633437538701803 0.299161411714669 0 0.107659215968233 0.0379296744842478 0 0.190795620311815 0.284534269241404 0.157910360709279 0.0786964484463323 0.0639134652375413 0 0 0.197233838222153 1.91642696136891 0.444493212144569 0.346882023261301 0.554708682476215
UBIAD1 2.7788582737697 2.54781502216981 2.36813135568876 1.89149306960591 3.05851738511474 3.19437865134111 2.9762793080181 3.15783277143095 2.99182384508083 2.84138747112464 3.07028455694729 3.0420979707928 3.56207142800884 3.53657516079976 2.539191077475 2.83733375106313 2.89810578301805 3.23726236059097 2.99722736293734 2.66531317501513 2.19783080147646 2.84788268867636 2.39761405773506 1.87356124598439 1.96290063120573 2.34903967191774 2.77879100477334 2.31883452771525 2.48924234286279 2.52584587802272
PTCHD2 0.0206896533450945 0 0.140836231578841 0.167449137097379 0.525462552010554 0.505336096651461 0.192749669541461 0.159230032338962 0.182568995842902 0.111432005361987 0.36332248906124 0.160458142085124 0.175298478646403 0.381893550527073 1.27243532876986 0.927227464465677 1.62637371746327 1.73203470179244 1.74569341416781 1.00834345852933 0.583903173740564 1.99750558914862 0.802993871461473 0.430377345567344 0.307913422391473 0 0.240869927093056 0.0930042190717764 0.773492559425665 0.286458920328428
FBXO2 0.853649997500682 0.655355492595307 0.325251695425151 0.748110821656719 1.71078549897503 2.23088853034219 1.1276861005453 1.0879787246419 1.22766715276469 0.410554941980976 1.09739505039589 1.80474747214844 0.505727347286141 1.15834349084008 4.97539632087651 3.71904102619751 4.53589120983901 4.03567669029112 4.70466727310899 1.77980181126124 2.33032032136494 4.9593945976631 3.59674436018107 2.91608486610331 2.94732951984739 0.479653786261165 2.38330339216737 1.96878381664546 2.0483024588061 3.1162033761036
FBXO44 2.86860380402159 1.57562697817732 2.11537289569915 1.9398584413376 2.43187965369472 2.58739619698088 1.75175934266609 1.41128522352954 2.27074719890263 1.27442866124957 1.85148321129494 2.60749839642626 1.51953184039934 1.44548835298335 3.47264373006415 2.62720292035847 3.43582191823438 3.80548851671114 3.55694435279489 1.95701936725231 2.11034987882384 3.71928202675161 2.33056987270917 1.54448044040985 2.16751529239043 1.78156534848922 1.14287737843499 2.09297865422869 2.09847345905792 2.31880271994222
FBXO6 2.2411140782084 1.31221208223522 1.21649832383516 2.31310070414008 2.33768255188475 2.93045728564083 2.11480010164193 2.16633624588279 2.54869061530985 1.58170795973421 2.67179834060317 2.00295449750751 1.74384668298993 1.8637561202988 2.26339503451731 2.17754471563075 2.46115395494087 2.10996893747822 2.50014937906593 0.905276952825272 1.5301506677142 2.8629512141874 1.78068384934168 0.590236958353195 0.167518503735217 1.84555428080683 1.74535782064378 2.79864987100883 2.5608958913194 2.58089799858852
MAD2L2 5.53408339711424 4.47992250593953 4.62813199558527 4.02107991045764 5.73578209893329 5.69109861073709 3.98158783052877 4.0084958528943 5.09879429851664 5.40584944412632 5.22475804639882 5.63541776185296 5.54540007249946 5.19309753984235 6.96408667690488 6.18763514030473 7.16670540390252 6.47529245003653 7.24941689650257 4.39832984627584 5.26706006473301 7.60564989047089 6.04084203185357 6.5612207260404 6.01891230761839 4.20641661305331 6.46503085537918 3.55006336316472 6.54012493809245 5.57735027077435
DRAXIN 0.185513913892317 0.221826361646011 0.112651964277296 0.477882450230609 1.84687437381492 1.62889021902782 0.885802366354932 0.911390933162587 1.14662264056274 1.43985714099993 1.75617359898863 1.47885793761247 1.5684748201379 1.12939513060321 3.54269141236748 3.40270853556477 3.3919037909103 2.23504996763301 3.65984466010386 1.02290040211008 2.27581163231843 3.8008274398744 3.20501083025191 3.08915235072002 3.05693028838267 0.130874741968665 4.35718600628401 0.952743576460153 4.21473098301403 2.09522568269184
AGTRAP 5.57143714980468 3.65107465927536 3.90143652983329 3.9545127378212 4.94773627960773 4.82975317404493 3.56018913080792 3.51240389345129 3.94457737394104 4.44107839511491 4.33554042290529 4.50659559541559 4.16150882444129 3.73226919950145 5.00438003895022 4.21028754803391 5.01756564301437 4.22700937863888 5.27753848394387 2.91275715296926 3.15790389509546 5.21968353843204 3.89343016922574 2.89782513110202 2.84253841584135 3.68189898322411 4.42619765104661 3.50318333736647 4.92318722071017 4.50704614710095
MTHFR 2.57132246288201 1.14655747524176 1.45411797360912 1.47276328690865 2.18578093229619 1.9249359882668 1.34055087553589 1.34638395125832 2.03672134796023 2.05684360619195 1.97834575003511 2.55798592585803 1.57444548504054 1.30032290526098 2.05880135361619 1.31039247553059 1.96447996057294 1.41940405390063 1.99711172067517 1.33692317407908 1.12336822499247 1.98650923541373 1.08770723006256 0.91048554084398 0.987998209588405 1.37651266128848 2.07813500606691 2.18257153825185 2.5776390987323 1.89720556809231
CLCN6 2.38454720209086 2.15993590350321 2.00541795394505 2.02112789434274 2.57080049188651 2.54452495223562 2.6828519218194 2.50166333465029 2.84696260443977 2.52168397621801 2.71550684338915 2.95059158854599 2.26607888450808 2.16441944463518 2.33254181725383 2.33500296363518 2.6346374081985 1.77819175186802 2.61128099129417 2.27609462029497 1.97054815340393 2.57509445760318 2.20154604227699 1.87945876202024 1.85773024288895 2.32269252070408 2.4452711550272 3.36661317212209 2.3185424481816 2.52121661216041
NPPA-AS1 0.471693160593947 0.450001841065936 0.267471077587178 0.420346574606518 0.588373804525955 0.697492724581469 0.65744793793296 0.547757781804829 0.524319485666383 0.232814226822959 0.923881659135852 2.61462484064184e-07 0.576097369193421 0.26871583837997 0.3858782723561 1.56884344232088e-06 0.241924363736877 0.312711636418606 0.289744773372657 0.437976595200599 0.285022185134071 0.0965024621099374 0.127300067831032 1.063219897812 1.0886640211683 0.640352537734442 0.271743583798572 1.40148848355343 2.88250467715958e-08 0.423246837449711
NPPA 0.148689459958198 0.177952225169333 0 0.211326249278781 0.250286137179036 0.265508908979284 0.558192190644704 0.494712567632305 0.648141433022665 0.677935744342966 0.234725708714781 0.19426107301529 0.181856945021353 0 0 0 0.222458371602323 0 0.151353590225479 0.287815049616751 0.125025092753569 0.233192307325663 0 0.590063498013349 0.316079689683039 0.544406250981575 0.641730978134747 1.28514769020877 0.448391426007769 0.154273406575759
NPPB 0 0 0 0.500605262149987 0.985227895501397 2.06709140765462 1.09749618545865 0.810351788539349 0.4574587619805 1.46269104778153 1.26010396296163 1.20519229857159 3.84214413958303 1.38144950823982 5.96645353990585 3.67925488074982 3.23964702398945 0 2.94388945379635 1.10203322007491 2.19348790661689 1.50926512240761 1.26282399746435 0.406769572369555 0.39491797419132 0.202630857949592 4.91243430670657 3.56131391535141 5.07101178520098 4.73825442699758
KIAA2013 4.79015167072199 4.57937326706739 4.66064914804875 4.26015365558418 5.50414683107461 5.18707489075231 4.10534284028622 4.0448224924638 4.75329966414739 4.90609689504836 4.76143421648838 5.23229236208915 5.20971848522082 5.1950522566089 4.97944005808644 3.85278790735342 4.6258023412829 3.40933119035303 4.60900434807381 4.39135530534338 3.24281436000947 4.67626176567413 3.62172369718201 2.87403755640354 3.02666906022707 4.40178062574058 4.6145390660233 4.36751784401438 4.91607053073203 4.52985841864051
PLOD1 7.0559006009213 6.36530234935554 7.13670408202908 7.3762295982468 5.55848194040617 5.15806633486139 5.07226875920633 4.53513226661872 4.73467710842197 5.08601092941931 5.17161116739626 6.06458110919057 5.09333199055613 4.76445231912134 6.05441438791731 4.72752297816116 5.58488134684263 4.79436387640286 5.2710894662656 6.11795472102618 4.78870658882774 4.95844831563063 4.74210324987045 3.33841157809237 3.07204404289051 5.97616426606736 4.6525553296199 4.20119471324 5.37148916551584 5.04082669274091
MFN2 5.02222575606151 4.96255364990423 4.84559542655978 4.3432088161535 5.00438902843249 4.89465772439352 4.13038728642418 4.27663809939773 4.93290684329073 4.81171762399098 4.6538167174525 4.87902934443311 5.11024629946747 4.77954865075085 4.18952413082585 3.64293256935849 4.2285801451955 3.89441035660098 4.20099862189035 4.11400047387657 3.3940654593373 4.13408126434517 3.43554192307751 3.99219740202415 3.52269607924345 4.78608923864485 4.66339585861152 4.99176218075067 4.85149920246126 4.587934994911
MIIP 2.96110282707859 2.94422876875926 3.14094058185293 2.8296080759086 6.14408104936914 6.0137838154331 4.61930735778417 4.97678061882331 5.02108435347701 5.28885684826875 5.66928477162164 5.36531459900882 4.98857108426485 4.98917080445261 4.52960233980945 3.28541109695826 4.31704352606971 3.5763165422516 4.26891341575756 2.311712355014 2.921163990701 4.55192815733683 3.16381911669813 2.64206382668255 2.04594614871461 2.45365980047026 3.64554027426848 5.10532188534899 4.39432892292489 5.04516335160322
TNFRSF8 0.0948189765587665 0.532124420889713 0.412996084870667 0.816859347798819 4.4059855544945 3.8164870715814 2.96654490377643 2.66520173319952 3.55433098526456 3.85122932778494 4.0293910420531 3.53630161932382 2.64718094181227 3.04432591761719 3.41835458662885 2.49733133523027 3.12454816230609 2.11803739280542 3.22373916667086 2.07134393871306 2.444221787319 3.31390028629422 2.26603989335819 2.09431039882302 1.30939740704465 0.118464585006108 0.877052375594697 1.14619901335248 0.824747490331405 1.22458365288419
TNFRSF1B 1.32110841129195 0.540110613743752 0.288844005721812 0.235865502910425 5.30716983698111 4.97425396272813 4.55693822366927 5.79125928211394 4.25032494998495 0.398424801857445 3.86994048021006 3.68349435057335 0.991684915252094 1.73989993512297 0.621000158280168 0.724135087428858 1.34783004047645 1.92334317519961 1.00316324522178 1.02009322130714 0.538309698133329 2.07421769071037 0.855618215292968 0.201523459411966 0.424206204928691 0.895496518926622 0.745233028782419 8.4745942248259 0.492719735398975 6.04394375334552
MIR4632 0 0 0 0 0 0 0 0 0 0 0 0 0 0 0 0 0 0 0 0 0 0 0 0 0 0 0 6.98108773086169 0 0
VPS13D 2.61471926576634 2.53461695303662 2.13446410704102 2.25186146178454 2.47262813496266 2.56217402816825 2.17295148433221 1.96493088016319 3.06843693411016 2.52038955964102 2.54633640702213 2.77017995149617 2.4431902253498 2.37558442377511 2.29953187852069 1.94746418405304 2.38225776248662 2.20906963570362 2.56139701680704 2.16167166493666 1.90782131452856 2.45445755979292 1.92960922941284 2.15290377528944 1.97019472221999 2.51258846326977 2.46211515713931 2.8551704762758 2.53553045055208 2.50743439707934
SNORA59A 0 0 0 0 0 0 2.6157176120177 1.87367935413869 2.0025837158966 0 0 2.98092647455916 0 0 0 0 2.65626066916069 0 0 0 0 0 0 0 0 0 0 2.09274530337352 0 3.55722626442917
DHRS3 3.34851288453084 2.91980914429076 1.82615591914651 3.23227240469018 1.50038906710295 1.85739982021837 1.97748875566692 1.44647857309188 1.86646096019268 2.12311655671132 2.07887963169348 3.15558572229132 1.89521729813582 1.62989745646973 4.44055360843161 3.09461105424578 3.02444025338828 3.41734081580454 3.30542630788795 2.16766942887766 2.39987380914479 3.22160490714428 2.45580984642244 3.16984324640691 2.93658140780362 2.57907633601412 3.58784500925428 2.55408289883574 3.53601558867909 3.37040982475677
AADACL4 0 0 0 0 0 0.0675004978669565 0 0 0 0 0 0 0 0 0 0 0.0559201523170919 0 0 0 0 0 0 0 0 0 0 0 0 0
AADACL3 0 0 0 0 0.522895402443106 0.206288132287813 0.020196224085481 0.197228804815876 0.0480524186913423 0.273766511951558 0.0668895048405131 0.112366122694605 0.56894754852355 0.108640737493971 0.243533821966415 0.235858152284798 0.475866217639309 0 0.110052218510899 0 0.205341210692738 0.0664606775108762 0.193795709279173 0.25257551900145 0.0659072702166877 0 0.191633394082097 0.165393600838433 0.383796622002156 0.241209285945169
C1orf158 0 0 0 0 0.544488353723695 0.1118013457033 0 0 0 0 0 0 0 0 0 0 0.180105840302562 0 0 0 0.0511565689104256 0 0 0 0.482027339302024 0 0.290887926411306 0.113522484681669 0.255578077657383 0.124343885440065
PRAMEF12 0 0 0 0 0.915461241353723 0.542911758278141 0.0459458692200191 0.138638871353913 0.208454831148883 0 0.101130988978308 0.243084086010862 0 0 0.806842055871166 0.31139034601754 0.32016693240979 0 0.308885057411764 0.246393492997233 0.103545040562741 0.100475811969067 0.196228066567835 0 0 0.0664244424426071 0 0.0596352052915603 0 0
PRAMEF1 0 0 0 0 0.204940739824834 0.387098905040728 0.199386525508082 0.0856192233963017 0.18411395431303 0 0.0417264634252027 0.0699219564016652 0 0.0228457320200393 0.525531708546418 0.291370162013469 0.139565103979601 0 0.110552605538535 0 0.072271846667669 0.0208752323799056 0.122103081394323 0 0 0 0 0 0 0
PRAMEF11 0 0 0 0 0.356892014229097 0.562027942882568 0.163623674568016 0.121968790209067 0.108505454895739 0 0.0860205117321142 0.129254657403714 0 0 0.15594606812414 0.222395306723644 0.177477742956984 0 0.203910267917913 0 0.118170322416785 0 0.0395239035226422 0 0 0 0 0 0 0
LOC649330 0 0 0 0 0 2.88584374641319 2.13004785474186 2.535353769995 3.0263680712515 0 1.99922073425723 0 0 0.295864055043605 0 2.27858847063926 2.85733611558065 2.44751307702089 3.00495255714088 0 1.72421805326116 2.71392451666054 2.32714984578215 0 0 2.76951152298286 2.69499382144721 2.15118340984964 2.94738376110872 2.78633707165668
HNRNPCL1 0 0 0 0 0.187016438054192 6.23738602683042e-05 4.78081017397324e-05 4.89720290581555e-05 6.29887101804883e-05 0 5.41916573607299e-05 0 0 0.000115921659993516 0 6.16464846935836e-05 5.38537908339524e-05 0.00179224279550023 7.54032269034051e-05 0 2.88116306958681e-05 5.42707140769717e-05 3.92250464919423e-05 0 0 7.27671256275859e-05 0.000184628625007509 6.12747180195976e-05 7.41657472455954e-05 5.49207678619911e-05
PRAMEF2 0 0 0 0 0.613691943462049 0.752764002903889 0.334465304066246 0.0651695690759679 0.325159572466959 0 0.0564704665844826 0.0937036272718815 0.0880474046730229 0 0.713076378644621 0.150039692774153 0.294056645941633 0 0.232654617649379 0 0.156003041794148 0.083349000741423 0.0342562905653514 0 0 0 0 0 0 0
PRAMEF4 0 0 0 0 0.632829361264142 0.410197804987805 0.190135673150158 0.0950854894086407 0.0873468778543911 0 0.129036336224554 0.0829227231661757 0 0.0338712025880524 0.272662253996557 0.258219802067514 0.175966523423455 0 0.0792979563228263 0 0.0694977417115997 0.0166631864886591 0.0526166332171103 0 0 0 0 0 0 0
PRAMEF10 0 0 0 0 0.254499714540232 0.201548551462399 0.0551084511749718 0.112248673696771 0.0819517566202552 0 0 0 0 0 0 0.110982687403125 0.0582976521039639 0 0.076855675631026 0 0.0319367405010033 0 0 0 0 0 0 0 0 0
PRAMEF8 0 0 0 0 0.143669000024761 0.271412528025193 0.0588260077562655 0.01551269848837 0.0356094123321037 0 0 1.0116921209445e-05 0 8.4621173718836e-06 0.508913357200832 0.168761399516539 1.57464976288429e-05 0 0.0758463960520259 0 0.0256403391989083 5.03613663166895e-06 0.0916421590285593 0 0 0 0 0 0 0
PRAMEF7 0 0 0 0 0.140434461624895 5.07601877533238e-05 2.69801032702228e-06 0 3.60381885705065e-06 0 0 0.0373393446801769 0 0.0939871074507982 0.0363191915493816 0.0232979404551937 0.0979467571358938 0 0.00165385174650641 0 2.45864879226474e-05 0.0442209156080645 7.32763148084729e-06 0 0 0 0 0 0 0
PRAMEF6 0 0 0 0 0.834579357078448 0.605660260315781 0.149620969611882 0.250740909181614 0.127432410900109 0.0312190129730247 0.0492248045295086 0.286743966983772 0.0284677356573028 0.0536190757570805 0.571216627283983 0.258826425677191 0.117148443596015 0 0.119383138085177 0 0.109430769968897 0.0179740578087792 0.147899286987081 0 0 0 0 0 0 0
PRAMEF22 0 0 0 0 0.071682502096198 0.127673687826569 0.0294141542501721 0.0305492353838052 0.06966078907555 0.0564658884361096 0.0165747638606639 0 0.0259213586904285 0 0 0 0 0 0 0 0 0 0 0 0 0 0 0 0 0
PRAMEF5 0 0 0 0 0.494965445084787 0.525309193083073 0.158122416781893 0.183528436964295 0.117424827843034 0.0287275570733088 0.0452612244733064 0.117723896282037 0.174265785663616 0.0494172051743018 0.318953077782363 0.239316158202847 0.0542083408963602 0 0.0805786710712632 0 0.174747715839916 0.016512722168719 0.160569149903586 0 0 0 0 0 0 0
LOC440563 0 0 0 0 0 2.48213837473815 1.54451506083747 1.74223046889833 2.59055651161119 0 1.20578034937367 0 0 0 0 1.56525108249372 2.43590057376307 1.89389414289171 2.48719819317546 0 1.21948762093173 2.26095602974086 1.50755110540498 0 0 2.4660893532901 2.40681691003416 1.57243860417055 2.49364989557635 2.28647311485529
PRAMEF3 0 0 0 0 4.78000142543644e-06 0.092334920150124 0.0571216642163678 1.8041034475502e-06 0.119334262518184 3.1649376284281e-06 2.27302195413386e-06 0 0.0589322373500581 0.0433407248852105 0.0970211936658027 0.0132349839374282 0 0 0 0 0.00742452003534399 0 0 0 0 0 0 0 0 0
PRAMEF15 0 0 0 0 0.36657680559642 0.00084686297203204 0.113423000354483 0.0889444239257795 0.0268232838916709 0 0.0591763834167217 0.0898898219133376 0 0.0148210226005396 0.0890157707431203 0.0576388066756665 0.0376504223716835 0 0.0202821489538066 0 0.0625967280996128 0.00825253059074555 0.0366911092458405 0 0 0 0 0 0 0
PRAMEF9 0 0 0 0 0.365817934809031 0.463078335820985 0.113495013823857 0.0887386377702898 0.0267594154851476 0 0.0590369357885523 0.0896863397598247 0 0.0147868941945594 0.0888128435451582 0.057503646580655 0.0375610277885983 0 0.0202336390197577 0 0.0624494594119321 0.0082327635129031 0.0366040463380946 0 0 0 0 0 0 0
PRAMEF13 0 0 0 0 0.000902142381623318 0.297221943259014 0.000339501213685422 0.000366819169723915 0.000410849895189561 0 0.000380027951538085 0.000654245117658159 0.000668204006466735 0.000686947351547075 0.265943310741283 0.000342038314918942 0.000356301673654278 0 0.00047221634256158 0 0.0959241500204909 0 0.000301439832584555 0 0 0 0 0 0 0
PRAMEF19 0 0 0 0 0.137476899223053 0.203068315738984 0.0379570767867364 0.0394174985609929 0.160143143166649 0.272683750325115 0.133839807605834 0.0712128029998084 0.441235926721628 0.39228774417551 0.141866972872167 0.0325407099073752 0 0 0 0 0.0399756862608276 0 0 0 0 0 0 0 0 0
PRAMEF16 0 0 0 0 0.0647755419781844 0 0 0 0.0627551702090993 0 0 0 0.0913968109723478 0 0 0.0800039027643597 0.0824452244557839 0 0 0 0.0152706139591052 0.0294574091103197 0 0 0 0 0 0 0 0.0377916713886382
PRAMEF20 0 0 0 0 0.000309528753399205 0.000149495855852695 0.000119220690420012 0.000126035402522669 0.174071434050017 0 0 0.000248771310111538 0.000238289014833785 0 0.000331320149641587 0.000124080287417296 0.081783276590209 0 0.000169821179514723 0 7.02522000223164e-05 0.000133556937739032 0.000104931184817598 0 0 0 0 0 0 0
PRAMEF21 0 0 0 0 0.313500115266774 0.333522200026393 0.0644509439024224 0.145810470436763 0.0197544268747655 0 0 0.102497561723133 0.0488166350262709 0 0.322923787869911 0.15292453698287 3.26870597831194e-05 0 0.150750723538777 0 0.0943903995521829 0.0310608814320034 0.0499846376269524 0 0 0 0 0 0 0
PRAMEF17 0 0 0 0 0.0660947028342631 0 0 0 0.125416892650053 0 0 0 0.0932336060712405 0 0 0.0816716272846674 0.084161711464301 0 0 0 0.01559619110089 0.0300821982136527 0 0 0 0 0 0 0 0.11280767206637
LRRC38 0 0 0 0 0.104169700142011 0 0 0 0 0 0 0 0.0749936505305008 0 0 0 0.251920222838708 0 0.46439956616675 0.119701718394339 0.0246877535390662 0.223177857992082 0.148145367476616 0 0.258120884967877 0 0 0.20991994353159 0.0653649566699591 0
PDPN 1.48532377384394 3.5624500352352 1.93682824442483 1.55193922812304 4.86273900896648 4.83238371654913 4.85379110122215 4.38690749071108 5.51633353887633 5.23883270721796 5.03801469018672 4.34347888926864 6.74072522352754 6.5242784212037 4.43739421461045 4.80593213560014 5.06666615308929 5.13749532659573 5.49664449654809 3.10832873878449 4.42619765104661 5.17037377009464 5.02145307639383 5.47423159829558 5.17976182810899 0.79567137438076 6.27637941398781 3.25662423809166 5.96395031970079 4.67400295718403
PRDM2 2.80668494381735 3.31809264573905 2.87704137831788 3.80446664273278 2.86002916248689 2.86811976799713 3.29463545144133 2.99091130668174 3.48021341162807 3.04134988351595 3.11479343990817 3.53442272914821 3.28140597275863 2.87944699885762 2.69280656985914 2.78704164685211 2.63737839487229 1.95578147299233 2.59666327010315 2.72175105752394 2.7906573682367 2.54722523888081 2.73306794264648 2.81265840179822 2.80541009546429 3.51407174917564 2.89423377795933 3.27521568665414 3.30045030790044 3.38030278204573
KAZN 2.27166471097723 2.10704504062763 1.32757240381574 1.89475181002713 4.27485054833081 3.97301423807381 3.36534959744511 3.85663717062581 3.52568053419503 3.84923869270338 3.91005144160287 3.77274080300396 3.94127536686611 3.62829533892459 2.89782900253428 2.2407569932267 2.27377844525848 2.13097368890683 2.57390041315399 2.7932550047189 2.22549397087073 2.65456385617182 2.12925993363965 1.70880524381954 1.66365885809372 2.39818343277163 3.30933482863436 4.18222350435782 3.63838667688289 3.22290963783426
TMEM51-AS1 0.118406641021594 0.0729287081797942 0.0271192225278641 0.0431189480211136 1.68777289919516 1.26148267445971 0.941931116352616 0.730824261340646 1.33844723528587 1.42200688896593 1.48327664053694 1.2943296075494 1.76006761869848 1.39412995747549 0.330322042556522 0.26956223714916 0.586580297142864 0 0.518181597615062 0.387899591081631 0.388372514951653 0.313850669954305 0.259619596125905 0.141504727691765 0.035907635312811 0.053630474205166 1.15524407147675 1.48574624570926 1.770393529492 1.36831018924948
TMEM51 2.32050200758377 1.40594880596058 2.03136696321962 1.04525423377421 3.78834117645008 3.70775668129363 3.02022659711956 3.12621134302735 3.52962107882625 4.20291133504416 4.08808221849936 3.47594090477227 4.4101104069403 4.23585723345396 2.71096398529925 2.25142825232307 2.43982257469877 1.09403333498712 2.7135396610454 3.0120805416816 2.07543336759553 2.15926749804159 1.9038712438464 2.03793389025697 2.04528219636737 0.522180321905861 4.33008507252901 3.03354281734093 4.74724237089611 3.92832294309349
FHAD1 0 0 0.0739142624172212 0.224358916527181 0.0377301138157364 0.321615284692647 0.179649899006453 0.200860871389389 0.343310028422976 0 0.258883095173096 0.11156995155556 0.0882368685979637 0 0.253004146941509 0.33092662747425 0.44736654534801 0.945535791355972 0.403200085901281 0 0.195653744784627 0.409218209742578 0.275656710125907 0.279524782831603 0.188229994047211 0.37665045642167 0.144802117724127 0.390160287103489 0.242489097867832 0.405931384106314
EFHD2 4.51411594639304 4.59956774395777 4.52304751220134 3.77683041798625 5.96419760207255 5.11604447345404 4.75890008970868 4.88655014732434 4.6923211793205 5.42094045613708 5.85819489612068 5.07076712712103 5.11652279234945 4.8861306415328 3.78091896844949 3.11438035232731 3.44723269655436 2.83346900082038 3.55386425265744 3.61953039353937 2.7432650544766 3.43394224237596 2.86822844328263 2.8203627985656 2.67530107488678 4.47607056075109 4.23548965417906 5.08295800139445 4.82158267270679 4.86879046023956
CTRC 0 0 0 0 0 0 0 0 0 0.189761316067413 0.114524413396074 0 0 0 0 0 0 0 0 0 0 0 0 0 0 0 0 0 0.155281640833557 0
CELA2A 0 0 0 0 0 0 0 0.0525988279700708 0 0 0 0.178230209446924 0 0 0 0 0 0 0 0 0 0.110538307356617 0.0456966782482231 0 0 0.0731628177102344 0 0.0657003769741761 0.0774520720021303 0.140723694924834
CELA2B 0 0 0 0 0.229212588643933 0 0.0991967542972814 0.0523830609877848 0 0 0 0 0 0 0 0.101766105521672 0 0 0.263024787834794 0 0.0578553136898724 0.110094325068387 0.0455088131893148 0 0 0.0728650655129248 0 0.188015985765355 0.350060412104377 0.267907285407974
CASP9 2.18856550525944 1.11493332985774 1.82382271581828 1.23991734275037 2.68168088754565 2.8426269120303 1.89646561618943 1.93694505314167 2.50739126335218 2.31359704867569 2.4610334321037 2.59756454472728 2.2249972244572 1.69820069450876 2.37332247206552 1.96838940048862 2.70259327443839 3.42475148010639 3.01422315891511 2.27568948351557 1.75051646756588 3.09264552590911 2.17011414239315 1.98660024811034 1.81505071707614 1.50086832374541 2.54314197142476 3.02496676081581 3.12348079922224 2.93935259643248
DNAJC16 2.19606561714747 2.28550875240869 1.92736174229584 1.98125353653612 2.29195122449978 2.52472567875545 1.79063443321789 1.9402005852792 2.70419471244688 2.6767932009652 2.76116610778791 2.03255227611331 2.66540186745105 2.45849224956466 1.98032148858625 1.97920955382957 2.34617116877248 2.50157162497822 2.35594655327798 2.70266862395543 2.27087574551226 2.491165568495 2.088918380102 2.40145298561217 1.99569435016882 2.5514471111447 2.43824760028702 2.17621743929009 2.86921799960386 2.18029747093591
AGMAT 0.966554501261348 0.560137761011733 0.723707956220906 0.60635789078403 0.56586327006059 1.75885319837387 1.30465121589465 1.36336734880731 1.74468639931192 0.346926262800357 1.55003380246763 0.300907400399692 0.863500026474536 0.834008909036371 1.46455849255234 1.79652715411797 2.02721422153379 1.85786557490743 2.14671712505014 0.891851541700035 1.45357552290062 2.46639219805967 1.64137030552865 1.23218796648572 1.24815225263915 1.31377406593824 0.963684963996774 1.98994552823373 1.19223204736912 1.48490117822776
DDI2 2.31925085571325 2.92017894732714 2.54893716536503 2.57323635851049 3.78798611577952 3.42239583300467 2.40747240420219 2.62614706360372 3.32688388696431 3.69297390804837 3.05204369481918 3.15066040176692 3.91624732369001 4.02967373462642 3.22699242967493 2.82200198947552 3.08312995338091 3.27370684393628 3.34467371137202 2.94496898573809 2.78005597753719 3.43551525403778 2.78047808868503 2.91359793849976 2.39775094725164 2.66882032739347 3.68788932790741 3.34922513459359 3.57951808930982 3.24866689498136
RSC1A1 2.0911412634229 2.8393025683756 1.95158033515203 2.32896568072937 2.8297947729168 3.06730829086158 3.05406875962417 3.34780878495642 3.29611082525625 3.57480390896596 3.3983859447092 2.86223514444321 3.66433492240715 3.44922327556625 2.93222373002218 3.17778866122546 2.98385642460505 3.52250777636681 3.06863298026339 2.72884348405143 3.51639342652536 3.11391048801197 3.39309901433642 3.08503197492469 3.25026885301537 2.75988019596074 2.87322064666408 2.99137944022865 3.52482846257796 3.19127048168903
PLEKHM2 5.07443693069915 4.37175399657008 4.20847824221171 4.0783707318988 4.15807037541845 4.11622334169096 3.58884053801926 3.49078831515414 3.80253445927926 4.056418788157 3.89453647097142 4.36398402890723 4.77196478726922 4.62525295245643 4.4512770620982 3.53825257610566 4.04828850681631 3.30853125530919 3.9070444748728 3.84503835396662 2.93966665485098 3.9725088594896 3.25152066105959 2.38179002670021 2.22759630626384 4.32426336979124 3.78927018643171 4.70418585737399 4.32694714647842 4.39726219208084
SLC25A34 0.588385318782143 0.126364999540117 0.290971651245191 0.281057239583469 0.579335610902956 1.33028302837636 0.744151621124106 0.74192081114394 1.25455171690813 0.315891944698492 0.874538890207275 0.750009581511907 0.728657184159876 0.750803709698215 0.595222923499632 0.809607888233301 1.10054040115657 1.23454423902831 1.1722186652983 0.332203797275781 0.668896100419117 1.26766762710633 0.598317559390224 0 0.0826435997434659 0.807599747241394 0.569529005952837 1.43515917512732 0.660580013939491 1.06817549779155
TMEM82 0 0 0 0 0.567148213759729 0.535170098817017 0.108030594199217 0.112084496005708 0.128790141112533 0.294270783982338 0.232023374544238 0.5965688182663 0.185420033448007 0 0.675653364825724 0.163193415402507 0.36537451581429 0 0.819562736209369 0 0.0936264277404562 0.33336991790646 0.189081913423234 0.175128544107635 0.170867254433221 0 0.186942933196939 0.438188505286131 0.731325765849253 0.29039963129296
FBLIM1 5.24789714059669 4.90900499815204 5.18293458002744 4.43683478008617 2.45895413872728 4.1261551634426 3.48720333932614 3.49145549891358 3.82079165850631 2.50293902284831 3.77917565703236 2.35472013731086 3.06682284040789 3.00557245405107 4.87594712298479 4.61917234570598 5.12736914661622 4.0231311296672 4.80043919907396 4.38493394657518 4.1445114169255 5.02194160015722 4.41733946543494 3.23271754260515 2.73507370238209 5.16281425588208 4.55434326566276 5.09936674811717 4.90148962803521 4.79689880320723
UQCRHL 0 0 0.449940585197665 0 0.432964750581177 6.83851062398525 6.2268861089044 6.47464208147435 6.63270735622075 0 6.7719779883054 0 6.20088487669406 5.89889276877184 0.568116766346871 5.3926952220084 5.60085846421914 5.1646173532459 5.67679771337787 0 4.76664816204304 5.84769380857228 5.450561340563 0.548967241588216 0 4.54243760149541 6.76724428144605 4.79534097406719 7.04567230539589 6.34281605384363
FLJ37453 0.677083320380689 0.666764770920118 0.325533785396938 0.361163086454555 0.439224180544604 1.04019107183829 0.813104337960056 0.390469590261159 1.04916373287315 0.560914472737494 0.858569892480985 0.886615696279258 1.22202551794636 1.10604674931283 0.506232259443062 0.668995915097147 1.40561666563875 0.821306122212676 1.87384862563316 0.554893320288157 0.691823568208044 1.27897198624946 0.618723545202352 0.750875725623997 0.485503081892832 0.564521577275559 0.905078972540881 0.796453228135192 0.961753702024803 1.03911733251175
SPEN 3.51245446287331 3.88272129510657 3.12761017000924 3.21871453263968 4.31317327978921 3.92458450415197 3.72076001294455 3.95199801687617 3.86827191110476 4.09713038009627 4.12070029522125 3.89793739842005 4.37945461560501 4.34491369300787 3.63143027830917 3.60734215119882 3.42480924731421 3.76317783469014 3.55485894801749 2.97577690600442 3.33108461526478 3.63232638751383 3.30790060268807 3.38337666847443 3.29364269289922 3.6798516336034 3.04238518929735 3.7534440852938 3.28540813759899 3.12208624596857
ZBTB17 3.69916292309304 3.10116427801827 3.78279644676618 3.06715682030961 3.58724496139765 2.92425954266046 3.00674503748452 2.96474239813354 2.90483858641684 2.64156452505923 3.09459585407092 3.48877205929985 2.62009369875064 2.4124672138728 3.48796219558464 2.76694492782363 2.7479738117247 3.34189468667972 2.93038537164582 2.8062436189695 2.36400644867189 2.8203137778826 2.53571954942841 1.72451494452004 1.37232809485673 3.37257466403094 2.73274459176836 3.53035795381716 2.84068276866202 3.03580159659185
C1orf64 0 0 0 0 0 0 0 0 0 0 0 0 0 0 0 0.525810305647572 0.462421978402458 0 0 0 0 0 0.174465224572595 0 0 0 0 0 0 0.140536550587402
HSPB7 2.54351073098272 3.77764064004608 0.817312174831504 1.86282032493609 0.564194740730562 0.370914175414197 1.38827221072081 0.962824395001384 0.400548859050215 0.772320644941184 0.491285652940523 0.904286779604109 0 0.0977390155064888 2.14164532100772 0.475950240392036 2.18517515435189 0 1.62589232759566 0.912937991945964 0.718509368082419 1.44261445752924 1.18152877474471 0 0 3.80711788840116 0.266877671176095 0.403472794090831 0.23424991533215 0.0766736032234225
CLCNKA 0.086556883828509 0 0 0.121962691793376 0 0.259726845586586 0.0619473066210585 0 0.109819072981549 0.0606318162468644 0.229464873140092 0.115839754421625 0 0.057037905743567 0.750721401380919 0.580684826089771 0.904924883480125 0 1.02444025338828 0.251714245748337 0.155192250068835 0.854296526466374 0.36358377748216 0.10293649930272 0 0.0453940413205652 0.159869399731999 0.314237110013821 0.048082420211714 0.171096635134088
CLCNKB 0 0 0 0.146060818802475 0.261882194307163 0.422892828920455 0.110500356354777 0.039234429971581 0.131725516616375 0.0728211723827048 0.12341762629489 0.203014424092556 0 0.0684134067814279 0.86620851187574 0.681903479695339 1.11524636774493 0 1.1482247813212 0.106489700711907 0.35000834522811 1.04587627338145 0.403345173075351 0.341552019859951 0 0.107386043347609 0.305770951386339 0.229957008584363 0 0.425121956136436
FAM131C 0.655310608165377 0.99024477083107 0.117792238480835 0.185470780392734 0 0.061939290657363 0.095387333757275 0.0503400926206579 0 0 0 0.0902087471816043 0 0.169055275127142 0.975269926065904 0.395980785534929 0.90202802995897 0 0.971265794049297 0 0.0556029949263697 0.907662134933067 0.48550823409359 0.155645624286871 0 1.066791848662 0.165585266151827 0.0629095896270847 0.276240560818169 0.13489079940694
EPHA2 3.71469611774121 4.16308003234509 2.65265398696531 2.06006122240492 2.87197963384593 1.95997782900983 1.72804675290248 2.68435646259943 1.43267083941018 0.617426382337928 1.29283474521514 1.51118463395177 1.29807760192101 1.32045001826104 4.04560896899775 3.19946976445322 3.26785336576108 2.94553466770526 2.76830291208245 1.63092728228638 1.76263796356478 2.87251162720496 2.90789628434097 1.93233335227827 1.51116438858385 3.91140397279921 2.65586469567835 4.49231468489253 2.15554848466208 1.83022286722124
ARHGEF19 1.88041909668915 1.05890523056773 1.49236083562719 1.53162350104445 1.00178062906323 0.931005228253661 0.770799451984532 0.592623991526754 0.851780617980133 0.648512381623906 0.808774659573141 1.02670092597187 0.508579759951039 0.553088159725717 2.9335820799516 2.91552854921434 3.88662818145682 2.97518259894488 4.18219966334734 1.58312429846513 1.29710922610437 4.36298880092535 2.49338090262026 2.46728469815413 1.92996138470864 0.840837832740632 1.34866867502539 0.869195490298322 1.12049792787702 1.34035147488505
RSG1 1.94582865979964 1.06179693077961 0.883008420628827 0.813261984064697 1.37320830671203 0.827714171421045 0.811156151611222 0.803099709878718 1.15276751926177 0.792732103885393 0.980874941832752 1.04674947189115 0.414760114492766 0.864837872677991 1.81317577348559 0.695894958396297 1.11023627526412 0 1.43120038473366 0.813709375276457 0.358364751892467 1.12256008151932 0.458108979261554 0.702132670373375 0 0.951529608422575 0.620182868576671 1.09201118574292 1.33019122614341 1.44954024574396
FBXO42 2.90814615558296 2.8187953546718 3.09260662773996 2.68057641258484 2.35949868085182 2.14125620366692 1.78071744013174 1.88141795023521 2.53850091628906 2.2396638249366 1.97825421509275 2.82680268428583 2.41661008116505 2.12636169527116 2.90253285258046 2.19580112546991 2.66366113493618 1.63154203139148 2.76764632423278 2.41562888302022 1.47075549784151 2.96879671628747 1.92289048025121 1.97500646093776 2.12119116689117 2.75510335593945 2.77517910317261 3.4452976443336 2.88961176984678 2.92405236525862
SZRD1 4.49148756728368 4.31806371473711 4.95321401265204 4.21993517207641 4.29830639580649 4.58053746786307 4.26656918325102 4.09070949242771 3.63344283557101 3.74019361702044 4.18477221875243 4.1194640846009 4.45769934501606 4.15645324887152 3.62551598384989 4.01948842959136 3.78417939238087 0.0371702128454206 3.99609945528144 4.05336335153229 3.77588282808705 2.535035192624 3.62712819484966 4.07619136283349 3.82566353245019 5.19720882831156 5.60622308293127 3.44408791154546 4.32055688316978 3.33432656681713
SPATA21 0 0 0 0 0 0 0 0 0.139837489233534 0 0 0 0 0 0.101529196581121 0 0.124009515696159 0 0.0561682776250285 0 0.0232404461490737 0 0.036240547653817 0 0 0 0 0.0521967603747051 0 0
NECAP2 4.80069803788265 4.59260055212334 4.65721696603889 4.54544949848326 3.52425177569806 3.80584961218117 2.86862158184475 2.80178361956526 3.70633162261742 3.76989865698402 3.82618236491591 4.14359749760387 3.59292340835905 3.49122458560404 3.61632240559046 2.76164696571322 3.70567938217098 2.67562852668737 3.51702367206458 4.20744779589419 2.73859059596068 2.89159416619887 2.59225130774253 3.32891112406333 3.20252586087672 4.72721799051459 4.20923499525918 3.48478262307787 4.63040547148232 4.19537909787006
CROCCP3 1.34577105271863 0.44019531527241 1.06658522000716 1.15522463866692 0.610431716687582 1.68072492481341 1.59763605034904 1.41101941345205 1.75062365415466 0.369813749570438 1.64655899815353 0.936035202338565 0.601842917643131 0.518882552498885 1.54503921150983 2.05900563784518 1.91198680088258 2.5636877536909 2.25868172750465 1.00753280857093 1.59536998302869 2.26700836142398 1.78014208983847 0.959376976512876 0.992432729501693 1.52326084045271 1.05443870035834 1.81378324304853 1.47355315270687 1.77953289240398
MIR3675 0 0 0 0 0 0 0 0 0 0 0 0 0 0 0 0 0 0 0 0 0 0 0 0 0 0 0 0 0 0
NBPF1 3.64483688900257 3.42995601186394 3.44826005139739 3.21540214416193 2.36643692579999 3.16234218061225 3.06106936305832 3.26110200482092 3.57944568000582 2.20270607503514 3.04893190196942 3.08774965445857 2.53820041923553 2.24398280865441 3.20214341887621 2.22653627367731 2.69181776284848 2.13407633437756 2.55227623140187 3.89257560135009 2.51709676272912 2.43971089329609 1.72042732441642 2.02299979696646 1.96211216906673 3.57544545915434 2.22903719415715 3.48216419570787 2.65289945387296 2.90184388783667
CROCCP2 2.64174022496475 1.94104619740069 2.19896868768226 1.86052187942244 2.88016045719005 2.98429950632598 2.4086711063566 2.32063774865006 2.91338539436074 2.33597196067067 2.55694190114776 3.03115166799818 2.24291036995972 1.79447825181382 3.45259938800867 2.57761976477526 3.07226189815748 3.0437906843416 3.27988874019479 2.79499802579459 2.21980045675327 3.44443516757309 2.20028462421586 2.53923575279179 2.24259336044807 2.44733057139845 2.02551788090574 2.8546619665082 2.86772846917294 3.12352218459841
MST1P2 0.545337793348849 0.0509011737585848 0 0.591568362479211 1.1978402351616 1.90680595501664 0.841818579298773 0.875101404384854 1.32862394970674 0.518089924597878 1.05502901959037 0.849340391691686 0.393882927702751 0.367426982977305 2.01381596705425 0.838641216358581 1.69726229260007 1.76207662347599 1.65230291965544 0.658769940460886 0.494792428458573 1.66739714257861 0.453503883095329 0.511531797802135 0.788420948648835 0.316200204451645 0.377904453823073 1.63806920200848 0.593382457257635 1.40271126383125
ESPNP 0 0 0 0 0.276953967682336 0.539307726781253 0.225885693677836 0.160150889866576 0.267310462367971 0.0773452830686473 0.0886706689857981 0.280041723431062 0 0 0.594902969496024 0.13950223854014 0.504749530074089 1.05014642161334 0.935925106908381 0 0.011667034567119 0.899789708813308 0.0715929950915989 0 0 0 0.0707561379950586 0.221309169078644 0.12064695261738 0.0851014074018012
CROCC 2.6880482827084 1.96301904838861 2.56095212382459 2.68281147967004 2.84240163832558 2.52268603704379 2.36465366914685 1.67156512617105 2.24420511804215 1.62445187262301 2.10683739933599 3.06313531886445 1.11394048392381 1.30646640775686 4.45158698797096 3.07339181605292 3.67800427719755 3.95642843312336 4.08116916664464 2.56173914884533 1.99656952397319 4.18293855153292 2.51994189884671 2.48480066470742 2.39477203699806 2.06115752025041 1.53608772349333 1.93021124923228 2.28339436643645 2.13429323701721
MFAP2 6.43782363321556 5.90534367838509 7.65738276644045 7.81874832548166 3.76144485469477 3.48632822991177 4.81268304275289 4.12260646265104 2.84381103178566 3.30922567374781 3.50703345742995 3.95984432785696 2.28235676980875 2.65539304788202 6.23877157671972 6.39733921281429 5.88340820836354 5.76002129773022 5.99272991609702 6.25558192966809 5.84815469269627 5.88829271681564 6.07128429403857 4.44107839511491 4.02098216056955 5.86334876705029 6.11130054024699 3.44484063561655 5.03739979430825 3.78587483397335
ATP13A2 3.84328040898502 3.53184304907917 3.55218030417682 2.83734182547221 5.28882363455079 4.91866291529583 3.75851638854748 3.70175973491682 4.30515339455375 4.68742467649416 4.73359296216371 4.70638135766922 4.76142889735576 4.52484726370445 4.4194377644854 3.69970708697514 4.30257495489331 3.89325541242708 4.58332050104768 2.40373127386516 2.43486304258613 4.68078005046216 3.38436069895042 2.75448776683069 2.26432323866517 2.99674304908895 4.04324825199722 4.41051071172458 4.75787132748257 4.29250937802612
SDHB 5.62042805718394 5.80110690857165 5.76066007645795 5.1745302599862 6.01183775529737 5.94265055796836 5.0715352999417 5.17335533570429 5.86449817884777 5.91860329028783 5.88911331054 6.30830808240597 5.93347113618465 5.72149023597208 5.67940409210601 4.79709600825491 5.47676078267885 5.7150037637661 5.32348536475708 5.00989802178403 4.47820173089234 5.42183930116753 4.71517403960983 4.83843246459385 4.79936193092975 5.52991150246622 5.1937953939412 4.72545760580597 5.70360185602763 5.49585822399175
PADI2 0 0 0 0 0.246735202922341 0.231051408004742 0.135396700634095 0.189754991633671 0.235456261087965 0.254925353220438 0.203885216910349 1.78773752130657 0.0626565430765248 0.125793909501043 1.62677553162265 0.942563298102506 1.08436366099277 0.950373600028024 1.24227323208666 0.0507433743323854 0.586888654911092 1.17712050284652 0.923806374739394 0.460631441854042 0.575573734964302 0.0256122767581302 0.336467355462457 0.672275067555947 0.340120135597682 0.255837876509007
PADI1 0.0561285915445218 0 0 0 0.191275851815437 0.171445121482856 0.292388340374032 0.302674672025568 0.07120978193192 0 0.0225516139851282 0.111931246635722 0.105540908081312 0.0730413104169152 0.101997464275063 0.0206526768923123 0.0833765069808495 0 0.161456905092386 0.0577330646830698 0.0458459464336956 0.14998378335741 0.0711827293602314 0 0.0656557139128557 0.0578277323359 0 2.00132666926329 0 0.752467730851622
PADI3 0 0 0 0 0 0 0.0245226635977314 0 0 0 0 0 0 0 0.659923645303962 0.25535932699787 0.932002948198899 0 1.02578716206039 0 0.0557785852041609 0.895174634644702 0.167997556300063 0.0813445364248224 0.154882578362642 0 0 0.0319031557112286 0.0376883712273766 0.0350391126667787
PADI4 0 0 0 0 0 0 0.0353732108895891 0 0 0 0 0 0 0 0 0 0.037439155495173 0 0.14359586508713 0 0.0204407550947137 0.0393693470347813 0 0 0 0 0 0 0.0542526650257438 0
PADI6 0 0 0 0 0 0.0858167549442161 0 0 0 0.188918657294497 0.181317586953844 0.0640536843686114 0 0 0 0 0 0 0 0 0.019663774133618 0 0.060729475308134 0 0 0 0 0.0442329482046676 0.288215614600277 0
RCC2 4.77081319215372 5.05985708760158 5.37716540478531 4.6337915484802 6.62739380310952 6.43890160963966 5.53245411483066 5.56369812455623 6.22322559471664 6.650391201982 6.49591896763269 6.27773002220984 7.01870093106446 7.03363223221023 6.6202931499486 6.53760203262327 6.69739853217172 6.59882520542829 6.80797308747771 5.49520266936069 6.13699316208949 6.87472320659801 6.41000013399224 6.88078346457353 6.88310757127804 4.48630248336204 6.59305043845893 4.75773801444378 6.55613814926918 5.43597855848579
ARHGEF10L 2.96008721657938 2.31945608433203 1.53813087380873 1.5058706099384 1.61868032522552 1.28583422284431 0.632653503238813 0.525822330210545 1.16469618732615 0.919508657181941 1.05320867163659 1.46824964705031 0.967398092173958 1.02998286621571 3.19574286781044 2.36095415780009 3.08445040623798 2.53082236635545 3.0340871491383 1.31588499071132 1.1838104294294 3.58440936159704 1.94733700152192 1.71575282719893 1.65574107475941 2.26396284195804 2.94429812166324 1.79558410617986 2.56138724041364 2.00060940992599
ACTL8 0.176345753440383 0.0738168064585259 0.106948189731028 0.08675279269571 0.106952208569728 0.162075945825419 0.0438698274177352 0.0455541043253611 0 0.0842285321262947 0 0 0 0 0.21296022978995 0.131076712994251 0.135011280684345 0 0.230894062338051 0.12290021935972 0.0503251850566549 0.186041560555145 0.222579547356984 0.141712670161064 0 0.063443852725033 0.286591397148277 0 0 0
IGSF21 0 0 0 0 0 0 0 0 0.0500647654692113 0 0.0468241931329614 0 0 0 2.80525736817018 1.7591899295874 1.90318484665475 2.11879824922419 2.2257499907306 0 0.802152676124473 2.55641470025299 1.552268852611 0.837806028005535 0.46881267034435 0 0 0.205871663421976 0.39806026971967 0
KLHDC7A 0 0.0258424293438236 0 0 0 0.0667601675225242 0.0226312916678981 0 0.0181507262194345 0 0.0169612163957214 0 0.027222857496872 0 1.84456241349588 1.63715114439082 2.05262456204547 1.76429944042309 2.03435307478158 0.0436379140303312 0.23354452045581 1.9178441678195 1.20778667537205 1.51872647851511 1.49770943612254 0.0219774068830171 0.459605780762113 0.0583108148596699 0.267153425724704 0.355756033823248
PAX7 0 0 0 0 0 0 0 0 0 0 0 0 0 0 0.0901428805911055 0.106724188753262 0.0742548268271775 0 0.0497599772333147 0 0 0.013995459961077 0 0.223686968304829 0.225653757269135 0 0 0 0.0573977276671196 0.0706248114624601
TAS1R2 0 0 0 0 0 0 0 0 0 0 0 0 0 0 0.0803143770479044 0 0 0 0 0 0 0 0 0 0 0 0 0 0 0
ALDH4A1 2.86710375212323 2.68123110163581 2.10636507155653 2.14271403609962 3.96798012581997 3.63853727921519 2.68181579597853 2.9411438806406 3.27706827054728 3.20710258795556 3.30713704220492 3.57429530800786 3.56718034703674 2.79408101826665 2.93930933752104 2.44853891081289 3.18406442950768 2.45048282046053 3.49717802285087 1.24465572238485 1.50042986110106 3.89928199147563 2.13935816157515 2.24394930700947 1.71454886392972 2.64260916246599 3.94310553734795 3.46686200377592 4.24925569993658 4.02645483333899
MIR4695 0 0 0 0 0 0 0 0 0 0 0 0 0 0 0 0 0 0 0 0 0 0 0 0 0 0 0 0 0 0
IFFO2 2.84738563542592 3.16422311821503 2.70024882586099 2.02363505231584 1.88473466285462 1.84360202185825 1.53533137232275 2.00049043294503 2.18119480393688 0.865554631570364 1.0568262691288 1.48451454942979 2.64804430789458 2.02498625740131 2.22124295999332 1.70367217012891 2.1521509621086 1.9086207917474 1.89516687751077 2.08119985107638 1.66556559300911 1.67682253139526 1.31543290963132 1.24005171967006 1.32981821949004 2.99731047508807 3.53671191209092 2.16847516616201 2.60844024397142 2.29716793405465
UBR4 4.71132419599232 4.40606040972377 4.09769506373552 4.13859333043981 4.60720009539752 4.34917417012702 3.85930368819509 3.82260779406025 4.29793972141795 4.22931873810681 4.23355832496841 4.43897145069506 4.66565426992898 4.56496951573576 4.93576145639444 4.43938377658897 4.82025556365805 4.77942783235915 4.72205064337887 4.17754312107941 4.12437776815213 4.95383326402368 4.23404906626126 3.63607933827742 3.50708421544427 4.33431798469344 4.73308313184512 4.66206874482713 4.58961369774735 4.36302385582814
EMC1 4.66531317501514 4.89755507306469 4.45911025531595 4.41288989272686 4.17357520723494 4.13656874805317 3.67296837201118 3.53842641872252 4.43854570032254 4.26896579916046 3.94467107064773 4.59778739222601 4.64749872061655 4.48755709318039 3.89793739842005 3.46793154602629 4.00153204972358 3.85376615460949 3.98773014757136 4.17963047372598 3.25340239040532 3.96220658513048 3.42953696528025 3.55157753849286 3.30513442004962 4.5899611849684 4.05450989872168 3.89661092464912 4.30710060269035 4.03590538374213
MRTO4 4.50732529162786 4.99907547732163 5.00845999684487 3.77707248003022 4.62711068049865 4.60568396253849 4.14359749760387 4.05843772537459 4.60040059887354 4.66035250967092 4.45357025538904 4.77915464043199 5.61626946686237 5.63363173219282 4.22680135485177 3.96613510543795 4.20793969162903 4.2090087910973 4.31847592675349 4.39292185406675 3.30146619758838 4.29910542309205 3.81940250697405 3.99626218870019 3.51886241486907 4.45725281624726 4.99858366048585 3.24730474223933 4.61244686656018 4.02823319144275
AKR7L 0.227239556670293 0.184777930436963 0.26331810796204 0.147143857193023 0.222976388525047 0.490165503000334 0.211130595563147 0.181870935118268 0.447869028802239 0.250272795035838 0.113178127667364 0.235897355188708 0.381957764782825 0.462469095342157 0.248889394378205 0.497286365287555 0.618238655595455 0 0.654067945916994 0.510549806469947 0.550501775725824 0.736859407903494 0.280588171833433 0.123950470074295 0.121061035834461 0.590763919846831 1.23378991431616 0.770803679742836 0.578064380248145 0.638109064003046
AKR7A3 0.567030385620372 0.321675312571821 0.166277107550603 0.260564081308176 1.10589258908977 1.18049162219562 0.714966410248026 0.433301338910317 0.917423353170826 0.73707840850742 0.556369572714198 0.976604125966108 0.427675892418916 0.656464335732215 1.08976253030974 0.615405938449278 1.24850447607511 0 1.09249838383647 0.577471851430633 0.417545247180997 1.16751850373522 0.357724273233084 0 0 0.429971539686075 1.28322247342962 1.46396242831317 0.857891843769168 1.16220358994137
LOC100506730 1.05064099742423 0.994794030873465 1.12088273324865 0.95877587366908 0.535107376473525 1.43104523120972 1.36141465930404 1.21674663409831 1.71413119672973 0.285397483855369 1.1611717990949 0.674869176520283 0.604454725874587 0.615625341059069 1.14942196849116 1.67014238116063 1.71197058719689 1.27124039681308 1.60972659960582 1.86995824156956 1.64446545549213 1.68367399973425 1.13125362850093 0.538252079382459 0.968299443760224 1.85195487620598 0.921949637819684 2.01048983864478 1.36560855948914 1.78825972907866
AKR7A2 4.47756076760216 3.75619068225954 4.08737797434006 3.62731500136505 3.49362171771369 3.35959566464339 2.76939303498576 2.86928710492665 3.41230461210303 2.75691440002417 2.86831537761728 4.1628223104337 2.39185293761112 2.027270849858 4.08226828501957 2.69853632516683 3.54911465531884 2.07436842178155 3.45990369613312 3.98036353508926 2.42209033908275 3.67124807522287 2.52001735702863 1.09941640583107 0.930945449049629 3.99178031759196 3.4430933956836 4.00127081513407 3.86125071239056 3.90582260607338
PQLC2 3.38024181939261 2.71380797122619 2.86409896113517 1.99584627791674 3.65721696603889 3.61151471386186 3.02023371014989 3.12871901905479 3.31852509506128 3.13545606769789 3.31762099804834 3.177932139368 2.90975774602885 2.54029514511646 3.34591153163345 2.5373084933512 2.87647569103609 2.60919942709025 2.92570515469101 3.16184093507631 2.02487281902882 2.81469191752912 1.98193665587182 1.15154063557161 0.581393671662321 2.75441507577828 2.65744336459094 4.11111479926941 3.27383214391819 3.72463935871861
CAPZB 7.53411608853659 7.30712793241256 7.64358205167301 6.96505698306608 6.37439268091346 6.37225738998873 6.03830447879949 5.94577857302392 6.16580142185142 6.59460229132822 6.53142357100022 6.29238421725813 6.90890895614282 6.73027312240863 6.44656227378235 6.28639142048492 6.76954696169855 6.71834792526569 6.47635090196723 6.75724998364207 6.36827421474792 6.6148084739761 6.36578000877941 6.52568053419503 6.17779025550544 7.33627446026849 7.6077001881372 5.71303314456375 7.20367101303494 6.8324849902876
MINOS1 3.22520396579336 2.68171011877669 2.83688555049182 1.99106736807604 1.65938572989704 2.30272262737087 1.52521696940832 1.52526207955102 2.49744375395481 2.40634890627492 2.13107908430606 1.56924316820763 3.00785568835683 2.56274552409349 1.84347740537798 1.81134360739207 2.52718546619259 1.92238435891772 2.50651816250718 2.66626803762285 1.78166186091671 2.641296310258 1.70891557450235 2.76647431373288 2.50316043463788 2.68565987743181 2.8963261062977 1.94031712128222 3.06766280747882 2.96868983005784
MINOS1-NBL1 1.08131235507619 0.349481911489541 0.736356359701496 5.86583550465559e-05 4.77421727596421e-05 1.6616857623346 1.87142575828094 1.06214244013591 1.50302810064215 0.415954401221757 1.89340492788502 0.743751915075256 1.68839075958807 0.392729562487573 0.589205473093743 3.66005010393212 3.06438796093284 3.59170334996617 2.70641119787733 0.962909512831604 3.56828753406243 2.20196940555758 3.65280769543112 1.13861135039784 1.04843848363609 3.44544067818426 3.0476640171141 1.42746135969226 2.03569780197462 2.38422115120314
NBL1 7.41876340308256 4.21783559054722 6.49824448390733 5.58044400455885 2.41132048037112 1.99483312392499 1.83115791339427e-05 0.368878956125432 0.880648698359641 1.64442392282028 3.524878656412e-07 2.20927555225573 0.000194620860111521 1.4549496862599 6.43761559752746 2.75634442259552 5.84535455669984 3.3463272123306 4.57873346154213 7.30389031579162 4.32580373414646 4.69132757227768 3.90972510949632 0.973118967124774 0.895213419688764 4.25516834626571 5.07186990656095 1.08512869386146e-10 4.65511135939941 1.27222628710993
HTR6 0.112036306974131 0 0 0 0 0.0522677216225205 0 0 0 0.224119323835269 0.21565996102956 0 0 0 0.800355325338326 0.373089119582354 0.865446150608562 1.66847317253378 0.570177278275629 0 0.220607321939679 1.3434191932484 0.332063982810531 0.132589608079344 0 0 0 0.0530892265540931 0 0.0582661995592621
TMCO4 3.56811725289329 2.41254037869066 2.61628946616574 2.21248840870374 1.97339820743163 1.64786707220719 1.23151842688259 1.38503890219131 0.810781166962807 1.96111209030711 1.84399991855533 1.70327792398137 0.995957681431009 1.46954218848332 1.70340639804273 1.28759049552394 1.70023994653554 0.765522865296071 1.31004340684785 1.83634025396582 1.17846607152843 1.37013079399976 1.25113735339637 0.584288123646995 0.841977143175517 2.68536609496628 1.12638482499491 1.53749487441412 1.67602814300346 1.41602360492659
RNF186 0 0 0 0 0.163873526681696 0 0 0 0 0 0 0 0 0 0 0 0 0 0 0 0 0 0 0 0 0 0 0 0 0
OTUD3 1.60003658144478 1.95616819668582 1.73211287193059 1.39434950399155 3.19859315872509 3.23485229482851 3.00701425594125 3.80409487266678 3.4265693660529 2.03393743433038 2.54001238580686 2.34617684337941 2.43214966786058 2.33057847715807 2.0058634442032 1.97981317738934 2.42791720361016 2.54152475145027 2.51877934417476 1.83914532311328 1.67695338297261 2.68111188486187 1.89517851319603 2.22567288109626 2.34583916541591 2.2479457368448 1.87985081256816 4.19674866296582 2.26704732640861 2.7476065265611
PLA2G2E 0 0 0 0 0 0 0 0 0 0 0 0 0 0.371806399480192 0 0 0 0 0 0 0 0 0 0 0 0 0 0 0 0
PLA2G2A 0 0 0 0 2.85179500707124 2.71376838761609 4.67819024633644 4.46697290780341 1.28398101934735 1.72499508047375 1.66876814604986 2.15598879858758 1.18128705122121 0.306826839627185 0.803584152265201 0.754993509637654 1.27727065965564 2.73618921536958 1.10737318689104 0 0.174839737249302 0.66231762893903 0.239607006400041 0.566626191197242 0.765451576839828 0 0.845840069024081 1.2909492464841 2.89766058562677 3.39661848029822
PLA2G5 0 0 0 0 0 0 0 0 0 0.160824693577914 0.0948164097993135 0.0803999333815902 0 0 0 0 0 0 0.117809921829956 0 0 0.0478698843691809 0 0 0 0 0 0 0 0
PLA2G2D 0 0 0 0 0 0.292186882934205 0.313475735779662 0.266533503521017 0.348639217748916 0 0.230991176143949 0 0.0535188489398922 0.0277194092120394 0 0.224928098356935 0.313729958750454 0.122844705648098 0.235432977374442 0 0.339850002884625 0.397948592796945 0.0918320990934792 0 0 0.27352543801412 0.0217163668435687 0.500692954678209 0.314271919351377 0.416292819013259
PLA2G2F 0 0 0 0 0.205760334563447 0.177035007273829 0.166127965338902 0.68963731546096 0.102040747498805 0 0 0 0.409302946029882 0.104117353500818 0 0 0.0307523338385291 0 0 0 0 0.0639739157073645 0 0 0 0 0 1.37394326205766 0.0446089862257647 0.432991466809688
PLA2G2C 0 0 0 0 0 0 0 0 0 0 0 0 0 0 0 0 0 0 0.365954516234357 0 0 0 0 0 0 0 0 0 0 0
UBXN10 0 0 0 0 0.188371804532282 0.161726478394282 0.175514381631143 0.508367799436561 0.122724396526905 0.0512971979737369 0.221421779422193 0 0.0470782164112441 0.0950465894358756 0.365461866698412 0.273509921975023 0.327090620278088 0 0.578717523141078 0 0.0746706586420894 0.41096624555913 0.180321025104279 0.247769567656656 0.513021730305166 0 0.178302884576825 1.00891709473605 0.118492227187964 0.339172739068424
VWA5B1 0 0 0 0 0 0 0.0341503417377409 0 0 0 0 0.0327648239003908 0 0 0.170137863406472 0.119139275027551 0.155982324356287 0 0.285512303391428 0 0.0197305190125574 0.400967395314971 0.0307880637802074 0 0.162715342321306 0 0.376737127262739 0.0223636935733489 0.199044724323701 0.0958648886170346
LOC339505 0 0 0 0 0 0.0897980483724922 0.331660507735746 0.162911229695088 0.237277353478522 0 0.067788072132571 0 0.045698215733345 0.110061842975242 0 0.359252397057223 0.148759734453276 0.0385586720816762 0.111506388442823 0 0.516224978294979 0.107017312197017 0.141385703106034 0 0 0.216472248778011 1.11578569922296 0.304028505209751 0.357678111765543 0.204597748278559
CAMK2N1 4.11813542957936 2.80177741264999 3.10774644623008 2.24237994943346 3.31543580803814 2.32392052298295 3.60019837830804 4.2590238549807 2.27770510507821 1.39466230006172 1.54835770588575 1.51498067662161 1.07507390786589 1.18110891323168 4.82758532973349 3.32950682854697 4.18881234104577 2.20556767781573 3.33751986171464 4.94317588217586 3.99742790800831 2.97784772979639 3.13916658241628 1.76740479417642 1.70869931842536 4.00837931747524 2.04880464059876 4.50606236657746 3.05026833984762 3.33469840981334
MUL1 3.7679725374834 3.26827119032379 3.44242602276438 3.09849198716207 2.96896808630094 2.91193504607254 2.4154774541766 2.22610464197483 3.00590834486371 3.08703506118769 3.02326954849162 3.1960719139774 3.40311226289128 3.35768289686433 3.18861930640189 2.30408751653057 2.8436060415655 1.84027388345627 2.93860384614017 3.34028167814571 2.15624127094866 2.65232586784077 2.32947669037242 2.12511213919626 2.07306956246141 3.0480547909273 2.86798934684772 2.41992445754015 3.46223558964674 2.99955991089553
FAM43B 0.683541061507268 0.19771570555049 0.0755939657950642 0.061014253434138 0.517987163302554 0.35180808946395 0.202370075020619 0.0630928549109357 0.472555355593331 0.506637483617395 0.195119521078608 0.691270614509335 0.726553983736717 0.307098562050319 1.8791411229593 0.592693829124116 1.08168730505904 1.39549609151018 0.90828029936485 1.24506966719173 0.638311138100739 1.16786528690467 0.431561988180368 0.283949026248086 0.191043338628217 0.170317361134935 0 0.153457750596534 0.583221560503759 0.127697984963162
CDA 3.38923087800749 1.80625393183816 0.222448479254633 0 4.80525633617401 4.8540205898211 3.96723317683759 3.96794324852639 4.02673810178458 5.24213753720314 5.14462153775615 4.31305715699808 3.55289345660687 4.02140865693871 2.72414163753646 3.52475325562173 3.08130212780237 3.12224365615829 3.02540448432847 1.22561427501766 2.90076249554737 3.57895078580472 3.1395791828432 1.77174616054528 0.278687778260911 2.0894981508391 2.76288241843299 1.5578707771058 3.81516551408758 2.68733844760161
PINK1 5.84319245548117 4.38896785887718 3.98149650106285 3.92803863085959 6.14093199532069 5.24207273458179 4.41475795003246 4.43891158714029 4.90664050679311 5.86982206555831 5.87987727214213 5.42361178417458 5.63484589219726 5.31468927591425 4.51687873996864 3.78555055173926 3.86257041247631 3.59130840418514 3.84876814147335 4.02359247411143 3.52220644063344 4.13359640355793 3.62178229591885 2.78674689612821 1.9306654375266 4.87578006306849 4.4532014817779 3.53882369463189 5.38127644976625 4.53005200904805
DDOST 7.16797002792884 6.8491986517647 7.10220669369513 6.84061429350435 6.61810941816658 6.75095481040091 6.1005025562803 6.12960655655141 6.70891833266132 6.55158369043506 6.48306441304961 6.85783174309293 6.95057339299043 6.76319908532596 6.15713064122428 5.81984186861969 6.64586590621458 6.13498070146557 6.62436267380876 6.22439148694586 5.35864241064499 6.48467307976914 5.7373460548122 5.51837147319353 5.22933412143898 6.37860872445984 7.16754860974498 6.46876738898038 7.08769619951525 6.90974910701856
KIF17 0.789453829938617 0.344439939398767 0 0.119402395666348 2.72260591538955 2.6111771024423 1.92868109675188 2.16414586770915 1.631853962939 1.84216627018642 2.24603102177927 2.03527198997269 2.49024921062709 2.5861065850268 3.01752644849469 2.37189893614108 2.89083187877076 3.56792262122954 3.07525707234793 0.169777518411094 1.38552491285959 3.43312103349994 2.24876251625292 0.979497861314628 0.890944691587896 0.369529020019399 0.327479279208284 1.85403156444815 0.77184333206839 0.95976867171966
SH2D5 1.00803503479646 1.03597574366513 0.197241388298643 0.121729209146252 1.82488187957885 1.84325628512906 0.862391083527812 0.851933294907126 1.32706646937469 1.36709144649059 1.63896814674196 1.55637055376266 1.48057534569632 1.43370727749585 1.59454377240655 0.844376010898231 1.7587380949991 1.41213115001319 1.84336885967255 0.117603558277211 0.523016890734052 2.09012512591328 0.829561397881277 1.47701410525036 1.45657487903055 0.854841461010868 0.553878502518926 3.13473679996293 0.893659651002263 1.11997363125937
HP1BP3 5.46479567330374 5.42849417588946 5.39463074914761 5.17092252057665 4.4262312032645 4.4537151049499 4.42217916777419 4.31894584939862 4.76625061222169 4.81638978886247 4.7075082258737 4.75164581403709 4.77246106313334 4.44589220127279 4.05793542136633 4.39884969941238 4.58562959292438 4.1535135255496 4.45812604483128 4.92297798698841 4.52388182253871 4.41373623285636 4.13729858092114 5.41163300815924 5.252120416504 5.87153812745733 4.32693276955969 4.61815641493478 4.80812758745547 4.71888764124466
EIF4G3 4.40127548280312 4.75729532679317 4.55272134863877 4.76474422996613 3.2022123913201 3.21390558611135 3.96443560021233 3.67076103984807 3.78323661872995 3.08094753748054 3.44121786326211 3.94554215869349 3.63880369098891 3.43197189193929 4.41606280086497 4.94061781587016 4.34185769168989 4.5008912628898 4.0772173583899 4.50904971441305 4.94805412694622 4.33625481936294 4.69089195571072 4.99651529309398 4.89423086714131 4.99315352094754 5.2023550284133 3.33662330961753 3.93807873664229 3.73917843313423
ECE1 6.05716213764633 4.32665958087884 5.07463387571746 4.01991536770769 3.26070618244537 3.08925745560221 3.36647889116299 2.71995661420459 2.94123967893265 3.15748356803066 3.21142500071174 3.60778006855295 3.58477012855727 3.16673633015548 4.45152105187161 3.54090760023526 4.77524021864664 3.45814573562244 4.30873219060557 4.90069777941342 3.63929005514716 3.78248195597694 3.73576044058539 2.69021816646789 2.6943275180406 4.70051739962881 5.28084127954782 4.6691798736039 4.83038210211805 4.31215688831337
LOC100506801 0.165585266151827 0.0521974560901549 0.147892776351287 0 0 0.151645837922867 0.119476236146787 0.0319976991303996 0.142346774999901 0 0.101184654566776 0 0 0.0561217920715351 0.22399827734692 0.0625753156690699 0.323647916034591 0 0.20374492322887 0.321900394876656 0.0698866328492839 0.224537967558715 0.0277729043009072 0 0 0.170859565062887 0 0.225171259435314 0.180528539806505 0.28294621624584
NBPF3 3.00788976589602 1.56895143864954 1.7032247589541 2.10046639247095 1.61052526530988 2.28032685276852 1.92033522733083 1.72983986702035 2.81792813531072 1.55803247274508 2.1573994879203 1.85798497497047 1.3328282128781 1.04597409790029 1.8862106497252 1.36978472089466 2.2152934123936 2.09950730026944 2.02339730792778 2.87695693214904 1.79210153987079 1.93001438989055 1.28555017999677 1.82086516455454 1.51427378254596 2.30472713783763 1.3037339967955 2.6320750675895 1.62023449069385 2.09366496042225
ALPL 0.476809895747844 2.20608679148133 1.35106289894039 1.43147854927519 5.86146909198984 5.76619494650366 4.39203572624713 4.32813993156872 4.62922837482055 4.87477237988411 4.84867301140567 4.3205280015426 4.96141033447803 4.6049371553982 5.51723159268714 5.36612284624715 6.03059872384668 5.86954079180102 6.3277268796843 3.10717396413261 4.86907188030835 6.15437865290153 5.56101141007059 5.06469750301937 5.07753783242302 0.190485912590135 6.08872252769425 4.06176755866836 5.22635438748887 2.83467885895091
RAP1GAP 0.159029768118892 0.190597162199019 0.11465700083429 0.645190700063964 2.09575567386806 2.0625085897344 0.981499058366572 1.22068284569652 1.21980974786907 1.07100749331151 1.48662170810749 1.4300871899309 0.272437717642352 0.730594745329909 2.07894109737 1.82813597631458 1.87896462659091 2.04605095536913 2.24257506931232 2.34659102940986 1.14313215555577 2.29351174485706 1.46976097201073 1.13031808838738 0.77413890020738 0.132500116232171 1.55579652642415 1.67693533518477 1.50664763814983 1.14277284147084
USP48 3.9121228880048 4.08255783575305 4.13065910372696 4.33512591081096 4.26064296121011 4.26431122689197 3.99948594832079 4.26759572185188 4.18371675561392 4.40497803355676 4.48566510979705 4.10196936981063 4.30664138593062 4.32620654879507 3.95156914558562 4.33972888266126 4.1778141694937 5.04038397950279 4.37829659017987 4.03105989305537 4.48480839676531 4.65538045323019 4.38940160821568 5.36832136561102 5.24259869531898 4.24153514179572 3.75295192430149 4.18901009565802 4.11254167777175 4.33145442828201
LDLRAD2 4.35574926935644 4.00829863359354 3.22574227995263 3.91250616301543 1.76914968090462 2.30216402419678 2.58103784578675 2.08814159686902 1.55395024106294 1.6967238814005 2.16884417839742 2.40547779742725 1.35038409009432 1.2877618689113 4.40315181118168 3.75455617859325 3.75264156258251 2.4808984244042 3.7385624948034 3.4234759820663 2.68627191894477 3.44388376021331 2.46888824470717 0.751899848749126 0.575579543410301 4.74327259560579 2.62379430398293 4.48389959621717 2.56598460442231 4.5240260528499
HSPG2 6.10071069081561 5.67070439715562 4.47408554844367 5.73363363235471 3.41107502063146 2.90687905400203 2.96724793513011 2.63133015882148 2.08156119639535 2.81965183558467 3.0052077353701 4.0860618984372 2.54431969182641 2.20074915517438 6.13643750298176 4.27713672886447 4.54075265134351 3.66683610831773 4.53868714337703 4.88378208415654 3.17465728630652 4.37235317161294 3.13156479170969 1.67302718799647 1.62355319840089 5.67256960426259 3.64595522602642 5.41212437372702 3.68720629462178 5.34287826314594
CELA3B 0 0 0 0 0 0 0 0 0 0 0 0 0 0 0 0.0918893605078779 0 0 0 0 0 0 0.0808946142199128 0 0 0 0 0.115707009340739 0 0
CELA3A 0 0 0 0 0 0 0 0 0 0 0 0 0 0 0 0 0 0 0 0 0 0 0 0 0 0 0 0.130810969639914 0 0
LINC00339 2.62079752110868 2.59760506501474 2.6358820577564 2.78759962691099 1.76218295465387 2.55628961502168 1.11474680691052 1.05918912274656 2.13383967611825 2.06368930713981 2.01956671103821 1.94175988407285 2.76081493769945 2.3945086543265 2.41339098604213 2.1208130778154 3.16851367619749 3.36490155332921 3.49305804485542 2.32063197269464 2.09077214956764 3.45696512599006 1.73143525664493 2.48422837739852 2.47324141523396 2.61902323072817 2.09572529746833 1.92601840126082 2.42119905770457 2.23092848316904
CDC42 6.24179061866587 7.05694112329032 6.92692453481865 6.34401000401722 5.78313444792149 6.5256695732337 5.75056363064605 6.14112415786351 6.58153955659968 6.7834828468429 6.50624489267985 5.9558149435634 7.16137378187182 6.98386007192363 5.42754248363035 5.69567373530346 5.94838592224956 5.47383560661977 5.83867449283408 6.18330785376377 5.93035887611242 5.67252717567441 5.53967994872942 6.31640282618316 6.10613680812464 7.3108672188194 8.37290857966858 6.19552280583049 7.5630208115226 7.33203654836165
WNT4 0.184836315248574 0.0667243532227399 0 0.151928937014112 0.143629821054955 0.21595313289963 0.079522706207583 0.149442780351104 0.180965114382377 0.0762301587375913 0.0656031916921027 0.338840832141868 0.171992024060349 0.0719374018949535 1.17768821803489 0.511742282136161 0.38675908575661 0.607753087218289 0.454259082691113 0.716425554385042 0.25116038503283 0.421906742453664 0.139386978119247 0.644166393564401 0.754986670680823 0.240197076972132 1.56138479630494 0.272889143535211 0.715752827198934 0.726064772426347
ZBTB40 2.45104754216231 2.21333794890515 2.44293022962644 2.04250776515171 3.12395417704542 2.82539285165735 2.54998699679181 2.75000829477247 3.353824335986 2.86226688913467 2.86643722085338 2.7596416227109 3.27106406056145 3.1001147993581 2.56743349327994 1.97423560420907 2.2001684681016 1.98736452817016 2.21933892269847 2.36414095994377 2.03670025124959 2.19861358750039 1.86783322118005 2.15529589102332 2.28176945591172 2.31674818791288 1.99955630305302 3.52398842894143 2.27703255187479 2.53571954942841
EPHA8 0 0 0 0 0.471529815916792 0.58155660868806 0.355242971740824 0.223169206507234 0.754786616849615 0.164159386846285 0.273617337285987 0.96434465720865 0.0779507714734329 0.154648012872996 1.85385596039634 1.48343659685399 1.97098246064751 1.1216454060456 2.05161920081906 0 0.51357058429539 2.32428929606807 0.843591570566978 0.271980176393799 0 0 0.287851684073485 0.21668207754118 0.0235842421802823 0.0650560749299092
C1QA 0 0 0 0 0.188895875900746 0 0 0 0 0 0 0 0.136732131483045 0 0 0.0823938549798104 0 0 0 0 0 0 0 0 0 0 0 0.864696062705353 0 0.219234824815287
C1QC 0 0 0 0 0 0 0 0 0 0 0 0 0 0 0 0 0 0 0 0 0 0 0 0 0 0 0 0 0 0
C1QB 0 0 0 0 0 0 0 0 0 0.159602062382861 0 0 0 0 0 0 0.0901828616991626 0 0 0 0 0 0 0 0 0 0 0 0 0
EPHB2 2.75971192071459 3.8770472697266 3.67359034275382 2.85554924941345 1.73621952795533 1.81328661471253 1.19818609435924 1.08192585886627 0.67180966073271 1.46905240985469 1.57615930226258 1.40196352578073 0.817941638474884 0.801091590949095 2.3752563407521 2.31840940225799 2.09680158184917 2.47889934498703 2.3424011380647 1.37740143078579 1.34058505573753 2.28597622329957 1.90929308582382 2.20814889167601 1.98401689790027 3.27435709219127 2.79818948804172 0.639681343457484 2.22273656610342 1.10347749722359
MIR4253 0 0 0 0 0 0 0 0 0 0 0 0 0 0 0 0 0 0 0 0 0 0 0 0 0 0 0 0 0 0
MIR4684 0 0 0 0 0 0 0 0 0 0 0 0 0 0 0 0 0 0 0 0 0 0 0 0 0 0 0 0 0 0
LOC729059 0 0 0 0 0 0 0 0.231302142197071 0 0 0 0 0 0 0 0.22879529941066 0 0 0 0 0 0.246495649641099 0 0 0 0 0 0.28455795829002 0.331240865662461 0
KDM1A 4.73904878375803 5.48812934755006 5.57907150736194 5.0922920213962 6.17449230970182 6.28159996546934 5.59757288723244 5.7092685759975 6.39687189049046 5.97286494009896 6.17824056906418 6.296851983731 6.3311910537264 6.53667150964948 5.92188853035266 5.78270734800262 6.07134865868992 5.9628497458368 6.25160359664773 4.54639444470006 5.09243580162475 6.34627259900509 5.61690460342714 6.66921106029777 6.39711327366903 5.06632172554413 6.0210932394747 5.72522036192405 6.1843675835578 6.19897340081373
MIR3115 0 0 0 0 0 0 0 0 0 0 0 0 0 0 0 0 0 0 0 0 0 0 0 0 0 0 0 0 0 0
LUZP1 3.18073188798799 3.44323266918213 3.12693156975123 3.44516519293766 2.90994779116842 2.74699417675769 2.74898711971209 2.7374401627724 3.47941166291802 3.19289008987196 2.92668074122976 3.70423013219495 3.32972782259152 3.06807744695668 3.57938533614287 3.41116588628745 3.41575731467119 3.43707722834827 3.3962924060304 2.99385729076679 3.08591408332415 3.58884053801926 3.43061981095978 3.67958143647604 3.4848341699923 3.31046227913317 3.77476597897168 3.14550953854356 3.99245122048114 3.3882446533923
HTR1D 0.0390131442876286 0.0927950880565002 0.0685434214312538 0.0552614696272311 1.35844690168946 1.27206500570258 1.27366507485719 1.83415700446043 1.20179066732609 0.340787841612389 1.23421925316042 0.769583034243474 0.274069587364438 0.55122757283105 1.6654564447016 2.46608413127103 2.0048860596258 1.98108179256398 2.27012822116819 0 0.971704299158279 2.68377728787302 1.80889983925777 2.46730556874202 1.95805941789339 0.0968376015580996 2.20331706852544 1.74931972457408 1.46580211416855 0.926398762013604
HNRNPR 6.13693371063828 6.73815983157624 6.49249575396091 6.13188576278912 6.06106979521456 6.1285223100409 6.5263427349148 6.8676988209975 6.54179203973946 6.22761401821522 6.47847842248519 6.20061224394275 6.39750864395543 6.48772750725888 5.66301151990505 6.32634139464219 5.69511133970277 6.39567122246438 5.87319308019608 5.67815080034041 6.21334922606507 5.76408602014832 6.0964495160434 7.50256133553746 7.35426701600145 6.71197664230397 6.08453629590062 5.91978102394491 6.13354914146064 6.06980311394827
ZNF436 2.49928464129309 2.63662694045341 2.04146378600359 3.38843478824543 1.2910141014173 1.10411520590575 1.34628181958173 1.8432321608697 1.90044371637271 1.00563712360169 1.25197352976583 1.69520100359204 0.872808276074217 0.591569319881747 2.41213115001319 1.05214458075976 1.09174044902667 1.52928124017241 0.985319717790259 2.52743071396464 2.60288440871842 0.699938905070004 0.511753412664297 0.465167896586754 0.412082360042406 2.11840956485638 0.528941321447935 2.18923629369649 1.2446070151864 1.74259696948078
C1orf213 0.925771606616772 0.51265571160838 0.469482798657621 0.856108455713847 0.195217812930726 0.783081945030138 0.668149993853591 0.519785436307341 0.378447255423689 0.104633757297982 0.30694229875511 1.26985901755886 0.502248101440964 0.281852524918475 1.04352649277271 0.807315350450927 0.796831124525463 0.789200061834619 0.371470764920659 1.31455152389317 0.505179566683373 0.431639004425269 0.27442746846102 0.256568687442489 0.0886356658476291 0.780310099043375 0 1.82706293560316 0.307155698880124 1.61455908932851
TCEA3 3.11655273399706 2.23402299982813 1.91142314852132 2.88545527366803 0.633260076346179 0.513657492295935 2.2890022415449 0.884576822519687 0.917752530800738 0.281718425435965 0.45820139347197 2.9829096336318 0.0913968109723478 0.956432893910201 1.97920955382957 1.37661823131958 1.56577750146422 1.26496272117737 1.35656077899842 0.614718323603999 1.20050435344652 0.539848657715052 1.48552987313585 0 0.3102226059882 2.97190033257303 1.57343269846026 0.614539301593214 0.362603421284815 0.39889319441907
ASAP3 2.95269885374871 2.56349496403229 2.56157053676636 3.65806292036602 2.89775350773115 3.31002595119646 2.03165985430805 1.94753525176087 2.83713187614804 1.99833633509422 2.28970169572107 3.47776797880418 1.85148321129494 1.48393183297933 3.8788528343886 2.96314485599637 3.50860612606686 3.50762975134305 3.68434748492055 1.99835800032652 2.41018369137587 3.74320256931832 2.95422237173932 2.65782976085554 2.38940711530537 2.21538661155388 1.52017077649498 2.82410184018653 2.34047966418146 2.79568799629673
E2F2 1.69966267312664 0.826735987328561 1.09269456993191 0.559498665684293 2.22021230542264 2.6851687113161 1.86299880733473 1.89056731756624 2.23382058561406 1.78209398956379 2.23523688908982 2.07357348049761 1.87558349722025 1.72908285280196 0.693250085164473 0.906327257493799 1.09775910344676 0.881285592927838 1.26967952057482 0.273982489533047 0.624743821255331 1.06116789133062 0.584328537429057 0.672073168248213 0.563463724801429 0.960895685754123 0.476757024617903 1.70489409151122 1.19285064733925 1.65099426933805
ID3 5.85602207787661 7.21739553083624 5.59954691642339 5.72688842246151 2.77254024029834 2.98476796737061 2.90232253128845 3.43440138145001 2.59596188925889 1.54038938590565 1.11424707303367 3.14558290259176 2.96858109283662 2.2687218259708 6.61428727868885 5.66961075731648 5.9612598307626 4.55373526043881 5.61678994667511 3.6337915484802 4.00307147192999 5.54436173549328 5.28443269803618 3.5120245662751 3.23049355248375 6.8015855023431 1.93151287329559 4.03057444769903 3.34440670264049 3.30157301473344
MDS2 0 0 0 0 0 0.743872527704484 0.169098902210605 0.460117653721696 0.418507332932212 0 0.541975674950521 0 0.553253341768149 0.528338268544504 0 0.376233696979119 0.392337208175079 0 0.458624532935603 0 0.0648355425492359 0.615231710893507 0.388337243929183 0 0 0.314957492109641 0.123098010995975 0.91361976558428 0.455682038546396 0.663592372709499
RPL11 9.49505552836802 9.6157050339739 9.70610744822245 9.5041734531587 10.5302502561706 10.6987393882548 10.4677176194974 10.6435856590915 10.5655495777084 10.2974207178746 10.5989643674985 10.553898034428 10.4680028478206 10.6468286839646 10.2088318006109 10.2585307021502 10.3798548543059 10.6320864128352 10.4003564712643 9.31946891015141 9.66727478984195 10.5039548991252 10.2387749198608 11.0697988184616 11.0770092792168 9.47255681771501 10.8594338407869 9.15065106061356 10.3860564721223 10.4695095471739
TCEB3 3.69363191667469 3.99747307197096 3.66740395541905 3.31865523837625 3.85723458049979 3.44182206948222 3.3315475832803 3.43170585547121 3.87943131449158 3.75683115893673 3.59467991480658 3.73864895815381 4.35909943253201 4.16285452819051 3.32253101541284 3.31869717094361 3.33647335401093 2.65961407163115 3.4984423630095 3.37438155148692 3.42351632066078 3.52248266745951 3.35664810178944 3.63910479289617 3.63035887205271 3.81220041412647 3.91278397374066 2.97649745003243 3.87768536323535 3.43695201290477
LOC100506963 2.50739380066595 3.05876153213494 2.65762400057818 2.47179355117129 2.61183572556542 2.53007074222508 2.32546413157305 1.98565343530152 3.18572226859329 2.53791973322487 2.19795972316774 2.65311965032529 2.99336822071889 2.67676838244324 2.43407305850878 2.42189651204225 3.19024347250464 2.43511649310486 3.2474688153705 3.01647492534743 2.52274879964491 3.04554431932379 2.47392974563665 3.07121863913577 3.21779682415828 3.28082866232631 3.07863545050306 2.09093470675551 3.12406670556412 3.00045618017699
PITHD1 4.17670573818911 4.32908770790885 4.4771203449562 4.02492244941432 5.04735516114006 5.19249403789916 4.41856777929971 4.46879182154755 5.23650792540928 5.21856807947225 5.07333611246632 5.20363969401398 5.55046668299649 5.36107350919106 4.72068888533212 4.19681946718853 4.74584505101832 4.51609081084331 4.79290219235018 3.83409428830876 3.92675853198647 4.75569945750938 4.26506927404346 4.47588903911794 4.68967376526079 4.46033629817947 4.93221711461954 4.18384376948929 5.38442632317497 4.78886838474415
LYPLA2 4.52088107202019 4.58040480846794 4.93860572790935 3.94388382911906 5.33161207167877 5.33056915566944 4.14566115346465 4.30959822174998 4.93832343509917 4.94229397899965 4.96241020658725 5.09964868023641 5.23624768384352 5.11543282612035 5.17892971496164 4.53130659439873 5.16803623959584 4.85777203795542 5.18855521951846 4.33207057273099 3.65641628216652 5.16721740907882 4.23234609217572 4.46620292752866 4.5861762583292 4.1822632384998 6.15636627696504 4.8535116745175 6.13320593109501 5.53639487792656
GALE 4.11279186188777 3.80127249410911 3.75388260905752 3.18126160428363 4.44394474350721 4.42273758653753 2.98398407526926 3.34652578881576 3.78769364724671 3.9774447935122 3.99269593170909 4.21570965537029 3.50398470389761 3.55647846502089 3.80187258241647 2.4724357815155 2.88095386312946 1.27702064545411 2.88501982561478 2.39655135338512 1.97572188785663 2.78696430674505 1.86320502616557 2.35611845012862 1.49806700794901 3.3484732260823 3.89722106041073 3.86623542069621 4.50750924372189 4.749780952793
HMGCL 3.69189144452501 2.83187521493317 3.23738933624109 3.35257916554596 2.74373468387648 3.01322998060673 2.19944620674847 2.5178677696644 2.6222439707097 2.67779686515489 2.47117445135592 3.2609981683938 1.78861054654054 1.48150045006214 3.04560197998347 2.49687390508987 3.04127102267932 2.55701054569246 3.20576314916291 2.59508826493977 2.24952422446247 3.23611754545457 2.21220200403204 1.67015144767212 1.6445392884011 3.25833951887563 2.32453989272658 2.68549617397228 2.91942017696911 3.68607465919531
FUCA1 1.79966758391595 1.37528970853542 1.04820828025645 1.05228372220596 3.9735010718166 4.31329665001439 2.80536469174135 2.84165516783162 3.82133265703156 3.97868986945637 3.81578034258224 3.4725267626937 3.42256941086083 3.55657655916095 2.70663221723918 1.40469062497598 2.48977154975497 1.00980578034636 2.06854355900669 1.91808086984771 1.79706694815191 2.0666437677974 1.28976955719204 1.69736016396114 1.15419432499279 1.55927153760481 3.67824096103232 2.17718111231029 2.90340082704976 2.81161282692004
CNR2 0 0 0 0 3.13453474931084 3.15388800499931 2.02190252434315 1.69295382849046 1.79240977600192 3.11551106486807 3.62372642396227 2.91163598192232 2.19549249054802 2.2617835280063 0 0.0474539324452161 0 0 0 0.554349160216773 0.398631657509305 0 0.160017899078694 0 0 0 0.300750465040842 0.594214111276665 0.725571905253385 1.26357531505998
MIR378F 0 0 0 0 0 0 0 0 0 0 0 0 0 0 0 0 0 0 0 0 0 0 0 0 0 0 0 0 0 0
PNRC2 4.53353843098654 5.24333395662765 5.16991297893354 4.75643623192725 4.76705619925496 5.3085101409177 4.8846760607854 5.1236537822049 5.5719164303315 5.79529940892127 5.61687226526583 5.01221108395087 5.79973751236083 5.50451552309361 4.39854191425525 5.16084759995426 5.08855293703222 5.59631202589156 5.37855670676933 5.30629140835819 5.21859132699942 5.39214909853822 5.48994748089263 7.10159755391283 6.9512497401178 5.06874388931388 5.05004887960722 4.47601869975782 5.34457642933857 5.30641901418238
SRSF10 4.99067809046225 5.4411846577833 5.29600947831253 4.77078148387352 5.13198450875653 5.64466387286746 4.93885974422005 5.12327716588044 5.65348427678734 5.75196709834291 5.54992171265526 5.32275019678388 6.14458075324337 6.2126821665752 4.87823487911234 5.43964640664432 5.36851693792381 5.78883968034108 5.55344959376205 5.4910738305869 5.26957555169127 5.5425459408663 5.51677160688688 6.77174035117081 6.66840282378885 5.35518545230968 5.94476241907824 4.27411253778378 5.58784500925428 5.15982290983838
MYOM3 0.142080092697231 0.108913940223631 0.0647731970776148 0.0262540331435171 0.0330300768454814 0.145770045533245 0.142140231246752 0.0997908541164757 0.16643137637431 0.0257116266822214 0.232558843668711 0 0.0469501629879309 0.0481586073153519 0.0341215989587601 0.123837270476876 0.145205282474527 0 0.114440057457466 0 0.0522390592641729 0.198320642625451 0.119956372688624 0.0442515565576186 0 0.1951422044081 0.0186543973631341 0.281254321285061 0.122032026608722 0.230080016218908
IL22RA1 0.422281448583621 0 0 0 0 0 0 0 0.0317871551716464 0.051478324716695 0.0297150737726515 0 0 0 0.31162401312956 0.105922752168762 0.210602073281259 0.768105543535289 0.273279548840499 0.0755925967470054 0.103851430077552 0.194984673924769 0.202036505071203 0.087706551262087 0 0 0.0922269265288641 0.0344864770249001 0.0407335326154343 0.0378730414097248
IFNLR1 0.163125128946558 0.0845232682134453 0.0431025654232936 0 0.750592785233565 1.96769983474459 1.57454720898805 1.74870595515566 1.94866812185934 1.12161225474119 1.91891283651595 0.601965540949354 1.11566586520627 1.28419428854665 1.07538202168867 1.62396047951867 1.91105109401447 1.98887733617581 2.11608524072434 0.144856923432995 1.24696742219271 2.09314096300033 1.27948912492718 1.12261308840528 0.908909724504268 1.12938194121326 1.74434195943207 2.18874272497163 2.06161723320794 1.99562199799849
LOC284632 0 0 0 0 0 0 0 0 0.104118829970575 0 0 0 0 0 0 0 0.09220527269953 0 0.0618270624888177 0 0 0 0 0 0 0.0640107644086916 0 0.0574633040370024 0 0
GRHL3 0 0.189016106973706 0 0.114109249295135 3.15835318629525 2.47418940763479 2.61513611224098 3.25983890672996 3.22102791419963 1.42469639759116 2.66102442228876 1.85604947625123 2.10630141272642 1.9935693029193 1.36502617956774 1.59015166830615 1.56345591488802 1.35247605905033 1.23480172301609 0.102066421095591 0.398474055893375 0.597888675165426 0.635681964543823 1.02651680306422 1.36901971645234 0.123705126845677 4.25165093217503 3.65297973772248 3.69997354135681 2.73672825130999
STPG1 2.04307848126651 2.39379782987506 1.52160358028094 1.29557610310383 1.19484351199952 1.26301036071607 0.593693188707045 0.864122342686849 0.911242119550341 0.877229106044741 0.791739069903333 1.06152737602794 0.931110403371883 0.350542507395062 1.63685427351495 1.56296282851529 1.87833298492591 2.33664044640873 1.94238688569448 0.498772696799721 0.989520526135087 1.93421453250183 0.972183118091947 1.04231514127585 1.07584064704745 2.74306250654562 1.01057219028098 1.09182844403242 1.46007675251822 1.54899386591833
NIPAL3 3.59881776322823 3.64492915579126 1.91826409636289 1.90127432685929 0.739623474008837 0.90935837769928 0.873904520229827 0.941907084977949 1.20990248076684 0.870534380408353 1.1996629231237 1.86912914503895 0.727192063591287 0.4664830390954 1.98111833554692 1.38922537024502 2.16890192829232 1.9892298543215 2.15718926620362 1.61151235321713 1.35603673122903 2.05054697141475 1.61544454819464 1.56959802630722 1.43100242730105 4.26145559456293 1.56617706169534 1.91801215390469 1.82720117502257 1.86715318579584
RCAN3AS 0 0 0 0 0.8186959781454 0 0 0.485293887002351 0 0 0 0 0 0 0 0 1.15019570759408 0 1.38850918201955 0 0 0.591467831677091 0.759691044695308 0 0.95059830684695 0 0 0.374646686732368 0 0.407107975326839
RCAN3 3.04365946941087 2.86276082589601 2.37706265199191 2.10376282279541 2.56475129417517 2.71559250322534 2.46464474460993 2.41317973548667 2.76258694167197 2.91767234363433 2.66753566401107 3.20041018787406 2.35795730979912 2.30971462327422 2.51289181440958 2.82247523230804 2.81529874916513 1.78790464836011 2.97066594456041 1.89217339085287 2.27587121334764 2.76359641457043 2.27882037598429 3.28540665791708 2.85365239258705 3.52213109686469 3.25336608096637 3.33305299361756 3.51546015756005 3.70580100868768
NCMAP 0 0 0 0 0.495098520679421 1.09420904017727 0.614713612783046 1.04760818364211 1.13971832701284 0.110461602540995 0.955306107062291 0.208282514038008 0.429808756967507 0.46024454494808 0.145063078644037 0.615495398477762 0.882662611195875 0 0.859136280409888 0 0.516078704895635 0.901929206081703 0.634957497154424 0.126609362295822 0.237935662982027 0.587679900973096 0.471319625492729 2.87175692652885 0.75706080730951 1.75946692799069
SRRM1 4.90622199200111 4.99257811296591 4.80718488012155 4.49632172917756 5.41869932235098 5.42594598453692 5.91375110405063 6.29880675596921 5.36489105062625 5.5314719185586 5.8350473808004 5.24198886804484 5.64776348282782 5.67310409759017 5.27351961951901 6.28540961727939 5.53095716780522 6.1427095439241 5.58883754046987 4.36617531418116 6.04667003268198 5.61284786089255 6.1757900421374 6.25548562631494 6.34499178493132 5.31125242397218 5.21035379418507 5.74390806343104 5.12952619361326 5.31628334218592
CLIC4 6.85589006023251 6.85837892508207 6.32107304474201 6.58399737566289 4.73760024037227 5.47828264035673 4.83284951689345 5.10340112109974 5.5564232841359 5.82002574772674 5.42784414420418 5.18363736626297 6.4024049836988 6.01971303257974 5.1458323124536 5.6188817333686 6.17564235916071 6.24246722311002 6.17429655027451 7.53357113476 6.13735596784788 6.33405155587866 5.82056192796384 6.76614458043178 6.66799144188722 6.99853401827918 6.17976779847861 5.61977686663322 6.40372275404107 6.23949924359343
RUNX3 1.55495715233255 1.83083131349076 2.40291314123527 1.12947426441084 0.398249662776645 0.112028297560807 0.170950553318368 0.0735156245683406 0.64072549418817 0.260229245321801 0.0792283122543209 1.06028262411316 0 0.0656706017535945 2.54339442103009 1.06904906013276 1.19370867338242 0.562245843938598 0.786591343812372 2.39147354292021 1.06990834937689 0.902585331645854 0.757926142230089 0.424264262754516 0.370079446461421 1.80786183724781 0.063159691918713 0.135468019621062 0.0549859691768887 0
SYF2 4.02641056761977 3.94709569796493 4.2467272995146 3.79293862240037 4.19697679746572 4.23945150767284 4.52170407450228 4.99679094557547 4.30399987508549 4.21666438605729 4.40793732530839 4.12323577347493 4.22106504669816 3.97920223563094 4.31550102065235 4.39035127037233 3.78869614975841 4.45667475025585 3.86543387670141 3.96844101247257 4.43449479302315 3.93395025769542 4.46323662295949 5.0784561303042 4.98148736779826 4.11018782396603 3.80358869830894 3.57486444475764 4.16354703599569 4.32729933624063
C1orf63 4.01862527298227 3.0973461659073 2.95446806991997 3.2304704959611 2.61355286886547 3.13941874114302 3.01800917950204 2.52699774840526 3.30984410893495 3.32836975271183 3.11235484533649 3.33271222950034 3.23766772566137 3.09790402492913 3.15157635327939 2.87435238604953 3.56940602488473 2.48895196729239 3.56475617099521 3.93496933673642 2.99532350693543 3.66797157910278 2.90053259522414 3.89271158919456 3.72060681065239 3.54021329943647 2.63175154509158 3.98324901744563 2.90953887515515 3.67260637469638
RHD 0.167503089215036 0.200602279122382 0.149613166163463 0.524875088922015 0.219708161753537 1.51950164744081 0.99542952356067 1.06134764487614 1.5524360959375 0.227647439305111 1.11574575565669 0.272724353627401 0.62162008879094 0.488737103144038 0.1548903533612 1.06559299030411 1.44376576347779 1.04095553621869 1.46611024117735 0.325420956026979 0.909443636758548 1.45934767757479 0.774662679434335 0.287932040268779 0.443010355752364 1.10007610205895 0.708266708998477 1.71715325702961 0.942879285125709 1.27887686010211
TMEM50A 4.70117197745021 5.80091283883126 5.44753621920038 5.11008757473474 3.47736648006723 4.22866479481694 3.87811714332917 3.91516711505404 4.28821088881814 4.53564864025434 4.42568756123935 3.74668897911544 4.58180917291168 4.29266397339686 4.21796738847836 4.27262045466299 4.7839804136838 4.14047601793978 4.58672271667025 5.00695323749402 4.52930248243371 4.44560091223026 4.36360564282223 5.70018999931157 5.83107664754979 6.34233961939861 4.70486090080165 3.53879886809232 5.05253762075732 4.76871894937236
RHCE 0.152938810473787 0.123913797025325 0.344840992727145 0.660771664718252 0 0.14091604876808 0.238626687094024 0.0371491226976162 0.284733245161507 0 0.325998825571166 0 0.0894523201371055 0 0.494749427024519 0.219315377406027 0.837688982319033 0 0.544658479473526 0.156425094818967 0.563918579315175 0.41663656156295 0.183522085147917 0.232116727502467 0.886633643688028 1.25430378180738 0.851236125248389 0.372557670219661 0.730613003622084 0.818322948385922
TMEM57 2.8073734708746 3.22885254534228 3.55914914773726 2.97811140898498 2.56353401211966 2.18669704490629 2.6175994047882 2.32183287387234 2.32149522144083 2.70327127846011 2.82511194119922 2.8675308031603 2.86220141494316 2.66602938121304 2.61155720480643 2.40721133018032 2.34828058382352 1.62152913230551 1.93752895490562 2.40677882238014 2.72919599511513 1.9974152618454 2.42743454085821 2.96984857026888 2.94960029636016 3.36412975115011 4.10742842866636 2.0698774238433 2.98872649024329 2.40670536477912
LDLRAP1 3.52185480271021 2.86908175369993 2.83638065336995 2.45328051263043 4.65087941879937 4.61997049452838 3.78395946696127 3.37312198056854 4.04841930142403 4.80347504291766 4.74572137677139 4.39871291411569 4.08457456192551 4.04975272954134 3.20613681666534 2.53816316317381 3.15967116156584 2.5777043489245 3.38560911965686 2.67303397430202 2.50145697968932 2.98756644884747 2.53785265857219 2.18402315753783 1.77012285103199 3.26188429991687 4.79701816737732 2.66130039757971 4.57221059331231 3.48640546680422
MAN1C1 1.39930783568438 0.369482117997028 0.174090614649996 1.3656645451712 4.76208300356767 4.47604463048749 3.65024757735238 3.51895051492437 4.32963311500328 4.72376059015897 4.63028897008598 4.58470399470114 3.03705182282355 3.13367695104272 2.42050126602751 1.68183153447397 2.38699023777396 2.08229383595143 2.93002953387055 1.47696746095686 2.09669365224331 2.57662129712241 1.60608210166697 1.41949574484868 1.5999176015856 0.376597117931359 4.99096847066337 3.6424358789469 4.85339190364604 2.92771823860382
SEPN1 6.13407304772312 5.25282057295216 5.62233300773521 5.82760057185813 5.39141030077055 5.71146186745404 4.80455440779755 4.79210049842089 5.00534608779274 5.0320567503465 5.11482924636545 5.36550008104719 4.75482872450151 4.63912795197862 5.26476535247554 5.2606994088741 5.61647238810511 4.80574645126894 5.52511045375199 5.62283081089666 4.9350353633219 5.35803751295332 4.77505581063002 3.61963603002143 3.36569673595464 5.56688820001182 5.19771995105512 4.7332133184169 5.96344637957271 5.44488899266257
MTFR1L 4.13951042429936 4.20130451275499 4.0496307677246 3.88811002858553 3.59754309234963 3.54544949848326 3.19886499489426 2.69286012019148 3.80242072080149 3.72408268549745 3.55026041900124 3.96483294649561 3.63382641513577 3.47203279588687 3.6504773698971 2.89551784607103 3.54134136861825 2.4813196103829 3.38765342192038 3.57603833676208 3.12892848260463 3.26735151683969 2.64068339102938 2.84513874329523 2.63904689356354 4.3387809438947 4.23733426383753 3.25850083437793 3.89533170763367 3.57304726515311
LOC646471 1.04839663120822 0.567885151620301 0.832473647982413 1.24511835877323 1.13571215866767 1.71359904546722 1.48046677500949 1.18170050106083 1.94278472144452 1.15194322035848 1.77867537885698 1.13244523392691 0.939569623739815 1.09599866204355 1.03139519627553 1.08771401804976 1.45478653993664 0.643546842794777 1.53526666598294 1.30195046950581 1.09612688930501 1.48556078549036 0.893156374177152 0.380410291720102 0.372776067237569 1.38880671876019 0.914764267440724 1.92606395873282 1.59658217546712 1.65897462367909
AUNIP 1.3929822832701 1.6153692111472 1.70860662732526 0.635133074574488 2.80497457360628 3.2288479288191 2.84730544950637 3.02633088590238 3.08556742296725 3.22982476367886 3.2781438811718 2.20341730941265 3.32590300962827 3.21398799157752 2.29653082509808 2.76734546481867 2.92035047325412 2.04706020303977 2.99851145307509 1.41648307658272 2.19829926663654 2.90378257044469 2.48803677346964 2.74986889120347 3.15861817017614 1.45540745000303 2.72708835123847 2.12879818995573 3.12763823175985 2.71412240243631
PAQR7 3.06105034805572 2.72559066345796 2.59528642831705 2.99953285185683 2.18956524572821 2.31403229806984 2.19353837057033 1.86626707748951 2.36463686189781 1.52806115972407 2.20702447515257 2.5572483247547 1.49102186456839 1.47754781591381 2.73616539789111 2.1901344085938 2.70124296464982 1.90737910561267 2.36362526528117 2.88159414674234 1.78775005650718 2.69471753229694 1.9014403915866 1.4094235237047 1.45298017235608 2.95849193246605 2.04698689048663 3.07898890219687 2.72864543078989 3.18503239476821
STMN1 6.98164719158139 7.6871586941849 7.52705469204824 6.26822477134762 7.36386316636178 7.28172606528778 7.13659130459745 7.30252012215491 7.26332554537648 8.31695576338464 7.96536872864737 7.50382573799575 8.5594612213828 8.40829152317402 6.27655807936976 7.07738187728581 6.97818418694083 7.0670363210131 6.97454078424998 5.6088594996192 7.13662206295313 6.96378621173988 7.16689617216732 8.66713283630962 8.42076028311736 7.98962156629009 7.50381778924085 5.13592881552641 8.167939930712 7.14042080013396
MIR3917 0 0 0 0 0 0 0 0 0 0 0 0 0 0 0 0 0 0 0 0 0 0 0 0 0 0 0 0 0 0
PAFAH2 1.9980365993291 1.93575768542646 1.79402485600874 1.54440130488404 2.21079717539452 2.55871335551393 1.76762090192042 1.9715932139931 2.65498538333731 1.76844689785 2.02213696335345 1.62622885003042 2.43267618378412 1.97481929073954 1.71806127317274 1.78896962844245 2.09796805536568 1.7209832214498 2.0875443087877 1.67846859170698 1.59737384574072 2.22154922887734 1.53520195674085 1.72702298247978 2.32589006103978 1.92409608406777 1.88941902670875 2.38939059397322 2.69762482824965 2.75168222985357
EXTL1 0.934030300318881 1.02485863860507 0.907254493579766 1.68324729644458 0.307238484965756 0.311863453592839 0.327797717504361 0.134415739733943 0.800595543268092 0.0741176513962958 0.239721863066845 0.760895395122761 0 0.0699506819214016 1.15470633382222 0.382166994855646 1.03731895993219 0.593491459909836 1.33831030685706 1.19455988602261 0.396649439822002 0.768379141631808 0.255128454693147 0.125854598552515 0.180965114382377 0.849315568190563 0.193280985950874 0.451814048838862 0.27178062863548 0.230563334646993
SLC30A2 0 0 0 0 2.50924231602467 2.60412115273573 1.48997958280026 1.69060482364869 2.35615226349177 2.26012504488933 1.82631865465584 1.65211014048618 2.6513640259651 2.4757334309664 0.0873354711152029 0.319093012154413 0.0718528520800277 1.4994964096719 0.0945870041175701 0.188260383181785 0.0587668648144336 0.248633198356429 0.283435854783635 0 0 0.0481922344091111 0.912770180263363 2.8529137191663 3.20400295286388 2.2183813107438
TRIM63 0 0 0 0 0.113192799859463 0.116621331295866 0.0916539379352093 0.268372109008898 0.0557311154740401 0.252667551554851 0.198095550144944 0 0 0.162769471754969 0 0.0940342811492954 0.049259661621968 0 0 0 0 0 0.0827901837353462 0 0 0 0 0.858089242942635 0.266051290880232 0.190396148129632
PDIK1L 0.844929524043452 1.13949568989932 0.787392342660036 0.901977074742601 0.463954060746569 0.941202487409978 0.715899519006519 0.628749336261351 1.0598882286759 0.855300865201034 0.873499825922718 1.05198455150493 0.961675923655765 1.22021230542264 0.41269374178649 0.690113997161694 0.693647080793031 0.57610898184641 1.05820564801605 1.09129362233914 0.83372076727436 0.506744102643367 0.590852047345057 1.31926530938851 1.299819042075 0.978954126735111 1.28051096885426 0.529194268593877 1.08405745960714 1.02141576414343
FAM110D 0 0.0917876962431395 0 0.108063389773315 0.365250199667632 0 0.158698948264425 0.164549455952652 0 0.202128056382878 0 0.196464781810724 0.0954155566892126 0.0979288286354394 0.376046949692453 0.261831658752137 0.0580378362939999 0 0.284362512005195 0.152034111054991 0.15239112622298 0.720640078818639 0.0494959704994786 0.174645462945 0.170396845851564 0 0.756721871037604 0.0711402956243817 0.729585832969384 0.222468263882182
ZNF593 4.67652130205656 4.36864264898359 4.39481592943554 4.13514902693784 5.82171021503467 5.61788910040563 5.00792204913803 5.23630892137657 5.34921310147912 5.1837564486512 5.32121739255491 5.51731034267438 5.18803688146354 5.13566619696904 4.79549683269981 4.28880149164734 4.43957659825677 4.20490757084645 4.64807422865463 4.4511385630576 3.7405930148293 4.69243277780912 4.36312200502479 2.5886918520625 1.2530997838212 4.05033626125209 5.38932932571474 4.34634707120913 4.95391239729937 5.21344060669596
CNKSR1 0.168111837565531 0.20287655257863 0.0775695170281705 0.180452157497915 2.66451014663701 3.00725471528396 2.05844118893302 2.11360382735802 2.03888212604312 2.04665169993559 2.3599174916696 2.00284291306599 2.01480160235136 1.98412630127747 2.70442271185696 1.76906079352741 2.47160628849799 2.37639596963412 2.53077992625509 0.534280779769252 1.07715410976982 2.75929860453144 1.74464334882385 1.75920271529984 1.41125267798794 0.0900420419600623 2.05306266640832 3.472721703043 2.9094140654934 3.17909697240912
CATSPER4 0 0 0 0 0 0 0 0 0 0 0 0 0 0 0 0.0610719214213605 0 0 0.373927675981932 0 0.0345088738690623 0.129420058220913 0.42361581770509 0 0 0 0 0.0771266213970004 0.0908584426223614 0.0845795959581319
CEP85 2.5127477305713 2.573864067705 2.18310534489178 1.87633423455126 4.74913733785476 4.74624826296974 3.72570844195977 4.66281504057475 4.92734182900014 3.77924921272274 4.04893364519792 3.73524054266867 4.13181169887791 4.01484622569591 3.17207141656815 2.68576078126943 3.36788821826249 3.69514754008037 3.60607499300309 2.03918402587515 2.41546393297118 3.67262900218983 2.46754816717296 3.10952437874028 3.04900511575319 2.26710727048392 3.16256293128027 5.76456112915919 3.34568164992302 4.03697799989941
SH3BGRL3 8.51921950144479 8.44984608895963 8.19880352197658 7.26008212778316 4.84560546193127 4.56724120355462 5.29879392838899 4.85571567878985 4.5929532988006 4.98636997487447 5.1588378759973 5.89184444699386 4.45899218550322 4.10084312443311 5.63547870920978 6.07806112029684 6.2445655366663 6.49854129238365 6.09089999556069 6.29775818310698 5.94201944698921 5.88153737466204 6.22976671048765 4.58280887397225 4.31689876001794 9.07931410370761 6.7322963379791 5.02530791302846 6.3105655241031 6.01022261101673
UBXN11 2.94026073406911 2.38074052906807 2.49134261257987 1.9810598663299 2.81587664197709 3.07918181272514 2.38679439538254 2.56141412533607 2.53525919968005 2.10776485562668 2.4477484487334 2.6405584623375 2.17903325757269 2.13016320456284 2.17313063235747 1.92228539715399 2.32234353123917 1.41471466014447 2.6826294759672 1.61556225445598 1.5456125922168 2.41224769715374 1.45003669238186 0.787357235119978 1.27248310546812 2.17518604299665 1.98875375272405 3.5528196985632 2.13207666556198 3.26083412170694
CD52 0 0.348844273232342 0 0 3.23998147875062 3.11033484357221 2.68813334991439 3.07467839869115 1.78635380146524 2.85225258525325 3.14193463855895 2.58121866258502 1.53134901900902 1.920563899265 0.482448712190929 1.45793043504393 0.926034346539666 2.89709324380821 1.2828134042652 0.540290184904392 1.51523305487445 1.71061360238268 2.07641885480052 0.591811522310993 0 0 1.49290940350145 1.47158808110823 2.05261760693522 1.67510230927168
AIM1L 0 0.0248908279660611 0.0362979482721122 0 3.44836842970635 3.31088102983834 2.62646016367828 3.09215499396112 2.9523764365156 1.93854927376605 2.86933251519363 2.41309576834188 3.19874401055461 2.54549150923816 1.55483930635228 0.992658230758109 1.55853214472004 1.54748437838914 1.5696174680645 0 0.375732314774057 1.87994488884875 0.887359936214851 0.666570279077965 0.455851394692407 0 0.690637897023906 5.22082521579787 1.80369821230627 4.14858436717338
ZNF683 0 0 0 0 0 0 0 0.102251768220217 0 0 0 0 0 0 0 0.0514326623165335 0.0530187228944657 0 0 0 0 0 0.0452027811866694 0 0 0 0 0 0 0
LIN28A 0 4.25698798159997 3.28111363619361 4.47935345413276 6.17935976636975 6.32405990436063 7.27640360955358 5.60655771018154 6.8149605130157 6.75333710805507 6.52316829751173 7.33139172441543 7.71181837547494 7.70430484287439 7.34801105396556 7.65115935097084 8.02290040211008 8.25705306088508 8.25425388727746 4.57566932933 7.01275860690839 8.25884865666233 7.73022556308684 8.53808414609215 8.4256732962677 0.550158938606859 7.63681310105053 4.28859480815823 7.96512626568371 6.75962191735278
DHDDS 3.46371399551129 3.62896018879855 3.41824123086175 3.57563907863352 3.74776333225061 3.73781653323798 3.49078831515414 3.82211827472934 3.63390776738863 3.50458225899101 3.71081194278684 3.55592656117173 3.80351637318683 3.51220159803569 3.34908356218533 2.93953314136265 3.29500884597624 3.57507024745155 3.11889955572208 3.22643608496959 2.6845584456059 3.18853069168634 2.8754517831172 2.56353889305627 2.28449340471831 3.84614225256317 3.60123297326703 4.28128281279758 4.07659329802254 4.06414993912135
HMGN2 7.71084775134275 7.74463204785786 7.30583375751525 6.65608444004934 6.47524218262287 6.44947553665679 6.21218604775197 6.37331237854162 6.57445880644181 6.50584489229187 6.53540758520269 6.78170067387696 7.19597745864259 7.06338429474321 6.29115964590969 6.43416949443973 6.49182103608365 6.27344502134888 6.68195518810718 5.36737456054507 5.65120671873423 6.57718105598905 6.38178172232808 7.38677646482112 7.19300288956367 7.65191991793265 7.13247402436537 6.1414900136458 7.26168124483959 6.78002132113615
RPS6KA1 1.88057190732856 1.5207139011791 0.858244437036662 0.565852549264889 4.62646834075478 4.57046293102604 3.18522749599329 3.61275351931159 3.78236662550846 4.17300747047983 4.362806501699 3.89134141143212 3.57240464739033 3.88229089098502 3.79702335689982 3.27261000464037 3.89320686511487 3.45958899496684 3.94940419744591 1.83917757994898 2.64229954795042 4.15065715267696 2.98357372936257 2.61348450525078 2.40736906805106 1.21304860127828 3.55581615506164 4.80346987655076 4.22251865163003 4.16591997621158
MIR1976 0 0 0 0 0 0 0 0 0 0 0 0 0 0 0 0 0 0 0 0 0 0 0 0 0 0 0 0 0 0
ARID1A 4.19750372891659 4.49635368956403 4.09152213054863 3.98312130172354 5.12240767587279 4.52919626799939 4.67928866580463 4.81993381110276 4.39025495632187 4.70762417706108 4.84256154605109 4.95064570730359 4.90040797007333 5.35812193250956 4.8182523809219 5.17435048664534 4.56953362361482 5.09087036339213 4.82740749304643 3.41309847703573 4.34407571365433 4.92595196070195 4.72975396153789 4.55814515898958 4.23597973906982 4.37134279065319 5.54061628255125 4.41658305984983 5.13706491057843 4.64152868889869
PIGV 2.4694249693728 1.87682141517552 1.83062447054923 1.92656499599919 1.42778314682033 1.34284484819701 0.840949790726944 0.946588641946421 1.32279921963886 1.47176494316925 1.14934392134238 1.5981364904912 1.39013386667798 1.18866677633205 2.10891915759797 1.58427465213473 2.56399762738181 1.86555463157036 2.42231105483307 1.79086793636813 1.41621281686028 2.54589919713687 1.59108096210454 1.9022356924543 1.49444633294613 2.2263266401222 1.36311499458932 1.04048568406816 1.58931287398246 1.78482640703779
ZDHHC18 3.64762535208409 3.63387290269912 3.73431943021488 3.15561810205723 3.8062106172944 3.74370883669242 2.87319111114249 3.13535591719795 3.34018196266013 3.18496576879444 3.33251603885875 3.29143116688997 3.77079733810073 3.48393183297933 3.75182788392828 2.93352542888126 3.70454001790255 2.92719294469899 3.47472156867038 3.23987305670518 2.12649716409292 3.51745208181986 2.41886727527474 2.51515229863695 2.51671866760377 3.43935451863581 3.70426333741901 2.92891223867428 3.93443157916932 3.85023935516591
SFN 0.658554260650898 0.951447546701402 0.296671189391607 0.244621627518601 3.34947002205804 3.37005684180269 3.11953214521943 3.66941234001368 2.51115173508463 2.18960952200502 2.76282715399948 1.80762694747515 3.35113217604714 3.06756644265126 2.80376846219191 2.27216356870505 2.49396493783592 2.16710739349028 2.1044842768712 0.178248059818 1.60339727578421 2.06413096467829 1.81957009324694 1.33309737293565 1.12638482499491 1.00415618277789 2.67985388503353 2.9609286673117 2.54449280494366 4.3087904274893
GPN2 3.86741219055179 3.75983759648808 3.78156954481597 3.44695358452113 3.96829354476239 3.44703163550467 3.30639349392046 3.34459276181699 3.60844260964831 3.32806810495284 3.6507645591169 4.06805164299779 3.58303762379666 3.56775229698178 3.61269455269052 3.20890581745583 3.45382702419598 1.98906269150631 3.48344175643992 3.33576049471573 2.6432466666491 3.38266033664485 3.17120682741814 1.94876529040559 1.25897713750939 3.71693603803729 3.53543091487128 3.12339636937344 3.65662221475109 3.54505404319212
GPATCH3 2.63080616445557 2.74496834824888 2.39106929532286 2.21045432665048 3.35564779854808 2.98023373541509 2.73566730598424 2.69930064927096 2.89673684681013 2.87304145520606 3.27009382572833 3.16515141009422 3.24474095602544 3.21235299618967 2.87150855746998 2.62874793669466 2.65347510492452 3.00920561922936 2.72300147098151 2.05163660056894 1.99798242357024 2.68927455622461 2.40155401591959 2.7835907548562 2.82595654312786 2.12655993801433 2.61054416328497 2.77040410183878 3.19608293336365 2.97446874004648
NR0B2 0.0934002133832278 0 0 0 0 0.0861675684642766 0.132126954364528 0 0 0 0 0 0 0 0.449877214320998 0.373446651435802 0 0 0 0 0.0392327451834345 0 0 0 0 0 0 0 0.10302099322926 0
NUDC 6.57666724663679 6.75119589577246 6.91159571855187 6.11626077642255 7.33240361102859 7.17846567314527 6.86531261676509 7.0375140090751 6.80467314026994 7.08548839313884 7.36490505421321 6.94489357594088 7.56917206456475 7.5767790913117 6.89985233939406 6.79489668456515 6.5689790947116 7.22417536615489 6.6398587195425 5.54871403937643 6.22968212549793 6.58333253714727 6.50934747578895 7.23054888663476 6.98071082890019 6.39660478118186 6.93583687368403 5.38807240816227 6.85433233650017 6.37360645399982
C1orf172 0.063354799601967 0 0 0.0898003529494079 2.9284821334742 2.80656534574572 1.79229315385922 2.00904254725803 2.15648075517387 2.40506111257325 2.42749354163506 2.17280750997543 2.42517460490697 1.76138315200572 3.15469661382774 2.58346613110977 2.82083249566214 2.82041998725732 3.05036586701745 0.717760419055463 1.29458252156116 3.21296614213595 2.19303049653641 1.38007554451709 1.47051083517728 0 2.28431868102182 2.08906419233353 2.89163693570181 2.97010819201819
TRNP1 5.49508751681695 5.63906136861454 5.65803149174702 4.58922417293047 2.88057778433762 2.70755350316063 1.79189740132074 1.48399372554355 3.12866293703783 2.63198895717541 2.2970123527631 2.8850471670277 2.57354903545257 2.41588573488992 4.30383918527371 3.45477601373384 4.81608765860021 3.30596614475417 4.51331387195665 5.28024740832995 3.45203922838726 4.72715262762974 3.638977411297 3.94736692783206 3.73861653500466 6.43760893989008 3.8848323276805 1.05005584711209 3.75885746128547 2.16650657644516
FAM46B 2.08812463186992 2.71998070078076 1.19911007492889 0.691869117141629 5.7244156237306 5.6480914903493 3.6001864820979 3.72226927991445 4.78443592967165 5.10992465487514 4.91400953405032 4.85486838326024 5.26023270850175 5.22736372046651 5.46095220451234 4.55834111410503 5.24148556641569 4.75025275466126 5.24953635998375 2.59577813791464 3.1865528512226 5.7798480266421 4.69969043194218 3.13304724576888 3.10217939293457 2.73645551130679 5.76674355770148 2.78088748150546 5.67060526709228 4.20509530972315
SLC9A1 4.30210698185982 3.66692697887485 4.14507416843749 3.58897242402682 5.30471180776722 5.1985727296605 4.35744643770406 4.96346487590011 4.69943503069044 4.81395045750507 4.99801944389224 4.43447477676664 5.05860223521748 5.14441760366166 3.5115818918104 3.03190858859788 3.38750040648098 2.66141670193073 3.16723266605278 3.63488363677539 3.30937412237187 3.20532369241741 2.99086049235206 2.13233006642727 2.10720242621106 3.91686831640967 4.12979405266704 5.27991324830931 3.92886298202535 4.25841339456871
WDTC1 3.95840655359503 3.19877543603381 3.16772722581503 2.8143986607776 3.0512206891093 3.08231597972634 2.0641033650429 1.95106179407517 2.59720457927469 2.73615240637348 2.80040709982519 2.92545640745471 2.30995903590952 3.49966733255963 3.11742077157548 2.53551303230366 2.8477223676284 2.5993368390516 2.83066503032614 2.76552838151787 1.95051320605631 2.64278011514175 1.93925667274763 2.07608701241201 1.78322194849464 3.75915583380027 3.18234747126177 2.4437127280935 3.33683322128476 3.27492805480308
TMEM222 4.60714682086564 4.33810346323379 4.21683508430583 3.95158779481475 3.86279850890631 3.73565214396848 3.26254741407301 2.76665876187215 3.42283444682988 3.4635439905208 3.73063995591679 4.25629361983192 3.82098562470219 3.62200494941452 3.92436597085857 3.06385149397597 3.54376806436062 2.35780533369946 3.23647424973334 4.3098528378872 2.32012937603171 3.18227754252303 2.66129127527329 1.43993158868194 1.69393962787561 4.18831387916549 3.39989157766329 3.40254892299535 3.78125478643338 3.71278284547889
LOC644961 0.771173137966097 0.6515601192822 0.334956069393943 0.776858625567186 0.451354088191864 1.81012635484038 1.3342936683991 1.53735074183586 1.84504839321384 0.76128016646748 1.75304394977006 0.711241146213843 2.28277189801376 2.79618448773412 0.723155730119614 1.65747537768065 2.15839519918142 0.963835862146018 2.02091817523814 1.02072620221515 1.47109379274495 2.11610188009545 1.59211972115205 0.435479250052102 0.350780100734856 1.96830091850591 4.36147361534545 1.93545220428209 2.8291209264827 2.49690457533364
SYTL1 0.0588080019651111 0.13858251835695 0.198833571365831 0.23692360219458 1.33443097856632 1.51950667964445 0.407116679178962 0.413422941765903 1.0329119106374 0.489799802916523 0.706509334653416 1.07062975702967 0.275897428220987 0.0759938091298596 2.18471827394982 0.94431199184398 2.49727512258285 0 2.34533959760969 0.877421521249668 0.28865976901691 2.16614982335139 0.477355081052622 0.136380670161418 0 0.11942138737395 1.63675221004088 2.45974373161878 1.17837045641314 2.48573079160159
MAP3K6 3.75220266136871 2.97147365914336 3.03909100533536 3.2773852350198 3.85281786354213 3.42779923429284 2.65168318063211 2.49226853268149 2.76142996118386 2.57184909799751 3.01995983316311 3.47655018658169 2.00765838151889 1.81824522171096 2.55872804728349 1.47669793106201 2.18923945705395 1.26929053381248 2.39339697905441 2.08713013438617 1.57641571558501 2.13786087439687 1.3519448732226 0.325234422818564 0.365566008917693 2.87584688935643 1.68141328182544 2.61558814854475 2.04322900065059 2.62263288150435
FCN3 0.236867287758981 0.281993731253818 0.212224420361537 0.455986023903644 0.209714118939778 0 0 0 0.1073742582668 0 0.194621658207076 0 0 0 0.404371275499731 0 0.184338699373025 0 0.333993829110875 0 0 0.193354168602803 0 0 0 0.357363949379229 0 0 0 0.127308257075895
CD164L2 0 0 0 0 0.250928839744974 0.37311585400076 0.0542573891473166 0.110548329461599 0.0649155394291371 0 0 0.282662790171954 0 0 0.258643138874121 0.305814135452739 0.824699432955796 0 1.09151705298161 0 0.150763719011837 1.16257098723515 0.18655633739375 0.466617723896661 0 0 0 0.137447782182886 0 0.220149142282504
GPR3 0.930251374956195 1.65469674215835 2.00524546916484 1.41711528656047 0.417372414092264 0.633453530686422 0.215423889532255 0.290544721737781 0.504943723233735 0.335503836285094 0.12478416632425 0.327332107078749 0.467428699065336 0.426309846605199 2.01839204310384 1.69262359122476 1.84277372327968 1.01246855736232 1.75552001198197 1.47613279148227 1.2374597034753 1.69758257418335 1.334974369767 1.77871742571696 1.26645674413594 1.85544360164408 0 0.144071175924506 0.221258429677808 0.509321883395428
WASF2 5.31216051955733 5.05868448310484 4.77240299711716 4.53651299683657 4.41680597056623 4.6609058051167 4.43752738133868 4.49333990881351 4.25024914275146 4.41774451963618 4.45525487822668 4.39596077593869 4.65189552861179 4.45256907905401 4.32774484092118 4.47522110221847 4.56839090925323 4.6707553756789 4.51254295509686 3.81699897779938 4.1084491837689 4.60877967894965 4.11577404913037 3.92338691550471 3.86576048542114 5.22908412196446 5.12193544746932 5.17281150945714 5.10020396744373 5.20137117266946
AHDC1 3.56497561083622 2.75470154281834 2.80433033816533 2.94884003098806 2.48986658091716 2.22462378069285 1.99111091708026 1.94987852431588 2.03749116684509 2.18651323504961 2.45137993849339 2.20529553760069 2.20844546661738 2.370063818587 3.11226308840669 2.37820085546873 2.79357964075873 2.13406318771489 2.63475355898988 2.44552013530752 1.99674666397359 2.6741668397593 1.78147302621238 0.851273710644587 0.901373967989491 3.27123441966593 3.58446949568903 4.40317908523307 3.36300843177585 3.869683902846
FGR 0.133816402626211 0 0.0805995450977842 0 0.080842643871119 0 0 0 0 0 0 0 0 0 0.162488492128937 0.220888349346175 0.101812353352763 0 0.175534820476217 0.180277736066328 0.0743978810148078 0.206546957757711 0.141326841165624 0 0 0 0 0 0 0
IFI6 4.30387570725712 5.39317248139995 4.73898935723324 6.01828921413966 4.60027570128303 4.63366369686663 5.81378632079029 6.49201018123744 5.96158165805946 3.23584957650756 3.3849560431289 6.71670287520189 3.61807416958571 2.39403389536778 5.57732307687952 4.27626587552885 5.0895023880716 3.3514516559813 5.14387907910144 5.85186645078028 5.39246511971049 4.11693859295668 5.43983586952799 1.02667968222021 1.32663513515955 3.78417939238087 3.83304186880842 8.63690733207078 3.62433488944509 6.15219964725445
FAM76A 1.42593725931054 1.60032209307887 1.28929741124626 1.35462705629892 2.12850787540921 2.83606752839354 2.02118831622421 2.25612601725568 2.54742021484671 2.32639640812781 2.5120270954532 1.97889849764613 2.44519698238171 2.60977387024042 1.60625743762229 1.54731656001887 1.92342685114688 2.50060322272544 2.09081617728129 1.4930272927283 1.88744338572629 2.1211414239893 1.59047746829352 2.13582049116409 2.32937048416747 1.99630558117857 2.722691154767 2.58139704628438 2.59578768401535 2.81086053039763
STX12 3.51936577130733 4.2158261197744 4.03699557712874 4.48578101684627 2.62064974689264 2.9857044333613 2.61457086761352 3.20870921100123 3.45122034505104 2.9171853972818 2.74621601016036 2.9502817662372 3.04504100117777 2.48340563895088 3.09497074497985 2.55088589295032 2.95016043214344 2.516249691991 2.5913491005649 4.08343464963234 2.94097668799086 2.61273465025506 2.70659464633641 2.24197743132115 2.14044166044233 4.42944858847896 3.2166038609191 3.67950261944739 3.31551551194409 3.73877864346414
PPP1R8 4.01621103315592 4.40549549706022 4.2971473865438 3.72911766676647 4.52565548044675 4.61125501978255 3.84983917346495 4.17570023672323 4.70432974557446 4.95235686552006 4.70447915274872 4.56659599381488 5.20030424425784 5.24546904177801 3.82857065577991 3.88386515450979 3.95775676621796 4.2362323740541 4.1076962375908 4.08550114017818 3.68356172163026 4.08271110379427 3.83905258069301 4.23160136837331 4.04116411555142 4.15585445233465 4.27144808729584 3.45137861961167 4.60440348494407 4.07427421670757
SCARNA1 0 0 0 0 0 0 0 0 2.40818467839711 0 3.73380985660168 0 0 0 0 2.24901140539961 0 0 0 0 1.63292891159617 0 0 0 0 0 0 0 0 0
THEMIS2 1.82140409450287 1.00756868767138 2.08421056842358 1.2349917412488 2.39051636521521 2.18652908164935 1.50127607637138 1.28446083071867 1.62512083415319 1.63183068679393 1.95377926470878 1.49669753853382 1.99987736570949 2.08750357559407 2.77941732593387 1.71825859238604 2.51389999856307 2.67686539787428 2.64899456426205 1.6112904353643 1.62141660088255 2.7019903365865 1.60505335079119 1.7906177529752 1.60355869620854 0.899463367230086 1.37006939999016 0.887568940849443 1.57923808652361 1.77000441323445
RPA2 3.92561971200294 4.24329586939021 4.07002001939598 3.60600390443775 4.67757589343544 5.059991162444 4.00766196915681 4.45734475993943 4.95568012680589 4.60660212389331 4.72696741670603 4.36222439228574 4.92098875170404 4.6724140266719 4.05434492154238 3.91683966109021 4.48142165841712 4.92696721817404 4.51796222747293 3.3254454223284 3.63988041985011 4.60395267610591 4.14436457607483 4.41742723682979 4.38995909438573 3.86415642359193 4.37962096205571 3.33147592612319 4.85939314994944 4.42094719114078
SMPDL3B 0.0725160782293942 0.0873694194785213 0 0.24439755549296 3.45425750318822 2.34528281759351 2.77527182908287 3.3025208532718 2.29511467251894 1.03521567484418 2.76882796729589 2.1638239460696 1.53884603815223 1.18916669807733 3.48979980291652 3.80884836866282 4.12769930544799 4.37515067101318 4.44863669708433 0.694259756242678 2.53367297890528 4.63009089611874 3.85119933859329 3.88097932325438 3.59411854324266 0 3.74245900371849 3.59354500205602 2.31738801085596 2.88664573855496
XKR8 2.46684634604996 2.83900015842684 2.39187767727787 1.50577408701992 3.61624005561848 3.46363553415884 2.29693308791805 2.54311226856675 3.29573477760852 2.70443599226543 2.86226292108644 2.80016063663871 2.87748709362982 2.84464275201592 2.9448753083783 2.29619013528987 3.32769167501136 2.31308618857213 3.21681956711779 2.27970900129906 1.3378024171137 3.25543275115211 1.77254446295842 1.63653878125994 0.893395607893736 2.51306368507971 2.41487157980859 2.84408028840393 2.89272324469909 2.97989181277314
EYA3 2.18407712833779 2.42551838637557 2.41306868112361 2.17962888147828 2.28518024870397 2.68442828201935 2.3179812581985 2.59279188305863 3.05114062544356 2.84570882219547 2.68314846294596 2.45748135117733 3.24116900651563 3.20016218912629 2.14682789208673 2.41242114523197 2.64438931134704 3.04803560361291 2.64621566255148 2.35044066969865 2.28264144202033 2.82937670044152 2.27608270613108 2.77398156061269 2.60102135787863 2.62322073433236 3.20690729801755 2.6448853298024 3.04549364593244 2.68151448310223
PTAFR 0.0264510796587037 0.0633182102915107 0.0918193740260745 0 0.179305937323549 1.01738035044871 0.847139851477169 0.72999383164201 1.09058247636244 0 0.844449128580941 0.0706587432077491 0.463023912429174 0.362877180440927 0.530597169912957 0.994350902239462 1.27176031384271 2.00479978801163 1.22563895155145 0.105949161102357 0.595275446480858 1.37756801412884 0.867022677233148 0.61706334388818 0.430610712552901 0.792772910290356 1.13751663909978 1.3191381120763 1.05507068005772 1.13704441137426
DNAJC8 5.4115042088124 5.739605113387 5.53389968867811 5.24522562661556 5.37445180455236 5.48885559080075 5.83823578674717 6.06173516226391 5.57388042327036 5.65212792773827 5.5807334196516 5.56746939263633 5.82091416650612 5.69707876590054 5.10811040661727 5.8774227973873 5.23168584091621 6.00890141240374 5.36580449987198 5.12398065513358 5.86901510699544 5.33888432085847 5.86523589603116 7.29230322509238 7.22436833269535 5.95595439591841 5.89129279966912 4.57268355440625 5.7013577568704 5.48784324873878
ATPIF1 6.65803577750811 6.57277903735328 6.62647710185675 7.24970131710141 6.73179419348666 6.92426619465286 7.0171981525831 7.36334632097502 6.4953194118625 6.18587645389709 6.90306237912004 6.62795404697222 6.40669482194612 6.14286880342234 7.40243227187243 7.68248200242471 7.10573045173479 8.05414301590197 7.21341533178137 6.3297461176591 6.98090500281352 7.37556079316946 7.25297758842377 7.20857578421782 7.0331696816962 6.78206777185372 6.49068243551986 6.08720822554108 6.81859495877566 7.25500968007096
SESN2 3.3615157253286 2.71877149607434 2.52203314408246 2.35363946364737 5.0450235216985 4.96930247561206 3.49176332584535 4.10947757511381 4.60778598544484 3.64390235527739 4.07916474203731 4.22237181126008 3.64630092801156 3.82389199259756 4.14104034543359 2.46451928536689 3.95342356354655 2.64380309762032 3.65463030069509 2.23609764090123 1.77569534211921 3.6048541529589 2.35887164279604 1.8510153912464 1.84756804179168 2.57900149008915 3.71204544855369 5.7637674236868 3.8409365012046 4.69090312700952
MED18 3.07188105877849 2.66414146834568 3.08831802103457 2.55402394133154 3.03073863477246 3.58740099785087 3.0506775614397 3.43251985266605 3.4704978200435 3.03588427509608 3.52123923003638 2.52821122525948 3.04929619095109 3.02480723340057 2.61948578914669 2.6956085977323 3.20245533616465 1.63633460244218 3.15720220380921 2.57436797626605 2.58257767940442 3.27219343495218 2.74196092376453 1.83523691299304 2.09494204056151 3.10435679030277 2.80804930953457 3.65606155157229 3.4616464219002 3.77811393586416
PHACTR4 2.95902821894369 3.31511259979997 3.11828662578031 2.62101329118881 2.65822976629586 2.96588030724841 2.89102832298245 2.90054998392421 2.95092373374121 3.02470619024641 3.16872065002833 2.84000593030099 2.71727172633281 2.48962000062691 2.98863015868504 3.50542096131974 3.28674071469435 3.38365314932419 3.31430353710508 2.20212617525 3.10766443788213 3.41849626881395 3.36901273461698 3.85972112892796 3.5307949052566 3.59587359607944 3.03439885835673 2.72544669889687 3.42092025093732 3.14554051493008
SNHG3 3.85874691259609 4.65492811785426 4.51469669830428 3.44971983127015 4.95904677200136 5.20130451275499 4.65412043247086 4.74771500354681 4.97022786007184 4.96980897844984 4.97777905543114 4.84735556622837 4.93335546232171 4.73350077215259 3.99168963110532 4.39307292232947 4.9393770465478 4.47435167265422 5.23079863243621 3.97388674795277 4.04738133793959 4.77798248037786 4.30483955337681 5.37789418413527 5.67670182157188 4.65913108624236 3.5540362243436 4.96625971860035 4.39239986014005 4.48573594298921
RCC1 4.95030043211517 4.79701297783614 4.80544724290207 3.38571816705763 5.68270812235968 5.33941178450975 4.6473087525722 4.93289267410149 5.10880042421603 5.85315233206927 5.73371768044979 5.26908926679941 6.23762872378617 6.11983547393081 4.87719454712624 4.68201701094963 4.92336789814371 5.16678372234766 5.08302610364217 3.54531357295309 3.85995961227055 5.19217443463638 4.51181589380776 4.7723079749584 4.56483541701035 4.40391528978605 4.36531459900882 4.27116418633196 4.71765449119361 4.76060419460902
TRNAU1AP 3.11217633103296 2.69879632968043 3.40301406934495 2.88682129778589 3.53987842784112 3.05605802810734 2.34639813564159 2.8769451485697 3.00925220783582 3.14696633892414 2.89682014312281 3.2121755398614 3.31375520447691 3.52563042626338 2.93835543105978 2.53653040301627 3.10507124070816 2.72392110089266 3.25878271630074 2.4093583478346 2.0956206627512 3.06636650577528 2.45721866424056 2.53339390257713 2.63756851573145 3.22226978704594 4.28313651924539 3.17539206186591 3.94017614911696 3.91734582129298
SNHG12 3.36563095402268 2.93620447652409 2.99824786535217 2.32846885178243 4.81052536493773 5.36669988859949 4.46884394297464 4.68103877536337 4.83603520194524 4.96333539662819 4.91636676612792 4.06661449419928 5.11481259230982 5.21426082891442 3.87146912987738 3.20980424877646 4.68436431802263 4.25790825056104 4.63147684314548 3.28859776098799 3.30085587126876 4.78882663269634 3.41268127825659 2.68902177854627 2.71478622087027 3.09066884850348 3.4421340329667 5.99671864838065 3.69571548860997 4.89700802644832
SNORD99 0 0 0 0 0 9.07086424417572 7.59991284218713 7.65482932955327 8.23997078961524 0 9.08309101060491 0 0 0 0 8.63428468804718 6.48508865588904 0 7.88308312648461 0 7.80023986154051 7.55010031318434 7.4495201070024 0 0 7.93404464711225 0 9.94055879775478 0 8.4949755541425
SNORA61 0 0 0 0 0 6.58459125954892 3.40485681132689 5.92586890570029 7.38898163070189 0 5.46095547990693 0 4.23473888890082 0 0 4.37141946505247 4.92536335357279 0 5.72767544780981 0 4.13272488815661 4.99649269629264 3.2686170395434 0 0 4.80395543418939 6.06238726979621 7.50723965075508 4.88537912855803 6.33221740554214
SNORA44 0 0 0 0 7.24854432352752 7.076890401521 6.00145098198195 6.56385520354716 6.21212377765374 0 6.93424520412075 0 0 5.74807474506828 0 3.3576772673347 5.24246150665523 0 5.23567728446897 0 4.44070641412704 4.91106356131192 5.06397312213884 0 0 3.77269858159348 0 7.68108376626243 3.85104938328358 4.69765151439075
SNORA16A 0 0 0 0 0 5.42855447326228 4.16559041117842 0 5.90783284859943 0 3.39321298967596 0 3.93093599008784 0 0 0 3.27465676393107 0 0 0 2.55356939635191 4.2677080722371 4.02323760686471 0 0 0 4.91446885088932 5.7662585642918 3.77068106972169 5.17974590700254
RAB42 1.40145571625404 0.455124390252031 1.25607467563393 1.82397756520297 3.02825264393593 3.02698414610684 2.17161677131261 2.43279909892093 2.87350218828113 2.42781800278404 3.20784913294738 2.6406602569026 2.43934919894422 2.52337376616946 1.34089264111702 2.12529732692023 2.29436784158187 2.46545996386266 2.41319327811687 1.35891382879406 1.69152076521263 2.66981821594013 1.99602712342508 0.650933629392929 0.78287988014866 1.7751011244985 1.07524509033568 2.58949025972733 2.21855490570723 2.18762841068244
TAF12 4.00096447984658 4.31105256621218 4.1273856563524 4.6402796472644 3.77708300354566 4.53990943773588 4.28147570927916 5.04048919099426 4.19949960366036 3.99758145971309 4.12399720369191 4.17361518027697 4.42041502895372 4.20027677612436 4.10582890940753 4.45892658698729 4.11829327140361 3.99419954117991 4.17752717546907 3.98518161776792 4.73339772928591 4.12415440552941 4.4043377560546 4.79355259054533 4.67450019857965 4.47944400011727 5.06400331193828 4.28613447817137 4.42710999344773 5.08505492677437
RNU11 0 0 0 0 0 4.42099433528637 7.29642069710671 6.69345907906493 3.39962502690478 0 4.84151025548011 0 5.37712374912949 5.52321692250897 0 5.69064616524924 4.15784408679394 0 4.54585719825218 0 4.62230957747177 4.78637157667426 6.36511159133381 0 0 0 0 4.44285062973083 4.67584415263022 0
GMEB1 2.45862348311533 2.57335998307586 2.58139704628438 2.3234767178995 3.33209635908691 3.47409853125145 3.04324125153726 3.41640740896357 3.07913060005566 2.9640252022015 3.23167201847492 3.04222407376299 2.87173524521919 2.99695089024465 2.93616489302604 3.09712363626959 2.77509480171857 2.70567274770243 2.72060024447629 2.21897330771174 2.57485475920167 3.14344566564358 2.7847866313365 2.93410694074458 3.07718317029094 2.80201532529593 3.01541906683687 3.86029739620355 2.98807567278071 3.37669184795364
YTHDF2 4.45470890738547 4.95836014991537 5.28129394214184 4.53199895779248 6.18016377782968 6.17514331834649 5.40844693507458 5.7714921105875 6.09026065227318 5.98299357469431 6.1605309919294 6.03496618998408 6.09815633893412 6.20722521652446 5.30684550031428 5.21170533072364 5.36155432506676 5.23082552555942 5.39369419590326 4.74146159313858 4.74821432210004 5.42534852022441 5.28724694876835 5.69940726696026 5.3462761453877 4.91975480956955 6.33320724166412 5.92693639143293 5.64643630538274 5.7939348878356
OPRD1 0 0 0.112583778455091 0.0914060190481136 0.314216224008137 0.223191453077739 0.176764450585385 0.0480374874696193 0.108718074368427 0.52988689679457 0.286134773958614 0.317731255888303 0.157781042927072 0.0831749639618726 0.666152123726133 0.223180329835367 0.87050281711438 0 1.13137217477977 0 0.129170630745928 1.22878791267338 0.121721120768088 0 0 0 0.158293073422828 0.173119756147373 0.0708091597554914 0.128890682455418
EPB41 2.52505405992648 2.35804736215609 2.0561187392365 1.44808160595612 3.8050447613704 3.62064505539979 3.04810537444206 3.45723179972342 3.46499492726543 3.62747843722621 3.72470483556652 3.42189247370198 3.6253523255081 3.44562474717936 3.70124961952071 4.02900224929638 3.89466257431844 3.49155811518888 4.00042372943605 1.51805164183354 3.19490180598659 4.15735097793523 3.75195639001871 5.04608501589257 4.8839335617976 2.02508905322248 3.80916745675433 2.91641167392659 4.29334105316117 3.75183859320636
TMEM200B 3.19759179420812 2.80193257752114 2.55324252685588 2.60988967674981 3.0268071400382 2.56301409781999 1.31311231648929 1.24140090298181 1.66062747269444 2.6998203361005 2.21326017298804 2.41286821990037 2.34618535524794 2.27558222238046 3.83390207666916 1.74818211321432 2.60381503270745 1.43583125047047 2.32637051969001 2.0668985952063 1.70055069041459 2.50809646481747 1.3560649106828 0.874471216380129 0.601898051892102 2.49201723362803 0.641965829253259 1.82888338148241 2.73398768571205 2.79475063673369
SRSF4 5.40438203970918 5.09823846836398 5.39492908346696 4.98412447795583 6.0942740794603 5.66364633539596 6.17641852355856 6.46383494840341 5.29362430203768 5.67768581982236 5.99383057733201 5.7610857718691 5.67078936036036 5.58951183218173 5.74827873771432 6.04823618565285 5.13644570614853 5.89126849317337 5.19413040167659 4.73292038210826 5.51712448580564 5.27793269035396 5.73941069246609 6.66604642940879 6.72057945138817 5.14685069600919 4.61828564815392 5.35204519190917 5.36229804561155 5.57621373342897
MECR 3.41192242579152 2.87853113832263 2.96862163987735 2.64547802120961 3.79188698531409 3.6641869892822 2.47669533918397 2.54552363428414 3.28274373237732 3.28286380310807 3.43253588740653 3.74065777162389 3.63740158168437 3.13019286445474 3.20566307114182 2.34964835324329 2.92601840126082 2.86460415606105 3.0664905053157 2.47117705317152 1.63043343041762 3.21056809912985 1.83306818865468 1.75354035802687 1.50480850248832 2.6491187646014 3.62893686591869 3.21063199480705 4.15254850939618 3.85913468974394
PTPRU 3.96589507938676 3.20324971526733 3.72641709104817 3.16002306399829 6.33284038343274 5.96881882969115 4.70749718241742 4.78414274047236 5.10018714369845 5.78072478801281 5.92391692358156 5.52696082769942 5.59272611591164 5.46430885526666 4.18857499972449 3.14926912219594 3.83556032376939 3.32110263722057 3.80709727493827 4.42922762278745 3.15762746300374 3.90754446916025 3.09772034290849 1.86859590269653 1.84706285996413 3.19145842422066 4.78533606699044 5.14307499793703 6.10160385667558 5.04589723633675
MATN1 0.028468160009141 0.100929489827856 0 0.154907199047668 0.0992483370304999 0.0763308726877222 0.0598015856203001 0.0821995337319902 0.0242413714986884 0 0.088566471099033 0.112431115928108 0 0.0371520753368692 0.0521363709951867 0 0.0632686406511607 0 0.0833639794516884 0.364160014693136 0.0796605973716767 0.0880026137192164 0.0888449936738721 0 0 0 0.0706803107443618 0.0263057409802789 0.0615179752611111 0.1122694948982
MATN1-AS1 0.433523551022289 0.359632488665215 0.186871959436193 0.222695767600043 0.428863826147276 0.279111096946414 0.187219190660873 0.264908691365145 0.34058505573753 0.0759349552041289 0.284107799838272 0.336636447842328 0 0 0.653013226236355 0.295906361506484 0.371307937306367 0 0.208881789215225 0.782095667481016 0.252390225131613 0.168059192264444 0 0 0 0.16486735506901 0 0.366422377522542 0.0604407671550265 0.523202617518643
LAPTM5 0.741220170055763 0.556872762983493 0.586891536448559 0.0710068066080053 0.0879985417453681 0.0457989873213126 0.0707375936551653 0.0371807578037083 0.0428932158517482 0.0690956811109731 0 0 0 0.403038618358098 0.475101489414828 0.239527578888842 0.61566771110957 0 0.145273117895852 0.195604614543586 2.20059537432459 0 0.0947487267574817 0 0 0.525128749941766 0.533184559897781 0 0.107799531597578 0
MIR4420 0 0 0 0 0 0 0 0 0 0 0 0 0 0 0 0 0 0 0 0 0 0 0 0 0 0 0 0 0 0
SDC3 5.7397050139473 5.52274628919328 4.04340575336648 4.7988385441041 3.02430549333372 2.65281228349182 3.39633488206357 3.21574381923662 3.09127669436522 2.35937498191806 2.52369743757747 4.0618107527427 1.35650443890879 1.09656547534829 4.32347815904603 3.65912537622816 3.9085535451057 3.76744293318947 3.84886827161046 3.80150014319581 3.22660563101479 3.57290179185738 3.14878608650643 2.53115685050742 2.6547723442395 6.06173732204684 3.07770103317134 4.48276440301141 3.07673352139833 3.18136020866665
PUM1 4.23034137262432 4.25389096605002 4.29166249044784 4.17718430221153 4.6780606340136 4.65173483572012 4.26921272387275 4.59475156354139 4.8126009046006 4.71779704240741 4.83704506124889 4.52431447022215 4.93806932433428 5.33140426540677 4.58392819860598 4.55880027964105 4.58472203150802 4.72643889011651 4.75030099842931 4.34680091391618 4.2249972244572 4.96476826967405 4.22892640770421 4.66399920616091 4.50552894058184 4.37638068788519 5.5588339460297 4.7997038435327 5.1871461713255 4.970163424661
SNORD85 0 0 0 0 0 0 0 0 7.18378423312753 0 0 0 0 0 0 0 0 0 0 0 0 0 0 0 0 0 0 0 0 0
NKAIN1 0.0746138056815609 0.132887654859797 0.2490702826491 0.249739008103623 0.191570230514684 0.312216730048037 0.899769604593647 0.209691663571421 0.53815173778878 0.528346270896577 0.198892647033128 1.76840455058654 0.623241339966442 1.21246350620665 3.29361915255444 3.2513782582442 3.82145511910246 3.3609176483437 4.10119622132434 0.522675492658909 2.13308013535326 4.10563617745334 3.12010140463941 3.51452628447899 3.5539011054588 0.0390089316674755 3.64634701535134 0.477958068905963 3.07207492201592 0.877123855850752
SNRNP40 4.26847182291237 4.81467346256818 4.74966297821379 4.14005058174278 4.87998506539086 4.87978907167497 4.03745250993961 4.037663353205 4.93526643257742 5.09486098970912 4.79078767392294 4.8775970286579 5.40408565397279 5.42873869962164 4.91723123453387 4.51272624315191 5.21177151180606 5.01836711554312 5.32510573538993 4.12523780488702 3.81662018467262 5.30985647493505 4.34833157986602 5.32945731549917 5.21818831682419 4.36231558156349 5.28836594546566 3.83293051029928 5.31147405201999 4.85287777405358
ZCCHC17 3.78280692861191 4.2051031316462 4.54225185792942 4.25860183583692 4.10149880703467 3.95560109043522 4.51633038682594 4.74106243574909 3.90034517037558 3.94077753438237 3.97267427560643 4.30967097380321 4.29473836509411 4.37368996746097 4.54481300945978 4.7947329644631 4.39759763012019 5.09977910779988 4.23223863000144 4.17151109379634 4.5488003352875 4.39683079996945 4.79663409090103 5.98753006883067 5.96459270368399 3.91846256549797 4.96413058580358 3.23263926968285 4.75422477891511 4.4239344309849
FABP3 0.213229061447145 0.824578060592359 2.76554111118 1.99548451887751 4.70417478845644 4.98484451074783 4.77695671629376 4.57665515480121 4.56712557397571 5.5533820084248 5.26128257211265 4.61626358466156 4.17133494739877 4.1267498950847 3.53198024963647 2.65433013043188 2.92860909416246 3.27616163563361 2.9566217212366 3.57219846406573 2.45417062786583 3.25634646345367 2.70513967903261 2.91710899862522 1.89910987612499 0.807993688430738 4.00784133967846 2.37409076479402 5.65394852616241 4.15044594613227
SERINC2 5.9059044170145 2.54942028128429 5.13769614346715 4.27288168063109 3.27735398809561 3.22140847700978 2.90496379252114 3.5275833471414 2.62267504625464 1.91760742694938 2.47984104183406 2.80430555413306 2.81048012191727 1.5972927910378 4.19078866841896 3.82216927407682 4.05609792428003 3.56073940672558 3.74990964133229 4.24186305909749 3.08734232874898 3.96297464308405 3.24847259732073 2.21040445095413 1.69385936171562 2.64928664806464 3.21496095301449 5.01606836862765 4.17657809430132 4.62697055803551
LOC149086 0 0 0 0 0 0 0 0 0 0 0 0 0 0 0 0 0 0 0 0 0 0 0 0 0 0 0.249584901048096 0.0965492837724865 0 0
LOC284551 0 0 0 0 0 0.55365736812395 0.285038761901806 0.170826243984511 0.780114366439072 0 0.239995527208096 0 0.124786944947328 0.103260343433947 0.274332042182064 0.173359013830935 0.496719010397636 0.819082812830084 0.437491960188909 0 0.396018062946704 0.514118219356181 0.262713370470687 0 0 0.277761037859008 0.516610262057688 0.759949204437132 0.359533539544836 0.521738240942956
TINAGL1 2.41107908936531 1.50801277188061 0.107936754581084 0.683742260550271 7.09701025096295 7.00913438950914 6.43862553808838 7.06187338185348 6.58002636066326 5.32051356051218 6.35390547476082 5.88782498874498 6.25762732904982 5.13159359972345 3.72675493959851 2.10028808322745 3.24897498527954 3.01615218574746 2.87546554485471 1.8836911899371 1.22868326316522 3.22137908752426 1.69334198375728 0.874634100333366 0.936916417041008 0.938940643728317 2.41556669095431 8.90872285655361 5.59749243963663 8.16189775702776
HCRTR1 0 0 0.0989759916864008 0 0 0.051782054268083 0 0.0420555136459532 0 0 0.089340720356722 0 0 0.142801589891095 0.102276766082508 0.0819752005019032 0.042858484690627 0 0.0565974003673763 0 0.0234201614784152 0.0450636542678237 0.0721372272167826 0 0 0.114912680289974 0 0.415938181123236 0.0620538594247523 0.362629228668833
PEF1 4.86054075031383 4.80808638907916 4.64507331083637 4.19777105337137 4.39375253382307 4.20727598326326 3.6453673424718 3.89796643164945 4.17155912999062 4.13578930537015 3.8945558722038 4.50526850624866 4.52115755270136 4.20501708816017 4.41186007373782 3.53219226120045 4.12070858835937 3.15276427491378 3.94537360204972 3.98808476443196 3.05356666953814 3.97930285760822 3.27596355908041 2.19691544069847 2.20383699249613 4.67357338347166 4.64921305771853 4.33930131822365 4.6089274915212 4.6861587220455
COL16A1 6.48755066206629 5.14960893927794 5.63624468499143 6.13428871854481 1.20189728577821 0.101971117329162 0.800419939610404 0.306946963576172 0.141150240933622 0.993584518810025 0.60664025937611 1.10491362244626 0.370013584986905 0.358814830369486 4.60107248129355 2.35336846290318 3.65505409891666 2.67934722469213 2.9712897092573 5.97991329960335 3.5419112659359 2.94644453816157 2.78996498705316 0.829700209843025 0.841430547481937 4.65873704223494 1.86379972307727 1.21076289418631 0.81834094765034 1.2492754237776
BAI2 2.46672629783833 1.98058106046978 2.83552394367615 2.8738919244534 0.291267597276546 0.449395504669101 0.986677422378517 0.396344747285864 0.668611136885573 0.450781042174576 0.338366220868746 1.8638671065975 0.213825041880775 0.34850438638364 3.13481071386364 1.9495648137699 2.56519257963827 1.84978313916762 2.62943356176336 3.18540195441771 1.60805222046695 2.60333792549904 1.68647363397646 1.02595720847561 0.83556921654154 1.70430096908241 0.793873415025062 1.86807431954107 1.10560433230414 1.80978073113907
MIR4254 0 0 0 0 0 0 0 0 0 0 0 0 0 0 0 0 0 0 0 0 0 0 0 0 0 0 0 0 0 0
SPOCD1 3.35189965688609 4.15269451966729 3.79521627503669 2.80953997999725 0 0.123175636472174 0.058879054280846 0.0410379900061628 0.0704363177646132 0 0.0223024685609444 0.180116027289102 0.035653467082436 0 0.520758146775387 0.637893981576356 1.39649381354501 0 0.848133956074085 0.947626512524982 0.459603682548385 0.826877511348122 0.765708707923377 0.0664223757762989 0 4.33266497433974 0.135984615811708 0.326028748765838 0.118698197923757 0.213261417435721
PTP4A2 5.4889294800202 6.04090557786866 6.04924303489392 5.52257054672324 5.18820308646666 5.04857623930256 4.94197955337564 5.54074025471321 5.1846968541305 4.80015442273692 5.00517988360283 4.83891143948291 5.34536088953964 5.24864868068724 5.13357174526555 4.94985705225689 5.17644644971264 4.85908000953572 5.03369169223266 6.05011202139076 5.34699588060984 4.96141959573232 4.99369700273804 5.9699148611146 6.03799053850797 6.19554642768695 6.29635278065467 6.01941503687706 5.25656914030969 5.57619256599718
KHDRBS1 6.19153106771406 6.67857901345303 6.37429181734876 6.01993537733223 5.89780674165688 6.0011289179038 5.46251699598676 5.62442847674627 5.9054640269309 6.02828403263321 5.78487821847776 6.28168712387309 6.43489839493586 6.32520649833384 6.3092998999692 6.32525507795306 6.41635504735021 6.55463489440167 6.5948679851468 5.33493648201871 5.85006178823589 6.74288202100041 6.15951011336138 6.91941159562532 6.74169618142534 6.42228683158326 6.96771043885202 5.58119455498792 6.81274207666145 6.49567917522342
TMEM39B 3.94178241579715 3.35235881942442 3.7269510734241 2.59132276774438 2.65302102481978 2.38723845049021 2.22557417475 2.11315705280307 2.52569306090602 2.4277751030168 2.3874094166335 3.26795820766861 2.89000496386931 2.71060478662069 2.91228962514736 2.81844362097825 3.05634421535111 2.53750729896223 2.88169202439326 2.63254509329978 1.95572196783749 3.25533908182076 2.67689698288594 2.3588632054484 1.96014468808046 3.64300186140436 2.65577083631911 2.55533517654714 2.45994040679799 2.36069576331631
KPNA6 3.79983333472506 4.05303311593328 3.91466018975444 3.35524748297177 4.01398028637313 4.1346070308437 3.46213086629739 3.82189385618037 4.10834044915483 4.15765009686171 4.09409246893052 3.89845023280787 4.43145581668572 4.43306626961762 3.93158851300257 3.8353784141286 4.18112640990117 4.00256751452722 4.23416405960902 3.79430148599299 3.68809081693838 4.1647380159052 3.77261413506541 3.82566353245019 3.58609216944068 4.16273370789251 4.29988935913116 4.52738942516654 4.51718749081659 4.20307583534356
TXLNA 4.73590121403512 4.7024137494377 4.72334558168481 4.64325013057621 4.30302085044341 4.09497918734714 3.80273089553216 3.71728708275245 4.141187525005 4.07659329802254 4.12703065538202 4.42490865523343 4.5456162986783 4.38010602967892 4.33151892084455 3.70030654014439 4.06531380270103 3.17348886168416 3.91417222548897 4.09800680924938 3.53023308623751 4.06772475289775 3.57698159879444 3.4195699023823 3.32227285780461 4.69588248975317 3.85999935566188 3.8793528901036 4.29224431884309 3.85952236269049
CCDC28B 3.50975917219572 3.22915104914706 3.75433169035487 3.56298724269714 1.50244263157336 2.07726351103841 2.04188427115048 1.75288557671745 2.03703424627948 1.96357030043843 2.05549415986825 3.3111790248845 1.62320200168234 1.65073239676705 3.16341500201599 2.52686257647276 2.91100314186638 2.75802595517606 3.00913931746465 1.99631642909424 2.23750865257058 3.10847260245931 2.44653415353868 3.4630076896748 3.18015263617824 3.07315527523034 0.8572509062302 1.5278960696042 2.50947796459804 2.33145872787587
IQCC 1.50653593436183 1.02546118373123 1.16450311662882 1.15188478760109 1.4479018163764 1.9538165058319 1.66855940179975 1.67200435305937 1.95072594862139 1.4249382076183 1.6404034431802 1.53928787224624 1.49722912878761 1.21651694858744 1.71057833901151 1.7668410667442 1.98437425155517 0.608137405298599 1.93095679972192 1.23667629199905 1.4593686632983 1.9937214546054 1.29370007088045 0.991243733424646 1.23923304794707 1.53154365711111 1.48601409060923 2.0037461392329 1.85175903407437 2.21000850144162
DCDC2B 0.391769919184566 0.203009410813799 0.151621161516806 0.343639771957014 0.412178854167032 0.363753085053407 0.181495699180666 0.128106221295154 0.669269916257853 0.11962881897853 0.0705774155835646 0.587355388940841 0.210221766492716 0.111814296269772 0.424179325514385 0.297983727265522 0.558979743029868 0 0.525617899008537 0.173384600539368 0.26964242174666 0.320749220059916 0.111671433073485 0.198624901774554 0 0.33369965139014 0 0.493548965050716 0.351527698744834 0.400920411654112
TMEM234 2.74599237084953 2.58429870831839 2.32978091351994 2.38047457202808 1.77384867332643 2.07593646079959 1.73606795865718 1.49397518195773 2.37815645460573 2.36341501075917 1.88010166901858 2.35378058970967 2.27595462265492 1.8476001108568 1.80782475193135 1.7881177072783 2.1755756972977 0 2.12346755565113 1.65479296230133 1.65272051950542 1.52768092382539 1.36426985481203 2.01594709268543 1.19815465603994 2.79475271581011 2.67614778059483 2.58868465719203 2.83123680182394 2.68503635942658
EIF3I 6.94373382963453 6.9990867555577 6.83512825091478 6.15799764365987 6.61323695471633 6.79925571430765 6.18535715233557 6.24668550192677 6.74705166274936 6.58697785983965 6.50013599105985 6.9468711932994 7.09887428674445 7.05330686922297 6.32338808462112 6.00629577950684 6.54903454102949 6.08612773075367 6.52177944057469 5.62233886524162 5.36557356733455 6.60540988180659 5.9822771814518 5.36321313758603 5.28768283285245 6.71002117356308 6.970025339089 5.91443297202682 6.93800343645877 6.77257190994769
MTMR9LP 2.68558363429595 1.13303737874735 1.18014786115843 1.32308755565944 0.446451046744446 0.319401744947881 0.495927407599377 0.322760001488141 0.399227980009847 0.359318751623637 0.745762244217125 0.794213718915772 0.229471025869385 0.179840953401544 2.37453874667881 1.25555511643905 2.31081124649422 0.937076922585308 2.14578830208155 1.5278860635352 1.21278720514581 2.26067005636446 0.967987501165577 0.216972559302282 0.481308242560111 1.3482947495717 0.894378535233458 0.935614381339265 1.25000349995065 1.4490066392182
FAM167B 2.25341146762227 0 0.416540365140212 0.348009141221591 0 0.120785745431443 0.184094906512164 0.190819635683936 0.40796722738576 0.17663808833518 0 1.00283211411362 0 0 1.24159005407427 1.42064947395531 2.2900940679207 1.83971374420482 2.15117366609077 0.468753250479173 1.04002269497691 2.39117930588714 0.940506566176967 0.911781304169262 1.04923344916697 1.31377406593824 0.78770409357246 0.615744915557619 0.144079009406776 1.0517757910138
LCK 0 0.126774009584496 0.18217741138209 0.722462527024328 0.622447810525933 0.465672576727691 0.182541029048792 0.189213517317976 0.294905951616906 0.27558281829768 0.125367692023024 0.14057319614526 0.310786821526305 0.259917223866938 2.95634479081621 3.19745025808105 2.95848636443283 3.61456851196421 3.07324098290725 0.39114630359866 1.99210492848854 3.68350557930131 2.75151085328978 2.46608152025441 2.03236184506494 0 0.468840815742113 0.0980667240746071 0.272897501941991 0.255098233070485
HDAC1 5.26679028794988 5.19727174549904 5.23796517586578 4.45650391369522 5.7436846045368 5.83805673616245 5.03449306229661 5.422458404174 5.50502073239232 5.59331193580337 5.69821847822441 5.45283261387881 5.70595026358176 5.853324528161 5.34228094308213 4.98794383739876 5.42755253999909 5.03807616536279 5.46248100521383 4.71985150443863 4.72183744085031 5.48192856222589 4.98139603197215 5.35467077691609 5.0260563929627 5.23552411871483 5.49176332584535 4.85642303853485 6.0063945295194 5.54833797550862
MARCKSL1 4.08837060483338 6.56253398708826 6.98483995470809 6.41853067524483 6.23239790143557 6.16411448350955 5.78194978626201 5.00071215487767 6.61088900785449 6.93122209624879 6.50980191855127 7.28181877871134 7.09294737387719 7.24687358153647 6.74779018083096 6.77191198191652 7.08464896517965 6.35619135920501 7.3181541221919 5.13861380764741 5.66160710155976 7.25190841024167 6.37771202380836 7.07402368692152 6.61811382417863 6.20285258039128 8.30388118547489 5.27003550115177 8.02795574381704 6.80414393114829
FAM229A 1.50425935569786 0.750888585232466 0.587213271933152 1.16473479836525 1.56344127118642 1.51465756802111 1.22918797316018 0.976000624858963 1.16429070901465 0.98097581267874 0.85772626234328 1.31579806304336 0.602972748821154 0.775800674313684 0.814093446397071 0.510702717095386 1.46016065117253 0 1.53017064839464 1.10056058468467 0.236760774011496 1.77350268710166 0.355427920643475 0 0 0.809374929080217 0 2.44573464768406 0.96887448025721 1.81532949397419
TSSK3 1.30940322815413 1.11587223982284 0.936010318489907 1.30932173048402 1.55057565236593 1.96211957447152 1.68284293477307 1.63478840240388 1.60701540194188 1.60788656889436 1.5673166620718 1.87700602936032 1.09111078970873 0.996777751607678 1.40178881579051 1.55526645223888 1.51262638565065 1.45712671251163 1.27722304124322 1.63419362606594 1.35728736896521 1.25437030516319 1.56030409467663 0.541841899165715 1.12638482499491 1.26787733029738 0.408985702571697 2.59565880632589 0.438764445269776 1.33267929424883
BSDC1 4.37507419466402 3.83641903175604 3.96854238778011 3.88650137384808 4.07163397406435 4.11123167278638 3.00289870636555 3.32869431271116 4.12824390238938 3.72158046259808 3.89694992081678 4.14340974606844 3.9033757595554 4.08976083572383 4.11912373333747 3.19165423745249 3.83671188581834 3.63878052670059 3.80770524831535 4.29103621038726 2.96687524201492 3.72638439182807 2.97687682857737 3.42598960987733 2.94767737667493 3.82715848485085 4.33683322128476 4.3444379508963 4.29273022348485 3.93310047493137
ZBTB8B 0 0.0327646828704366 0 0.0383535790300665 0.383862962925 0.416107942453847 0.311986645338064 0.416237682869473 0.570104398620616 0.480228924950604 0.436831316244369 0.238638914628837 0.592385752916803 0.348188219735352 0.82380967511132 0.922326505172396 1.14246572032538 1.01201079508001 1.22526258854184 0.0552125943539287 0.480414037727684 1.4181197683697 0.591920643715151 1.44896964927332 1.19568775704835 0.0232929719019031 0.779092429500475 0.294259018981108 0.65502752928074 0.534865421887252
ZBTB8A 1.40398207494468 1.66377269581516 1.44008578951757 1.22695236769586 0.947475405502814 2.35323294343905 1.87965480061161 1.85472578933437 2.33837877269598 1.66064116242978 2.23377457842268 1.04493262499225 1.66877722120172 1.68223168424815 1.35703958094832 1.92747931996283 2.30103738616616 2.48342111798548 2.26832359705028 1.26502875486676 1.93673403695733 2.48911386530598 1.88589059032983 2.13896842677916 1.98948419536095 2.19283802550103 1.9131555816835 2.5741184666216 2.52419409432953 2.47919951291584
ZBTB8OS 3.16149592539861 3.72819263549805 3.63785365005134 3.53951866434271 4.54283996386872 5.40970320338473 5.12755487025598 5.59250188719397 5.04889442204703 4.68651733518287 5.47920792189383 4.3071661931539 5.20729160343889 5.03612964403462 3.40184341493525 4.82056192796384 4.30510230878179 4.01679046277284 4.54664756046618 3.34503295897084 4.85443457474128 4.3356476049285 4.98089358154203 4.90930748869743 4.6154986942676 4.2202680353087 4.20618996652279 4.03624835596036 4.37734589873009 4.60882106799625
RBBP4 3.26386371707817 3.78643953868929 3.85896567149386 3.40486362183457 3.94468043998373 4.24050514939098 3.49987139306841 3.5380787125385 4.47715921118664 4.80865276365325 4.47981905866826 4.30253839996594 4.85563097162615 5.04317387037319 3.59657740505245 3.72910678749281 4.07461675113093 4.2513100817082 4.09672569468777 3.59938921247703 3.74724774259153 4.15402415524825 3.65297973772248 4.85055942062277 4.49779756026608 3.65389695027529 4.61916060492813 3.19208682730488 4.7784819475158 4.01963965129083
SYNC 4.1593143288017 4.97408872764586 4.07906231366832 3.64027386214872 2.94648009757603 4.30416784984511 3.20285806426012 3.29448253760003 4.4007223532411 4.25046897275541 4.29546590220695 3.21638812246403 4.30603616284476 4.28966481314797 2.89910600812839 3.40475328765161 3.9276025765835 3.64154602908752 4.16493105517146 3.62015236373009 3.9384081287422 3.93064273150751 3.59177514667539 5.23708947216113 5.05687394555113 5.40750571493649 4.21625307550307 2.880127144187 4.71913414482044 3.97468532068776
KIAA1522 3.28411727830586 3.29686849852791 2.93518626988541 2.00369217745769 4.4275324271915 4.11935617703968 3.59514556799086 3.6072356106592 3.48911900462793 4.18205660901025 4.15899132712883 3.92561021805856 4.43185692742463 3.62373812764197 4.65998733253289 4.06156020910797 4.54422570743451 4.95816059708342 4.65965631089077 1.99652252399566 2.92634866034382 5.00177972849076 3.78214642355464 3.33295564065403 2.89196544097361 3.60883289322004 5.02015101900644 4.64417931727496 5.0851101797297 4.93888796549398
YARS 5.4101443353825 5.78801483717029 5.15596371077949 5.00167165571225 5.7761461099412 6.00378885754023 5.29647576215322 5.43913107469819 5.65711118686145 5.73611234845765 5.80203808010196 5.61191301734604 6.04810537444206 5.78328901120973 5.71650534308186 5.3819201222899 5.73068070943838 5.79651469494809 5.50077656352031 4.90915385063205 4.81122953358447 5.60758183865008 5.04675296362416 5.55737945417213 5.17638261770899 4.91668682310653 5.41578232371535 4.93189103217926 5.63581242289583 5.58172181671969
S100PBP 2.47155946903148 2.61275351931159 2.64749181312591 2.57401186682173 2.11244326012962 2.3315733789856 1.51831859258559 1.86415246073736 2.5130283016155 2.64691376923886 2.3543195642108 1.99940837374156 2.67203151734182 2.49634985435503 2.5847172217149 2.85621883647222 3.31514448903405 4.19637885111341 3.48996674212293 2.3949942287321 2.58411827716276 3.60459325705666 2.75168865607871 3.93064273150751 3.54657348239951 2.36596683031758 2.60517190787265 1.65132039502147 2.4435774790383 2.15973573724977
FNDC5 0.23157617923956 0.428238889091532 0.540996347464689 0.369577037176968 0.747981113522669 0.315685628824592 1.14863479965089 0.702100746259591 0.335625025910994 0.711003205260594 1.58915944169375 1.86170133220023 0.284027230349353 0.261944759684722 1.04189478170909 0.550206231329291 0.6053065768979 0 0.939437229681738 0.144612891535743 0.407444123464894 0.540961642494252 0.374139186932609 0.542424476401974 0.985231539354375 0.405057843981046 1.11222638400067 0.38751364088984 2.479491857842 0.832023934746088
HPCA 0.162177804161558 0 0 0.329085698133022 0 0.0767425499486725 0.376251481174323 0.179740334573779 0.0719220295698857 0 0.131612267009229 0.110889440400903 0 0.206381914996256 0.28380682611137 0.52314439223477 0.293244515123709 0 0.923892305097086 0 0.28715310564491 0.775275622288674 0.205796611202514 0.35808000474741 0.185436526400839 0 0 0.353372979999414 0.409835149923803 0.166153680613331
TMEM54 4.49079473185193 4.0201554648874 3.58719694678584 3.78049908601492 4.63243109122906 4.60317529320637 3.84407426082059 4.21109009068274 3.79169948433377 3.08050929346017 3.75664971941103 3.81408893333443 3.69790723154679 3.10362855896734 4.24216803154719 3.58361535658456 4.46487080507863 0 4.05157222044617 3.12060243259103 2.13519007895206 3.97652861048493 2.47394013301394 1.30684550031428 2.28839990803021 3.75090658849175 2.85407147147917 5.06126209189516 4.64524627787927 5.76225312893843
RNF19B 2.05740174829143 2.60810191223 2.56709027467891 2.12094243522911 4.89509900080962 4.75864430027374 3.79235563117949 3.94877837028704 4.1978103616137 4.13982144873864 4.44294349584873 4.17429455259242 4.67577077569124 5.15879345288654 3.51741428607597 2.56305071763646 3.05990898901869 0.867429983064757 2.79975874921753 2.04277039263303 2.53606533721282 2.95234661394025 2.41689917756285 2.34142791113498 2.37679601601724 2.49300679094604 5.71320915307845 3.7022696700075 4.45095387698514 3.96552573054362
AK2 4.68053815695888 4.92003599347489 4.72050831487294 4.4589593866181 4.67677515117339 4.8319329621853 4.45666817999296 4.42808207637974 5.06901897573719 4.91069908815692 4.71486093627027 5.17847961649066 4.68261824041828 4.52483472964734 4.59225968102849 4.53293405641539 4.65973621962071 5.23159368880596 4.85450439181581 4.44283072907068 4.33450391927748 4.91628554634605 4.5019295144304 4.84523912563878 4.89823254236361 4.81573936216664 4.06605473762751 4.08420886730377 4.66630780985315 4.58091126054257
ADC 1.06433104624598 0.769841968442355 1.31336776452717 2.07707547248345 0.0904514518079841 0.339826064634976 0.52575018132933 0.147293672129691 0.551825071937981 0.32469771747598 0.266791337179532 0.668492234183669 1.57699610570209 1.2755375278871 0.902528221983037 0.339793006399121 0.843515193447834 0.985733574300365 0.52224360877667 1.18262874126865 0.699962884126358 0.459147248535846 0.21788831116454 0 0 0.746661035260009 4.58565362652591 1.12473838443067 2.39846529974322 1.5318181021214
TRIM62 1.72454550338738 1.45096575037234 2.03681276347495 1.71738141145867 0.943379018784231 1.40224192610505 1.01915390646331 0.885632929963779 1.30435917118074 1.19999578632229 0.925606800223285 1.41682893516793 1.62195573423169 1.08294778578002 2.35308894005873 1.81267482914809 1.87451764411504 1.64727305881482 1.91364580448122 2.06690548180891 1.39240535579665 2.06972622280227 1.28165077760436 0.856952235596279 1.11497329592347 1.4438824344609 2.39371547235906 1.66209153819845 2.58888370203987 1.77419879441764
ZNF362 3.60768539498224 3.54457193545075 3.87182393942605 3.89853729978906 1.94107625448666 2.19391364084848 3.02799974106394 2.27684203735136 2.7015024818702 2.29361768127014 2.29747904631279 3.5494104233927 2.87427762022922 2.29279647053071 3.70212557618692 3.80881748542441 3.22149200175261 3.27587866080328 3.27372325288649 2.9061555957385 3.47091424609754 3.23405213286949 3.05892946744693 2.48298506162409 2.05132685363985 3.58027816766505 4.71092212011908 3.43835407165648 4.2178976146029 3.93144668529867
PHC2 5.57788497989653 5.44932035508133 6.47060031104365 5.02300245923452 2.20346429493105 2.24461310367614 2.97239489513048 1.83105840099801 3.27900468441403 2.57732247256492 2.23375004065402 4.46430885526666 3.2118766166974 3.06399468634576 4.85598969730848 3.13489612076625 4.17807719720577 1.40631897063619 3.31701891686572 6.0987079904546 3.76385769982765 2.48449392631657 2.67374409781475 1.06684005775682 0.714899610957462 5.40391869726695 5.02442606871214 3.81068987305284 4.34463678757698 4.37121731466385
MIR3605 0 0 0 0 0 0 0 0 0 0 0 0 0 0 0 5.00150502764919 0 0 0 0 0 0 0 0 0 5.38764515123045 0 5.23268377833597 0 0
ZSCAN20 1.31900512107625 0.922285397153992 0.821500427434183 0.942290788158411 0.629825667447074 0.460784494371318 0.342120051047963 0.323743593684542 0.560240498775059 0.56121272064506 0.394578894407256 0.597405312810005 0.243537477781815 0.305576023433773 0.846892020371564 0.517854167230557 0.887865238810614 1.77194472146288 0.823921332348351 1.10403466878276 0.590232166911195 0.762151481441756 0.389391695401249 0.683483570912279 0.709017071279012 1.24691879297898 0.709303871396964 0.720953462310986 1.03057621325081 0.865862609699983
CSMD2 2.17952697396995 2.36478812009076 2.30167250852144 2.14050710258959 0.0288025104616815 0.0646106999785758 0.0779185143321261 0.029406662263545 0.251517934329162 0.129351605158769 0.15209773113565 0.426619010265795 0.0308500594843676 0 0.969808794299308 0.716414139960333 1.17077754256248 0.201939930952941 1.14707871541124 1.82323984413102 0.411872002165243 1.31559521144692 0.753031965390324 0.599938542752338 0.639475756677283 3.04857798296088 0.342645764375233 0.00744046601459158 0.0857048735688582 0
HMGB4 0.047761441347871 0.0576694412035681 0.369044292244028 0 0 0 0 0 0.0408568098387119 0 0 0 0 0 0 0.03500193892849 0 0 0 0 0.0197002066890846 0.0379524395105948 0 0 0 0.233506480670923 0 0 0 0
LOC402779 0 0 0 0 0 0 0 0 0 0 0 0 0 0 0 0 0 0 0 0 0 0 0 0 0 0.0897947948458734 0.210331504643186 0 0 0
C1orf94 0 0.79012977053671 0.439614627625787 0.0804444152122294 0 0 0 0.0421938100553688 0 0.0781738180699417 0 0 0.267005963544398 0.502583165819863 0.200289646972019 0.997601691189763 0.682678461938064 2.68110513644799 0.829281297997531 0.318603760868455 0.655105404415095 1.0273027023136 1.14323013477689 1.22542301756828 0.804078347328981 1.41436288164307 0.592906191183628 0 0 0
GJB5 0 0 0 0 0.664249805815981 0.242358606595606 0.361826739671488 0 0.227920939499415 0.243170631464737 0.146142954894952 0.236003932698872 0.32142825874858 0.227694258331791 0.164633120406576 0.0687164809556679 0.380577636199457 0 0.678807492024768 0 0.149578050123238 0.277102797756757 0 0.392966901531213 0 0 0.883814726489365 0 0.450658593992105 0.184254900223774
GJB4 0.038940685507205 0 0.0684172592357927 0 0.134317028594785 0.0355014513935795 0.0549362512944835 0 0 0 0 0.103058738519437 0.0493573964179132 0.0506450369229019 0.0709667025566294 0.0284661796994961 0.193948324769603 0 0.549603132960464 0 0 0.0907042765214731 0 0 0 0.0402056635743011 0 0 0 0
GJB3 0 0.477314665638695 0.21854436660861 0 0.0889551397375858 0.224781194395589 0 0.0483999794471286 0.260000355868336 0.328297650269416 0.0521960646589194 0.195147245099554 0.0816342725965626 0.377353673346572 0.784991359820776 0.182530859171063 0.669679913505796 0 1.8680545588962 0.249669843980968 0.053464492788586 0.410734019956716 0.161280171813285 0 0.617486566413356 0 0.159443186288424 0.118558141022849 0.0713391329025653 0
GJA4 0 0 0 0 0.343378257406852 0 0.100521966620852 0.053094510713258 0.0611952706241725 0.189251477749065 0.0572515911651071 0 0.252626379822486 0.17765760538639 0.720781022276103 0.530653097809299 0.755157634876526 0 0.591714837679753 0 0.271922824175907 0.357791823938013 0.440839541200743 0 0.159645976265627 0 0 0 0 0.0727712423235488
SMIM12 2.42112363703557 2.4989682065167 2.39036778070681 2.05740174829143 2.19169844966557 2.24444870543376 2.00818566857795 1.84813716175496 2.42828981604917 2.40252027271616 2.21744477766773 2.28902290538983 2.43395025186784 2.47506931421326 2.18392155996623 1.80648904524404 2.16744142948729 1.50160729054344 2.16447415379556 2.21533379943561 1.74422569240964 2.15281293936754 1.77778369693279 2.04840709442901 1.62698106769234 2.59776236828675 2.15142698243616 1.84869003514176 2.54046626199023 2.19931113514902
DLGAP3 0.0895740801589215 0.0728027917377295 0.203635935685781 0.12580395840924 2.00459487224949 1.55640489003855 0.612808238179954 0.632150933587247 1.02519184171969 0.872268510876668 1.2055989550111 1.02977089740652 0.251602763528546 1.92359799137898 2.09465496496246 1.63766588500613 2.03254169727004 1.10183157803236 2.05889484320914 0.233594829598586 1.03075981884029 2.41908039220265 1.45569676595702 1.05402880729686 1.03686901629734 0 0.937279601257519 0.53965315195725 0.968786028020856 0.519745185964779
LOC653160 0.923127877500977 0.141946733057525 0.540652235574965 1.11062382708142 0.203612132713121 0.209239986951053 0.278326194294425 0.360930567180046 0.241884104267337 0.306634387211128 0.140540476941696 0.427892538095961 0 0 1.44534532385949 0.458974080610832 1.06670231321173 0 0.555739601865184 0.907439100160343 1.21914683146093 0.686882356627154 0.252915767986105 0.267023947544117 0 0.614617508677826 0.282570279233333 0.599678660390708 0.190025652600497 0.687281108134373
ZMYM6NB 3.77200174986614 2.66499247224757 2.89763929013489 3.41592087948381 1.13893894675539 1.75194353992475 1.27476260325225 1.50776420059759 1.93060488734821 1.53572950131429 2.11927648627494 1.50017997975614 1.4363430978143 0.908706862875191 3.49788057084006 2.30325763074083 3.3027372475859 2.67371696575939 2.86439219384906 3.60807588342472 2.88075604223625 2.80941238618159 2.62696004830212 2.97775433185938 3.24083635308324 2.84783058628993 1.00724574364022 1.41451983957216 2.02401465242518 2.22122439615296
ZMYM6 1.71594607077376 1.92137920077966 2.11361716178545 2.07161509779771 1.44883224974552 1.84197311892718 1.59192351521959 1.76258694167197 2.05368134910714 2.18987831309106 1.8482894233924 1.4382449384021 1.8350549625662 1.71966973406345 1.47908566346693 1.73649231257037 1.76626439578201 1.90587073071824 1.80775882012596 2.393482100529 2.20019358372957 2.10921678425249 1.93588966344107 2.66845728763316 2.42679878852545 2.39397351019748 1.42639358497202 1.7449188497515 1.94576499780388 1.74135048744381
ZMYM1 2.19306204671554 2.2829171646698 2.23899163439209 2.19391364084848 2.31478931913695 2.79930286509047 2.0919299700626 2.39547689778421 2.85356856219839 3.42643115830047 2.99026147429262 2.03215375277288 3.45057915545364 3.25140098304027 1.7900463382138 2.22706946881573 2.43276703511223 3.36297898539993 2.69888298743971 2.32639065518178 2.5298209465287 2.92576211367192 2.35375801046738 3.73908119719438 3.56995279714422 2.42161918641232 2.50653339553885 2.20170599411839 2.83059810608274 2.66157860022051
SFPQ 6.64110668005219 7.26209484537018 6.79279029430106 6.64561952774822 7.48296119082913 7.20205523907437 7.4585952689093 7.61485705038449 7.30865757116255 7.30843004903732 7.47804960881408 7.59348823297593 7.92125779196091 7.95920794165067 7.29055342080282 7.70941471539669 6.83333287887259 7.33244836838009 6.87689752228928 6.4998283514568 7.02369891726641 6.96383244122312 7.27292832314848 7.95710204156229 7.70302454181699 7.07299541680853 7.23130759579607 6.29271734176156 7.08250035603942 6.32029151147113
ZMYM4 3.3438981131537 3.71216653958352 3.54110591053595 3.62136033187932 2.91003416704759 3.1509544141165 2.99290798120302 3.03027250656463 3.65232586784077 3.77090302849659 3.54744982914397 3.08637786616314 3.89548682466585 3.94076813966523 2.95492957155577 3.6785452117753 3.5005853776377 4.06217353191969 3.60037680968992 3.59730471113266 3.58390413624341 3.67595138913593 3.43870936298773 4.60843078122506 4.36732213620793 3.58414474181107 3.77149475166957 2.40708621546679 3.91292764795471 3.30309101162004
KIAA0319L 2.98896638239502 2.97985523870918 2.95807983995286 3.07486674991615 3.65192422188765 3.74306250654562 2.74939910923784 2.83528745070611 3.42871592381891 3.36985868704154 3.46357014643869 3.41287770180202 3.04446406651325 2.57787833501062 3.85171906302582 3.38618601108827 3.98457112289367 3.96162332828694 3.8184927052466 2.67795242698235 2.81239964636149 4.21639277903032 3.18864937087235 3.22423171505269 3.05486410176705 3.0147623326664 3.41647226716582 3.19896083242893 4.21317617028782 3.75402162534991
NCDN 3.70487196445635 3.75005976345468 3.6979405826171 3.56481712985475 3.46966460716453 3.17621265122779 2.72862584162713 2.31067166967886 3.48550411233446 3.02727969783288 3.05313219455034 3.86847935312513 3.45864316711836 3.475876072413 3.8698812740991 3.14018477131877 3.77820857639809 3.32317404522962 3.79165781413972 3.48070458586167 2.52093511559224 3.9657381176821 2.63264978114419 2.79827867279215 2.26162408344075 3.5991035161464 4.51550431226442 1.98200604562021 3.6103929725525 2.58159709905864
TFAP2E 0.446600317945492 0.337706525727264 0.0900577645760112 0.208379913194829 1.27497723944316 1.21702593206855 0.762610752113163 0.372786094878195 0.971231208278042 0.811732418258388 0.967311763006838 1.02071198097498 0.402828028801134 0.13026167305571 1.34156454400059 0.179451175592494 0.467326439027995 1.56349496403229 0.692760157963237 0.291064804152616 0.23630034827842 0.45815518710673 0.217378390993458 0.429221729905709 0.225355145926593 0.104514871971374 0.24321573055909 0.771112272640427 0.967820071533341 0.829352748931673
PSMB2 4.60885654337686 5.04870700782826 4.87551469284566 4.40217642497948 4.96815988912861 5.11229979187891 4.68203949132642 4.89820351448907 4.96888332518258 5.03250643389888 4.84260177161955 5.01483283883747 5.33521525538241 5.1637925548661 4.26856913464158 4.48017462759192 4.43853239359868 4.31964683405174 4.58673472441943 3.94255203838053 4.13785595732803 4.55613508299661 4.44693770922804 4.49451161618977 4.14404636961671 4.84751091700362 5.28981602570587 4.23502238700711 5.25012784289194 4.96256753075868
C1orf216 3.15391718113434 3.09172014172466 3.39528631765009 2.93041186669262 2.58395466674127 1.90392136118444 1.77283157485255 1.48086482758934 1.97299035143606 2.30054255796132 2.50800769942536 2.19427935660131 2.06844725299294 1.9374799915777 2.14064452143705 1.50951343524379 2.04128504269867 2.186253325976 2.15382478801587 2.80268333973527 1.56058290515652 2.15928687647152 1.59685883253223 2.79728488465776 2.58710091276801 3.02183325098062 1.34135958984935 1.21398177246127 1.92837032301897 1.55325235859766
CLSPN 2.44765324682285 3.12245074866586 3.10107012521217 1.72087380983094 2.88348983396086 2.86918640749664 3.00289150735137 3.52660721715162 2.99772596403682 3.05553407163694 3.18758407356267 2.60695383220198 3.19540587194499 3.06326132242627 1.75832023520476 2.63122537517259 2.07076025892711 2.43950612160102 2.31700878354207 1.17827483496051 2.55225901416448 2.26903015330889 2.53093719801483 3.83681285619561 3.94258018752071 3.14515407766422 2.72570189896192 2.26520282919793 2.9002717395698 2.5035675400443
AGO4 1.75136516720261 1.70811217418834 1.23274056324472 1.50782000604235 2.25861841749027 2.31167748386373 1.59065471091293 1.78920757534734 2.03495870917216 2.24658138267001 2.35498806427544 1.93119136029068 1.3923284146991 1.40793460690699 1.96154183871751 1.59832708870279 1.87552059049206 2.2253520607761 1.86866701306423 1.44374985306721 1.49618620927309 1.96986698469824 1.35684807923652 1.72987466272221 1.96864744194632 1.86098662744864 1.12785115314248 2.07662065975147 2.26496572277428 2.55694680443785
AGO1 3.01645709631444 3.24262232093874 3.01900975290483 2.62555806442291 4.51699846752854 4.36837026117476 3.67486736914249 4.17474196430694 4.28654112835868 4.30472275783414 4.35779829738116 4.1291923304065 4.51724419297397 4.61188056710276 3.33770966512952 3.57851610453739 3.36721308748424 3.69979591057048 3.5550921723517 2.7279204545632 3.18988305601352 3.78497503284824 3.31525609580275 3.47341028139329 3.1058741557866 3.07114311084616 4.89284756422207 3.03087279528224 4.85052441692171 3.43470027719685
AGO3 2.31632534374919 2.2680810127853 2.04620116496419 2.10918668996548 1.5754430387464 1.6408106220961 1.86049804215419 1.9006910178588 2.16984484949135 1.82642035502829 1.72323088723648 2.51878186153881 1.82485744610134 1.79595392091037 2.17848519379108 2.07231850083473 2.04740576919064 1.08878611905321 2.09776247387914 2.75411144413828 1.98748823067721 2.27131212064733 1.80872277270403 1.69350702963852 1.57051636318623 2.31713906370691 2.56578237481655 2.22901257568058 2.15893479440033 2.32425760833312
TEKT2 0 0.0927933293877323 0.256811403881918 0 0.256061386916531 0.380654098407768 0.349864585617732 0.217776665224356 0 0 0.178828076679209 0.528627325355415 0.0964416051708491 0 1.07316898880082 0.528905325364154 0.501013089122008 0 0.526823023771528 0.419165630159656 0.0636081378604297 0.727145001766943 0.436210887979467 0.176470864707322 0 0.080089341032769 0.504410900416508 0.643767547868305 0.240695333709322 0.292615682526872
ADPRHL2 4.20252742805338 3.50328512287265 3.58035053519934 3.22583634862844 3.59909161090475 3.54688211592004 2.6550128699618 2.8520248133821 3.35250289569692 3.41027189918535 3.23502238700711 3.86533488976239 3.60262315633354 3.53280317908939 3.64285172443176 2.90018284464612 3.41855968395094 1.85127930838578 3.73655075970664 2.98595575460751 2.12512206056982 3.61740428286752 2.3993242438372 2.7265086449218 2.8818192554129 3.43549391845102 3.64492915579126 3.4950811191839 3.7976978359237 3.99086412200639
COL8A2 3.42445051584122 0.917453906460916 1.31206683053904 2.46119325368923 0.24238299838452 0.107585705482154 0.956650712220168 0.460436433618145 0 0.361023804046822 1.02999699636239 1.061568849268 0.0310689296165492 0.0935912742207392 2.63210299418762 0.627554545322856 1.47297118825978 0.543171178638812 1.31723459501788 1.96872484538455 0.862498207483075 1.09038600282226 0.453422757256053 0.495636839730775 0.111233008429001 1.48112324449061 0.678996736815124 1.22482440299587 0.495394313994064 1.18906546209226
TRAPPC3 4.84727036676507 5.07628544280892 5.21615217009713 4.69126056290502 3.94447430053479 4.30343007588121 3.97732572261552 4.16864203555884 4.3170073359186 4.06917798615146 4.15550638879337 4.08761558910934 4.3064299512993 3.93996936502058 4.10708522581309 3.88320045771584 4.56607230965485 4.27283690239567 4.32392484508844 4.11058875124501 3.83966739200655 4.16362753858991 3.80955850074227 3.93844576876544 3.56636462192828 5.0764137237982 4.82586701840108 4.38301992989837 4.73362007575177 4.72881845684337
MAP7D1 6.50826383612712 6.56531232512886 6.3872505152978 5.95275988127051 4.07760191868788 3.50802291673761 4.4026062218469 4.32642229610106 3.84513874329523 3.36309676729767 3.83979838350692 4.55213725783591 3.72461753244226 3.12871736961482 5.24610020851128 4.57566932933 4.42696244775855 3.36762127884512 3.9813503618906 4.96606587125211 3.90293218569499 3.7470328591724 3.7040751643767 3.87067048920396 3.95243607981692 6.48512891853178 5.99921306577848 5.26554941467293 5.06405075177534 4.87677231168101
THRAP3 5.3016388569787 5.5677583803369 5.50149646965075 5.1574560808414 5.45778141247471 5.46412911581574 5.27456731619747 5.47505244789351 5.48949797916707 5.72703006423836 5.73645334649735 5.476958391058 5.6715906004552 5.64054862952752 5.08902774065723 5.48188982427143 5.2177347957692 5.65929952149487 5.31894223519316 4.9283418952504 5.3719665231742 5.26723614181241 5.48214160238464 6.04761908878691 6.02435071028157 5.55612895043193 5.55198966062968 5.06135715044975 5.70172924395633 5.27280331780701
SH3D21 2.36205743082486 1.18580312875092 1.17977217673396 1.57764393218108 4.3678323188082 4.19325133330234 3.57279267725843 3.64249364243255 3.70498259633715 3.94471791671924 4.42972307447451 4.110204531494 3.37701682744067 3.52053539664155 2.78469032772851 2.69377240166923 2.95662915487767 3.20591950717406 3.27020299103466 1.45590188211889 1.9094543897956 3.49987139306841 2.22236253662965 1.44029845328427 1.36921519412574 1.15657783204936 1.64314967331336 5.6425080829426 3.15866179090555 4.2577272604194
EVA1B 6.22176690321337 5.3049636382815 5.29119464809104 4.87606503598548 4.87457567668266 4.26551941056462 3.67802682018815 3.87143955847579 3.90215077831766 3.32480772378679 4.02970023421542 4.49456281666678 3.39115317913768 3.39817932750596 5.19031064544819 3.165818703263 4.73476380493753 0 3.99743694091395 5.90308166603566 3.19107777568977 4.31097988379813 3.23309043174766 0.477631740789929 0.466046532175749 5.22720196651556 3.05008894230067 5.78970056409589 3.48810363312358 4.95177893551531
STK40 3.15651796874821 3.15966793270576 3.12893013180325 2.71943975077196 4.43992228293178 3.86390872425837 3.75343338792688 4.54847978159449 3.99523123356564 2.65369292091529 3.33074051802876 4.04853264715984 2.96483109862666 2.78028909896272 2.99302939722228 2.45178082265128 3.04099935790845 1.87257663516401 2.73249714684889 2.93676606818651 2.04147780414981 2.68535488070973 2.21099349753231 1.85636427114725 2.15264098428367 3.01019261755694 3.07872766364142 6.17596564546054 3.48164768848712 4.62220999460675
LSM10 4.87754304375343 4.51870507995926 4.88402639507179 4.48723550235205 4.39284631400295 4.73978870909111 3.89378932506904 4.23743369859291 4.27472384609204 4.30059234125782 4.25801381765899 4.89271158919456 4.6153692111472 4.44025459394833 5.08306866591455 3.9371277832925 4.500808425371 4.46075566722733 4.43227129139649 4.76594309855905 3.66729040387782 4.50537649692151 3.77597761508966 3.37883896691196 3.40701141344463 4.2116196801101 3.47845415341602 4.13136723554596 4.62749594711325 4.45998891588669
OSCP1 1.69072996215656 2.01541549843726 1.87954894308078 1.4882681975337 1.15029970810168 1.08583252367496 1.8205588646428 0.838211174913724 2.02386920998087 0.71913524029788 0.987557353929273 1.97091989902043 0.897760089486563 0.914782633311864 1.73590771093965 1.01158866676867 1.11412711114119 0 1.5338673037488 2.25560345542091 0.919478147376698 1.0264530627363 0.959690786257404 0.841919997797079 0.926410907610923 1.73839171446135 1.05117717679868 1.41508258279445 1.29222222837951 1.6504291164987
MRPS15 5.30559849401684 5.79493046576593 5.80107585916746 5.13349776785961 6.06774195948654 5.932172223586 5.88182365936266 6.12847900571254 5.87595940603869 5.83146179868004 5.97426084711255 6.10838227113009 6.16998110515856 5.69971541441952 5.57644050785319 5.43722773891291 5.5257682188879 5.09319252602756 5.42134113414777 4.55965088022467 5.06490440219829 5.60438569252863 5.39008983156023 6.61729407433802 6.49603565218856 5.5992017306416 5.0152968441243 5.67172079532762 5.62535817076857 6.30881226571464
CSF3R 0 0 0 0 3.69308545605907 3.79514352895776 3.47771617879373 4.1541457071139 3.19130364979728 0.728935754528316 2.52362718948838 2.11323041334307 1.86371251620248 1.65611190574248 0.416099292677949 0.130013182078657 0.345390697713662 0 0.0633060596737352 0 0.0301493105569815 0.400768523770539 0.0698675275325452 0 0 0 0.0913555093212887 6.13872642709416 0.601693664362736 4.36776942933307
GRIK3 0 0 0 0 0 0 0 0 0 0 0.00915510114487761 0.0465529435342464 0 0.362072584426968 0.273253286354658 0.349170489290285 0.19440607439822 0.281028743615751 0.233224218677664 0.0470561534911842 0.064420039130592 0.339862541809255 0.199336265706445 0.255733962582403 0.273496792888525 0 0.0848648744530791 0.0211989786464958 0.414586947406254 0.0575378883356756
MIR4255 0 0 0 0 0 0 0 0 0 0 0 0 0 0 0 0 0 0 0 0 0 0 0 0 0 0 0 0 0 0
LOC728431 1.76458395168692 0.437290602393673 1.29509997485221 0.588465916002468 0 0.28069981191183 0.0591272251655109 0.120264340766773 0.264180892723122 0.11242924758034 0.0661764213451837 0.109108575642224 0.198132020025839 0.105167681178195 0.617731978602307 0.280704562361838 0.0625425747575668 0 0.404177233445403 1.1358303391695 0.444397795174787 0.24668778182642 0.202499218612904 0.352820660137384 0 0.841441819587414 0.200214303793486 0.628125928190718 0.879330146233652 0.555691508677046
ZC3H12A 2.34350162995996 1.94552155838227 2.5954153392743 2.33591481076639 2.04286842797137 2.12843198811282 1.59268904583488 1.5999176015856 2.02056264948894 1.33016253674759 1.83149625455964 2.05132685363985 2.65336962431089 1.69943169907103 2.9476081860315 2.09863515085309 2.70053959357135 1.3469739038638 2.32396374345518 2.6441216212433 1.56319230551507 1.99858907589597 2.18246666016324 0.694547721905938 0.852111530772261 1.57865376777598 2.54994018959742 3.14332484169925 2.17676955589823 2.49657483603828
MEAF6 3.68337082879731 3.61829739605437 3.9068713595464 3.50936647974783 3.43443474342045 3.73364718883027 3.14935205145072 3.41371186520298 3.68107814247678 3.62998602241965 3.74970587917699 3.16956748937747 3.91475584967165 3.84789671592045 2.9197500432683 3.39831069021361 3.40506383639443 3.16733544567268 3.20973563833982 3.54616598502792 3.42085559239641 3.37512147143102 3.1928680021865 3.2851876482595 3.48773072242537 4.27250102132207 3.60297939785731 2.35635512702973 3.82890571643888 3.48467952372343
SNIP1 2.99829480915621 3.00823229013254 2.70663221723918 2.64529816394863 2.60725691939656 2.78857713902884 2.68163591526443 2.6059209633507 2.72470920058406 2.78889865422325 2.84860391300267 3.05352322792688 2.92961301648614 3.03736816400483 2.57812719530006 2.72914812829629 2.38696817235458 3.9579610166456 2.33900337342504 2.35437881090295 2.36853090636029 2.54323107632974 2.85971317880423 2.26285405768169 2.14155704308432 2.85011731151176 2.57998866122187 2.38093719492782 2.95582610024786 2.70071269460649
DNALI1 1.72221681016763 1.2152002072122 2.06771442884596 1.76337332873371 0.795378797309296 0.76412360989031 1.11881153572758 0.93586251466442 0.703313366244481 0.363476127899168 1.05647948410697 1.33067885860361 0.459160891186037 0.42893669997931 2.4468993432152 2.55505780481842 2.15613446111106 2.87663874171998 2.03127167257659 1.29536450994672 1.72129390520986 2.15422997706271 2.24772704083633 2.36817047742444 2.62459925792264 1.5901900015354 0.674209333167002 0.678397376465382 1.27579375752985 0.879799852021323
GNL2 4.60454581636871 5.08196163853542 5.52779600579109 5.06925533623276 5.19556020692461 5.0944007709435 5.11789032515215 5.4836771429236 5.15519872784662 5.1870709306172 5.0598138349943 5.38179556292174 5.77806661326894 5.59979980185858 5.32664520109413 5.27383288971884 4.98265595595785 5.21604349484353 4.91854843310397 5.66724498075874 5.00665708190145 5.13493143175824 5.28221737855362 5.9923152518612 6.01202107844473 4.71793409760036 4.87017234741952 4.23410273096418 4.81214906115263 4.83467076962407
RSPO1 0.592747400880074 0 0.215248674658013 0.20396287361796 0.216004059227272 0 0.716752144277466 0.0629062748936718 0.101958078101418 0.244991757242987 0.132591187297391 0.947216541845454 0 0 2.39908630735448 1.06884963186384 0.714367743108338 1.39278999974568 0.346314729467038 2.16965246663883 1.50523547219303 0.84224432814975 0.892750052002187 0.283190463504287 0.50947593767766 0.0443647405421263 0.106114038436994 0.3392309004605 1.28594664102396 0.822914474870734
C1orf109 2.53275082483442 2.39466778710678 2.22783347435592 2.07023130978101 2.72281791170717 3.41245095452049 2.43926674121607 2.34405298201035 3.55338508055428 3.51785517482265 2.86210815869186 2.77295400225306 3.82180203852949 3.71941346463266 2.58223804519873 2.30211722039407 3.11401880364237 3.44838164601633 3.0332414968817 3.09843808656195 2.45894101891672 3.09668184695279 2.51930537780671 3.53108197273288 3.38523636377194 2.34670732054361 2.84377284954028 1.92284862732665 3.06066134981892 2.39592925340904
CDCA8 4.8068653531836 4.64964419772221 4.25417828621676 3.09359566845755 4.16256454247485 4.18894681713128 3.4195699023823 3.57767051585989 3.92848402849199 4.44642166708267 4.10566131786409 4.14785208421189 4.72818174924652 4.4359885562223 3.64902906542886 3.72113200793671 3.91597973673925 3.98009843881779 3.91766088796101 1.95923228945666 3.04817688604031 4.22579162821954 3.53884852074424 4.08563710159033 3.92176954421325 4.60600390443775 4.12768279930074 2.70026880414345 4.42925440831021 4.11742077157548
EPHA10 0 0 0 0 0.0347943679507019 1.57540915260894 1.18392473499865 1.01904712743272 1.70615919449555 0.0270926046949146 1.36139781427825 0.0737996721707001 0.901451976784509 1.05865591331757 0.228710349648388 1.08579174212124 1.37742364300958 0.250833058839341 1.50310953838372 0.0399761072412016 0.823170536028391 1.65176582788519 0.938121655988389 0.259397841620077 0.284749825249517 1.08896924650772 0.892050568005727 1.85824762033052 1.38829425620463 1.48611709463898
MANEAL 0.607560889779525 0.470057839453753 0.380033418506105 0.061034306113173 3.48591622996869 3.48348045274626 2.86980430252223 2.84181415213843 3.15251281574887 2.62188542391516 3.39422464100788 2.45530222981505 2.92545450845589 3.22755626105045 2.3255677476121 2.53241671007891 2.81476163414003 2.62514188035678 2.93228988238024 0.657255845084604 2.13518022657518 3.04656265185351 2.20872949703378 1.24083940529824 1.30226055224471 1.3848897524524 1.90145197678451 2.29281413589585 3.46763163246943 2.45981716015543
YRDC 2.79480884974107 4.05436228844969 3.58664466386438 3.05300182653525 5.30963096062794 5.0173251144065 3.32830224654858 3.45506019425576 4.51798111829253 4.55578548519821 4.24319683786683 4.6585028491577 5.19215864992452 5.13649492416965 4.48487282896951 2.80471856576188 3.80203808010197 3.93154123865044 3.62318795203521 3.67059110509861 2.00343313283745 3.90107927294371 2.63746186565181 1.93671142624973 2.16124275834251 3.03774241148602 4.09294314675065 3.54480682857812 4.61586942256369 3.9890299834725
C1orf122 4.56510969653183 4.69879077451833 4.69809065289331 4.95246869620442 5.06270457975259 4.47640113076561 3.28517580895244 3.11713979742141 4.44052703187585 4.78738022229634 4.36491555681424 4.67314368181227 5.11397964431456 4.93283127267332 4.54186791209539 2.98231278136221 4.07106757860227 2.30856765870678 3.90441665815967 4.75464703295033 2.37031775057289 4.06242396907444 2.54533828763841 1.49778606611784 0.873771471787231 4.18884398360536 4.70348834965682 3.86611670153433 5.1158531014834 4.87856350733101
MTF1 2.07667196159457 1.98666577369691 1.63344516060284 1.59660125696805 1.68098140993211 1.93521833549672 1.79080539458715 2.11952218532947 2.2365660906345 1.7205236368803 1.94874660465496 1.61660706499769 2.17963525045854 2.20735876826701 1.35314823730905 1.65699510673082 1.81634165709169 2.32960010938287 1.73376648032264 2.2063181434178 1.69353379205639 1.79995349215492 1.710159520575 1.53063012768567 1.47618983396119 2.24856519556337 2.12968526667958 2.04794315206662 2.1578295384538 1.75695068309773
INPP5B 2.62591803693984 2.38633364717826 2.47517050799114 2.35341645632756 2.66099933100797 2.84252634775862 2.20872949703378 2.37737644162525 2.63690994145761 2.25081911551906 2.72053020340507 2.42916601419777 2.68905757276764 2.58884773211238 2.58489276877564 2.46024192334144 2.8177603581851 2.14454567764023 2.79553839215827 2.38942914345393 2.38381486606005 2.82769100515218 2.13001819186857 2.49125024446365 2.25072514615064 2.44872126365011 2.21232653478864 3.03039788160827 2.62784259912241 2.73505636721986
SF3A3 4.78403801560264 5.36959211200146 5.35517840320204 4.64189278910383 5.0928332371129 5.03287224946323 4.85253824825521 5.00627109094752 5.18175455881904 5.20479804521847 5.20190434113311 5.16707687673126 5.81458887430977 5.77932539144874 4.89149695806741 5.2064674082534 5.10874189007963 5.32353940644282 5.17837603413558 4.60103086934881 4.82764629726586 5.25039696316739 5.15316084239206 6.3503664085129 6.36908429682772 5.18728080280002 5.5736078063038 3.67813952985774 5.43565192765565 4.74919098340105
FHL3 4.8675999893454 5.14119978929156 4.36197183804666 4.59589745963378 3.19739363974207 3.404281888582 2.84743374483848 2.6396026312595 2.83420555702808 3.26178954443734 3.32065363240823 3.40628086983396 3.55801042440684 3.24566298383639 3.83695420285286 3.43662426997941 3.88774945592995 2.3230529583795 3.58317004132975 3.82056703348446 2.79303229544842 3.83423590155311 3.17319300903763 1.93144479416842 1.35223309405854 4.81652291092957 4.19314091914488 2.91430427916674 3.88810028456342 3.69102042042458
UTP11L 4.00534608779274 4.52716419273721 4.72591562154524 3.88026431043887 4.12273069047963 4.4875828173501 4.31823006007592 4.37224868225301 4.4902427915025 4.28054066279671 4.40759068781607 4.15060841544942 4.91273128961032 4.57482206997017 3.72952014222883 4.22541376253243 4.15132306316231 4.13484520572141 4.2509918819342 3.91768952697377 4.29548059614623 4.24397367191931 4.42327561699977 5.06462421911097 5.01624223914099 4.54543096393777 4.24974113151107 3.5556934716957 4.28139410237686 4.02492244941432
POU3F1 0 0.25405096507672 0.0662713633466377 0.294301372536536 1.57713633162263 1.64224870936589 1.60737529553989 0.628853833405885 2.77440756113364 0.940650888449007 0.570089822247809 3.46885697303719 1.95020336691243 1.96557375124083 2.57991627553275 1.23256252740092 2.27176628881145 2.07146751119888 2.75008549710723 0 0.581692536150369 3.14383908971537 0.948674101651171 1.56896602652856 1.99082782505213 0.0389241149647415 1.63478375666397 0.575198072461833 1.63323124198761 0.433071612526917
MIR3659 0 0 0 0 0 0 0 0 0 0 0 0 0 0 0 0 0 0 0 0 0 0 0 0 0 0 0 0 0 0
LOC339442 0 0 0 0 0 0.0448663367062005 0 0 0 0 0 0 0 0 0.0890678544045189 0.0359998059713638 0.0733072143122506 0 0.0490493908576742 0 0 0.114066993152043 0 0 0 0 0 0 0 0
RRAGC 3.76974000807115 3.70712717777318 3.49059580094808 3.14704451479832 3.55003872929254 4.07290326516598 3.48644408369988 3.93411071602979 4.25264272756275 4.1266012351573 4.22268093149457 3.40937328423157 4.73268164927859 4.56968551215184 2.63622786110408 2.62683859693977 2.88713725057554 2.87124437202194 2.90668090869162 3.02788300170705 3.45784246763539 2.82422814149603 2.43021032583416 3.43253722362686 3.04549364593244 3.9427115429133 6.88601354837482 4.93601597394774 5.07899402404866 4.68550290187773
MYCBP 2.9216534042775 3.32374474638863 3.01885846516223 2.8701516288872 2.71617880708117 3.02874240663882 2.20036310278289 2.64198062174462 3.00155546844533 3.20858748881539 3.03752630858761 2.56220578388174 3.55780217348035 3.60145882061735 2.28064161762974 2.4810663967437 2.875333819982 2.58919780129574 3.01536553991596 2.61984962682958 2.7766641083501 3.12394424763707 2.614886489836 3.78033109881835 3.68741907737189 3.19796915600991 3.40079065231706 2.5439808246032 3.28349512178146 3.44550027143696
GJA9-MYCBP 0.290656773477125 0.392615274206266 0.275697229844347 0.0670006512907816 0.205906686454936 0.522225527096867 0.583406436597744 0.38388507588805 0.550834683229002 0.310881029838341 0.416277683811064 0.15385720732777 0.592987492706283 2.47200792004007e-05 0.296310560708092 0.467977440339621 0.51383735501571 0.050633336274994 0.852634921383699 0.10458478202387 0.221182936047038 0.352651194479048 0.168535498094646 0.422543039136658 0.129562229732565 0.186892238009835 0.000492917861568389 0.534977940795833 0.482639735331729 0.111888793146918
GJA9 0 2.7669596426436e-11 1.26550556621012e-06 0 0.164629259077037 0 0 3.7335295216179e-11 3.20342650381492e-16 1.28879614410424e-10 0 0.0346531068502126 0 0 0.0774322462291735 5.67006491175229e-14 0 0 0 3.23958577777858e-07 0.0700389165440816 0 9.61027951144475e-16 0 0 0 0 0.392811976302733 0 0
RHBDL2 0.56915760031785 0.0748606545706115 0.392057989145437 0.323714775783046 0 0.883788925425189 0.578248952073469 0.790510160775997 1.07884889787317 0 1.08349932547288 0.0830675082373573 0.218787366245687 0.289600782761738 0 0.959238967640209 0.905642798196855 0.672416289738918 0.897371327266549 0.239290492311304 0.731088507281518 1.18594898267263 0.527180460701897 0.394042129513364 0.140236807332385 0.599257799191681 0.648592449823042 1.44834067506129 0.734957986228801 1.05824721685466
AKIRIN1 3.79134524931415 4.90146066562189 4.7167440243229 4.7247157480856 5.67614326614886 6.21300892812828 4.88137585566287 5.13264675493183 5.9062965638701 6.1111252347898 6.0255360412483 5.45005649389084 6.36830390250807 6.22722507533322 5.92388603159372 6.17932393364828 6.33357937323209 6.71138477305403 6.41577894414012 5.12940254958207 5.81332458613744 6.75496764966166 6.44796263006535 7.07111907828841 6.6383678504859 4.6199763616347 6.30578451949241 4.9605348775692 6.60098925620381 5.82443946774821
NDUFS5 6.96264155972697 7.70943539430477 8.11984377204172 7.84087860981173 7.86905707009429 8.00754873003188 7.69754448886581 7.6809291041685 7.93404464711225 8.07138727610242 7.95760123797801 7.81947020804073 8.24938845135848 8.22524118380122 7.65009675610118 7.94461836699898 8.08280901651893 8.37133669137827 8.07769163467635 7.49359129781236 7.69677978984585 8.0800500175381 8.12906144319241 9.10247967289005 9.08308303039808 7.7904983793598 7.85618895081904 6.40308873796292 8.24206892257224 8.00621946804914
MACF1 4.48377708995115 4.71974200695529 4.53025181706345 4.44141708008702 3.30521469509239 3.30020281431196 3.20332020115859 2.87303554741637 3.53479621342101 3.5191518662794 3.26132018745401 3.94827377462792 3.81270357656028 3.7314873921986 4.49241724007586 4.11494165621273 4.12882128065013 4.39793299018567 3.95610313024108 3.63663622005514 3.90934109484334 4.17417468660469 3.81608765860021 4.14216833862221 4.11544114959306 4.56540829716355 4.80526149614748 3.75132445816619 4.24473486807525 3.90708294212449
KIAA0754 3.68931034417503 3.54929951747062 3.43938510648183 3.48658567014102 1.75480200659078 2.09731413724077 1.95990366322783 1.59485902997223 2.41754740746359 1.84247606299394 2.03873115243285 2.53809609983813 2.35516853439349 1.94756517395897 2.36633340601848 2.65688073293551 2.86122093079298 2.72084098472718 2.62892053967845 2.46391797505967 2.49653648936814 2.83931063177323 2.34615414481778 2.25920618934531 2.2646685343821 4.03562390973072 2.79001087801545 1.47444642698487 2.64692067949767 1.85494117053023
BMP8A 0.415504496207282 0.29464603718434 0.306782519527944 0.10542960725091 0.93211863603916 1.27878767364211 0.658139260487377 0.748407989704579 0.87377225909221 0.37506724206761 0.750374111464877 0.786663267935473 0.647098031480788 0.614835147042826 0.863206612350034 0.740016551267925 0.923652751965836 0.778352418120379 1.31335034905224 0.303089842295058 0.417223328920948 1.06528277852093 0.457275934069865 0.348442065107921 0.445139760878074 0.454103230072868 0.344074008793451 0.832689946580732 0.560316813520545 0.715514750664027
PPIEL 1.2404425631937 1.12737575053336 0.751584547707058 1.30906556497366 1.21401908675667 2.22064260812143 1.84761213657243 1.92777132626238 2.21519399331934 1.26211439446043 1.86048612337236 0.942275021545151 1.24357769113982 1.32650283349167 1.24125444639253 1.54087041401895 2.12081971181108 2.35547302653548 2.0121109429912 0.981354380915793 1.76947132278887 2.20365222170396 1.51615638296127 0.648178256006313 1.07562846537728 1.96995168804609 0.840990061259236 2.59953441975843 1.48523617272846 2.22489229961038
PABPC4 6.02347049834065 6.03486717609714 5.66082596114391 5.02843212502084 6.34767097073755 6.2924909727118 5.9648144676996 6.03997840509024 6.12451011487126 5.92768079166971 5.99398451237213 6.34664314885151 6.43490673262795 6.4513067387343 5.98145768428903 5.93286905847684 6.09563332058015 5.73579292798531 6.12617375251796 5.41025968611801 5.43084390801677 6.12231655611133 5.89687486424557 6.05082598441507 5.8916646379987 5.84142219398981 5.9939279205166 5.13370325128832 5.70711613139968 5.65724555367447
SNORA55 0 0 0 0 0 4.340982341168 0 0 0 0 0 0 0 0 0 3.16245981108458 4.07863545050306 0 3.52938369996045 0 0 3.22705252055772 0 0 0 0 0 4.36277144151443 0 0
HEYL 0.414445151376832 0.0319734288735941 0.608845191349971 0.395457703802895 0.481878590070069 0.453652426379459 0.643907895038437 0.759786475460445 0.632261700087842 0.443222588885015 0.197594939297682 0.233279448195822 0.190988995904931 0.101160175774035 2.61420333981122 1.52642443223666 1.62880158577973 1.57701061246386 0.968048715078922 5.24197361905977 2.74917596284916 1.14426177858589 1.39273505688839 0.340901753757662 0.283466673926357 0.0272280956788003 0.246419032836364 0.184617994721683 0.313122767523664 0.104402820963253
NT5C1A 0 0 0 0 0 0 0.0795210678174956 0.234663177819345 0.626982001880351 0 0 0.144465408400106 0 0 0 0 0 0 0.213180526103622 0 0 0 0.0718016531113128 0 0 0 0 0 0.120966580661777 0
HPCAL4 0 0 0 0 0 0 0.035947177950159 0 0 0 0 0 0 0 0.046760086733297 0.0185676633676315 0.0191503472896113 0.563786822911808 0.0253560045719364 0 0.0412533572609534 0.0789421900694436 0.16986729248649 0 0.170785232369994 0 0 0.135831127007026 0.0551323353416954 0.0512785410451073
PPIE 3.84297883178833 3.96807231493012 3.64721088048325 3.31349111812307 2.68313498512609 3.61114876782065 2.58748261019665 2.57926222683543 3.42149396853837 3.35313835460325 3.51156924197247 3.6248729335388 3.50420086941841 3.66825530721796 3.24679417313644 2.75150228392718 3.80819968178321 3.24399955918514 3.77450244510966 3.1217912627358 2.72435995744101 3.69247183524077 2.86129240559437 3.97045796304897 3.42981812818146 3.70793333467494 3.8995333590248 2.69919402370184 3.7290959081371 3.70544715761661
BMP8B 0.139110577549065 0.0691198849185256 0.0509323694834766 0.0409482441603353 0.194945603702863 0.592085267407582 0.280237755903851 0.246284031422479 0.57902370283336 0.0400177836901723 0.43086437604288 0.114140040846996 0.0488263978587676 0.0744999560301786 0.193193918995064 0.255534571881291 0.482996932358858 1.06109874938757 0.555948641379892 0.0874669147364687 0.202959277068063 0.37610030852677 0.133299818545892 0.0346494448630838 0.0993193107792967 0.221705122610123 0.385245476730912 0.750051614369008 0.362157890624263 0.500317674830523
OXCT2 1.92296276880669 1.08902350203045 1.60683542147023 0.916459828821361 0.704285031085976 0.888525452468624 0.360899112419918 0.409388763607063 0.578263446243005 0.57704542809699 0.511157302637957 0.503990807839038 0.224223069885274 0.364919757833236 1.04052776661876 0.602974648548896 1.34402172541505 1.13554143640551 1.37725148932949 0.540606612274729 0.48481045864041 1.48282763612228 0.59634936083205 0.882883250315186 0 1.07287411830492 0.292515562159026 0.497600103616367 0.3701843720914 0.538876821991217
TRIT1 2.61391584896544 3.11340046206718 2.90770020121675 2.38330615737861 2.93514477215398 3.30369162704726 2.47166611116081 2.61790496440849 3.10440208287387 3.1173958352539 3.12544612126033 3.43179409410889 3.75107803684644 3.82657899329524 3.0621562587892 2.83104218164714 3.26146763013536 3.33207200531841 3.43171521437045 2.94083953798124 2.64927285016068 3.60550618637563 2.99415608531017 3.39872248950861 3.47229279949936 2.72556012672121 3.11519974938544 2.97569988001002 3.06141677489206 2.88118690442969
MYCL1 0.130256136852896 5.38227644109241 4.20495450785604 5.23954697793458 3.88882116450108 4.17706467608764 7.7450490486791 2.69975594062932 6.88585496957343 4.78441498956184 3.64138417921939 7.84343117394633 6.57085907129512 6.40352337579239 3.39533979231499 2.74908583625356 3.34356700745089 2.44393281219602 4.67705715337153 2.16961078030586 2.56490246793112 3.2114452485932 2.60553226158375 2.60770433019341 1.96932550232648 0.112564429640674 3.61820341017208 1.92304646681969 3.02547535823375 2.33845579288118
MFSD2A 0.939988540792668 2.54891004692135 2.31582124426695 1.58177543597481 1.03251701300073 0.797306884037494 0.770144845552461 0.573986184783466 0.586945324091523 0.777224853042726 1.41734756763356 1.37157001383488 0.505173467769442 0.69766174394729 2.15206657063036 1.72564082955092 1.87051859884768 0.992645905233515 1.75992705392789 2.76760819059625 1.06795530413987 1.70987730064649 1.60735635600966 1.5506839979288 0.823919702377849 1.97436043753202 0.550788395955332 0.749759932574298 0.312667496736944 0.10422258174324
CAP1 6.83192789672936 7.46234684987681 7.36747590886219 6.74029347683906 5.89045885290378 6.09679947392636 5.83323672551882 6.31829153067365 6.17048393748379 6.34476282163878 6.28323284686416 5.84870555660842 6.89679253964501 6.48981585560273 5.754705818015 5.96658504667782 6.08191691381033 5.9137463178733 5.86619584872773 6.19918154876397 5.91157414842689 5.81808873293954 5.93985186085114 5.93374729953506 5.89788174976385 7.60681233024515 7.22628694504485 6.07192995594545 7.2793412837967 6.87153566331487
PPT1 4.78067230232697 4.90491756384029 4.93722196505285 4.2879967355707 3.74473160094184 4.49189797947721 3.71881094265244 3.67824096103232 4.46868757304394 4.6492188070995 4.11751220106722 4.35059625217014 4.82528191891729 4.65213653439442 4.69551506171729 4.67019451282361 5.36059955572093 5.43138895405231 5.46678371344672 5.07504052491759 4.58997915616904 5.41456516476196 4.83379584345976 6.02486705824848 5.78071953953015 4.45913649173993 4.79885409298393 2.89721718734672 4.8539906585957 4.24328063421368
RLF 1.98489189270819 2.39351504942893 1.90384040154223 2.0153013049893 2.24885964883343 2.55773846719267 2.34423482513423 2.63317310644792 2.77685567853229 2.59165069677513 2.61715034976743 2.45246892319705 2.9805335367161 2.97034567738102 2.02880958133505 2.41078068511148 2.16839493361968 2.82636747172933 2.57216935345786 2.01275101005225 2.18445804127412 2.93695447278739 2.30637599405137 2.95959583448257 2.98926074098249 2.05886021814036 2.58469557744743 3.18415331897124 2.83057782539604 2.88170964166524
TMCO2 0 0 0 0 0 0 0 0 0 0 0 0 0 0 0 0 0 0 0 0 0 0 0 0 0 0 0 0.168959034248514 0 0
ZMPSTE24 4.07291183766011 4.60144099184875 4.42029374934662 3.80997001151731 3.30205725080272 4.03604610015686 3.60494901249971 3.80820998067879 4.42729775704911 4.52692640924132 4.19654409791182 3.5729139151923 4.86609196714591 4.58645852089974 2.74103114577254 3.24421729838856 3.53811597078111 3.04088717172465 3.47753486410919 4.69553733274711 3.80313402301134 3.27184246749394 3.49101929829675 5.26182037825265 5.11910712878272 4.98211742744846 4.33145442828201 3.32870005647839 4.57838325913404 3.76110439317571
COL9A2 0.185563388965642 0.819789152286533 0.707968221160007 1.01205371646464 0.526630752156382 0.321908474101385 0.369713263204219 0.44804141964147 0.189453916514286 0.106003720160027 0.0915916575686225 0.494303979630212 0.232176912391309 0.809674558664473 3.16885219935439 1.94836162433799 1.51417276939737 0.797507768515383 1.12224862672665 0.480398526395558 0.441719305888293 0.967153110469416 0.609813576376577 1.539436774599 1.41662359163287 0.796836107113367 2.20286589832232 1.76020391085253 1.56277238371616 0.963081953563841
SMAP2 3.72813820341893 4.20677604832647 4.06595137419985 3.30108422501331 1.92018657113473 2.20407183646645 2.36525019966763 1.92441918201355 2.61782505506486 1.97643696017388 2.08014597862949 2.8544585124046 2.66302120080352 2.5627772672302 2.34977288893498 1.78805922364955 2.22324645007139 1.82597281975408 1.67325338098063 3.2167900840007 2.47145802164128 1.41398936135423 2.03476507466182 2.05932758646697 1.3056729070855 4.24019982518341 2.86358566042827 2.089281187903 2.57403851751013 2.47222520306772
ZFP69B 1.49058553280214 1.73801116909572 1.92384896033515 1.42570635722193 1.26230686366734 1.4078639266726 0.879746537522548 1.15181985953926 1.51077967260376 1.20812391416068 1.48067356927785 1.25128887057323 1.43022103280734 1.28290234221174 1.8775636564099 1.86602567689372 2.04056283447326 1.64280321530108 2.19570350319519 1.84192080267728 1.92634866034382 2.27457477038709 1.79539708511468 2.35871132475249 2.1029133935836 1.27922760669518 1.13477293612084 0.728885267639991 1.47113542355887 1.19213734028955
ZFP69 1.17063014666307 1.22491698849617 1.43215768731055 0.838402409920057 1.16577690600543 1.55987354459205 1.25513812547869 1.35035579946003 1.43141436221804 1.28088506787233 1.15906077859133 1.34495912882302 1.73678236026041 1.36791896203916 1.23442161145194 1.19519639091828 1.01827096234549 1.57710732048143 1.3474445583909 1.23889689145348 1.34164424053016 1.53390716202009 1.40571468221135 1.86202283386208 1.57112826317706 0.993287417634813 0.803254319235033 1.01710949542183 1.19708534535426 1.3224935205272
EXO5 1.75516960161153 1.83711976275479 2.40092860658885 1.58684639170035 1.10612047229244 1.57998624842408 1.28787413699039 1.24586070184035 1.85663916240304 1.51014162788607 1.44509631340579 1.40749959669602 1.80244967326476 1.28078413007427 1.29632818309689 1.0224956523402 1.84846971244606 0 1.65880557935912 1.39307566887874 1.11252666534504 1.63337540801782 1.21610714848527 1.61483703121432 1.32752641710654 1.96136773194251 1.72803368806976 1.3320318923329 1.91417031157869 1.72155202814913
ZNF684 0.905947726811115 0.9064811968528 1.05598690610655 1.02211210041585 1.19121519981401 1.46949530198199 0.856593749198703 0.966944252854763 1.42641505556524 1.66059552947345 1.58555388446254 1.05443870035834 1.64092627696623 1.5004910499355 0.931754150109608 0.829449364453477 0.87191302234056 1.01745874636163 1.04507246370679 1.01009233638769 1.10410849465055 1.16021673513654 0.685627138225912 1.92982886323325 1.72225616265664 0.988274585023639 1.23051660863793 0.508894093804785 1.2490387198863 1.11277351652667
RIMS3 0.194558625338247 0.0179254702028422 0.0261652046701513 0.0416067647044942 1.17390774922353 1.12291784021057 0.267686801235603 0.338891022281835 0.641322209034433 0.815432791733738 0.835330709582232 0.680340561751905 0.521524184896332 0.734210591733965 2.05976019996031 1.64309886467777 2.51028343998912 2.50887229544116 2.61290210450822 0.252518601194744 0.870883108840808 2.74539439552315 1.26098311901619 1.4142113198515 1.269069063727 0.0451809692098581 1.55767475809173 0.735389599228289 2.62039169212767 1.64149516394262
LOC100130557 1.01290472688583 0.666734780897267 0.472175803672386 0.634130416666937 0.561511884467191 1.28542589366354 0.975209751641208 0.966261380036475 1.2824872515451 0.771415728402244 1.27089965989692 1.0358772388121 0.991100755763525 0.81222465209513 1.08243009994595 1.29018255817989 1.53218228488424 2.64223484398645 1.47516791336755 0.763849203490497 1.07271637213377 1.90843633632328 1.25833801116904 1.32831373718242 1.63263117052705 0.960375292627693 0.766914830076166 1.25472101395805 0.792109871442987 1.28768504887572
NFYC 4.06930690064976 4.14820199910802 3.96488838146357 3.57319272378161 5.04543860212858 4.72972677519309 4.3839668909044 4.80921377012809 4.53600936999175 4.27967186237215 4.75596110890096 4.66184649058241 4.60567211147581 4.77917040291097 3.93467689695796 3.90621718078042 3.85762276430072 3.7178902413552 3.98018071528747 3.38491184968301 3.34477453692185 4.2076273963152 3.86798539450762 3.61651061644852 3.21088443297621 4.18148424977028 4.59027265409522 4.12810364707479 4.44255872586621 4.24041355891332
MIR30E 0 0 0 0 0 0 0 0 0 0 0 0 0 0 0 0 0 0 0 0 0 0 0 0 0 0 0 0 0 0
MIR30C1 0 0 0 0 0 0 0 0 0 0 0 0 0 0 0 0 0 0 0 0 0 0 0 0 0 0 0 0 0 0
KCNQ4 0.0548016711120468 0 0.0958821678197943 0 0.977259405024537 1.14663567327373 0.39613317828538 0.555654210815111 0.813212721507453 0.432614187829164 0.919698566211488 0.682950775634301 0.374457508116436 0.226668820352802 1.12485085180112 0.781074293983235 1.36888007332495 1.62173541711979 1.53676909515097 0 0.269160050146969 1.66365430439802 0.63739601688346 0.596031565466866 0.54054809332104 0.0838771106042757 0.370302683328786 0.362860352483105 0.572029129134273 0.663467590497947
CITED4 1.5052964575511 1.7926887978667 4.71750095874794 2.13730677919329 3.99570158518629 4.00388103484126 2.07068470663584 1.82504475885476 2.80561026756877 3.17077433846392 3.28791254248558 3.14378359240427 3.62977625214798 3.75001687301369 4.0404716562785 2.26855715816758 4.08755618908588 3.02443670723232 3.65249796759653 3.30250184411232 1.8898550956181 3.71907389228014 2.26749984260409 0.828482105539614 0.380737204907649 0.970442869418418 1.41950653163593 2.4050910743234 3.10921176858158 3.60117353387707
CTPS1 4.19220205746658 4.93488915753426 4.74164495275616 4.05086733120492 4.68794529990545 4.57445275127466 3.88259414361629 4.18977712703047 4.77299938218469 4.72102260760142 4.61325463830611 4.63383222616311 5.27049156637738 4.98434781770939 4.1684173991813 3.85318727206878 4.39545359077367 4.48310634496718 4.55420203477188 3.74890127375031 3.36434550513255 4.52519817309923 3.82902753738771 4.73036280143562 5.05481375467547 4.73169374361159 5.27162736438713 4.67274213433396 4.71640931075346 4.68039750255419
SLFNL1-AS1 0.377468066431213 0.505648089494046 0.446966549214231 0.392893286653143 0.815737722925803 1.88429313534281 1.67567142865776 1.59954632134656 2.00995622936491 0.523541883638548 1.72679634784879 0.695473636687355 0.920020362994658 0.979044153479139 0.368457710250671 1.51242917838387 1.55986375786939 1.83442402336409 1.73043997528691 0.256402022660025 1.37970967232081 1.78534129870518 1.19637412949818 0.203434224375555 0.454333843850072 1.36989078437823 0.534912222853222 2.45221586689876 1.35619452908127 1.82667660817455
SLFNL1 0.420480246215881 0.369622819490037 0.279747030569497 0 0.836190766333174 1.15380533607904 0.425631171822281 0.341881027101637 1.0199011384725 0.639168247895879 0.469904725979871 0.982325195483361 0.384377001668028 0.526517580319915 0.600759767872133 0.197637711835046 0.426683411023521 0 0.716158608814027 0.114320511447527 0.157140749149297 0.944293248324841 0.0724518685440335 0 0.12885677362546 0.169822406147084 0 1.79123062524214 0.436353759369837 1.07530671105287
SCMH1 4.12044318429124 3.7976978359237 3.56588958440319 3.56268203572471 1.37359810238781 1.79029244968989 2.26252937418379 1.69867188892221 1.80172154921082 1.80134907099308 2.0217675270233 2.25656385685017 1.57665757317643 1.1420931665082 2.55625037036115 2.54740047164414 2.71762268938584 3.07619307343325 2.46608152025441 2.54321870097758 2.2032826091118 2.33178832526155 2.03526143105354 1.72332264352459 1.4997362062082 3.89105944040337 2.51775441213008 2.97822126109174 2.38308768935978 3.13573842183804
EDN2 0 0 0 0 0 0 0 0 0 0 0 0 0 0 0.170109654589997 0.0711696835225357 0.273339234530409 0 0.18700503237354 0 0 0.077073421018615 0.0626004579743678 0 0 0 0.232945584203546 0 0 0
HIVEP3 1.93479199323516 2.91861903152935 3.76736877307162 2.82408757966657 0.253373342927268 0.34094503801468 1.29037131926084 0.189499461322 1.56762332381666 0.475960613232033 0.764430237643686 2.18774874742521 0.417422105725976 0.0447071764448341 1.19563736822351 0.559102147268966 0.871715140440887 1.29272875129372 0.536066829642325 3.18881075889957 1.17466207953359 0.417141217464914 0.942750947199041 0.0810374207347984 0.38522448922388 2.70612603287858 0.551744369874547 0.22100718147216 0.472228842956261 0.278177490379998
GUCA2B 0 0 0 0 0 0 0 0 0 0 0 0 0 0 0 0.181131817919724 0 0 0 0 0 0 0 0 0 0 0 0 0 0
GUCA2A 0 0 0 0 0 0 0 0 0 0 0 0 0 0 0.729869443420431 0 0.196664952157649 0 0 0 0 0 0 0 0 0 0 0 0.511726092123757 0.260303927706835
FOXJ3 3.34606192823861 3.65796006052111 3.41844904296492 3.20542535801461 3.09188597632672 3.39556875115966 3.56904139488711 3.96064144304847 3.43063319086565 3.44947421603295 3.55408535534613 3.37534392953736 3.40127002083189 3.29881518545983 3.50403556928707 4.04919510562227 3.45500757245628 4.09015900869684 3.51888758686242 3.38944841780802 3.63337308287357 3.72607916336235 3.68018930886593 3.78728618153185 3.82588736541772 3.64152290878943 3.58843281411757 3.5484242939165 3.5861762583292 3.49529862279325
RIMKLA 0 0 0 0.0142356157455115 0.104683535941365 0.320320614478524 0.28188931109339 0.285911141492525 0.323409270631672 0.108113451783506 0.252586417899762 0.216256180172875 0.178320734048724 0.162957620177684 0.765499951533581 1.34512382165865 1.024461530141 1.47674458407044 1.41594250650067 0.0206610677858798 0.501811076860634 2.06249132061506 1.09464820955458 0.744309233365873 0.627656327790296 0.14238991015235 0.474058024504771 0.352133636119829 0.79852172510067 0.304202610874626
ZMYND12 0.206364409353455 0.0868845610880036 0.241270313241139 0.287279607699125 0 0.129540865334968 0.0462627813070245 0.155839883916815 0.121540777937091 0.191736976346479 0.113859026906004 0.186435901145515 0.255829418678511 0 0.459930967001958 0.15410745989776 0.351881569954674 0 0.450509742119953 0.506128650030701 0.250729996332358 0.614126524095602 0.410939118328259 0 0 0 0.176608729864364 0.193047533718833 0.0792797945662668 0.21091372540969
PPCS 4.16435185986674 3.63546419816788 3.99394603015189 4.22759476608388 3.49915705497576 4.14861690445744 3.63423313053402 4.0371889125186 4.08308569047193 4.03761064527737 4.11896598235089 3.77625140923113 3.52894632083298 3.39614578559773 3.83101582481306 3.83325443846026 3.8461823784187 3.35579013752703 4.04861983012815 3.84162095372793 4.20367101303494 3.8887042895188 3.81155323303354 4.79630702627434 5.07766600210608 4.19873772537662 3.27164230313919 3.52719547712187 3.97533670206257 4.19854129976549
CCDC30 0.0355341079665118 0 0 0.0503288074695522 0.0628053099896197 1.16632338992983 0.74536642658117 0.797727713238747 1.18002052146631 0.0491192521172716 1.05384813948172 0.139198350292701 0.4643211420914 0.535990216266323 0.186442240146083 0.718461145372232 0.95129310880461 0.512888275680659 0.914668608081682 0.0721620662052581 0.639083949404107 1.00067790737346 0.65370025730249 0.0837642619125549 0.302858297274482 0.967709424549466 0.356276802544337 1.22559576734032 0.815446728166792 1.00790590760732
PPIH 4.45301705961736 4.99910254494008 4.68731268991974 3.93324214015652 4.44369283932174 5.18025927416975 4.52257054672324 4.81831885761269 5.09569660805908 5.24819324858153 5.16118631377039 4.61274762275793 5.34937589393349 5.48906439839602 4.34611300276456 4.64297876442552 5.12182358125663 5.32407971199073 5.17890183683508 3.46915663199964 4.32594041600884 5.16660699777778 4.70776772276369 5.62090013318728 5.45894626685526 4.82642137199581 5.35817117496955 3.89544804697134 5.35823448423425 5.30921257460643
YBX1 9.26934411922736 9.49270443591371 9.59816418835754 9.2568101775722 9.32138247266182 8.95027301652377 9.62923274700571 9.49579308158741 9.03992523350458 9.04217098488023 9.20835630542924 9.56555148166436 9.65746673135814 10.114809469653 9.41407209225561 10.0051753913319 9.30266405364858 10.0696780026604 9.49363332513854 8.30597052098439 9.32320791889821 9.60044445915251 9.90430796515543 10.2535284262359 10.200028067612 9.52780538706841 10.8444154703003 7.34636302903843 9.58511089531327 8.90104788804386
CLDN19 0 0 0.132825945150619 0 0.382733645619965 1.06600650228285 0.773977764002944 0.658801924128022 0.884224354292251 0.615025435938225 0.658580765416098 0.458933146973108 0.78306266205138 0.596215761699703 3.04807921077655 2.07897524383654 2.48740402488614 1.48902392420808 2.46829136001546 0.152785687475671 0.6928431628013 2.54521718163469 1.32884220743085 0.83668361284632 0.76440136135525 0.479352677999762 1.25642497040349 1.16765337376191 1.02706910130649 0.820030242255919
LEPRE1 5.73718919456896 5.78802789215889 6.43210255269169 6.74589613076571 3.39243695541586 2.90149252424457 3.78004757606187 2.73874406185456 2.9472023254437 3.52469058016325 3.48893911746549 4.3756233439289 3.81460169103136 3.30992412235378 5.39039942498645 4.07121348960526 4.94314774465629 4.2452826807292 4.48812934755006 5.98848928492022 4.36357060205314 4.42795473727918 4.02789715243525 3.05309916910068 2.5069420885037 5.28005434753666 4.66427233716706 3.10559762797263 4.15538495152046 4.33923717262742
C1orf50 2.91124288667018 2.79818119150557 3.08095776726835 3.05595394594165 2.28620102877333 2.2456934037546 2.1012735548207 1.83078670281558 2.62549728097901 1.82452755364733 2.69067186348493 3.22399086600748 2.54701295660307 2.62236112354906 2.64109511642847 2.53285303851833 2.58773941892691 0 2.94214850700517 2.35192509124975 1.68796097167577 3.09304290363429 1.99021426835877 1.79159739022039 2.25897713750939 2.45965456337106 3.56803210477128 1.88026626986228 3.35712687476432 2.8372045543717
LOC100129924 0 0.150702639270588 0 0 0 0.11676423740395 0.0917904037731389 0 0.10952357640519 0.171036410212631 0 0 0 0.158969037346122 0.220256889503711 0 0 0 0 0 0 0.286376116138155 0 0 0 0 0 0 0 0.129839015145969
CCDC23 2.97667523887334 3.58840882676986 3.72378788916311 3.36730256396703 3.24099811158048 3.10907299477108 3.25252768397405 3.49767622852715 3.0427336276636 2.52181963420353 3.2043598595386 3.58326633735687 3.59761459903464 2.7789339476416 4.08647807802971 4.08867589224949 3.95454996001581 2.91301193016811 3.67138396273252 2.70810334312777 3.00607177146798 4.07362317716259 3.71195737596597 3.67982911910882 3.47431922111034 3.69085285548369 3.47439710358936 2.86595443621222 3.63628819413514 3.75206346968423
ERMAP 2.72685736836721 1.7412124024225 1.5902954126643 1.94179743675119 0.536611960603771 0.565549410160124 0.664643029784738 0.43793506143526 0.662143505738553 0.683037941105943 0.595171353621308 0.809469598997705 0.664132363986022 0.431549151739822 1.25930864813112 0.888492721719698 1.57386891381777 1.15836934524241 1.3183341969604 1.53016565325047 1.14716339915401 1.16868695863738 1.09876988017406 0.824217141498964 0.936757400982913 1.97593461306731 0.741612812578227 0.674202100334931 1.12395748683301 0.924860758869913
ZNF691 2.1016030163088 1.24860769768466 1.76031038013976 1.46018686850145 1.74272198955752 1.91996165187332 1.60172503735306 1.61601415727822 2.20490444165818 1.96188258266238 1.91525317901992 1.59834138255363 1.5609350098159 1.72941790234464 2.57644232190487 2.59996043546529 2.93875249834414 2.47028695851651 3.06102096074056 1.60407606936843 2.14338688769135 3.58630838810953 2.25025823982981 2.63225192691516 2.68249913821988 1.40544784370754 2.27438094893853 1.43266549501644 2.28486943309603 2.12161225474119
SLC2A1 4.82722455243846 5.12214258422045 3.98509962601258 3.06722222999889 7.10246917464529 6.4108719084164 6.49249094711114 6.48595646952249 5.88531323050732 5.81004458528147 6.09232796779673 6.47068164792514 6.31388614145892 5.91468649686398 5.47887152453825 5.95485002888039 5.80205359453667 6.4454088941096 6.41697988455394 3.87617311443746 4.30132425024035 7.11895145178719 5.64656591011183 3.92236913447283 4.12360826237823 4.04219780321981 5.83413475065417 8.85616093245691 7.29273574418819 7.85707902883318
SLC2A1-AS1 0.47171084648756 0.247592161770652 0.185730830471569 0.152557270429176 0 0.555290015227651 0.612008947796888 0.604166234694249 0.34157137530421 0.279921714652119 0.0873323478256496 0.389950011152411 0.367590249174555 0.376592672968151 0.507961032000254 1.16030065122302 1.16144916540209 0 1.29028873932684 0.211605352601941 0.860234216751413 1.83826201200928 0.964669216121009 0.241231256069109 0.235035870934537 0.216539297972808 0.841241323992126 2.38026953000883 0.633061014514603 1.58181881189159
FAM183A 0 0 0 0 0 0.879086999701785 0.576139948464073 0.422231924044556 0.258570782409796 0.378492757118301 0.243152347646474 0 0 0 0.468384167036046 0.224050155656972 0.603430510877461 0 0.756250472114776 0 0 1.49648791545605 0.668435048478437 0 0 0 0 0.713241822296213 0 0
EBNA1BP2 5.63997879048432 6.07455681347732 5.57207413340841 4.77504000313175 5.40898013389144 5.2362323740541 5.51905119411461 5.57424686046883 5.40578478720271 5.33765044343587 5.1655140378046 5.5547607370172 6.12242010084892 5.84537212148646 5.0357954394924 5.18594581209199 5.12300809401399 5.07837500193913 5.07102466079279 4.6649549385405 4.89200722770151 4.9285740389696 5.37248551393912 6.03364764800691 5.88888203313799 5.59742986618281 5.14869417756621 4.12872231792907 5.16657888050923 4.89515718103469
WDR65 0.0717162717011325 0.0864654415270193 0.0905668949550761 0.051420411182791 0 0.0470618787117184 0.100632301203618 0.0268309309171064 0.14860877020522 0 0.0207539332302824 0.0697079401479779 0 0.0673730052485973 0.0662427022687325 0.196439601184166 0.243862808256159 0 0.235992907804304 0 0.0730904082754526 0.198624901774554 0.0396978124148513 0.337031681097647 0.0836057960148875 0.104642478747742 0 0.0478028935037475 0.115962902175548 0.0780314111714347
TMEM125 0 0.077179683059317 0 0 1.29231647866701 1.29448253760003 0.691040973717282 0.488728878043108 0.662269314136632 0.394671079323801 0.557476751849879 0.632472039948354 1.02322695949858 0.305251474165374 2.73519070927922 1.81710338436499 2.68068892325273 1.15430451945295 2.75954575627617 0.128374443084422 0.847519936857376 3.1467969433297 1.72272393780199 2.18999213892688 1.5335085297449 0 1.44694432395473 0.549847556146715 2.11932629351875 1.5595505476854
C1orf210 0 0 0 0 1.63660838107089 2.44794940991625 1.4395433549802 1.82530939846419 2.17059810208346 0.932255483532603 2.12748471080208 1.14460114564388 1.25511999270262 0.655073338692389 2.03193151938753 2.05255153171552 2.40398752665787 0 2.58187423477637 0.314929657936934 1.37553994231363 2.58201398738004 1.66541096380286 1.70958179249659 1.40519185018942 0.943069144277392 1.45463390247853 1.90465749990576 2.24779994318941 2.68085992266514
TIE1 0.185914740032968 0.0995584679524852 0.274108958631002 0.188635129885494 0.049783253228623 0 0 0.0206983284525306 0.0474135871035927 0.0766913874163079 0 0.074883255160723 0 0 0.240523161500714 0.313569768674236 0.339341514677006 1.03866092676555 0.28099193549106 0.404410516787405 0.233759242366174 0.550961719391449 0.351095699944363 0.191029437196172 0.186970814790548 0.0572881960048633 0.0697047784624604 0 0.0306520593153587 0
MPL 0.02997452936426 0.0716129012706447 0.0527829903758231 0.0836836697479475 0.104338404468149 0.511977016901415 0.376223693272976 0.34177743775859 0.558182392509657 0 0.313622006523037 0.155508331706653 0.12132221464524 0.103226901263284 0 0.5439362959859 0.557798253174648 1.08877933610847 0.560581926968329 0 0.254976131269222 0.693944978794167 0.365245719606516 0.0709397827735518 0.198818487829067 0.322408143921241 0.212549418005049 0.599718645339712 0.346302246495466 0.540852564294658
CDC20 6.59776951802797 6.43743083668608 6.42722734856228 4.93628458266144 6.11890578334846 5.95580099758649 4.76408071078379 4.89998764309515 5.49893056147028 5.81248538991133 5.68514684044298 5.86963949059261 6.69096177490906 6.50933480634395 6.12024202524627 5.74239432772534 6.37592563437369 5.67607272609578 6.51467303092113 3.93565775118353 4.58489036416568 6.69691190318455 5.61972698857223 5.044490295822 4.93060488734821 6.12133872740944 5.68742187693574 4.32321872947609 6.07483507438466 5.91258280580029
ELOVL1 5.71530036031487 5.89921430811328 5.63202968571455 4.99203874280908 4.29398104291545 4.28423279212556 3.91466975603159 4.00413280623487 4.30269192443703 4.07235451956403 4.04696245214101 4.41845309095541 4.40810042001969 3.66206874482713 3.7534547825814 3.37370110222387 4.15532827729476 2.82068956055921 3.95449412636376 4.30723906794951 3.07909475010532 3.70938990031573 3.1923646268366 1.97039353791468 1.84180006562877 6.30463515497163 4.15359458995078 4.26350771249646 4.59434550698746 5.09876061793601
MED8 4.84982916750004 5.01276530998352 4.99370605903353 5.01898127642417 3.89279900318343 3.84031215841615 3.24895525733062 3.73804360585258 3.88737904423935 3.62772355630785 3.38471158116464 4.05692162039796 3.83122869317406 3.89558376434234 3.87690979725421 2.76704666203997 3.92959218745997 2.00828608236194 3.45330290391825 4.84559040884785 2.89581833140793 3.61930735778417 2.79379186329501 3.09295160099135 2.92729157041256 4.56346933815058 3.89547713033994 4.01099461607159 3.89451706947814 4.36239975116586
SZT2 2.9475483427989 2.43113083521737 2.39034576688551 2.40543967440331 2.25090701680685 2.07655567479791 1.87424220348824 1.69838741259071 2.07738657755003 1.83613419940565 2.02961190035911 2.2382151701186 1.73798521916513 1.64761844519973 2.14619901335248 1.52974599938507 1.87458846320576 1.34946719122657 1.72553177060117 2.15151465850143 1.51347558584079 1.84442984515627 1.33995259088445 0.898859982238544 0.969493494113001 2.68472674317907 1.62367024497805 2.67495999433883 1.80492502724622 2.38641642716005
HYI 4.59993068985043 3.80505508281243 3.13081887545357 2.84585331345363 2.12573044109534 1.82116323402895 1.6799416880683 1.85515253192325 1.58587591836199 2.61337605976864 2.02938927505032 2.21100596152803 0.815197491628376 1.01553325096438 2.92011604937727 1.61393705926387 2.16398813508133 3.36404288004639 1.77702617565031 2.12313973852024 1.0259997169479 1.86122887261244 1.24455830634349 0.955634937128747 0.928317257397863 3.43104656881141 1.67074971148749 1.41317702694537 2.1066732745893 2.22033305078834
PTPRF 5.58875060882829 4.74877786123031 3.79062609312065 3.69750695855478 6.67485607298 6.31983286298862 5.126869637776 5.35309388158935 5.48544936910415 6.06188849881773 6.1263926724955 6.07920528459111 6.0727918181067 5.71072379486246 5.76834843854776 5.25910296982858 5.63390776738863 5.73346552147379 5.74374383797645 2.46441995572807 3.36693903122965 5.98216079099855 4.68819714702735 4.20280949212501 4.12657645701337 4.43128196739294 5.81003172801094 6.63835481668253 6.84223718642399 6.78711898281334
KDM4A 3.6133784173658 3.50911307304429 3.80120005277498 3.33205767938019 5.04414927760678 4.83154287002814 4.13159771510704 4.14597085485923 4.69198075060328 5.21569800841276 5.13293870482032 4.69291813080855 4.84893835857169 4.88184567890983 4.36171923958838 4.26056769422236 4.53934495329794 4.76137570495098 4.60277160099223 3.32107232296666 3.84406421479239 4.94173547430775 4.39731696280254 4.82706700165751 4.38825154277378 3.36592205132932 4.80426527917253 3.65100575388907 4.79720497842816 3.93519570102155
KDM4A-AS1 0.212229401720792 0.328710108016012 0.35772765084345 0.295316309387891 0.952753266198237 2.82415684372883 2.59323184793777 2.30340961736594 2.81129427928486 0.909828391993985 2.65127905922609 0.5123250016133 1.52461536601876 1.45747872454471 0.471751419188993 2.36953069506343 2.29577591259444 3.25302260898487 2.41904802203884 0.519024514813432 2.07253459972295 2.93227098201602 2.29073992203735 0.322808447284095 0 1.85707728655954 1.98614512720087 2.60946421942784 2.12321259320909 2.32329512191764
ST3GAL3 3.15443576951784 2.59735715838003 3.04762388702451 2.82954516169167 0.28624243648746 0.967997826586077 0.680031736912263 0.37145292169514 1.21079405895471 0.667078265655092 1.03964377517353 1.71033147127633 0.588941731632394 0.645888841764912 1.74250643093746 1.46869799823329 1.89580282401897 2.77488613443396 1.7368862437568 2.1669435591091 0.926617367122629 1.90932765247891 1.18788807216764 0.681645359559775 0.742935791891378 2.87553238571253 2.99103833467623 0.740039009591118 1.99533255302658 1.69936950742974
ARTN 0.461277087441407 0.219009253630839 0.197401188982318 0 1.08530907284944 1.12851117476633 0.254515436384024 0.319372840186243 0.515648877926397 0.426270122859705 0.679942588584561 1.09029791979031 0.0800239661989005 0.347209817373751 2.29176856273286 1.2744346251775 1.9298932323274 1.14970810525211 1.96983383855616 0.353459931345556 0.479415802119975 2.24970928007125 0.763834759602506 0.924282349363866 0.394045423158438 0.303466315967549 0.156295643828555 0.0592611255396594 0.452294951760261 0.279439202380315
IPO13 3.69056236347442 3.44626681843816 3.15699518819596 3.05498041419125 3.45528118485653 2.94473478093261 2.27904629918806 2.0502996885855 2.83579879277494 2.91978817323734 3.05764608416768 2.97650111600295 3.06300757799326 2.96954469824568 3.11234483577319 2.17545753457064 2.81804065781719 1.82204483250162 2.6859760192054 2.82997333005926 1.91127740664058 2.89296993079034 2.03442351044925 1.87970576628229 1.81995015581967 3.40952807051319 4.19279384819765 2.38503890219131 3.36699356698033 2.78473638677786
DPH2 3.13613231203235 3.31025431260935 3.27807695785032 2.87118916298147 4.50192314706644 4.18235064976027 3.1926944443187 3.13181828249065 4.23851938603117 4.3603923715969 3.88433416793063 4.29622244553511 4.95481048849177 4.95008575993644 4.01723601955933 2.95142367332422 3.93290212024311 4.29334105316117 4.08938797842568 3.67577077569124 2.5062058499073 4.17467006820998 3.04131833969858 3.29408106163681 3.14935367746688 2.53002578219153 4.05678292555943 2.856153087218 4.1159903926443 3.46282451688719
ATP6V0B 5.5771206173269 5.43666490881656 5.43813313480047 4.70182625841205 6.14786429197422 6.08191691381033 4.4645702545002 4.49194286122845 5.89110562908752 5.59637762977683 5.37256560997607 5.7941766970783 5.98003215713803 6.00935389120337 5.89903299774736 4.0085944524355 5.59070081437689 3.68435870701042 5.35326329525863 5.79686247302124 3.24050667584968 5.36932688376277 3.76658456143286 3.72356948266499 3.8322621786781 4.95062704589236 6.5120372121213 5.4202701660168 6.60418106397795 6.06883845618825
B4GALT2 5.80944016966704 5.55469014373094 5.4685507354501 5.33226395916691 4.36371776756438 4.18021948479625 3.61506311393068 3.33517594445264 3.77605133400864 3.70270186513838 3.64658894973368 4.61737489474949 3.51394546395039 3.16151366155256 5.1696765158984 4.41906016093538 4.98536380498721 3.90696753729227 5.02841002264451 4.20618215049008 3.54872020354126 5.09556159141433 3.90347217061136 2.76727553780032 3.16765819031539 5.45502467475164 4.88413876420145 2.92093160395038 4.66750046720256 4.43249179144138
CCDC24 1.55356202417211 0.974524173103081 1.07856201730693 1.35151526079747 1.59171770959386 1.57785658789729 1.04144626312927 0.948899820666302 1.80440881812543 1.32136244755721 1.5222566676267 1.99398949234914 0.718216499885034 0.452284407362538 2.18236177444987 1.7580216898068 2.63595168925604 2.03054443298809 2.86626905601603 0.662566470122507 0.726982016547987 2.90426057123748 1.30224885221924 0.959310941656482 0.940954519420665 1.50444751286029 1.20387770152326 1.80519338301168 1.81281445407032 1.90418733945404
SLC6A9 4.04642121124871 2.77763222449332 2.04112380424975 2.39062091551153 2.89124613083559 2.33451393045983 1.81144636886536 2.07345694367293 2.31848171134726 2.75343338792688 2.7589299288555 2.3325561383854 2.28259400055236 2.17253551920487 2.85847839042327 2.36519979817794 3.00021458492797 2.62356958549337 2.87220230678922 2.65365394573272 2.14301457170625 2.88201497353593 2.33153898460936 1.59353066060456 1.51548034273544 2.11578569922295 2.5571086036623 2.07818283761127 2.63684035619365 2.01085859414927
KLF17 0.167884550192414 0.163047819623829 0.232963997833801 0.0498215811450903 2.84120830798931 3.13693781081702 2.06490698825027 2.01278318469829 1.89830510949483 2.69708655235598 3.06449143642961 2.94820648187017 1.29021795276386 1.45098158140326 0.58564233078306 0.170886477679758 0.25218189249305 0 0.0692594614539406 0.326364766640746 0.644506986968365 0.109115531198705 0.54286917719746 0 0.0810775185896672 0.0414061699922418 0.010070846658795 0.313407238825383 0.0759048429648424 0.316808418640716
DMAP1 4.05056264284189 3.85331704180176 3.89991032824835 3.63491847704798 4.5825138535449 4.28832164526686 3.71305789705867 3.75484475501044 3.68833704310051 4.02400046356387 4.22278138131148 3.96584891595219 4.05448385094756 3.74559231407895 4.0453730710523 3.61531035134144 3.86787670091153 3.0409187249706 3.72100072653882 2.53545331099821 2.81110311693726 3.94132232332833 3.4035990405258 2.91241418629872 2.19561217315111 3.62996271611785 3.85021934871699 3.53047032539919 4.21337061354004 3.91370324156275
ERI3 4.8933039581057 4.74144541322989 4.70038977783301 4.47367653018345 4.11899919451839 4.04720681697055 3.02042041465404 3.02062309504772 3.69787387970548 4.01748547126737 3.62073888235823 4.31953123117175 4.45386652303352 4.59184693981177 4.48350624970721 3.49937394500217 4.51055689540024 3.29575093792144 4.33967188139037 3.91218996848244 2.98860652920724 4.6118333654459 3.13474008510559 3.38219134770743 3.04330775453542 3.90581298095177 6.13353886688678 3.24752805941581 4.95758034484745 4.32675304598604
RNF220 4.09994317734277 3.65442408356483 4.28767913947278 3.51998214370155 4.94776432777811 4.81856428347791 4.40720317085582 4.51347811247641 4.23784666192575 4.03484077124624 4.76456378296004 4.52136487844622 4.18964272832092 4.48545902982514 4.5528074051893 4.95717170724639 4.47266972152535 5.03501679445775 4.59167941693574 3.34323298264965 3.99311275155862 4.81802224564395 4.70239712562239 3.91172992541704 3.74416109557041 3.97340004435997 4.41777826902014 2.89144835154538 4.61982380911542 4.03783024893968
TMEM53 1.77088400479674 0.950469907236068 1.63060117265185 1.74572352771845 2.26897926887093 2.45643031632689 2.00847971778234 1.88446898107432 2.14828010805547 1.58150551207476 1.93232957233914 2.22061165537691 1.1986890143188 1.58292204947126 2.22220795067731 1.7638109693541 1.80524704817527 1.25649139602439 1.84904248148446 1.77390351718194 1.28876606229491 2.02272644463211 1.25133129253131 0.686623333122489 0.560871441720437 1.49050851937802 2.13452653527114 1.76794288478115 2.28049909110615 2.04714398425322
C1orf228 0.133363480955803 0 0.118998862400502 0.35313920169497 0.228631551194241 0.122584994998289 0.0489969578297931 0.0508745732996304 0.0586442774602564 0 0 0.176844857164249 0 0 0.438266233343906 0.191422416959392 0.487951394329964 0 0.256029976734272 0.261316576423798 0.353917186589689 0.42920030104191 0.246890830438843 0 0.153424025160208 0.202761231738944 0.167274421156459 0.293086743938186 0 0.19988023497124
KIF2C 4.81464270377532 4.59832351521795 4.71227111002159 3.28587564108755 4.56021359197276 4.79565267449638 3.84805701759602 4.19532397320999 4.42033417701515 4.70475025958798 4.62269612816767 4.37397526864953 4.76184904842136 4.81459656435639 3.87882341394817 4.07892573119637 4.36318509741109 4.01935498551542 4.33703310876718 2.91458365725354 3.38707160109135 4.7408412334253 3.9600760927986 4.22929566280099 4.08361335212942 4.37993973915158 3.52929623474226 3.91527230364846 4.55577321707027 4.41558291522997
RPS8 10.2039963970087 9.79614346615173 9.95768828943197 9.87656605875172 10.8810833623646 10.6976800068611 9.90002599696988 10.0229780549268 10.3157269776721 10.2251110130001 10.4982807903724 10.7764083567199 10.5500445028941 10.7593472791957 10.5610683256306 9.64389225669991 10.3038264023611 9.99366021095299 10.3532902054948 9.42252946625653 9.06147650487887 10.5886771624971 9.70146588611524 10.5399051739149 10.3568700821044 9.40872671921752 10.5067736911995 9.30267547616797 10.3777202648913 10.4444972871038
SNORD55 0 0 0 0 0 8.97223025128334 0 0 0 0 9.04553853128938 0 0 0 0 0 9.43105250440392 0 9.51706896035883 0 7.50108877931914 7.19043708015207 8.14569273790114 0 0 7.57386679364543 8.85865554607757 0 9.23798429010567 8.54800883919175
SNORD46 0 0 0 0 0 5.3389948190772 0 0 0 0 0 0 8.08619993048549 7.92559597702484 0 0 5.06916939144199 0 0 0 0 0 0 0 0 0 0 0 7.16419294272848 0
SNORD38A 0 0 0 0 0 9.33939574960591 0 0 0 0 7.87473550007666 0 0 0 0 0 7.4829289323706 0 0 0 0 0 0 0 0 0 0 0 0 8.91495312822111
SNORD38B 0 0 0 0 0 0 0 0 0 0 0 0 0 0 0 0 0 0 0 0 0 0 0 0 0 0 0 0 0 0
BEST4 0.105705161692196 0 0 0.148702474011845 0.182908367817013 0.272927352999474 0.112524797121009 0.0399723184134128 0.217073097055773 0.144689890014149 0.241261769575109 0.140930441561773 0.132711597582522 0.0696590019783547 0.574303059463126 0.321794206575054 0.426174566667589 0 0.650779261666605 0.209251218194616 0.0441677471193174 0.413042676915594 0.101712864903663 0.240486526464808 0.695478091048723 0.211003468737501 0.132550653486978 0.397679218764801 0.222774890919276 0.0548818096367667
PLK3 3.51888758686242 3.42773220197387 3.51654471056628 3.1093705896941 3.02524323322214 3.56353645259003 2.23419472295381 2.508048278568 2.9508024536287 1.8286518897523 2.03247116966576 2.48734485127701 3.17315142488385 2.54499224350992 2.66695651057359 1.5003125752473 2.70244478004711 1.48563806347895 2.32350554055656 3.23990665313979 1.80110069874427 2.20161190694764 1.81706244151431 1.08303631870206 0.553741894605664 3.15140100331945 1.95377181636879 3.98808476443196 1.89271353178518 3.11486671728773
TCTEX1D4 1.74675991108695 0.724135960778257 0.780158051554036 0.976944263208912 0.161897998818513 0.580747527153312 0.311914591065978 0.379533355315715 0.761765240712518 0.12860408156502 0.076092349862619 0.444626785301197 0.591505172507068 0.684903097969361 1.15543838517987 0.136364394299327 0.690112208781752 0 0.62538646149456 1.33017975045354 0.662420634342013 0.0755857514872234 0.476338133851979 0 0 0.826232407122203 0.228678338295462 1.00512687391504 0.200401398773695 0.27217013933247
BTBD19 3.2613006275989 2.22600288140634 2.34810775049506 2.49911622497108 0.638351920265791 0.86082696167578 1.2072619249606 0.662548241456123 0.743042681177695 0.284290249401636 0.704362948505922 0.508636547909445 0.944628345704236 0.560637682636855 2.18501018645216 1.40671624762269 1.36979588583908 0 1.5056318309472 3.03390044357257 1.97231768835268 1.19663222179904 1.33085666002139 0.320350655676825 0 2.6512469083442 0.340482512703129 1.78184647539853 0.365880629527728 0.974724595389142
PTCH2 0.467798026994686 0.211788484818047 0.300458801009719 0.349379998897073 0.929225926177418 0.846925708653074 0.59284210322481 0.350481405639849 0.784963729451326 0.357568894607499 0.644168239815854 0.681449265314958 0.345811920722886 0.427039709928688 0.970322851028846 0.222530089094593 0.52904930431085 0.625952159543639 0.312561788325434 0.616751960941634 0.781479740758998 0.406536670205172 0.43447931380912 0 0 0.234882637065068 1.2493664533958 0.177424162579399 0.695659817266091 0.281659085403657
EIF2B3 3.34927326604784 3.91578857281195 3.79467578798686 3.67825223072263 2.92432035973504 3.46675761572617 2.51925504795822 2.61313556461759 3.42708719191792 3.21357280672621 3.13697717194002 3.89764703398649 3.951792920426 4.11037159613291 3.40829882705901 2.67216959453655 3.56171715708298 2.74313792665136 3.33394890507133 3.27605143098274 2.67206094473731 3.47018542160333 2.82709546371709 3.57764634889939 3.60862002436049 3.70594473589807 3.76490873550953 1.8065880289005 3.45569282112963 3.03700612336355
HECTD3 4.05051040408938 3.78507968972467 3.73961051359415 3.38579546148904 4.06627866631873 3.87150855746998 3.13236626291782 3.31788577631837 3.3563438575815 3.71846026858076 3.69129965208398 3.87455108689664 3.74987747027361 3.44401500367168 3.35475962441076 3.1882743113212 3.22827074705624 2.96259344132968 3.37368440004729 2.55160706757617 2.87712385585075 3.41839236990539 3.07718146086473 3.44311461918026 3.09972104795362 4.05305918991326 4.12356687947126 3.1619715013298 4.25605202433759 3.96261379930902
UROD 5.6104490803373 5.12332683519949 5.08267704563668 4.8636708928811 4.74777944145877 4.48057534569632 3.91900630737446 3.72455205163188 4.27222479384626 4.43057298031199 4.22764097076749 4.71463567956243 4.62042805718394 4.46186247801178 4.58644651085144 4.24393560156686 4.74830557670477 4.45543243867 4.64762535208409 4.7437680691372 3.96458346277686 4.81908567485663 4.26497172594935 3.17597003526977 2.72566045928638 5.08117769016336 5.41738672761878 3.26260002912817 5.1417965252707 4.45680614923047
ZSWIM5 0.107188094787626 0.16949790049615 0.0955084589000707 0.10163474821854 1.17992500932066 0.725066650693874 0.584509423341445 0.510603478932788 0.782429534179645 0.851220930874119 0.87624778209325 0.957984410757928 0.852228211385244 1.02058398350475 1.03306701942578 1.07071218065409 1.06154120057377 1.44427480399323 1.2424317807252 1.51291456317395 0.673745454404125 1.29737339306918 0.862240303003102 0.876303583818006 0.655452584747776 0.0189574269391096 0.747495678284845 0.250417126214336 0.891755128461761 0.629546868408297
LOC400752 0.30818727066426 0.157531426828092 0.117124101156637 0.18443138064195 0.225207051260566 0.0615768672902189 0.0481968388879105 0.0500444203864501 0.218089252086775 0 0.251662141000464 0 0.084296302263764 0.0865115030838646 0.335622739408504 0.143589335001692 0.517779603463007 0 0.131565779422539 0 0.348695865823695 0.339155632330396 0.0856730612412036 0.421995044042027 0.287839866608438 0.199618954317687 0 0.122484278288454 0.073742647795231 0.314476117216404
HPDL 1.17489852563255 1.95745405103829 1.8920917692402 1.41729355211659 4.58259213015039 4.22589957166889 2.85020134267576 2.93599335198337 3.62556273996637 4.23419472295381 4.3011998519065 4.06519314936397 4.95374947111811 4.48972916897519 3.20788192209205 2.53596832598303 3.25982535140926 3.24708594903447 3.52709536470292 1.83999585590339 2.0327990937706 3.12215086907193 2.14754767060268 1.49448217509267 1.52432450109318 1.26213845451557 2.38282493083437 1.27477452832284 2.90198865563163 2.48304441432122
MUTYH 2.95020523361253 1.95306404866113 2.42707243779483 1.97728358748267 3.51266936314398 3.53868714337703 2.43074825293409 2.79010682712889 3.00523289134292 2.58766982107649 3.11571246850665 3.21376253148302 2.82609285420157 2.69329514297299 3.64863800388403 3.32207812737006 3.9563912593633 4.15565210002931 4.14561224716648 1.53744020513122 2.65775889118426 4.38642470489699 3.26935337723877 2.34008651423957 2.59268187087129 2.38875988834234 2.69924733747145 2.60946185542555 3.30303692934777 3.34823383586764
TESK2 0.810465314802413 0.481143915843218 0.850240155418096 0.363094804344839 2.73307662220814 2.48440369672983 1.58251264925626 1.85913866640552 2.18628185486932 2.94487343476906 2.80638386766729 1.94772973495618 2.01393027812684 2.31412223324057 1.82711172749903 1.67569852398173 1.9086284768783 2.33649477719475 1.81903456638524 0.986898001532348 1.09529658451189 2.1807080223151 1.69844075617584 1.76943746912508 1.61317800785159 0.765814771751682 1.87284845489589 1.98201700159119 2.33413917883824 2.28008033799449
TOE1 2.72140109746118 2.9743622732356 2.95932503923913 1.9500166847038 3.00579160023958 2.73175455734432 2.45657750730927 2.22286946231861 2.47955394117337 3.03085690850467 2.69073666569889 3.1053746912079 3.19357148658051 3.27939551873467 2.96038196552243 2.43121910903058 2.33953079355927 2.44123645799643 2.4425799572298 2.29930327891475 1.75661342876749 2.24074173121534 2.27885902325118 2.27950398249446 1.75733906824725 2.52770594242494 2.83949003071459 1.53139892871808 2.98084789555184 2.38532058741235
CCDC163P 0.865402597562674 0.692724455488816 0.761105670056505 0.467187645954117 2.15693372471696 2.57927429683986 1.50253937763155 1.63638564985574 2.00561197467647 1.8096860816366 2.22772259542562 1.49612483758145 1.85273797898995 1.86230458504858 1.22370673595557 1.09018272617185 1.04116586819116 1.00169417154207 1.07809058964143 0.784976288775767 0.828510539695425 1.02017146994542 0.696339306105517 0.55255905660408 0 0.735419928619319 0.788866923442878 1.43178874646629 1.65229832997457 1.29533511955367
MMACHC 2.33948803694686 2.22229761254715 2.26971841348325 1.81709110163179 1.87706494380841 1.81351237605857 1.88635114118003 1.71586262785998 2.15683343657671 1.85266208456803 2.07238710716331 2.15939991212531 2.41998646203781 2.19636468622137 2.17513493298625 2.0345326789386 2.15743506087271 1.97496242307568 2.31137232534002 1.94798401958228 1.73241248489552 2.43282849011958 1.83858877914253 1.5649292874269 1.54245617453681 2.02683900273332 1.54924529369448 1.16622696663087 1.93724645130347 1.75394677208777
PRDX1 7.46840410933844 8.05023503106723 7.87030306463176 6.75197245247521 9.3987030821729 9.85058692293496 8.05248654030718 8.20349483469745 9.46617029216868 10.1647938189722 9.88031207062623 8.91795679701472 10.3228182335699 10.2372697231892 7.80152730347232 7.4670511878666 8.62991755908666 8.15788247754272 8.55905581848596 7.6311916099311 7.46978017909925 8.59494410188639 7.74925937857966 8.86601466944876 8.76624067207243 7.85724080221762 9.26720804584708 7.40064039008169 10.0717975222842 9.15398768769144
AKR1A1 5.06989116860674 4.65965631089077 5.24957428282983 5.15028345851656 5.96941069797431 5.60457250194764 4.49142342983065 4.28584605674942 4.85205378636186 5.24385565055657 5.52470311547277 5.72456842211311 5.21968741005132 5.25880909280705 5.86826944137724 4.67257808983049 5.96536872864737 5.41314384690182 5.92232631486019 5.05894851042352 3.76333720682954 6.17219145742576 4.49994153220269 4.24402696872503 4.32192088139412 4.28097115629628 5.49521546352043 4.3884168780602 5.90295147435119 5.58233621010791
NASP 5.11568250941494 5.5917153163325 5.88028390455316 5.17248751551013 6.99558627277626 6.61246013653808 6.74973537284918 7.22730787889035 6.5665411985635 6.82446238078286 6.97310610607186 6.65435677020386 7.27195784813208 7.21646456585879 6.79401289524551 7.66755155906249 6.86543635128787 7.81158020470953 7.1285202479595 4.75767401980924 6.74316486144792 7.20323052684502 7.4614467048995 8.92731278828455 8.94363714201326 5.1658275448354 6.30624765519153 5.4746274813092 6.52425961266257 6.19451654936559
CCDC17 0.0993024767145178 0.119464815024584 0.0884406909687176 0.0715336867782381 0.816330187156192 1.20227979302271 0.49097567098047 0.533595241638357 0.832519016668155 0.5797922462761 0.911714588121447 0.657779923837082 0.538115970781106 0.405896539766613 0.091509064239992 0.303509569072497 0.312102854323382 0 0.321059908374068 0.10184112305783 0.432507291994867 0.451117721098649 0.241863364102144 0.226710739557307 0.32091669976845 0.1514198382257 0.239135265045484 0.894678869946747 0.856506105640071 0.52204871650783
GPBP1L1 3.66145318763819 3.57626816254181 3.81391455419436 3.37324032961306 4.32404009645857 4.72158046259808 3.78312134857659 4.14024695250005 4.55122683441712 4.83403865073082 4.71266730817626 4.04361572844846 4.79157967928168 5.06421893499249 4.20468851127495 4.212452611229 4.81996445729506 5.03656047774904 4.89369226473888 4.23581129116599 4.45576119661088 4.9531022397283 4.43606187083983 5.23914214062237 5.07139371223733 3.97971441990574 4.34480009720924 4.39966330388802 4.85701058078627 4.56362186645222
RPS15AP10 0.682036568897244 0.889747648017401 0.922123237435958 0.791164764383017 0.234067159155582 2.23533800043981 1.68184952111567 1.53302005505115 1.61861925131162 1.2583319803269 1.84968707530851 0.954507526637318 1.17452786315566 1.36855604920514 0.789405417101256 1.53323440614819 1.57219603820417 0 2.04229762873904 1.50881906549469 1.35148699233648 1.71075464724863 1.41203898979425 1.40357313773046 1.61001492638754 1.17652703358387 1.29742622065815 2.06573084079997 1.30110178918895 1.7679852455978
TMEM69 3.16412011662129 3.60264690850537 3.48933740888938 3.16042490261733 3.91556870297661 4.24682608899958 3.84057401248159 4.17939161693058 4.35032043538701 4.40581541452774 4.20149272105542 4.00271152032081 4.5268387949153 4.17211143129715 3.47539622238262 4.23496875650286 4.41082273671959 5.17808118210536 4.52466550921744 3.40618561342593 4.04602824790676 4.4246198159658 4.00654937388386 3.99954908734095 4.48453775007978 3.7729835521381 3.84438565300257 3.76404885418628 4.41634660175072 4.50726819827754
IPP 1.80165533788913 2.02361731155005 2.22230688759496 2.37252033884941 1.62270549780791 1.98820113250799 1.70331336624448 1.88681544615571 1.87931759773812 1.92332035364441 2.04178967267702 1.44955609242493 1.74093619272386 1.91431193408176 1.48751721981086 1.0128546813428 1.85575055676465 1.60608210166697 1.60688278692918 2.10058749561623 1.49747952171199 1.54685248996688 1.13316235603401 1.44026123938797 1.30320793933255 2.12706203107978 2.12578663722119 1.52003999371361 2.43045388981683 2.30399987508549
MAST2 4.37659600669184 4.10027126046305 4.3846646176261 4.42885257324218 4.54757938454743 4.17318341280083 3.57261080125238 3.54231996668034 3.8558502034753 4.17142302328589 4.17884209617837 4.1903224991724 4.50291611624088 4.26683150711229 4.06433104624598 3.37006660929128 3.67016051412663 2.93670577351746 3.61638122412124 3.89000885634372 3.22706330583585 3.65902259210799 2.96197886528014 2.31274357876702 2.33193160498939 3.9825281877214 4.50759169739224 3.70820931228701 4.27771700585148 3.95319072734037
PIK3R3 1.20784288731153 2.13313933471573 2.80507985397201 2.28252283542515 1.53221221362593 1.47955135442124 1.82686368490066 1.19775847450762 2.38169313938428 2.12352383998876 1.59267947920884 2.48533923231217 1.76241260325565 1.83573412710934 1.26412803495781 1.20814889167601 1.62195573423169 1.3560141872697 1.37993142412206 1.9494266100995 1.5430157300546 1.21912824062892 1.31214236324614 2.28895205668928 2.31717669800881 1.99598733935823 3.5115818918104 1.10178452416693 3.3146994255429 1.8800663949658
TSPAN1 0.138294166252403 0.242157358600093 0.440706679861977 0 0.123197890104577 0.064999393465473 0.403954816069671 0.0528383457786884 0.560017401754656 0.188394594203008 0.215530747732127 0.624450936795222 0.251521569968582 0.0911386901119198 0.127156748520643 0.0522302934777684 0.155843768842624 0 0.265219635262912 0.141576660867449 0 0.263102932220747 0.0903948108296821 0.309172694265954 0 0.335005251120154 0 0.189624702129983 0.472976385409714 0.270137791927363
POMGNT1 4.65248075854477 4.58601408251252 4.6552716766616 4.16738201527742 3.80565360014052 3.96131771866508 3.26721816045763 3.08348400777268 3.76226376110803 3.48299022282512 3.27556136512253 4.15399984364613 3.95745033634712 3.91614220616403 4.1536270144359 3.29133685874602 4.18532741567216 3.64234345255905 4.06929830670824 4.06544306293743 2.81068987305284 3.82085291380658 2.90699446591218 2.46076090856908 2.3573830938476 4.51013276416677 5.0565445126484 3.89234244950501 4.29127201832075 4.24153514179572
LURAP1 0.836515579180941 0.397533560634831 0.301598181457517 0.857244535235433 1.11269346131178 1.15504325315156 0.431169355363711 0.841313795495103 1.04230113126341 0.787963973807962 1.3468037499842 0.436235411686657 0.382621882523165 0.48229484272971 0.642186776306023 0.451278117277954 1.22519470935216 0 1.06534482621399 0.441735238707904 0.459905793910563 0.74022125459174 0.477244195029349 0.873084778257876 0.685436967051401 0.483945243260243 0 1.39786318696387 0.37414809197657 1.08564899760429
RAD54L 2.95350551295033 2.72664160567776 2.52267599477422 1.4389368631664 3.90063499232991 4.07645648159332 2.90412952226227 3.01468914540114 3.66146458923255 3.96506391147756 3.7152893763448 3.24529789477845 3.99656048563488 3.81994402657253 2.90985181190369 2.64777959721981 3.39786318696387 3.44441131296253 3.47160368745638 1.33067885860361 2.38354671046974 3.48465374773357 2.56855507815669 2.95973863068235 2.87197963384593 2.57601898134074 3.12878829383071 3.11574741999403 3.36093169055165 3.31704931640964
LRRC41 5.43192042639964 5.07552407423189 5.1940397602013 5.07405580855624 4.81991848776248 4.41080238932033 3.74588268890226 3.43569259389126 4.36561555781821 4.8940125390504 4.60791023456926 5.04247799768741 4.40421511730121 4.21062264439691 4.87295677457547 3.50297974480794 4.55042050705207 3.70182625841205 4.41499466863405 4.68413986051112 3.33763831339144 4.35979523396289 3.31680899777012 2.60940511820857 2.32174630385913 5.05771885706877 6.53548845977419 4.08329848049 5.82000531787216 5.00056344271011
UQCRH 6.54563483084293 7.32153129918921 7.57037184891857 7.32024998631263 9.72170588190508 9.36571659241124 8.93911489150424 9.16214960043717 9.04441597820863 9.48137160411242 9.65116473374955 9.2635180408709 9.29481830188356 9.21027439586258 8.32981875754986 8.19108883328748 8.19615947642022 8.57278358400266 8.25316201248414 7.14042080013396 7.64839353657823 8.36043890282565 8.23137480395039 8.29331070176863 8.21836464762851 7.09100158694682 9.33441855324914 7.3545138701593 9.64733609799855 8.93231516123032
NSUN4 2.13204375309295 2.36249794282923 2.29643097607494 1.85693391511811 3.156038972895 3.07194110769882 2.45531801333247 2.48397051614313 2.93893311838403 3.18915088042292 3.1703513349771 3.11649451355611 3.40875125611884 3.20069580449161 2.15118340984964 1.82425462262645 2.07010763135976 1.96405848206537 2.16727763303746 2.57558341569464 1.71991500917125 2.26232791342912 1.83980241382602 2.05769286716835 1.96032635712322 2.12962592541061 2.62407047251412 2.18153831563188 2.85994768903965 2.54902344793109
FAAH 0.71941127409943 0.244023618698089 0.266096880068002 0.148776651876052 3.07693870177526 2.54279787582965 1.57285572225555 1.29963737381537 2.15189777286282 1.98379806625368 2.43330668094913 2.35241108404904 1.61948344150888 1.25449729577983 1.42077880661507 1.0000504934428 1.6679829292988 0 1.93114218139565 0.392139342000502 0.765411687714266 1.85725648082754 0.908447865478234 1.23947747620955 1.83490938570086 0.161155026399121 1.45051713229152 1.53870204050565 2.09009463072769 1.68315295552461
LOC729041 0 0 0 0 0.774509192176969 1.03578576399731 0.254035238170486 0.378591524151067 0.366252263699564 0.354941815173781 0.72077839612639 0.443582252750228 0.116685201697039 0.230359204630042 0 0.0696003014783967 0.267707173468733 0 0.49141188478628 0 0.0393784720829945 0.280419507671223 0.0612161504432624 0 0.693329493030172 0 0.424977968053712 0.323160207246819 0.103395044408108 0.0962783177722148
DMBX1 0.0384208696216422 0 0 0 2.3224848677229 2.64179570470022 1.69758257418335 1.54752386222768 1.72133765811114 1.91635434457511 2.57218876059504 1.95890576277882 1.30972917280442 1.03954552045809 0.201054157665852 0.682659586806814 0.753853520877078 1.77559000223379 0.884490081121853 0.0779239816949745 0.592236474945258 0.780362177924365 0.51984681591778 0.256394775928361 0.528082169838736 0.489681649650647 0.697389524074808 1.5339270907428 1.14758674332203 0.889774899977904
MKNK1-AS1 0.0898797908208236 0.0551180326614429 0 0 0.0803018229006242 0.206451935443402 0.0644077598187218 0.279130119588913 0.16046201459467 0.123317762398195 0.173845083710136 0.176752963565429 0.113218542526844 0.116120116625758 0 0.0334268076042323 0.120766638991461 0 0.132575789847701 0.338203037176353 0.100542015849212 0 0.0581261096331555 0.206273126488704 0 0.0471774953763407 0 0.459061191922718 0.167808779776751 0.156493699134689
MKNK1 2.68165165572232 2.16801296553803 2.3826423546292 2.35634667495181 2.69196288982988 3.04101513339092 2.53399434814963 2.40312044538514 3.01227903278644 3.1458909908613 2.95212665340653 3.00262331847807 3.42812764764264 2.9606951861303 2.28458520021507 2.0149265442381 2.49546492695995 2.35570135347518 2.33800502378456 2.60562707654977 2.09535397867133 2.18108028186024 1.91557061503265 1.96004828297139 2.16979996245367 2.41836808076978 2.69778938492326 3.12210115924935 3.19000162400784 3.08972863821321
KNCN 0 0 0 0 0 0 0 0 0 0 0 0 0 0 0 0 0 0 0 0 0.0192619587969357 0 0 0 0 0 0 0 0 0
MOB3C 2.36771492290366 1.52070887318457 2.01136324259308 2.33395319723746 0.318672011549449 0.071041004045161 0.784910141771908 0.339963989100805 0.626196136016113 0.342280516336538 0.388489344054877 0.897726018898649 0.276927772000263 0.0512101766552846 1.4467379301926 0.805283374229955 1.4963805357415 0.802577884332689 1.40479415314769 2.29517934047378 1.22320628393416 0.710131301066376 0.942071541694317 0.676003762805721 0.474166039968664 1.60133044856544 0.933750131705818 0.919918188854859 0.448349133676348 0.745997102040044
ATPAF1 4.18831387916549 4.25171151938377 4.00060400209426 3.64406392290419 4.11051358586665 3.89450736863365 3.82121018456468 3.85148920800308 4.40372445800991 3.95583353798957 4.06763011299092 4.65318616139444 4.51547908117025 4.45410349335162 3.89179828195769 4.03248880189007 4.31328213641781 4.24031432933371 4.5449860633961 2.90652314248042 3.62113757886886 4.34772234261523 4.19619784480484 4.76788781385994 4.09901741250544 4.04196134680215 4.44146356005484 2.76324158565858 4.30712975437563 3.73486133229049
TEX38 0 0.176713396463263 0 0 0.248629555430916 0.486494026685361 0.209479567852289 0.57250069450181 0.248056287211523 0 0.336854639125465 0.19294656970115 0 0 0 0 0 0 0 0.285907591491338 0 0 0.0980970512153566 0 0 0 0 0.38470412235182 0 0.15315549067321
EFCAB14-AS1 0 0 0.497271034304869 0 0 0.759883603864218 0.623482965896225 0.239251381503311 1.62142597883639 0.708249048715082 0 0.376842680870288 0.350316191639992 0 0 0.353257789627139 0.514895867618339 0 0.314645486697764 0.548591490312922 0.58402348162053 0.826753068550361 0.20955817166712 0 0 0.589781700295775 0 1.79203905154564 0.342224753827106 0.320384162429276
EFCAB14 3.92946910071175 3.77938580619894 3.58142356089731 3.68480751904117 3.43703993126752 3.94172608582659 3.45151445809592 3.62193464149653 3.95847151623916 4.04293319766525 3.77390140784143 3.56677862962347 4.07792657868507 3.66028975142822 3.49872317707882 3.38818953715608 3.6238551592173 3.33078066693547 3.6002578578874 4.01087828232654 3.77353222575056 3.46790546906145 3.36319911756668 3.77826115178997 3.50545907257038 4.27693580936239 3.24437867827095 3.8000612109983 3.95246403676564 4.01835821273847
CYP4B1 0 0 0 0 0 0.0477255710126926 0 0 0.044699623588316 0 0 0 0 0 0.0945452532237895 0.111984111498009 0 0 0 0 0 0 0 0 0 0 0.128621368959669 0.0484769867974286 0.0572086070236994 0.0532122868166838
CYP4Z2P 0 0 0 0 0 0 0 0.0624248671156609 0.140429226098748 0 0 0.738959751105547 0 0 0 0 0.0479699461810601 0 0.0425150493317871 0 0.0175414138005952 0 0 0 0 0 0 0 0 0
CYP4A11 0 0 0 0 0.0767960361107936 0.0785244453890768 0.0913438633961388 0.0947919578092419 0.14361676116191 0 0.0688632488777009 0.169268265443996 0 0.0566283344492581 0 0.15297384480734 0.230298943862535 0 0.0857536782976739 0 0.121245948422576 0.165320272474277 0.0825092634161019 0 0 0.0450608576092853 0 0.155316618320795 0.160571731379133 0.129258614582472
CYP4X1 0 0.11242110689397 0 0 0.162306728452066 0.315003881204163 0.928214152896547 0.167921791819411 1.55609583413217 0.245725648167614 0.146182065676438 2.20643693134796 0.11757270758104 0.12058511519027 1.27217252864411 1.03501151407388 0.70414423780334 0 0.648654108510945 0 0.301248149004047 0.709799680486548 0.254073950246678 0.565176978476148 0.553950241062938 0 0.117115853898233 0 0 0.140413519406305
CYP4Z1 0.059606688933063 0 0 0 0 0 0 0.0443420764750358 0.324868194887364 0 0 2.67252038698451 0 0.0770035327073348 0 0.0863680144513171 0.0227706105172618 0 0 0 0.0728726095101954 0 0 0 0 0 0 0 0.0654025971113817 0
CYP4A22 0 0 0 0 0 0 0 0 0 0 0 0.178729936370336 0 0 0 0 0.0779498147041968 0 0 0 0 0.055120115584864 0 0 0 0.139820466661735 0 0.0325064338988771 0 0
PDZK1IP1 0 0 0 0 0 0 0 0 0.123063700794089 0 0 0 0 0 0 0 0 0 0 0 0 0 0 0 0 0 0 0 0 0
TAL1 0 0 0 0 0 0 0 0 0.0720688834833822 0 0 0 0.027529046842638 0.0559458272170283 0.0782872415309344 0.0157076497756957 0 0 0.0426024566241796 0 0.0175763322440294 0.0338872675878456 0.0274380320168684 0.051413867921013 0 0.0222274608280352 0.0537323612102499 0.0395771030606776 0.02355500425205 0.0218915829255498
STIL 2.81472062477692 3.27687924919628 2.83541075529673 1.97295360199033 3.21919020913733 3.39552625256363 2.78884646506971 3.23573778046201 3.43339348630757 4.41407462993833 3.95809097913618 2.99979620493211 4.54097577247583 4.27463440251759 2.06924846083791 2.94435060272591 2.39866230026876 3.04444308272289 2.74818426049574 2.20896978679481 2.95723672551657 2.88873935300766 3.00470092877764 3.38891965645539 3.22983552825228 3.4587219004449 3.40109112984478 2.37086452924652 4.07618280980422 3.13390706193691
CMPK1 4.97642321212504 4.96865297090106 4.74251828749859 4.43144913056182 3.64574776506614 4.18334358767294 3.72016900015183 3.91803315079009 4.43265213394547 4.30646640775686 4.28748707069929 3.81490925819588 4.461299354963 4.25777251008352 3.65083347602372 3.40545873604121 3.89713391395553 3.25336002930437 3.46074256378964 5.2019278587336 4.15964533048292 3.32706215667083 3.3446822321136 4.44180879294386 4.40519593554903 5.46612133774445 4.43102784227499 4.06507248593576 4.54282139576754 4.83442806872501
FOXE3 0.0571990394115189 0.0690062885297304 0.10004137455548 0 0 0.102875241469956 0.194022734732394 0.0425220533164104 0 0.0787663914019997 0 0.348014808603767 0 0.109551390427953 0 0.161241468205524 0.126281333120054 0 0.216412646877642 0.320819679409914 0.0924797109417796 0.0455629107700364 0.208579685760894 0 0 0.170904419145432 0 0.0531772469972687 0.6979854941736 0.270727467478817
FOXD2-AS1 1.17075831786437 0.717550748916909 0.414891058300188 0.236852596675127 0.0782324440806374 0.542252105603431 0.208507271402012 0.157558589223097 0.146285052329067 0.0613332654166633 0.0701767551621315 0.117147512472009 0.523213659979803 0.407519174974217 0.22992256456717 0.125963541555857 0.190511197345461 0 0.169767258161052 0.174507410039817 0.298485885609341 0.0352825488145663 0.0285731125306632 0.201189693633857 0.101715150526112 0.36862309464928 0 0.231223485180625 0.269949954174038 0.213219105612359
FOXD2 0.175589748437603 0.134950187291847 0.0408420844445316 0.0961958573604555 0.0811648025835622 0.112079423551867 0.118768221275767 0.00854943451369423 0.132506433485836 0.0634540693209865 0.0722376783941338 0.121421288395524 0.35491586990662 0.347210951480144 0.163002720605682 0.0796772526399897 0.0259909319663063 0.283122884662819 0.111572488680509 0.0472822126193257 0.0694654325000937 0.0452771631405958 0.0653812262852881 0.055066097465196 0.053858980188676 1.67777431857079 0.338787218018126 0.0213707038727751 0.133770511985416 0.102774348448457
TRABD2B 0.0303044340886252 0 0.0533524375845792 0.0215625911596423 1.46891169801484 1.33908606283927 0.885104191735829 0.868227652946464 0.812466187906474 1.26406796696458 1.21424295226404 1.19119624554064 1.00355906311527 1.08051440991712 2.28990527055854 1.82984144339406 1.46182188811981 1.09510750524787 1.2445765723523 0.205540153322897 0.73422099895569 1.45293801433115 1.01851311370113 0.468473840058747 0.585315436933724 0.046483935756487 0.457828549912151 0.185062216826283 0.919194375281099 0.379584367482178
SKINTL 0 0 0 0 0 0 0.0553980894488429 0 0.0662748081494017 0 0 0 0 0 0.263560893445573 0.164255948427496 0.114919208249796 0 0 0.153436996575172 0.124347194333726 0.120680524187661 0.145027851675836 0.176225738560424 0 0 0 0 0.0846469414618994 0
SLC5A9 0 0 0 0 0.175074876410252 0.0312794372348916 0.0720831563377423 0.050307212181226 0.0579995874557705 0.0934729628138879 0.131997411063684 0.0463366895030131 0.0859321617554257 0 2.83703496615413 1.83211631971637 0.901801805939233 0 0.25343143729854 0.200044767254106 0.868373857767848 0.296827394683097 0.594819865355636 1.25521669820823 0.225719147371428 0.0354310683350808 0.241654725855323 0.0933228623811466 0.276145254393855 0.102286308163028
SPATA6 0.929354715304309 0.922472657530028 1.01194641060869 1.23189930402732 0.622340036740042 1.51635308143506 0.703763407255817 0.73495278528486 1.10570489353828 1.33872105316138 1.20368354045296 0.862614051104787 1.33416778926433 1.1281085974945 1.43301283943629 1.49389322694644 1.59125813060163 0.854276576201283 1.49182231850717 1.43699863694622 1.7266481444152 1.58854554930978 1.31465592663163 1.76276976177008 1.75520379173603 0.926107236998745 2.27232782541356 0.688510719189491 1.97410708803403 1.54879170592867
AGBL4 0 0 0 0.0522806612385093 0.244783570957479 0.359592010299878 0.126806249710695 0.0803497191149921 0.151011910079625 0 0.365832489182984 0.189445060412482 0.0468160926993859 0.117220271350929 0.0673311477638889 0.0794336843168846 0.0550927596176579 0 0.107656404160612 0 0.102915139959017 0.218893975617393 0.158110780366681 0.0869244967602478 0 0 0.0913923423261626 0 0.0403584470239418 0.0375239189762454
BEND5 0.326752470834668 0.691956638506949 0.839944273885478 0.865455652916576 0.642571272914432 0.369747875965014 0.628780126385106 0.511642103518454 0.988367667987685 0.338123150317646 0.643222649859112 1.9630930541924 1.08256635107141 0.317432585229458 1.73113544064342 2.01373737293753 1.70740110078071 0 1.97908513940401 0.176355967011736 0.58227273491136 2.21793792880922 1.60861529358463 2.20354573287153 1.60765462473403 1.08860975212461 2.08393496085365 0.374960445976778 1.79049264500737 1.53243665940053
ELAVL4 0 0 0 0 0 0.109193778898493 0 0 0 0 0.0486961283389772 0 0.0763478401068541 0.0783503721727206 0.105038913600313 0.506900462963156 0.333048126125406 1.11086432413219 0.280749690856782 0 0.255572035266935 0.621083644020882 0.396646152116493 0.691338516846195 0.137198951794896 0 0.522229545267519 0.163324825524431 2.59687075621314 0.611066594270744
DMRTA2 0 0 0.0628018568925638 0 0 0.0325384530758926 0 0 0.0304651911507593 0.0493688285863301 0 0.0481499562350114 0.131896032684643 0.135231064117754 0.244745826367098 0.0768808438631102 0.0269001771353892 0 0.0703160920843216 0 0.0146615117803097 0 0 0 0 0 0 0.0330534833229562 0.497226062482454 0.205252365814534
FAF1 4.38761068951205 4.60115570158254 4.22427957129234 3.60176781760405 4.96460194453192 4.87797977277066 4.11803573110776 4.63453518776615 4.4710573647973 4.82458457748873 4.85851320167266 4.60822376811815 5.22855321018342 5.31356875291954 4.30727550396694 3.75460962302563 3.96343713132008 3.63351258489615 4.02075997709873 3.21422429813182 3.67588366174391 4.34801990922869 3.73290953147298 4.65992455840238 4.51961738368386 4.15756926002408 5.12212601437474 3.87641871717565 4.81028885165326 4.64333095318098
CDKN2C 5.11916524388824 4.0689287187862 3.60413064379144 3.0503902477798 0.688060371511845 0.690997185915005 0.964159796035952 0.619503161547798 0.47670207805718 0.398350370345965 0.77094741615406 1.79673479111012 0.370348442620441 0.885032324610695 1.83483254754365 1.20874198060434 1.86196330192243 0 0.966849777288365 3.30763544236905 2.04132009215097 0.889114479005373 2.09547213592814 0 0 4.41137200805128 0.919528488209359 0.772890679032666 0.530037771670814 0.553373283541433
C1orf185 0 0 0 0 0 0 0 0 0 0 0 0 0 0 0 0 0 0 0 0 0 0 0 0 0 0 0 0 0 0
RNF11 4.44749324057156 4.92476975645276 4.51533399381493 4.56655337546589 4.0266141786833 4.35075888863458 3.83401336021333 4.28408469581262 4.58194170324076 4.08394516948039 4.11757869160385 3.97018183507204 4.62193464149653 4.37256909231159 4.05926874100956 3.65576396832137 4.17077433846392 3.47688712558277 4.09873114678294 4.90001180313509 3.94355568498814 4.12016943519906 3.56487808613867 4.63269281727685 4.35670021125947 5.41128725760151 6.53004732571578 5.05305049863896 5.15123375155545 4.80565360014052
TTC39A 0.119161856672047 0.187932399946008 0.139965806772628 0 1.45420748470212 1.34655415465397 1.1387948135226 1.88294036061789 1.1043500801713 0.213408254725938 0.40052481411465 0.58969638332949 0.409821032763615 0.292573279454575 1.14826383570682 1.23012921633626 1.22520088031956 0 1.10119958373647 0.437323631260452 0.446837426256358 0.999345589400135 0.649565797311644 1.20532994896873 0.74083778024212 0.0421331406184132 0.657274140743583 1.97190952673214 0.704022914331396 1.281864391529
EPS15 3.13122399040913 3.25176756028662 3.0257357899304 3.03887334894019 3.11129344496355 3.22483674807254 3.06096218431434 3.47083617536765 3.68039187609276 3.51684723106454 3.44589220127279 3.43092216654916 3.74687167560151 3.5988296707299 3.11574242697625 3.33965620564604 3.65661077482308 3.76867131759657 3.57837118167259 3.49597651188079 3.407674975968 3.66325352288055 3.3491727544217 4.30051912993323 4.22173790764018 3.47682233573213 3.72639529165045 3.61354343959397 3.67200661676911 3.73050953691102
OSBPL9 4.02235005667253 4.28595699488942 3.65272740200687 3.48595485996189 3.65970768129667 3.72575206118716 3.93331768925568 4.4141558334285 4.06806884568833 3.6407828635476 3.88792488091082 3.8106590292101 3.91974051061858 3.47521461587823 4.06149972653887 4.26891341575756 4.23556624091827 4.91026255834463 4.2610041881009 3.72269552588138 4.24448371774056 4.35588314353098 4.15172895534334 5.05167226940014 5.11327959616171 3.7135638549938 4.96827971889171 5.0539758253303 4.69339216862431 5.1606177131384
NRD1 5.58946988544642 5.6370363461008 5.48702321312912 5.19213102626319 6.03982710759825 6.21589405300191 5.49320538970285 5.95284373167031 6.00275201936051 6.54033575621136 6.47651778445342 5.7373460548122 6.72777073315818 6.60855497483258 4.91941159562532 5.18600129624721 5.34896887834982 5.57796954849828 5.28140523086263 5.43425791618539 5.39778927398882 5.56150944056964 5.24890290108127 6.06813120372208 5.83456459300457 5.53856609850429 6.06726009741096 5.09658234137986 5.93809756107409 5.66613734971721
MIR761 0 0 0 0 0 0 0 0 0 0 0 0 0 0 0 0 0 0 0 0 0 0 0 0 0 0 0 0 0 0
RAB3B 5.05774051496148 4.47479942943267 2.81542582346673 2.63373576007852 3.9888755188488 3.8598304386869 3.01557428367784 3.13888981204375 3.55748361390689 4.15870864133109 4.01044866106382 3.40132737049852 3.90136894747703 3.94584176633241 3.63759865454252 3.36920262850046 3.84444591469473 3.71393770989007 3.64929354696714 4.48702964659485 3.4594316186373 3.53244164668783 3.21831620724691 3.46120111331044 3.40951856657093 4.76395328017291 4.3017412722767 2.15759997855595 5.08957865612865 3.40871457796668
TXNDC12 4.80308751405066 4.85462407036922 4.84900343627281 4.51012010161616 5.12334753024441 5.77753544210808 4.74324566282055 4.77649883231434 5.49044498020808 5.6883985930754 5.70683165814856 4.98281108789131 5.79960801256711 5.84430027796292 4.82168470747112 4.7520795309486 5.52168523236898 4.77676200178623 5.36460744874083 5.25415938533256 5.07741392423814 5.2812642636997 5.04449903881895 5.89316317113708 5.95376343694034 4.91951170812698 5.38718329579922 3.97557516253739 5.53624566126839 5.24676149664032
KTI12 3.10354631620174 3.23913220922302 2.63381246857466 2.54043898384847 4.59613607346972 4.23803016324818 3.11216965717273 3.05994012897273 3.73922164700396 4.29763897886265 4.13286469494586 4.00167615890632 4.27329954382166 4.17194336197662 3.03995954858721 2.176661064113 2.73669578496561 1.84778048606687 2.49214545290016 2.78953520992684 2.01282965792026 2.56795911666663 2.02040263431366 1.24579378493406 1.22458365288419 2.88575200600362 3.4602707607525 2.31616022711061 3.46006102097734 3.11609522437003
BTF3L4 3.01445349288645 3.35739013219121 3.20971692583625 2.86460811767508 3.16222776369137 3.65339255553512 3.04073816096089 3.19379697063038 3.79037586778158 3.8899115413325 3.5834228046936 3.37683629231887 3.94334000677013 4.01720929003222 3.21593636408126 3.75502642166398 3.79176198736822 3.98648375082976 4.03764578410975 3.42545661918013 3.68328098813526 4.05378907009599 3.83576241869469 4.8477864981855 4.83054436163969 3.36882700539231 4.41276120554692 2.61852998478645 4.26725861819072 3.70521489567602
ZFYVE9 2.81862154350613 3.01191242875703 2.66656573456257 2.59427861612099 3.65991314463064 3.55250003679201 2.55271643096655 2.94928652530177 3.38500714011319 3.94381820626357 3.890378593532 3.28110027930097 3.83513583225559 3.8831906804777 2.89309422905869 2.62698573862635 2.8636907136601 2.89670391438321 2.86309398891948 3.03208849731312 2.73056605326105 3.00729777839733 2.74661159480523 2.92673386707871 2.78126947668558 2.74849772929195 3.03358510289591 2.00260171720476 3.07165799804652 2.81280008154047
CC2D1B 3.41181940790309 2.76823303145702 2.30699710945001 1.95792202561537 2.57459806827223 2.59110490506478 2.24232811627952 2.46843995265302 2.64703123913735 2.34743605394841 2.55466251933078 2.13733957181602 2.72002887272673 2.59621003574612 2.00794536436354 1.7945364758128 2.25330253724923 2.24347106235747 2.10115923427371 2.09883050426387 1.69145376481287 2.19914463414843 1.59268904583488 1.35997650892359 1.42684976634294 3.07496262836744 2.26710727048392 3.15176953828143 2.79636725326726 3.13927301842308
ORC1 2.55983439730306 3.06119900412394 2.80862187622726 1.47092725747513 4.44455443470983 4.35668612780452 3.23675587663861 3.68605224160798 4.04649106019403 4.76579992328513 4.46133864975094 4.04401809528799 4.96527174835173 4.73482340576997 3.19039836070108 3.36470128862252 3.67174626686322 3.35052836370043 3.94254265521175 1.83012954943258 2.76399575829385 3.99641586452059 3.52629421515854 3.59649392024228 3.28228411009023 2.35414180953455 3.53129411633474 3.10229027281173 3.77339507690873 3.47543513508809
PRPF38A 3.36765063062196 3.74256679059766 3.61053471432837 3.52623160661016 4.02396499080005 3.98711163268726 3.85263811707899 3.96653198398436 4.07578076022084 4.29835039047115 4.14168618858749 4.137667457054 4.5544169458569 4.53242917843725 3.68920968830163 4.11291693767809 3.82009724993958 3.70938990031573 3.85468390592316 3.73921084365787 3.79882817809111 3.96844101247257 4.04585356316946 5.44495192063784 5.50629409141706 3.52369994637454 4.05291143112881 3.01205371646464 4.14820199910802 3.87333090726909
ZCCHC11 2.96511194754882 2.8857051575869 2.91576371964079 2.87138041385414 2.9061786904373 3.22338856742454 2.97755103309302 3.16580101995566 3.15239923917738 3.12583126199713 3.23677118087368 2.84776645769264 3.50671617937434 3.30031704739782 3.1366770162495 3.67779010121666 3.0931849184837 4.21084859567953 3.28398398163547 2.62762784809862 3.76023159362309 3.59257663397219 3.56290179125307 4.13605190152068 4.16425530470502 3.09117512235038 3.34526720269728 2.64589760097435 3.14140663121722 3.13326265891937
GPX7 4.11102296343495 3.35947759655614 4.18391520988044 4.79882299505668 2.14881048612648 2.21782008411665 2.4705889235143 1.43914437590128 2.54976033730198 2.36258210179329 1.79260134905853 3.17258192125822 1.09358721799027 1.38604387983153 3.12668878119104 2.65069104412079 3.01500150417671 2.25829579474464 3.01516747303892 4.16401388852506 3.40001458448211 2.88692662307088 2.92751914248409 1.64798216279471 2.12219229261573 3.87412807696368 3.56501218089822 1.07491640205246 2.13432938428691 1.89518239173693
FAM159A 0 0 0 0.500605262149987 0 0.340125834055301 0 0 0 0 0 0.246743714236106 0 0.236788933582985 1.00921816246372 0.145874365554758 0.524799884396424 0 0.36857839803272 0.363611809909514 0.0834767232981847 0.657254930295565 0.3560660378495 0.723714071465827 0.39491797419132 0 0.452648144556217 0.182771103374847 0 0
SELRC1 2.82785559952093 3.3200571494797 3.1300676296519 2.75571868249214 4.43008451294672 4.31031830550204 3.66381139859433 3.86480024289868 4.31983466897724 4.28528383902786 4.41719091706237 3.97651944571582 4.80246208128545 4.75051539565977 3.61014489093075 3.17714442793903 3.88525221110975 3.75715129068081 4.11411711386654 3.15162992818309 2.8562786059214 4.12062565483281 3.19110305007429 3.82878388520264 4.19850201143381 3.14900566823255 3.17386618566658 3.13548069380505 3.53012069617467 3.40198126858065
ZYG11B 2.93126701685585 2.74420416045126 2.8715755819046 2.69815401121214 2.13303408972518 2.7196894452112 2.15938699421311 2.3310172360181 2.98202978345218 2.94989906250807 2.74874673814536 2.47021406094342 2.95189920131724 2.66099933100797 2.13689352826997 2.14748580329943 2.57300604920858 2.36681457012915 2.51538446063695 3.07929618112362 2.41460372387704 2.61010944721642 2.00559401089004 2.52464043783595 2.29839438379425 3.1456171378709 2.76050626310104 2.77407647260937 3.15934501019962 3.26581342392251
ZYG11A 0.299960844625012 0.472884912835787 0.463251011838235 0.436932563573541 4.38516870515518 4.69359846585004 3.24229457618754 3.54759789151252 4.35963361304804 4.72079831097572 4.64192746052188 3.70133834819935 4.27750128909911 4.43600188642988 1.67839196756922 1.77427893066896 2.0717661010159 2.94336814054021 2.17053721542122 1.6259016765011 2.74950423355653 2.46913318267347 2.09150689779396 0.923950856479675 0.586134454751537 0.851510396172219 2.49614785227176 2.09621461718089 3.15373238897998 2.73830307365635
ECHDC2 2.6947286740123 1.24783639298454 1.30721283344716 1.88198953168137 2.94199644962899 3.06021343972916 2.52352933823519 2.38255659116327 3.16337796592477 3.14494858785231 3.15289728719897 2.89106333003379 2.6911053125667 2.5646488771461 3.01121115083059 2.33150172310976 3.06173818595911 2.50688878729098 2.98005089916317 2.47002919701227 2.43064389470101 2.73514087416838 2.0969128757991 1.2893210222137 1.67123448576792 1.35723105724376 1.38541447026539 3.06710690039358 2.69236023977348 3.06378248052955
SCP2 4.94106404387101 4.97518993756185 5.21717642022431 4.98489462623535 3.14507090674238 4.07111907828841 3.53277824872874 3.56225463746073 4.48097595252952 4.32060742462612 4.0680602443687 3.83017418043241 4.29279647053071 4.26418359562498 3.77624087964798 3.76927453725649 4.45251636631181 4.32882928519575 4.47370250304464 5.55756938686575 4.31434849693775 4.42496910264615 3.86150879382031 4.99287717252802 4.83858877914253 5.22942641798751 4.62185261126142 3.96511010003719 4.63330913993816 5.07091306851266
PODN 3.87532792157204 0.641697689055989 1.63963041252563 3.74241588671189 1.17569704353892 0.175326586189737 0.897517706215333 0.43599655436163 0.718056010957606 1.44139317552047 0.905856870985109 1.01835643217095 0.132621455309193 0.219996796272211 3.52484099668951 1.83064069459683 1.89150862338902 1.71773234783296 1.63944982473244 3.3230010609039 2.93404275938443 1.10041929405785 2.23087316357571 0 0.0926672407786723 1.18612018368064 1.18414696990547 0.302317880997997 0.128616090387852 0
SLC1A7 0.662636648337822 0 0.0727827647982683 0.0587189392471541 0.0730694253169019 0 0 0 0.0354058703654454 0 0 0.055791215775697 0 0 0.515551997827307 0.0600221968316223 0.149978582371282 0 0.120643635226126 0.0839571475103283 0.192446693735047 0.0650363538944135 0.0527707507035332 0 0 0 0 0.0384083670142623 0 0
CPT2 2.51586632987501 2.18289248139709 2.3691761007099 2.66277517193778 2.60391470682487 2.67598750911167 2.26634579561974 2.10233899006303 2.94999614818602 2.68815125816073 2.49587165175363 2.93747434185601 2.50419324059846 1.84791274688955 3.08843166748495 2.80571343821903 3.19608450755481 2.67069080257851 3.44087381744063 2.50433563858625 2.57612059440593 3.42702146784499 2.6880952941528 2.44087780299707 2.33194306675292 2.39587991241464 3.03402374241041 2.3725983435981 3.40169326231486 2.96731434557825
C1orf123 4.26745339880264 4.06527933134862 4.31784671372779 4.33070897167535 3.8286417357559 3.91686831640967 3.32381390694845 3.67596267672549 3.81314498274452 3.67121410134549 3.61903732099173 4.08565409586596 3.65598143904288 3.45398764605915 4.02394725409106 3.6872958911838 4.57553017087388 4.38102720908883 4.35942980434509 3.90869764121425 3.54392887441606 4.35769978532144 3.76202983527487 3.79815422743359 3.59353305085637 4.46455718566332 4.71375079455187 2.7895059971259 4.32386001214648 3.9624194614252
MAGOH 4.46686200377592 5.16575520310561 5.07805898481369 4.35727047567956 4.96617664435471 5.51135417775577 5.80939129095566 6.29917504212376 5.64953498777306 5.30765074140455 5.78938757489159 5.01981309195895 5.92113875378789 5.90480920956471 4.7442849036382 5.75069760825804 5.09083649731135 5.43213763860203 5.33860625563932 4.85135927374571 5.49281136871048 5.31976242766925 5.73525950057136 5.88828297402735 5.90505480090784 5.03775119547205 5.47693571606137 4.54603630263191 5.49402191984049 5.48294828753228
LRP8 1.84972710269383 1.88829710104891 2.25174635587669 1.54611658358491 2.60080257675542 2.37678212737665 2.05308004875796 2.66152615628507 2.39300425689832 1.79932773521228 2.28010410028904 2.61797546897741 1.72727136800722 1.57774059775613 2.86719273151441 2.87228506142384 3.13985254749501 3.11850259286962 3.09871262175001 2.17720344147089 2.32723896695857 3.29687583837696 2.56058290515652 3.31244300232471 2.70985745498024 1.76218295465387 1.6739136616012 3.13859988317786 2.23491205923049 1.87948228805777
LOC100507564 0.906962151507975 0.527398683969501 0.332333285473064 0.395198834309247 0 0.181970133732181 0.143716013384125 0.149040798207481 0 0.1387712267135 0.371624653581311 0.475628645354988 0 0 0 0 0.0778719042226041 0 0.198091777346025 0.376347067467752 0.239576457874771 0 0.305455785276394 0 0.416059286789815 0.465960886133904 0 0.0953061728715064 0 0.293089098858841
SLC25A3P1 0 0 0 0 0 0 0 0 0 0 0 0 0 0 0 0.1014934282872 0 0 0.262358585389335 0 0 0 0 0 0 0 0 0 0 0
DMRTB1 0 0 0 0 1.03482140738177 1.08290011195618 0.411916461798588 0.357174743324255 0.194482982260227 0.99626291191886 0.828001889863683 0.701070814655319 0.890789863467161 1.43272962643471 0.762887094557144 0.421497469400806 0.562921811759673 0 0.46463272190514 0.333057288449945 0.68206714170947 0.487239361866969 1.03915243466628 0 0 0 0 0.10883607870323 0.127968263012728 0.0608457999254175
GLIS1 2.43022906298508 2.07445405742024 2.98372329116592 2.51595461307465 0.373363123888197 0.138248286739693 1.32656035744675 0.0854877472858501 1.81432892662378 0.546028644830702 0.286572472633066 2.22071379691372 0.189632292132565 0 2.51892534402897 0.974747352203506 1.13959391639055 0 0.993449743907851 3.26733803192308 2.01027856729727 0.70755306143787 1.07797441714008 0 0.0902801670203997 2.2523672131205 0.273949080750391 0.237332428054536 0.0429768192906525 0.0399609518703449
NDC1 3.28309650434374 3.85443457474128 3.38786844321782 2.48418970114827 3.76143421648838 4.07251745020003 3.14904958056755 3.39046133570007 4.22584560095376 4.6288377394727 4.20248041201281 3.6289951724114 5.07216155158967 4.99051472591091 3.04687866038452 3.64436392907224 4.01321211142685 4.34952805287904 4.33348813831621 2.90315398967296 3.47136957450602 4.53203637337672 3.69896297459773 4.81977546207099 4.650391201982 3.52793359174489 4.1075121242957 2.56374143736438 4.44974623902101 3.75942218569633
YIPF1 2.96140477769691 3.08425479683449 3.36073649160624 2.91671357092252 3.17419546408942 3.02082574697136 2.87680766636552 3.2952733977793 3.30465121589465 2.94874847324091 3.08304823618052 2.96110838502284 3.47586310559153 2.94430374472556 2.99119619673916 2.75591518984513 3.04927876295143 3.20731815734932 2.92334127341714 2.9151690276424 2.71961716968613 3.12334339125917 2.8262616993156 3.50071283770784 2.91319197113006 3.01787916084424 3.88924962511507 3.80148979628931 3.74708658302782 3.27223524665948
DIO1 0.069232097266369 0.162389233952114 0.120906083650746 0.190334194751488 0.324727667669059 0.063534280891552 0 0.195644926659434 0.171857559041024 0.184483431894344 0 0 0 0 0.124415752902737 0.148263835706819 0.103447551550527 0 0.318333039925205 0 0.138807917138809 0.055320062232756 0.130746799182777 0.159658891859117 0 0.0718614994476645 0 0.59393025569353 0.0757808286643493 0.0709002262625995
HSPB11 4.82816949598017 4.90059152274825 4.85503289720208 4.12958801165531 2.29053056721476 3.47121347809721 3.53295275220708 2.72852136159999 4.20851725980554 3.59037446595691 3.80968196629998 2.69563754812701 3.55809616605173 2.63819898120219 3.02158810313961 3.84546997852591 4.46062462749456 0 4.57400459836672 4.39633762240986 3.99780724135875 4.45731192357917 3.92296847564364 4.94408536637086 4.94767083175616 5.1507789885431 4.83368960242728 3.30848028900934 4.54107492634829 4.59082953702862
LRRC42 3.98816658671506 3.93257146848046 4.2389473199211 3.32834102707099 2.38203360035219 2.92799692702009 2.11116822833769 2.19872358362604 2.80351843966921 3.30657139720778 2.99904209322612 2.87463960816493 2.9148916758567 2.79024448210302 3.46131900249075 2.86732717884988 4.13572364886353 3.79101177217611 4.18875696489645 3.53831466515929 2.64591604124144 4.04275813774732 2.83442200067938 3.90766944066136 3.34201420247148 3.57919221881829 4.20815045275636 3.16246464500841 4.46799673637631 3.97458437612927
LDLRAD1 0 0 0 0 0.275641216991627 0 0 0 0 0 0 0.214429480321509 0 0 0 0 0 0 0 0 0 0 0.110133757079325 0 0 0 0 0.156834083619316 0 0
TMEM59 5.87848013113858 5.35546034064589 5.76864485481937 5.95047074709623 4.00027949508896 4.05530846886103 3.87260224355576 3.72080378204004 4.39044069909073 4.41949844155306 4.08133962745194 4.6816797632557 4.66726201459599 4.60430265835508 5.61263558365923 4.61592825956507 5.32469901341067 4.94924543118079 5.00801620446786 6.59998869323135 4.93677925730947 5.15935469892656 5.09699128229064 5.43588191012736 5.20884106511433 5.67323981040161 6.5468605137226 4.34157308312506 5.4094384594269 4.96072483662883
TCEANC2 1.51442528900889 1.33941107185114 1.54177748417828 1.63764733898427 1.53197276630613 1.69210576982612 1.52446994088621 1.27083389438521 1.84601986181052 1.72079940519024 1.46429186267703 1.55527136122661 1.43610319198255 1.11986742139596 1.5293212253457 1.79978775515088 1.76853582305746 1.99575946401989 2.07162196192325 0.910124760191015 1.59288036503523 1.99955991089553 1.67986063930285 1.73120931413855 2.18028473879288 1.66449194251288 1.30637307738589 1.29318800205542 1.94281849489935 1.63950539261493
MIR4781 0 0 0 0 0 0 0 0 0 0 0 0 0 0 0 0 0 0 0 0 0 0 0 0 0 0 0 0 0 0
CDCP2 0 0 0 0 0 0 0.0290048651613732 0 0 0.110337984282167 0 0 0 0 0.0741312187783618 0 0.0307038922278186 0 0 0 0 0.0322907443625581 0 0.0956152620437158 0 0 0 0 0 0
CYB5RL 1.38157686601569 1.24330348691814 1.20749933569375 0.747615119095043 0.858937433573451 1.23345248699601 0.57697676312614 0.53309981731937 1.06037947667731 0.974143808109392 0.800202061966648 1.30451688266874 0.97665251244905 0.699954003040846 1.50693193604357 1.14726761847561 1.65466924951019 2.50066440420771 1.88600379018266 0.487302141859777 0.588336382558675 2.15301731214969 1.06566880970682 0.914755849671647 0.975848793222381 1.21978497142728 0.735879990609746 0.605123537760015 1.10610036639889 0.80554753620663
MRPL37 5.67161890468782 6.04699081803928 5.78025234808602 4.91736014399797 5.92152440183193 5.93490330712903 5.45953981670799 5.6829861591605 5.78124429330452 6.10250696796892 5.93410599692173 5.97679894498541 6.17666784508861 5.99183926075155 5.29566793075479 5.64752174534649 5.60592985012382 6.23450515262002 5.70938714305817 4.64127434218142 5.32365468860704 5.87710863713694 5.6446234994502 5.0490338772946 4.54575219569108 5.91111151145188 5.65522873628462 4.57901718391128 5.95155282731238 5.5616346849884
SSBP3 4.97289020699619 5.0866309301823 5.25878271630074 5.06557661968275 4.52147795265951 4.94584176633241 4.75558196593677 4.83349733685983 4.35686216111061 4.69260015935758 5.07679849834161 4.44683186947626 5.56432328901169 5.27600526166744 5.58467994527452 6.10201557752127 5.47786186158286 5.75950208167713 5.63798402806762 3.8081893828141 5.05478337195981 5.61684874614776 5.64597539425088 5.35781940623311 5.27252714821027 5.38865107061928 6.92128159841693 4.75629211001455 6.015006858309 5.79156926098087
ACOT11 1.7553362708158 1.31690455093893 0.829418513141281 0.697071869290638 4.5905900438316 4.11605695335301 2.62176120064778 2.81820226569922 3.78933279479895 3.71032706253999 4.24600517094003 3.52855881712646 3.75768468577879 2.60942166679401 1.30785981196481 0.881274627872525 0.950722216566038 1.20333899681467 1.381842619947 0.922503865229733 0.705460428598172 1.37130793730637 0.743228856507789 0.551004062293244 0.360627224839908 1.36168976688715 1.07453968797605 1.89031827445932 0.804801153901209 1.05954217897434
FAM151A 0 0 0 0 6.28081344729479 5.61051699736794 4.015444045387 4.18523225423016 5.48901942700599 5.40641761982361 5.77222350556285 5.09019289068465 5.47521461587823 4.65198160672741 0.455626283415669 0.406192689832498 0.204717929779466 0 0.447994886720742 0.115051093356167 0.581600955225138 0.214658255141307 0.674710118606515 0 0 0 0.140723694924834 1.1384999506885 0.122859809828901 0.411714755884588
MROH7 0.0601933756371979 0 0 0 0.283062416700243 0 0 0.0232623084515039 0.025141086383942 0.000407721577260649 1.21730207144962e-13 8.64925156030025e-15 0.251932338222375 0 2.01534384351713e-07 0 2.89013139173892e-12 6.35667346939096e-06 0 1.08922775867342e-05 0 0 0 0 0 0 0 0.0543094924031899 0 0
HEATR8-TTC4 0.102895661036551 0.0596275917558549 1.44013707222994e-07 8.99254875575445e-08 2.9894630047808e-06 0.721727875295318 0.371041351061176 0.350079653735288 0.52329898523897 0.0995887637515656 0.389280446923572 0.0666315073980056 0.325974656383913 0.26364621923405 0.177456055901011 0.423652387867061 0.549566663047778 1.31777292594863 0.557973676427615 0.100576462195005 0.266132870514447 0.526057791038377 0.320607135822829 3.08554926273895e-07 1.08821040041245e-07 0.315394650115463 0.247791438104707 0.86588240039067 0.43558379247534 0.70060484178503
TTC4 3.2976507163331 3.43986511772105 3.47292961038627 2.85621883647222 3.14552584198779 2.96916338644253 2.3542236358361 2.61197260589199 3.34502586008234 2.96176222035331 2.83993943797674 2.99771873916438 3.71196838533347 3.62249700892552 2.64793382586623 2.55556341593637 3.07808888129006 3.58812094748408 2.90960607588558 2.5546797079086 2.41262166858115 2.93403143296565 2.49854703646151 2.97117012925271 3.09133424866616 3.31033139460769 3.17983426692497 1.83090430980206 3.15300433696073 2.71114465266868
PARS2 1.59126770665737 1.16324108516354 0.909814570229533 1.05849660473701 2.17810588823717 2.12790066523968 1.60394318387933 1.62990211797106 2.37729591805231 2.42011315859476 2.29075761260212 2.44892473163662 2.22875405631023 2.00409504332675 2.15754177446744 1.4758579188303 2.3069592086597 1.47368302344259 2.41048221912351 1.31717090818011 1.32741144392003 2.56377071852615 1.53610264748736 1.36611235243137 1.34487393549576 1.1783577072523 2.11690699631795 1.13260974297995 2.32704634331302 1.97269265400426
TTC22 0 0 0 0 0.34706124172767 0.612459133921792 0.324787566189992 0.0425663177127211 0.284643235644476 0.419066365220838 0.552126188569212 0.709143270355134 0.0721337963836555 0.188445236626882 0.707582214850246 0.149414163966279 0.5679883123516 0 0.760965206393956 0 0.222919527020373 0.783866459840151 0.0645030942037325 0.132928310773782 0.11533187522015 0.0523738786982252 0.0637486627356133 0.163046531100017 0.23918049046125 0.14954683514768
C1orf177 0 0.0813160368770176 0 0 0 0 0.048440855237315 0 0 0 0.252886710708558 0 0 0 0 0.0497195569479792 0.148626990866499 0 0.132225815460173 0 0 0.0538833019912158 0 0 0 0 0 0 0 0.0689648910118172
DHCR24 5.05779682396094 4.75835115244775 5.17081839419539 4.74564609160395 5.88763736769038 5.40633938136634 4.67023417695745 4.41619795110661 5.65880843500197 6.26730169693708 5.70886868499312 6.26616248697925 6.92399296257974 6.51625315944 5.47341028139329 5.15122969180559 5.4761386254757 4.9942991226114 5.57678211402042 4.97003454520499 4.44179551628332 5.49181141787091 5.10913903939381 5.96523249256908 5.31119428638845 4.94919406188345 6.9186366805959 4.20608835479459 6.94763109411198 5.36592694909886
TMEM61 0 0 0 0 0.189085709857588 0.10237406546535 0 0 0 0 0 0 0 0 0.520317641485829 0 0.241266651676178 0 0.111715495194183 0 0 0.399705954187379 0.141694361964531 0.247607959069939 0 0 0 0 0.234973353481344 0.113900355918621
BSND 0 0 0 0 0.282878625962085 0 0 0.125895981997263 0.0740865418668377 0 0 0 0.107115096075719 0 0.291485685973561 0 0.128215258411956 0 0 0 0.0359416898908871 0.197484228017925 0.109734174053325 0 0 0 0.209323595222537 0.0802791705758774 0.183290859994201 0.24944291383662
PCSK9 0.342430722986169 0.806774429682859 1.51874158318697 2.62246421017888 2.63864153315955 2.48261082534554 2.27853792221858 0.944653081352058 3.07262034427981 1.89519014878745 1.66031257292326 3.44091898643556 1.82729874781464 1.56983131010459 3.81243661426538 2.79343814172242 3.28731418693767 2.9328737816327 3.44962607985052 2.34240682751979 2.46489824353406 3.70783396980955 2.82171225562028 3.27919937177804 2.23976157202126 0.936327743889163 3.49597651188079 0.296745183480041 3.53733334555084 1.11886468051756
USP24 3.1946623129465 3.58996717539349 2.88257066826954 2.7736461548742 2.75832663193008 2.79416213766846 2.5233536911325 2.49275049408254 3.22293436067244 2.85431089048642 2.52332106860163 2.96717045241002 3.39260043804429 3.34803549435978 3.02913833867982 2.98159148358715 3.10221131377272 3.17779025550544 3.07762242569141 2.68832809015813 2.47110420056105 3.22408813680826 2.43713983199484 3.27562542574124 3.00497052891613 3.4355859259153 3.35165800806461 2.98302459515537 3.33512591081096 3.55544807366128
LOC100507634 0.209087732578584 0.603665033913868 0.187059525367349 0.0781967767914969 0.429258158243706 0.321109566103456 0.473433661303724 0.299367759394245 0.180503079486306 0.0760140652745001 0.247035500338274 0.452408826345227 0.318466092890845 0.139409245054556 0.515805285189215 0.70197659021242 0.435748058122097 1.63373343551496 0.591558788418913 0 0.654580353028684 0.282665162169302 0.23251341019806 0.456277326926283 0.931518924618086 0.447402518400575 0.259989512835463 0.48337984019083 0.715859114368248 0.710642694015025
MIR4422 0 0 0 0 0 0 0 0 0 0 0 0 0 0 0 0 0 0 0 0 0 0 0 0 0 0 0 0 0 0
PPAP2B 4.80637561812129 5.31428685810118 4.41364146744784 5.16275787276158 3.62473259355416 3.50944249308018 3.78541454071955 3.75851638854748 3.82811362943817 3.0364453082743 3.50286521136663 3.7490085804044 3.22585793729523 2.84888629429712 5.69508627737077 4.15275129744887 4.7328769790775 3.94177302762146 4.28936234047694 5.67531349682851 4.78327329366557 4.39256472073227 4.41790650947935 3.81879944409415 3.5731684816953 6.14009354012994 3.21264403957266 5.20629157109479 3.46937807906173 4.78351951551974
PRKAA2 0.651263443172945 0.565972422718314 0.373309663719693 0.454977050933107 0.0203488652310301 0.0749116081276233 0.405233247964795 0.0575078055416296 0.556624622854885 0.0773655202469501 0.122282691227648 0.59104552579413 0.0990110142452043 0.285303964285013 0.830261815469349 1.09351285174377 1.42404061977688 1.53972957106732 1.69395300513479 0.591150874434603 0.742485735615459 1.81505891716561 0.925053763787639 1.82461308856423 1.84780052636487 0.463694642107478 1.08034385157306 0.655167701496118 0.989625880206605 1.02049153382435
C1orf168 0 0.038270269210493 0 0 0 0 0.525970624913968 0.371641379620601 0.0534461419119273 0.244721474494394 0.454354902632125 0.163767924366672 0.040213239994403 0.0412603673734941 0.494998203293143 0.195586977638693 0.115309899483756 0 0.1794995850998 0 0.088441912187749 0 0.0402540677955883 0.213720545366981 0.447894412795756 0.0645493104877613 0.152942703219529 0.762755307070898 0.639608187555526 0.744959309519577
C8A 0 0 0 0 0 0.0426639467223845 0 0 0.0788319598434662 0 0 0.0627856962884904 0 0 0 0.100337742883733 0 0 0 0 0.0192619587969357 0 0 0 0 0.0483013426518853 0 0 0 0
C8B 0.0555023505473469 0 0 0 0 0 0 0 0 0 0 0 0 0 0 0.0804088025677181 0 0 0 0 0 0 0.035810814600199 0 0 0 0 0 0 0
DAB1 2.09611001794804 1.28290234221174 0.62142785441984 1.14443147209361 0.623298472230766 0.555683656575718 1.61679523872579 0.640859660893209 1.4773146656387 1.15130682509957 1.3344996287495 2.68119961136994 0.91569604037358 1.43373932041477 1.83555223938351 2.10977174411656 1.55504553050098 2.91239119120329 2.1536951034827 1.16784602335971 1.8074373594189 2.13997693581724 1.92291711329833 2.47813052681001 2.01673163899501 0.645564252507881 0.2057127982763 0.153579674442911 0.484281491092526 0.168003976835883
OMA1 2.02704432322336 1.96685125351667 2.05025092358779 2.22474415742247 2.31212202790632 2.98083510321533 2.22054974789554 2.49703491659608 2.71140239499439 2.95983876504083 2.8933971612298 2.17717792240199 2.49552888499679 2.33696886223949 2.13851305698313 2.92476880650164 2.6497212145049 2.47230319866927 2.97701059528754 1.49347825824313 2.82207135373736 2.87847816928779 2.93488066771079 3.95937141189441 4.06717403367326 2.56977056274822 2.27626736461565 1.99063180571747 2.49371137263917 2.41837617719376
TACSTD2 0.299785054269245 0.552216708079872 0.691587762500956 0.867690914714479 3.5112403072487 3.63931321125586 2.64577312300609 2.72370489858873 2.94054828581724 2.33901477914326 2.78009378357069 2.00481057224553 2.76657608113966 2.53820041923553 1.35392734617146 2.04317299527243 2.25425842321512 1.62111178419313 1.82387161741956 4.05043204241384 1.13522620375832 1.47005263177942 0.529983818229385 0.545142041370944 0.853078256471664 0.399480658858447 0.572726719543383 3.13530337645045 2.49846789382002 3.92383375133811
MYSM1 2.49478935697007 2.67557659101622 2.35450575990805 2.55863254810691 3.60163709618643 4.2848620319082 3.20313223112859 3.48568442828527 4.09384746966962 4.7660544472828 4.39179521007215 3.50622108623693 4.47007476426553 4.17973396605741 3.28986839318954 3.80221390059343 3.86754068710417 4.54223328225748 4.12939018459611 3.4813893655161 4.31222224930631 4.31397137105902 4.15387827948985 4.47690656197059 4.14155540825702 3.12779338688138 3.25474217469249 3.39718961767164 3.91310961475479 3.64303650617931
JUN 5.25372459663807 6.04996831538827 6.65835431677408 5.40062331383735 4.60084657345072 5.24528648425655 4.22849549060698 3.46649661255207 3.95224036600524 3.50506520775653 3.66295741957065 5.71132970310304 5.46894818018005 4.89804868929329 6.28386067124945 5.11330877161773 5.71689215144132 3.93527114789118 5.79186615307519 4.42484148847096 4.7464847615426 4.20186906401356 4.4449254249828 1.78378350248397 1.68902625287251 6.24739779526383 4.58140548280499 3.75184930240493 4.10060767848548 4.11071401817367
LOC100131060 0 0 0 0 0 0 0 0 0 0 0 0 0.152892096705588 0 0 0.0928985751745469 0 0 0 0 0 0 0 0 0 0 0 0 0 0
HSD52 0 0 0 0 0 0 0 0 0 0 0 0 0 0 0 0 0 0 0 0 0.0497174662127623 0 0 0 0 0 0 0 0 0
FGGY 1.94838031507552 1.64010261221786 1.76438437503324 2.19886499489426 0.689909213251905 0.875372748882919 0.678854354951986 0.584232312277207 0.804712784415066 0.912007502286754 0.790254075747981 1.19287589068441 0.967901944838448 0.940863587144765 1.5344401605652 1.75697202565593 2.01321211142685 2.21387293358687 1.99057735117539 1.15386369110273 1.02822965459763 2.31605593318026 1.52827124710328 1.83065691846198 1.32892260984868 1.91060603683458 1.81775421962759 1.10007610205895 1.45747872454471 1.34492505209581
MIR4711 0 0 0 0 0 0 0 0 0 0 0 0 0 0 0 0 0 0 0 0 0 0 0 0 0 0 0 0 0 0
HOOK1 0 0.128496789514012 0.0324246195581566 0.0766113568218556 1.14739136914228 1.78708972104528 1.02898634190711 1.30803462123049 1.52623411100426 1.26681052295859 1.29978974229006 0.746957642413648 1.70469050980428 1.31927687222445 2.26031476837689 2.77097277991661 2.67294122536306 3.45235689854054 3.05098396628899 0.33783552099332 2.13472365931745 3.25290608229195 2.56993093023206 3.80232765537692 3.66001586532566 0 1.25394087313267 1.48235783825153 2.14957154705903 2.26763467097624
CYP2J2 0.120200495890315 0.0739888234312798 0.548723655462064 0.320205065577979 0.693374102273287 0.398157706247319 1.34908214639109 0.901681344547978 0.152520928018984 0 0.0968695733553296 0 0 0 0.213428163716421 0.289789619972096 0.29802127786072 0 0.334537384957861 0 0.0504448591923625 0.390044694169587 0.223078980787722 1.02472391762744 0.589232324065503 0.239109595935578 0.287220495970276 2.92973419758312 0.0673352784907314 1.22119654994455
C1orf87 0 0 0 0 0 0 0.0399073454848378 0 0 0 0 0 0 0 0.195099357819646 0.0807947640188983 0 0 0.0557756704411799 0 0.0230760423792007 0.0444067100965961 0.138849847910901 0.248520263387898 0 0 0.137264278845211 0 0 0
NFIA 1.18580947053241 0.994537003880656 0.96977270034082 0.941528538015682 0.100421850868315 0.354795161876628 0.90925314110199 0.156476871962979 0.923366757094072 0.418955223543727 0.305264317430298 1.84360202185825 1.04279840340948 0.956614287557227 0.970940507856054 0.680770825500344 0.546589779900535 0.718355926591132 0.460223571961547 1.55397480823747 1.38743974722029 0.373868670027013 0.844294853966191 0.296781591876485 0.290985801441347 0.947146954964659 2.523052532052 0.199228201203498 1.2211284791723 0.484367087688232
TM2D1 3.1991289255149 3.11734429882344 3.00455712143428 3.28287862596209 2.24153819253269 2.99436610988905 3.21969979916318 2.95600831388216 3.01925355976201 2.83584324873874 2.87019898509531 3.00690657458708 3.01810000750257 3.06779357802166 3.46875272924146 3.00578261949256 3.40371627894111 3.9848627347629 3.24100268938725 4.29922267426246 3.2295909988462 2.97601529373582 3.09296512767344 2.73003340746354 2.79749448776052 3.35872116935627 3.88271151462055 2.77997826202359 3.54181216952889 3.28787561414373
INADL 1.1690719562266 0.632747482945657 0.456193202129876 0.531850034150036 2.6883862832905 2.94747540550281 2.24679113349361 2.5953341744591 2.60049337294173 3.156320564047 3.0324641167157 2.01380882231147 3.27493848804867 3.13285482667573 2.33891782766402 2.72285287717913 2.63625570743194 2.77939631285376 2.65465321189014 0.827018208248968 2.04338650412146 2.83750935926374 2.35190248294864 2.98684595371599 2.99701775451125 1.16452886088137 2.63083877410261 3.4229380263358 4.10070017969033 3.90276822170422
L1TD1 0.668959619649604 2.04345650014502 2.08158164719779 2.21249463426085 5.72786056786573 5.85155666925218 5.89767365315935 6.1912309948516 5.59789165396777 6.21924016930917 6.43066329520018 5.2856241548739 6.9387562614923 6.34989953636856 6.27841600403456 7.60462735408758 6.53192568279572 7.90190469207992 6.71015896941801 4.77489245812846 7.36619979856403 6.98095068699535 7.59795569673058 9.1172638733768 8.8061758100222 1.25418282239212 3.58707690326468 5.35434283998717 5.22973787525284 5.66090295362233
KANK4 0.483434533014452 0.600120337380517 0.42338024062017 0.981453756886671 2.87544588518951 2.85746750331389 2.50879625205926 2.69888520936509 2.47005523561893 3.06751481598863 2.71482138154051 2.89323016802861 3.89736629280572 2.68293954258736 1.29110253526432 0.956620977870385 0.778627443941756 0 0.658782734012827 1.25433402007665 1.44709777710058 0.551460892704655 0.378927725272926 0.30015653269233 0.294154306243209 0.562882747098705 0.412229809134505 4.08049564948626 3.64323281085752 4.71302489363774
USP1 4.23962716807238 4.55723239233121 4.28748707069929 3.34409418285133 3.88386515450979 4.17866684264622 3.94378070614878 4.19122309735442 4.31090719772219 4.75092802065037 4.69604947156715 4.13784776217606 4.697039832993 4.53005200904805 3.11228978193364 3.8413794193264 3.47744419822099 4.11310036255798 3.87071980081603 3.4727476930995 4.02497562293279 3.90358785537458 3.82736176006918 5.48982548712871 5.26670409862277 4.37715151970034 3.8118203588279 3.65424075470011 4.17963047372598 4.04779137913547
DOCK7 3.47002919701227 4.10950264867396 3.75723664714994 3.4957335316628 2.24271834366943 2.62501092121261 2.31866680610277 2.31427307964816 2.70640235639853 2.70041752266204 2.58774901836693 2.58533755267715 2.79532019164392 2.77839573606312 2.06759397611595 2.54209953035862 2.56405617871296 1.93779257503369 2.68674254348753 2.90624989676469 2.61619064337891 2.6826294759672 2.5147762178678 2.72977027309887 2.56976327289357 4.24820084029487 3.73729737587218 2.45724230802361 3.39120818227029 3.08545864960905
ANGPTL3 0 0 0 0 0 0 0.0378986179122183 0.11498874917208 0.0894104203811566 0 0.0424539731448111 0.0711063752033012 0 0 0 0 0.0401095518285169 1.00639856914873 0 0 0.0647508513633246 0.0831526290836088 0.0341717575537131 0.123417758735786 0.120543313711297 0.054860560167022 0 0 0.0580982563056205 0.0540410363006327
ATG4C 1.93744609291566 2.21979116557762 2.20465408460367 1.94615067155674 1.09990784086394 2.09886755106469 1.39750179863848 1.66173592058933 2.1469842546028 2.35489782074992 1.9691523324234 1.28845306522186 2.68132556830956 2.23691809327071 1.54252055922916 2.05227676545236 2.48999755955653 2.67493288514082 2.47244098059453 1.68194394730574 2.60946658342625 2.59137064524237 2.04404433270602 4.13520649943067 3.88795411633391 2.25354761902353 2.72192163227977 1.53774334504851 2.49333222234506 2.43848714981948
LINC00466 0 0 0 0 0 0.304870794581588 0.181616548526794 0.29082070718323 0.505857401920408 0 0.26506837362967 0 0.228158670066331 0.0936074990285848 0 0.30032759153438 0.361121527788817 0 0.392903175437254 0 0.165879789384364 0.45092881062459 0.240261811225008 0 0.143815258778614 0.262383844161061 0.07664350639757 0.779876595409817 0.446137632835542 0.274105379469349
FOXD3 0 0 0 0 1.36587727095115 1.26857811693184 0.84472951259292 0.846758061564454 0.840842665638893 1.54943753243249 1.6719002185715 1.41469842610158 2.92120208331865 3.40880966754727 3.43046058055472 3.68639967507287 3.20578973122037 4.26341005875634 3.16742055450319 1.07640859277763 2.23019378894409 4.14452773165303 3.6768202752295 2.36208549292544 1.61587295285144 0.0285441169773726 0.257434309925769 0.237533126495435 0.965951212133089 0.853442408242574
ALG6 1.33775104752074 1.87983905260174 1.7254183405473 1.37276826791334 0.793025218141636 1.9178556220376 1.14497957628532 1.50896607675899 1.83223786987519 2.00311645956719 1.85908299214597 1.44873183412229 2.54873499742941 2.16625910844658 1.09480357593355 1.79546358427104 2.12780494031864 1.78614048187276 2.4992667798879 1.6154304227979 1.81026622661154 2.66607484262069 1.84942687023064 3.44633564210985 3.34184630842524 1.96096016584817 2.20845795264588 1.61572231956145 2.22217084758389 2.1986293017461
ITGB3BP 3.64415623913918 3.48457641700068 3.58958373803349 3.17905555808552 2.5269677112925 3.24516552717572 2.66393432994741 2.82395922864338 3.14091114210105 2.76958980435666 2.84902045611038 2.94043928601731 3.27304884043122 2.9678694911112 2.2548782005748 3.57852818078568 3.62470920222941 3.41109536418599 3.87459043035311 2.22521013672117 3.36704530412026 3.79672233373327 3.64242432597224 5.278802538435 5.27767981560906 3.74244822458765 2.87409462437483 2.40812216458819 3.09463469864391 3.24112628467963
EFCAB7 1.76700215420305 1.43228064662843 1.80278465237151 1.58501539856953 0.375338646554979 0.481080867291805 0.714010710246049 0.692470942511286 0.846053570463668 0.838128056438468 0.94960739277349 1.26206627314637 0.918320586511745 0.686271918944774 0.796634298537554 1.0163822119697 1.18975499163367 1.4843443999286 0.793533030844298 1.06855387712687 1.45689023829404 1.05918912274656 1.00272412014388 1.69328399018114 1.52055299666192 1.41019454801269 1.18022425957901 0.87592393229392 0.991769072777218 1.0145766796843
DLEU2L 0.199166625948022 0.237917312698096 0 0.43652859763988 0 0.803839535065652 0.508465163157013 0.729899019214183 1.01068675865121 0.49625882906913 0.774935036949782 0 0.830865378895656 0.596379896039564 0 0.555842653298632 0.533562351533656 0 0.99251321791808 0.490207614192655 0.511040885686872 0.867144485592284 0.465180437362663 0 0.296997674416654 1.65686243228679 0.170314797038906 1.00736775321515 1.52370747273955 0.854251837489421
PGM1 4.53145008437803 4.11197443310116 4.17181529601786 4.6364100127573 3.17517805717688 3.05920989315183 3.31337211836306 2.58299187673329 3.34049105823438 3.85081942153194 3.41747719662357 4.61696927757525 4.07627689033739 3.80984657060905 5.68710269166014 5.12513032832901 5.5251543140923 5.58562959292438 5.70537527101158 4.21477760151698 4.42318820070212 6.0347747570046 4.8108183819668 4.26458146760223 3.66397075204048 3.92250234291858 4.34788530336298 3.44032902112385 4.16962040033577 4.06905765555913
ROR1 2.15170622839935 1.64172173124547 1.33254181725383 2.36601440646976 0.449011923418625 0.247434179263251 1.20401547739989 0.342085907194384 0.810656150417798 2.02026038370127 1.02106036100986 1.93805614699991 1.44094688422596 0.57889138709071 3.51063284603898 3.94057083647184 3.64445622611283 3.92580008507656 3.86424558494218 1.82504475885476 2.81973970343249 3.9793302987477 3.58198989306936 3.86516659637744 3.7160031605131 1.87902346111288 3.06937221293234 0.743888895784237 2.26374956483971 2.06243605804403
UBE2U 0 0 0 0 0.18194978585462 0 0.150307507837532 0.0800361133127812 0.178680226394036 0.276724143889444 0.0862404117189139 0.385709333144634 0 0.47798707227773 0 0 0 0 0 0 0.17152454409196 0 0 0 0 0 0 0 0 0
CACHD1 2.91953840362085 2.10019723796916 1.60977387024042 2.071258118259 1.78749515268447 1.93007875070772 1.95059158854599 1.60602523137516 2.54182703442389 2.58955976981445 2.07934397418616 3.21917471725977 3.54141571581909 3.53770607718131 3.66908347410581 4.39336128145744 4.35936654751361 4.05996088856869 4.55927153760481 3.83693401132109 4.12695634179694 4.45548504497519 4.4950683238327 5.10387945435407 4.84861793323612 2.06133727508804 3.96160480833443 0.774544613762666 3.76910523790058 1.95584841335796
MIR4794 0 0 0 0 0 0 0 0 0 0 0 0 0 0 0 0 0 0 0 0 0 0 0 0 0 0 0 0 0 0
RAVER2 1.75833302862704 1.67483122111117 1.44833010172272 1.34060784208875 0.829876343807793 1.16864845322713 1.72830802471426 0.768235996158373 2.26260153238726 1.30709039946134 0.672351111987616 2.66277745017528 0.829560586076137 0.586244006382777 2.12924344533829 2.64239890910231 2.77114186027225 2.61600945068665 2.85328909238403 1.14908373368185 2.33319185338845 2.90185546979487 2.40581541452774 3.33847861288716 2.83416105057015 1.57973529541892 1.59201444323765 0.47010783217097 2.04784895005789 1.49451289622384
JAK1 5.46862567193055 5.49043535281699 4.92963952572088 5.01542174313078 3.35203247584202 3.21332706052916 3.12464244945057 2.94837096973703 3.5081243613842 3.83935497965465 3.44868823042533 3.7844725741325 4.16114599486678 4.10589594057413 3.49716524608381 2.78051378396402 3.37509088075869 2.80687256908902 2.76186181058948 4.73012908078914 3.65685099426345 2.60398827139935 3.14199837869432 2.48425416098935 2.22834463921002 5.46648682401443 5.23011845395396 3.80909541077321 3.96593200907091 3.7382598322629
MIR3671 0 0 0 0 0 0 5.85659484470949 0 0 0 7.00877594760796 0 0 0 0 0 0 0 0 0 0 0 0 0 0 0 0 0 0 6.21687775571239
MIR101-1 0 0 0 0 0 0 0 0 0 0 0 0 0 0 0 0 0 0 0 0 0 0 0 0 0 0 0 0 0 0
AK4 1.08228020884409 1.68622708955182 0.674742654606446 1.24773311617312 3.76078513751506 3.94381820626357 3.36994939506353 3.15173220202039 4.13496838419649 5.72059039515612 5.016768181321 4.22599979764069 6.15818350642197 6.08895356289053 3.85566086884007 4.33820332247864 3.43629511983936 3.4414462962416 3.69807397918904 3.03148694989168 4.16648247428518 4.15275129744887 4.03475275158611 4.2566031049446 3.43195184064864 1.22165439713326 1.99475710868544 1.67384583847812 3.27202766947347 2.48741688839305
DNAJC6 1.01302625883471 1.30546862672262 0.479056682172619 1.0657584093186 0.766369570613751 0.723568172126208 2.75009193044865 0.610756748449025 4.22268093149457 1.96454649855644 0.910424137742272 4.60227870589053 1.80862805376536 0.878982669432726 1.3202767069865 1.05634074675469 1.35795730979912 1.03475803291716 1.697226701368 1.35600291515793 0.927029438758823 0.990553390525708 0.852498298789891 0.86163146557295 1.03206556901842 0.769929115578992 1.45413377008792 1.45651705568735 2.43687874350952 2.16313801343092
LEPROT 3.72577387030631 3.65441262619327 3.87027593561828 3.89373108965454 1.86078009125324 2.73513004022084 2.5560197864186 2.5826451149806 3.27394400970682 2.55454219355163 2.55514617682138 2.85396771090236 2.87264754959687 2.30634391040671 2.99327038681094 2.86112562554916 3.84469697798798 2.85863752070687 3.43184355886323 4.73015625955397 3.4832353586083 3.38174988845875 3.01571521324061 2.90521994961413 3.13927629325261 4.09551095691472 3.24005935434655 3.96351111568117 3.82997130112495 3.96078969496992
LEPR 1.66228298830148 1.89328065638382 1.29727947257888 1.79551345662686 1.23917193441025 4.21539127135386 3.3023146636283 3.57447697179075 3.52634430004106 1.08238922209896 3.8951862702674 0.848464103792836 1.98296620314534 2.08732365689739 1.57157488342392 2.12980723828995 3.21186104608555 2.72855183572285 2.72797489485833 2.24183713346622 2.8371500460472 2.3679748581365 2.53978167268525 1.40626454061069 1.76028056953135 2.26934739226849 1.94717613696847 2.48700005241492 2.10052358133412 2.72424643521378
PDE4B 2.44882432245042 2.19542949571612 2.89202374770197 3.15234731548082 0.0498580962492526 0.0255711742182091 0.586409279066354 0.195018701965645 0.890143140280315 0.467589378766596 0.375143996875078 1.72009018014994 0.890220980317935 0.574827155010387 3.82335195313037 2.76714838908286 3.50068734659467 0.611620938876882 1.86703058717909 4.34502727986284 2.93355753142758 2.20237383664793 2.90978846209094 2.16924837912484 1.46232459851722 2.38354671046974 1.69207898090466 0.172733277582327 1.84213408010562 0.940358470504532
SGIP1 0.235371702648449 0.303741009599321 1.3308050425123 1.51288928674695 0 0 0.0799247381913934 0 0.0954802377855055 0 0.0183239542337559 0.120932352401362 0.114092453626211 0.0886043251079602 1.28057629472092 1.42467490140495 1.92590829809717 1.19877700728981 1.16929007593046 3.01195714155345 2.8859706118356 0.955830562897489 1.79166406474555 0.10767099872152 0.105352898547983 0.922901894474465 0.360474406021742 0.0833027019264499 0.255190104840383 0.0913338424085515
MIR3117 0 0 0 0 0 0 0 0 0 0 0 0 0 0 0 0 0 0 0 0 0 0 0 0 0 0 0 0 0 0
TCTEX1D1 0.355591422792781 0.276980162888771 0.456445561804358 0.431927778731993 0 0 0 0 0 0 0 0.130130643890484 0 0 0 0.106348989590937 0.306530568884752 0 0.143662470270347 0.0999922431323659 0.118568639117727 0.0777294675179113 0.0936796972109389 0.585685590595601 0 0.325542995568195 0 0 0 0
INSL5 0.184287912590903 0 0 0 0 0 0 0 0 0 0 0 0 0 0 0 0 0 0 0 0 0 0 0 0 0 0 0 0 0
WDR78 0.912002902000386 0.842861400681116 0.66170673781691 1.04446406651325 0.114292256093729 0.226668820352802 0.339233181251627 0.096067096326491 0.162904786454525 0.174050974462296 0.200013369412224 0.392896582922045 0.234124809576658 0.164503116628816 0.59575665895709 0.212548172943056 0.470078669963124 0 0.301973874301983 0.250471701469121 0.458044915937024 0.373111398298763 0.30754626761909 0.547105278548179 0.281287561328299 0.824634267855577 0.305488472369244 0.332587644374447 0.385673996951738 0.597096333687397
MIER1 2.92058485904556 3.16835321093424 2.87328759160782 2.64423701099933 2.13119764492748 2.6310483899499 2.34388816687918 2.54261960699163 2.91071539550256 2.87368132252601 2.47929783021023 2.58701447668597 2.85759887908259 2.94972167756984 2.09507373848577 2.65982867991316 2.6439669844994 3.32169868813754 2.75792784849231 2.97784956106805 2.78426525892042 2.72959192335011 2.6679534186034 4.22655476929334 4.0374173663994 3.39036227728298 3.11821019891193 2.42845062621952 2.91288742061702 3.00614001006548
SLC35D1 2.29993037583125 2.58404369236008 2.1137971644941 1.84621648451844 0.935194946532925 1.22875713419426 1.05039721363622 0.76265667114004 1.67362426072006 1.45308029272823 1.15657783204936 1.70678249106678 1.45016341734317 1.31556043402349 1.05045990483056 0.999344146049813 1.36047103483592 1.66420064528308 1.12680770314203 2.33777958640931 1.15800087626034 0.856898070031407 0.808180731623232 1.1184926258694 1.29017075979226 2.61360472875715 1.70930387139696 1.09120559470571 1.92702033347501 1.60426113947611
IL23R 0 0 0 0 0 0.424502920383775 0.206293134186166 0.156285287247517 0.664926958232666 0 0.246176994296176 0 0 0.0511327580783878 0 0.156242565564857 0.296083800100712 0.319195930426629 0.411136592910027 0 0.141360850579681 0.341380086574762 0.0340567847085534 0 0 0.486226270881825 0.0703797098923986 0.484773344437679 0.291167383307102 0.264573661358401
IL12RB2 0 0.0325799217908263 0.181140725200203 0 0.138857709794996 0.164585496619967 0.197470388510569 0 0.715129879676021 0.0372850784379904 0 1.47952548664479 0.0342733374558893 0.0351648485534254 0.273608983048622 0.379889293902556 0.659139080224258 0.590190001535399 0.899918059919488 0 0.186482809090178 0.754143520921851 0.209273680419444 0.667694152548296 0.572157223864556 0.107927919152852 0.0668992838680356 0.155655985460817 0.0864680231871022 0.112737625654681
SERBP1 5.58313392866242 6.02850285034971 5.88200714532077 5.26686148394527 6.2174052252273 6.19591054903862 5.98721852737395 6.16696243313553 6.30050997825643 6.4374957553537 6.29422004672924 6.4650390207348 6.76325221054611 7.01981309195895 6.04558276001964 6.57600053296306 6.49206307332656 7.06915435057719 6.73987509898568 5.42280485131938 6.08273026115459 6.83631550877212 6.53236060113285 7.51563676826979 7.4717158531166 5.6449925857857 6.60935901757673 4.53837054302298 6.36263119225524 5.80180792972629
GADD45A 3.88937619140311 4.7290360702142 4.35256786656349 4.13824926988741 4.20177498747737 4.54514673775208 4.68464484081247 4.88508622529017 4.0730404189599 3.35827668886734 3.85631845084523 3.76188095362998 4.44065326615561 3.72348211080696 4.94277721612497 4.04503226146461 3.75272718627741 3.2126720513462 3.46120111331044 3.95945487891788 3.84324020233431 2.86846157354923 4.00415977913551 3.69658368353171 4.3623576669785 5.12466312563212 5.16625348368053 5.84998175092489 4.62690633069132 5.50910356942699
GNG12 5.54829789734934 6.39295962261547 5.68948367949656 5.64445334191969 1.9937504340597 2.47919692552814 3.29921534634348 2.67167381331555 3.61482761033223 2.81186350527794 2.70052849664276 3.79220984655652 2.55425484446244 1.99059187258758 3.09278757987872 2.8141853456927 3.68135930490831 2.07983888066667 3.06806196463673 5.51928713343951 4.01507824484097 2.59227523128776 3.34917700153351 2.63436790234349 2.86881317336926 6.53692012211753 2.76594415906362 3.00240549082583 3.43355105807372 3.70462854445179
GNG12-AS1 0.0982222618600938 0 0 0 0.1703942818968 0 0.104500245447413 0.037055056884332 0.239332046383081 0.0688672376756049 0 0.0670635891635478 0.0630765594684743 0.0647268500254167 0 0.238770965401656 0.110452114379675 0 0.144799507876535 0.366728979411406 0.282054244024073 0.0397114266733286 0.154123018209719 0 0 0.369276624496135 1.1100491440157 0.78114397514003 0.511211964747819 0.516920834790692
WLS 3.91500453577585 4.41808872631441 6.05193975752839 5.29430828428347 3.9177468032938 3.92776374243075 3.66291185982073 4.26953441085542 4.03395152579817 4.57970512985923 4.17926421046801 4.23937512691442 5.27733018046102 4.26835204561889 4.53988462987339 3.73595535401226 4.41293730089976 3.05817793479155 3.16961398698963 6.49673236624695 4.36726621481518 2.99333923358596 4.0590523767804 0.552202933738098 2.64853446984682 3.77320515698557 8.29298415397593 6.35660514527049 7.64984535230601 7.05083904142409
DIRAS3 1.14115154916296 5.11951803535503 4.85387591647871 4.43156279045411 0.341500783606953 0.29877443024862 0.838965478034627 0.456820865170409 0.427018248629806 1.08026197640519 0.681128980702439 0.62375825774896 0.591878527660001 0.176634259003302 2.85935537788537 0.527849040476457 1.35434495594822 0 1.35721416329871 3.6236913123535 1.93495801758978 0.26276628009124 1.09084665721906 0.162643166583739 0.158726088686976 5.13507923583267 0.173238750222423 0.24735153536757 0.583153188864151 0.387861000708348
MIR1262 0 0 0 0 0 5.68159543901269 0 0 0 0 0 0 0 0 0 0 0 0 0 0 0 0 0 0 0 0 7.13466247161077 6.69016563567634 6.93131666432066 5.83840220820872
RPE65 0 0 0 0.0603684081419087 0 0 0 0 0.0719224413307278 0 0 0 0 0 0.15110415870178 0.0617088817661923 0 0 0 0 0 0 0 0 0 0 0 0 0 0.0433669046262781
DEPDC1 3.3448213971028 3.93720312919264 3.77309963511301 2.56984345926892 1.73255141471879 2.45115571127906 1.97036408546648 2.0852002800102 2.66002043052014 2.84296877812932 2.28154989336664 2.59209100975547 3.54649940052895 3.16023448702344 1.51238872227902 2.60022692881217 2.64175178341892 2.68918060863072 2.73931023139046 2.20224530882408 2.52269356870009 2.85949254539278 2.62967834891545 4.18730060048665 3.87917641964206 3.72993337856616 2.35552095000058 1.60635694314537 2.73326755935476 2.79384803462358
LRRC7 0 0 0 0.0243368439015572 0 0.0155987600277288 0 0 0 0 0 0.0232989341637984 0.0219485626457282 0 0.0316512448640835 0.0613928562813348 0.0256512522229096 0 0.0506134170965803 0 0.0209151891866964 0 0.0326291467112899 0 0 0 0.0428385979235489 0.107439075019941 0.0913546968179336 0.017414275021164
PIN1P1 0 0 0 0 0 0.11492200593782 0 0 0 0 0.100970114752027 0 0 0 0 0.0926763054561865 0 0 0 0 0 0 0 0 0 0 0 0 0 0
LRRC40 2.67700752498155 3.25514719178127 2.8031960326267 2.67746539488242 2.17657171181047 2.91010902195999 2.18459451060401 2.26903913272929 3.02294477565998 2.94271717216287 2.80069700261992 3.1436187201534 3.12153600384999 2.83876221804511 2.70725751859339 2.88017025498573 3.16456425847854 3.85204879106203 3.51268200333955 2.3694804428966 2.64549416114948 3.5728775448819 2.83134626413693 4.2743362172138 4.1748697707444 3.68973525823448 3.44587896213759 2.29839145094778 3.77381703169216 3.48160894299005
SRSF11 5.24184780878258 5.34960235722969 5.53606222797972 5.55983745572327 5.71051166684505 5.81484006130053 6.42078722630813 6.60414695639755 5.76856811002047 5.56182100412574 5.81138111617808 5.82628916020678 5.82768694085613 5.76211224529353 5.62225100014834 6.38911245648023 5.82542948811976 6.21935247655767 5.89971943947772 5.63656372157822 6.26050183238674 6.03755134655695 6.31256353083456 7.6675089826382 7.81875471540727 5.60777415163679 5.54712897520692 5.51783943111583 5.6562475099383 6.04831684665427
ANKRD13C 2.42921155123509 2.61454024387248 2.56440987579995 2.49252491517283 2.3175153625552 2.5909085610598 1.78792971574838 2.1263352608471 2.76864379629819 3.00639138757765 2.56475617099521 2.22907412108433 3.14171070857969 3.14960731354945 2.0741765795031 1.97542108489037 2.34101793488069 2.29393544384422 2.44583527212943 2.83084550750722 2.45374933999395 2.43968696044212 2.13959064228192 2.83930055251915 2.74608699171193 2.88129264184796 2.92577920092768 2.23286947203843 2.90243444918729 2.77430423592883
HHLA3 2.24257811785105 2.56073696151912 2.34539069771366 2.77810972947411 2.24717103922369 6.85762027627561 6.14172501171602 6.70321146739115 6.13424764087392 2.04900685889324 6.79253003271358 2.26391778603876 4.90903380950809 4.86918048389952 3.05420424188771 8.34768337101344 8.08612029822321 8.11923165828526 7.9029116912152 2.27583248595855 9.24251914653708 7.87708163579799 8.50897526446563 3.54453484356596 3.26664713589362 3.72979202155997 5.97188608151061 4.00109062578376 6.21518739102884 4.92162198777027
CTH 1.57008885048439 1.82147348751655 1.29841784635138 1.18477539191329 3.02442252252131 3.6732850451686 2.56439280276006 3.50820044018826 3.10714550149263 3.20576940380873 3.31904270673207 2.38231587291049 3.66473312851775 3.57614720616894 2.85096140224703 3.01469807087617 3.22024171868633 1.05265933709376 3.08355548898225 1.61395591260071 3.02227370185167 3.25409512047398 2.87840754088267 2.66012542600622 2.61006455059485 1.36129112454726 2.97547611451047 4.35043359736946 3.54929951747062 3.38284982579953
PTGER3 0.470617034280973 1.44101064857834 0.561302671845662 3.07751476067076 0.108529541746511 0.0613777859703636 0.285654335534302 0.220217259277463 2.83680074012345 0.388670079876489 1.86982403921549 3.87671338528143 0.180284102182784 0 2.90268140969378 0.134212658207244 0.549337965822448 0 1.71359904546722 0.241518057549439 0.133954854653648 0.234821338959843 0.18235541749489 0.404551122637246 0.294166072098386 1.69201647148673 0 0.412654725159919 0.0591006374697131 0.184899774320527
ZRANB2 4.02249210140117 4.53876783431706 4.14772186165241 4.58141753489171 3.51146803927587 4.22973403051132 4.25191598243039 4.40786936373665 4.50613855419323 4.15651796874821 4.08588349899602 4.24342536189527 4.54263570161076 4.56088611152954 4.03494638775032 4.5937959543816 4.50568771893437 4.54992171265526 4.64284017478669 4.76187031863884 4.74148316606789 4.50364131560295 4.48345465532403 6.11382341301279 6.31995205338803 4.72000478695481 4.75090658849175 3.97477708233952 4.56062325484156 4.68160106078223
ZRANB2-AS1 0.572561812061829 0.772331625502922 0.332852267522308 0.57366924048991 0.11951979494565 1.63078287139925 0.761399322620781 0.366138097123348 1.50414746683159 0.856525228325159 0.953011138390249 0.259159176408237 0.745638347763897 0.814134473591679 0.532428679704983 0.651707056991544 1.86802689353867 2.30806375404891 1.76458819769876 1.06948908016418 1.0419158025966 1.78250921455877 0.808307610556987 1.77894025361843 2.01700612944047 1.49664641376227 1.23912304171677 1.42067641921556 1.72558848228392 1.60416148929127
MIR186 0 0 0 0 0 0 0 0 0 0 0 0 0 0 0 0 0 0 0 0 0 0 0 0 0 0 0 0 0 0
NEGR1 2.77987743565913 2.74772037348274 1.88889323268745 2.15705664905653 0.0668401954947867 0.0510933509842023 0.078827588706745 0.0139623550441605 0.0941779554324389 0.0263197655260948 0.0299873878777088 0.811786662607644 0 0 0.398938055819501 0.407922645879972 0.682401601926988 0 0.291196858726616 2.12317616632455 1.13035763052911 0.334370334853805 0.481444650522104 0.364008690629192 0.671308773225556 2.39312235941634 0.48520422276258 0.0348045077967393 0.157840530546563 0.0754571914756521
LRRIQ3 0.0762427483658613 0.219601612532165 0.194716202346923 0.0547109717097784 0 0 0 0 0.0967308888696346 0 0 0.102246392279263 0 0.0502396377391566 0.0704016937958946 0.0282329084954616 0.140029961262577 0 0.183008765944651 0 0.0624746039106436 0.174669748663772 0.024788868890356 0.090850721162108 0.326449909427183 0.153294304595659 0.185227178776938 0.0357678905484643 0.0832856799297483 0
FPGT 1.55140773453367 1.64621335800964 1.57499277223604 1.31921327547989 0.654523529727548 0.902559864102532 0.742865964774665 0.898797308561614 1.24110187163389 1.01278318469829 0.984690690889355 0.812665794128812 0.94682142336777 0.929660732757974 0.797750120818992 0.68308826104235 1.1266755670358 1.2381998811939 1.1104300641863 1.27123441966593 0.856663860212289 1.08779547140506 0.68011817851494 1.92763481119331 1.94841769582415 1.45445492764928 1.29054826034684 1.15869894826442 1.79776422911689 1.8949302648876
FPGT-TNNI3K 0.105693094716437 0 0 0.199416680548643 4.52804336313528e-12 0.0484041647348383 0.0738853415749323 0.0405067254968979 0 0 0 0 0 0.0583695608526452 0.463613041117493 0.103638226380416 0.288032479219306 0 0.000217293903756909 0.109340231136219 0.110571045975141 0.377223720682913 0.124383988719834 0 0 0 0.00291062785404395 0.173425538329001 0.131663493804767 0.453697723770461
TNNI3K 4.50113458044012e-11 0 0 0 0 5.12548240610386e-15 6.40685300762983e-16 0 0 0 0 0 0 0 5.15586015123613e-08 8.96959421068174e-15 0 0 0.0715610073458363 1.86114915405187e-10 1.17781333202652e-08 1.2121934469832e-05 7.1481259005949e-12 0 0 0 0.0875049333857206 1.21945157058219e-10 1.39267468903111e-06 1.27501794638677e-05
C1orf173 0 0 0.026425441052939 0.0211625839205256 0.0266707597512267 0 0.243503356477807 0.116438752805437 0.0252676878459993 0.10084406613975 0.0236148987890469 0.0794421498250434 0 0 0 0 0 0 0 0 0.00608671240530544 0 0.00952309435880457 0 0.0691637532847577 0 0 0.0137743984448383 0.125448898608783 0.0151377071255067
CRYZ 3.46526926473798 4.22156005537531 4.25325563413887 3.70257997705627 2.58157299778447 3.04249375700972 2.77280835469072 2.7685082991742 3.0237929355212 3.55039587927739 3.10083807956565 3.02302109497337 3.86877564713624 3.30223276452928 3.14016677100294 2.97041930831363 3.45299861610461 3.38030416753063 3.61242327518699 2.89709518050789 2.80816672482327 3.71886572777724 3.10050676131558 4.73662110960071 4.7503277998256 4.09069255759843 3.50578932791007 2.97306384751932 4.49916343455961 4.29091092174404
TYW3 2.55198597050605 3.07643766831959 3.14443636680246 2.40722764869088 2.23099916622933 2.68788485005376 2.63598882468172 2.66146002860562 2.976103303865 3.08663432671287 2.76823303145702 2.74579880884521 3.38124598932645 3.01745161963648 2.730792096524 3.15589815670552 3.04142173074765 4.05460540320336 3.15656974255922 3.01284753183779 2.9808917541302 3.46156784801854 3.18872532042819 4.80840564572738 4.92906189279043 2.99539768320849 2.92076395747929 1.51132634357289 2.88981421975658 2.5352641772196
LHX8 0 0.0568947839870893 0 0 1.00345831977241 0.683056811287774 0.689951245508134 0.598953979178679 1.09294483760275 0.299147341479887 0.277033742511457 0.238120376173559 0 0.176089113726436 0 0.101186672031168 0.104262040355468 0 0 0 0.0386009513393975 0 0.060016384421873 0 0 0 0.324029436093262 0 0.523016890734052 0.183059597775381
SLC44A5 0.0441768418681545 0.104814213478983 0.0969729035169098 0.0781934969965007 0.82754021210075 0.830927019012322 0.634161092162333 0.873425015905377 1.0334265256737 0.643513595589825 0.530593174980253 0.418371319344824 0.350259607153573 0.478370276369282 0.683523095942432 0.540259431208916 0.330567578180794 0 0.280162910285059 0.111872105112728 0.49261617634367 0.504314279784074 0.459301507908529 0.358674195928071 0.243550882359027 0 0.210584618771291 1.04342850214312 0.26898405807101 0.468622935188444
ACADM 2.93338190287951 3.27255476754904 3.2926374725098 3.45645134452953 3.14874216615042 3.47263073415795 3.37861704711628 3.38649368419124 3.87712581954407 3.93995996503921 3.81622080854746 3.66219410391318 3.59773376896754 3.13707720996112 2.71940251193326 3.56197370678714 3.27735547605973 4.29203812802771 3.54094478549309 3.46716207735249 3.25647478990589 3.57684861200994 3.47004221637435 4.91576945502598 4.83593922853446 3.55766740686058 4.29232531431579 2.35507830215639 4.35426172580722 3.79112641363692
RABGGTB 3.56793478647782 4.32580373414646 4.07380309904454 3.28407580955039 4.36534959744511 5.50215235446637 4.69315795764125 4.9596820702417 5.38715916495884 5.26592441338602 5.33187716036905 4.4449452967697 5.39627938893118 5.63906426360731 3.60269441167592 4.52601871722008 4.66245048630328 5.02329084251668 4.77197534810783 4.3429386924711 4.2893475840902 4.79175157038385 4.49203903170826 5.12228342022569 5.21793250196244 4.38088872343784 4.46843995265302 4.22598437871361 4.91158133850438 5.12975284681872
SNORD45C 0 0 0 0 0 8.53556699708621 0 0 8.4398101106851 0 6.9879802069833 0 0 0 0 0 6.68345785660387 0 0 0 0 6.75624940446052 0 0 0 0 0 0 0 0
SNORD45A 0 0 0 0 0 6.39256128632874 0 0 7.28851544859454 0 7.36712640184926 0 0 0 0 6.24959513997027 8.10318288132074 0 6.52177944057469 0 0 7.18139082236616 0 0 0 6.5724076792782 0 0 0 0
SNORD45B 0 0 0 0 0 8.75554524785798 0 0 7.66331615233226 0 0 0 0 0 0 0 0 0 0 0 0 0 0 0 0 0 0 0 0 0
MSH4 0.0335006715045607 0.0798986675277432 0.058939854556233 0 0.170958242203764 0.0603800301018479 0.0930002964533184 0.142446114628046 0.0285608071719089 0.0463252332820321 0.103944730348473 0.172849743942604 0.0838602315061309 0.0436475720003959 0.119924908455263 0.0484959589917658 0.0252167934088338 0 0.129068130064846 0.133119733418044 0.0408343710828342 0 0.0426164637107675 0.225330464537934 0 0 0 0.148689459958198 0.141177713500687 0
ASB17 0 0 0 0 0 0 0 0 0 0 0 0 0 0 0 0 0 0 0 0 0 0 0 0 0 0 0 0 0 0
ST6GALNAC3 0.533031022624524 2.17139900312265 2.4228304111142 1.16630410578559 1.35650443890879 1.49084734769738 2.25070392641388 1.57689939022894 1.45303286815491 2.90949471297073 2.74648261173019 1.93007875070772 1.57526875870273 1.25720980502545 1.24341317486085 1.70979350597633 1.83256600416009 1.82333360861752 1.9262347864413 0.133861765865088 1.21334728173344 2.25399229074552 1.67872547823906 3.48877205929985 2.88120452787092 1.49127333704714 1.09243749307157 0.688431045641249 1.67693533518477 1.54082083090617
ST6GALNAC5 0.899327240866817 1.22279837981933 0.355335449155882 2.26920075274031 0.640821725365953 0.951620616872519 1.13974451735578 0.462589498308579 2.78985859784411 0.98713528666202 0.42803623559832 0.801546910287473 1.06770754610373 0.441619456212149 1.24651753940942 1.04493961724991 1.4896097255335 0 1.69683959001365 0.489201745191318 0.799144515260278 1.47397908501269 0.873145428344898 1.20983387500179 0.631339006870037 2.18440725869306 1.31845568049263 0.369604953394377 2.30208796724629 1.26579692475975
PIGK 3.50539555325999 3.65098278469561 3.41541931209417 3.21330217250404 1.47761516342355 1.67736390916374 1.54058280824098 1.71550684338915 2.21017687120701 2.11081088380766 1.8672125039672 1.91636963262493 2.43139831500753 2.06852292254494 2.22932950645655 1.9047576782316 2.56730692571071 2.42909904535526 2.48185173093521 3.52500393023092 2.50824101391006 2.38685232336569 2.31011904556341 3.26542939449548 3.20047610442013 3.96275259605743 2.12993249569742 1.20032857273934 2.7167297594272 2.45425487067955
AK5 2.95890761825281 4.31381178812114 3.87637942354714 3.09977826636952 0.580703154374819 0.60979088728973 0.528613323938082 0.792669642866863 0.395046342826293 0.17444732733504 0.432322343495848 0.209994781557891 0.160770491126253 0.277094463678401 1.73459907710325 1.08247097663473 1.78930357789902 2.41920177384876 1.47188457285842 1.60719062451341 1.35845815472203 1.60236185663085 1.39392684719835 1.28855937372968 1.02159343288347 5.17758298433422 0.432976505782674 0.201192203439112 0.296020347745876 0.190339252269838
ZZZ3 3.10156435890793 3.82490020441543 3.45552844373296 3.19890898668424 2.89414645086397 3.02549484794733 2.91546544818701 3.20869204567397 3.2437772181175 3.49743353443273 3.22653473236528 3.02138733511445 3.7694967125154 3.76572567865991 2.80747239387107 3.32601810308501 3.03487069670741 3.44426950241348 3.06456041597121 3.25792484018801 3.15198379726983 3.31556767938917 3.32065363240823 3.5609594583376 3.78520526795565 3.7370810051531 3.85614910231841 2.24545915383733 3.51730089290288 2.98375064835492
USP33 3.98889369201587 4.14769744361387 3.99523123356564 3.59701860166972 2.73880890169257 3.71232064074163 3.47994190147713 3.61926039849438 3.84150019158184 3.57147052259347 3.95426146288529 2.99469556960548 3.83053929130587 3.83308236068071 3.18335629284957 4.00977712161153 3.7274303994409 3.95106552525219 3.63275678753406 3.68388730406144 4.24331110440585 3.89425512377868 3.82493074529249 4.66933296545107 4.51232171435976 4.38722466201514 3.40347497554851 3.69895186553541 4.24318921977577 4.06613225533863
FAM73A 2.22538908214657 2.42024253934013 1.73801549403877 1.856153087218 2.11362716252515 2.80220562716837 2.32804942944695 2.46917747552517 2.84176585496126 2.34360680099489 2.61349864971271 1.95379416127339 2.51574776965092 2.25309675743481 1.35660021575208 1.86437040157588 2.12559159422269 2.29545855518118 2.15477437195 2.1482247813212 1.98069438002686 2.12521465676644 1.71565619570406 1.46240313119571 1.51168055673977 3.00733904600816 1.92888950504528 2.91754441678513 2.74378853068933 3.13117294560149
NEXN 4.06957328744819 4.34049105823438 3.61316621818962 4.97353321543287 0.379939184817774 0.651200058633583 1.20128255352051 1.00878087678799 0.453660853908729 1.14135431037001 1.09180136921767 0.606514242638392 1.11576572757806 0.760070174294815 2.55902919559278 2.58950943525828 2.07809400633809 1.84447001866681 1.3837623446634 3.40236473270053 3.36099347464297 1.22249546730206 2.94810553684795 3.40779052430239 3.39954163424637 4.29322332298252 2.24627126036442 0.639425744652 1.9741952146448 1.64700129673819
FUBP1 4.82222027162153 5.56514626319517 4.86722931033902 5.03469113462864 5.11361299479012 5.12975696745651 5.25486988824991 5.54944430961285 5.46124041077425 4.98057831875732 5.05354581772798 5.3004715405799 5.90356134510233 5.78848735250773 5.68503187270908 6.40482309884041 5.81601851820349 6.84941135652245 6.04094720994715 4.584655895447 5.59212211374264 6.24092867973023 6.10091459149365 7.08685805555234 7.16047653641289 5.45946440678836 5.86299434554386 4.7248685146864 5.45352087153269 5.47205554807371
DNAJB4 3.73921084365787 3.9092258705124 2.85228455035763 3.92093160395038 2.1584048942891 2.84192080267728 2.62260008584657 2.86291948455024 3.38675163752202 3.69908516863772 3.35505433326976 2.35384550306285 4.09772876920105 3.82648747334703 1.97429067906541 2.09812980381133 2.56820969373607 2.26758673344308 2.74283622256899 3.08557082200255 2.93080545008152 2.33300861293426 2.7316828837467 3.91825264538742 4.07391446801355 4.47827940406527 4.3273568284465 2.16313157120312 3.39478712517407 3.17742511938931
[truncated: 9,171,070 more chars]
