# Supplementary material for: Unique molecular events during reprogramming of human somatic cells to induced pluripotent stem cells (iPSCs) at naïve state
Source: eLife. 2018 Jan 30;7:e29518. doi: 10.7554/eLife.29518 (PMC5807049; doi:10.7554/eLife.29518)
Supplement: Source data 1. — The Source Data files include the source R code for Figures 2–6. The R scripts use the data in the ‘Expression Data’ folder with the relative path. The ‘Expression Data’ folder contains the non-redundant related gene expression, methylation and histone modification tables for the main figures and figure supplements. [file elife-29518-data1.zip › Source Data/Expression data/2nd.reprogramming.lg2.all.fpkm.txt]

hiF_r1	hiF_r2	he0_r1	he0_r2	he2_r1	he2_r2	he2_r3	he6_r1	he6_r2	n8_r1	n8_r2	n8_r3	n10_r2	n12_r1	n12_r2	n14_r1	n14_r2	n14_r3	n20_r1	n20_r2	n20_r3	n24m_r1	n24m_r2	n24m_r3	n24p_r1	n24p_r2	niPS_r1	niPS_r2	p12_r1	p12_r2	p14_r1	p20_r1	p20_r2	p24m_r1	p24m_r2	p24p_r1	p24p_r2	p8_r1	p8_r2	piPS_r1	piPS_r2	n24p_r3	niPS_r3	he6_r3
OR4F5	0	0	0	0	0	0	0	0	0	0	0	0	0	0	0	0	0	0	0	0	0	0	0	0	0	0	0	0	0	0	0	0	0	0	0	0	0	0	0	0	0	0	0	0
LOC729737	1.56795911666663	1.81075155876013	1.69484899905567	1.71265740454835	1.50166842946114	1.66207330353021	1.08594126884929	1.8595680813501	2.16926762395411	1.71943317928203	2.10530931224056	1.91617469785351	2.15519548896136	2.27638946450286	2.18102938024132	2.15759997855595	2.20412819333142	2.21839681114338	3.14114337271011	3.07204061183577	3.07938664522557	3.09664137093763	3.1624001913589	2.78298930053761	3.10575684742968	3.24685192513356	2.80250964437615	3.20971692583625	3.5904103978398	3.16190702564442	4.25885807646796	3.5825319177539	3.72053020340507	4.14337709113315	3.75183859320636	3.79571500650173	3.88300490036218	2.34502444030045	2.61203160202765	4.42580838828323	4.21112124838399	1.70085692960525	2.49880996309764	2.36487214556823
OR4F3	0.0854798610575881	0.0448461978894984	0	0.078722131019323	0	0.0918444179347889	0.244673987160318	0	0	0	0	0.214870834003905	0	0.107720806569946	0.0380340814965091	0.230567023477992	0.193262058798761	0.0366964538089133	0.148869043531001	0.181302319168317	0.220809122490735	0.068455645629848	0.171264482817434	0.0950049869154173	0.124133821337114	0.0613924415042405	0	0	0	0	0.0558275801004375	0	0	0	0.0502197131241982	0	0	0	0	0	0	0.0478669535838867	0.0382840374383062	0
LOC100288069	2.63008390477598	2.74333830949176	2.66774455642815	3.06822194059805	2.93983399937944	2.94524436195148	2.69883410421546	3.23953246686196	2.8881782348976	2.21224870432545	2.64672717973858	1.92406567112339	3.16626714378863	3.34733399672806	3.44615034012909	3.4303762749896	3.52998331865105	3.1712532722258	3.50128626871061	3.70613266526296	3.47296858967779	3.3105029963417	3.3679650764758	3.50977183791459	3.34775635333471	3.37693906123493	2.39899604531881	2.41698832644699	2.6374178122311	3.12989953427612	2.64334134433025	2.86303251819751	2.70090796315102	2.17773604899779	2.47927713238926	2.08649845925243	2.37513676652396	2.16149753778525	3.02139088877371	2.29148863289236	2.17881979236567	2.55703751229858	3.26459347712565	2.74456585470788
LINC00115	0.504176965647738	0.813744668128277	1.06708107906955	0.678845342968819	0.662385996177669	0.942177414866073	0.32177920107609	0.609213140743882	1.20094371153594	0.561622344313933	0.564795672629943	0	1.71346267760107	1.52043733545452	1.2369640003269	1.156001746963	1.15431748295376	1.12287146908839	0.77515676376702	0.730669515919125	0.715715053839648	1.15896386865167	0.923935648556803	0.828525162757342	0.878851657582504	0.853775335013108	1.26882361121297	1.06437933763976	1.20966546519992	1.03319391421362	1.85194688316997	0.896673305924157	1.0626191072035	2.14984465052052	1.48695630338473	1.62908612583492	1.25835610354419	0	1.2619880725875	1.59440045073632	1.68561278655897	0.240071264361198	0.441486666681571	2.16458678377001
LOC643837	1.6555853889029	1.61046384518116	2.3368831957518	1.70392903661444	1.61516201397939	1.51938086928747	1.76857393218281	1.21138606167943	1.28801593681433	1.57697192744163	2.63291263046967	2.6872622931251	1.94478349866391	2.09411443234933	2.11699346968456	1.72340565609035	1.45829275170205	2.00450139223494	1.474768285632	1.54822945361087	1.3467583722268	1.73462075289292	1.69836518551477	1.61747716281707	1.72186696307974	1.74488441501254	0.399061690995709	1.37447197559247	0.507132941457992	1.25758999442246	0.481259669944616	1.23251341019806	1.04341450293841	0.815614774554431	1.0216076454375	1.0133050287454	1.39374018010752	1.07327869267208	0	0.26583292268977	0.387841153828709	2.25761111311824	1.2822144126359	1.41232087310472
FAM41C	0.743855297946224	0.847450181853403	1.03676354045603	1.00641293218363	1.05898832674417	1.05577178408138	1.02192028620803	0	0	1.27299063519871	1.47948409723773	1.43514850474009	1.09137487384917	0.734735195663341	0.511979040310944	0.598028791368027	0.474748560877171	0.650692882041349	0.436257802533506	0.419643516818233	0.563754613960718	0.420616061133656	0.322708093472863	0.547483391279331	0.57615639920936	0.514166708383534	0.462766420088218	0.183289589423948	0.37960765504546	0.438560071446457	0.2349463843318	0.111608942667422	0.266934025303633	0.104979354708305	0.0987178761471493	0	0.272370827717368	0.578476976798554	0	0.164178699679574	0.451506018019076	0.420188093023778	0.340679616742809	0
LOC100130417	0	0	0	0	0	0	0	0	0	0	0	0	0	0	0.328006905854704	0	0	0	0	0	0	0	0	0	0	0	0	0	0	0	0	0	0	0	0.741110556250721	0	0	0	0	0	0	0	0	0
SAMD11	2.30225470224384	1.97439715115968	1.86207045764515	1.62908146169628	1.33877809201139	1.17685251469995	0.933232696240941	2.00889200292253	1.70807684962172	1.71082516451099	1.72412198712444	1.17564595162873	1.8960547984384	2.67525364467086	2.6652654152911	2.40106518198171	2.4562252752871	2.07364888166241	2.42882310093192	2.40551591944382	2.15948710500738	2.5711840982697	2.5771580895957	2.22143477235777	2.4746878277017	2.44443649281767	3.27241293289789	3.95361911692413	3.42905484421622	2.92888571607229	3.93128593037724	2.78809055445979	3.2094377688415	3.28546436438704	2.82073652651227	2.89378544278121	2.83878440058684	4.23044129050343	4.17661798422943	3.25872845454277	3.41903048789684	1.12214258422045	2.28198601865956	1.65527854700331
NOC2L	4.49350003425967	4.56752719480762	5.06264414514129	5.04396124591192	4.41544094663113	4.69198633204962	3.58513080532502	4.56158275569523	4.45327392689141	5.08545864960905	4.72659692351208	3.91934961773794	5.97667294791938	5.93693704639446	5.89357821050629	5.83003977608083	5.79676385790444	5.45242411437828	5.83045055757923	5.97862352302968	5.55285965130495	6.12669621410018	6.13330253148998	5.69833239995267	6.18784690943957	6.12049295127324	6.13261591170453	6.46580962228255	6.05390850936958	5.52826812102722	6.14210501454706	5.10610958163489	5.16266523856533	5.98125673370346	5.21755257195152	5.46907846609679	5.41043947916678	5.22972249622528	5.14156766941663	5.70927133348168	5.58794999197479	4.16580745027432	5.87263425340623	4.5286588280476
KLHL17	1.98913900736823	1.8425766307707	1.85769839821607	1.65822519543157	1.91417031157869	1.6768044819704	0.626176507251455	2.39700337229361	2.16644230312373	2.52462288760966	1.71991062962426	1.06832686143451	1.96021142630549	2.45175708919164	2.34854970925693	2.3760152669508	2.33180265387468	1.87320292542369	3.16662868786768	3.32082401081506	2.72292717599341	3.56499999098056	3.62654426853764	2.73874622322944	3.38540342554095	3.29727213478307	5.1178487779015	4.87508213305203	3.95180224362448	3.44530161768761	4.65973621962071	4.58889449284325	4.8876178731945	4.91490889234725	4.46262169131223	4.33442525757026	4.37741531346574	4.53112565190698	3.84225478920535	4.39539874926356	4.29746290534575	1.17542240324484	2.68871525416288	2.46455065120049
PLEKHN1	0.450035636293745	0.451587251709308	0.419923918358916	0	0.209274928310568	0.0986191172261446	0	0	0.300379139537139	0.327933348573791	0	0.234359067374311	0	0.253259568006706	0.381754040742414	0.113959014419925	0.0658216770770798	0.146919757118398	0.421662269619335	0.471209315295106	0.395016720308919	0.825196220079965	0.925991825404447	0.636140605796167	0.394973931154446	0.583825208877076	1.37675712748666	1.24568427784649	0.66476134009555	0.544846385763179	1.47004221637435	1.52183470652565	1.77180953402007	2.18920782316716	2.280029841819	1.93503347688996	2.4181602570033	1.04847335973187	1.28262365165266	1.99914494985465	1.67836492278422	0.128529519054312	0.561099295919448	0
C1orf170	0	0.0705673866907564	0.248097589570431	0	0	0	0	0	0	0	0	0	0	0.0989856903262672	0.040455103311275	0.0431434515595224	0.0961096130330521	0.0395369579444747	0.248781336201184	0.177481570050667	0.0634477184725512	0.417358370494271	0.263748363189163	0.280817380952465	0.0994728283861557	0.241150697312253	0.261976041356052	0.624683939172693	0.164083420526895	0.180275189611879	0.647610156894843	0.281200898182453	0.326318741420708	0.312969478098024	0.381829333413021	0.429422074382842	0.289498092153647	0.337407394977734	0	0.437510070359098	0.875474195022525	0	0.226756356131232	0.261049335103477
HES4	4.07016603637992	3.85178901163406	4.46888303280925	4.34203554353532	2.51165019901864	2.65741821095067	0.781022240802566	2.21966727751763	2.80310508427869	4.71177570927166	4.25752361936593	2.78490804846279	5.59419320631017	5.61734844493142	5.65333809328244	5.46711315657114	5.28152392936993	4.43297944456808	4.62605358772411	4.88083732836147	3.65757141268782	5.03280173801688	4.99245122048114	3.80171741109224	4.93197137817381	4.91635721109679	7.61566641648757	7.10249017105842	4.53429821290143	4.4541758931858	4.07121348960526	6.07263534905333	6.2321062102425	6.0560697368811	6.36028701232533	5.38385287377301	5.3357690682627	5.52761149493908	4.27647433272693	4.67497467827507	4.30847737659496	1.69041709553247	4.09135286868371	2.41483640964376
ISG15	4.275200784858	4.32023193152308	4.97136881058266	4.70560750713659	4.07250887536213	4.08875220401058	3.06179520302492	3.7269183863048	3.35909099651646	3.31723893719989	2.93746680885933	2.6268245826631	1.8817076842012	2.29958755755418	2.62341975371863	2.5178526558411	2.37726259663846	1.94951999240848	4.03645937526793	4.07532725070706	3.08103789809677	4.69384932813162	4.2862527882303	3.42277660049299	4.43711452446484	4.39562495705746	5.06942291384998	5.39687189049046	5.48980301346805	4.59719742673318	5.77857656391211	5.60295861951759	5.81738278829829	6.87546062996353	6.38798627783492	5.64329054244457	5.24140166573762	4.59189479991796	2.56114280904521	5.79872192216341	5.65943368465916	1.8106651980314	3.90794818423672	4.44855080409183
AGRN	5.47140209246547	5.50564008726342	5.09556581087574	4.95126606181959	5.00694875074162	5.02969140107317	3.35921893745315	5.15456295726237	5.13942856461704	5.33226037817218	5.25288111106177	3.77457623944358	4.47541567886655	4.80000424530429	4.90393003516236	4.33218517522959	4.38773474784599	3.70855145122386	4.16376438269165	4.18500225482786	3.39210306359132	4.33054405905455	4.31209152435914	3.45785691041377	4.23627064822302	4.26758074113943	5.92986909425365	5.70941747260156	6.98509051552989	6.78120232002585	7.06303908270483	7.66485256892144	7.9976932260441	7.83131991285765	7.87557735410593	7.69629990805564	7.80743220722182	7.347727656843	7.36208408983338	7.01018679785818	6.88347419348552	1.28567445562382	3.47420238950799	5.54268522238964
RNF223	0	0	0	0	0	0	0	0	0	0	0	0	0	0.619523820347088	0.8281863570933	0.245718347608912	0.145438779460571	0.115534435790112	0.131540230365941	0	0	0.209934911447424	0.183190481496444	0.129352396542207	0.100784064745808	0.355174173720927	0.391621463731422	0.150291908323664	0.165929942371498	0.0804008885273314	0.466431876457	0.603295666607868	0.629059073620888	0.791719068909206	1.1751732656638	0.275657901898576	0.417551728019061	0	0	0	0.531592562044671	0	0	0
C1orf159	1.70597347962198	1.88126131305046	2.37194074292685	2.34876214124766	1.93840248265401	2.21908176250078	1.31735617117454	1.3530522310157	1.82640408345046	2.38133321523345	1.71026974774151	1.23633953916837	2.56773039669097	2.58702648200705	2.92434696639901	2.79110557041253	2.47823927344808	2.37875297704212	2.71188691402444	2.89223168917767	2.28660913865584	2.62717956905274	2.8994038135266	2.30168713938216	2.78105750283983	2.97196285169955	4.7477740717427	5.06592122513842	4.79997835106341	4.45892002697165	4.64890830773517	4.3563058225438	4.64373499830118	4.38115183480991	4.15479381082575	4.63286146001876	4.4989018484864	4.92395256736097	4.77875001119059	4.53863127777466	4.58303762379666	1.01476947268863	2.21112747984349	2.4380133356117
LOC254099	0	0	0	0	0	0	0	0	0	0	0	0	0	0	0	0	0	0	0	0	0	0	0	0	0.0667572748620849	0	0	0	0	0	0.0875399639685106	0.11812326673482	0	0	0.104515006158981	0	0	0	0	0.173609744008325	0.370058237162255	0	0	0
MIR200B	0	0	0	0	0	0	0	0	0	0	0	0	0	0	0	0	0	0	0	0	0	0	0	0	0	0	0	0	0	0	0	0	0	0	0	0	0	0	0	0	0	0	0	0
MIR200A	0	0	0	0	0	0	0	0	0	0	0	0	0	0	0	0	0	0	0	0	0	0	0	0	0	0	0	0	0	0	0	0	0	0	0	0	0	0	0	0	0	0	0	0
MIR429	0	0	0	0	0	0	0	0	0	0	0	0	0	0	0	0	0	0	0	0	0	0	0	0	0	0	0	0	0	0	0	0	0	0	0	0	0	0	0	0	0	0	0	0
TTLL10	0	0	0	0	0	0	0	0	0	0	0	0.254349743726196	0	0.492274686394931	0.41422972463268	0.12429795721233	0.140467183232865	0.21906503000809	0.240564680083486	0.292990188881537	0.114383817424723	0.156441922594597	0.220204874608504	0.0641762269373513	0.230247289772645	0.0941879566842906	0	0.21460603799723	0.22905504228997	0.476984045767325	0.282668720158012	0	0.332182023782609	0.359192787810588	0.209332330135527	0.251904472687835	0.205024597614247	0.446037029477615	0.866096122552799	0.122405422798988	0.101066157208978	0	0.108508532682415	0
TNFRSF18	0.135056212238091	0.217140118332633	0.916304657294332	0.596815906464945	0.21724809050794	0	0	0	0	0	0	0	0.618284708317746	0.580757173228915	0.791881568960915	0.425115509216169	0.262778304734391	0	0	0.487272295974352	0.175108099505942	0	0.328025294588948	0.149771827985626	0.180939661765639	0.112990310428556	0.516501344096525	0.139320175251201	1.89387473275835	1.4017287543446	1.61602827696081	0.930020447501625	1.21003968251032	1.48636942343566	1.37045446467016	1.45942637246397	1.35097240954573	1.92047243484072	0.987128736369375	1.39285592841256	0.97121060359467	0	0	0.763946058767967
TNFRSF4	0.118847010092142	0.108023767271678	0.253520994871262	0	0	0	0	0	0	0	0	0	0.553900122729643	0.285337111155398	0.233481938341921	0.130496151283605	0.1481896314702	0.327590798088991	0.133996137871747	0.139439370361197	0	0	0	0	0	0	0.213027442400713	0	0.697163524768552	0.609512917013129	0.256470864795407	0.338677702127111	0.416033336431354	0.90262005938952	0.860877802446321	0.280539475050743	0	0.858692416582634	0.895409656027038	0.136593552030182	0.381581295649054	0	0	0
SDF4	5.64778938086998	5.57007123715889	6.27355505229862	6.37456830580829	5.84939133858796	5.90298522887903	4.86427035100603	5.95611474946429	5.93640708932756	5.96327990195414	5.92677987627782	4.92013606265877	5.97400151261096	5.80442017671336	5.81226460277336	5.47857387686313	5.5085047152916	5.07878059815054	5.38656266018755	5.36410312991614	4.94855412733788	5.44607091770805	5.54014819160242	5.00215341778353	5.68382836786099	5.63378283168464	6.95405668798173	6.90995306984273	6.81900390043332	6.52635525587734	6.74482038573482	6.6226785599282	6.89400526087831	6.64326600680235	6.69913515412578	6.74432258224568	6.85011180930053	7.08732492998586	7.00564700341666	6.59868826280119	6.41088377719558	3.93577088377124	5.08251100060362	5.85514754734126
B3GALT6	3.43451480900197	3.57247741094074	4.18999846232111	4.05462276697534	3.52169151310742	3.65893122229766	2.87675070561396	3.43993823560959	3.87463960816493	3.04099059367698	2.94533801535165	1.9498075719477	2.75940514064777	3.40619922186929	3.62447526812034	3.10114242166449	2.94813170845786	2.30820940931735	3.0258509318149	2.93841753884007	2.36978192964506	2.99624230004475	2.8911197284965	2.18496259605227	3.05683840509488	3.07880108840684	4.87428057158506	4.57913789991281	5.19070571711283	5.20804897901997	4.73552217729654	4.96126214632329	5.15412950079018	4.75663904578711	5.10677124926078	5.15771880461261	5.22369283685441	5.65328076237418	5.27625098457636	4.94451646781834	4.7266132708064	1.72177511415978	2.12274890966169	3.8969886581645
FAM132A	0.24358865822474	0.502155410319049	0.496774222294365	1.12769930544799	0	0.230730552174915	0.575184515800655	0.758353497866728	1.10105163018892	1.17380543677544	0	0.511299014943606	1.32428065402756	0.767300542396176	0.555923126442312	0.591879484856726	0.43082691799676	0.34777222472941	0.502780705309623	0.148828704240363	0.431739547224338	0.118336998841573	0.102855896350792	0.140752484206801	0.211627778203945	0.466154104756226	0.75171564591172	0.878945799037137	1.22060856006593	1.42621644038476	2.60943821518964	3.15811724505339	3.73095508651535	3.80986714482725	3.55206961099079	2.7039378932638	2.99215569900659	2.4204123339621	1.50677964056778	2.27089069204913	2.08420716618196	0	0.360102404330374	0
UBE2J2	3.91769907318502	4.16419897787628	4.65753139887839	4.53363186837251	3.93387474171536	3.994968855463	3.10427291141615	4.0882179368963	3.72368961033061	4.08642712371318	4.06769894262976	3.58248374602727	4.46054599794141	4.55441080598444	4.610203961853	4.38513418423029	4.45096047332342	3.91696383003078	4.65907398508342	4.74680182379456	4.32936761362098	4.72031677604971	4.69241603858614	4.20324031688829	4.85744859218038	4.68867273833914	6.67681745501734	6.2853911211654	6.06883415782844	5.80347762609417	5.63183476014642	5.79105346103407	6.02361243280121	5.82236305515708	5.78215166684891	5.75856968647832	5.88382117668331	5.72200144559178	5.57319272378161	5.79282152253668	5.56006987668972	3.39834900208371	4.51843442377108	4.230072328549
SCNN1D	0.798836056267774	0.498334618012509	0.772083275446291	0.38769560170151	0.82484441474413	0.51667984422816	0.272019604721091	1.19642449259727	0.76844012237138	0.661911916669964	0.259154354481913	0.621336885813564	0.389306882982445	0.791252300310347	0.791932398552253	0.614439416500965	0.581279894070624	0.394357187514503	0.403485882787454	0.441742673963506	0.167799789802334	0.309094676981536	0.289004603142159	0.19171802892706	0.339193266886308	0.383155169089081	0.386693981368149	0.604355089060763	1.62462499031992	1.02397208542259	3.20019986256824	2.83615440213438	3.24552760742182	3.14130852807213	2.66877948998077	3.06044692372953	2.72748050160355	2.08834516129908	2.68600964723237	2.21860450043186	2.28950399411071	0.0527382037970324	0.121077617916254	1.39633488206357
ACAP3	3.05903852836486	3.07542481007129	3.60337116195954	3.69835184910483	3.61879072150914	3.61943648795029	2.28607679849966	4.29043177657255	3.7894684369412	3.68973525823448	3.64093321596361	2.64088232920776	3.970163424661	4.05931200996183	4.18457388234744	3.46409316523824	3.57099716359681	3.00032997875072	3.13645390926865	3.0568262691288	2.5392580899314	3.18334199951799	3.175087015707	2.47185076547357	3.3452913347384	3.25559892371017	4.8697381826324	4.70824794494019	4.48755709318039	4.20599455300064	4.5647439789142	4.50791512398418	4.59667877297044	4.8200870355547	4.63409369817089	4.58463184521856	4.52544250601812	5.76243120744444	5.3575484858454	4.85210873351845	4.58486030620299	0.901994832067764	2.2305780899144	4.43378738345878
PUSL1	3.15854223464899	3.05601292675747	3.57301089820435	3.34767274221206	2.97796858874006	3.24362338677699	1.52241236019416	3.47798810810165	3.22753161728972	3.5514421891271	3.35710293988873	1.4543391085744	2.55874518749221	3.3447489761816	3.17673764739654	2.97079476762683	2.9226831061385	2.50512111769777	4.2969272162748	3.95439175905587	3.25602333218501	4.61625770243676	4.45115834944889	3.53817806571395	4.50231787049993	4.46258897483917	6.65735846929732	6.39932492750618	5.65210210746174	5.538715075367	5.19808155929941	5.56746635035263	5.89362431862225	6.27060556016054	6.36261891979635	5.77343991546458	5.76655806035109	5.2704392383459	5.0550437744768	5.96391102794506	5.79886445881072	0.905567326115567	3.86785693755966	3.60948313130667
CPSF3L	4.1798374509653	4.17462213548809	4.33501869002112	4.27101474232914	4.2345319767397	4.39097027864216	3.76887241884209	4.77160039098782	4.73117237786382	4.54679570518945	4.28168341511211	3.88058757929952	5.17212343549944	5.33199177823206	5.21473098301403	5.05913027164103	5.10595877946442	4.91972144513017	4.90769827870125	5.13739285823827	4.59763843380873	5.13286880670516	5.27288168063109	4.5523955166176	5.26033810565404	5.23335124340868	5.00756330586319	5.26198957648438	5.37397178970654	4.70468387078667	6.28133289417064	5.02502879449152	4.87963225752912	5.97448113007011	5.26962043126512	5.45977585706342	4.92536335357279	4.63715810156937	4.73467168971675	5.29369418606432	5.17070624968716	3.43741951723469	4.89467712399538	4.84969908364072
GLTPD1	2.85815012876955	3.02243173410033	3.63757547089758	3.5083399075767	3.08150154656568	2.97084445344991	1.40115531465892	2.96997194245771	2.87308280905647	2.8418483616607	2.74458307598228	2.05286101584572	2.66732674134342	3.38192704193948	3.39660204134298	2.79925726875363	2.60980695876311	2.06684350120195	2.64646913968197	2.61270870489938	2.11226976183473	2.86177675260241	2.90537400716484	2.2296740512169	2.97541191308295	2.8319056085119	4.65945651969994	4.67170664428018	4.74432258224568	4.35961253072424	4.61562816576782	4.58259815125182	4.70470046827341	4.4724357815155	4.48843145773445	4.63465715449277	4.76014641417019	4.70421352929632	4.6032583922888	4.4911668515013	4.34387679962434	0.49654006843381	2.18587605755497	3.24002576146778
TAS1R3	0.0471952280307272	0.084442310235776	0.379117427960818	0.10034083814447	0.187438384860472	0	0.0847593130203815	0	0	0	0.298537499457745	0	0.625962442909809	0.328849099242245	0.348738916872955	0.196710269889884	0.169151509586055	0.263244783520923	0.575637626584136	0.557979556167193	0.36553017588411	0.12838262623304	0.146892393678111	0.373422150523057	0.040695102749368	0.149877159393982	0.163570865231615	0.231104262464092	0.366937073497705	0.29680508067691	0.613234596887986	0.445684332829389	0.799503471854427	0.255859624988316	0.541095499923128	0.737144188757491	0.848826217799321	0.96349483944726	0	0.431172565329481	1.00215521846144	0	0.0484006769959235	0
DVL1	3.82208767425548	3.83509539797753	4.69481891873564	4.56540829716355	4.32169003056477	4.35166366113097	3.09876482805159	4.35137391295321	4.37704737730322	4.51259351964481	4.30337892904906	3.36047665347458	4.48182203034814	4.47522758852956	4.51748357751675	4.23387272532406	4.27159001683023	3.58341076934707	4.64185233806295	4.78160626215446	4.06306281867692	5.19633950384768	5.21606678308703	4.49414035837946	5.20695963831399	5.33471485450203	7.24029524593976	7.13890659992509	6.51664713346276	6.16967451180875	6.76073990391606	6.73801116909572	7.06187338185348	7.1011142601051	6.89479351612871	6.93987301230795	6.87920338180406	6.43758896679359	6.5858864313168	6.50332647118335	6.43503512700157	2.57108456464065	4.5067225256193	4.47846062520772
MXRA8	6.56414339139407	6.58539374196772	6.2280009315858	6.27946758118283	6.57092584284969	6.62515649559531	4.4237126190543	7.00225245173138	6.97385231677501	6.94567792611409	6.75428625396102	5.16024659045745	5.17822861565305	6.1037934499809	6.03304410667727	4.74603860681899	4.72683666526632	4.22146725418478	3.80661277375351	3.81376067274166	3.10462516997286	4.64660622920861	4.80190878665746	3.84765623000551	5.17165920025865	5.12347997150261	5.83513835936034	5.51199611271586	5.80242589092683	5.69072158268485	6.26439380581308	5.42135460038327	5.44067319687434	5.07864398900422	5.25162821131575	5.33348098239252	5.40893938679644	8.31799138469393	8.08283562208941	5.38433652085204	5.29081510543952	2.30803753453881	3.78276500077207	7.19698073050283
AURKAIP1	5.17262352183034	5.3130063503377	6.15162343436133	5.76138900323604	5.35218647400349	5.68308163418679	3.55985886448316	5.66837445638894	5.5490129710376	5.67520338952645	5.27621747937129	3.82914934805086	6.10870425973781	6.47652588505371	6.45811291748787	6.23824421862915	6.22771990034554	5.72088037476207	6.91710947612938	7.01937945118671	6.44875066258404	7.12390411558204	6.99506612187726	6.30751778007897	7.19433333911315	7.1355246093196	9.33680109392751	8.96237839262899	8.48154517209376	8.2689676699611	8.00939756357744	7.85350294156086	8.15089979895041	8.37434833659415	8.35921805877662	8.26453173960534	8.38524119640887	7.88994803523096	8.08717639541761	8.30861661982799	8.06178159688437	4.72934611256423	6.63556577239621	6.14186394908986
CCNL2	5.39279824099381	5.41441294766484	5.66830069853865	5.60288737722368	5.65004360580791	5.89885891835625	5.06849884629981	6.22870327027574	6.02874815196542	5.93320672515434	5.34277517198434	5.30819702919137	5.96383012978414	6.21904651558863	6.23976462651095	5.87668883190457	5.78854999485595	5.42049587636142	5.81155580178631	5.72120311370624	5.42987033811631	5.72176363263362	5.63950134086251	5.1761911047508	5.73356042518541	5.71375079455187	6.3560733644116	6.34033972362963	6.12255262726978	5.78648397366049	6.26340066862528	6.0438912743737	6.2703887773751	6.05221154425583	6.06442805856858	6.08950874389702	6.01808442467355	6.37656301637875	6.61621358498632	5.84041287714286	5.55902368734664	3.62453375520389	5.08333677936034	6.20526151646406
LOC148413	1.57025404086441	1.90512365529026	2.02535841442287	1.71867944986417	2.16324430603653	2.26841343272406	1.71401686673368	2.01815343306712	2.42797350374751	2.84868402678725	2.46628516536168	1.27627629910414	2.35793479583157	2.82293608688369	2.97106525862971	2.72439925151544	2.71374419709747	2.25786752975878	3.00792204913803	2.96527636660887	2.8060703517526	3.18502604956994	2.86834501312497	2.72546851263261	3.0063500928502	2.96170481325376	2.66281162330618	2.62635502570868	2.07799150191816	2.22735293743399	2.59674436018107	2.60618635804654	2.01203940947831	2.35451140182678	2.03632749181777	1.81949652118287	2.11673736042718	2.65099197241688	2.71758759692231	1.74252367681234	1.84519295062823	1.25233087761875	2.47553111527438	2.59879632947756
MRPL20	5.38805862765543	5.4453824068458	5.73462562990071	5.96269013917309	5.68340732496825	5.79190781725219	5.28643023512911	5.71927107305431	5.49709177747726	5.85938072503751	5.94516053700246	5.48536564014556	6.62049110732683	6.7338017236487	6.60097588029515	6.76471238801678	6.68369645430652	6.48674172091567	6.76284043891236	6.7685416453501	6.59068734273783	6.47161994388952	6.38942742251694	6.3558038774278	6.67403686545114	6.75245424303138	6.80744508768001	6.90335165578468	6.58308878655704	6.29665562665982	5.84899092155827	5.0078906626625	5.35494576332571	5.52583397891035	5.51602460520064	5.49570155753472	5.36111563085413	6.01593014891127	5.7198898265945	5.80857811790842	5.62597763411208	6.13833734081842	6.51798269251633	5.88396043520182
ANKRD65	0.160944706045913	0.13592960331016	0	0	0.97261546316001	0.599592974625248	0.988155313698352	1.3926801119386	1.34324293344217	2.93693563343445	2.77871111876608	2.09800512431956	5.18563268293073	5.0276937223732	5.00845551477603	5.28468069094479	5.28284008622486	4.90110341470978	1.32847459644734	0.919245488892807	1.05384813948172	1.14820525373193	0.731116319828432	0.814021235700694	1.49836321462552	1.30586548779512	1.23461167975267	1.19397354891579	1.74021520891826	1.48109740488334	2.53038292603624	2.01220750760772	2.18612018368064	1.90162188233299	2.15448599786492	1.16391087199169	1.88922041593323	3.92793436900039	3.57399248419366	1.65705915209581	1.61864743959315	0.889412796197877	0.447078728631855	1.35507266245418
TMEM88B	0	0.300683703779712	0	0	0.623709570496706	0.565394404464209	0	3.10365709107633	2.55679724659274	1.46342889884821	1.43985714099993	0	4.15748033427087	4.30932900724889	4.11159892792762	4.18576349198504	3.62960142028591	2.66704055902299	1.45519700195247	1.32790001669612	0.638065493859971	0.55811772314936	0.690563704341133	0.900313093167524	1.67588366174391	1.20554265557122	3.44497311681153	1.99744055406037	4.68078005046216	4.58687280635215	4.20911019734895	4.16186350292778	4.30345930182834	3.73205207330029	4.11410045158818	3.30788020747061	3.16802099111762	4.1484704809	5.19361406319095	4.45580721674484	4.26169628693655	0.716246425308837	0.339065533495937	1.4817794153943
VWA1	2.01900797314126	2.04150584003363	1.31015977246004	1.31852509506128	2.66154667805206	2.73990209476688	1.4052463206997	3.62810865931273	3.67447195081928	4.32746462015768	4.06851604365876	3.0073928715527	5.55496942740192	6.21371082618448	6.25917831326943	5.58409361648534	5.60468516895049	4.92555800024767	5.80214926319755	5.84585883193005	4.97722038247595	6.0197575042717	6.09457600915716	5.01996427963328	6.0770699164261	6.11375258258228	8.28053880694321	8.05992304533117	6.06569508709272	5.74393767586789	5.81505276710288	6.01899017538475	6.23260320131878	6.05872127669434	6.06968713131874	5.72523672482365	5.62865987789342	6.68470654850687	6.61125944677781	5.32789929832821	5.06071754493451	2.99097482207707	4.97044415790524	4.05549936581374
ATAD3C	0.0705852463144107	0.0369941709582759	0.611963638268145	0.25612903729418	0.373510129137833	0.148580137272552	0.101628966609018	0.315110570461219	0.389267228712476	0.573955171901484	0.456403504924003	0.183818050082445	0.55381953666105	1.44588028605658	1.88087356286916	1.23624155994725	1.20511095352683	1.35973480391402	1.32617490314365	1.12477807979786	0.925033248743277	1.05427197824864	0.940669679349227	0.848690836253804	1.35368462548932	1.04540103134225	1.84160686533174	1.5456966030058	1.23332976658279	0.661947478037365	0.948585149689891	0.624177649110805	0.866650860845789	1.44837239461205	1.03614459348138	0.851744644624471	0.798000730039403	0.549356696699585	1.26615086540098	1.0374173663994	0.792273160545285	0.842748786531718	0.97149757090591	0.387921642260058
ATAD3B	3.48488571506505	3.51590164380315	4.55030352137784	4.80186223818074	4.1085662734197	3.9657935178808	3.13882757233997	3.97631780606453	3.80722095129793	4.46230758254007	4.20748684136596	3.26157594576924	5.39626911219094	5.67522315299434	5.63858651118328	5.84505090301472	5.82578308392404	5.23172039644008	7.41499805004697	7.38979049474972	6.59011992282967	7.35569465921801	7.20974577417791	6.50957392335121	7.53420948851877	7.52247952881537	9.21633117532291	9.15221638239389	7.14593214582052	6.678719845253	6.14642509912105	6.16061972984868	6.32473681099354	6.42430404176782	6.07787104991769	6.23687524536694	5.97818189838178	6.06308223872726	6.03930950634603	6.17938763564893	6.15048250332389	5.14826302208457	6.75458022883283	4.34899011678495
ATAD3A	4.08255783575305	4.05521301091155	5.06229875593123	5.02949705825956	4.50491271508499	4.50626552461262	3.53806629291047	4.22177656827493	3.96626433369597	4.7070001393712	4.59629115130243	3.41298741641722	5.00492380183482	4.91934008244201	4.89636389155882	4.96504543563966	4.84924870276441	4.6436080248849	5.56408545348746	5.61172125532109	4.92266407949767	5.73344925163922	5.58025705978374	5.09175483319265	5.8675999893454	5.67837619150625	7.66342290081294	7.43847583865297	6.98670672567727	6.6437753965902	6.27705487614873	5.95394498032779	6.15861170773368	6.34310930278627	6.09132536175488	6.35910646250728	6.31455877432747	6.19711248105033	6.23762681190243	6.70075874042301	6.57518221599728	3.9876028279469	5.06180643339346	4.29554671702105
TMEM240	1.12788416139608	1.05197063507862	0.813859569106542	0.933706326842689	1.27276973243651	1.18767274643968	0.202622082367493	2.06548614710942	1.36741579968493	1.72792916514847	1.45503914576629	0	0	0	0.119846975099766	0	0.278923234882487	0.223579476963209	0.468734485802768	0.263190689331353	0.297973165984522	0.305921506447659	0.422543039136658	0.359435708174513	0.284785353367917	0.275591161112975	0.83513744960314	1.28389214787531	1.37462776998704	1.72446255638433	2.91135603237882	3.54837496974439	3.50201228760469	3.67355642399014	3.23174880813967	3.53399933005504	3.13110543195285	3.94847937194197	3.11001906708669	2.78160731120754	2.83210619007419	0	0	0.681030901811775
SSU72	5.69756533861674	5.6095363196368	6.15310813520505	5.95378438542021	5.6641585388652	5.55804104700785	5.66739543936347	5.6725384900866	5.44386188514276	5.75510121893164	5.83976815575476	5.30331316617179	6.14212135650997	6.28426240956394	6.26404093555166	6.26151577142106	6.29126649201338	6.06448410715948	6.61348008507798	6.64715762376313	6.58361836500395	6.64971029446497	6.78232992751677	6.61564140651634	6.91821924618979	6.81403764753998	7.61643856987999	7.42534180573638	7.0044901562485	6.96809075204526	6.36793712850834	7.15201098316198	7.23388806017428	7.08655026023095	7.33565832269288	7.19498333484193	7.27138832331442	6.9174317553901	7.0360856741757	7.05626920509384	6.85900047098762	6.52357763743962	6.23478486535134	5.69721780342278
C1orf233	1.88553922387481	1.82977245172005	2.03090103801042	2.11058708094582	1.77507583321253	1.74499632490923	0.745568651332873	2.66148283159609	2.1165843383954	2.22576232788964	2.5524360959375	1.24276711467247	2.20564274194546	3.19892626880616	3.28868043776764	3.01110557182625	2.87129760731013	2.49790611159425	5.32967616467775	5.40762467556661	4.78089272937719	5.36743047773839	5.41311337476103	4.55468093565632	5.19196527318702	5.02518386701213	6.76895179319675	6.75450005980836	4.4470766121198	3.85301755557258	5.45604386853413	5.41451442751404	5.62082977140553	6.02027994399219	5.83831395679423	5.69775436260893	5.351133589831	4.22899565023425	4.17614721278373	5.53186487731335	5.44454118329264	2.65653526902306	4.11230813344692	2.18994155077523
MIB2	2.85743963418852	2.95725158642405	3.36121812176403	3.19153896352555	3.38344855859271	3.10024097899278	2.20579285848905	3.39429873682935	3.24503466910244	2.92060200773043	3.29718848127286	2.5437136322815	3.11124669869454	3.56883473030679	3.32433538607651	3.26067156163589	3.19105250086247	2.87783846369167	4.14672852793188	4.24400412747795	3.57607462747722	4.49676911017047	4.45208800386902	3.63144191965915	4.31261435309161	4.44194155282975	6.74812574593397	6.43107465816028	5.06066567259784	4.88725230261443	5.85722462569545	6.19204815210555	6.46714903197299	6.70301761818244	6.80379532153833	6.06541936609439	6.15918311809369	5.59862425255024	5.34841656926462	5.70014005035833	5.57992532394251	2.13442467729325	3.44092430034199	3.60963678113278
MMP23B	0.491911572383559	0.581732058753854	1.05540392049481	0.786352128493113	0.564038613563125	1.007037585842	2.38868262865719e-06	1.45938964871654	1.51563676826979	2.66952345706521	1.19156896721513	0.903045213548272	0.42193043365421	0.696133623076884	0.582904712523859	0.667000125515273	0.601411276744788	0.415834368174168	1.19283171454052	1.40345861453549	1.12140669964929	1.64977638817966	1.51414246407357	1.27572821474352	0.996120430841477	1.1952908974029	3.92721380839299	3.52216876924091	2.18817934406705	2.03472282367831	3.40912341870303	4.91245825920718	4.97750890454014	5.64215569322733	5.80495960665605	4.85626864451849	4.69588248975317	3.89073850976769	3.42604061629478	4.42817589799913	4.28274373237732	0.196035391981237	0.866446716635979	1.37451092576839
MMP23A	0.1476883274402	0.114743475924438	0.187807012136158	6.90926177499338e-05	0.281289935587797	0.392137143335006	0.470711773942252	0.404832293233034	8.65144111916467e-06	1.67103513434965e-05	0.00056464544744942	0.000301210491978672	0.261728175663444	2.89615237095605e-05	2.75902689491127e-05	0.220651893815286	1.26431678656849e-06	1.1168334689232e-07	0.128582571006107	0.157609032314227	5.95185159082895e-07	0.0764588075810322	0.128315707832964	0.23251341019806	0.132968439274095	0.286393860293308	0.927599163464999	0.752311863904472	0.609843827937316	0.0532674867105632	0.504292920665677	0.73083034649556	0.511584421764676	1.33502583832169	1.04074517357723	0.458045966178394	0.144291802736732	0.000216962133832965	2.22561404549504e-05	0.805508740446552	0.71706461807768	1.96405483794625e-06	0.109820409932586	0.016748894218428
CDK11B	3.7514530091044	3.84458651552164	4.1773597359191	4.35776311527488	3.92878719928145	4.11169907219742	3.22588260966169	3.97561184526619	3.98376888619273	3.8287737321352	3.9678694911112	3.05488667058259	4.31229486915898	4.25402707220925	4.03201265617834	3.91168199582693	4.0508934443564	3.75431030870072	4.34891932078525	4.39000038108919	4.30162422562833	4.79198072666678	4.90744832986932	4.4008930948688	4.83168473392597	4.8872913012234	4.53292782443099	5.02033328889227	5.04473507971075	4.08443850033666	5.13880218432136	4.60582024276268	4.76812079185329	5.22799515752212	4.8603967293699	4.95948270018596	4.83178099076974	4.3174487937511	4.70613819222664	5.22304792576731	4.84772637587174	4.23865695005352	4.16436795176545	4.2502188187427
CDK11A	2.90195005230668	3.04657487446472	3.53543091487128	3.6156987816891	3.44829309442748	3.45961522268613	3.0375350938895	3.21709729954269	3.21331150556377	3.23943775943476	3.03771781604062	2.64117143463225	3.49185309632967	3.48796219558464	3.27191565498836	3.18941501251908	3.3718710642775	2.9482195668189	3.52435208562889	3.67069306835026	3.64657742996875	4.08581553150101	4.3362691036844	3.87581937302451	4.24848929580373	4.06796562646808	4.3168553273696	4.81328353590455	4.77109853531939	3.82134286260118	4.87794542808717	4.34865734537485	4.558414590412	5.08987945193134	4.67534737430781	4.71176469843372	4.62647418149534	4.01903466936434	3.98915717721655	4.91067510643142	4.67594010145805	3.97534587434816	3.48497591451119	3.62926335193089
SLC35E2B	3.31080252333886	3.20400295286388	2.98079855305741	2.9841846463532	3.65880557935912	3.69403326608513	3.05249067028311	3.82430962034426	3.84809709023201	3.35835828099054	3.18498163240061	2.60861056279326	3.50519227267125	3.53677406748386	3.56103280141689	3.43298612360356	3.41007919206874	2.92019038302342	2.96590615839127	2.99756700848461	2.63890792568394	3.08962017815351	2.98808476443196	2.66308042370932	3.00059318636998	3.03438477125759	3.20748215596514	3.41353044862321	4.07432560205595	3.7784819475158	4.44905287531565	3.80136562762277	4.04855880260353	3.92418541838432	3.73838955255529	3.71844930864244	3.91683966109021	4.19449685045477	4.40710797532684	3.84453630251358	3.91138479682222	1.64172635469752	2.58790260072116	4.21722295977487
SLC35E2	2.65885126896645	2.69352710149846	2.56196393430091	2.77074237603479	3.13677379457764	3.37433146800503	3.01796109177489	3.42754047234819	3.30771412139478	3.19305258173425	3.05993839899292	2.78815739124765	2.91971572543451	3.18719923346551	3.28521576622438	3.05607190516211	3.01991358906096	2.82519744147683	2.45170434677232	2.35009832919046	2.23887549702558	2.5179282233743	2.3471043415822	2.33328060211727	2.45396789843358	2.50151812497714	2.04637231497475	2.27226511142281	2.71620515222204	2.57938050852479	3.09340636612578	2.57006941507846	2.41837887599165	2.56066115806318	2.16463505106747	2.27547793307533	2.28331434982598	3.33255470627864	2.72997252113458	2.48787732640506	2.62161352511284	1.57112340784949	2.18527983573578	3.62435828683954
NADK	3.84089622917722	3.84265707994492	4.40537295668728	4.53610264748736	4.632233311165	4.69320814891002	3.80746827221498	4.76360278794462	4.48017462759192	4.40377216832046	4.37633206306166	3.87654641407766	4.29506910926468	4.75259874882932	4.86581491301985	4.66603506396734	4.70287913851321	4.23489980006782	5.04074780329957	5.06852034296646	4.56822672166634	5.27236291419519	5.15544971933806	4.72020184054839	5.20513441891429	5.13030902649392	5.98958183224191	5.98551409212506	5.30931445368245	5.04477004544753	5.59638359361848	5.25292272953861	5.33562616916088	5.55581308810464	5.24232811627952	5.36341991704718	5.27062611545799	5.62795404697222	5.64552009996028	5.35447331844711	5.26611562520423	3.34355279520488	5.05295054522099	5.03128931946683
GNB1	7.08599818688347	7.13265909203812	7.15770061758523	7.17800745968112	6.96843640433479	7.0736595917355	6.88357194367465	6.95192577031673	6.95477792500507	7.20971653598984	6.99962800723052	6.66391384211598	7.14557556635482	7.37314356258868	7.38487870371017	7.25236267123282	7.27867246630392	7.01272509106555	6.83074969518595	6.81754651637251	6.62457761896058	6.88392623260048	6.95989763709056	6.58420187973709	6.87933818505624	6.84946140014352	6.00983981185458	5.97321404349493	7.38398071055046	7.56372252629821	6.96864375596472	7.31166658645641	7.24428771400055	6.84040028768655	6.98351809571114	7.18579718330546	7.37363951198959	7.44965215920214	7.25455625190949	7.11993712250076	6.90918505968829	6.30018230998012	6.5408378752934	7.07969810558395
CALML6	0.229335659763176	0.20915387784552	0	0	0.238949459271661	0.217239403390459	0	0.720871183850121	0	0.667425302110783	0	0	0	0.28617381734264	0.121837138246231	0.361707731271932	0.520196931628627	0	0.90983069560852	1.21629964484864	0.765756225482616	0.911601087066187	0.759076557980383	0.860510755412937	0.799169388111949	0.836265916106251	0.712504219778558	0.292312944392345	0.169499183270873	0.233657406815706	0.664989742556343	0.483544944283752	0.291077774333569	0	0	0	0	0	0	0.262139657507791	0.203984165855988	0.532052586495215	0.339748547577205	0
TMEM52	0.140217171321326	0.127498049615048	0.295935740264694	0	0.279270403831769	0.253842872136917	0	0.821112607391433	0.710329707783412	0	1.2605315646734	0.956638818553795	1.91943924643923	1.19964407951378	0.790596068371372	1.23392486314977	1.78704373706773	1.07480682264821	3.70376517879341	3.49175050103445	3.49671798793518	3.91910167955939	4.27521568665414	3.40826077850855	3.97504315812934	4.0677333562178	3.65913679623395	3.6518438792771	1.54522706822015	1.02752918838533	2.76003567336229	2.04840360669718	2.38570160342639	3.18581105597342	2.43946888726088	2.7789654772501	2.39526026517222	1.96198997439948	1.60537106183929	2.90304019884831	3.15423159759041	1.96246018200687	2.84601986181052	0.787264446794198
KIAA1751	0	0	0	0	0	0	0	0	0	0	0	0.114861787835329	0	0	0	0.0273525323001428	0.0309583690483	0.0741435526513405	0.460590555214353	0.366452593011636	0.191371878936518	0.176770832223618	0.292933665849743	0.207726713555763	0.362150033685409	0.297824126331244	0.392365786601847	0.448739233406744	0.105744579776316	0.0511093645975365	0.0835650876178083	0	0.032694871350562	0	0.0341237124178962	0	0	0	0	0.0854791812083057	0.0868287307952609	0.126399759990928	0.259227887107263	0
GABRD	0	0	0	0	0	0	0	0	0	0	0	0	0	0.0814874347595126	0.188699687900093	0.377626868978188	0.0795691264868776	0.294958869632558	2.47998586373036	2.63359860441989	1.98196952511603	2.58261139758653	2.69602275577565	2.07946003646118	2.18604092648026	2.17484101528311	2.50990862059353	2.60727586023222	0	0.320475435497336	1.28912622017512	1.08833837628082	1.24110187163389	1.98998911111432	1.41857857302741	1.65961863809721	1.66984768851565	0	0	2.79861462165117	2.61912655613205	0.3065608986065	1.81321272150745	0
PRKCZ	0.865027194991411	1.01333361748565	1.35608745384952	1.26452442100072	1.05841348023278	1.35219353774503	1.06809292911048	1.2057740947753	1.2254908860171	1.46979743270651	0.922282352068995	0.761807783305121	1.14062816273681	2.09654186257284	1.98395854603997	2.57334786348879	2.44797849408436	2.35267661559685	4.07061258484853	3.95176495046905	3.89244931544457	5.23745281987558	5.29319756822523	5.02099993376911	5.2709586968368	5.33176253339928	4.35227829994598	4.19630802526242	3.84572086368639	3.87207028361659	4.31268695321043	4.5835491697707	4.83403359266279	4.81770511022717	4.8011586560937	4.35256080465451	4.50902437018142	3.38919507717555	2.62940325189295	4.84780152837247	4.62359182482115	4.49438360704695	4.22379321624303	1.16222292897378
C1orf86	4.63974153224078	4.66986582518594	4.89173996611621	5.04511965621383	4.51657622607813	4.56072106757611	3.03508191760315	4.77748284026239	4.67355077078533	4.45967423331124	4.05082380823541	3.86118122103985	3.68573835880429	4.13558411886507	3.74750556045372	3.38549178096907	3.61895512584757	3.29163007791624	4.2311097936328	4.25647478990589	3.46235339432903	4.68130307680543	4.54995866630293	3.65254385739768	4.62223928439824	4.38343473384818	7.31166658645641	7.0610200963987	7.951692692237	7.68991413198345	7.81627329697652	7.87468017859775	8.20669694118311	8.18569808894044	8.30347482787194	8.25565651314193	8.27144902108841	7.95146540484832	7.71412185279119	8.47569290525562	8.35566383000119	2.02375568373803	4.00799378708954	5.73655075970664
SKI	4.29928129627438	4.3231899010884	4.43219778389178	4.34016344331109	4.37361341363957	4.43696799846015	3.89737597444557	4.58980542518474	4.56026251305824	4.35094271647635	4.26636678653399	3.61894338330183	4.54460902638193	4.24313589201192	4.27934499858352	3.97925712121581	3.99774402605963	3.78232468487032	3.8864233328562	3.84189263160306	3.67484477672906	3.93197610426944	4.00755433613827	3.61694576003866	3.97904671513356	4.13640468984825	5.17028963660487	4.94960963373887	6.21895548935948	5.97919537478602	6.03426634614188	6.0696484683701	6.27069899097095	6.17019548140577	6.15760765808672	6.39825972016645	6.36796158300947	6.24598236099132	6.23653662564902	6.25063761272482	6.11364841386682	2.9798168349441	3.23965313344742	4.5160214524752
MORN1	0.90101862704529	0.836601214167448	0.792479744762703	0.434232691515336	1.09216683635201	1.2834180742095	0.666002103680814	1.15547076825274	1.42245369461053	0.454147460229634	0	0.326647789465956	0.373307436169681	0.699681327109547	0.830750202146191	0.562700105775643	0.859569671538272	0.857068525380186	0.452948553952878	0.597348099446251	0.612421387860464	0.854491226568814	0.687904552505881	0.625241494888026	0.724723605048224	0.816069631201299	1.1286497409523	0.886760049547377	1.96642677565613	1.90496571868403	2.73655075970664	2.44661355046273	2.97491104387089	2.63272654740234	2.40312044538514	2.74442377134989	2.52952363328088	0.599473958174431	2.09257280239253	2.87901561664858	2.83595034157201	0.098426834557599	0.831160578715726	1.35081969582093
LOC100129534	0.298183203607595	0.187402910601391	0.229904112076825	0.114795305196722	0.110820770416934	0.195019962248042	0.273155394695406	0.366580162544885	0	0.334660943822589	0	0.444417939282804	0.502615751516076	0.258522542750754	0.0556315905311418	0.224236655125099	0.193183823935615	0.157069587851447	0.230939546833164	0.12505644595284	0.0586297325066385	0.192506031507422	0.421252927197126	0.467330613048961	0.135862246245266	0.130328501256488	0	0.321753806799211	0.473724579609019	0.583949373153055	1.20511721100081	0.162078524606202	0.322379299331456	0.690240072360507	0.450261621532437	0.253133678915131	0.690695997063385	0.448073145772371	0	1.25082820900409	0.804341077780422	0.0703824578986556	0.160655626819967	1.06800347437298
RER1	4.67420074417488	4.66636462542308	5.22981476793163	5.24563636588178	4.86802985770949	4.90296111858259	4.37420486033972	4.5430627624444	4.34991014877714	4.34855820713716	4.38128337250378	3.66096283382054	4.48238365529368	4.16595212486739	4.21783559054722	4.18037863570633	4.1325110397992	3.76094477417644	4.13228070611293	3.9924693486623	3.78163248825268	4.4495217577295	4.11143200536199	3.94310553734795	4.3788653176203	4.39046133570007	5.6044331384822	5.29132728023028	5.05496565865679	4.9884574728114	4.28337362181543	4.81320656356952	4.85894578569198	4.76896237611409	4.87667409967787	4.6167046831828	4.7002621447467	4.96133161141606	4.9440338130095	4.92260699806956	4.77167961540054	3.36658379923024	3.98074738128061	4.49414035837946
PEX10	3.1036839443105	3.02517589226049	3.10303261243625	3.21281832621664	3.50103143862536	3.43195451417016	2.07261348490279	3.43081380745085	3.25574091054936	2.84486365988095	2.28472732365533	2.50363877168097	2.45054088615802	3.19916976760631	3.27904927162599	2.94263648415342	2.84817923565623	2.37551770106858	2.96372934744379	3.02650263879027	2.69449913730317	3.11649451355611	3.14428951831243	2.80620442939627	3.26485916225966	2.97900097062006	4.58860671046196	4.50429622626421	5.29711803244921	4.93458726644835	5.20195529544964	4.68488043781022	5.13280712908518	5.04148831767009	5.05941585015291	5.18854335126467	5.17490970793428	4.72557212337344	5.00970995047091	5.42394787303621	5.25544408170728	1.70193047238773	2.81224971126171	3.95640055289312
PLCH2	0.183683412618623	0.244451141099995	0.34399330974076	0.151267853003306	0.0501602163076213	0.0898670485216542	0	0.17451891495316	0.143766942794639	0	0.16046072375931	0	0.127490257650174	0.205142240625298	0.188746522298656	0.176729989251127	0.276158359400541	0.248668412828825	0.277155182289776	0.215039880213317	0.0900261836307503	0.088681793836357	0.0196119700096431	0.0533321388125586	0.0209227253998747	0.0396676360231389	0.125892544440031	0.122637735943905	0.259747330531755	0.275579242790642	0.74567362492085	0.925904501286483	0.885417396859253	0.674278947321613	0.703669512650389	0.712577292703335	0.691258105835533	0.216475973815028	0.22748356074547	0.654418125742972	0.996868841748048	0.0317745949428973	0.188078038771788	0.572961437682823
PANK4	2.10752384129635	2.24995800595291	3.04639327072366	2.76070211946978	2.49176589079385	2.49054189236656	2.38173743153606	2.91890711361359	2.57717017721672	2.2407569932267	2.44452395626833	1.95760634514169	1.99071166866142	2.65974192721777	2.76834737980907	2.49113990812933	2.24039066038533	2.16430358309365	2.81011401256243	2.79712506777258	2.44141708008702	3.17054042004646	2.98897001681783	2.72279168704707	2.90085328642411	2.86648074267704	3.34469927344579	3.49597651188079	3.91064632783459	3.22069832138812	4.46088014394991	3.75413924405858	3.99876416320307	4.45655648094546	4.0075991842052	4.0484018628281	3.93743855977148	3.11276517764905	3.50286521136663	3.75002759574348	3.67185946824748	1.67157418374584	2.86715714041648	2.22823379956007
HES5	0.0981537949530272	0	0	0	1.68104889843798	1.64463618836022	0.324522611595815	2.06462766784895	1.20897914792358	0.566182908096756	0	0.409355088963806	0	0.991597850576986	1.10694457276663	0.301697673509998	0.436915511889358	0	0	0.222144256446623	0.156342247523215	0.0915667446691575	0	0.108826847419599	0.0847565922627969	0.0816526773995321	0	0	0.777213067859083	0.898834448846975	0.39991809335317	1.20487314940219	1.40539338080559	0.777909070422306	0.740450107884527	0.769383301610617	0.767970843059692	1.22396616126771	0.770577900114017	1.35043501183807	0.320430377362642	0	0.100713970271029	1.00355186739551
LOC115110	0	0	0	0	0	0	0	0	0	0	0	0	0	0	0	0	0	0	0	0.0650848974968742	0	0	0.0446306669772264	0	0	0.0898357345211064	0	0	0	0.03810265157407	0.12261785892949	0	0	0	0	0	0.10866227984269	0	0	0	0.0964652195872661	0	0	0
LOC100133445	0	0	0	0	0	0	0	0	0	0	0	0	0	0	0	0	0	0	0	0.163248815246643	0.15044659604599	0	0	0	0	0	0	0	0	0	0.298064694518081	0	0	0	0	0	0	0	0	0.159720885098411	0	0	0	0
TNFRSF14	0	0.304620845998708	0	0.153287818261245	0.406038089661794	0.37208956525156	0.247787793053055	0	0	0	0	0	0	0.0927611318421526	0	0.155935709033312	0.0907802778620575	0	0.160529136441922	0.0859430358906905	0.040014556264067	0.0681300856017549	0.115777044877445	0	0.062984721541762	0	0	0.183289589423948	0.202253459709054	0.0990261006239208	0.498434703678238	0.644342699917656	0.420883342041845	0.681523028662787	0.191111580079128	0.722293765143251	0.391422399483195	0.578476976798554	0	0.445284929527228	0.243344925565546	0	0.0748759956158303	0.45542112806383
FAM213B	2.83644327021072	2.87712778323471	3.2814920301057	3.40467836456891	3.14596270567423	3.16361948853262	2.27467912499797	3.34479015715129	3.31088539118528	2.86407914596421	2.89778641620796	2.20477613909505	2.37890553619461	2.10680725537408	2.09143919471612	1.9736333152499	1.83318156096506	1.41430875425959	1.65518693975691	1.72159577322309	1.36555817051765	1.86168942335524	1.9754394283303	1.45963095908883	1.82636340370296	1.54093486951805	2.82446849086397	2.70933254827322	4.72138359722945	4.55119606683418	5.06377471631024	4.42926780088509	4.63235547264141	4.95574986118441	4.72529944755294	4.82733635223316	4.585755764866	3.99934162018328	3.91486106825509	5.04438974754868	4.96596432176911	0.999658762269877	1.87929799049535	3.78010008447995
MMEL1	0	0	0	0	0	0	0	0	0	0	0	0	0	0	0	0	0	0	0.0920976754153353	0	0	0.0761874626584303	0.0333960768523448	0.0458049970549132	0.0703927628755012	0	0	0.0537470946154879	0.116861628986559	0.213872311626846	0.482176073198753	0.239841597516207	0.54308107990767	0.466506009485732	0.213074738286841	0.368954923722035	0.369399477390321	0	0	0.456481309188722	0.207564304454018	0	0	0
TTC34	0	0	0	0	0	0	0	0.459317247733476	0	0	0	0	0	0.088886502906964	0	0	0	0	0	0	0	0	0	0.0392660193850356	0	0	0.239626557116752	0.256293317862808	0.517984140800706	0.307996165009364	0.793516384081343	0.106983019294507	0.60283121206867	0.194669561345598	0.421005110874775	0.169075805683699	0.26164032954237	0	0.583506567924303	0.489190439307283	0	0	0.140010322435988	0
ACTRT2	0	0	0	0	0	0	0	0	0	0	0	0	0	0	0	0	0	0	0	0	0	0	0	0	0	0	0	0	0	0	0	0	0.115190159136102	0	0	0	0	0	0	0.289195879682834	0	0	0	0
FLJ42875	0.238045759784367	0.408946585533589	0.483853431919397	0	0.46533300807198	0	0.694529001427073	0	1.09752315361139	1.16327973516486	0	0	0.992679981426988	0	0.237190453760618	0.48805940323786	0.299833105760419	0	0.0715496123981231	0.0377703092408374	0.0346260642645957	0.760331673054364	0.0512117082758685	0.139504857988143	0.390796432919069	0.293774217507072	0.764744442243434	0.526523589667158	0.344106969079982	0.245007583041844	0.594930669812392	1.54075637031183	1.63531791871432	1.20896666640505	1.32345654169693	0.53452283241758	1.66705645953019	1.43340283426543	0	1.15412950079018	1.73963643430709	0	0.0962047649315078	0
PRDM16	1.22802441254003	1.38406086188722	0.568309425897524	0.647611077819959	0.875169048658338	0.799644377282967	0.493676023648144	0.358683196942948	0.651206489076099	0.0886119229255512	0.255486230591313	0.338366220868746	0.202897860855215	0.0675437271473069	0.0542907354478488	0.0291292900179269	0.0810110973873845	0.0919152153899272	0.102896064051404	0.107217561111155	0.117972119882658	0.292371847839725	0.327169970399985	0.21282828481752	0.174058646841693	0.126507736734114	0.158660175346498	0.356043494348129	0.233767830577901	0.214843486432198	0.734818421067432	1.28936824298938	1.28999967232797	1.57405789951976	1.41353992617347	1.34610590918853	1.28672740979762	0.616464977570562	0.551445142339673	1.01828520766804	0.921851407730398	0.0519748100206093	0.131517314847806	1.22552790382535
MIR4251	0	0	0	0	0	0	0	0	0	0	0	0	0	0	0	0	0	0	0	0	0	0	0	0	0	0	0	0	0	0	0	0	0	0	0	0	0	0	0	0	0	0	0	0
ARHGEF16	0.431279560101837	0.30667987828098	0.259389404634286	0.323903810719895	1.18379772825153	1.52004502403982	1.216131988169	1.21306727061843	1.28452597798249	0.841814554608113	0.487217748450407	0.185647112147797	1.27671699852151	2.0724282693945	2.26055866191994	2.38068789562862	2.26256846032534	1.98018254360017	4.26895831593364	4.30715161775304	3.80065145032416	4.22020611308018	4.21523593657678	3.53271592094225	4.22210127671172	4.18366912252759	5.51146803927587	5.52306947391904	5.38566571490633	5.02930268926286	5.61811235550944	5.0867540493068	5.30029947366564	5.22862247062707	4.89656733364792	5.07414574532883	4.82241914482286	2.98468777471467	2.50364894734197	4.93949929090923	4.96600124968088	1.95917663672489	3.87206043065656	1.02939634304845
MEGF6	1.04734992572315	1.23393713059965	0.289578356701055	0.306296075284318	0.0640114544503009	0.058293495419317	0.0565728468346955	0.41150542907069	0.264803027217805	0.672528533408559	0.202946743359412	0.0728882460334632	0	0.372110744709068	0.465910749506193	0.222904693215789	0.233497890903263	0.121519957496993	0.89877100028098	0.907935113327759	0.528523311581923	0.834297802405195	0.962198809923411	0.718816202114692	0.735769970298525	0.676670909207705	1.94746418405304	1.51800126822745	2.99862698319765	2.79152862888884	3.70153796777639	3.88399219403418	4.33712590425649	4.41839911681494	4.39008983156023	4.27075317806869	4.35819227836647	1.96677744025095	2.06273306947704	4.13772482930991	4.14345056369817	0.17465185396326	0.487275383508374	0.209716613959132
MIR551A	0	0	0	0	0	0	0	0	0	0	0	0	0	0	0	0	0	0	0	0	0	0	0	0	0	0	0	0	0	0	0	0	0	0	0	0	0	0	0	0	0	0	0	0
TPRG1L	3.61679288670566	3.85467393350317	4.6811231321482	4.59564090573622	4.05718163728758	4.19512708222807	3.82007682109751	3.89208010863284	4.20371016085506	4.45285896471381	4.09264721711006	3.75087443965685	4.84815218828913	4.97049937768756	4.92691979214565	4.31559521144692	4.47629743067951	4.01005472915206	4.31689152133402	4.40932304300887	4.21086417722225	4.31365218752913	4.06079967232009	3.99443490439622	4.14985277780756	4.29988203459772	3.9547546649217	3.79931530020497	3.61988248507032	3.70493834460287	3.69336428835815	3.96979516709456	4.07558397171436	4.3870936649289	4.43092082883213	3.5349082398514	3.82203667202331	3.32937191943857	4.08112654829565	3.49619388055098	3.07594672618135	3.66063203595399	3.72370053053151	3.98988378356569
WRAP73	2.38487317930732	2.54053569493291	2.70419471244688	2.75346761922182	2.61256953548254	2.76831561728706	2.00421731963814	2.61278889812741	2.54771386308853	2.66377724913719	2.50370491219459	2.06319918505882	3.62760683812965	4.08275367536063	3.97373065336534	3.30556055646545	3.43997146978848	3.24545002644732	3.8080142890896	3.95911170582436	3.38751970661999	4.28606052945735	4.25473764027552	3.67091962755688	4.14014058832444	4.14838912805734	4.43386748497405	4.83588366206258	4.1946386766095	3.43959787355178	4.60495494101393	4.35565061727802	4.47030908740812	5.20715101576954	4.77959592475874	4.59150589059048	4.38063941576185	3.51175897789616	3.22875867313381	4.34858653304309	4.14602789786539	2.22286637184799	3.63838667688289	2.80037396436765
TP73	0.0731175622393872	0	0	0	0	0	0.0450555439431261	0.177925444038751	0	0.161054386129285	0.163521918266864	0	0.557583600177822	0.889036579242403	0.969948741926166	0.521977383374416	0.546272686371993	0.71548839291256	1.19673922214024	1.33480851415483	1.08398260049375	1.08541785748529	1.33800217036702	1.04822223302212	1.40683051252405	1.45101851979987	2.17251951815076	1.98935339699814	0.527755978322478	0.5038870373224	1.90737910561267	2.02960483341696	2.15148543373837	2.23252875950359	2.11212293928662	1.89522117657246	1.99106736807604	0.211571713545317	0	1.65172909635723	1.73199127210768	0.88144692625035	0.591147043709729	0.169097619079921
TP73-AS1	2.12183103927401	2.07548128879326	2.00411662225243	1.64936253417772	2.05043900806847	2.37431616437209	1.82572051140954	2.24724093098208	2.46962032926619	2.20588354633203	2.14663893143308	1.56546069824658	2.0968218177514	2.41918559021933	2.49278894151482	2.24923901032202	2.2191561267871	2.02898987689766	1.94897829085882	1.91332028448548	1.75087658293479	2.40332499265031	2.35186574370367	2.00576645400705	2.00988817103799	2.02238556916584	3.01318709420319	2.89283202486755	3.99723820392419	3.7801315886135	4.31304989901328	3.94734822396097	4.09689432740365	4.25163578497527	4.06172436330077	4.44708984026918	4.31346354588161	3.44226410844849	3.35208616514092	4.17956678244714	3.9940275206977	1.06422065984699	2.10836386961034	2.42062252819179
CCDC27	0	0	0	0	0	0	0	0	0	0	0	0	0	0	0.113089291026583	0	0	0	0	0	0	0	0	0.031458718631305	0	0	0	0	0	0	0.0636851659605975	0.0863011569191849	0	0	0.0762327587785183	0.136789344117212	0.308930477569912	0	0	0.127386316737916	0	0	0	0
SMIM1	0.522765870600082	0.839182418412133	0	0	0.545261670735752	0	0	0	1.25028856301	1.31860029040858	0	0	0	0.348117951069712	0	0.57170690119371	0	0	0.579357818503445	0.598765369053284	0.161311133951926	1.26883558547524	0.763493161985625	0.316309122600723	0.952067370169644	0.796542935578692	2.2935764847005	2.31207264088768	2.92337930859039	2.0164927541601	4.01557785168473	4.06912641712655	3.75008120819702	4.54034970632368	4.08688564778759	4.28022142088179	4.17626691500335	2.34559791847134	2.90785591646453	3.63631139847527	3.58372365573066	0	0	0
LRRC47	3.62979956146222	3.65434388005304	4.27794012717551	4.31373924458626	4.07433416610274	3.99802395850066	3.4177647693613	3.86577038150091	3.93280765604355	3.98818476881445	4.06489147186886	3.14966746428375	4.2058225672034	4.87284353108084	4.7895414697358	4.73656699460206	4.67437025430211	4.16350678301399	5.64199102262429	5.76869777988838	5.25649743456555	5.75781533750671	5.71575063110047	5.18779941252469	5.7047253641455	5.66968161402607	6.98409940704964	7.04530098343025	6.55545267525843	6.10951727471615	7.03966482888484	6.4795620247439	6.67949417451036	7.05911728945632	6.78507968972467	6.53547757307671	6.54252427364297	5.24557172023307	5.26219634737889	6.33040243425895	6.20112608429933	3.95490352297542	5.68310129002554	4.31055098300507
CEP104	2.1777232942294	2.12649386012665	2.57721369181386	2.54597330983327	2.42081113796849	2.53986354285487	2.70027546350946	1.98461122302102	2.03805684487544	2.38026121687985	2.5146727153534	1.97615464062772	2.82735159698847	2.86173507339386	2.85756902200383	2.81667752191188	2.69753587088074	2.54222832870457	2.23224323568737	2.29844717401121	2.22977247746545	2.44786744228781	2.52007772073264	2.3849035632612	2.41520971072068	2.55996162210859	3.04704274800788	2.75315094874817	2.60094526385965	2.58683438488055	2.65710260983146	2.86510917414251	2.92659535630235	2.90757523238032	3.09603915609421	2.7065725453483	2.8748874388244	2.2027154768951	2.7169338437392	2.4883787537048	2.26480662953207	2.28818430600518	2.23396473198047	2.26264061657395
DFFB	1.03931389357762	1.32781955726666	1.7053719530818	1.74313146222536	1.5126213293908	1.60853013696636	1.52305504197079	2.25789166074331	1.44175435785917	1.09532359381252	0.971404864631563	0.609372966128456	1.0415163533496	1.65056238386289	1.70313171544179	1.60524777929212	1.53726624362929	1.24313284465159	1.73593802944063	1.63382641513577	1.42523907017265	1.67931569327883	1.76336057992963	1.72099635028648	1.75083800344455	1.78395527758026	1.35037277390718	1.76310983055193	1.70396003464933	1.48276569351077	1.71186048990911	1.37807319930429	1.71978799691053	1.95561410848824	1.53687848251605	1.34020902897341	1.53444514093137	1.96736046214648	1.81277338931944	1.74885620257544	1.68641088121107	0.905021191071717	1.7625104054493	0.997053173245565
C1orf174	2.99672858945977	2.91972525824801	3.19502626364351	2.98298992518445	3.07992760457069	3.09654354921248	3.27125832810593	2.63927847695342	2.79634856240059	2.42349749612372	3.12312483597155	3.12872396736338	2.49705025008809	3.01642322054471	2.82163062994483	2.7786038963825	2.66389335399359	2.45101060450879	3.89140946514863	3.79279289667985	3.58203808128834	3.95421492568666	3.99761758715098	3.86484975556229	3.96946365489543	3.7772092797439	3.60573136581573	3.40589708421589	2.99177124919981	3.24771944662935	2.42190997309483	3.11774158046885	2.97939066741737	3.10348421141475	3.48291280287085	2.6941737120049	3.11784296119093	3.01636259876089	2.66682474909563	2.60269203655454	2.31089266006754	3.8686472605359	4.09465834265454	2.57406274498148
LOC100133612	0	0	0	0.133038168111555	0	0	0	0	0	0.383864068581203	0	0	0	0	0.0647039518251101	0.0691563273855171	0.0783759242661826	0.123494042671779	0.0713001365911726	0.0742977171673415	0.0682180188188509	0	0	0	0	0	0.112496106233805	0	0	0.085755581512704	0.139546768509396	0	0.0818803322139045	0	0	0.153049100869453	0	0	0	0.0730280070781552	0.481043657017716	0.0817389723442971	0	0
LOC728716	0	0	0	0	0	0	0	0	0	0	0	0	0	0	0	0	0	0	0	0	0	0	0	0	0	0	0	0	0	0	0	0	0	0	0	0	0	0	0	0	0	0	0	0
LOC284661	0	0	0	0	0	0	0	0	0	0	0	0	0	0	0	0	0	0	0	0	0	0	0	0	0	0	0	0	0	0	0	0	0	0	0	0	0	0	0	0	0	0	0	0
AJAP1	0	0	0	0.240231276561984	0	0.212096144436661	0.105576844346955	0	0	0	0	0	0	0	0	0	0	0	0.307395882026065	0.557016919663035	0.331209903625339	0.483812166492261	0.284367250410123	0.301251661457163	0.375979136659432	0.192099455716856	0.683728788276609	0.523497723334871	0.313339899666366	0.11923677206706	0.362525996362743	0.93378109641011	1.0672187874576	1.70365888268735	1.71768848545432	1.17577367801178	1.17593970540604	0	0	0.869279997103318	1.07935421535072	0.380669611984497	0.122658407748391	0
MIR4417	0	0	0	0	0	0	0	0	0	0	0	0	0	0	0	0	0	0	0	0	0	0	0	0	0	0	0	0	0	0	0	0	0	0	0	0	0	0	0	0	0	0	0	0
MIR4689	0	0	0	0	0	0	0	0	0	0	0	0	0	0	0	0	0	0	0	0	0	0	0	0	0	0	0	0	0	0	0	0	0	0	0	0	0	0	0	0	0	0	0	0
NPHP4	1.39070069879844	1.51436468833298	1.60529045521218	1.39858569214975	1.43704659153123	1.62226505892288	1.11842617744156	1.89959329405068	1.81914086997218	1.47920986242025	1.30831427200576	0.830628526578231	1.4770503831027	1.5238529747461	1.68239351106273	1.64182344376791	1.76674779736213	1.4595155548161	1.92855982716227	1.88598817693791	1.69892520343685	2.03776173618468	1.78977097731006	1.66128443350563	1.95488491655864	1.92544501342428	2.58877578956682	2.70112539020216	2.19992356781246	1.86014043585945	2.98987651931336	2.14536116873367	2.2135245940009	2.22987089699944	2.10578198573774	2.33014532283624	2.25049777558427	2.15004619372851	2.04709162156498	2.88028782334408	2.91721404573501	0.92826722231014	1.82942338444496	2.1416485904567
KCNAB2	0.468935672113047	0.609951593967504	0.736385802810892	0.595129332357462	0.760981381694266	0.743676957860986	0.456554903955826	0.892753160063075	1.30141205437129	1.03817627647157	0.956237349804496	0.280408817024599	0.167600711728082	0.676568916271881	0.588635731121238	0.421810896808106	0.59553039451126	0.529572107015905	0.701869275305859	0.514549512437072	0.422375109911661	0.670359961712033	0.54553747254505	0.667534301569945	0.416461457667925	0.510771572217236	0.639592444661211	0.594150081393741	0.965575228775396	0.684708343600287	2.46527971465787	1.86563776839209	1.62330971109842	2.02939987703454	1.75674150931714	2.00281771538472	1.91644224864924	1.32771610283484	1.37482805234797	1.71979675673579	1.88712749998102	0.108385148437418	1.21788831116454	0.572614196481171
CHD5	0.0472929631593832	0	0	0	0.0248299937239679	0.0448320725794905	0	0.0883763719721014	0.0722916062637773	0.360719357776099	0.0811037043423178	0	0.125236878969326	0.0606175679841942	0.0724451455698241	0.0893991655468194	0.128349233415473	0.0825568139114664	0.167203757965355	0.19907991347895	0.200380053592741	0.218426571443748	0.181954872850916	0.193060153724247	0.237935662982027	0.252599738663662	0.123188352875579	0.231748193838566	0.240799115540322	0.13452522102045	0.5133927097396	0.745523045672892	0.916793047221264	1.43090076292786	1.19729927090576	0.774821209567272	0.635846312281144	0.212967698012447	0	1.18525128702072	1.21378896655885	0.121143944337576	0.106850796450224	0.0839184907835606
RPL22	6.8094144442359	6.83224445354975	6.74156136523259	6.89281599973288	6.68109782563066	6.78502736223547	6.44788661255362	6.49968487014328	6.57195737413327	6.87667655505943	6.65157125492958	6.26126000243707	7.09077934649731	7.15779155042953	6.97323241501803	7.37941302599526	7.28776777797538	6.9747243201029	7.1744863174604	7.22109405579766	7.38702643812162	7.19587906109238	7.19727567773215	7.49125986641836	7.14844607552888	7.11793394847764	6.41519246796183	6.58561907809782	6.17007126727477	6.48046709814866	5.22939949877079	6.55495715233255	5.99773273732188	5.79693513247838	6.33297282106614	5.50956600620391	6.17604346282569	6.18880640798858	6.52347570540575	5.68596537016678	5.33354896223453	7.60101303529079	7.65084352613091	6.40267443179835
RNF207	1.89990646239725	1.95363401514243	1.62203072812597	1.58062791045727	1.78023029711062	1.95674065489763	1.26990089697525	1.75232899296403	2.20368667229047	1.83202717642414	1.72741515061125	1.25394087313267	0.843750743567916	0.459725373900648	0.448705407796606	0.543620598155265	0.602948052132872	0.394904807531632	1.63482092216439	1.74202346272222	1.64376385433734	1.86705036185422	1.67924812364392	1.55769926192504	1.64879214079628	1.70568159365371	2.4763220601249	2.18347698644747	0.447309409832618	0.472640611057337	0.891433185975321	1.0958704233842	0.989567028190996	1.15012420289591	1.04115885761943	0.835636314782417	0.911236749700075	1.99370334215085	2.25590855786807	1.08280475958212	0.799989951740793	0.751475718579631	1.23111286649514	2.49588955524172
ICMT	3.90694830225603	3.92819027102353	4.49359610099731	4.39433578331307	4.35115479642277	4.58821091593181	4.22377777371475	4.29311294221398	4.55648459610005	4.47798163418994	4.4068427546553	3.74347188259139	4.70400320937377	4.51376233073637	4.56829361516105	4.73175890108428	4.73138420542298	4.28829949465733	4.85864249324542	4.89270673270654	4.56223631756247	4.83380090236141	4.75292517161053	4.54756087734494	4.97626739174791	4.94759135537323	4.97910160663522	4.98078850160164	4.97722496264196	5.00418675153187	4.38366973649036	4.52638186256192	4.46181665063121	4.38915376741933	4.39080523573767	4.51491757515938	4.634964929436	4.67591188187698	4.49964182296647	4.93502593113755	4.60179752536535	4.26901818066142	4.989234396519	4.51095559165367
HES3	0	0	0	0	0	0	0	0	0	0	1.03182568193275	0	1.42304563353064	0.662484439309933	0.701649299141996	0.596546874025052	0	0.201365369458125	1.26039305968653	1.1840580800507	1.06008198025849	1.27875199751429	1.68765198250961	0.9616396256485	1.13017968235584	1.11073740012908	2.36139500675483	2.76742810147087	5.02378761389678	4.73714051033584	6.51165936964757	7.2506584544984	7.45909549711778	6.55819261931159	6.95176261961483	6.75554190980447	6.88658672634948	1.29235771123168	2.02581904728999	7.38305623000562	7.1567505318425	0.47869643749506	0.842203287891424	0
GPR153	0.903954514774332	1.02042752672884	1.40708621546679	1.15770344669343	1.88881921666229	1.85123532554847	1.12845838414693	2.92565199094651	2.80863011293885	1.85822772462864	2.03135284648446	1.28799821259851	2.57611091727949	3.67492384862828	3.63524361235903	3.03207791506853	2.94541855241365	2.53431564582294	3.64556333027527	3.7517529167558	3.20885588819599	3.78128626536206	3.79073034087097	3.11162897193847	3.56625501176629	3.61304831627062	4.72355310084466	4.36394199090941	2.61370844294828	2.49706047232556	4.30452564391258	4.11999520418248	4.25262002231791	4.50524944823195	4.5461227588578	4.16787170802916	4.09888270629993	4.424781035711	3.97046716640473	3.76425060075796	3.69917403053029	1.48873607500899	2.91559929556918	3.12247228458017
ACOT7	4.71120854181093	4.61545749635348	5.07664887599093	5.29391852769322	4.41923548916036	4.27114177071839	4.00356625879915	4.71065217070798	4.59012291771579	5.32284031104277	4.63312310801006	4.35698889179248	5.34017412757993	5.36659149218829	5.3928360127787	5.16123469496741	5.24941120751862	4.8557206614093	5.10836136029401	5.24032959586712	4.75078334740062	5.40099211575476	5.44905617783734	4.74384883673383	5.39663560401074	5.27481328412155	5.8523884320559	5.8518289807447	6.33123405693815	5.8722476253914	6.60626306460578	5.89466014935802	6.1393814931964	6.93245099793295	6.42427212457215	6.58444995238406	6.4240621254159	5.1597341228929	5.12373654184667	6.33828356150622	6.27412558670306	3.60658435857268	5.2869550544525	4.58006104327929
HES2	0.0276853015193288	0.0979584846810686	0.233359220434014	0.418355126396913	0.26539488684644	0.197518197154953	0.0988628360701453	0.52634129499714	0.309531286620624	0.612223204834515	1.45692177042932	0.869962188508642	2.78799655998777	3.37382218722165	3.44501153408261	2.52643194440181	2.61070951000848	2.08358442084593	2.87818386145264	2.89622921649058	2.6219580778499	3.175087015707	3.13423408498586	2.63035887205271	2.96103242459809	2.86536062701991	3.15145458473509	3.00240369046026	0.325744453354907	0.400788193606427	0.482582947310184	1.27467912499797	1.46235077655171	1.76889146908548	2.03866794948611	1.43357375767263	1.50162767047056	0.24460336208023	0	0.624906613103824	0.53369390745379	1.70550466432173	1.7072199639715	0
ESPN	0	0.0604319127096764	0	0	0.0692912252619634	0	0.0608944847336559	0.237135373764395	0	0.215307081980547	0	0	0	0.125590139565671	0.101414627337903	0.20835369099177	0.16023351874433	0.0338394948266449	1.5228893779641	1.70583638902184	1.34899719619385	2.27604100578263	2.02237491550963	1.56757951898665	1.75519524428087	1.81612453212364	3.3077753132262	3.10165511812328	1.44011237420282	1.07876010760321	2.90465749990576	3.18940077908798	3.55381511412455	3.73979410861108	3.69110978043581	3.40420966644798	3.14177609318822	0	0	4.00601969247197	3.91480367725178	0.638333383060953	0.787492645210063	0.592625904930629
MIR4252	0	0	0	0	0	0	0	0	0	0	0	0	0	0	0	0	0	0	0	0	0	0	0	0	0	0	0	0	0	0	0	0	0	0	0	0	0	0	0	0	0	0	0	0
TNFRSF25	2.43666823981803	2.65942683407645	3.60062657655569	3.20313379764671	3.18912715361615	3.37741253694043	1.71277184232489	2.94058587004575	3.23544829564931	1.96805387757936	3.16358084763239	2.45988534045038	1.77484819168487	2.55969003249361	2.5966918906511	2.10247337395236	2.05303485421327	1.54549398042094	3.52214365443273	3.70471706556921	2.81554878794113	3.86869664134967	3.72962890010972	3.13014672658163	3.42235546306809	3.52646950464083	5.20997576059416	4.79100656098416	3.48518206349973	3.02176397429166	4.41636687110644	4.56648031250986	4.6630940901885	4.80865276365325	4.70865076668708	4.33019983285091	4.1367327876041	5.14967803104566	4.34707740432401	4.69093105487807	4.50731894803385	1.79002547937915	2.65570444430461	3.69810732640488
PLEKHG5	3.11016944546177	3.17103544915627	3.79099092729537	3.67920983277933	4.16018607227196	4.19250981894195	2.78744709199962	4.29757295381202	4.0490556659594	3.27631203650483	3.09818708537078	1.67209037153256	2.56817806990378	3.19719388507631	3.09371734969838	2.43578592190112	2.40916008646269	1.96468695755584	3.16938950191163	3.31798270484506	2.68753329516649	3.2958434889538	3.45906827604513	2.89436960960189	3.06394810725499	3.10074726893465	3.9797418532182	3.98296620314535	3.74069014893122	3.26356029254184	5.24914949000336	4.89460922424759	5.07884889787317	5.56370117479655	5.17176326597468	4.99303573956932	4.87143462984992	4.92961112295073	4.64155758909763	4.40846052220449	4.34782862345153	1.30085587126876	2.37732368530929	4.33824611718203
NOL9	2.40780139896326	2.27465825467965	2.94923982734633	2.99365262606834	2.57694533088711	2.72536598520665	2.90843441478849	2.55089081686619	2.2651308009876	2.42562580128666	2.20429098968707	2.81649116755196	2.84591351387373	3.10136937535923	3.22455124114697	3.10889240163241	3.02160409231212	3.24892794126367	3.29647062283781	3.30031704739782	3.42617483509272	2.91511929952111	2.90849782408508	3.21906472014528	3.08175887534308	3.27462545785514	3.62350403600662	3.30085440734611	2.91119110516582	3.28922067293329	2.32144904060638	2.96293208671795	3.06158440142566	2.47275029207939	2.78567818118792	2.97471652030421	3.04162323437999	2.87766180787687	2.87424220348824	2.58082324711282	2.73067473232725	2.66047231328116	2.87551665873047	2.50950583446455
TAS1R1	0	0	0	0	0	0	0	0	0	0	0	0	0	0.0768785185557286	0.178369181502127	0.066183724797892	0.0750002246780715	0.0850727099564625	0	0.138906190466897	0.0692612490461236	0.26198686946887	0.134230404334868	0.0240243007711689	0.0370660245147466	0.169186152419883	0	0.161609110564106	0	0	0.0684110677862586	0.0926267872698516	0.0560877942259003	0	0.0818473449394396	0	0.118530500103892	0	0	0.0699190700738019	0	0	0.128468018579068	0
ZBTB48	1.98913900736823	1.871200993668	1.86765928914911	2.14185128182483	2.17600994201378	2.24640504678999	1.4848341699923	2.20295677033504	1.80552772573609	2.64464772363613	2.33730576774612	1.62073653675864	1.58339873390014	2.46317514158825	2.63212161161939	2.38659576749444	2.13276765402455	1.79179740455245	2.44620328598083	2.17446394620585	1.98581006646501	2.6555350163521	2.68603879088839	1.93749882382356	2.33267929424883	2.38590863514975	2.23657527440307	2.50910293585028	2.51999975047252	2.13684432384572	3.46065083639332	2.50396435723968	2.42436585832809	3.6119631662864	2.90103291962038	2.59796493056885	2.65462342726563	2.55746645870316	2.22801825363819	2.90379028139164	2.80373953618268	0.859696085889856	2.06967123667639	2.64489686308644
KLHL21	3.20798028505495	3.2507660690473	4.42355127986369	4.1515097877487	3.15082122257512	3.23402759982114	2.07942248792335	3.24500271358376	3.06457938476696	4.09997683032747	3.54641296687176	2.93026045987082	3.99878221223276	3.88577933354418	4.03690768884044	3.5670586262992	3.56546313545994	3.01762799573759	3.43383410988317	3.30535771955407	2.74832597400359	3.5134275789233	3.44633961260612	2.69998242232204	3.68157295171546	3.7706176466562	4.16756667304929	4.13134253912326	3.94464296227466	3.89163304761757	3.74389191093657	3.84132909456923	3.95748748282842	4.34698524674227	4.18924736541727	4.13547741034838	4.02546295555166	4.20974187578707	3.85605943916754	3.78175836688821	3.90319256079707	0.99060711991308	2.50281685007235	3.46151546305322
PHF13	2.77026031128399	2.79389796285746	2.11564922080558	2.03425445906926	2.10654933128462	2.52604626938146	1.97822492268458	2.53684119230064	2.29830052974983	2.78076362619107	2.15430451945295	1.74961578568075	1.63075491923525	1.6439669844994	1.64206382668255	1.79126813957733	1.58570770066554	1.46205231879643	2.76724798986247	2.7920515494272	2.37826190442421	3.14503992027106	2.82042407207713	2.684964570272	2.81234830047899	2.8102353737101	3.53326431307179	3.291528415707	3.97341841351467	3.99431722758775	4.02662303068641	4.42660693480367	4.40111844288067	4.21304393390549	4.34000673161013	4.29969890917499	4.32794599149835	2.94393632525437	2.47449834452689	4.62998602241965	4.44671279047356	1.53616234191971	2.6061650334909	2.29345288793283
THAP3	2.17056285222378	2.7764872517549	2.96204181582537	3.00297969279992	2.53963528716595	2.69365421679357	1.72250537016295	2.67283942088299	2.31873331873039	2.47877511929781	2.20838927815185	1.99703943955384	2.50148245720752	2.28304759573446	2.47240978583928	2.04640724105382	2.28759640528998	1.96955390742923	1.96740104350715	2.50330802362192	2.02199133148083	2.643466032284	2.60593518216142	2.43893154193454	2.55821374630757	2.70729286322689	2.48255145480744	2.4503587631858	2.67632157602398	2.14804251354156	4.09058247636244	2.8659722467124	2.78083080327438	3.47084918744936	3.30424525771629	3.29835039047115	2.71973324679759	1.89050116968391	3.1808862098088	3.00469733376875	2.81743293199493	0.82363605946918	2.25800929351322	2.79058647700033
DNAJC11	4.20764301268653	4.21658678926717	4.59482320871807	4.64160382821178	4.43690805171415	4.5981567427468	4.18634208068043	4.32458741476888	4.17875447207344	4.78197338415229	4.6490175651316	4.33111041924931	5.71283785999012	5.76942530277061	5.69134153217191	5.54612584648433	5.56862195642857	5.37247854885619	5.74149934555318	5.69683124595299	5.57314120886127	5.59818950314661	5.66380855283711	5.3338780824865	5.70941195818655	5.65872276325757	5.66515396978605	5.88617210974738	5.49799869303797	5.09373762890744	5.38563120587202	4.80406388750312	4.69993468649109	4.90406977539646	4.44015490868031	4.99241949561599	4.9406600960207	4.71027746332778	4.61493947933491	5.32418054661874	5.20588510986554	4.8915066791753	5.50214917127962	4.45676016095067
CAMTA1	4.29472366359317	4.49338474572992	4.79485770527364	4.85608932750367	4.73883267556971	4.60223712872313	4.6968340273119	5.39640612937555	4.86356187372876	5.68658736640705	5.29982709941155	4.92409988564074	5.78052008303922	5.0260829590782	4.89274558415293	5.3070313650769	5.44450474126776	4.83924410739494	4.26192941938649	4.50474749649957	4.46163332655044	4.34230583635633	4.19204420559834	4.43444808799261	4.45338588036645	4.44560753308896	4.97129522809516	4.74692540545939	5.31232754690014	5.33918015192524	5.38607630906965	5.12023165546314	5.32189563388375	4.969288659407	4.83691886748681	4.95380998870475	5.29339255709344	6.02762959173316	6.10549999261448	5.24945671876212	5.11486255389998	4.50430258316317	4.35724231976389	4.96594124134425
VAMP3	5.23933693501872	5.30365290877545	5.5285744442899	5.51270096342525	5.14615419935322	5.11385049431724	5.29406929508831	4.84649331596456	4.69557073864723	5.34799865650587	5.08449802886074	5.09381789797939	4.92458450415197	4.51376233073637	4.4055976060874	4.3570874524047	4.27739713843195	3.99587340618821	4.24755540200082	4.40953350130923	4.17556452015688	4.5847400680894	4.46957995705683	4.53502648053584	4.73419476394035	4.76047645653995	3.51986895218573	3.60595651011474	2.98516157576914	3.3233542151825	2.61136362481171	3.42942716298453	2.87595891471854	2.8945519919782	3.23098841033485	2.80196774590534	3.2063478413173	3.64731450954714	4.12867283402276	2.69024051941608	2.30723906794951	4.59556333394766	4.65427513063682	4.5481344902535
PER3	0.858748901462756	1.10692447835482	0.44051746419593	0.542027200091909	1.13960046458551	1.06577219338037	1.53719168227805	2.02952356109394	1.51716480932962	0.988623615176092	1.06488285158485	0.953209355619772	0.584884593085423	0.50801480085772	0.610634870119727	0.517655657863012	0.526068811667588	0.454731802843368	1.1605910922985	1.114367024952	1.01210378979951	1.46074256378964	1.42363195171435	1.35041238017385	1.1281944020706	1.15557438920156	1.2245033939183	1.26677454941356	1.19943678355886	1.269721405202	1.88416025990722	2.52867132892528	2.62635035273219	2.21676525564529	2.21904148024516	1.91289125184036	2.18250479853215	1.24924507929511	2.01343724692029	1.94953493301701	1.83463436709195	1.28090287969187	0.906505055983205	1.43129132904238
UTS2	0	0	0.534250893909703	0	0	0	0	0	0	0	0	0	0	0	0	0	0	0	0.300695416505123	0	0	0	0	0	0	0	0	0	0.372192115522151	0.184399641151725	0.298356842909154	1.51330881810568	0	0	0.628964853329281	0	0.428122018329265	0	0	0	0	0	0.276254856238796	0
TNFRSF9	2.05920989315183	1.94841021975191	0.421303562686148	0.669561098860339	0.539385156857077	0.239052144367927	0.432138440555719	0.141474645482005	0.505384881741452	0.63812018808403	0.129985759762491	0.255767795845365	0.102993456006637	0	0	0.0213493814875945	0	0.0196447036010299	0.022081553934501	0.0230350095014029	0.0105906793673809	0	0.0312955311208307	0	0	0.0160107281569285	0	0	0.0830635585081662	0.213285061737706	0	0.0302826782418871	0	0	0	0	0	0	0	0.0227015918514546	0	0	0	0.134449386727913
PARK7	6.78184490207946	6.7482465302667	7.22537134285843	7.19448109113246	6.87960775377905	6.94152891360753	6.52026194017127	6.79437687406532	6.64250519485215	7.0396319323259	6.37545132281424	5.9734987758166	6.93974374856198	6.90727526299938	6.9659227767385	7.11503324294624	7.14696063843428	6.31992135377213	6.59998274427397	6.64747281735612	6.24611731460925	6.77618296556691	6.71911497383057	6.35858263553888	6.96864375596472	7.03684396648326	5.94913568546162	5.8875593881263	6.23139592586656	6.52487233149198	6.01732956900443	5.77654094265599	5.57415904515735	5.95725297962628	5.84976412703654	5.76358951004994	5.93591935683057	6.63225803515585	5.7662028988806	5.93618327121377	5.73795980940581	5.61140553000116	6.66736705214847	6.84260177161955
ERRFI1	6.31033466686555	6.34626373301045	5.47957334166654	5.45061082582717	4.57057829344123	4.723847945154	4.63397749424009	4.46657491846242	4.66475019203799	3.11823179821994	3.07441980377474	2.63328239932477	2.30517382835604	2.1850482576418	2.32963742002853	2.4527087585069	2.44408923710907	2.17965754166806	4.13574827040367	4.15810269946756	4.17493366971755	4.65973621962071	4.72118123538119	4.72611186950122	4.94115327291128	4.93829049733966	3.80038224830338	3.78527851687611	4.17747933758059	4.33354538442796	3.8420033005161	5.03057886157444	5.05523904552417	4.74457554170002	5.128413015665	4.77756174231172	4.99186193055632	3.83675227481725	2.7934755987003	4.59182300916327	4.27291899476564	4.52690137711967	4.4695148382094	4.62421204689837
SLC45A1	0.91885484338812	0.827705230098195	0.402531187175317	0.760611006988365	0.861994258837628	0.489857334916811	0.404679726841512	1.05491097506603	1.21560405285009	0.790061356388011	0.797900325611652	0.224152671593535	0	0.185337565855503	0.150336106508214	0	0.0627319644315447	0.1468572113494	0.112114262941199	0	0.0546587440457956	0	0.0408255357269431	0.0559805223018328	0	0.0417038980325826	0.0900160179433508	0	0.331717826412357	0.450902424511394	0.91954526809657	0.915285308251057	1.05158788074045	1.88806325667921	1.18084166499858	1.87919210677943	1.19330495998709	1.01256867350306	0	1.96403259779315	1.91847019838102	0	0	1.18678577231814
RERE	3.68736308495396	3.74526960682558	3.45211964113763	3.6328382001229	3.93694882100734	4.0516853187522	3.64293256935849	4.23346629238926	4.38711434947015	3.99411806035037	4.23794606137265	3.74409649583872	4.14148183911097	4.45076257005408	4.3057225136657	4.16975667720177	4.21964869339102	4.1210485659834	3.85343681888807	3.85941302958595	3.80254479869626	3.82015853473016	3.96447256727422	3.61593414313323	3.95543370500274	3.93382754222046	4.52118268468157	4.57330180812939	5.84684178727652	5.42416964880264	6.17074229708691	5.85776706241576	6.00316369507648	5.90775354999987	5.72338108049953	5.82926353620763	5.75873756209175	5.02351707212475	4.92275445380686	5.66170970171917	5.49652626341729	3.46991201746617	3.54791864119158	4.56538392391828
ENO1	9.79319523303012	9.80704735048736	9.17943391736961	9.18329792752081	8.34222137528949	8.46185183964246	7.94543798364782	8.40494142960296	8.38487870371017	8.74599022030326	8.50381778924084	8.05443609547354	9.38017531174203	9.23713824256611	9.23167000269116	9.16391630468793	9.16613043643596	8.76632681775751	8.76145150353393	8.8235742344182	8.41754875763856	8.93073438121756	8.88963780766508	8.38684973734462	9.23466177927262	9.21899180370331	7.91629151854459	7.94268456912099	8.29321872395244	8.77552468764195	8.9844925142964	8.1992649958766	7.80854594182722	7.36933560915153	7.34652259762406	7.26838760554079	7.66531459641127	7.88351696000822	7.87140012899743	8.06273155867244	7.91895861891761	7.47357588092957	8.20660415567276	8.67560778086908
ENO1-AS1	0	0	0	0	0	0	0	0	0	0	0	0	1.4070590151802	0	0	0.420277577962002	0.843334284140286	0	0.423493193337898	0	0.21846749085439	0	0.310456462295282	0	0	0	0	0.475467820949612	0	0	0.417944844414001	0.534258863532783	0	0	0	0	0.66300388903341	0	0	0	0	0.459173484287093	0	0
CA6	0	0	0	0	0	0	0	0	0	0	0	0	0.457998704559799	0.336405654659042	0.189670241546526	0.294551938967471	0.229199050179845	0.347823238744117	0	0	0.0526369420587468	0	0	0	0.0826147171262413	0	0	0	0	0	0	0	0	0	0	0	0	0.723043861113373	0	0	0	0	0	0
SLC2A7	0	0	0	0	0	0	0	0	0	0	0	0	0	0	0	0	0	0	0	0	0	0	0	0	0	0	0	0	0	0	0	0	0	0	0	0	0	0	0	0	0	0	0	0
SLC2A5	0.100403011105931	0.0913074354186857	0	0	0	0.347234767508449	0	0	0	0	0	0	0	0.344472891326282	0.588210676023407	0.344152430308561	0.232450783339077	0.144586789423957	0.600891044422446	0.320506628766238	0.26715222690596	0.335112758822852	0.358755203040363	0.133940129143521	0.276207204285833	0.486707165972353	0.591157578178658	0.588214514553019	0.0715637531029129	0.0343012319332048	0.162958908780907	0.0765151774306131	0.186055510132011	0	0	0	0.189841001557194	0	0.769225019250546	0.217962736991644	0.246670758488702	0.06461980471432	0.719953548611497	0
GPR157	0.407180868466742	0.669559284820448	0.630056871265167	0.766719815371651	0.423154308651077	0.386967620714768	0.195817500172275	0	0.591622933409733	0	0.640853184166487	0	0.91737064722459	1.35513469796592	1.70153131423546	0.92487595704407	0.692164703702414	0.570060669060368	1.0118677145748	0.824424090351997	0.388738400935986	1.74440224234763	1.56858669372614	0.749230465248806	1.3050716564503	1.80674061539993	1.95010629517866	1.11715642463427	1.12436784165874	0.736438625706975	1.98419923225346	1.59034332426784	2.23426524617364	2.48601409060923	2.95543928483005	2.22313521802877	2.08760540642186	0.825853182265859	0.861448049576709	2.00670016285704	1.65856340028011	0	0.416838661241982	0.660906717593711
MIR34A	0	0	0	0	0	0	0	0	0	0	0	0	0	0	0	0	0	0	0	0	0	0	0	0	0	0	0	0	0	0	0	0	0	0	0	0	0	0	0	0	0	0	0	0
H6PD	2.63414947273324	2.69863188782742	1.87555204419902	1.90628261200708	3.6047592871805	3.71258477586623	2.80045058895831	4.04916896171204	4.01458739108269	2.41726924447414	2.33640908255068	1.934505178886	1.23114359475857	1.40027013178732	1.42012124523128	1.0936277797818	1.06856763450565	0.973985170681078	0.920577618428521	0.894141017003345	0.805368406645086	0.829095346592614	0.869837460012676	0.658547862875999	0.865611640192923	0.857923684172454	1.01805014185725	1.09274192119958	2.13099674480835	1.90750216866153	3.4646551990544	2.82848738621092	2.82225494892226	2.64266460879663	2.3790802659486	2.96595970571368	2.95100582526187	3.28964858451709	2.88945017885949	1.92882888028321	1.9440600585873	0.274012318149533	0.816834778072107	4.26148568330575
SPSB1	3.77142079954402	3.81829840357254	3.47398168177521	3.37829797759275	3.63873419700812	3.66323074786037	3.03947884380427	2.98718441290891	3.41315129554945	2.57517676907993	2.76057226115206	1.54188649247228	2.95307150065607	3.0036040355507	2.90308648772428	2.60500355391155	2.54324097653503	2.49933567266088	2.77913992862956	2.85085941751323	2.53996773453364	3.22389667691893	3.30404661785208	2.91570827640842	3.41123504884635	3.34268558333745	3.2884323932134	3.22296062822379	2.30712538166039	2.13379365472598	2.27245623127003	2.30455192732488	2.52782352403157	2.74450773138909	2.7868869624917	2.66314875481063	2.75161153948777	2.35201269507033	2.41481747150756	3.28079600547588	2.92557414050012	2.21155738556079	1.84656151265842	3.33319901074639
SLC25A33	1.96613141303192	2.29932086478588	3.59942492054066	3.46031008356594	2.49853427181299	2.9591005745194	2.7618830806188	2.82066097183919	3.05173751498015	3.63216349996247	2.39414093559482	2.63329635101098	4.07376882993979	3.92858825063694	3.83960693037932	4.13834758127543	4.19956242102657	3.79421829458253	4.39630336770707	4.24184018356467	3.93988476298329	4.35538986145014	4.04695372406011	3.95902821894369	4.44919157471791	4.58470399470114	6.42330755624886	5.88329578231547	4.81097257755502	4.74091137441959	3.8974147003553	4.24731233862957	4.46721425769088	4.1535135255496	4.54970613084334	4.26819482282843	4.36021676853607	4.54344639046565	4.97310610607186	5.02533449293009	4.87409856001378	3.60656067113819	4.39272269445713	2.84531340407659
TMEM201	1.82470676384538	1.82984144339406	2.66677931131285	2.82659526290046	2.08731007721718	2.21359302448636	1.4643232334554	2.33369564466472	2.0120251023501	2.50012132786303	2.23666098675734	1.64750332559193	2.92954106039348	2.78258679385746	2.80902953701326	2.56125525261824	2.61074257707927	2.36014511634746	2.92787370408757	2.97567236972963	2.53538612157438	2.9775034094208	2.93509195513302	2.5826210312081	3.06403263856711	3.07364716804333	3.73496968828412	3.80357836637063	4.63064426993776	4.07991566128604	4.56234623346267	3.98640183304642	4.20572092959436	4.42515042968968	4.02801212195683	4.58926612681045	4.30540879628291	3.79188698531409	3.67910846970249	4.8166560207142	4.77123590264386	1.02683546246861	2.55761104617729	2.17981675457755
PIK3CD	2.2285078043104	2.15881202999017	2.3437545959779	2.31326326852397	1.65142602556258	1.81461194432666	1.28727133220289	1.44218447179052	1.65303708059408	1.28842353369053	1.2399051260461	1.05468180223693	0.496932689150994	0.680353165443313	0.582822840790644	0.51684723106454	0.555151577157168	0.449459953218483	1.53734577149011	1.39377312311391	1.07970919745262	1.69758702203808	1.60740843911953	1.35064999494313	1.4623717186373	1.42601779785726	1.20007742028481	1.19125310761371	2.75992492405331	2.5126213293908	3.62380834772639	2.69326837612771	2.5273881739724	3.60182723251491	3.02724076633752	2.67425950994113	2.5219402083717	1.1999141477403	0.935325467194342	3.02765834030364	2.92252517741721	0.502271527924608	1.47598239595327	1.61451197522685
CLSTN1	5.32846310709464	5.37269096875955	5.35713321040021	5.29094777247446	5.0927317746302	5.17961455116988	4.73951330677264	5.278966041049	5.29334473207445	4.83824083010383	4.66107688446575	4.25252919776504	4.46292918989928	4.525229500145	4.51793703932869	4.42328906519084	4.4068359534841	4.18841675048219	4.55221105077684	4.58195375084882	4.28488423535779	4.53790482801599	4.51504377532399	4.11476679266551	4.58852276311957	4.58104990094504	4.42631172540391	4.53768744288669	5.36948742246889	5.2032951399029	5.8118974051549	5.38930178857128	5.50607189024946	5.51848163490172	5.39387606516079	5.39562152993125	5.39554613109503	5.58785400807252	5.30273213052749	5.47733409626747	5.32254111002325	3.0289032671356	4.18554943462957	5.23180870124093
C1orf200	0	0	0	0	0	0	0	0	0	0	0	0	0	0	0	0	0	0	0	0.0799806998050609	0	0	0	0	0	0	0	0	0	0	0	0	0	0	0	0.164406571590052	0	0	0	0	0.118154371510105	0	0	0
CTNNBIP1	2.41988401838854	2.3771876206433	2.47676272649964	2.58155612665299	2.85233249668631	2.75663904578711	1.84510059617325	3.01828698832347	2.72809465627692	2.72818610375699	2.35953803737936	1.83033646333932	1.73237340847207	1.70479672993122	2.02246014255656	2.05032407046624	2.01681720006082	1.39418484723679	1.82130612221268	1.62189011137621	1.56795911666663	1.77859128146051	1.85651168311607	1.60630956041889	1.77165320774636	1.73851277603037	1.8686630625802	1.88941513264261	3.73044432298668	3.74057142858516	4.6360213173951	3.96245648018331	3.94304925901594	4.03150988738396	4.08719973757682	4.26037198167496	4.1521671906731	3.49779117463948	3.42262053834056	4.4011798953209	4.12361653881718	0.833326502585425	1.58713452540141	3.02486750138625
LZIC	3.31869138721368	3.45229495176026	3.44164946495288	3.74352573921369	3.40317772154275	3.7486329721913	3.17042344661337	2.87401000554047	3.23545442291372	2.92843854737817	2.85195487620598	2.68459435073562	2.94228928658362	3.14362851507097	2.8786900337595	3.35649317062684	3.17343449331564	2.88020748600249	3.22465927743938	3.31253303662095	3.23270833424647	3.51898827044407	3.40782858525683	3.47190277650674	3.46583084065435	3.49850618918868	3.12048797465229	2.88826982115878	2.27405884955981	2.7420514965474	1.60989204005117	2.43155877908094	2.01024991795277	1.93069192743055	2.28418540295943	2.02540448432847	2.12293771309239	1.78763723578056	2.46863283956386	1.59547979043365	1.49903711354854	3.21888963701767	3.53745760012776	2.48869751941561
NMNAT1	2.07229105738976	1.74352789343676	1.75969274887147	2.05094044683802	2.20678386114231	2.42326082384481	2.03247116966576	2.16717806140135	1.89240268400804	1.82615998775797	1.77947405972144	1.52302492265721	0.877123855850752	1.53134901900902	1.41777961897908	1.29014126340105	1.44412635239543	1.11830656255839	1.1345561055952	0.952756993003248	0.956081192892523	1.10287309202508	1.0686501760235	1.03399732211795	1.3394053705696	1.24565385773585	0.930943178904455	1.19595856683351	0.3993286193131	0.654693992917112	0.459477784139962	0.752025778548376	0.575221312156055	0.628067119813635	0.679814709647891	0.41188067732324	0.436327105333272	1.17371590743099	0.913382330432497	0.386324265147324	0.475155459109366	1.10510142096416	0.926579417222852	2.10748366832651
RBP7	0	0.203774987309133	0	0.439857140999928	0.435219994827613	0	0	0	0	0	0	0	0.938116385260273	1.63781424459887	0.595556173264593	0.949056756783476	0.894813107881141	0.858315263664671	2.78441603657455	2.874281555369	2.39858569214975	2.68546701935278	2.47697005234606	2.68846909254745	2.37046562443269	2.42184535889695	0.405263750828645	1.66936244794126	0.312298064348543	1.36430908139933	1.43264946171642	2.02099282451556	1.6533902624291	2.64854827481442	2.12974130897028	0	1.5765608350053	0	0	2.09311729410841	1.60906464804099	2.33938541590678	2.26332291599192	0
UBE4B	3.72673314530518	3.72648248726505	3.45383887396079	3.35323576689106	3.93935823880356	4.0762084687399	3.99732854231337	3.9718745886158	4.07784969213035	3.63058020593913	3.79650431222432	3.48331276125553	4.30970734845409	4.25998047691248	4.10476437226216	3.99492361303586	3.95441037183394	3.94894652962839	3.67205189021801	3.68325852709556	3.6710781978349	3.82861127333786	3.82412628646422	3.78635589267767	3.78751604813503	3.85632841190425	3.09476135846438	3.03372252239065	3.49131438961623	3.79681576143776	3.49696080242051	3.35775044950659	2.88894192537003	3.04313624056144	2.94252764201476	2.84179201613293	3.03322739847699	3.55921034396889	3.0847922337805	3.54241902821491	3.23559227948347	3.57293816155653	3.79270961823025	3.87957834872959
KIF1B	3.97103765983029	4.02135535178721	3.47417642564478	3.41118894084216	3.99352039361218	4.17152710603881	4.15064090711739	3.73482882390538	3.82370860563544	3.98790292052019	4.15109571365067	3.87761665903142	4.10586242538013	4.01373915921501	3.97451095746838	4.10035537232348	4.08005215007615	3.95929721493048	3.43767917641678	3.31468347609439	3.39344915087655	3.53924568045209	3.45678906804053	3.58213445289789	3.30494466128149	3.2703525191434	2.79199322505361	2.89086105534504	3.50660194219101	3.76976116226756	3.26849128578333	4.02110656836861	3.62182917319468	3.28629123691054	3.6864781162124	3.42478640939224	3.80657153209603	3.41361032888347	3.49327585365844	3.20014963109369	3.02829508482884	3.07904524156645	3.69796281623566	3.69435649415375
PGD	5.55188202814648	5.74154518644282	6.02221909679796	6.13677584489572	6.31157758788216	6.42357312893533	6.08521430454776	6.26506552231564	6.42336638985681	6.33320366301001	6.36007627069638	5.77652778330626	6.63525232033301	6.79742808215231	6.58388007347952	6.69921845942414	6.71277459312126	6.43887167672374	7.48356590341273	7.55236938539079	7.47288575742443	7.47398168177521	7.63060204625827	7.32871082598031	7.50857918952494	7.47369763316879	7.03332388167934	7.03662421262858	5.94754226483173	6.38929834639139	5.96119267788565	5.79165520971262	5.42197727647383	5.79142079201905	5.90010360759713	5.1740588066825	5.69832128603372	5.68843775987408	5.71673030807964	5.26651296478887	4.92482675237533	6.79735025919025	7.4618804812273	6.63002389435708
APITD1	1.77400898027533	1.85852215300102	2.47136177008668	2.25418282239212	2.22518236733818	2.19582946618339	1.96283401726874	1.82371675666211	2.10580544776341	1.66372260832437	1.96367386792167	1.98526724862652	1.9029186834822	2.58248133739871	2.43427059508579	2.40440452165975	2.70257332831924	2.37795663381011	3.1433705600574	3.00926654248898	3.14172051645988	2.95484212088936	2.93427115651977	3.07306956246141	2.89274461287952	2.86105811385867	3.24124681803781	3.44082067563599	2.77875526684322	2.94678512391381	1.65377086812176	1.19053268903907	2.19391364084848	1.19085502603	1.40853253185677	0.818930708393629	2.04732898386556	0	1.31931734142047	2.79664966355774	2.31653388512684	3.59020677200292	3.22629889222186	1.70588061321943
APITD1-CORT	0.136873977912996	1.23952651496457e-05	0.489286022625877	0.491166594900132	0.551464830269034	1.01236843427352	0.788126897347277	2.87461336475864e-05	3.05813482742512e-05	1.01871250195075	0.461346246619815	1.27203519825045e-06	1.10885895597765	0.101117269635295	0.451599911093236	0.46478221450301	0.000769987333162488	0.947110289559033	0.666427574461673	0.508876857916611	0.586823338518091	2.43677790649934e-05	0.00324709571395763	0.689144370066627	1.03478619968957	0.410502842395768	6.51653779372643e-06	0.556387231484444	1.23055349771822	2.60670998502685e-05	1.97031254223529	1.15629952752728	2.482770240227e-05	1.73356259434012	0.259460514827071	2.06739434659079	1.0922209717582	1.19324817872939	0	1.7555413757152	2.40907316877797	0.000256778307253605	0.439538035984865	1.56539540495362e-06
CORT	0	0.184791892237301	1.34543913160226e-14	0	0.562224348436636	0.284159930639416	0.364648626992698	0	0	0	1.21694525154202	1.26537688252797	1.18523859852158	1.13843441742931	0.475781152583865	0.708380612632607	1.09620112093182	0.462907732550639	0	0.363155374230619	0.51702972108771	0.576657573176433	0.626921278401262	3.84411180457785e-14	0	0.469220203811077	0.638135020058584	0.373144815728319	0.189202128993876	0.443576948624889	0.29453899998267	0.208718261727919	0	0.407286393800618	1.08689243964149	0.591532938138741	0.582528064074961	0	0	0.321134971722674	0	0.574453235688971	0	0
DFFA	3.2096405139276	3.34665484887555	3.91854843310397	3.99824967091134	3.86800515609985	4.13345666766158	4.16974866127186	4.03195092207872	4.17846766506	4.65933092250271	4.80970768696128	4.19264395083646	5.13144955390183	5.51410016182797	5.29500296649625	5.17992898911964	5.22066272704925	5.28560196280903	5.41498114290309	5.37478215676266	5.37477867976489	5.63942030342431	5.89679496102384	5.53766259678612	5.56529252058102	5.48803613057331	5.10520034071057	5.33042932611222	4.45080215287982	4.29851902425829	5.30991102955254	4.76612867499113	4.64631244998453	5.17875845510276	4.935304154656	4.91038729462678	4.87812204917864	4.12884602026975	3.81475548280987	4.46358322421981	4.4142099665495	5.44710637528533	5.64533851849027	3.85440465210358
PEX14	3.33820046945327	3.43551125363929	3.62592504849965	3.47214980331121	3.42589698835109	3.12342451320538	2.39734845502599	3.20489974786305	3.31988956995209	3.83830639213607	3.41929212911015	2.61272521563426	3.59846049247013	4.23933693501872	3.90806351065429	3.684998221883	3.7082534638062	3.45027033287159	3.56047040916651	3.76602263423865	3.49768900076968	3.85205878164439	4.15939506792179	3.3780648735099	3.97993387180048	3.82337233564886	4.43187029586216	4.7916109337327	4.94757265441153	4.40801887496875	5.34813679360822	4.77146305836565	5.00504960206767	5.21885477279625	4.83599479286623	4.85507277654477	4.91914459498577	4.00842413990427	3.63051031469598	4.83051393936944	4.78595850788012	2.60581668778992	3.71135173133569	3.38014898494998
CASZ1	0.292182170142736	0.225910365569635	0.318076155139041	0.266569483076942	0.108454335913405	0.0546486038812164	0.141373930910076	0.360025969143618	0.157731899130366	0.467445393893354	0.175873296741119	0.133700161034321	0.316780620155711	0.445214996089075	0.42959347003409	0.318026392887652	0.527839034081269	0.316168917931157	0.466564477919941	0.389885050604706	0.472491930577587	0.774619670915576	0.886479132595517	0.468794948886278	0.80756183090836	1.00632675182922	1.50164295522697	1.25936891460623	1.89656249012204	1.67438381425193	1.98323989526899	2.05298618158175	2.15906723902253	2.99319247728721	2.88542598756287	2.88114186576847	2.66390701277418	0.777256840913051	1.32696296092355	3.41870404418623	3.29830932882587	0.452327638903451	0.365878390477546	0
C1orf127	0	0	0	0	0	0	0	0	0	0	0	0	0	0	0	0	0.0540780006136272	0	0.0492993976801012	0.0513970223658437	0	0	0	0	0	0	0	0	0	0.0595255665007483	0.188405988903372	0	0	0.181652165350004	0.0592949102269767	0	0	0	0	0.146708654279649	0	0	0	0.909964298958381
TARDBP	4.86634423801314	4.93215568443206	5.03194210270598	5.09103544915252	4.9554151054225	5.04083107536117	5.14883651193303	5.11863381861752	5.2273059532802	5.20142998768334	5.02433297831406	4.94847469960111	5.39374910224603	5.20996016945326	5.15758138583848	5.28078561450481	5.298922199059	5.00152754607966	5.39563181128544	5.36839470833521	5.42233393197333	5.35156826266895	5.30095468261368	5.36652854859901	5.42193352963463	5.41798749758069	4.48659854094668	4.61339020529382	4.59931779369823	5.04081354480026	3.28933577887213	3.92096017811017	3.56066604872892	3.38314300084657	3.94040169796984	3.24763742664671	3.93143722962265	4.73239945953864	4.43873863402747	4.28894910458459	3.90754446916025	5.66141613183423	5.32704059295812	4.74407496195201
MASP2	0.670128781286566	0.677035497556755	0.703494108243844	1.09476304718686	0.787034540096341	0.839490433833157	1.09649800925022	1.36629143642331	1.65596999403266	1.94380508133427	1.42361581770509	1.79166823180107	1.43531922146615	1.54515786069907	1.36323837327752	1.31597191314189	1.83158543066224	1.78599825128585	0.870538325771547	1.14955854084266	1.17984859505111	1.29060723588669	1.00629802390037	1.12299733009544	1.19313460950921	0.938172103411898	0.621053627232147	0.54024951052214	0.20342044182815	0.33651762824019	0.480912379774233	0.67327418895387	0.792164025489471	0.49135954609304	0.694707281842817	0.431549151739822	0.76379482574783	1.73027475298616	1.03466648710877	0.448074203298052	0.517866258289196	1.00022360040275	0.584528665188985	1.45664846902474
SRM	5.86373035440117	5.97917936602097	7.29333369530646	7.19573145218259	5.53836433447833	5.53795761660434	5.0187899354935	5.85392081665479	5.93973434711047	7.01957960927811	7.00641023912548	6.38813097384785	7.99978019768418	8.10056247687595	7.99012666094607	7.60720453485304	7.74274057997985	7.532223436744	7.35887972854122	7.44617350417832	7.02075775509122	7.71605119099585	7.77448399593638	7.0332577979904	7.72422733203787	7.67891698667984	8.89943547590716	8.69660941531215	8.05610659721506	7.89211776233822	7.28679799826495	7.20806849375435	7.43928236864747	7.62628580569599	7.57834249729644	7.71324215228454	7.71230000314827	7.75726998814911	7.61399568055012	8.09091163660325	7.83999107053989	5.91865576042498	7.10350813046683	6.10436601668258
EXOSC10	4.39876762979065	4.3812972178792	4.61123731166564	4.63311729412576	4.36415917404774	4.39742649800834	4.73446576383612	4.2127249609901	4.49793165189628	4.37287550492575	4.36293972263042	4.2321925723334	4.64017551163271	4.83778685737959	4.55116529859506	4.79415589787641	4.78478139760995	4.77476070876617	5.27421319781895	5.34620521607924	5.36045558346676	5.42949880323474	5.41031057321651	5.30751960154977	5.39944456458946	5.36699007116071	4.13217375297126	3.99741887504611	4.17375108033606	4.40353360098826	4.08472761587621	4.22191573798251	3.57187093585556	3.67934497247118	3.6339426312356	3.48427994411938	3.8503893946901	4.18661940394435	4.23731896557455	3.83658061376237	3.4585644294948	5.55370454630581	5.13473022965515	4.51139213259429
MTOR	3.29989668362742	3.34763447787871	3.33739569108267	3.42851092541248	3.99907998862664	4.01185340574379	3.8093938635607	3.6755449770836	3.82527683005487	3.3952163862513	3.41811571944385	3.23455190290576	3.85165910437648	4.12041830015645	4.0532416945797	4.22478119439559	4.31885910596865	4.04078724855947	5.29492579610024	5.29544753457238	5.08247693772174	5.38630053385555	5.41851043626722	5.09155174933341	5.21106282714214	5.23788489329272	4.96667501808916	5.05386290645027	3.93854927376605	4.09790570997703	3.87382303935582	4.03353753155941	3.96203070710522	3.78475522869241	3.75980564605809	3.69761815663724	3.96359434355255	3.85838887192479	3.60534024219013	3.72195224612693	3.45762580860753	4.02759641959381	5.49736007948772	4.17641852355856
ANGPTL7	0	0.0494170657628342	0	0.321543709726093	0.214701767984368	0	0.188566771191725	0	0	0.336115396958625	0	0.240313108004058	0.504682420601366	0	0.0558962811894171	0.276468079449218	0.194070657761324	0.387580913924455	0.384356001523019	0.44780556686438	0.604996439931287	0.0999280332435367	0.0867191015253287	0.576471830158468	0.0469470906833045	0.212062516821927	0.0970565334767251	0	0	0.0741965871036395	0	0	0	0.224215659700541	0	0	0	0	0	0.0631229595662797	0	0.0707143785529457	0.259762995293568	0.351018786069511
UBIAD1	2.07350150298215	2.1388537788583	3.18420252328361	3.37579013269661	2.71199040381644	2.75512899978626	2.12746820219942	2.8138489001154	2.34411833452143	2.68560830163377	2.70405523873519	2.28803661479091	3.56078830998448	3.31037647839597	3.20828469934761	3.14441515627748	3.20222493141018	2.86722041287244	2.92778080599584	3.27012822116819	2.97757118109649	3.14053000663983	3.11901247917131	2.79665173989927	3.37596107117443	3.4616202310818	3.4824998262665	3.43473896899412	3.05974462812534	3.03791983763332	3.41855968395094	3.10815809117506	3.37763047792384	3.0732272700211	3.17264912158619	2.93010146560476	3.19288535682497	2.77779421526167	2.14862178498676	3.03809548559142	2.89306509761287	2.30369016599927	3.06234970603876	2.63853032868435
PTCHD2	0.0224747726932888	0	0.0504551682576797	0	0	0	0.0409384278697354	0	0.133455286674599	0	0	0	0	0.190770340540854	0.216161795224954	0.119156676208376	0.13428968796372	0.109858245133296	0.361756009447656	0.475415938284565	0.288340842186689	0.540565946812767	0.451211639446419	0.33485541319246	0.375512140703744	0.239376043507497	0.61717809648487	0.692050405506817	1.12843858716663	0.932688622344812	2.67859253390238	1.92284101757355	2.39230093474122	2.06787272285531	1.42237833950418	1.90977310414164	1.76606929312999	0.201354076655651	0.211638990874227	2.59789820731128	2.51539203050799	0.0865318838343921	0.402731998487942	0
FBXO2	0.648462681885838	0.766500180295854	0.948102171892233	1.0021768264211	0.719186069536416	0.83187967269812	0.128496129636612	0.831083540631517	0.400254827554561	2.94286164871887	2.49133234974788	1.29409429888916	0.882121041664302	1.3325647309961	1.40114438978583	1.09403333498712	0.718615452371406	0.647651597943108	1.73989129651502	1.67660592339182	1.15716662511464	2.06103651880551	2.12574035821778	1.47399466551772	1.76366227141277	1.60551803880138	3.40401614781418	3.07161338176123	3.79354218648205	3.397243021837	5.556634799401	6.28992665900065	6.52877289454119	6.65537615957375	6.64478354457339	6.35084903790689	6.47409528556046	2.56166095438947	1.84390346882666	6.68187087996144	6.56675275762291	0.265052766368099	1.34241251695245	0.797450494386801
FBXO44	2.0020723849512	1.90217779699417	1.68293280271722	1.57101173080516	2.0377757903484	2.02854086378138	1.21199027707313	2.72725829615081	2.43720110101853	2.8641484978719	2.78600661817913	2.10638182341339	1.39477752362578	2.49227366077785	2.13979689661535	2.12792046960279	2.1955838281687	1.8750369034027	2.12202990551655	2.0805007659916	1.76649763606432	2.49061633702072	2.60059089822216	2.14922359038192	2.41725844094604	2.03705533810667	1.92434696639901	2.33901477914326	2.56014509966603	2.10972829110785	3.98273808670644	3.49003094436675	3.47313748777226	4.03739979430825	3.73446034433704	3.58622430692219	3.32523240766766	2.19935825458511	2.87506246816133	3.87749887278353	3.84834751899219	0.805623473823762	1.52792108447309	2.46166213616302
FBXO6	0.945502830571354	1.17513493298625	1.42861409818611	1.58411587126157	0.786654068538317	1.3394395779209	0.874744252969622	1.20779916710343	1.48255403618599	0.839862061232352	1.37511173810564	1.53412138136386	1.36527819973441	1.6189950497882	1.50572836338341	1.57223485149955	1.56441231478915	0.985930988661198	1.85780189083303	2.16674436284	1.67589269224655	2.81492771014079	2.50010347681357	1.90108892969861	2.19599635020429	2.10328948718346	2.44385061603758	2.42751499586477	0.811371559237511	0.707614901309031	1.25084033356165	0.922902655419471	1.04017704118372	1.17710774263494	1.01841340924166	1.20401547739989	1.02980622770421	1.06997019845539	1.11199946330466	0.74113299755021	1.01693840288514	1.36822636377804	2.24572686492381	0.869631397545837
MAD2L2	3.60109031461674	4.01328358681842	3.64775197243763	3.73900556471004	3.68207883114293	3.70922445553385	2.90119901213616	4.13181992838915	3.71015070203785	3.83476177193603	4.05673091155723	3.71645321203962	5.02302464461062	5.21038496779191	5.30123644076523	5.63861836626741	5.66202315700412	5.29380452237248	5.44463394065702	5.47549025962427	4.80605075474558	5.40357109275312	5.36075404654901	4.67313237214536	5.49900074635853	5.53421415835916	5.80356286832441	5.80628538563225	7.66227672099201	7.46034940530761	8.197241270329	8.17573915308906	8.20886349471824	8.22830403747939	8.15189939601231	7.96913897537062	8.01436645239431	6.06459619780924	5.36107350919106	7.99906983817053	7.73817334558761	3.51798111829253	4.9453689196396	4.04759073523897
DRAXIN	0.0699868285330662	0	0	0.402963333394001	0.272066200445952	0	0	0	0.387365849765781	1.60181059658652	1.6118333654459	1.11555933772348	2.90654238318599	3.69622756420202	3.87499363893297	4.02712750510442	3.94727340605163	3.70774563973906	1.82234673775393	1.88932167190189	1.55559531749085	1.93574637246341	1.74900643434954	1.43978268947598	1.66903130227936	1.70263981431066	1.70553562852121	1.7658274988871	5.56745722346306	5.41615064996218	5.75877752959684	5.64654863015398	5.80194757590748	5.8008274398744	5.69933785529715	6.04951968638448	5.82642391441147	2.51745964084982	3.16764695166558	5.37212328503078	5.45495231750104	0.602525293260909	0.939885515023256	0.775041267737985
AGTRAP	2.56954942076775	2.46644440625049	2.96185295594873	3.17019588207922	2.98319793251352	3.3804454800021	1.85960783552864	3.08586310908373	2.97857822268209	3.09731076576083	3.03631869915908	1.42137681939706	3.22901257568058	3.32746893165861	3.40203586044259	3.60692778267485	3.76625591360663	3.29989668362742	4.27481328412155	4.3710987995415	3.73067255882616	4.69750695855478	4.51822667644027	3.98621977687308	4.5057004204477	4.51887500092064	3.81292942915483	4.34844489795159	4.76420282122478	4.26864398535166	6.46232394406027	4.68244969668354	4.61357879904433	5.42709658082678	4.54314939704371	4.83116787684723	4.47697134803892	4.07046661305561	2.87570340557335	5.34122791991258	5.23579597674488	1.9521620730459	4.341430757785	3.33840729916993
MTHFR	1.37135254943941	1.44720888815581	1.03882244069019	1.09295160099135	1.89412704412491	1.65405052637665	1.20899786999889	2.03343004980135	2.02774502483279	2.32777357843506	2.15725395307143	1.38892791984208	2.37739587767641	2.80379325545251	2.8004298800108	2.70462411825334	2.71369141637616	2.31309780103818	2.37656822542571	2.40830969788911	2.04306797932807	2.39141030077055	2.25876010748294	1.94400756695423	2.29382658862154	2.30312316768571	1.62542480506411	1.59231590040422	1.38660680309457	1.6117814418396	2.69855632717772	1.35957177069131	1.33380725642479	1.74706079582689	1.47217060363764	1.13417493052911	1.17348566360155	1.8894346028682	1.94599341898026	1.53854312986925	1.34065341371152	0.943539557123769	1.67670520609707	2.11780806043499
CLCN6	1.82928941760008	1.87930583342444	1.95520491349986	1.85688612147126	2.14680508780381	1.94885497863992	1.75463100024424	2.2713928056989	2.39730463957144	2.06713272125546	1.92577920092768	1.91341986310512	2.68240474836194	2.40702637415934	2.25019455907677	2.21407505639024	2.02196646603331	2.22190182161587	2.36027717840072	2.41005069094398	2.21835340960487	2.54685002110999	2.43403835334385	2.31311812262885	2.3172751215418	2.396093711204	1.58767222105826	1.56462205243698	1.90565126930647	2.0204168586035	2.54833797550862	2.08808730816966	1.90587843051245	2.96312820561937	2.44735437778899	1.69424281529589	1.614742819625	1.85675069753963	1.6429510475628	1.63245901093647	1.72473320794444	1.82241200625923	1.8083644552908	2.12581638722519
NPPA-AS1	0.427101945890123	0.673591699487778	0.981648835391171	1.93489764730778	0.785518747234054	0.586952047405894	0.78512782933852	0.877964857465695	1.25564575070147	0.952885934527802	0.822976455625621	0.452007062032099	1.32447076696148	0.935034986035707	0.447952582763079	0.927847162386043	0.646705524579398	0.312359642983159	0.76186223599314	0.432959407276106	1.12325564197779	0.539770260110834	0.258967492423685	0.635955867039152	0.839039676927296	0.58609216944068	0.0065512696144904	3.70802445575995e-06	9.93346036351095e-09	0.301905999346993	7.32998442304797e-11	3.33156356396748e-14	1.79612920641281e-11	3.44366936993884e-07	6.80136776175837e-07	0.243762901833488	0.530115700857547	0	1.096349572728	0.129147677558256	0.26182564249672	0.531235218415794	4.78131427368189e-06	0.695180509480071
NPPA	0.160820822041757	0	0.336020536309382	0.32460671115132	0	0	0	0	0	0	0.851427240816931	0	0	0	0.444474129255461	0	0.377415868770155	0.760772791544053	0	0	0.328378083040683	0.149822544068133	0.130451868264152	0.0919399869103407	0.38257651087443	0	0	0	0.422972461511402	0	0.180461068975632	0	0	0	0.213332349179189	0	0	0	0	0.183783756826726	0	0	0	0
NPPB	1.25316636271582	0.980607380644374	0.747899503090736	0	0	0	0	0	0	0	0	0	0	0	0	0	0	0.201013996415079	0.231570035481686	0.626812903995209	0.321823062865174	0.890737731667273	0.577898148761812	0.331025264348796	0.730482582179702	1.27168263699709	0	0.26293822295827	6.07182057841096	5.33122151446713	4.91995498000381	3.46816621750166	3.11881651813481	4.9193114761761	3.24391428173067	2.66930801825801	1.77691672302596	0	0	3.3211574899657	3.55512899380031	0.836312781724806	0.21194294562115	0
KIAA2013	4.09092962712063	4.0854841441007	4.40347906577278	4.39944456458946	3.93492217303952	3.97475873047608	3.00626390874185	3.82105707935903	3.80242072080149	4.37874742913257	4.04662201785226	3.55505534996329	4.57369565517398	4.84679917300031	4.75000078876957	4.55910630883055	4.69344792754032	4.30171201150485	4.81540635313049	4.97047636970178	4.42033417701515	5.0358877932252	5.1473555476725	4.34019193451884	5.19217838078736	5.22068980977828	6.15861776627433	6.19769439921819	5.88800771307092	5.46918594312139	6.07278753150941	5.65409178284189	5.98476022168355	5.90826771190415	5.77286745982211	6.03237859695251	5.84389844522663	5.55148833238291	5.3582133814547	5.76321767937554	5.58842681731803	2.9948295042425	4.7202510997416	4.2821432287815
PLOD1	6.7903159115157	6.89909101954362	6.65300697587068	6.75294924905472	6.17659604490546	6.26895270348805	5.49081398177409	6.05986573796743	5.99453220681488	6.3540853748983	6.35758895121311	5.47829234918754	4.59149990655112	4.3028381230317	4.36047665347458	4.36963398568747	4.32969051428379	3.94833919513333	4.99405921022247	5.05339376416756	4.7038648242805	5.24620284205682	5.36537759558284	4.71603060669904	5.14451957431233	5.11481675584175	4.77442337556301	4.80912114189378	4.39632392062635	4.44311594563843	5.83326709042814	4.82868742817695	4.74938945457962	4.82477803444146	4.57494919059888	4.3460349715098	4.41178551883185	5.28766805927703	5.42096066105387	3.7620936369911	3.65232586784077	3.25322991243094	4.95255722268219	6.2817761312765
MFN2	4.20310716660741	4.20521263411615	4.23534412817267	4.33252892811387	4.17223146882548	4.26957181166376	3.56687602593516	3.94310553734795	4.03655608213631	4.35992873323745	4.39086025213706	3.50884694809254	4.47882299921574	4.5613383574529	4.54711663324573	4.66238212212074	4.64100838629608	4.17813298479847	5.13143720644788	5.16658691407045	4.76260394917006	5.1623147858377	5.04142260691132	4.78887360366516	5.30615285211144	5.23754842248764	4.27239650903748	4.36735009609147	3.8678075279955	3.93547860644074	3.77786153075062	3.52381283772722	3.26014160904498	3.62404238999335	3.43875060837256	3.41731515856607	3.44646004580043	3.30529058738881	3.46619640051572	3.16227772149118	3.1545718680853	3.77425995143276	4.85289275129272	4.43968961966772
MIIP	2.23643445019376	2.08094412753515	2.74894634351717	3.08657148960285	2.50854781574209	2.70921121913164	0.843741901084125	2.86218355782975	3.04672502952344	2.8073322509574	2.82031990555906	1.81691094286295	2.71969601553394	3.46015278588095	3.57039006580009	3.87725345387661	3.99709365073434	3.23929568663573	5.7054941584602	5.68484117431563	5.14782766837732	5.95583353798957	5.82805014210527	5.23757901398554	5.82152399944945	5.91116425476518	6.44461240822896	7.08965703854159	5.59029661047379	4.80558653727556	6.04428044799842	5.49939627006572	5.75031171904758	6.26779794624619	5.62303281141813	5.573277567876	5.54799881747021	4.73028671049833	3.97406118662548	5.83590386829998	5.74394575188154	2.86254660903168	5.45504111907522	3.05994531889972
TNFRSF8	0	0	2.44413960762345	2.1579717825954	1.54986135299506	1.44178091181561	1.02187765736495	1.24249885375043	1.08478543203213	2.1820725046371	2.4655461620439	1.59992712033543	3.94166975365654	3.29430313724103	3.25026733685078	3.28721517579588	3.39060165681571	3.0930006346105	4.31877958657589	4.36777641718791	3.71415757928834	4.10519195794425	4.16695640953691	3.56370727525784	4.05677425668929	4.04512839539759	5.0686708106651	5.30314143785827	5.07696520211272	4.60455174654002	5.11011681481346	4.18703924914499	4.15947580252364	4.56116114283443	3.98240953565477	4.60309812548659	4.27176927628655	2.34618251796401	2.34575970028976	4.1425686458654	4.36389995168662	1.7755225806704	4.04821002435954	1.73856033315324
TNFRSF1B	0.183626251405205	0.193518185200777	0.328932946977314	0.316576748230784	0.510479928007363	0.228089695283114	0.220828929612487	0	0.188723738186562	0	0	0	0	0.158705410316105	0.0973773847442531	0.261349075370353	0.189983918472944	0.213276350724164	1.17470681555162	1.33700883819298	1.13044989131195	4.42240121557753	4.36753182212758	3.94468980925887	4.64634125451439	4.65044290334865	0.21722575210016	0.235545716070949	0.609476039381159	0.552958360566169	0.984706000709716	1.15929979528021	0.849293146596616	1.66987489343559	1.70644214262643	1.60532364672171	1.37396552758804	0	0	1.14581438246409	1.31438330358791	3.18492452260202	3.71027195219894	0.572490022916298
MIR4632	0	0	0	0	0	0	0	0	0	0	0	0	0	0	0	0	0	0	0	0	0	0	0	0	0	0	0	0	0	0	0	0	0	0	0	0	0	0	0	0	0	0	0	0
VPS13D	2.54434442354354	2.56390247640021	2.01705246683071	2.0578453345674	2.53398687525927	2.68329671065499	2.80987125963568	2.67683381217112	2.49694035646065	2.55067168634279	2.4517966447408	2.435063138801	2.98525085162151	2.38257595755283	2.30184221738423	2.46364599591905	2.42130948799956	2.33879235137154	2.57350298651487	2.57316363322915	2.59870344621143	2.66750160259688	2.57125449595878	2.64048442541494	2.54773606934814	2.58390894874803	1.67953639870121	1.64902676537674	1.54015625273173	1.95386119391073	1.43044050824797	2.29393544384422	1.92661433116738	1.72449748201951	1.9244951945449	1.64817089148477	1.86969771971266	1.94964324780184	1.7761461099412	1.31592555516398	1.24705859755066	2.09032841067919	2.6565192521332	2.47860170305219
SNORA59A	0	0	0	0	0	0	0	0	0	0	0	0	0	0	0	0	0	0	0	0	2.39347660897252	2.91978436028579	0	0	0	0	0	0	0	0	0	3.38654058822752	0	0	3.25377450947616	0	0	0	0	0	0	0	0	0
DHRS3	2.30577795429573	2.31352449434191	0.410473535552255	0.275570899906426	1.33615196807318	1.55233280087808	1.10059422327069	2.78327853286598	2.68495783985561	2.9960759478259	2.42373144078463	2.53668456286967	1.51434953776626	1.24582420209442	1.16963002030152	0.715874046648997	0.841359692230783	0.66346485792	0.733493179771474	0.898410373725361	0.660454058135407	1.03127520197191	1.24629254539838	0.8357599937234	1.06266745593414	1.2420963688162	0.915135365716961	0.531028557545434	3.1322757699886	2.96425259930552	4.24665890283127	4.19321190064473	4.42076533500396	4.86452294057588	4.51562415393606	3.77448136032094	3.66721091248087	3.94045807967381	3.21921499579542	3.51207514899484	3.52615647276547	0.465654816655788	0.847756437341811	2.27282048336111
AADACL4	0	0	0	0	0	0	0	0	0	0	0	0	0	0	0	0.0874231920512101	0	0	0	0	0	0	0	0.0448449392041205	0	0	0	0	0	0	0	0	0	0	0	0	0	0	0	0	0	0	0	0
AADACL3	0	0	0	0	0	0	0	0	0	0	0	0	0	0	0	0.0338648610915209	0	0	0.102552251465307	0.0721052515357098	0.129428631111593	0.057163264299441	0.0494980615557087	0.0510710708786557	0.103691798787013	0.0240193347187934	0	0	0.374970458446135	0.449746239021009	0.158802337618123	0.524567226908327	0.360827213249983	0.273924023655679	0.407564856590143	0	0.454002127479448	0	0	0.105262505785651	0.106909876239988	0.146868938887635	0.0930305950223724	0
C1orf158	0	0	0	0	0	0	0	0	0	0	0	0	0	0	0	0	0	0	0	0	0	0	0	0	0	0	0	0	0	0.0898541705517639	0	0	0.31631491588897	0	0	0	0	0	0	0	0	0	0	0
PRAMEF12	0	0	0	0	0	0	0	0.803327070846352	0	0	0	0	0	0.171603962328967	0	0.346218267333787	0.387966846122172	0.19894794972088	1.64429008718812	1.81117917380857	1.30479721608512	1.40882053452885	1.63471871473434	1.19449685045477	1.79104720778217	1.81671028502551	1.05462623970466	0.717192747878276	0.192935210806986	0.18288294946117	0.153302088158462	1.38208064961405	1.11091776247725	0.83965086608008	0.907329877453716	0.579423473757763	0.758411492468735	0	0	0	0	0.536259837514377	0.490675889978345	0
PRAMEF1	0	0	0	0	0	0	0	0	0	0	0	0	0	0.0364936278237972	0	0.121461075135465	0.0702590672587092	0.028590226705697	0.97605636579758	1.06732894470474	0.894718444277772	0.959199640114317	0.923070053564523	0.467777163529723	0.858923115543478	0.93013175157781	0.483517084293254	0.364077068653368	0	0.114052996364893	0	0.445859103206993	0.623265691700023	0.368744885901779	0.285195047777071	0.263416669371947	0.783594107208897	0.46506025044313	0	0	0	0.354365269016396	0.333156924972251	0
PRAMEF11	0	0	0	0	0	0	0	0	0	0	0	0	0	0	0	0.0188009360596492	0.0836245841184347	0.0562350199349321	0.662859919950762	0.698465649173928	0.481768051194015	0.504561412299372	0.548604312835348	0.518038544865161	0.48272233210023	0.349443412022948	0.535793191758385	0.0587089660966163	0	0	0	0.0947129250621237	0.169541514196882	0	0.091082617880386	0.370582796727709	0.214430723760972	0	0	0	0	0.791836570779074	0.172943166204901	0
LOC649330	0	0	0	0	0	0	0	0	0	0	0	0	0	0	0	0.145986501165398	0	0	0	0	0	0	0.107725358814414	0.0755994419743083	0.271539222601216	0	0	0	0	0	0	0	0	0	0	0	0	0	0	0	0	0.32122042370415	3.74474094986912e-06	0
HNRNPCL1	0	0	0	0	0	0	0	0	0	0	0	0	0	0	0	0.000100261224543771	0	0	0	0	0	0.0562359912139458	7.36667445979608e-05	3.19305274464088e-05	0.000350477497891345	0	0	0	0	0	0	0	0	0	0	0	0	0	0	0	0	0.000121566028290075	0.233491755323622	0
PRAMEF2	0	0	0	0	0	0	0	0	0	0	0	0	0	0.0491444905828038	0	0	0	0.182862614454048	1.11581898468341	0.882544453680892	0.988065126393483	1.35876757872643	1.10324248084486	0.973593643492703	1.06671608825807	1.37140273644017	0.879605401397146	0.678952581917699	0.557035551107858	0.103180430132673	0	0.704410759384803	0.19079182837441	0.306019533855935	0.670157794196262	0.625365886476134	0.982433997033172	0	0	0	0	0.331947078348646	0.474347778507495	0
PRAMEF4	0	0	0	0	0	0	0	0	0.373477833813885	0	0	0	0	0	0.0117245340169727	0.248409748570232	0	0.110296686741327	0.920947986537883	1.03453972178328	0.766311046855206	0.846732391390871	0.8814132513671	0.659678000840822	0.794147994101063	0.959308715709787	0.656852366831038	0.568065191495676	0	0	0	0.38373470105504	0.24724579289149	0.272920188802008	0.162732096886845	0	0.382352951671994	0	0	0	0	0.489845006824174	0.350447459102062	0
PRAMEF10	0	0	0	0	0	0	0	0	0	0	0	0	0	0	0	0	0	0	0.26473338070741	0.275083353318756	0.254025559989129	0.150945643344421	0.0671597121690611	0.13590137412386	0.205037113284184	0.134616032926464	0.148304190794654	0.107370374525898	0	0	0	0.350453116913829	0.20713945572939	0.11904761648862	0	0	0.306653050387671	0	0	0	0	0	0.241688890908959	0
PRAMEF8	0	0	0.0506905849699617	0	0	0	0	0	0	0	0	0	0	0	8.19878376661775e-06	0.049483284693382	0.0834259351921701	8.31696866805253e-06	0.711623532046397	0.792814548289353	0.574831997889165	1.04688913462023	0.910649013861254	0.709226220378304	0.677807687390101	0.865715358436858	0.30902713622373	0.213780258587371	0	0.0592565562384243	0.0760168025695301	0.31731796262927	0.221911717712604	0.35293814464286	0.121487599019193	0.214688092660821	0.43263449714231	0	0	0	0	0.382432640113569	0.177286375327499	0
PRAMEF7	0	0	0	0	0	0	0	0	0	0	0	0	0	0	0.0266340779101047	0	1.11360288802626e-06	0.0886079883464366	0.22656894910504	0.148317208324129	9.67560382369746e-06	0.0268429678194734	3.46205145747666e-05	6.1779062696637e-05	0.404115090865822	0.187500462715037	0.170194279384786	0.202945489982559	0	0.0133916080051559	0	0.000259911279807554	0.209242482790511	2.0260057009003e-05	0.263950226442479	0.275556597706952	6.04506710699766e-06	0	0	0	0	1.9642568149937e-06	0.167167782647599	0
PRAMEF6	0	0	0	0	0	0	0	0	0	0	0	0	0	0.0313049897244168	0.0861886335894307	0.0716181180169726	0.135753916884314	0.132042699881546	1.52526207955102	1.44374454955803	1.16401388852506	1.25208256052774	1.35122689650317	1.05659046438354	1.34387964144645	1.44910703571671	0.654855272875103	0.550149085761217	0.23140783081032	0.0433590647536507	0.0167584486748513	0.444013943166333	0.184614186512352	0.0214218763114938	0.227461380262053	0.371887787460265	0.448643039748714	0	0	0	0	1.06120937490595	0.358841830613549	0.102408064945614
PRAMEF22	0	0	0	0	0	0	0	0	0	0	0	0	0	0	0	0	0	0	0	0	0.024262509321147	0.120916564674249	0.0180512816626806	0	0	0.0368297801851151	0	0.0291567185995697	0	0	0	0	0	0	0	0	0	0	0	0	0	0	0	0
PRAMEF5	0	0.0305683035619733	0	0	0	0	0	0	0	0	0	0	0	0.0288173592557228	0.0459293789433004	0.135838874053137	0.0855201075642389	0.152921941787531	1.09872946269887	1.04233615603941	0.843078560291168	0.796778806313493	0.881750747796589	0.752157693216033	0.961464789800331	1.07922448856104	0.3729275885987	0.382257762486625	0.0325964243152091	0.0399333069412155	0.0154166403260943	0.325326540997481	0.1031417478188	0.019715718708833	0.250167266464969	0.174105958946377	0.365282679694669	0	0	0	0	0.735557702682969	0.282006783242482	0.0944418841617749
LOC440563	0	0	0	0	0	0	0	0	0	0	0	0	0	0	0	0	0	0	0.243974890153996	0	0.287128276836766	0.154955143386418	0.258229452153155	0.294266077993359	0.0495120018531229	0.343994446378478	0.201952473411494	0.145303121007148	0	0	0	0	0	0	0.15111455254298	0	0	0	0	0	0	0.144419724724595	0.322472753709687	0
PRAMEF3	0	0	0	0	0	0	0	0	0	0	0	0	0	0	0	0	0	0	0.128698961736788	0.068558004354279	1.475010655772e-06	0.132045464559849	2.16645023526662e-06	0.0539241616964428	0	0.0401425251927552	0	3.98747373992926e-06	0	0	0	0	0	0	0	0	0	0	0	0	0	0	0.0400400948296838	0
PRAMEF15	0	0	0	0	0	0	0	0	0	0	0	0	0	0	0.0230724928684086	0.0633472056704485	0.00847303420754957	0.0402000513856106	0.541730905395625	0.506349065053474	0.402396933588985	0.431479619035284	0.442816135078768	0.301656707025212	0.42432554348051	0.451785569296355	0.37737699694463	0.287335170515956	0	0.00464926044910069	0.0267849065407654	0.0828001280206006	0.00885343236959477	0.00985919870854662	0.0426794939175364	0.0986956458745988	0.0992764845327143	0.291614166043336	0	0	0	0.000411429693341284	0.156313767666478	0.0478383432242189
PRAMEF9	0	0	0	0	0	0	0	0	0	0	0	0	0	0.0428124085937667	0.0230179712853621	0.0631987708007261	0.00845302632540234	0.0401071664920862	0.540661161704084	0.505334063903577	0.401562753343513	0.430597867645511	0.441912612215947	0.30101396617231	0.423455543414579	0.450867594103021	0.376577115489076	0.286713217772531	0	0.00463847500930694	0.0267220277888277	0.0826129460035388	0.00883298525677123	0.0098364445621819	0.0425796247815402	0.0984737285593214	0.0990518279237113	0.2909893389687	0	0	0	0.538028536584703	0.15596549121896	0.0477293395334128
PRAMEF13	0	0	0	0	0	0	0	0	0	0	0	0	0	0	0	0	0.000635889261707583	0.188806012450566	0.779295025514583	0.948792197461342	0.797935177527124	0.844783333661885	0.969818370095912	0.628145530450381	0.778031909045879	0.878041002406778	0.000937288545875333	0.241594935064551	0	0	0.00062786562149626	0.600530480898601	0.000739660442366704	0.000839288922366321	0.252013508668617	0.00139979526525747	0.00107205346922426	0	0	0	0	0.000708844080759275	0.23556654725706	0
PRAMEF19	0	0	0	0	0	0	0	0	0	0	0	0	0	0	0	0	0	0	0.127492370729553	0.164115610133656	0.107370240603611	0.130871052737212	0.269108571693164	0.149728912984778	0.189218578766498	0.257916997842669	0.244278198578144	0.0928619158811354	0	0	0	0.0449221365422317	0	0	0	0.0718082418204126	0	0	0	0	0	0.0378689659910728	0.446004199495273	0
PRAMEF16	0	0	0	0	0	0	0	0	0	0	0	0	0	0	0	0	0	0	0	0	0.021857621373568	0	0	0	0	0	0	0	0	0	0	0	0	0	0	0	0	0	0	0	0	0	0	0
PRAMEF20	0	0	0	0	0	0.000365023469912306	0	0	0	0	0	0	0	0	0	0.000215542734689285	0.000220699589736298	0.000191145872382776	0.000204252403353181	0.000219639370693503	0.000106385603436829	0.000175546550790753	0.000153223388745563	9.88538283866791e-05	0.000161507882663822	0.000151997227672793	0.000332945692682256	0.000254487713437696	0	0.000134032838696112	0	0.000296048155111188	0.000245644083163308	0.000285385902132578	0.000269112544306555	0.000486086133537289	0.000377053894812646	0	0	0	0	0.000244061715284363	0.000194583355099551	0
PRAMEF21	0	0	0	0	0	0.0787184425928068	0	0	0	0	0	0	0	0	0	0.0463709179139983	0.10381451103802	0.161874786721129	0.883939816016368	0.612550664019521	0.554557419000713	0.289391852797633	0.542002428619003	0.395171408972291	0.386940038455403	0.529413187038799	0.0762958425459847	0.208519756895622	0	0.0289813929057877	0	0.186866889748245	0.107813187542697	0.0609047193991224	0.11252986800918	0.103410890754728	0.237169646009197	0	0	0	0	0.389880646393901	0.166535498505631	0
PRAMEF17	0	0	0	0	0	0	0	0	0	0	0	0	0	0	0	0	0	0	0.0911672671499967	0	0.0223158218014349	0	0	0	0	0	0	0	0	0	0	0	0	0	0	0	0	0	0	0	0	0	0	0
LRRC38	0	0	0	0	0	0	0	0	0	0	0	0	0	0	0	0	0	0	0	0.0761429862322836	0.0699178330743783	0	0	0	0.0557529073277056	0.105057290509805	0.222097256958812	0.238091019366165	0	0	0	0.0990687996085443	0.238328303125909	0.616911894112465	0.64450606405966	0.298111629975213	0.544976916779058	0	0	1.04600903362098	0.791138085711043	0	0	0
PDPN	0	0	0.523864012230536	0.35556661676253	0.0938025880547596	0.450107448524404	0.160180585164289	0.793043535805475	0.802509230790816	1.01886914481742	1.08151688532887	1.58092211114158	2.91704405658601	3.91603708097842	3.94835788616143	4.8452692389799	5.04103704349707	4.84194796712075	4.9147080205059	4.98958864387074	4.9885756285369	4.56243782364959	4.73579834248084	4.54454720763352	4.97483213652922	4.99746855563832	4.40423555781742	4.58684879305231	4.85589504224975	4.79708562971389	4.51832740615485	4.96975833616737	4.79381266774578	4.00180224263399	4.02814476771338	4.16772722581503	4.24798066438705	2.62404238999335	2.68920968830163	5.18302195062277	5.06925103911482	4.87861745406448	4.92592348524002	0.300065136778761
PRDM2	3.13813620350847	3.11596210341318	2.96552573054362	2.90260423907663	2.92972473067645	3.18141427917687	3.32197570303818	3.29540418602762	2.94453989355444	3.31361446117286	2.91057917554276	2.99362183329126	3.71117549605612	3.60200546256751	3.48282247433957	3.46924782020064	3.40321181341414	3.34129268878862	2.86408905358371	2.99553517060418	3.00371735987062	2.86945294419716	2.91023760979397	3.08404555046256	3.06464663576049	2.89303984988401	1.92891602757762	1.84479136648505	1.81936162932009	2.16007148422031	1.61426224479782	1.74616225387569	1.48672981660593	1.52839628459141	1.74173446692719	1.67719249484956	1.80028076681287	2.26694841323876	2.21050731768865	1.48496818335106	1.25733654595703	3.22077724483316	2.70370095916582	2.72966587592163
KAZN	2.24857733915436	2.33717729611315	3.22151984225899	2.99357654860157	2.64575007035183	2.72803368806976	2.70223641886473	2.51528352522747	2.68649380392853	2.65413991389358	2.9630079471906	2.4817794153943	2.684964570272	3.34461264458464	3.19543422042393	3.14493227788336	3.11187097031939	2.8037002785282	4.31507346204928	4.30176321746614	4.08531417231249	4.45904466216849	4.54736962234923	4.2060101870565	4.39086712903946	4.44125106797668	5.12608493588511	5.2803513534417	4.09424451651332	3.97521745704302	4.68787253588454	4.75567809611696	4.81112161762635	4.62932747443085	4.68652854040719	4.68972966807245	4.67660028212388	3.63007924386198	3.83572200197435	3.83752954274477	3.76850194743426	3.75761002233592	4.12026069066807	2.86503392775428
TMEM51-AS1	0.0331500662767408	0.0448997609273324	0	0.203525687035775	0.133409384545457	0.178963168002437	0.279093262991269	0.526560646755381	0.516275413959694	0.904469454111163	0.645597452489135	0.528581320188194	2.55358905531389	2.34588457209431	2.25411931463909	2.45563364742436	2.50110534398417	2.21263158972095	1.56143367769224	1.58264270662144	1.52458026474268	1.24362643310135	1.27793715245149	1.25045836104193	1.47029216534507	1.3368717731691	0.839004190976478	0.899878627963495	0.139261228975199	0.310862421276614	0.368951572294766	0.326497080970008	0.261444160676115	0.0718189484085237	0.152755839574869	0.0817930915005954	0.218859266454308	0	0.433999909725027	0.130841143262517	0.194987194547914	0.855222713009325	0.992112906831124	0.415841938120866
TMEM51	1.03652443332935	0.638162829599888	2.21499824199299	2.11088770365171	2.16450311662882	2.42283579206593	1.75841405100042	2.62744108209024	2.22653627367731	3.18041523793238	3.26267068061244	2.71339888820654	4.854299917984	4.80587540125668	4.61069415718227	4.72374421050853	4.65251517644302	4.39345738836021	4.00266652005441	4.15139613218298	3.89472077214579	3.72863890109853	3.86822251575086	3.5512083739461	3.95680940894799	3.82457439482521	4.13463988488877	3.88394333400251	2.91728661927048	2.90674247131381	2.82602368302744	2.71074142487821	2.58982579472762	2.47818231194568	2.63311264300145	2.57632863692556	2.3114159233669	2.89153584210597	3.21153713925309	3.07899402404866	2.72566700247218	3.02452890445455	3.15813179049256	2.56248178487404
FHAD1	0.0230384171204644	0.0209018229759298	0	0	0.0476137670865449	0.0853706731568301	0.0419513972676795	0	0	0	0	0	0	0	0	0.0252496836124531	0	0.0232165959867558	0.0261086746120551	0	0.0125316599450721	0	0.0186076841349855	0	0	0.0189447545150068	0	0	0.0333532218668941	0.0159144177764785	0.102134164937773	0	0	0.160584638687582	0.0623570288893751	0.112066742339237	0.133796416050914	0	0	0.153989470571202	0.156362959793176	0.0301580702535593	0	0
EFHD2	4.09411781130716	4.15490719904767	4.87447731502377	4.90318773946295	3.90049974932994	3.96703023500434	2.92927024608618	3.37200345083405	3.43798005629374	3.12348245466008	3.21775960744486	2.00056975202253	2.53873928265421	2.57064507799186	2.71287086768991	3.20004131352495	3.33352964197367	2.90386738859444	6.37789418413527	6.46172008102791	5.98323305359866	6.16197230725764	6.27352521422628	5.65958496007018	6.2713341600677	6.30632786831682	7.530109768896	7.32723824826143	5.02192383855476	4.6741668397593	4.53038292603625	4.25333128356318	4.49878060958731	4.33048669372393	4.20192393916014	4.27968671805764	4.4211020875488	4.31040556396334	4.75098159965399	5.99052380220464	5.702771115143	4.86001922694698	4.9330910300884	3.47634280038436
CTRC	0	0	0	0	0	0	0	0	0	0	0	0	0	0	0	0	0	0	0	0	0	0	0	0	0	0	0	0	0	0	0	0	0	0	0	0	0	0	0	0	0.256090380323962	0	0	0
CELA2A	0	0	0	0	0	0	0	0	0	0	0	0	0	0	0	0	0	0	0	0	0	0	0	0	0	0	0	0	0	0	0	0	0	0	0	0	0	0	0	0	0	0	0	0
CELA2B	0	0	0	0	0	0	0	0	0	0	0	0	0	0	0	0	0	0.144333574428937	0	0	0	0	0	0	0	0	0	0	0	0	0	0	0	0	0	0	0	0	0	0	0	0	0	0
CASP9	2.0108084775765	1.78945800338302	2.05276713441685	2.06994614635105	2.24697653998781	2.18445486741518	1.59730232712157	2.64999246475837	2.5693744272654	2.62506003228478	2.20479178636	1.42787966896462	1.85022735132985	2.56227173582255	2.50979970210471	2.46013967696636	2.57962428304885	2.11170908624208	3.04173711528915	2.91696383003078	2.58805616672749	3.0475680519994	2.99552431681246	2.73753967255846	2.99928749340902	2.92776753435155	2.90473841370917	3.11180254730714	2.79508948663876	2.82128162810053	3.16385292195891	3.09516828342812	3.03968237340958	2.44350852365963	2.09929857118342	2.70500250917476	2.77796880831963	1.71215993488032	2.53781539352872	3.58431314183605	3.56346323668308	2.21421186190967	2.75887664423179	2.14627071285596
DNAJC16	2.33415634516198	2.18738453966011	2.30900733919549	2.57608430484708	2.64185580533947	2.75175505872908	2.96305420161876	2.5400322303736	2.27448233571344	2.64521514534192	2.66556331917026	2.47653981797982	2.82950660000902	2.94120774687543	2.91788998414626	3.00232987353756	3.04234841451013	2.92328231691682	2.68481873755322	2.73342810057996	2.80912422959741	2.74317455785159	2.58097274619126	2.73088989272847	2.6300559390661	2.58357925506251	1.72083441961681	1.82565946243841	1.67827476983917	1.90675209023623	1.36263259481532	1.8288955642288	1.38810685885348	1.41254850788582	1.39670752138398	1.10669002286787	1.55208191065311	2.20546133027918	1.99777292482579	1.28413505026476	1.21565374911661	2.47564005801862	2.54902837820757	1.8952677169988
AGMAT	0.538095106283793	0.366517498218853	0.507010108143678	1.10636172116181	0.916304657294332	0.852126715769732	0.705586939160105	0.852059580887992	0.410007802476088	0.240488968829477	0	0.323951065584195	0.366878899679025	0.309251871673787	0.409461541602548	0.121103352929764	0.37632483866233	0.214558792285906	0.508214641120687	0.785627549216795	0.413011254538866	0.507810874390015	0.44823705300177	0.468557251820314	0.497599081778164	0.432802305262611	1.00340794546277	1.07837756395726	1.08389412562431	1.5278960696042	1.20265593074717	1.292122080702	1.32166838640554	1.140019487255	1.41985705832439	1.22256347360768	1.52106581725811	1.00976995683887	1.22470094641874	2.33843297251423	1.84675003968427	0.231572492987975	0.653353572237064	0.466254359357471
DDI2	2.64327437783307	2.59271535372942	2.12317947789752	2.38767409843777	3.13124374920465	3.03438653215251	2.92784526653153	3.26603089525087	2.83092053070301	3.47071906135082	3.61862629843364	3.2330842944349	4.22519779483916	3.96507314930779	3.77262469115174	3.82992057683997	3.62523541532499	3.57775509703377	3.5528074051893	3.59454854955035	3.44142106414294	3.72100072653882	3.55008799661628	3.49763791112112	3.73910280574738	3.78482850046537	4.31190994227968	4.06827526197668	3.9558149435634	4.07121348960526	3.02137667408415	3.64116449678055	3.4577439902926	3.19879900469401	3.51404649301492	3.54649940052895	3.77977450147665	4.13625702151114	3.69991803408543	3.51256823759236	3.24593978145546	2.66968898292409	3.37321666058083	2.69999352345171
RSC1A1	2.56714139751805	2.49845512847123	2.53683622019909	2.64135874401778	2.95467650829456	3.024752280984	3.67182550876484	2.74676635927507	2.48893140751441	2.4871801815035	2.93842506687418	3.19815622797218	4.13355530616983	3.92358658266175	3.60248063508992	3.67546593922108	3.82954516169167	4.07567809130558	3.60918760487043	3.54733877239465	3.82212847474307	3.39045308109176	3.61668704183111	3.75019914858235	3.43996881108234	3.35112510710702	2.41759061243608	2.78329948947737	2.31456022440995	2.94518816699304	0.986778616342325	2.57881073614174	1.60688278692918	1.28176945591172	1.59580438953961	1.36553577485428	1.69210130504042	1.47769804835066	1.60310287438853	1.73327623771558	1.54315434743511	3.60786290283124	3.25896508114218	2.5842866802767
PLEKHM2	3.86759010580781	3.95151319645176	4.2226654770558	4.15016158079386	4.2076273963152	4.23890147593247	3.49036474998591	3.98961134906793	3.83314309635834	3.96680881135033	3.72535944065548	3.3139307516223	3.14740113847967	3.18509584521609	3.20059851287314	2.7996447916904	2.89918336609002	2.57203592232222	4.0536848241033	4.23841238272227	3.68822512732724	4.27072328199059	4.20151624536669	3.6935873154028	4.3614034293087	4.44470019226619	4.15353784534823	4.58547336475464	4.95577775399206	4.32596918948779	5.57864290010314	4.4555836766275	4.80953792212202	5.59802569370793	4.85009430212519	5.06598152263124	4.59881180944054	4.55857989842174	4.19783394604503	4.83839716541618	4.84067974776771	2.43068135749937	3.96186406603765	4.3118445671359
SLC25A34	0.679910169645001	0.507590682606475	0.0866473693159519	0.0831420062762696	0.228003472166496	0.208337457960551	0.37797772731176	0.500009627663363	0.225453867258993	0.246926087465541	0	0.332290887962508	0	0.357427012550417	0.153899999704025	0.124487616785529	0.140452785816792	0.220308902523641	0.355434686617179	0.539448686123329	0.407384297001509	0.494275302442321	0.436063736981471	0.184852814875811	0.485730791601587	0.266087282463979	0.259449667736077	0.192824141351453	0.744579631743843	0.499768856270546	0.779421948770421	0.674769767379223	0.621291868299172	0.641016018756955	0.572662698877253	0.919947164345989	0.632068085855497	1.20399042821913	1.40659653182801	0.683086463931985	0.523335121474599	0.0998496852316236	0.116651137834965	0.47776849679489
TMEM82	0	0	0	0	0	0	0	0	0	0	0	0	0	0	0	0.0909273920756183	0	0	0.264370684191624	0.432514774961083	0.214376011410765	0.0773337969763009	0.0670616611294384	0.135706380706021	0.204751729022838	0.424154596010909	0.623396809354249	0.107215685999407	0.598501464008258	0.447598238410924	1.62333312512482	0.714245517666123	0.944863691961786	0.515461166825526	0.111828848829465	0.799097255660666	0.306242404722357	0	0	0.91972373300208	0.70258219329513	0	0.165303547939434	0
FBLIM1	5.78024447277635	5.80428593313889	5.23779313630987	5.27627704364235	5.35109824481867	5.2925903586197	4.9537168836738	5.16607267594671	5.11626493577721	4.55894718175354	4.44976604451694	3.6477404619556	1.54528638631021	1.38239058287347	1.34858936560309	1.21347793499067	0.945198656884778	1.05517482596318	2.38812063889962	2.29535863191601	2.02932212734097	2.66932616171393	2.72108606080633	2.27370982739565	2.80024969962333	2.54932909321682	3.44160033527301	3.22430118326733	6.57621978120958	6.0309650233962	6.45532886440054	5.99350680739927	6.48348045274626	6.95163441683292	6.68706068833989	6.59326561687095	6.57246376805458	5.63830557680709	5.69405556000115	5.95143859423125	5.81898090054161	1.50224402723106	1.8624791638057	5.38617980176277
UQCRHL	0	0.265081579642201	0.572524947811682	0	0	0.503987755871554	1.0896337361069	0	0	0	0	0	0	0	0.927737957105038	0.320465037591156	0	0.27901597997139	0.325001798237225	0	0.164759251488889	0.497484631319203	1.04949834036298	0.503789364134975	0.653881820998647	0.249175891488435	0	0.659265150881004	0	0	0.585298128724126	0.417938365341648	0	0	0	0	0.905106706824095	0	0	0	0	0	0.757732468354469	0
FLJ37453	0.42326297558587	0.388494854627983	0.433301338910317	0.956210581248544	0.538608682627738	0.864745182821282	0.293750679308298	0.303931511062157	0.969613581514076	0.708731096860233	0.28019973956685	0.792837032309144	1.23278967271479	1.32871585172035	1.46082118263062	1.32050200758377	1.13594194519947	1.0628401167464	0.988718129645966	0.938858615357612	0.770223515515646	0.735660807996996	0.631832548899351	0.533465670217771	0.71372748341131	0.711552172797581	1.39001276686983	1.67188663525805	1.83382923188278	1.51252525708638	2.34810208347798	1.74957717246	1.65660162281536	1.72549250736099	1.9099919394861	1.8336430562722	1.77710194568002	1.61667292859443	1.1676662178688	1.9982099480876	1.77414396178612	0.266369185476168	1.33706023421988	1.07807008929152
SPEN	3.68652293780591	3.74830020894662	3.19535704825879	3.25620604613994	3.44877675776508	3.49487637994551	3.6838087219258	3.12240933254245	3.13821322069984	3.40788159705584	3.62486123906148	3.41853134987252	3.58827688922783	3.87604538448793	3.86466159839986	3.81415047388134	3.82468640017123	3.92577160661677	4.3102019526767	4.39507651328358	4.42331596119689	4.19068596609884	4.40358813414234	4.33295850407026	4.35471308592929	4.33636194832667	3.53710966034068	3.55040819321728	3.19531294802522	3.37618062096812	3.58834885665562	3.65611877208406	3.40564117040621	3.33050677184911	3.30892581915796	3.19862773032923	3.338739591035	3.16217296927654	3.19971474178194	3.06444487337449	3.02554268521895	4.146345667618	3.90657316778118	3.34970920725389
ZBTB17	2.76869248746885	2.81500561575092	3.0232553523003	3.26295926351023	2.95200920311675	3.27665596372816	2.35282630864985	3.03843969356771	3.39398448950735	3.06110739231167	2.65984922584012	1.96660765540644	2.66921956564273	2.93996748502921	3.0153173639891	2.53532639501503	2.63790464374511	2.51745712117757	2.90515447017319	3.07509787463445	2.59900827146229	3.23434036494213	3.4567562190299	2.80422293761707	3.47609649054864	3.39441810542669	3.91856751410016	4.14392396382672	4.35032043538701	3.72688569844489	4.67454539384587	3.89454617162023	4.18563664701573	4.40876619880239	3.99384642434453	4.31274503067514	3.94918939185663	4.16974064529742	4.01423030160625	4.36469148474131	4.10270011838491	1.80568455118065	2.6631738087369	3.47867417804847
C1orf64	0.146913242060642	0	0	0	0	0	0	0	0	0	0	0	0	0	0	0	0	0	0	0	0	0	0	0	0	0	0	0	0.207824150241721	0	0	0	0.187221724888149	0	0	0	0	0	0	0.168205567127098	0	0	0	0
HSPB7	0.401421855929474	0.481827970514468	0.260435214785837	0.325183755312897	0.0851902162580274	0	0	0.912841445143271	0.444245114895689	2.75908550869433	2.6887174918031	1.6177451412949	0.212627854744491	0.201347802838303	0.124282338634591	0.0895503526757521	0	0	0.300496287239542	0	0.0448999007760033	0.113223744357211	0	0.175702152630421	0.202337473839761	0.194010123144407	0	0.0539416726444382	0.172522078331348	0.111287768711682	0.339754247502734	0.184146969905465	0.156642546337555	0.173410186794018	0.21380265040784	0.729537108997996	0.495740182192419	0.874625445126996	0	0.13996711607645	0.551805388924125	0.0540465949044418	0.083842671589602	0.273998000490587
CLCNKA	0	0.0852966980774952	0	0.101346311769065	0	0	0	0.326704157300636	0	0.297761924126932	0	0	0	0.28161635906904	0.0489841281817248	0.102667536562685	0.0592177858274231	0.0940630712159133	0	0.110391174842096	0.149597559139998	0.0876674518156292	0.183275613077307	0.103771818025272	0.119982791493823	0	0	0	0.0347587370931721	0.142550675268481	0.581887246797225	0	0.179020514267736	0.344352442697447	0.271160300983889	0.059512276384145	0.0942203926997218	0	0	0.592942538312985	0.441134980960048	0	0.0488973856112237	0
CLCNKB	0.216831049852994	0.243313237295198	0	0	0.117166799918	0	0.102385757076623	0	0	0.352340455728431	0	0	0	0.142657842060831	0	0.0628808616844829	0.0712497419092348	0	0	0.13216394579403	0	0.105157755752875	0.0463619766931621	0	0.0494542881462801	0.125773811474664	0	0	0.270101901253092	0.27333087868247	1.38602179993314	0.759250447625104	0.663052179242106	1.14475774967295	0.877975062691017	0.731503032497315	0.722834957480611	0	0	0.886468987348894	0.897204793472022	0	0	0
FAM131C	0.700263920588841	0.557518903970255	0	0.29270519603139	0	0	0	0	0	0	0	0	0	0.0930550768834564	0.146461025164551	0	0	0	0	0	0	0	0	0.0411606803713541	0	0	0.130753387656881	0	0.20287404570187	0.146554868567699	0.499817829978649	0.646040045915592	0.422074726202154	1.45506545633014	1.96834147342162	0.605543639708691	1.10204666187574	0	0	2.22901565301313	2.0149051263974	0	0	0
EPHA2	4.49310289053248	4.60093575182506	4.688941238301	4.64278242517432	4.69819069107236	4.8100522995888	3.94917071159817	4.48288054333034	4.41006969175638	1.89049338738071	1.5267849720482	1.19431403173145	0.540981474008157	0.432015469116663	0.28094918939351	0.185921081323854	0.33329892375559	0.0882599391530369	0.488428629762233	0.428919553526464	0.320897065222489	1.84568674586775	2.0175407011705	1.62056295180521	1.74649766034982	1.78144364970346	0.247843682833055	0.218844390843067	4.88541817783442	4.4911732665157	4.41577218496592	4.1902592781845	4.22215538768	5.64958959378102	5.09827216113656	4.95065970320361	4.83171513151783	3.69514754008037	4.08526317687085	4.2063853535797	4.03615162846155	0.630237706491043	1.20609304472419	4.40919403726107
ARHGEF19	1.52990588191831	1.6844731673413	1.61916882348266	1.66278428486622	1.22130174391194	1.53161851092807	0.895863301893344	1.176661064113	0.753915118682818	0.250195165573387	0.253483478186368	0.178049143201136	0	0.192304020591802	0.570767953487994	0.242259815633042	0.390885558976274	0.188341417744638	1.0718313020653	1.08202808413829	0.652322196155644	1.14897964547738	1.00492559905824	0.692721777767616	0.913628955836864	0.953106524516657	0.722183578340942	0.592351305525063	1.73888022214872	1.23585570206793	2.75505206687832	1.27847250398618	1.84167529339594	2.1390503125735	1.69740909715198	2.02243528518795	1.92158485828876	0.338567037001151	0.639960968537524	4.90221832406021	4.71197388998572	0.284593491133633	0.597010494408291	1.25930262134514
RSG1	0.65446853730508	0.789149135883615	1.55420571923163	1.24055857448448	1.05580648335191	0.982633323552063	0.271179428750249	1.66253821559144	0.7756784882544	1.56505606374903	0.480588787212954	0.620590163799947	0.392566918746231	0.45101007682117	0.913099655060523	0.589992574519553	0.364757309522809	0.297379262896812	0.779036941811703	0.804675618060922	0.390764522251377	1.38080147065175	0.978360395086954	0.740082197691583	1.0943239127711	0.961932946679326	1.97682551750697	1.73212589987517	1.36789101317835	1.27095346581309	2.02274064602883	1.47387521067885	1.27646688834563	1.8083726934722	1.35922315509305	1.28517728887113	1.50452378580073	0.627908418579269	2.48769213995453	1.449957483628	1.86405338583508	0.103955066841752	1.0013410828811	0
FBXO42	3.16621893106505	3.34385974857415	3.02944405113015	3.04173361139522	3.06598238400574	3.23321624090584	2.79322170458408	3.04932407531266	2.60191040927954	2.95489608043751	2.60609394936226	2.32614901073072	2.36693763284996	2.46042280302467	2.4309168156736	2.26891940252844	2.43421454015714	2.34820975299616	2.23939193102824	1.95568105661977	1.98504131792921	2.25541915436843	2.33208346596656	1.98824476811672	2.44087514596067	2.42595873669595	2.45482601251316	2.17327457447333	2.99673943419524	3.27407674585646	2.91991399498556	2.96782707888992	3.16565472246274	2.97370861512189	2.90098656480769	2.97816450521432	3.12562300123238	3.09528476778386	2.80180017120877	3.38146612076124	3.37019916152668	0.917420297806229	1.98542756507894	3.01807507489536
SZRD1	3.9678694911112	4.05868881181113	4.44386519956871	4.66355525796038	4.61936605474704	4.30458405084521	3.72651518426189	5.14124884539523	5.22334531579905	4.9273750176736	4.82625864807321	4.08199571358584	5.21142500071174	4.12807889472143	3.8140273901623	4.00610948267084	4.19924045310921	3.79514352895776	3.91273607915622	4.15786025144426	3.84887828424195	3.7451942980788	3.9220075066795	3.73870299511651	4.16150076255313	3.84701473818191	3.47244877917796	3.60579061772205	3.62620548295304	3.17942505926269	2.5707713530565	3.71350886816061	2.33423073020463	3.22034233847483	2.66121373333976	1.20394659110625	2.73187834880843	4.20758835464731	4.47133055198716	2.46136877503023	2.11575907030166	3.12726513093359	3.24633815512802	5.39379714358186
SPATA21	0	0	0	0	0	0	0	0	0	0	0	0	0	0	0	0.0668231158870906	0	0	0	0	0	0	0	0	0.0525565396276292	0	0	0	0	0	0.0690672136131179	0.0935040627522556	0.0791596207915685	0.0879071907776952	0.082626297490325	0	0.230121836425618	0	0	0.0705879939291959	0.106268979147584	0	0	0
NECAP2	4.5531331442094	4.5878210121312	4.63586464935635	4.68991413198345	4.51148701532225	4.36479652285873	3.85184896488478	4.34755227699006	4.12897795774321	4.26165868140007	4.23433269994086	3.71740773464806	3.45643557340629	3.65289945387296	3.58635643230224	3.52519190760844	3.56501218089822	3.26090937479653	3.39841057260067	3.39998861724924	3.11331877449541	3.5982818239075	3.48474396168337	3.40790606338302	3.56936956603177	3.50395927053036	2.98970034999521	3.11522971850375	3.23208816950853	3.32388882714704	3.58909230993594	2.93081301794065	2.54756087734494	3.24668170208601	2.96876723122197	2.61554577615751	2.54636604357491	3.52692015125163	3.67667361688651	2.87607486163387	2.97505233228138	2.62132750728057	3.79224108735877	4.66950304845244
CROCCP3	0.691027569429163	0.745662439574234	0.535042660086268	0.643758314023168	0.876698064023287	0.877004458275438	0.764117663555659	1.02780517022087	0.956305756079947	1.07604595443941	1.24677289550209	0.902202499341333	0.500417623022744	0.6003316091603	0.601777324154224	0.617909664820285	0.360574414284654	0.352094077079213	0.409659218523209	0.271901316506383	0.300035841991392	0.468991957560584	0.426534211550084	0.401715649696838	0.259043445728127	0.378720244067425	0.677771612957016	0.582796833503042	1.40948326566581	1.24814010546953	1.91068278062695	1.27609164176322	1.74083691694503	1.89353695462708	1.69451028070529	1.80885454523117	1.72667429906861	1.96594308779182	1.50576900668743	2.47371159343559	2.33612625410502	0.111002458199383	0.475653545595601	1.13994092977424
MIR3675	0	0	0	0	0	0	0	0	0	0	0	0	0	0	0	0	0	0	0	0	0	0	0	0	0	0	0	0	0	0	0	0	0	0	0	0	0	0	0	0	0	0	0	0
NBPF1	3.22698626636594	3.40190756629006	3.20163856560233	3.05514531871992	3.48069166236612	3.68146050997138	3.3648707451837	3.59512169199617	3.57942154276352	3.63297775387328	3.32020304338982	3.18446756280907	3.03861352250762	2.34715254384158	2.40589980645921	2.60439162335815	2.52570809281563	2.2571132330323	2.85662521990466	2.72713846528103	2.67429793241718	2.9041911938511	2.8570454274705	2.76586992186095	2.89896868752999	2.94206590992499	2.89575048535055	2.48134027892213	2.13449696434098	2.00324961475205	1.4414675439824	2.13097368890683	1.83874608507326	1.79145986427985	2.18172276038305	1.63141165195381	2.03829569818154	3.09634788586157	2.85867133363103	1.97470183821581	1.9884520192366	2.21284944661615	2.47981259296751	3.67520621289558
CROCCP2	2.31132581932577	2.35589864394873	3.09411105338359	2.6025257683404	2.42770270676681	2.75699977050958	2.77977870301562	3.43409708467237	3.07547957734932	1.89816964789723	2.77730818837975	1.93138805910829	2.96407327286956	2.72845170404474	2.76964057919291	2.95887236383893	2.75484902978274	2.43732363126045	2.39203984903199	2.40974121391327	2.21038262979476	2.91333560472049	2.76814196980537	2.50904971441305	2.35734930932024	2.42440079695141	3.37374424861841	3.30762524292192	3.90167786955089	3.45507992693574	4.30658306223071	3.89005751138785	3.86175690551042	4.63039382176603	4.0897015239627	4.39795351990229	4.10494883653052	3.18176886788659	2.91096094265759	4.36551057931741	4.3443598289877	1.76955172205672	2.32924991629714	2.30202653370515
MST1P2	0.402829120017962	0.377653519440954	0.447796047332922	0.431756660194449	0.682299114293553	0.417002913921758	0.303979424648871	0.314588645732442	0.763142132917266	1.57417903118083	0.738241238065228	0.816253172370423	0.908387912866331	1.00913214952379	1.06533103806837	0.510402956508076	0.756450323074933	0.472885952329433	0.630414791187627	0.998092939960321	0.582556966416104	1.58416398852311	1.28462665433144	0.778473536869156	1.03776173618468	1.22013799555894	2.18424855160503	2.13313604592598	1.47741829263492	1.25950149199039	3.18482298848882	2.65571589142164	2.98689145016226	2.9905138182784	2.77272180352215	2.07599805199451	2.11805400967667	1.78830985108215	1.7077765558789	2.69044838524826	2.52676744789071	0.171719239087848	0.894667230231025	0.759356135011357
ESPNP	0	0	0	0	0	0	0	0	0	0	0	0	0	0.0776112152322667	0.122468507535367	0.130687765112217	0.075726072821384	0.0609668173666387	0.257833745702343	0.327868982876353	0.128965490168197	0.528453298088681	0.392510868343992	0.281764708966865	0.199630260710078	0.191806448088765	0.895856323806455	0.8834620720005	0.524102802580845	0.406360336082215	0.949889727002413	1.74138069178052	1.42872128286367	2.1857841032392	2.02328729353433	1.44847283525552	1.62068493260273	0	0.519361745152609	1.53878148926042	1.84759209365735	0.0790249596468542	0.0624924258448909	0
CROCC	1.86059338886416	1.84791675460399	2.01604696773157	2.07755748584689	2.43732895842621	2.39290537293563	1.32249928903458	2.90193654089891	2.48359653543813	2.30418975815458	2.21401597726891	1.29370007088045	1.78969586975942	2.01483016145087	1.88330800296248	2.03234068450786	1.96692875338139	1.59985096857818	2.02782639740625	1.91874113956908	1.6580377775256	2.4748824762811	2.51210043968966	1.81163954062182	2.24146192217291	2.19802889591147	3.85526218836999	3.67294574983988	5.04948701377433	4.80218287500482	5.60645111169441	5.58276673189038	5.80525891616305	6.08973753496562	5.94122840887551	5.85483099111154	5.81553956596908	4.91222829878362	4.78294842607598	6.15943341742101	6.05892687065792	0.848994425689285	1.90306912956984	2.92146108644862
MFAP2	6.56345255905286	6.77563003229631	6.84389593342005	6.79597469420667	7.13785185975786	7.38751763876031	6.56578602982	7.08196802766868	7.1410342126256	6.64321116091675	6.70138271049237	5.74478002968808	3.2438899158178	1.82330099557427	2.3397787569259	1.79476519020575	1.39798362962489	1.07720881144112	3.14166330288544	3.16313962398338	3.16128791241024	3.24764654020839	3.46631388223082	2.93957639356399	3.1600214499629	3.26032831909991	3.11587556820379	3.21910964955735	5.63061515029105	5.16534117787019	6.25428412659249	4.89162818749754	5.21485529567448	6.00912766954267	5.16052494141796	5.82301050313085	5.3764466760959	6.38364727465711	5.89950919097122	6.93202572733883	6.79091536207786	2.12246400157425	2.87008848485825	7.1105407293717
ATP13A2	3.39188867254914	3.47880358862972	4.48098241301857	4.28734669657698	4.13223134410971	4.16266926626276	3.0170560311837	4.03679342606066	3.76418689436208	3.67218770204094	3.43831813844774	2.70376739321234	4.98861652634123	5.32269612552662	5.35995332386173	5.34747786697461	5.37147871066101	4.88784691688608	5.38202737312902	5.4596709550065	4.7533264098949	5.46227813133611	5.49561842148514	4.56079442277529	5.45166940385764	5.48505000269485	6.13653593790464	6.33391742879619	5.63722767150963	5.13694191098411	5.99488289363833	5.48035884247842	5.77379330001103	6.07500842520037	5.6169486997517	5.83199627888404	5.83140099217911	5.16974064529742	5.24913052312103	6.17289349638881	6.02656327861137	2.87391357337621	4.85413033233505	4.21529807249461
SDHB	5.17393492474798	5.00850481676742	5.42495231195222	5.48116006513136	5.15146919750308	5.23276435085304	5.06116702707678	5.20502099933904	4.6745566924412	5.65508272944212	5.37840757899433	4.73115065020164	5.82163624185786	6.08143337231169	6.00570762807258	5.97252264489043	6.01905469120747	5.7915614472059	6.10114998736289	6.09235122675511	5.94653904941111	6.27666601231682	6.24043454891137	5.99238550391487	6.23863402362735	6.1525606774832	6.73909200151134	6.80775418418252	6.33909105256609	6.0704086495706	5.79426769006105	6.02236559349592	6.2032951399029	6.58590295151957	6.43536356449803	6.2905386765939	6.39643524385093	5.77474753316818	5.76912904682301	6.13030902649392	5.78346451215497	5.39203229058407	6.10105120984473	4.86402267123381
PADI2	0.0270093500046599	0.0486036493674059	0.0604821332969041	0.26913251538854	0	0	0.0490694710871111	0.193010935078844	0.302633733274442	0	0	0	0	0.196338874282707	0.302641921117604	0.246816666294392	0.410317222331465	0.383494732279325	0.228365574632218	0.123640109855142	0.0579251656145083	0.0744176115137382	0.223567121123383	0.088009943243181	0.217409413184086	0.148823499088444	0.0945705200902636	0.0351948376894693	0.253588764474274	0.377787874693409	0.774295800891526	0.844303693061514	0.843320614515247	1.36459484291855	1.24706467570299	1.18903382439002	1.1482247813212	0	0.251132504583945	1.28220848078218	1.0054646650244	0.103472394417403	0.0548652822984578	0
PADI1	0.0904202859946083	0.0822023955952395	0.0687691650672857	0.0659542684766027	0	0.0577097779834335	0	0	0	0	0	0	0	0	0	0.0337326697728281	0	0.0309674062454152	0	0	0	0.028750043498705	0	0.0341106089213433	0.0525672509368508	0.0253361585876205	0	0.0400810678476149	0	0	0.0349948983398676	0	0	0	0.042022443847481	0	0.119957434760478	0	0	0.070741989372102	0	0	0.0315548438109776	0
PADI3	0	0	0	0	0	0.0700508731572062	0	0	0	0	0	0	0	0	0	0	0	0	0	0	0	0	0	0	0	0	0	0	0.0540507638432443	0.0512520867774885	0.309675629809703	0.363463792538176	0.271285822322129	0.386443467591569	0.518215847577282	0.0921086385246588	0.338149399344889	0	0	0.166710303950435	0.0658249851188417	0	0	0
PADI4	0	0	0	0	0	0	0	0	0	0	0	0	0	0	0	0	0	0	0	0	0	0.0986775919466521	0.043449500695482	0.0595730499797286	0	0.0444018137114867	0	0	0.0773447361139425	0	0.0609662641671468	0	0	0	0.0729998913710001	0	0	0	0	0	0	0	0	0
PADI6	0	0	0	0	0	0	0	0	0	0	0	0	0	0	0	0	0	0.0518616648197748	0.0585435679645169	0.119567336279953	0.0559973144232352	0.0483152945175504	0.082478334315711	0.0851978320769452	0	0.0842402356304588	0.0922324752703189	0	0	0	0	0	0	0	0	0	0	0	0	0	0	0	0	0
RCC2	5.0836090975653	5.12294599337903	5.61689578400049	5.60339193435853	5.88012959369872	5.83720657315899	5.26182037825265	5.68300581630007	5.69683680866546	5.82298247006372	5.79289438579118	5.36970028320483	6.68960667902733	6.66773604238286	6.65151528882191	6.52568836340215	6.49348082014449	6.28719153033897	6.66617428445585	6.70441551825132	6.43157114744573	6.45789794024535	6.40273240772159	6.19206788447965	6.54603321481373	6.53745449389376	7.28048313022813	6.98317603841743	8.16426838026147	8.22428150094612	7.6906685115671	7.60923784863564	7.62622738959917	7.30957639541858	7.5137591730633	7.66115814005026	7.76026087289855	6.93410363736192	6.88949787928672	7.71515206966246	7.54279973268079	5.29206022131039	6.39246168506986	5.81622336900294
ARHGEF10L	2.09021660760267	2.07342952187548	2.01362661941444	1.88807884748313	1.765169783223	1.6365016599878	1.30743435425134	1.92132206849061	2.08059285998491	2.12753423547666	2.20907587603097	1.30506581783713	1.24539830347982	1.47638168756723	1.62595309439814	0.946787743492608	1.05233937502718	0.908979643682754	0.84083541628543	0.857442022991788	0.693138549882526	1.26670859558455	1.26231287791633	0.968090752045256	1.57332604797551	1.63989430787569	1.20206660477362	1.38100643708862	3.60268253602992	3.20740250182302	4.80874027443591	4.08870132995169	4.23773196174568	4.63658982144961	4.17657809430132	4.56185154595108	4.44490555292218	2.00345112355015	2.15003644228599	4.48717760838915	4.31235296240934	0.438977303887098	0.50303319063568	2.26969747127823
ACTL8	0	0	0.14553399364082	0.139872843163968	0	0.341524694084794	0.117964542182992	0	0	0	0.405862783509978	0	2.02800681587289	1.42691952254274	1.68887859277934	2.90152727830333	2.30609013280373	1.80539977656182	0	0.222977624619825	0.140252515948808	0.061983101501644	0.155460405748505	0.0736058349346529	0.360119264488176	0.208312483709704	0	0.386722671799717	0	0.0902282626309272	0	0	0	0	0	0	0	0	0	0.285576219586117	0.222611694318339	0	0.0681061404170182	0
IGSF21	0	0	0	0	0	0	0	0	0	0	0	0	0	0	0	0	0	0	0	0	0.0346671913294664	0	0.100683294458351	0	0	0.0524036513640335	0	0	1.99797519998201	1.32609434744399	2.95107671872535	2.81938206829185	2.99648456135752	4.1372903826024	3.89884682872963	3.60050764534579	3.70609950303618	0.512839743665374	0	3.36961863214372	3.09648114223273	0	0	0
KLHDC7A	0	0	0	0	0.0943208045742492	0	0	0.316821159434002	0.137563853372034	0	0	0	0	0	0	0	0	0	0	0	0	0.02167103172376	0.0187328664852335	0	0	0	0	0	1.49214032434806	1.40746696564191	1.9144152714593	1.8082861902212	1.86409697963032	2.53326929749878	1.81249001067649	2.39763869880663	2.38041084587293	0	0	2.95373271195297	2.92013129761693	0	0	0.158854029516618
PAX7	0	0	0	0	0	0	0	0	0	0	0	0	0	0	0	0	0	0	0	0	0	0	0	0	0	0	0	0	0.0553433875367095	0.108950728999114	0.0609031980345254	0.0829667186615723	0.0252960405141735	0.07797851750527	0.0264013601795411	0.252405969980364	0.297819431918822	0	0	0.0628164979673097	0	0	0	0
TAS1R2	0	0	0	0	0	0	0	0	0	0	0	0	0	0	0	0	0	0	0	0	0	0	0	0	0.0413468693587601	0	0	0	0	0	0	0	0.0624851036814962	0	0	0	0	0	0	0	0	0	0	0
ALDH4A1	2.37079200930198	2.43523386562827	2.2795247828316	2.04742670993367	1.79539708511468	1.86863935944884	0.886182549792414	2.11285023193934	2.26920673831895	3.30705833170036	2.75690799703411	2.10456478889984	2.90212761904933	3.10514836677418	3.16578976682904	2.84980515290112	2.72176636633862	2.11200947526447	3.33649192078862	3.48782074417823	2.92961112295073	3.58987132560707	3.5229220102578	2.97640029841916	3.75364732019604	3.91179702416818	3.42974315676538	3.48465374773357	3.48220292629596	3.11892612674063	4.54027530416586	3.08168560096138	3.37330298105934	3.49606602059371	3.08089127235092	3.35755341212475	3.51524567262824	3.26197904917332	2.9459016803945	4.32178381816932	4.35109824481867	1.07016947189571	3.48545258935167	2.23965160608535
MIR4695	0	0	0	0	0	0	0	0	0	0	0	0	0	0	0	0	0	0	0	0	0	0	0	0	0	0	0	0	0	0	0	0	0	0	0	0	0	0	0	0	0	0	0	0
IFFO2	3.54038690596375	3.49185309632967	3.06215453146478	2.92923236590682	2.80740232411592	3.03998585991881	2.33653476628675	2.44577436869828	2.52199295640167	2.35002192807265	2.16635552959743	2.11195941477061	2.30906265374056	2.16617553823621	2.10274882179865	1.58863669047191	1.63255672565764	1.22571914737143	1.11984750617606	1.22658251227278	1.05345893194152	1.63901446892226	1.67201340787702	1.58851196953543	2.10298391860211	2.1323465194901	1.3781398039298	0.894117728797434	2.56420254664543	2.60788183571279	1.93307402921524	2.49677677834952	2.36497577025102	3.08488575456889	3.33500725266653	2.77739867331985	2.75244246784711	2.20168717717511	1.98322165074267	1.78467148496631	1.42756326671516	1.5031807926368	1.21312327718936	2.2675987179757
UBR4	4.37781785308364	4.39559068542908	4.19468594889627	4.19352733173135	4.5846438703829	4.7162062499258	4.6924439371832	4.58552744565101	4.52686382812282	4.64654863015398	4.46606585405544	4.50281430469616	4.2940251696767	4.33696886223949	4.27246369637527	4.27612440527424	4.34882728079154	4.33297282106614	4.66356095046855	4.67918167708346	4.50887229544116	4.77594602011408	4.7297104631403	4.53260995752506	4.75753002150184	4.79253784124438	3.79300107177485	3.69932952567316	4.01183551950546	4.44642828417581	4.01041285351632	4.40029882678616	4.10876697642889	4.24028379578222	4.41727194534353	3.87052254425404	4.21102777326144	4.08318783359751	3.78310038937735	3.49993515605866	3.39379508470028	3.82569405717256	4.44619666785562	4.8490785222804
EMC1	3.94631913744168	3.93504479544458	4.18669862937221	4.32373754197298	4.10810622368613	4.19350367679196	3.90123377326616	4.33498294798696	3.64951199515137	4.33151892084455	4.11534958875189	3.82051597746522	4.29753627192264	4.31534885330025	4.27982783944088	4.32036914225717	4.44851776696379	4.11433370597508	3.99049203492677	3.897714790915	3.75943283874942	4.12002839266507	4.05561215668669	3.78052008303922	4.17331135737678	4.24579226405921	3.15845175305777	3.27509199708282	2.96191776359463	3.38740528059498	2.71086923604969	2.98052622523043	2.48658567014102	2.22470094641874	2.53815074427276	2.22190182161587	2.56970495273021	2.71655856967617	3.17566032141135	2.42843186595657	2.08890142423488	3.1445097854426	4.02891387269195	4.45809322624878
MRTO4	3.5760867241794	3.77732502321692	4.79260551340769	4.82024024373485	3.91842440047698	4.11296696495818	3.60789840178034	4.01343546026896	3.79366703028975	4.658074348785	4.05927739490383	3.79016731350793	4.79525784257779	4.58371162289366	4.52026508364357	4.66568837498533	4.64485418947493	4.24471964808737	4.64213547153405	4.54363198031195	4.43517518056019	4.46964507296513	4.4504722628099	4.27909980213375	4.75759935581435	4.79900957256603	4.09952244878576	4.2718140876706	4.21810692610655	4.50909406574708	3.59105701874693	3.29445018836429	3.04858147027118	3.00980936264819	3.02416894728207	3.54927487055229	3.41036688617998	3.60360854298382	4.26578192535714	3.51386968750884	3.61624005561848	3.51394546395039	4.59688148744171	4.48532377384394
AKR7L	0.103208635332695	0.151958802027418	0.546891003587356	0.311277567751403	0.42336195220547	0.576224135595922	0.289630290205218	0.388236937245988	0.814584875469329	0.707049409505477	0	0	0.289840365758657	0.274378563281553	0.505569843556423	0.406967618460687	0.267946825201627	0.408476011376504	0.096944036566611	0.471679635940774	0.179969582442196	0.156131224325863	0.123823103352195	0.0323752465905606	0	0.315319287495429	0.244980800819005	0.18062401200572	0.341147773300133	0.0398740860716136	0.250698469859699	0.0887440642817156	0.11125357716916	0.250001073640323	0.355303872168441	0.354781623897611	0.375810146053021	1.04188777467852	0.269290533812476	0.361837966372256	0.367033278896484	0.457846406589285	0.170930049423639	0.37027031612416
AKR7A3	0.676149134925861	0.0944837731709507	0.416951046674694	0.402509358174422	0.700215972083839	0.358535798254594	0.180965114382377	1.08805337669513	0.550280123104616	0.819915014449395	0	0.430543275513199	0	1.33636337665911	1.10289995985585	0.656534811400102	1.15140425073462	0.800486207652678	0.277156372825239	0.844059392674003	0.571427319854253	0.76161633175838	0.239151155217981	0.222042834586322	0.598164128792803	0.518969141104243	1.29041850567237	0.945526802125758	1.02012167584847	0.90000387868658	1.45269558177773	1.25363837948655	1.75725798547818	1.42147915710331	1.44780133596926	1.69738685499826	1.40077289486836	1.27348008296927	1.52251279809583	1.14512309297923	1.44101596214716	0.133485536563052	0.546526564323184	1.04698689048663
LOC100506730	0.995110364615841	0.972508859489603	1.47483576301708	1.31233408235956	1.2803565505007	1.3162152680899	1.20676823546832	1.84411645337515	1.31208426151475	1.92749828320528	1.84965104971217	0.854723396029347	0.950478865719288	0.943148682582451	0.768935495352209	1.23522463268705	0.9872772023669	0.997262053808505	0.626533522078834	0.531866997752781	0.603807438206647	0.564851265691047	0.60817242427049	0.702727571128027	0.720911448364067	0.537111151690253	0.0865867745571854	0.291199216734162	0.803769288640796	0.645714568543809	0.474708072377604	0.71278240535434	0.889267150340311	0.584533475610771	0.727769753112346	0.515255262047308	0.812415255147563	0	1.24914797266195	0.442237563384266	0.085095151135362	0.888211362514306	0.767907300733916	1.78858131501011
AKR7A2	3.69692859032465	3.62953148160832	3.17992182547357	3.22665340857434	3.50483646270438	3.56814158000514	2.58937999547796	3.56016466922833	3.53994044696412	3.71919439484446	3.4118614292459	2.66960508862937	3.34822816934581	3.74898711971209	3.7007504189987	3.21154804114639	3.27709357073858	2.8771042187706	2.80665607622504	2.83613621969125	2.29863192456019	3.2111461740605	3.1820725046371	2.63745027277678	3.56402446370356	3.61003855717533	3.83644932976076	3.82098562470219	4.45312903302636	4.13205856379693	4.78895710383395	4.49431959821599	4.6320005940182	4.55615348053426	4.55499397722734	4.89642686479494	4.78828374608929	4.41867571294289	4.59392738818048	4.55695661096802	4.22694774508822	1.62239158172908	2.81891189866636	4.13000830410861
PQLC2	2.29831226183929	2.33023139033912	2.88506669629111	3.00315964637914	2.61887292602022	2.89884489437996	1.46328763742748	2.65814520296209	2.68036937002762	2.67502550613107	2.27573417330169	2.01985844992487	2.01255079613032	2.10473250786324	2.10698810969874	1.97129522809516	2.41516372957243	1.46687766133194	2.90321570297657	2.87650319485311	2.51345537259655	3.19087714455544	3.37180277593596	2.5864164852933	3.7636771418966	3.69971819022363	3.95387050375293	4.23577300480839	3.87634012884838	3.32157026214413	3.98804839748319	3.27719179080589	3.60078117247256	4.09021830165332	3.61390877879666	3.94094662883043	3.76258268976612	3.114390347778	3.08543995336216	3.7144103876784	3.75171007662244	2.06201461131789	2.60988022350565	2.52355693797858
CAPZB	6.87521486405361	6.95282276952724	6.91263789028708	7.01957960927811	6.79732431726998	6.90691464032549	6.69717609357304	6.70243591422681	6.75996805340072	6.36533559817248	6.53317864054114	6.0787208332407	6.20002365228069	6.30663774076846	6.17070224436492	6.28709361924422	6.34121546402613	5.96927254033386	6.35519602590656	6.42011012609438	6.27786203863721	6.35572813019323	6.44248905825974	6.18860269155732	6.45748923104651	6.41003915461436	6.7407117333991	6.42452072405797	6.81674048786178	6.94888113665803	6.49439960881096	6.76904439109142	6.79814126375806	6.83044548691571	6.83548200437474	6.55981910510478	6.97544676564096	6.39330636035265	6.5727366012681	6.78065130751797	6.53880507476726	5.97104455957964	6.43200564431583	7.06381569366273
MINOS1	2.45990369613312	2.48733970563108	3.24562191592933	3.36092607368487	2.80682308786993	3.02298559812051	2.50693701228257	2.78852702631075	2.57568747944343	2.79314053228517	2.49150424255443	2.08844693274402	2.89191101923433	2.36131920155722	2.70487417717711	3.25237478290151	3.11939602077139	2.44802079728224	2.21321661664293	2.35451422277788	1.84463471836523	2.11858232639252	1.78321775697144	1.73798089413132	2.26496572277428	2.2864612860926	1.73173066654075	1.77134050437255	2.1230966862929	2.15800734143954	1.38456377898104	1.0568262691288	1.01787916084424	1.05517482596318	1.13300448818821	1.22860938835353	1.1377264684837	2.33465407971883	2.26690944558251	1.3913333065855	1.24702820640491	1.70194821018707	2.20716195085739	2.36287661951216
MINOS1-NBL1	0.00016348126719994	0.227434270319211	0.581593242881827	0.0003283878211401	0.000349036594910354	0.520175806365196	0.0449138855746282	0.000359195002351943	0.000235303126226677	0.000441245715543644	0.000528273015462503	0.00131431091270982	0.000113906519807829	3.48392218778175e-05	5.26731328025142e-05	0.203341502883646	0.152616973829971	0.000733957496815539	0.00231433189340565	0.815660676505424	0.168631767230191	1.23234484059007e-05	0.480195829660876	8.86429521568636e-05	0.286285026039281	0.613770196493361	0.292089089356548	0.592455602047429	0.312559464976655	1.55321907192261e-06	0.633213569031382	0.284184810585002	0.255992525238554	0.499965761293003	0.376563780373481	0.344022862030381	0.521264863200491	2.00394720181365e-05	1.98279542084151e-06	0.086167840274302	0.403606947602254	0.122631242815982	0.698464760145678	1.9518824206444
NBL1	3.65093684521159	3.40397934908035	3.98229087382899	4.14514755462795	5.81674048786178	5.73224477443508	3.9249359882668	6.24875492749465	5.94059667533023	5.40097162923251	5.29815240391414	3.9379469587418	3.83907274259588	2.13329061094002	2.33660617262277	2.70913621055847	2.75333282880052	2.03174453462558	1.91464871013812	1.81230516852543	1.21612577828817	1.65408719884846	1.71981427622674	1.56790072352414	1.65800120533911	1.6495004987031	2.16530740746468	2.02328729353433	3.89822770442508	3.60038870433076	3.8736262066658	2.80637974290019	3.28107504927747	3.33330064139725	3.03072627725591	3.5004706539457	3.58969159009181	5.15680917226959	5.14808808264534	3.56943033027484	3.44134005284333	0.10996733330199	0.78686062269138	6.38900917395691
HTR6	0	0	0	0	0	0	0	0	0	0	0	0.27074181763199	0	0	0	0	0	0	0.0700633793936397	0	0	0.0578417309784367	0.0985246634204283	0	0.053444195593136	0	0	0.156496287912916	0.327237817042966	0.16391859848686	1.80487547918454	1.92304646681969	2.13245181464921	2.09051134248103	2.02062309504772	1.46409316523824	1.41737457463367	0	0	2.09228863815945	1.76988596571299	0	0	0.394117881447737
TMCO4	1.0535770953302	1.1413673907597	1.48156761331288	1.3059938606547	1.61650355898444	1.70031097960902	1.19561847196046	1.44028782084042	1.36449399237486	1.23371630054066	0.666808391658691	0.342364725020786	0.54831923140041	0.522217490721989	0.158901842873811	0.283960875626835	0.645432367259119	0.453831500785241	1.43391020396377	1.74202777565386	1.34148484306823	1.63842143266268	1.45097102740195	1.46456372009656	1.75997816997454	1.81329892987876	1.1192964093788	1.45312244659581	0.655713602005501	0.494361332295956	1.21474030683514	0.526613726872198	0.415767318340879	0.901405635434683	0.661289906922356	0.995430247196871	0.798437947188894	1.2317395935957	0.650097273229555	2.01178185945991	1.91222063280486	0.602930004285612	1.51523810198921	1.86368080330464
RNF186	0	0	0	0	0	0	0	0	0	0	0	0	0	0	0	0	0	0	0	0	0	0	0	0	0	0	0	0	0	0	0	0	0	0	0	0	0	0	0	0	0	0	0	0
OTUD3	1.92866972816087	2.05119458188041	1.8606847568819	2.06042098292876	2.22223268554281	2.21370188447874	1.96667409533393	2.1695402314598	1.85498902865186	2.08173842705279	2.58957175397375	2.15147569201912	2.59099236969645	2.31666420818171	2.34278228195613	2.3593412440044	2.36954744539673	2.21321972785405	2.02554268521895	1.99408003438832	2.10419909396166	2.83149625455964	2.7058518676452	2.71119532359984	2.87500740504134	2.69100925003399	1.49977701867068	1.37290753521461	2.11029976070904	2.18129023205685	2.24902354523532	3.03973325132479	2.89336803590033	2.69967821812914	2.99151731107433	2.26888946842558	2.46499492726543	2.03400436757658	2.13442796314673	2.3436409088733	2.06113677786631	2.3723364538239	2.31199710453007	2.01719503408194
PLA2G2E	0	0	0	0	0	0	0	0	0	0	0	0	0	0	0	0	0	0	0	0	0	0	0	0	0	0	0	0	0	0	0	0	0	0	0	0	0	0	0	0	0	0	0	0
PLA2G2A	0	0	0	0	0	0	0	0	0	0	0	0.5988739657733	2.01995805457121	2.04463192584956	1.61170119259028	0.917516538682817	0.648595210716169	0.842949072754426	0	0	0.284671660309171	0	0.44342205956609	0.643947596036796	0.469698465816942	0.12854456383583	0	0	0.216483423860209	0.184657345629484	0	0.754883227505163	0.366743524597394	0.718689093075872	0.203569536939737	0	0.737501600059672	0	0	0.740725547289073	0.259324317656838	0	0	0
PLA2G5	0	0	0	0	0	0	0	0	0	0	0	0	0	0	0	0	0	0	0	0	0.035668527024005	0	0	0.036559879946493	0	0	0	0	0	0	0.0738144762073373	0	0	0	0	0	0	0	0	0	0	0	0	0
PLA2G2D	0	0	0	0	0	0	0	0	0	0	0	0	0	0	0	0	0	0	0	0	0	0	0	0	0.0395626453328541	0	0	0	0	0	0	0	0	0	0	0	0	0	0	0	0	0	0	0
PLA2G2F	0	0	0	0	0	0	0	0	0	0	0	0.198164716376655	0	0.163448494705886	0.0454840702088834	0.0485288807368924	0.158979374679475	0.170046823880001	0	0	0	0.0815252022789413	0.0357739422134199	0.0965112328540321	0	0	0	0.0575468991887636	0	0	0.145816990476411	0	0	0	0	0	0.170073751662204	0	0	0.0513989714484054	0	0	0	0
PLA2G2C	0	0	0	0	0	0	0	0	0	0	0	0	0	0	0	0	0	0	0	0	0	0	0	0	0	0	0	0	0	0	0	0	0	0	0	0	0	0	0	0	0	0	0	0
UBXN10	0.0402998047848744	0	0	0	0	0	0	0	0	0	0	0	0.387887462789829	0.408554269913427	0.120869863831406	0.390650078190092	0.190493498063263	0.227420715156753	0.132769364632894	0.138256151902636	0.021980248648587	0.074326081643913	0.0325679326590003	0.0446706706053541	0.0686679218330421	0.128550766463237	0	0.103007829159142	0.36502505937984	0.256717220261259	0.255141752006561	0.0622404115303391	0	0	0	0	0.155499264755599	0.344706941979599	0.650471395754365	0.178816606078567	0.323590275833375	0	0.081501478393035	0
VWA5B1	0	0	0	0	0	0	0	0	0	0.170603229264025	0	0	0.379142941623952	0.0667169147566652	0.105373417184533	0.0848394370306962	0.126353632823159	0.0780771961124779	0	0	0	0	0	0	0	0	0	0	0.038066399766977	0.0361208149944771	0.0592579408766906	0.0408120722234421	0.0344584452646204	0	0.171475866237315	0	0	0	0	0.378978758857942	0.297462611871955	0	0	0
LOC339505	0	0	0	0	0	0	0	0	0	0	0	0	0	0	0	0	0	0	0	0	0	0	0	0	0	0	0	0	0	0	0	0	0	0	0	0	0	0	0	0	0	0	0	0
CAMK2N1	2.88326303047099	3.01819617209434	3.38743698992057	3.30979464387458	2.6431173407523	2.68839747400839	2.08586310908373	2.64067182401236	2.20415637093836	1.99419591990743	2.25627701143675	1.3489518873766	1.13149729639616	0.408387965447936	0.80655173568167	0.356426685971773	0.398702791488357	0.487364919120784	0.901562417667096	0.828832212824127	0.396198954355145	2.15943220639978	2.01927491314477	1.82792874654655	2.14322686891006	2.03242532487402	1.17120042112043	1.22201933338171	1.40036304685839	1.65615310330179	2.00945108842771	2.84275160199259	3.16480236519728	2.94407505584597	3.22116715614145	3.21917161886429	3.04258480750145	3.63806224922221	3.39552762350563	2.34216500588945	1.91818012043201	2.25193112668859	1.36213319724378	3.05525813727483
MUL1	3.20110373016808	3.14880885949798	3.66555194992226	3.70416371945397	3.56906570642095	3.64353298988583	2.58245725089199	3.27321448862577	3.09081109722906	3.06100367380495	2.94887366298697	2.56508288038966	3.71196838533347	3.43916033718311	3.55823089262759	3.47859652612742	3.37857265906048	2.6934267394061	3.25524087357181	3.2301722650626	2.61347979039931	3.08472081382318	3.07787873864373	2.71243950753217	3.22284164784468	3.37539536809144	3.94181996788901	3.81855405823372	3.3397018073384	3.27167666168189	3.2471330531522	3.14221572772461	3.04117463135792	3.218370460365	3.27738077121492	3.04012091720088	3.58654859307518	3.26274132863695	2.7192666915521	2.81185734157837	2.62648119035279	1.84330855297383	3.03531774439604	3.24231744451665
FAM43B	0.579207186335056	0.804259289466977	1.17960022071913	0.440096423450457	0.920787962600843	0.642246860656328	0.16334028475187	1.16712024245886	0.688040671187595	0	0	0	0	0.916463650569561	1.0821439306908	0.658744353016646	0.928606062395649	0.220609798191117	0.835509391381978	0.69917314193846	0.532300001019997	0.942433430637456	1.0983993442617	0.561152098194201	0.931095270733586	0.982423774418018	2.44843318846844	1.9568558625326	2.56658868790161	2.43005238874904	2.71883943117697	3.06609435831135	3.40884905996605	3.33359833505904	3.73877864346414	3.43626180086245	3.52511671959653	2.58937280403853	3.16119760286149	2.91743557456451	2.65938572989704	0.119226013180405	0.182896929612304	0.772541084831348
CDA	0.860378849904694	0.872243290630154	0.933247806476188	0	0	0	0.623642154665563	0	0	0	0.763017169754228	0	1.6885518970515	2.90224727126753	2.8153889320806	2.6001841028441	2.68055615973276	2.438340763165	4.66537002976806	4.78100293027407	4.54331646336646	4.75200457685172	4.89020346667564	4.32465941488073	4.49967370988744	4.453734856036	4.31137959176933	4.64609351676118	2.43872932057924	2.75259446738413	3.27054389251093	2.29737339306918	2.42021828133417	2.03163162643098	1.80139460126752	1.18463576623231	1.49758681966327	0	1.60412827103336	2.25259126182814	1.88387101811871	2.92150297964485	4.9330296371019	0
PINK1	4.18276379494809	4.31940116685832	4.26593941130729	4.20270764201605	3.66035821483034	3.89528323014061	3.12499638479633	4.03943673064565	3.98133209345317	4.13242878198982	3.53446008192673	2.84378289759757	3.84538968605923	4.56299944963313	4.5978708022222	4.33089537194129	4.38416726281687	3.80376432994039	5.97922281796997	6.12461556997155	5.50658924861225	5.90863039815463	5.91099163311367	5.23895114018773	5.9062941583861	5.90573116482526	6.61829739605437	6.55575481468276	4.93924068484673	4.91713096365336	5.63961420685207	5.08287286906381	5.20960542547079	4.965913544347	4.92727070784311	4.69314122683029	4.63364044990137	4.79359420604818	4.42776705916843	4.66855599811064	4.72323634908364	3.68376381592645	5.73147110004047	4.49160300751426
DDOST	6.68365435169682	6.80413102118332	6.68194113709169	6.69245509647097	6.74604398299834	6.77702512326077	6.13035639485358	6.43389752189571	6.39797918163725	6.7601011605402	6.5795392080056	6.02612944860324	6.90619312443631	6.78613891322952	6.85077442472757	6.81492207207155	6.87780558771993	6.34818283636993	6.30794758343125	6.43710286953198	5.98636542364962	6.53977609045905	6.39309695445829	6.10568226787173	6.71908758626027	6.6507171768337	6.08544165303098	6.28249169957811	6.38358507083211	6.26091765239675	6.5171512632715	6.04140070265996	6.00458228875417	6.18159953482323	6.04296601903515	5.95993935598633	6.22663761133055	6.30698399005835	6.2896187086056	6.09073912790062	5.99204554284761	4.55250003679201	6.5147440319058	6.76128527336162
KIF17	0.121541043163689	0.262065070092956	0.804835013671806	0.363063396736233	0.18587415511126	0.169715955816273	0.264196509419534	0	0.183705006265411	0.201568624788533	0.383503579763137	0.273185240417317	0	0.225910365569635	0.346582519934463	0.659171969283791	0.409640755342238	0.572259109278916	2.32618065695009	2.54621291483196	2.16709133211863	2.88032113263717	2.8202545423349	2.30820940931735	2.34150192221012	2.49675377369009	3.66033539405729	3.30856765870678	1.35870007369448	1.21202764291206	3.46176427469943	2.78524503211679	2.89474211076094	4.00903358672537	3.5480049846917	2.79856070920294	2.72588945313401	0.703759864174107	0	3.22944180017154	3.29614754340641	1.30427154623719	2.48545258935167	0.559110959973405
SH2D5	0.0633003985555072	0.338354810021951	0.592453688417674	0.663462125336877	0.0659228445897352	0.172944445919916	0.113690765607126	0	0	0.385094138922548	0.5518447546833	0	0.687531055688803	0.602962300273861	0.638392701278043	0.877879287736194	0.788981317978951	0.537378575455582	1.66234679935712	1.69295829063859	1.32592171293979	2.07917327740647	1.85659534266867	1.48224423777723	1.59980813144822	1.62476534077167	2.0919604264785	2.16684717725196	1.62020164046936	1.45757328030648	1.64112518165736	1.44327776438583	1.45023205538308	2.27318464350893	2.12158904837484	1.73711129900737	1.72499508047375	0.498325426123662	0.745722667340014	3.53454723464917	3.39717455460091	0.527018273405965	1.74267888041003	0.215293412393603
HP1BP3	5.16639007894156	5.20783039595869	5.05141125756894	5.26020635801053	5.30412403222807	5.51744893221236	5.45631005540442	5.37472304666078	5.32768377180344	4.91253969473481	5.15758138583848	4.8002942290539	4.96084065304963	4.9460430302748	4.81451966204557	5.09320520517819	5.12679118679059	4.81673792832391	4.54642531485412	4.56306048276387	4.58279683350304	4.6203987305972	4.5137054915636	4.7480479017832	4.54772126521304	4.57710852929063	3.92797228327555	3.83057985347754	3.46836174790944	3.85374619700876	2.60936729215758	3.45655253846814	2.94741742707282	2.47009168887875	3.10765439572324	2.81619008272725	3.31709419075615	4.18006827516801	4.30077535331695	3.02123985053526	2.46097316690923	4.29815240391414	4.48637972163285	4.91295638108062
EIF4G3	4.47724341776079	4.41419643345968	4.30881226571464	4.24540438863107	5.13931804667759	5.13894140344705	5.22226360352835	5.05369785526433	4.86975298585608	4.77626193873743	4.84934879955491	4.67145756312312	5.20453201978539	5.16799611167557	5.06044087091774	4.92673955901793	4.92250234291858	5.07857141013351	2.81643996708403	2.86741416750851	3.08334954542452	2.7819240903425	3.14168618858749	3.17980720229845	2.96373304600274	2.95085656447701	2.21934821678707	2.28696687916745	3.34428880539967	3.81347338344098	2.85390784563635	3.37844642306225	3.00775524461125	2.93629871857691	3.03803401123861	3.05712617094997	3.63792318645961	3.9666334935196	4.07621702161705	3.35358018658428	3.07212638575626	3.3033833131343	2.97994850073997	4.89553044832635
ECE1	5.12025239495486	5.15152602352719	5.48334501113293	5.50022205464542	5.32807528777535	5.43643838267229	4.92903347864586	4.88849486482717	4.77662515965203	3.6720745264097	3.59531268889072	3.21185793194301	2.80534818094237	2.0813055369017	1.96246758562551	2.32724759129639	2.12080644378921	1.98454195846459	2.65669542814232	2.56377803872373	2.47439710358936	2.60358718029102	2.77152644427726	2.4283112584409	2.77111861289833	2.83888925889443	2.6988541020983	2.93634583729484	3.77668305598518	3.56010351346474	4.54160776168974	4.06101577468163	4.03513119802949	4.26582692309714	3.827778384748	4.10691778015536	4.09652330940672	3.58280887397225	4.10624780311177	4.02232342172887	3.96365907302211	1.71525642393282	2.68135255765167	5.27373593240201
LOC100506801	0.179105892261672	0.12412892344746	0.103890764596509	0.0997352517956636	0	0.392397661871549	0.379267175622744	0	0.494430971753595	0	0.296852057130513	0	0	0	0.139994611182234	0	0	0	0.104287003409934	0.108634716283083	0.147246775213583	0.0863169203563028	0.0379130923253522	0.126627598635154	0	0.0387117704902058	0	0	0	0	0.0532473257850807	0	0.282660418170707	0.132797260421281	0.183543681209504	0.114815823211643	0.413247447366448	0	0	0	0.0821991248939198	0	0.0946511819379451	0
NBPF3	1.71938498744127	1.78839338388519	1.34911046201196	1.72068122522624	1.72180573111617	1.87616525445941	1.55330643197981	2.06078411170076	1.47017240353352	2.25086458237107	1.96394015017253	1.52692515764555	1.33364699068232	1.09315448790708	1.08275026968155	1.13854582219881	1.24028990254422	1.04087840681164	1.86835094015346	1.92639800291038	2.03939110666985	2.23414566128931	2.32649420470058	2.23598739532543	2.00605740503616	1.9586237029802	2.78055367764248	2.74657720044608	1.12752763228494	1.32039225014949	1.32081967940991	1.76745988353832	1.77854923092388	1.53659007975236	1.98615241026576	1.58053626192351	1.90626721669131	1.81653007869237	1.07651805059211	1.51098722949467	1.50638867524362	1.41494191756621	2.66888838717928	2.00242169401483
ALPL	1.15170298166384	1.29522930918085	2.13471708894983	1.94000884427354	1.28356623896515	1.48358105828553	0.875261071240391	3.51285895444998	3.55251233278531	4.87806808391695	5.13193513661767	3.85358652626317	4.4438585707092	3.59420216561862	3.31261290105197	3.21570654952414	3.6496039634396	3.17267952070629	5.8256202879879	5.84838507955717	5.56723207524059	6.00686349979489	6.0989774229134	5.61764230456308	5.67820151642292	5.71895064060947	6.0948546574195	6.26496609797345	6.85163661924052	6.4087152572002	7.59607791498455	6.65620888978823	6.74296283821525	7.12839651768148	6.55533456295173	6.63511588936829	6.46832590265181	5.17939957946092	5.06462421911097	7.4555655946627	7.34294580163707	4.04398311132167	5.60523059002323	3.58882854778434
RAP1GAP	0.235526109973959	0.126768459981895	0.228902402851369	0.22004634145538	0.0700275095679318	0	0	0	0	0.229774938035628	0	0	0	0.217483863720068	0.392561423705037	0.502957856897509	0.272401884139655	0.356369213716225	1.8350307007754	1.87313203828526	1.49276074683133	2.17946009325537	2.3228136378086	1.69419377459165	1.82343144332407	1.88068160755033	1.78260566386691	1.9219275556692	1.42509401927388	0.904158045699789	2.70011341020948	1.95241185002314	1.84055185743967	2.96829538820181	2.45624367759636	2.32111418534023	1.85603752066083	1.29196890021768	0.593960842144762	2.54266170023162	2.42617617721765	0.675691298611761	1.66626121941614	0
USP48	4.30764709879177	4.33403188468688	4.25432948437666	4.41250379674554	4.31186635917966	4.59330595925049	4.47715921118664	4.13712640644336	4.19145210722228	3.94661858378391	3.86237203843633	3.8126009046006	3.86745172917151	3.8611613657534	3.81918788636805	4.25754624756919	4.13783137173246	3.86645304712299	4.53278448135929	4.46992503788575	4.50369855266158	4.54669694373089	4.45998891588669	4.5242392364663	4.44032104696727	4.50301792060122	5.30256033303351	5.07717889672161	4.67196134189943	4.85303253136066	4.62629310754178	5.22907258248124	5.335836940378	4.94032182011717	5.30100225603281	4.93108732603494	5.33555114146595	4.31039102125295	4.60510907383293	4.91813335898814	4.53942560745562	4.72532126351524	4.7149158715959	3.87253329685012
LDLRAD2	5.1052464450547	5.21024468125627	4.29939120612683	4.22018289155926	2.95475094327356	3.19573499497331	2.03381412811576	3.37500744835536	3.46811407158363	4.46648356115379	4.5507714071685	3.39142129960442	2.19976027785426	0.536878482516052	0.747918402759419	0.445909941523484	0.358712449853466	0.272223897887317	0.787029523541779	0.813140466713907	0.609291637080203	1.09519529513081	1.11394714959731	0.673747263187973	1.09512776492579	1.07163912209421	1.73626283054446	1.48861269348306	4.28463997861588	3.99482407470173	5.57340785444944	5.45896266654016	5.65467898654966	5.32605550648159	4.98982476045676	4.9975859756923	4.98458023665685	4.62091479145989	4.52359959108893	4.04323950141696	3.91075184654984	0.375776790304755	0.996017720017378	3.77997406106576
HSPG2	6.85254823544869	6.89348356291442	5.11791525292823	5.07487359858827	4.75065473677588	4.76898354171589	3.70496047063968	5.00200035194576	4.9151814594049	6.21394212496491	6.13116759402513	5.27163109908965	3.482564361654	1.58050249520656	1.63370089123192	1.04376444231017	1.08743568438221	0.904114103953126	1.70558870845993	1.75142515737314	1.34398194331433	2.25474217469249	2.24505749403958	1.7546138984947	2.24070510172933	2.27449724493235	2.25072514615064	2.45031916819287	6.02876582974991	5.50310381244277	7.31627247951364	6.84130644785578	7.104871280564	6.99200927560507	6.51943182380396	6.61303652554875	6.49044658476701	6.1187812257129	6.12610146032383	5.34999150798289	5.28296978316602	0.498070072467341	1.81083791431955	5.25872996184138
CELA3B	0	0	0	0	0	0	0	0	0	0	0	0	0	0	0	0	0	0	0	0	0	0	0	0	0	0	0	0	0	0	0	0	0	0	0	0	0	0	0	0.152400212728845	0	0	0	0
CELA3A	0	0	0	0	0	0	0	0	0	0	0	0	0	0	0	0	0	0	0	0	0	0	0	0	0	0	0	0	0	0	0	0	0	0	0	0	0	0	0	0	0	0	0	0
LINC00339	1.41418966686716	1.49062660494742	1.40798353734856	1.37252869670279	1.81362319142859	2.31582414189371	1.70272402550151	1.25764429901559	1.4477484487334	2.26008589249268	1.18070165806899	1.17763719659318	1.32931881345683	2.21673111595889	2.266096880068	2.42967487583584	2.36937434924031	1.86795179917958	2.01453740387646	2.28127094140241	1.70301207925087	2.28366401936892	1.99027236775032	1.95088268622914	1.79210987144299	2.20370859496265	1.88556655544615	1.80232145080182	1.45399159555183	1.64943611689978	1.23978295331325	2.23309963766784	2.08305334364115	1.74185956176519	1.91097053349525	1.36895268943805	1.40987424287724	2.17082239919518	0	1.68688594140129	1.09808262905459	1.35302964037109	2.37369275115975	1.8615425395172
CDC42	6.97551555111371	6.92584517482157	7.10699731926602	7.19759022166077	6.75854303775903	6.88608673271225	6.87075924889218	7.42385545640402	7.55656736311865	7.45273544101487	7.26932307807141	7.2174052252273	7.23110595254567	6.17504748275347	6.1279303716824	6.39623314302359	6.43708954949343	6.02139755186123	6.40635809094864	6.33243225589351	6.45048710948403	6.19139485816327	6.09505516642973	6.36405934392343	6.39358094497138	6.39711156187379	5.17957872477611	5.45747281460383	5.56998316730572	5.89534625056394	4.41171773830108	5.19714590838009	4.93062380955195	4.51954819465472	4.96121583440321	4.5236936743737	5.07539999296394	6.43324992077528	6.48566993944336	4.67971091224746	4.47779387811196	6.15999441460171	6.71718287526745	7.27922983574405
WNT4	0.0599754201081218	0.0809568124912267	0.132414830600168	0	0.0624682487490567	0	0	0.215032422709959	0	0.195053989456612	0	0	0	0.252122536409301	0.360549693786042	0.355528279331362	0.636415349337944	0.576565672067914	0.224703415653823	0.138144724761717	0.229635909240322	0.212277969072183	0.118437739687942	0.175730252310287	0.101732494249061	0.294803637949082	0.105910821070684	0.039465227350795	0.0438034902796349	0.196745516030824	0.394211193580436	0.261148051627048	0.223012234843623	1.03896287288467	0.579803829226169	0.5118647132229	0.555280197362431	0	0	0.672382795984511	0.714638536696987	0.115660006399131	0.0614807863330298	0
ZBTB40	2.26865895502767	2.38550006401303	3.07847491727502	2.98367039912948	2.73534670371525	2.89596951971554	2.83815307318234	2.84486767607451	2.76016132093749	2.75133945636588	2.9904557286098	2.57145838712323	2.91805605613472	3.1146385459259	3.13124704231092	2.5847869621457	2.57890490896418	2.56159008700287	3.03546379688439	3.04928573417656	2.97120692415596	3.02150815461887	3.09163383250205	2.9373990101192	3.34983939791201	3.43869871882603	2.58351427004619	2.54478210478666	2.13585988278237	2.19167634372839	1.71469831544546	1.71667928250981	1.45612274383822	1.52946616230962	1.6085632540263	1.09755686309342	1.44234904937197	1.76082132337316	1.99499961950307	1.69577561124853	1.58282573046033	2.4515434704835	2.54762750216286	2.95034709575354
EPHA8	0	0	0	0	0	0	0.118496612677753	0	0	1.19643708309734	0.724958421181071	0.289668058852244	0.826431745023574	1.23480172301609	1.11909716595815	0.837794727456853	1.23936748861617	0.734612082616132	0.100689483490625	0.0828441272546813	0.427094434795856	0.382933912283579	0.619439305206901	0.433371852229958	0.470393174100802	0.257424654519993	0.426624377105408	0.703387792163003	2.04038047232093	1.70386261001112	2.7826538861031	2.46852597297487	2.90215077831766	3.07953513060519	2.95502817977828	3.12562134824892	2.68321360396706	1.88757985816987	0.96385583277723	3.86919035654788	3.60934128617222	0	0.421447917941689	0
C1QA	0	0	0	0	0	0	0	0	0	0	0	0	0	0	0	0	0	0	0	0	0.0660372352745819	0	0.0968921015801754	0	0	0	0	0	0	0	0	0	0	0	0	0	0	0	0	0	0	0	0	0
C1QC	0	0	0	0	0	0	0	0	0	0	0	0	0	0	0	0	0	0	0	0	0	0	0	0	0	0	0	0	0	0	0	0	0	0	0	0	0	0	0	0	0	0	0	0
C1QB	0	0	0	0	0	0	0	0	0	0	0	0	0	0.159472896156373	0	0	0	0	0	0	0	0	0	0	0	0	0	0	0	0	0	0	0	0	0	0	0	0	0	0	0	0	0	0
EPHB2	3.50961984194878	3.54884348130742	3.32503087836125	3.2694012561072	2.7582882511527	2.49336296797313	1.9306654375266	3.07244541997755	2.68119736203893	2.48586214624042	2.53446506222413	1.62439572188143	1.63745722851297	0.703911323152606	0.621309687899921	1.54772126521304	1.67848211319119	1.18552406276363	1.01019261755694	0.969709349577279	0.977464576647601	1.02828624307911	1.12656324182927	1.06673675058097	0.775150019727544	0.850731426469893	0.65415870748738	0.693516842582716	1.82725809328658	1.70757779770442	2.49342445726366	1.49310417181706	1.36363647799503	2.10634496907153	1.87203284201046	1.92334317519961	2.03153635326805	1.62803631446891	2.29392955998811	2.91274182659031	2.76916026237046	0.17987788766615	0.912409970558663	2.81905296564352
MIR4253	0	0	0	0	0	0	0	0	0	0	0	0	0	0	0	0	0	0	0	0	0	0	0	0	0	0	0	0	0	0	0	0	0	0	0	0	0	0	0	0	0	0	0	0
MIR4684	0	0	0	0	0	0	0	0	0	0	0	0	0	0	0	0	0	0	0	0	0	0	0	0	0	0	0	0	0	0	0	0	0	0	0	0	0	0	0	0	0	0	0	0
LOC729059	0	0	0	0	0	0	0	0	0	0	0	0	1.21773944799089	0	0	0	0	0	0	0	0	0	0	0	0	0	0	0	0	0	0	0	0	0	0	0	0	0	0	0.632787492250025	0	0	0	0
KDM1A	5.33041498385285	5.4649916610289	5.37751595890035	5.43202402399078	5.7170155790899	5.94579963776764	5.95949661061882	6.19861201606641	6.28170010446144	5.94444150290659	5.934625006289	5.45309610057291	6.59346432953706	6.72691293837958	6.74527767538672	6.8746863255335	6.85804317891849	6.67722632823532	6.01389098471724	6.02701467745759	5.88157163394332	6.12299567410084	6.10307374904989	5.89495111550983	6.36881024669224	6.39830077001	6.82441146243387	6.5784164716317	6.98821885963322	7.14615623638339	6.42285193480072	6.92872562287076	6.90840463067207	6.2242043127814	6.54854759696954	6.74764250745544	7.03583282147739	6.94587687253	6.9711411526059	6.99169189833696	6.7629467138116	5.86497105440715	6.19760594705716	6.4026062218469
MIR3115	0	0	0	0	0	0	0	0	0	0	0	0	0	0	0	0	0	0	0	0	0	0	0	0	0	0	0	0	0	0	0	0	0	0	0	0	0	0	0	0	0	0	0	0
LUZP1	4.05614996110814	4.06577047037985	3.8674319599971	3.85303752325548	3.59268426252979	3.73265994433503	3.46533457549553	3.43869472724514	3.17600355700892	3.35387090314515	3.64130324747585	3.17624297535396	2.9822342778284	2.83339815828673	2.80225319871452	2.76869672140602	2.79615956336741	2.67270593301305	3.05581689297033	2.97935956872119	2.89184687669168	3.08090491258384	3.08580193761775	2.94937244559061	3.20855627634418	3.14498936196799	2.06271925634757	2.38785328250982	2.72523508854204	3.10400278826283	2.1307134610425	2.80487754372108	2.43827421886605	2.25050383926444	2.45010797654227	2.22480897150147	2.56426840737065	2.73853006971098	2.85282185765363	2.50888750363656	2.36042608493882	2.91151518843975	2.91572357130603	3.40209045023884
HTR1D	0.237257770900372	0.313850669954305	0.683661425021119	0.403590588085808	0.39032320237007	0.29334223041444	0.0762712114682837	0.293275125444749	0.452471031813062	0	0.497890276379916	0.508521955626315	0.721466283956286	0.939505684944611	0.575413993534455	1.03329965134486	1.02817306389643	0.924081637999133	0.455979713440009	0.472817344142153	0.312880051744244	0.71313358205301	0.953353902893175	0.856275816735519	1.19007117936279	0.854996207233175	0.0754454165036142	0.108131521868517	1.05747106763822	1.15613769788899	1.46625644792092	1.73015299812922	1.44259853441663	0.476497824380177	0.493547940339122	0.606774791413538	0.442536963394268	1.70947151275325	0.924936748139689	1.37608474573729	1.40011161579492	0.799739687858081	0.48265522258603	0.279335785894652
HNRNPR	5.97929599724179	6.055701081735	6.10461762247693	6.1468059022487	6.12393100831963	6.20214341887621	6.22010548378996	6.36571353086086	6.54350670978447	6.23995742808465	6.14214382640671	5.77477124915793	6.2897846780632	6.28379956760342	6.03408802976768	6.22702863858349	6.09799627840573	5.84881069763077	6.21965256510381	6.23078902762786	6.29477328055843	6.27255514077972	6.33335216969626	6.32761012619374	6.64260627457789	6.55303327921438	5.45877241873308	5.4400253075336	5.35651007301676	5.68080817498169	4.27950101099325	4.54693149115674	3.97990644213912	3.75666039295599	4.03817276391869	4.30232636312007	4.68007113151415	5.62737337344092	5.94614365171794	4.87489530576721	4.6161459356086	7.19861201606641	6.11857152940259	6.1122768523182
ZNF436	2.59671335568947	2.66193653617153	2.20640254637401	2.33726009025398	3.13843769416297	3.31033575761652	3.33195309572131	3.49116043645838	3.37766795490273	3.82425869660337	3.53622700810092	3.34516073299099	3.33330493549247	4.18171481066454	4.03568548686345	3.29947326669018	3.39443456928574	3.06521383350981	1.10474592453804	1.01316922449212	0.927059789289852	1.14015040688456	1.07695579882289	1.08114870999424	1.58362017005257	1.33504871264552	0.461509700590912	0.321720331842176	0.821706133854811	0.772978486486512	0.473077206413918	0.643332569586893	0.293897786750443	0.471403913449528	0.583156077872234	0.821565734237502	0.87839576914564	2.16860352894956	2.55063475095436	0.553897174538169	0.346878620163644	1.17223787054646	0.745335444966315	3.18761257615323
C1orf213	0.467457914887587	0.2470318533762	0.417756939501289	0.173236191313318	0.652468138443011	0.586192114541795	0.636137820965396	1.70862428323204	1.06482768054751	1.00291130455394	1.80404942753234	0.354342698922993	0.849125774404354	1.14726110498858	1.10957452379803	0.690683483406432	1.1005740402132	0.438018127770257	0.224824402995867	0.0494020092450458	0.152731182147559	0.507258809376941	0.428771656911349	0.197944630491982	0.479738623288944	0.378107612078076	0.595422500656414	0.567003118233505	0.118323043420262	0.241356967566108	0.875734462177586	0.297500176033064	0.832487420769972	0.693263468818871	1.40611212561354	1.74467348430038	2.02058042785736	1.26431422984465	0	0.760740436084291	0.210075851705746	0.254148951938405	0.346847991923499	0.707780972416226
TCEA3	3.07668222174428	3.07053187285911	2.60165135728031	2.79896085743286	2.3219252094944	2.4517386295642	2.52898381566865	1.82820098344146	1.2614766567488	2.75863577317814	1.89387473275835	2.38456654177755	0.690497553430597	0.100370579224394	0.490058678852369	0.639516505934596	0.5791531094125	0.419095498030545	0.533245372092164	0.18047634566651	0.450359819037407	0.394947598736273	0.709159154771326	0.460358842366139	0.746874254680408	0.355085069769934	0.693498108722245	0.28755149046091	0.218269082882952	0.300078026296758	0.400419886069446	0.687737968749177	0.732415089952783	0.576565672067914	0.469020099460902	0.509099894678182	0.293296316825015	1.05000010613096	0.646580194720722	0.408104225342835	0.583416064911912	1.25915797092817	0.658446408653323	2.89608386957815
ASAP3	2.22757474359475	2.30393560130851	1.09329649177341	1.42989443437207	2.90092089294003	2.88844323453444	2.45131135504505	3.29190261515888	3.37927299882896	2.91725797225839	3.0131531415629	2.63793245772748	1.46234554098281	1.81697236315258	1.68929468705596	1.83581091726456	1.75073083278049	1.69470193375088	3.02341327706182	2.84017516966274	2.67630577730463	3.32088031789859	3.42628756923398	2.97522663008677	3.22321864286472	3.14236605526532	2.74741747786571	2.77813496763046	3.33853566132299	3.34380859421437	4.16427139768074	3.4241951844294	3.29744676419813	3.66083736769628	3.59076966745646	3.48465374773357	3.73986969976882	3.73343026993365	3.6415691490151	4.10624780311177	3.95220308417355	1.96854423090159	2.71457523885163	3.57563907863352
E2F2	0.249984089353753	0.41007077750953	0.550531326835832	0.227957895008716	1.0596944510693	1.05293055370637	0.784560098278122	0.96768729413433	1.05002797689073	0.281026368926368	0.1496547840673	0.535607088346882	1.65332146755359	1.43486571071822	1.37334196280838	1.66849132649177	1.85031937818731	1.49948110215668	2.33920296047656	2.42424759824728	2.25861238782019	2.56507312894165	2.55329414275274	2.30821523522222	2.61258840669872	2.59047028232262	2.95831188850517	2.62089602884426	1.55931559541553	1.43022103280734	1.06747351332831	0.713136222155564	0.786676648772077	0.592090052699074	0.623681480949909	0.963021268617956	0.988092037711705	2.00290770508277	1.27975653773047	1.79245558926454	1.60704855379042	1.02470973574004	2.28697279148858	0.842150175235799
ID3	6.64580107385531	6.69957939347522	5.61498363576397	5.74288740895558	6.82271740323239	6.87596431923097	5.76964216587775	6.43841761801064	6.52654618709265	4.83810465328534	4.7112470942349	3.60268253602992	2.22417922573865	2.24016470875642	2.05081510348395	1.10754057970364	1.02531234304607	0.801628024833648	0.67281000936236	0.528626325258684	0.491352362202636	1.25906152925887	1.63573582066696	1.08761898332252	1.48628188579143	1.60638063392505	0.351593278875864	0.665283609658113	7.13151746300965	6.68334556167658	7.54768116991761	6.80387279762063	7.00042823652705	7.67014634776642	7.33165147983659	7.34871045234283	7.32839668248066	6.46494429976826	6.33201684967579	7.69785025501805	7.55486508598303	0.473513669685869	1.97175873512304	7.05446865619548
MDS2	0	0	0.274246153133981	0	0	0	0	0	0	0	0	0	0	0	0	0	0	0	0	0	0	0	0	0	0	0	0	0	0	0	0	0	0	0	0	0	0	0	0	0	0	0	0	0
RPL11	9.63515761829358	9.72626414769733	9.68737568343747	9.72022886489736	9.30158078793272	9.49024720465372	8.91904505308498	9.27008270311443	9.43439053864351	9.75091797436566	9.51028351912144	8.96457768717985	9.99025999913057	10.3052067590087	10.2128732727183	10.2513403827886	10.2243635088464	9.90150501408081	10.4999754049953	10.5173938129679	10.4110660354702	10.6029029617761	10.638481167203	10.4051201842915	10.5883492314766	10.5096463632315	9.91962313470643	9.81548416885473	8.94607579151515	9.32540665384244	8.18610928607377	9.28021631614947	8.86943036452473	8.84964904826377	9.33710895168001	8.45280132163711	9.11629976990175	9.01934886903277	8.93443098941284	8.60556841052453	8.24214039607527	10.1860647040976	10.8071697428414	9.4692917838811
TCEB3	3.46244501354301	3.57920428940845	4.07980475463526	4.16171035700528	3.51684723106454	3.56944248281634	3.58598404795317	3.25543124040469	3.0123648583204	3.84351157548399	3.7711883538963	3.60821785302146	4.04765180372674	3.94749784814051	3.87444288685875	3.75733266714168	3.75034924058415	3.54867088948512	3.79069906733682	3.79565267449638	3.7788393546815	3.98886643217942	4.01453383329546	3.82403461078687	4.07257747263839	4.02470087198962	3.30072118416631	3.2935132162494	3.15900586375811	3.4388769981764	2.59642235798826	2.9209182691488	2.59366450860763	2.35112227952127	2.38174296795943	2.32103045937834	2.61087956115619	3.27888577844488	2.80976015568849	2.67792311951466	2.62355319840089	3.62834200505347	3.69068527107836	3.18657662040424
LOC100506963	2.76408920575766	2.62433254968477	3.38170698082779	3.09510412860723	2.52914878136985	2.99161526393235	3.08638466040796	2.31089556761018	2.69198968090706	2.3772820342234	2.53912157978786	2.74236845651623	3.19124994866845	3.08527337610338	3.07912718581306	2.97672655528875	2.77885617166104	2.61406431450647	2.06477595578377	2.39309489457722	2.40079748204682	2.09231908700461	2.42591578160539	2.29613726241857	2.25406790155325	2.19080130819924	1.7833225413983	1.860597361507	1.92381473986634	2.45339641671681	1.373386512089	1.46337658141622	1.60853013696636	1.18225370240553	1.70657475546235	1.86107399924654	2.11162229554569	3.34262585448199	2.64959016857011	1.73737958823763	1.25847671358058	1.70988171075747	2.59706867492184	2.58532312940467
PITHD1	3.74563533625932	3.69412243968227	4.45214073226462	4.62065678410331	4.03288546997577	3.85724453523543	3.95967743404167	3.74814990360951	4.05877538320961	4.21868818766389	4.31619643851751	3.68256206136114	4.37496294910063	4.7395619110021	4.45685870546956	4.65352440300159	4.60796348091847	4.33472557919801	5.17506145917396	5.25639553079794	4.97507526740626	5.29749958910057	5.1581754259302	5.06175460019388	5.37415616212518	5.40882393044381	6.55003872929254	6.35003218586527	5.58918821149086	5.57172231056883	5.15472901355467	5.96619741336459	5.98041152144861	5.73827334533758	5.97815901259156	5.89363402540626	6.03632749181777	4.7319869290673	5.20309933385524	5.9442400154026	5.74636382961599	4.7644417030685	5.26670409862277	3.92013129761693
LYPLA2	3.90565897027205	4.07913913562682	5.00474406818554	4.87312416172154	4.85530704542332	4.77219710786246	3.29317475648482	4.80269988105981	4.746619118462	4.98624708676371	4.22966482341181	3.46264132083995	5.04320012314898	5.04718936371245	4.99763565053067	4.73567380394222	4.94528931634229	4.17573216817762	5.1378682499687	5.17377506137059	4.66196617019953	5.49508751681695	5.44795932503943	4.73251885424181	5.51444738237212	5.39603615310823	4.78243477644509	5.02543637801671	5.48591622996869	5.06606335091221	6.46602342391226	4.33651191551276	4.27217252864411	5.92233345155056	4.83085361831107	5.06824086131282	4.6397646811042	4.41462942938124	4.13072499111887	5.9196952296722	5.928109714171	2.83652810159533	5.02633531277992	5.10165427778636
GALE	2.72799449286169	2.60271103741609	3.65526022601937	3.83290013830494	3.32545981407659	3.27843087265741	2.33496579149603	3.03471754221837	3.23310117198216	2.403491336376	2.61278182243365	1.65112289108767	1.92683821572972	2.6962698579723	2.95253485861114	2.81981326309655	3.07351864081155	2.56083965662232	3.96602432914574	4.11747064292564	3.59187087006333	4.4572725189603	4.30855746584804	3.83454942427816	4.29873895175331	4.28226186658765	3.47224080252537	3.23072409744616	2.74031884552977	2.99429007003802	3.98427033640553	2.30751887296173	2.07217441692432	3.04550587760365	2.05738095183789	2.62087257523158	2.64604742132246	2.0900539694775	2.2830387030819	2.32672141231995	2.43003632638195	2.01798958839928	4.228087539768	3.76443108693754
HMGCL	2.75372004994159	3.07570033685726	2.90497149715726	3.11516811464072	3.20532056413158	3.16435346906469	2.70035093417596	2.48678901544619	3.44977396663918	3.43862686868038	2.33443383905584	1.84747583925848	2.2097870964732	2.46896642091671	2.34954362172658	2.44565785062209	2.49931781188748	2.07344666055996	2.45102379663647	2.56580917796012	2.48026512205446	3.01424637253201	2.66851174942145	2.67037582567705	2.84124655816709	2.69918958079877	2.4739219550546	1.93476557850798	1.43306092668853	1.71226560650329	3.04311348717584	2.38604663979507	2.24193473341829	2.18536547849149	2.25237326894848	1.91676706506684	1.79713752167239	2.23723329230389	1.20697448073902	1.69962269949391	1.3058129683328	1.59563732559163	3.34211521405117	3.85637821616771
FUCA1	1.07259290657607	1.07778988864367	1.64170323728912	1.37364264375987	2.37237824793328	2.18718814601545	2.36463686189781	2.03147283433055	2.18301956785854	2.02385147209429	1.57284602320454	1.34451038743175	0.531122407213803	1.89654699072994	1.70766172116257	2.15612151392671	2.24024715466741	2.37097609127428	4.67058544026221	4.65642772363686	4.54900988958387	4.70639240967011	4.64343486130583	4.57488260499984	4.58194170324076	4.55786955206967	5.8525956736736	5.6630741598631	2.78008538231553	2.6156375814237	2.79632987129176	3.47923056120634	3.67941253757036	3.03624308008219	3.34479157716376	3.10035705451067	3.13477293612084	2.50223893445251	2.99615731815559	2.67101250654857	2.5668127190805	4.1630156061833	4.92365313224042	2.5063962924632
CNR2	0	0	0	0	0	0	0	0	0	0	0	0	0	0.466020421116383	0.327406844801984	1.39923126183699	1.77481867996788	1.60088819071141	3.9926596808129	4.10986198849144	3.97915649604846	3.32507406558259	3.46372707198851	3.26842840479251	3.53449743373817	3.70017334985264	3.31382484557004	3.28514769020877	0	0.0949065138317325	0.154212475247571	0	0	0.100615751554127	0.267015555038813	0	0	0	0	0	0	1.94392132655349	3.73676720995886	0
MIR378F	0	0	0	0	0	0	0	0	0	0	0	0	0	0	0	0	0	0	0	0	0	0	0	0	0	0	0	0	0	0	0	0	0	0	0	0	0	0	0	0	0	0	0	0
PNRC2	4.3832757397635	4.54075884961872	4.58238739774835	4.56677254213567	4.64465233772067	4.83120842134997	4.79288657918992	4.55445378454291	4.43269221678717	4.58225490835766	4.65715407124654	4.54810365665035	5.12697698484344	4.97024166728546	4.86825709267617	5.31978410044147	5.26714248646673	5.02233230009806	5.74477195834326	5.73720812688262	5.90695791980621	5.7052065999151	5.70970143648385	5.88644528231186	5.69799894513503	5.60241530814761	4.76085963682191	4.92244525509075	4.47101833383265	5.02846748811867	4.23630892137657	4.243859457848	3.70676260278244	3.56635244343263	3.83548958385682	3.41629119739205	3.90700600659541	3.88996993112694	3.25444438438134	4.3157908188346	4.20172010666478	5.96436859499823	5.74466164543824	3.99770790178788
SRSF10	5.02412017770289	4.9673669183484	5.67218770204093	5.57738652850345	5.32110552425915	5.52404172918885	5.42369917481086	5.89392277236174	5.81936929396844	5.93374729953506	5.89378447220762	5.55484974102022	6.27502940313824	5.43564526095028	5.42749890522239	5.87987237225764	5.88033533783706	5.45037988007104	5.80972569115135	5.77616453787175	5.78110525214156	5.80888182475842	5.79985923156887	5.79387507929808	5.8196732921809	5.83146939931246	5.55433098526456	5.6535186707536	5.62350696238651	5.74183098502105	4.97167229867984	5.13274956092744	4.91741265936643	4.60979632324929	4.73989129651502	4.58815093759006	4.97642779482254	5.64079442967439	5.64949762457672	5.462919377127	5.34478944714453	6.02255646081479	6.01630687796291	5.49445081326315
MYOM3	0.0400141352949124	0.0541492862570965	0.173191409669261	0.166289963915991	0.0416761463204451	0.0379154812921988	0.0367456791167581	0	0	0.132121425314939	0.257049250526688	0.0933812817030851	0	0.0258692119580325	0	0.0438236436568231	0.0249848394767078	0	0.0228342297373095	0.0238198271630384	0.0433228047885619	0.0374073854778858	0.0640069001695806	0.0223291749183325	0.0345087330094936	0.0491170210714542	0.0358298133629064	0	0	0.0277012940233698	0.111191068660634	0	0	0.0293857410382697	0.0275770290193938	0	0.0402685185961317	0	0	0.0465723601074437	0	0	0.0410177976775989	0
IL22RA1	0.0404428988832938	0	0	0	0	0	0	0	0	0.47287763635929	0.478598079206801	0.182042620713745	0.207634267539412	0.0517245704917121	0.268605662273252	0.209207540645163	0.145676151063935	0.192561579550646	0.09016971549098	0.047741203330664	0.0220588212495511	0	0.0326837294014579	0	0	0	0	0	0	0.0279260194903851	0.0904687959690487	0.0624585777972754	0.0527935609183271	0.0586705965273922	0	0.0993396460675903	0.0801220955766895	0	0	0.0469899627065021	0	0	0	0
IFNLR1	0	0	0	0	0.574098600892423	0.42379543283109	0.347421879766191	0	0.298048266747334	0.172071416568149	0.174659523147801	0.121983638417739	0.13895728995209	0.572433753250883	0.609003165696323	0.521290998506752	0.599983279681138	0.59913589790666	1.37620146256653	1.40828252066025	1.29969597897929	1.50061341981933	1.3877871248286	1.24525833791669	1.10484654562212	1.20384638698896	1.13468095139303	1.03185390601321	0.66277334934518	0.962505343489596	1.23628442667527	0.926564236983421	0.891062941071218	0.841273533998449	1.03219960619509	0.98505079315312	0.846567128713067	0	0.805737372755521	1.06595137419985	1.20674323403791	0.568217964470159	1.06063541287345	0.720301232926853
LOC284632	0	0	0	0	0	0	0	0	0	0	0	0	0	0	0	0.0734725738642554	0	0	0	0	0	0	0	0	0	0	0	0	0	0	0	0	0	0	0	0	0	0	0	0	0	0	0	0
GRHL3	0.248941599361793	0.328891598018362	0.336478781247589	0.267844978079329	0.515460157560049	0.666843832537664	0.402359820637417	0	0.473190491713179	0.514243479344	0.619063622448853	0.791863236537735	0.891093279836795	1.01406243901476	0.973052088397607	0.631343663715905	0.882177399416003	0.696309034253334	1.68950939844737	1.83968149935498	1.79226816217351	2.59699237212976	2.50368201774456	2.37880568111872	3.48827076870367	3.40362630612374	0.50656030683506	0.428484394078074	0.296110825256255	0.26567212498105	0.287642500634292	0.646675114658202	0.4970277609107	0.971471084006828	1.00501905159106	0.528568318462007	0.61513187373042	0	0	1.2026183213874	0.920684318580515	2.31188088702596	1.23567192394217	0.292789993175954
STPG1	1.36943856475376	1.38786430849508	1.57246770934605	1.67842351917763	0.937627629794326	1.05845504308357	1.11115153196641	1.45050129616324	1.00872351801449	1.87950189279598	1.60246163119362	0.946787743492608	0.439800770913613	0.263226752349763	0.439278445180611	0.387645978301582	0.524793867865019	0.259474977488201	0.694980899424527	0.669625495798723	0.837821364322881	1.29246962225303	1.1489406104645	1.05034845193493	0.881796941860821	0.912278893221887	0.915331205911499	0.597404359272535	0.346725472460164	0.709165331997058	1.742493496396	1.6260045104627	1.15035170554419	1.55085142506866	1.27676463363931	1.40105698782273	0.955716017187009	0.698971417427875	0	0.84150784015093	0.492114681314101	0.735595826514802	1.35663965142776	1.38194226505174
NIPAL3	2.87033907144358	2.73137442945099	3.51750247460484	3.50731260441194	2.89478672684549	3.07823066756986	2.78910321750138	3.15008519883947	2.83540469138293	4.2149019101607	4.0590523767804	3.57975942741254	2.17832902122847	2.41720442209194	2.42185882042682	2.11138860233123	2.30188025283903	2.02423810858575	0.968736639829577	0.91972678349232	0.629517959739539	1.24172427529017	0.934511217670433	0.89580747625316	1.07191365707394	1.30563788964894	0.37461219130464	0.596396117605688	0.838382238646933	1.10602664239182	1.68454498095187	1.60623374481948	1.15543838517987	1.47789488097001	1.51628751825687	1.19233937454401	1.51073410733793	1.84282198672873	1.83895983231048	0.868611705303369	1.05067582031712	0.540822814263398	0.748251683506634	3.02548244543279
RCAN3AS	0	0	0	0	0	0	0	0	0	0	0	0	0	0	0	0	0	0	0	0	0	0.556473560138796	0	0.286534622857903	0.527567834342617	0	0	0	0	0	0	0.803960185648184	0.563067318313732	0.769040475643645	0	0	0	0	0	0.446777094355743	0	0	0	0
RCAN3	2.66991796684302	2.58516205973263	1.8440039371541	1.4975101790838	1.8054905803706	2.04217153219826	1.83897193026374	2.22660100729603	1.7127982497535	2.79251181264402	1.84149817879376	2.18426442309951	2.34718089735951	2.51647915609628	2.46514647250905	2.5519441484452	2.55551678931856	2.53770110805961	2.60165848777439	2.58120660883682	2.61176964075935	2.56812455106992	2.60171790718789	2.59679444295233	2.73953274866092	2.91406121449562	3.04800071693296	3.12013293139517	2.99463945815646	3.05347804726351	2.87949209046017	3.51810705076883	3.54329790139707	3.03624308008219	3.11955704464352	3.37184876639894	3.18412157336296	2.02775917691439	2.40022913794174	3.23273288973901	3.13709360897494	3.15108434523456	2.49177871546795	0.359652727421997
NCMAP	0	0	0	0	0	0	0	0	0.173972969622234	0	0	0	0	0.0749773519937822	0	0.0324773762332943	0	0	0.277213517372132	0.228886399394243	0.344711486276697	0.730022535093254	0.709940804944014	0.666433028400703	0.731818409004867	0.628144597015485	0.152744159793413	0.0761865047190845	0.0844458479902278	0.0204643667151214	0.0666254460384702	0.133574046724008	0.184225696346226	0.277771748144126	0.0798360141110875	0.142868231753018	0.170158378562931	0	0	0.284133865474308	0.331235132002015	0.521326179902157	0.20034364049634	0
SRRM1	4.61425635440738	4.53622700810092	4.72097884514435	4.74511360577325	4.79618241072	4.83529755803628	5.10097764772482	4.32043413226095	4.76266772550231	4.7316774537836	4.72153671705987	4.83137565538063	5.11239571699922	5.02215472233225	4.81080810167492	4.97630405688017	4.94915203109783	5.2389817019566	5.18609640697771	5.16788776071537	5.79545786962018	5.19597745864259	5.45555080015929	5.7201908938326	5.28060004884816	5.21660618885598	4.35749570322523	4.46999664809304	4.70083917838355	5.03668354946821	4.15680917226959	4.7614182590317	4.33533318174522	4.09588223531627	4.39983417089182	3.98585559558996	4.52223783270914	4.61430936705549	4.56495732545759	4.10028808322745	3.8991659609103	6.03118564089545	5.28677397639936	4.54683273899345
CLIC4	7.61059672197656	7.62536547731086	7.4383510772566	7.45451316270519	7.02533892286609	7.1590438198218	7.23525795453879	6.86497848053574	6.7183753268809	6.99420633104132	6.76183043672382	6.75027151631831	6.36156836107914	5.98497435183234	5.90511258103094	6.24514384511771	6.21099856104356	5.84642060270329	5.66831488303349	5.63773485093322	5.68692346897085	5.56722598966581	5.48870137502132	5.75890275394331	5.64298742583592	5.70708023010168	5.49055408615057	5.50504932385527	5.74594452043715	6.03604829874194	5.1368640058168	5.93606545825817	5.70802993284444	5.19679979969745	5.54044580343226	5.41373623285636	5.79730096914289	5.94088556923262	5.787137271117	5.98730039879894	5.65934234088157	6.0305258941782	5.9123959818784	6.01446465154414
RUNX3	0.323372375065485	0.541573319214901	1.00129784159565	1.24735031998084	0.976022628118324	0.880957388404323	0.474194081122601	0.664946066794332	0.162580009851216	0.337519290839637	0	0.126546458370968	0	0	0.0562672105482215	0	0	0	0.178310534377538	0.0645491725309076	0.0879301308662194	0.304048370676372	0.0442677862033333	0.0456694225581713	0.0929215713038204	0.172505437076347	0.142656535196676	0.0710746513347325	1.21388226295499	1.17917979748993	1.71789901271089	1.70467723173851	1.64708421262895	2.04851172246347	2.13508498346302	1.69168155347796	1.83422174085419	0.452615464674	0.830136041300179	1.60904100129542	1.46037561920666	0.0355141199794591	0	0.979160521189909
SYF2	3.86800515609985	3.77032163547916	4.19467019163945	4.19821910385719	4.23654619226872	4.18424061579231	4.06781938659666	4.12718752704767	4.09815002109201	3.38872958549721	4.31446451583938	3.68615311800787	3.8036093619636	4.4299439643006	4.1541376039748	4.10822334117387	4.04392188733925	4.02286490228747	4.28209132167335	4.43590857239018	4.44399777036315	4.3892570395921	4.67451149752894	4.47055638722086	4.69676727321796	4.57762822341335	4.4858969145842	4.81324248450359	4.64008294031606	4.26224521616958	4.18126160428363	4.20157897498819	4.28410691122874	4.51196133538134	4.33908748847727	4.16098470798348	3.9723158500457	3.96468510949989	3.57930085049416	4.27320255065312	4.1224905070258	5.48071750924146	4.36303086670649	3.99083689937631
C1orf63	2.92558553351077	2.70705868889404	3.15367564979724	3.10123320742675	2.79170573475907	2.86580204850001	2.52791858300572	3.29814800390426	2.97939981396514	3.93636468435112	3.63893108792682	3.57936119789094	3.12547422513487	3.01643213529807	3.19451733731643	2.59018041832357	2.78156325032126	2.30155252986649	3.22029899542632	3.26362939483012	2.94171669728433	3.12011799775464	3.06921064558053	3.01771706638199	3.04652423725842	3.13650640813297	2.91596444455718	3.59723318908613	3.95195140660678	3.39540697562298	3.6891649501036	4.0152120850685	4.15338381303264	4.75791931716103	4.44881507388442	4.20478239802139	3.98121334297091	3.73292038210826	3.07449516072133	4.22230997926432	4.24712241687295	2.12697615912725	2.7573219985693	3.29434431306642
RHD	0.0474667757082202	0	0.294820102707339	0.100905544800284	0.0973095520261162	0.0885161332260304	0.0852340066677929	0	0	0.139723565119466	0	0.396059724796522	0	0.118807948383728	0.0959425084124356	0.218686947888471	0.0589535654259998	0.181715764633077	0.105517978130583	0.161885103254963	0.216088518441809	0.0873404955233399	0.112180335334286	0.245780401180339	0.0807331044325378	0.0391800945623964	0.147248077926282	0.120853146685011	0	0.0648162322929393	0.0481387934740473	0.127996251788411	0	0	0.126376894845685	0.201005210992441	0	0	0	0.256595255411133	0	0	0.18558622304263	0
TMEM50A	5.08595146328915	5.04895543537654	5.3272921495538	5.43890493548087	5.09356440148136	5.13196393723734	5.03428175516432	4.70559092008167	4.60318122901386	5.07980475463526	4.61142618704101	4.57651004486864	4.90877928928765	4.61910189960565	4.46922176701705	4.72906870938891	4.65789148321671	4.37640847276284	4.14616642149108	4.08509317904575	4.0086571940897	4.03010650030696	4.04452526749189	3.97873562383507	4.12033534994047	4.14603604668215	4.51855402230154	4.91502844564231	4.8648992665267	4.72194677941615	4.44225349048141	4.72448656784934	5.01288596001063	5.02132869847287	4.92243098278082	4.57873949876928	5.0550003773212	4.63125564678622	4.80638593004642	5.0787208332407	4.85658239567425	3.80846742917727	4.10308634165631	4.72144922200388
RHCE	0.0850907989340118	0.137246701174769	0.319496548501338	0.478436549995724	0	0	0	0	0	0.350265265702085	0	0	0	0.208268777730413	0.0871773970162001	0.122645289137578	0.105899157991799	0	0.229436570247372	0	0	0	0.0688635239675654	0.0632635317056189	0.0965023271749966	0	0.189271722903913	0	0	0	0	0.168849953490935	0.10994647884864	0.15075202309135	0.149787433123981	0	0	0	0	0	0	0	0	0
TMEM57	3.46400165063468	3.41790650947935	3.75808993420181	3.71611294212415	3.44212208667119	3.77650409617427	3.88515457470516	3.4004286303647	3.4081126513798	3.48389314877829	3.4666271200415	3.40318999470926	3.48452486087585	3.37616533693793	3.26217003272901	2.91311536070097	2.97868437883342	2.83172729037524	2.54120505546497	2.72852136159999	2.74677280743437	2.46396765801765	2.55285411945285	2.56129436137205	2.62713753574993	2.62896718558899	3.32508270287172	2.88849583896587	3.09035890092368	3.26781891604273	2.25143128221156	2.7729941055218	2.93133132181693	2.45668526261424	2.82489613224964	2.41333953042318	2.83471526036043	3.48924748172709	2.83542490432981	2.68786693850015	2.35381163559081	2.79852131037052	2.40429278972215	2.99035225059351
LDLRAP1	2.38409402665512	2.37556774338777	2.52086221913505	2.24285245996075	2.35935530156431	2.16242275046378	2.10347078300117	2.41817645213857	2.12829010115462	3.17465089531233	3.061568849268	2.41831410344875	2.04483822619689	2.73907903632128	2.54632158851743	2.71778498092711	2.90869187764623	2.7085426228518	4.86631456137705	5.04162849061983	4.69800728244486	5.00822691079928	5.02605196522922	4.64426585699634	4.81110620040192	4.83098034369908	5.50842231378752	5.52012047682825	3.89933033479045	3.58650055528142	4.37631122334987	4.31454427342244	4.26137284728432	4.61295398779747	4.26615686364662	4.04858495757305	4.18462941928936	2.81091192925661	3.43490973418531	3.73725410432433	3.62218070422059	3.57264717828792	4.84658858986336	2.61997401479503
MAN1C1	0.109068045482635	0.0338320257858797	0.37420374725603	0.482634572876684	1.48617889352701	1.57607704682577	1.33847005542722	2.47437114323017	2.02637161266334	2.44999708854853	3.07523139648554	2.19978226027133	0.891528065382102	1.56075407787731	1.32639353165766	2.39300425689832	2.35250148325428	1.99029415441894	4.96065534231329	4.97235721138606	4.7976978359237	5.08980743611129	5.07580214865858	4.75247565221109	4.6715538041226	4.64256873150646	6.33825324950919	6.11894107272351	3.72679852719747	3.83301149915836	4.07497632476891	4.32719871936707	4.49575271579951	4.1337361259211	4.37068740680722	4.29108779666626	4.36227349492074	2.75222407428212	2.52069630312157	3.61131404526915	3.57573587862959	4.02896689930425	4.65805149185651	2.80930742151871
SEPN1	4.75090123040235	4.75067081373099	4.64577658087246	4.59407673023699	5.1652406683862	5.18087984634869	4.14770558300597	5.67399730572869	5.32815429646279	4.87238061741802	4.87400016581901	4.01366770639084	2.65831660996603	2.80330970999966	2.75134588411802	2.96880408745969	2.87868022590598	2.76923009809861	4.71069624753155	4.73244287693759	4.54511584022717	4.94384164334033	5.00271602027026	4.67984037640003	4.81565739784307	4.81550370218408	4.32349257043214	4.26886851418403	4.72032224894043	4.6973345845872	6.36590595854092	5.04849777249728	4.82420777106494	5.52418280857463	5.00001352520261	5.27112309077436	5.03455028598585	4.78249768214469	4.75770068458528	5.11835141930178	4.96623664290084	3.36070559438812	4.96672115509807	5.64344063376001
MTFR1L	3.9132628321552	3.83193802762347	4.23833594692807	4.16565472246274	4.00221644017327	4.17593970540604	3.70307854502618	4.19928757485385	4.14169436196453	3.88143948651821	4.11870025748262	3.52615647276547	3.97003454520499	3.90090544030141	3.99117260925272	3.91332028448548	4.07081005259229	3.82091416650612	3.74514050370991	3.74803179557241	3.64139574052643	3.95131735739457	3.8261620220594	3.50888496894846	3.67420074417488	3.84904848834631	3.30760047253582	3.07192566678659	2.49347825824313	2.85043140296078	2.97335595743441	2.690014738722	2.07079116554229	2.57767534920341	2.59997233353952	2.09086020365137	2.48742975178528	3.72837768920695	3.37989954939823	1.74339863435848	1.75861019158894	2.89605867462421	3.64749872061655	4.43651500579005
LOC646471	0.789529784737109	1.00806372815792	1.31884898556208	1.42173766213589	1.27743136019482	1.32666389478631	0.584315066294158	0.896777139580502	1.63675684944635	1.43731830407502	1.81658741951276	1.38888384789948	1.45164632788395	1.83772127173275	1.66827346391762	1.54777554629907	1.65674804797244	1.02194160015722	1.42150608687214	1.26376758947785	1.33204908374897	1.22581784379978	1.21503242270996	1.15404522497203	1.18488327523034	1.19600264733655	1.48487025173659	1.49287864820573	0.920481581544091	0.932625133689469	1.09804893185532	1.06999081422568	1.33555757256412	0.899142366886986	1.08632860693126	1.34578808119443	1.2186385958161	2.08929135876955	2.14894386342258	0.865861026433	0.85506878866011	0.591878527660001	0.746027209252505	1.85369231010773
AUNIP	1.15074812443012	1.12569077192383	1.21961771931468	1.1854479444885	1.15664901760672	1.5408009971839	0.993989492349142	0.710170102748433	1.35787850937551	1.72111450444054	0.367920079982333	1.25495678746137	1.81594015508134	2.1541489483568	2.05477555915807	2.26058274793405	2.19346898217926	2.29777835515853	3.21037639511718	3.46675761572617	3.35875773443933	3.22600133952434	3.24381833856875	3.45391786990565	3.1403893045871	2.82122447355488	3.30005195419806	2.81630478911736	1.75737747428421	2.12015284267543	1.03737519302108	1.56553868703184	1.70321146739115	1.50534727671363	1.64515287825168	1.42593725931054	1.85406349016127	1.58581824593277	1.18154149591358	1.92164198017221	1.99387721232838	3.15553553221792	3.5063607450944	0.928988772592155
PAQR7	2.61974870041072	2.78665281407052	2.53153118109735	2.73731468412792	2.23667323096369	2.45272984102325	1.47289322876399	2.0558793491036	2.15026395877281	2.47364146607911	2.38810961487324	1.86098662744864	0.932659145816578	1.40229104999769	1.61342792601626	1.5777357646312	1.33607768202576	1.19261081352828	2.02177463246033	2.11276684542843	1.60184862128384	2.15469337381502	2.17637703227429	1.7495128147954	2.29326158634439	2.28964563383732	1.48695115635278	1.49418517042633	0.977750302792718	1.26081455526067	2.31895307778236	1.58096069038824	1.36087552089976	1.84780854240613	1.48062704315179	1.56223021087802	1.50802798913936	1.21741065405784	1.26222867614882	1.3715644382342	1.16007471217733	0.961210647375577	1.8352449991461	2.53326680528744
STMN1	6.19888895487479	6.18675408458318	6.24301208781728	6.17853937215889	6.7515440590891	6.86470616415612	6.9535329835837	6.90027512133374	6.89467227411937	6.22720196651556	6.22268672686643	6.20738141616688	7.39709273199205	7.8779773196061	7.69378661665058	8.33101096385365	8.32708551699588	8.15894791826689	7.82622432115157	7.80317536305105	7.90944310870556	7.28670560428487	7.21322089455649	7.37139332651051	7.40547337248508	7.42425868554167	6.56507769994111	6.66570542721116	6.97107215824707	7.37630775003531	5.71139303336537	6.21699800470458	5.59748946000989	4.77221822606142	5.31913377560661	5.35506913762911	6.01353372280642	6.73697010258116	6.65023034143594	6.07965757687722	5.72010605396884	7.84871056349753	7.95862231110104	6.84330553757272
MIR3917	0	0	0	0	0	0	0	0	0	0	0	0	0	0	0	0	0	0	0	0	0	0	0	0	0	0	0	0	0	0	0	0	0	0	0	0	0	0	0	0	0	0	0	0
PAFAH2	1.63951928425114	1.69326168433879	2.0374033087436	1.99104559308096	2.13531486990247	2.46791589990395	2.09466172033872	2.05951795238642	2.0058634442032	2.1144369922989	1.96262305284102	1.82141225856008	1.92012939159579	2.11961846138562	2.24222749366425	2.19277175903866	2.00324601612486	1.89248817382367	2.24638376341578	2.17703117899535	2.06182457457336	2.45169379805707	2.43913107469819	2.50664763814983	2.4279895890975	2.36895268943805	1.68407363887421	2.01349441859456	1.38995221315362	1.46459508496413	1.24887482520842	1.47221740327565	1.02663011224979	0.96433430560906	1.03665805690279	1.19079182837441	1.44847812141148	1.07592961717118	0.952628785379929	1.42202842494206	0.801860583096142	1.75543882691041	2.53431813622311	2.11665752487037
EXTL1	1.77084172901007	1.76239984595897	1.65454552610961	1.77236710059276	1.63529934248429	1.4422906530243	0.986074479563376	1.9301582512827	1.33815054059611	1.18002688871787	1.09945680406623	0.574441609700717	0.153487583979189	0.245543123116103	0.327261965078175	0.124984478102692	0.442628257418011	0.221627177849412	0.330338106912291	0.0347900021617101	0.108660272805156	0.132585133618826	0.137177044270316	0.0645538630565321	0.168924385960498	0.161687786758028	0.244837142229038	0.281611611620416	0.309888626039263	0.453243632104675	1.24006393513305	1.04294545106403	0.961618142724205	1.08083500502687	0.929547877440368	1.13068710623619	1.11173912795901	1.83023098152631	1.41118758470208	1.15432396466048	1.25839831820388	0.0384852071687047	0.117153764293092	1.98568257727071
SLC30A2	0.151353590225479	0.0474145643397334	0	0	0.106910010205016	0	0	0	0.279098018734197	0	0	0	0	0.772500546689454	1.20918507739053	0.71742440575293	0.961070590579713	0.87225117200455	2.66046090384213	2.88947159557293	2.15022820855807	2.63554545812265	2.59925827534838	1.95377181636879	2.65236028943435	2.67567142865776	3.22241509208039	2.95931761947596	0	0.266012898867858	0.170963368104595	0	0	0	0	0.244653287063978	0.0965977230287323	0	0	0.280326852768519	0.0913690509765086	0.554252879485325	1.62700909306959	0
TRIM63	0	0.0639084965931243	0	0	0	0	0	0	0	0.423460922035209	0	0	0	0.0894824221232181	0	0.0772000593130868	0	0	0.0795508316139561	0.0828800884803868	0.148434360804097	0	0.111696268252459	0.0395365368359368	0.175000760593525	0	0	0	0	0	0	0	0	0.101286869213082	0	0	0	0	0	0	0	0.176736371041798	0.0721907471571921	0
PDIK1L	1.1709633681046	1.20618058727846	1.20605552486044	1.27997043229083	1.37876129886643	1.27257268251309	1.45168324926469	1.23652323227486	1.15627363600498	1.69648798509928	1.55086619711878	1.59365972853563	1.36642013931299	1.61058668282386	1.62559780605933	1.94201897765899	1.79655622509593	1.86460811767508	0.978646675991379	0.860150767951442	0.99827205965732	1.06292298659704	0.762535917974673	0.918723587174404	0.908596199053411	0.947096820400488	0.817497195245767	0.778518112737678	0.718761853413425	0.981889176752506	0.807478576333144	0.651691445570477	0.75363534082744	0.296667665768923	0.614198156057267	0.616676692137706	0.73444907171376	1.68337756662143	1.48630248336204	0.538417975422276	0.598468115169979	1.1030141425547	1.06078065376256	1.33712875940767
FAM110D	0.0826292947458861	0.45817198959259	0.482991771181829	0.17274479665231	0.57765649907211	0.415836531020135	0.145490952392394	1.2228972762563	1.49985353892611	0	0	0	0	0.202524293698346	0.682086923772148	0.332780102386435	0.1987983762014	0	0.263649824437938	0.188295836363097	0.173484384366521	0.150306207884485	0.130770781083947	0.177744339536768	0.0713203214332433	0.0685739628558403	1.05496652663358	0.943367015199943	3.01634298528544	2.64129399784464	2.20600549685753	0.935440134562918	1.20573656661566	0.824340173726012	0.785113596924284	0.914848442430245	0.557352248861656	3.23240903058937	2.66076664561774	1.28466218548317	1.415839775283	0	0.164835182231102	0.88168497742423
ZNF593	3.85060942443679	3.78176885627875	4.59762055776508	4.5019295144304	3.54854759696954	3.48707468005172	2.77541512104091	3.47831176665315	3.67140660940647	4.29227377226838	4.27755336161327	3.54966917072649	4.70338314065558	4.86932856653151	4.65262416103751	4.50359679632068	4.54992787166227	4.08453204405743	5.46916314563372	5.455895965715	4.84386830325906	5.4924460824077	5.70850730882332	5.03020804895652	5.75561401004188	5.78857348503531	7.94074230387763	7.60515353216304	6.89162575743138	6.63664636955118	6.40528104457659	6.52112142471278	6.74469931420784	7.00395072596403	6.93108023251703	6.8050086357418	6.66360079739689	6.01923042657401	6.65662221475109	7.05664855221834	6.65775574769079	4.24497075735726	5.33549040190259	4.41839236990539
CNKSR1	0.047982226650537	0.127032835189399	0.106221533673353	0.19737099178431	0	0.253530676438027	0.167540340690215	0.822233326703162	0	0.299501400665999	0	0.213720545366981	0	1.08418675256377	0.924002562218342	0.739397082020361	0.74477766209828	0.881392106271231	2.14673667279223	2.40599235967584	2.16269021010816	2.61363301518508	2.67964448699884	2.18940077908798	2.76309282901651	2.71445215175721	2.95035456179561	2.5021268887757	2.76156399724736	2.61043077172106	3.83278876885498	3.00355546525988	2.98162618718045	3.61735726159132	3.10483480685725	3.12846168361723	2.87516472266601	0.9760541655382	1.01498365692554	2.93263571532605	2.91628172412602	1.1917331868825	2.27027775702626	0.313169215649361
CATSPER4	0	0	0	0	0	0	0	0	0	0	0	0	0	0	0	0	0	0	0	0	0	0	0	0	0	0	0	0	0	0	0	0.136087545263763	0.11545599854914	0.245724431410396	0.120521549922156	0	0	0	0	0.103215350775235	0	0	0.0917675249847035	0
CEP85	2.25359905065361	1.94253327198194	2.4036085835437	2.54655866632972	2.6679761191919	2.62789628188395	2.21985000867949	2.60935547131326	2.21451341008002	2.75367726818237	2.70972073297194	2.48382609370588	3.65267004682488	3.55381511412455	3.49710136055116	3.63902373317984	3.69118796590552	3.49266077942241	3.7917828211113	3.85623875989708	3.68944454108298	4.45509045092137	4.50531932639576	4.26566942486653	4.69263363333705	4.6564963705535	3.12216246778409	3.2646850464545	2.66020074414802	3.01316922449212	1.99901141526805	2.73184577313717	2.26730207152923	2.2114577086867	2.58342521175085	1.9054202212223	2.47830658868787	2.54048362053918	2.13386926052378	2.28610046223369	2.13889308774325	3.47994190147713	4.20875914533749	3.51453890841565
SH3BGRL3	8.11606839316556	8.14493859801821	8.46210959343814	8.40292678058163	7.16453489462411	7.17097658323367	6.42235411738408	7.05713613771467	6.83234573706429	6.65323776269784	6.93770925744963	5.81944082872274	6.26399775932768	6.24589301855297	6.09508471277014	5.45120121903242	5.47224080252537	5.35681639451727	4.24683368791054	4.34724043793343	4.20375713683704	4.37337676705141	4.4732154340704	3.98103976698926	4.46387090541592	4.48840574869222	5.22729439956537	4.91661517472755	5.77252176601517	5.78697005513887	6.27476856579987	5.8119770153704	5.95947342648955	5.23669542332285	5.14788056882998	5.45446545619504	5.55943062891185	6.40261304298717	6.6983990816685	6.31849942652141	6.21839952369619	3.54288947763687	4.46577208132181	7.31099442057388
UBXN11	1.06413786450464	1.08115552890994	1.50664763814983	1.78869823757832	1.40922255531428	0.908088112430274	0.67896609886656	1.05258978615893	1.30466289645363	2.22978170458198	0.939222815806639	0.391005485351665	1.02223285924208	0.934171496761787	1.14938944935895	1.05429281956604	0.917711292243247	0.853095028638176	1.94454364163691	2.12480454276921	1.56282610146136	2.16632338992983	1.96024850176321	1.77075294582547	2.1982898359525	2.06615464856865	1.50058282832144	1.63489060489721	1.17308264846055	1.51801134308938	2.52628169366622	1.46007150869032	1.25437635258889	1.4531487921376	1.05979826373824	1.34540773067945	1.58270532265297	1.82552514560785	0.739093730194543	1.70462854445179	1.2700624204801	0.747960496586209	1.40759204734147	1.23551875761889
CD52	0.317621287450022	0.289684582324406	0	0	0	0.54655619696996	0	1.49766856512736	2.50600268346807	0	0	1.66021672021806	3.38213876717215	3.62573806190865	3.4171936180784	3.12012131635478	2.82519744147683	3.23623543602498	2.58847119304436	2.25359602531436	2.39769071746455	2.87750868867149	1.82932189555331	2.36573732331	1.63540150878962	1.72002011431074	1.80029319350136	1.82922445950011	1.64110668005219	1.97457703443131	1.67956342153482	2.4409309426975	1.51800126822745	1.62477001888492	2.29857620863229	0.687494327758717	0.970426671200211	0	0	0.640523758003127	0.511982075419916	2.32693420725801	2.60468339006617	0
AIM1L	0	0	0.0986196561744823	0.0480746059223098	0	0	0	0.161225986471687	0.132672909471911	0	0.282578581739357	0.199523474581728	1.86122490170817	1.67261542573635	1.84256456300763	1.5528295331869	1.58362979694043	1.44060144499826	2.50424409863615	2.41213928151457	2.1065660810021	2.93731425721324	2.9280613779003	2.59800782246209	3.61794491742058	3.67279869707938	2.39083824582906	2.46126660848879	1.4808389833532	1.18198666617139	1.83195018460249	1.03320801294555	1.1304564811421	1.83981047443045	1.20541128166692	1.56442207070474	1.00351588825832	0.673956162466602	0	2.34390521759351	2.05754731507293	1.507469918004	2.4710573647973	0.291801561408805
ZNF683	0	0	0	0	0	0	0	0.491883873495592	0	0	0	0	0	0	0	0	0	0	0	0.0890353023364937	0	0	0	0	0	0	0	0	0	0	0	0	0	0	0	0	0	0	0	0	0	0	0.0775882471902522	0
LIN28A	0	0.0787150273746613	0	0	0.0607254639471418	0	0	1.16948892104115	1.33815054059611	1.18002688871787	0.65202200428556	1.12024575834995	0.153487583979189	3.29665709484923	3.26846583428387	4.02424874849204	4.09869746472795	3.84883823329902	6.2984182129508	6.23592040171118	6.30158947557647	6.06511558117579	5.95104686927059	6.02662303068641	6.11411503109227	6.13183432992085	6.99658082181644	6.76557452600869	8.2628700269174	8.39627510696498	7.62497087106501	7.80804390202136	7.84214916929542	7.47690818165776	7.80482799402856	7.76357755984024	7.92431370799237	4.38250817405195	4.5098035017253	8.57881798042325	8.36032037692715	5.57559067619977	6.65623892777207	0.916974145123519
DHDDS	3.55053132683583	3.49413395654485	3.6687431890879	3.75747135140392	3.29355588597453	3.4045325939681	2.8576526202673	3.1375297543304	3.27772741894756	3.25060085468126	3.48257726838508	3.03060093074894	2.84000190055039	3.46349167726237	3.23139246957417	3.14619412462021	2.87337815923456	2.92708862170294	3.31654546987511	3.39033200807662	3.32722459294764	3.59152384255963	3.42377714967888	3.55995672905429	3.63705374036829	3.71770383743853	2.11046347343868	2.54205494363662	2.54494280185806	2.56348032072705	2.45810110277667	2.54889772018752	2.02941754683509	2.61256245871284	2.4343560079321	1.94431499078444	1.99752004099233	2.68895242471505	3.058332082848	2.24728954933884	2.18186266825922	2.80068664995172	3.41796320162766	3.32359921021538
HMGN2	6.59094178578037	6.67638025546692	6.66062347983049	6.74173662382664	6.12133251027643	6.28628790966141	5.89297381527333	6.22014031780012	6.24941879282557	6.04910795741234	5.92719958317981	5.53523182290555	6.0925013437387	5.94210861696027	5.89531231683192	6.30215817380448	6.3380232141887	5.86048860646003	6.46211941171985	6.34049639916571	6.32130940674783	6.41404079380174	6.41710650776326	6.31549015208801	6.81238270242228	6.68812439570785	7.72715807464992	7.55013880178181	8.02829840047102	8.07926076202905	6.7904983793598	6.93152941982036	7.08479776017744	6.16101091832901	6.37038924808161	7.0567677550025	7.38073810520185	7.14119774525104	7.10740541151704	8.17548468091829	7.98867900685925	6.3516671942862	6.30655207680608	6.49203262054238
RPS6KA1	1.44828780759352	1.30573710351174	0.890800756441143	0.844080288403931	1.59510259091592	1.884152443324	1.26324478352092	0.861181221039845	2.0270974185947	1.87981161230729	1.66701102904467	1.46787939162527	0.77660178992845	1.89731401082775	1.9164842878349	2.4555836766275	2.40011434897683	2.13632265374921	4.60612830712842	4.73040084539937	4.333731418605	5.02316218632825	4.89961069407569	4.50430258316317	5.02003542129225	5.00668849522526	5.03193328327933	4.85251827366083	3.89931099765891	3.7687665795756	4.40109795815223	4.49394188829589	4.57782155019184	4.70153242316108	4.74033935605996	4.24279302359725	4.52373757780697	2.8561092527171	2.87229885340146	4.5100757818138	4.43021835607149	3.43579925398112	4.41421673304681	2.00243969734472
MIR1976	0	0	0	0	0	0	0	0	0	0	0	0	0	0	0	0	0	0	0	0	0	0	0	0	0	0	0	0	0	0	0	0	0	0	0	0	0	0	0	0	0	0	0	0
ARID1A	4.18401045823265	4.21988097776913	3.86482995070075	3.91825264538742	4.32481780247957	4.33079500555995	4.17784605419478	4.44012832477884	4.46644440625049	4.45416272984983	4.54293898970575	4.01604161745794	4.48651487865737	4.56119169863207	4.46479240661607	4.20793188507002	4.29487067186142	4.32532164736716	4.74950208823884	4.82285249145293	4.69486348194904	4.82654340289415	5.05016209739208	4.76560369705178	4.92914713186658	4.90201085207575	5.58572272090019	5.26870012083581	5.70014005035833	5.84129134984931	5.6502102326065	5.4332399040422	5.53264424065877	4.87332106291482	5.00419574221859	5.36310097361619	5.46048047004001	6.07298470180368	6.1487429795025	5.64115582441901	5.50811802130276	4.19811692915246	4.11894107272351	4.75313917924902
PIGV	1.84595163950723	1.95400269702898	1.70032873733094	1.59506438799671	1.96149738792133	1.63616752554982	1.64809724420163	1.88374592262615	1.34521467862418	2.05496999853553	1.79017565625775	1.42151685863893	0.6610107361897	1.45786741416178	1.37782340456903	1.2079677948917	1.13638172021073	1.12697946198917	1.27014018460723	0.913387692302655	1.0991201175362	1.5318181021214	1.29126759727655	1.1421781433918	1.32154717311268	1.16841098048511	0.861779134235106	1.10725934868349	1.25211890228402	1.34839673885277	1.57473610586353	1.79547605252162	1.9499905472668	1.58109570962789	1.53380253170922	1.33106311159177	1.82642035502829	1.01158866676867	0.441014899434966	1.48592138069421	1.24719838857586	0.982614341260537	1.15120289716995	1.82759549116781
ZDHHC18	2.73102462330766	2.88191320342558	3.21462220064855	3.25934782162631	3.04365072132448	2.87227718023458	1.67559917197254	2.73640139009613	2.68953399875391	2.77274502507705	1.98527817985967	2.37151146895294	1.9672829854698	2.11420375461204	2.26101923725874	2.16707848289256	2.03399379937574	1.77288223572661	3.18979926208766	3.5077946401987	3.06318365029878	3.65518006897893	3.6065014508504	3.10844416542864	3.51901344024162	3.60459325705666	3.67605297426284	3.46671846826014	3.6014469347961	3.79732431726998	4.18261285176927	4.05691295236118	4.12708019564555	4.36954325783164	4.39910271802698	4.07179698609083	3.89282814000276	3.34602929634481	3.61921343767602	4.00602867174334	3.86513689550679	1.51345031924124	3.50977183791459	3.26717620309158
SFN	0	0.171870365773311	0.555997707299282	0.537477976856967	0.196522695583961	0.480878266409175	0.170117347958282	1.36683974290332	0.519783423816883	0	0	0	0	0.985935359153204	1.14815968832904	0.884419746429934	0.908530104110991	1.25583304346908	2.58217781802201	2.57393191180249	2.39970157985573	2.8167389521396	3.0634097508607	2.5693744272654	3.1959475464973	3.28125758596608	3.14265522833134	3.05101878090459	3.33698028405351	2.93051973436	2.82790233277067	2.77127288391967	2.8800918707571	4.75113696751299	3.88592572226917	3.54337214784176	3.20610242453767	0.733494915176395	0	3.09194350632682	2.73877215947549	1.66739260066711	1.97849585476934	0.583517158331296
GPN2	3.18607897047984	3.24370563527676	3.59886539264523	3.49602766039675	3.40320226777136	3.09414822157152	2.64450006513869	3.61290682124798	3.55039587927739	3.4808079696587	3.06719985333366	2.77655673371722	3.42439676561498	3.56224242422107	3.54709194900659	3.12674328830209	3.11935783721713	3.03239005865826	3.16511441855289	3.3544634448142	2.91709753847778	3.51479136395441	3.52938369996045	3.04518782044323	3.52337376616946	3.68444848058704	5.12433227116325	4.7938178688116	4.86090322215974	4.66163560233596	4.58051334888034	4.47886828956753	4.72640619139049	4.71993909644205	4.41278152533848	4.69500830288682	4.61981794138867	4.45505756321137	4.45424170806416	4.90483088107087	4.57022610558489	2.55643922549725	3.35544906420594	3.64309424562217
GPATCH3	2.14111230176665	2.33566332428901	2.50406863082854	2.52216374631425	2.38869928201557	2.48731397712613	1.61472397656884	2.31904270673207	2.65044749893602	2.70959061451191	2.12591554947472	1.44431721592991	2.49676655410173	2.81508146717133	2.67371244370055	2.63704446345173	2.58976348698498	2.41973842805648	3.4403662332718	3.40716237354112	3.2336840933327	3.29052172056735	3.59944872542542	3.07012824516628	3.64689994862195	3.70151578918731	2.81404790484472	3.1709633681046	2.9032099174665	2.60822258510075	3.17537928635755	2.65469674215835	2.59608119578201	2.83864928345343	2.25539498199216	2.53165593638019	2.77879310697696	2.03256285487902	2.22400321821873	2.65273199032293	2.54170315561878	2.16991538344331	2.97739167078785	2.64036410731166
NR0B2	0	0	0	0.20977399821338	0	0	0	0	0	0	0	0	0	0	0.103565584927367	0	0	0	0.114213351420683	0	0	0	0	0	0	0	0	0	0	0	0.114253870575614	0	0	0	0	0	0.195416896419657	0	0	0	0	0	0	0
NUDC	5.70592815271992	5.81914444736051	6.43399430327836	6.55109760615911	5.99901908481873	6.0411290623095	5.46296844032095	6.18742729924821	6.11342546754207	6.24810783905358	6.01466995544283	5.28617145110702	6.61148963181413	6.55701943247062	6.51879161628299	6.6657196372454	6.59311917949588	6.31678474652718	7.06059866806913	7.05922547075954	7.00209489452785	7.23051046036618	7.37740143078579	7.04238168697705	7.29826423299389	7.20599846153048	8.08946637119865	8.30116234736324	7.92040049780831	7.48744615244402	7.56642703510498	6.92559597702484	7.09795836673209	7.55259993870423	7.06220807756025	7.38662990860895	7.3599603496774	6.50522086073485	7.02898899315083	7.80504089081061	7.66396363842269	6.73097953342592	7.33574763429973	6.02524367624438
C1orf172	0	0	0	0.144607671151166	0	0	0	0.452530071810067	0	0.73624117941236	0	0	0.339975387227111	1.2848220648378	0.964511012013798	1.08843336363282	1.02665135673138	1.016966919717	2.63237292343651	2.68358193233386	2.11480010164193	2.80771967169083	2.67390914015886	2.40894278243165	2.88303619132014	2.8632585589273	3.0644776401255	2.76450752133688	2.79556332725871	2.16194893516769	3.86058544354567	2.99279199217895	3.27300854475114	3.68432504047893	3.16879765596755	3.32801064108532	3.18747639202727	0	0.985342308092538	3.6046288365489	3.60226682682211	0.869392138678091	2.72427699976909	0
TRNP1	3.02062131727331	3.19383008070518	3.70111651627006	3.26483364660232	2.76355180016268	2.33939966926553	2.26561392139284	2.51935822225801	2.01736609618866	2.69962047870406	2.96227322804369	2.54609435238365	2.72373110665429	2.64932344183008	2.64109742916063	2.81761711837054	2.81554468929416	2.10844081985876	3.14002276039054	2.77044850484923	2.64676173517048	2.93223696073646	2.99845729514522	2.7047900914024	2.76798312758651	2.63247762377457	4.98677497639475	4.39098403136532	5.36160345051265	5.36823404798236	4.87690979725421	5.43135886485626	5.72159413280675	5.73140321406778	6.08362611574653	5.67558167176221	5.59011692793734	4.06601167043263	4.06452075313778	6.04920599877838	5.88546454747739	2.20797091744265	2.21043874068059	2.82505493819896
FAM46B	1.17774561500008	1.43271893806297	0.983532505944762	0.392121752582707	1.80030562008282	2.00050485491985	0.987815627300529	1.89803804445064	1.78842679565221	2.68101290496107	2.45568624639334	1.96063403005247	3.84343117394633	3.80710758170653	3.58129098295937	3.78196814021003	3.68687025794867	3.12715285162168	5.82658661969553	5.96359665536933	5.1887846532368	5.91818346047715	5.80965624518011	5.07572087090821	5.79948886248952	5.82534043954501	7.48985598653681	7.36607737249414	6.91024096827784	6.67826913509305	7.27111748674399	7.37073970900262	7.7208666977885	6.86848923057261	6.79390888442829	6.95756641592564	6.99507743149985	4.23675281577211	4.08300907838162	7.48812131184102	7.26376683845576	2.86184423067298	5.61451256416262	1.94210908626133
SLC9A1	3.37277801706204	3.42280754184542	3.94065539828738	3.80432207686855	3.53825257610566	3.64586302483826	3.1555679131103	3.5403373062305	3.67575948660015	3.59069782069019	3.81727533165067	3.10534451666805	3.23660741713268	3.57856440892407	3.48398341030057	3.26422564011299	3.44491085216511	3.24829952893314	5.13747073485368	5.15894690874293	4.99242855993437	5.36454792027868	5.39972140093991	4.99910254494008	5.3293102014918	5.33874173000508	4.33069463219577	4.40302225239575	2.7830228376925	2.69590030206751	3.49460761559365	2.71896652697148	2.50605601742786	3.11421708349569	2.61114876782065	2.68215975539244	2.53088976865477	2.53760917622089	2.20848292437868	2.50047830247567	2.62815999861405	4.00562454919388	4.62099687503433	3.85208875297637
WDTC1	2.98034708225576	3.12700918740618	2.90157554644053	2.84803497717177	3.24010668843902	3.23055196069204	2.59561823133712	3.6172749706701	3.53083235207998	3.15887664413982	3.0200612092773	2.31622975220913	2.65678465193974	3.15667004903104	3.06018749472978	2.91224746355233	2.94410130067349	2.61289502936966	2.84964304390193	2.88697538217301	2.51305104822782	3.14160772181185	3.08545864960905	2.70087246174506	2.97703991236148	3.00526164048904	3.01887448461538	3.06225989447013	2.60722140465944	2.7920619642458	3.69622756420202	3.16565633020812	2.99356568006453	3.29710922610437	3.03596518989543	2.95956430614407	3.06406368964198	3.38691990307308	3.56575557117501	2.81199293688635	2.78608819284573	1.06999081422568	2.67050499718483	3.64900606474266
TMEM222	3.77428103945757	3.59085348416184	4.21800615028443	4.2870067868649	3.65339255553512	3.70296776703277	3.20008840911932	3.88331777940557	3.35707900461605	4.00707886089609	3.47613538437115	2.62667275260599	3.76954960634392	3.97220554734044	4.01692414425782	3.61936605474704	3.49386505383603	3.09169306487734	3.82914934805086	3.87228703171443	3.1519951586005	3.65958210596396	3.5737744116824	2.91301959194336	3.86803479798067	3.85662721169839	3.56900492681818	3.36317107711924	3.45348860650021	3.08449802886074	4.26350020090497	2.18614554506519	2.18259060617613	3.6290184943487	2.75475498186609	3.02018213988546	2.57824557007963	2.86750510458933	3.7815170898542	3.14946099048228	2.97992289999852	1.74090166279301	3.49845512847123	3.99015616662739
LOC644961	0.768943115146599	0.60603091850522	0.785106062059904	0.570728129374659	0.737704064994737	0.736356359701496	0.714463581715421	0.976971382769832	0.260506273450766	1.20782415024172	0.528625325161258	1.14373299005406	1.03246059022774	1.23587407859299	1.08302950867017	0.826272276905948	0.780793856265651	0.79797832635125	0.875651905173835	0.813420433883591	0.803846146317769	0.804378252753798	0.695009416837694	0.75949760761915	0.707733273097613	0.818567555540743	0.48965801783625	0.322839590151031	0.301311371851778	0.434862508959117	0.24130570788999	0.376984888256297	0.170924923404424	0.128802280334247	0.336631878038578	0.111328904337361	0.535795182039457	0	0	0.200380053592741	0.295297498976861	0.461273943763614	0.609089240245231	1.24885054293181
SYTL1	0.582632109793386	1.09596491613307	0.584659502946689	0.468203761395602	1.31039247553059	1.55375368860475	0.576622748182082	1.01810713102549	0.866646904837127	0.945521558382267	0.385012387809105	0	1.30929262305752	1.4092279872605	1.77065992900966	1.30623890439896	0.915468125256353	0.773500155189324	0.768685713143515	0.715576250211484	0.344441075684659	1.09663293829153	0.947164164935752	0.434958558641309	0.951372941085963	0.729071538082612	2.09951066662014	2.30941778082506	2.07558739435253	2.33775675534362	3.8834937440532	3.81561641393497	4.25973949808707	4.83042773945308	4.62588999035983	4.69003709482227	4.66121373333976	1.84051157467358	2.58441417241664	3.37739865423378	3.41407056964384	0.160935673196828	0.595187588781819	2.06269508305276
MAP3K6	2.57869240772753	2.49315029730394	2.41073727571417	2.61563051968755	2.3369745731578	2.66443050189806	1.56251841820449	2.72896099730995	2.65439200269516	2.63211695728397	2.681246846511	1.66493787744175	2.81089959369746	3.22579471243017	3.06268644963502	2.870652736611	2.91919704543997	2.501673524254	2.993033021424	3.13097698262961	2.46567153202363	3.17110592492476	3.15354270925876	2.60534261295574	2.85124732100072	2.92424623858363	4.3066559664872	4.35049724708413	2.35754074451529	2.20042902148026	3.70090574433874	3.0800606801968	3.08883020741674	3.19165423745249	2.97220738578797	3.29929741691006	2.90270263088984	3.61681640673437	3.35102755219611	2.66274099794343	2.56341686468678	1.29257563521351	2.83533394383861	2.27242039822718
FCN3	0	0	0	0	0	0	0	0	0	0	0	0	0	0	0.136227486029869	0	0	0	0.150341306205613	0	0	0	0	0	0	0	0	0	0	0	0.507828123018132	0	0	0.631672399047541	0	0	0	0	0	0.153062075655822	0.223280435929462	0	0	0
CD164L2	0	0	0	0	0	0	0	0	0	0	0	0	0	0	0	0	0	0.0814774814219072	0.0923399271770717	0.271200947184274	0.0448710916635648	0.283550830539509	0.30401681951337	0.175884790767262	0	0.194602748635593	0.400120361958817	0.465021579479132	0	0.309347344533572	0.843382528840474	0.34567114827866	0.615508581591932	0.94984491573435	0.778451668958396	0.790492645007369	0.302399775265394	0	0	0.910220721299422	1.09372241952737	0	0.238229235786216	0
GPR3	0.577341327061066	0.673177384093927	1.55725812923555	1.22083759514274	1.01927491314477	0.949002204735601	0.739314984545251	0.695886942852368	0.816856071859433	0.35592175335323	0	0.659338230275588	0	0.211231541239363	0.224636744823259	0.124491719403788	0.206185589549692	0.167581444650042	0.406599796935998	0.616999379462696	0.595651646116672	0.506513592566319	0.447148571787643	0.269051105202891	0.39775368490949	0.345146536436468	0.531917887364275	0.807054810276392	2.77203765548209	2.30390638500871	2.8668367810177	2.75084229010552	2.94580619118074	4.03694284479826	3.64928204877798	3.34271118066139	3.24325778114723	1.74039225029217	1.40490857037896	2.91314217481391	2.9009653183541	0.280000137360721	0.324801388572431	0
WASF2	4.86333389796771	4.96437552671642	4.5315187049757	4.51587011355151	4.71037114929714	4.76405416366805	4.37464307031494	4.7758670296478	4.95538720560253	4.43386081001764	4.52494126566186	4.07691818505065	3.80788037954855	3.95861999129946	3.84321004661091	3.92923236590682	3.96426923671084	3.73081382958679	4.43883841719987	4.42384033311874	4.40339044165063	4.61186286666241	4.65945651969994	4.51549800453224	4.65575824496494	4.55513513061704	4.53775576745697	4.71009558495937	4.23220792505279	4.33676182618593	4.79776007963183	4.89407561500385	4.82772250305837	5.00874682029126	5.03066272264159	4.53572328139366	4.88303423565515	4.25040833334129	4.31356512521836	4.27194851347207	4.13312782391883	3.88308312648461	4.57124599986823	4.98680682562464
AHDC1	3.12009642666762	3.27803680236726	2.92835326642505	2.92175240940084	3.55693209451761	3.43425191035157	2.4294392148643	3.35030628951507	3.39179383557879	3.77753544210808	3.61847360308248	2.76004419218777	2.51069866669176	2.73369490661088	2.77872793724048	1.82294628111705	2.10233563030541	1.74850416971751	1.80076118750462	2.02892271059601	1.67975707036494	2.3740267560248	2.47803989834957	1.91659129114381	2.30815406204763	2.33510875602007	3.92777322221405	3.7896457958866	4.27572970438537	4.01489977188754	4.42222627167929	3.98247342644168	4.2621324395394	4.46754034205384	4.2921559549592	4.61935431554551	4.52507285811325	5.12052612830751	4.94705828294672	5.05091520495492	4.86982699969619	0.890926019730819	1.84971909730561	3.46843995265302
FGR	0	0	0	0	0	0	0	0	0.28407107018815	0	0	0	0	0	0	0	0	0.050010000312323	0	0	0	0	0.0403242159586831	0	0	0	0	0.0648049218799362	0.0718352826655105	0.0344315398970098	0	0	0.185747319871759	0.0721749658427097	0.194726286689496	0	0.190647727367256	0	0	0.113587292496838	0.0873182250406486	0	0.0511561511799167	0
IFI6	3.6000318224388	3.27614227596664	4.07121348960526	3.74521581526473	3.53575438072867	3.95658641091844	3.4583715041539	3.45871271511154	2.96571226352798	4.86130034702039	4.32190645429944	4.49349362958305	5.1926676198763	4.99299496685181	5.01527900052637	4.96968467149209	4.75556060280461	4.25410268119416	1.24668778182642	1.77060073336784	0.989122290905674	2.51269969942728	2.43874528645368	1.39132230708076	3.89273101498314	4.08993875637814	0.936902098777523	1.2749593543135	2.10657948063607	2.4328498651607	2.49934587871783	3.82212847474307	3.94975902357989	3.01952223346449	3.63541776185296	4.2058225672034	4.17439842839331	5.64922743112799	5.62767687016971	3.73787060138803	3.28133326513729	3.86310588617606	1.68715925419917	2.97785871739147
FAM76A	1.26107943232032	1.21546737928964	1.19880214715294	1.27045119920614	1.26394181603748	1.40557310057997	1.39849266253601	1.32615188768844	1.16499861281289	1.07180384935102	1.35091585079173	1.4690471985498	1.724065217764	1.69520545879524	1.71771480304153	1.94950505164522	1.90777517732293	1.71554637933015	2.39696776382177	2.04376094333658	2.34476601672542	2.32269828841582	2.15742859312842	2.30315239985074	2.33924002360338	2.26864099139782	1.63900520460518	1.84819326001732	1.62143066779045	1.87507230064019	0.885672753208626	2.14773976795135	1.61478521560153	1.50768809878487	1.71947698864947	1.53112440394893	1.47923056120634	1.75371149369124	0	1.48297731978792	1.32040380395685	2.27723196981527	2.56959559606914	1.40731467762998
STX12	4.91730285232485	4.91779453182353	4.73048779926378	4.73373936948596	3.91194079669868	4.19737791203135	4.30464975581813	3.89078714021081	3.80566391722768	4.34723334989872	4.16913130088216	3.98616515554085	4.065615391906	3.88442209097491	3.77117778729513	3.77897598696647	3.81569838058694	3.39397351019748	2.7294309546482	2.57041435461765	2.70370317368332	3.02299624726807	3.03001465885112	3.11716640087001	3.3407388566245	3.1014534232237	1.96233431467658	2.04830594678247	1.72134640853217	1.99376130120499	1.99316348662293	2.40295951448678	2.10133743588685	2.10645887944972	2.49399823096586	1.67309957360992	2.11879160592661	2.50563437135723	3.51407174917564	1.31808541304295	1.04654693691551	3.37276548243018	3.15697577895916	3.14199347570696
PPP1R8	3.91835760926076	3.98627439613739	4.25594631358538	4.42580167593515	4.20946116395945	4.38708677001591	4.31614574229336	4.02242995855325	3.79192864888948	4.41913434086173	3.97944005808644	3.8158622999214	4.8207304006051	4.98097581267874	4.91325325654438	5.0095352908674	4.97529083975991	4.67825786553478	4.86433969372312	4.78501689650987	4.69927399361746	4.78384949167809	4.66385692994646	4.5964104306008	4.85755807425347	4.76052968210989	4.18187379671229	4.04234666330641	3.68069567361379	4.09252037153666	3.72891094653673	3.36890521008542	2.98529457655408	3.12318775679667	3.15861817017614	3.04332350479651	3.11870357934556	3.73803279368133	3.16396881969684	3.08673452076748	3.00516281289905	4.32997747643589	4.86521609646977	4.1904963426054
SCARNA1	0	0	0	0	0	0	0	0	0	0	0	0	0	0	0	0	0	0	0	0	0	0	0	0	0	0	0	0	0	0	0	0	0	0	0	0	0	0	0	0	0	0	0	0
THEMIS2	0.53836334110871	0.966915467985964	0.165445057114217	0.764773311665813	0.741755173028791	1.08532267137752	0.89025055843107	0.771324444801972	1.26290816449458	1.3399639891008	1.36501497764957	0.432254986418694	0.494882522545442	0.262863676818956	0.400722626443849	0.72947533159701	0.685068214719655	0.740558908415566	2.11804403957688	2.00319203563973	1.72854312889629	2.19345951986735	2.15465773319493	2.04019808711441	1.74801032034498	1.8291919793533	2.39726903853477	2.55595600137418	2.37975125337992	2.24096148860337	3.04735865140744	2.51782494675382	2.44577701672701	2.98594118645528	2.55090558851298	2.58969877994236	2.46006626484336	0	0.826242171252752	2.8731733895393	2.66211205192474	1.3529053855023	2.0353247834093	1.64399929802473
RPA2	3.16519000895223	3.50374306880396	4.02542751872959	3.91724078377809	3.67911973261828	3.91568342185396	3.54578307959061	3.25421155117155	3.44354167569536	4.00806552147407	2.81268304275289	3.34597112461654	4.22087163779343	4.31851931064145	4.435101820868	4.58590595517248	4.64396006007838	4.27278465936437	4.98514517756305	4.88686713473457	4.9100658369076	5.18820308646666	5.08198293553625	4.98823476840629	5.12030631623808	5.00626211318484	3.99024694955441	4.19507982439379	3.62452205797686	4.083000565676	3.79204321751819	3.77327901770435	3.21068497931988	3.42271067974663	3.68487482880499	3.03766862389185	3.0186181520173	4.01371236482065	2.84706687004019	3.48693314159635	3.425014772345	4.23455496844534	5.0712735663175	2.92993298827438
SMPDL3B	0	0.172639841727184	0	0	0	0.234871603598336	0	0	0	0.46707493197952	1.10940736682699	0.33615425373706	1.77750598531078	0.651469194079228	1.00211920447615	0.710815468591794	0.71004134769862	0.762254404802922	1.77110381891988	1.68379525027276	1.59809836782705	3.23104987150894	3.18892625101247	2.81179981244577	3.67701203672391	3.78518433900956	0	0	3.2079756012564	3.32905899655988	4.02262525563386	3.49818703005173	3.0797706277966	2.37602638378149	2.44013364159832	2.80165947618576	2.56288470035688	0.917957178793653	0	4.5683848285647	4.37720011691308	2.54381754628685	1.48552472101237	0.485902837996268
XKR8	1.60433231396568	1.88092056844198	2.20524235478105	2.31687270058584	2.14505133641688	2.23495496547952	0.660637511846394	1.89603541735311	1.7976480390236	1.39942268883542	1.68277553014106	0.810615846722407	0.521854802710206	1.45617006695086	1.35716348027657	1.31888368380333	1.16921951139959	1.00126180620104	3.1677593342242	3.13926155646116	2.74008781204968	3.54018849679853	3.52844629655248	2.94704705825204	3.7206286976902	3.6365434213518	3.9331665871009	3.54324840164441	3.19021660245146	3.37678629398287	4.04167229187376	3.7801945948168	3.99262342900581	4.50764243577027	4.1708304091614	3.88123389979456	3.92619872449829	3.22907873688377	2.96977306865108	3.67488996120214	3.32307890641724	2.02968256787684	2.86429313540929	2.40561394286112
EYA3	2.14405942562135	2.28112550888325	2.09770854601623	2.36181888092897	2.54744982914397	2.70132282107451	2.63437254942272	2.02627953313025	2.29895444817619	2.62358597239971	2.64387465615306	2.28024666583793	3.01146343546411	2.86035302361931	2.78992952485519	2.47273729713308	2.58990966628581	2.60201734378817	2.50916882633819	2.56783746161922	2.5484390908393	2.64443776717708	2.55957746685645	2.68094991421559	2.71412679958972	2.61245866210212	2.024752280984	1.97561918170002	2.31835444492618	2.50544890966865	1.15857616378273	1.67520169550232	1.53674920564803	1.53564490809601	1.93362928747764	1.51886744930288	1.53846863448254	2.20526738223451	1.94757639462326	1.62373110544555	1.54756828025443	2.50731260441194	2.60906464804099	1.6932438394166
PTAFR	0.0287269913725529	0.0260660276637891	0.0642675750985777	0	0	0.156079434775131	0	0	0	0	0	0	0	0.269692684445824	0.140768187209371	0.261434532069566	0.375577751643314	0.165465639110664	0.209624295369184	0.162306728452066	0.177415232323001	0.201982574867142	0.133999293228356	0.108547071368405	0.139811300578343	0.200100025796222	0.148278155383324	0.144251335256524	0.637198452543332	0.570367719726774	0.324331353259556	0.616454626283976	0.454011606148568	0.640511726972344	0.633922177880863	0.324623991274748	0.72023555591115	0	0	0.248083012402305	0.441002146827524	0.144725125235385	0.0583338147550645	0
DNAJC8	5.13312782391883	5.20802165794836	5.38015799153816	5.50099002448467	5.26156842411297	5.4022310094573	5.57037792123797	5.27607972757473	5.43056629009536	5.36648658468046	5.39286004885421	4.8889380300159	5.54679261899621	5.1596977993857	5.14042284527557	5.31497923718342	5.42502283155355	5.20172794690868	5.42648282002934	5.37518890766758	5.73130002127105	5.52365604179605	5.66869781168732	5.77983489742309	5.53056396169864	5.52573064038638	4.63979940370291	4.73221492101461	4.51223320856426	5.03872588562637	3.39809585123692	4.3488202005488	3.94746044355039	3.77901802506637	4.4105717654035	3.47784567533274	4.29426048961151	4.48454419463857	4.59033254429577	4.28707329724091	4.01220214307636	6.46568557017122	5.62456592208919	5.5366590779014
ATPIF1	5.88900376270806	6.19213102626319	6.66478147463427	6.44669294301751	6.61074582469713	6.51722686755121	6.09826373801718	6.23348354894506	6.42460638017376	6.48355300552324	6.41558122520977	5.5488003352875	6.30556931137354	6.4934680105922	6.41751331512668	6.15769253438835	6.25227372305061	5.82558467392798	6.27884341582572	6.48257726838508	6.0975707680253	6.50012324046237	6.57338058614021	6.1985727296605	6.65481930717377	6.63505347515779	8.35861603957995	8.27810093906409	8.44133822671653	8.08021527989278	8.41137116057143	8.34032191851478	8.6386169183243	8.48839048373163	8.42530823282749	8.76993368960065	8.76029414408121	7.89699228973752	7.86060903108207	9.01018679785818	8.75928901589507	6.26408598762516	6.37325668886427	6.8760134502335
SESN2	3.99331205761988	4.05181580578141	2.77124752543269	3.10118613404094	2.93510515956954	3.08911674894319	2.12622621372772	2.74887122645685	2.30442926730388	4.28732453099328	4.03310579401735	2.74583537254659	2.81622900198899	2.44909382605027	2.39950472120277	2.61019923626823	2.52650956781799	2.11289359102036	4.58735898969669	4.78134397494746	4.29166249044784	5.08379628651857	5.19538303526518	4.56274918679876	5.28257324441954	5.21738971417034	5.71920261056188	5.48547513088305	3.54011408632619	3.43506047103401	4.52842129078865	5.14993811155738	5.2302145438114	5.32040524817626	5.24401935501619	5.16540550026534	5.2254291875592	3.25619245664232	3.14390601010418	4.20099862189035	4.03523679327498	2.91848928041196	4.35074474706112	2.86211411139865
MED18	2.44707132082609	2.39157802387658	2.65137550757306	2.96826220593197	2.80489818892404	2.75694854882454	2.36621868623262	2.32996743372442	2.16489888375409	2.68653862503466	1.38777609825344	2.17779344406011	2.1935856789236	2.4852799739511	2.4588150626644	2.59693752700516	2.77830321072402	2.19694375953068	2.99863420352314	2.81638671666976	2.62813199558527	3.05174447433453	3.17974829517971	2.98561518557361	3.34353858281887	3.12866953503533	2.76397239548211	2.55958970267725	2.18693152693515	2.34452174969556	1.96261935143534	2.43733428557231	1.81197650177019	1.84510461170728	2.09563416443146	1.65104939434917	2.35953803737936	1.87759506560586	2.2528001407668	1.83183671548089	1.62091948207567	2.22242127494873	3.44255474495076	2.59265556236618
PHACTR4	3.20316512765182	3.20773514583677	3.30535188209849	3.27287869545864	3.28127687711221	3.42672097680464	3.52832126339897	2.99126695688467	3.18729426525649	3.32928292993006	3.26903913272929	3.43937712710626	2.79072408621838	3.00329279757827	2.66047231328116	2.77643671731676	2.79921167097567	2.78741156785567	2.84779251027908	2.94256517471429	3.07548813454871	2.89036497331667	2.95084536929559	2.89659542577737	2.76496816515789	2.68346290967009	2.16660298105868	2.41956316094585	2.40748328126122	2.87269285421526	2.08416974099462	2.54741774696116	1.93547483473337	1.99698161204927	2.30947890044003	2.08921677074971	2.51645646347033	2.39578122536309	2.68316867943969	2.04215051503658	1.86128843486497	2.95788860389356	2.83908887191531	3.26676255803255
SNHG3	3.54282758516116	3.6119985644889	4.65890266804517	4.67559578485162	4.4725137657338	4.4718312608527	4.428999925763	4.15193185861878	4.35950711448382	4.65453865227625	4.8496340373123	4.58127290320565	5.31223314251724	5.48799755626934	5.49303562149412	6.04206863275748	5.99422443718219	5.79041496835175	5.51314645372273	5.46077859795691	5.47423484367992	5.11389215686994	5.17122684691513	5.27623981626113	5.22475033031736	5.14473980632359	4.38933965200803	4.37722788601397	3.86242163450359	4.21916077442772	2.34120585512596	3.67838746014026	3.18482457501429	2.87796407244537	3.29445459966642	2.57062807858138	3.49565679256487	4.35029214350444	4.09879850853393	3.34708023984855	3.10190383633772	4.72849741719472	4.871449415677	4.24069594421251
RCC1	3.6099558477246	3.59377205604075	4.52784603856519	4.43368057451976	4.09048085545815	4.42062387549192	3.69417817038162	3.90554345147192	3.56270645465873	4.20548635393424	3.88942486778825	3.57742882803575	4.5512083739461	4.57600809380211	4.43380073402017	4.87770989965814	4.82392764846665	4.51820778883579	5.62229200452447	5.6603696250815	5.4519891329327	5.40195806641377	5.45277661675632	5.13043259286458	5.70742815890039	5.66837161961827	5.29011840328306	5.22603448962413	4.63173874234942	4.89948502251277	5.28882732500166	3.83327468155561	3.54085801840051	4.03890143548159	3.52779600579109	3.80711788840116	4.02708326002007	3.81064874778265	4.28131991027789	3.90411795854586	3.80377466054701	4.38278482137579	5.43825625137907	4.49529222609629
TRNAU1AP	2.65764457792654	2.71812047177048	2.35750696367958	2.08621309592943	2.69076794848456	2.4579173059205	2.66652937792404	2.48758153115251	2.94227990170576	2.61444601289957	2.05686094304675	1.55461340797998	1.8303283496275	2.2288033016667	2.18547331769311	2.66813274351807	2.54650186998592	2.16354059559409	3.18144926489777	3.15244791594574	2.93093977368	3.18879651950571	3.36056795328613	2.8969886581645	3.32729933624063	3.28734965196241	2.37271812839364	2.82073856847555	2.35977415400077	2.90759638171361	1.79808785218621	2.17691313542305	2.05271497542758	1.94187253917555	2.15712134187071	1.33812771540017	1.88789564489528	2.85761480260528	2.51428640869225	2.27803531510569	1.77005094352879	2.48304699481788	3.30804627442845	3.17962251246989
SNHG12	2.27622269134319	2.52737566197125	3.83180632045073	4.04286317624712	2.73780355658045	2.54093486951805	1.57582541284379	3.25126462889425	1.47653204147952	4.13274956092744	3.6562103201826	2.2874368331091	3.97831462880632	3.9771058735997	3.95314415558951	4.03984903575416	4.12976932929927	3.24340098772348	5.39651915875738	5.5032787614889	4.6270055899272	5.10888404029141	4.90355411494353	4.49321179565921	5.22476576243901	5.27390373902216	8.19248516098674	7.84446725677377	5.65809434830038	5.69520601569468	4.97016802728578	5.82300030935128	6.15443536444341	6.57431953116729	6.75201260783408	6.34962712449615	6.25574808504534	5.31800946754469	5.66479000613371	5.91572643908128	5.84789421106544	3.70364338051751	4.67051179536488	2.33073334846356
SNORD99	0	0	0	0	0	0	0	0	0	0	0	0	0	0	0	0	0	0	0	0	0	0	0	0	0	0	0	0	0	0	0	0	0	0	0	0	0	0	0	0	0	0	0	0
SNORA61	7.80936942362758	0	0	8.77974889808408	0	0	0	0	0	0	0	0	0	0	0	0	0	0	0	0	7.06313618193998	7.67356349046501	0	0	0	9.33891016394203	9.97474439292033	8.01104271285982	0	0	0	0	0	8.12723602996556	0	0	0	0	0	0	0	0	0	0
SNORA44	0	0	0	0	0	0	0	0	0	0	0	0	0	0	0	0	0	0	0	0	0	0	0	0	0	0	0	0	0	0	0	0	0	0	0	0	0	0	0	0	0	0	0	0
SNORA16A	0	0	0	0	0	0	0	0	0	0	0	0	0	0	0	0	0	0	0	0	0	0	0	0	0	0	0	0	0	0	0	0	0	0	0	0	0	0	0	0	0	0	0	0
RAB42	1.62342209495978	1.09130716457526	0.803494054988533	0.620122796878619	0.794929010592046	1.06994271030341	0.209460852027035	1.80981776621065	1.02535487052304	1.48542682717024	0	0	0	0.398497040534692	0.422964928886971	0.79415797781009	0.703898037913503	0.800647723254494	3.2635617948007	3.156001746963	2.5563901745918	2.78993369692373	2.54048114075926	2.23190851755127	2.4154963836513	2.98500487418037	3.89498263332022	3.5802661060564	1.35967296589486	1.43391020396377	1.62063801813191	1.26989491427591	1.19959382868402	1.54961496084227	1.30447015513631	1.96850368168519	1.73235169889058	2.30558536190041	2.11635144763555	2.0627883206724	2.17736611492469	0.423366255382727	2.46137139459001	1.52482094205875
TAF12	3.76125335497666	3.88313201565728	4.22963406363523	4.20302100399449	3.9913358993294	4.04103266150246	4.26167372373229	3.5701957405371	3.98291145848944	3.73982650530652	4.2969272162748	3.84809709023201	3.42406346950769	3.92112208765985	3.82274034363316	3.92827556161193	3.65123542571273	3.77210735206805	3.59722126840031	3.71323390255378	3.80662308398367	3.95989068382398	4.05656618817753	4.01426601453149	4.14484583196948	4.07049237385701	3.20423933514083	3.62389026683872	3.03478267887309	3.04130081505758	2.5228893779641	3.04467738439228	2.71272122673561	2.95719957257812	3.21944425219686	2.72665250355703	3.39531648308937	2.32639065518178	1.43493508042062	2.72223211404091	2.51446316313872	4.8566720263304	4.04253928297388	3.90059635276645
RNU11	0	0	0	0	0	0	0	0	0	0	0	0	0	0	0	0	0	0	0	0	0	0	0	0	0	0	0	0	0	0	0	0	0	0	0	0	0	0	0	0	0	0	0	0
GMEB1	2.14066087995181	2.42089465727805	2.40564389313246	2.33880375875819	2.54622526452667	2.65431179739983	2.75181074891801	2.70591599160146	2.69985808383351	1.55185065945453	1.86620376320826	2.33654619153802	1.70355700823609	2.38761068951205	2.41460101800785	2.37743474899323	2.55550942708326	2.46711511343424	2.87424613872462	3.12714294420403	3.04037345793163	3.1830020941339	3.18126478517537	3.06609780353678	3.22852935303848	3.14702985714458	2.55212372872063	2.799304937617	1.96150479648247	2.47680678573501	2.15411653560013	2.06889777224594	1.86692775449893	1.85800885379731	2.02575527612608	1.71875834697529	2.26658567358437	1.48448361464941	0.714410827306581	2.01979085714107	1.67187305181671	2.68548047540422	3.41297793523663	2.41765541746891
YTHDF2	4.75088515601475	4.73548968379907	5.25390608959072	5.26614936583568	5.39538161086411	5.41178890777479	5.53019562385605	5.48242237999068	5.4887045880182	5.46667931973182	5.29757662194966	5.26627682332248	5.74257217973023	5.64648238839813	5.55832580607005	5.6983407353357	5.68601020769285	5.47393948380505	6.16961238364864	6.09637782744743	6.02836360655201	6.09789307206982	6.08953628548361	5.91629271298133	6.37087219941209	6.3898163020936	6.31517673992887	6.17529704131413	5.76708269118801	5.86335867968687	5.25344475026249	5.65316322688938	5.73530012380971	5.23671455439295	5.53131283339025	5.54328552661813	5.73739473210977	5.36789869916905	5.50647817503378	5.66859570731728	5.46517455888753	5.83864424152443	6.0215530151677	5.56844563429678
OPRD1	0	0	0	0.147098258254618	0	0	0	0	0	0	0	0.302423172773688	0	0.172714078927969	0.440295263559341	0.14957544890107	0.169003947457493	0.136515726481752	0.358016970114021	0.16029806926237	0.281395586179919	0.454553892946156	0.443571644480051	0.114800101641929	0.173965296787184	0.409022645467181	0.995967085230042	0.931909181312772	0.656540302866004	1.25989915105883	1.23549424949806	1.69315461149458	1.46031270504873	1.59632932175088	1.53545579943529	2.24259640894815	1.57997659719256	0	0	1.89218116409895	2.20363343012821	0	0.140094112899798	0
EPB41	2.27276376162212	2.23288788664015	1.55058057734077	1.56115992058907	2.16039101693468	2.46079759742817	2.52504654058319	2.61345621591088	2.53390965312549	3.56412204612023	3.75486612874528	3.57887834802127	5.14360566015987	4.74690928671214	4.61786266001321	4.84667382959784	4.76957076333235	4.77550888528032	4.02559583588268	3.96584891595219	4.01412315752593	3.98727538302312	4.08489765677981	4.03959464865226	3.98738453958896	3.93777751232396	4.18699964632633	4.16217780416156	3.67824096103232	3.80523053602986	3.64128012328663	3.86582975655404	3.67891698667984	3.26796719376333	3.4327590190487	3.63238455718264	3.82401423762299	2.7279814275557	3.06638717310549	4.5359347436528	4.13570723426999	4.06207852714267	3.90514869243278	2.53909675837395
TMEM200B	2.03512063807984	2.09153397813551	1.3535830093568	1.44086186070525	1.19712939144336	1.76982250768312	0.755983961095706	1.4970706944906	1.64601976335228	1.74365714093505	1.27966146330129	0.722528977063011	0.459387550188454	0.879068958164724	0.647215025788732	0.873329725950124	0.959528325904214	0.534948069374844	2.68434748492055	2.80500966791517	2.29815973723413	2.86925748876507	2.54270626820594	2.15867309976826	2.63526451140829	2.75933695843962	4.27537214622127	3.91399996339433	4.65377086812176	4.61909015825449	5.01822911589703	5.12762502629814	5.2395546152826	5.2174323691757	5.37153098417756	4.74432258224568	4.78885794684547	3.14855833681777	3.15731216877272	4.40947240367507	4.34337228749958	0.926231749680857	2.58030711511437	2.07306613384473
SRSF4	4.54142191124622	4.72333465879686	5.01848284700431	4.81744418850362	4.87639907049517	4.98334023603978	4.78563947508898	4.95635408464537	4.90419504823787	4.48283537876173	4.58734098582758	4.19585938077698	4.51191707210673	4.84882822038955	4.70332222667421	4.80686019894335	4.80054791702995	4.70180408425447	5.39396870672314	5.52654149236579	5.57558160056265	5.64996315839605	5.90100201657742	5.55409149660381	5.79837718442197	5.77271969245317	5.41400357313489	5.23705121970943	5.25680687596393	5.34374180662586	6.22212833244956	5.46374014834721	5.49909644752214	5.55352024777495	5.26847182291237	5.33661188497698	5.46089979718753	4.97521287049928	4.87898031603137	5.2709997970774	5.14819386251612	5.8295248661977	5.57899605757248	4.99490099129023
MECR	2.36835489417615	2.48147720051607	2.43955931184855	2.77055633504247	2.13326430317087	2.3668369459501	1.48009964216544	2.93593302501081	1.70580100868768	2.47735093593407	1.83602914065554	1.61098347143553	2.81557133029129	2.92910924845449	2.99969339472585	2.80191809617258	2.9380768541856	2.51646654912593	3.40598827657089	3.3948173010527	3.03273210458155	3.71979675673579	3.59420216561862	3.04146729055291	3.65712548179812	3.52588094851987	4.09993476397393	4.06352019932066	3.34341777188448	3.3005674498243	3.5285088090659	3.41288447455076	3.8023483371012	3.69446793531935	3.71134071726141	3.71130767453404	3.74904077084432	3.42755119915398	2.91806559992099	3.03550250711332	3.22961868350101	1.66702465834054	3.56879825701341	3.12595190725855
PTPRU	2.61224160869073	2.5803650082706	2.50298992511826	2.35763645258788	3.33624053490005	3.35984722988591	2.52879883169079	3.9544662087274	4.02907294668221	3.77226574087884	3.69561527864418	3.02695759658097	5.19517433851438	5.92626515369416	5.89891211150987	5.69999019312178	5.72907958894972	5.55186357605735	6.21667214550676	6.24907362097786	5.77141551710428	6.15979264217538	6.1937914522107	5.59288156070046	6.22598630608851	6.27554534952339	6.18418307984459	6.24520660807626	5.15768647196097	4.89769059237727	5.81754651637251	4.7866643133178	4.91086215331912	5.2111485108206	4.82030662889382	4.79578772377106	4.65767430024491	5.48030067189749	5.2835625350317	4.40983216361298	4.34648891239228	4.09525775775633	5.71882463912868	3.99217020454073
MATN1	0.0309160064321919	0.0825747982175705	0.13500471162649	0	0.124756909071275	0	0	0	0	0	0.201667732742554	0	0	0	0.0318016910302117	0	0	0	0	0.0365228860365433	0.0168374487705164	0.0288825507239879	0.0249768990731554	0.0172356631688887	0	0.025453671188433	0	0.117573638430663	0	0	0	0.0478870502777727	0.118089369741724	0.0449649289392267	0	0.076327178142584	0	0	0	0	0	0	0.03170050148077	0
MATN1-AS1	0.420741085786956	0.507831166872275	0.65337008293895	0.24259031194155	0.122118723582342	0.214206887390793	0.106650094651	0	0.607970816928108	0.657747003027469	0	0	0	0.0762015579781261	0.176846133423021	0	0.21240249327208	0	0.365154995375511	0.137700241479607	0.126649402651345	0.109598860237849	0.140482889341081	0.160363907815499	0.368764997229618	0.0972809615354222	0.546450504410424	0.582444244011157	0.316868646854102	0.266852490960776	0.469855767903194	0.83878238400623	1.0368197951977	1.57192431589478	1.18433742972526	0.510155809723676	0.951140892961855	0	0	0.427027906253811	0.459505063060809	0.15122628160687	0.0613433587060985	0
LAPTM5	0.913445139660954	0.981675866661126	0.900816970759046	0.583856972848583	0.912028970095848	0.661027159492989	0.821493896591254	0	0	0.335822794663683	0.339538774653242	0	0.504267492731463	0.198821001762812	0.351927917262483	0.225047832537639	0.417530125112296	0	0.177223856401004	0.0641257207881982	0.142863005051569	0.050780562512453	0.207556808207917	0.200816939078473	0.300195198451295	0	0.0969634611200984	0	0	0	0.0616898060754879	0.237608993024152	0.202655930747171	0.153138624520307	0.0738603951694189	0.254035238170486	0	0	0	0	0	0.202341235552074	0	0
MIR4420	0	0	0	0	0	0	0	0	0	0	0	0	0	0	0	0	0	0	0	0	0	0	0	0	0	0	0	0	0	0	0	0	0	0	0	0	0	0	0	0	0	0	0	0
SDC3	5.02928943587762	5.07723445213558	3.94441807557281	3.97835124194697	3.30294337684695	3.3037296137758	2.52357701018759	3.38595417814211	3.16968292896658	4.41963327034522	4.64114715200533	3.9558893198302	2.16446128123859	1.65070482846791	1.72487724371787	1.07403953368403	1.25793992150153	1.04544996054579	1.93771349405307	2.01072971944453	1.63535971435738	2.72941355155055	2.9293554728534	2.45201022596769	2.7793059531216	2.72435122527912	1.44250299205017	1.72229988638552	3.86981219723193	3.34323440419564	4.57064507799186	3.69492475411997	3.65077604549666	4.25993529644865	3.65898832910724	4.1744943071101	4.0569389563153	3.13459553175116	3.12546430618284	4.3948296455484	4.36618930530797	2.13772319013426	1.66980688017384	3.5179559304781
PUM1	4.42337647537727	4.42366556365414	4.64995453876442	4.76536500754981	5.00451038096109	5.0191948363297	4.90207357931074	5.39549814796567	5.43919757948733	5.4966700591943	5.29393323740099	4.95594974772374	5.44885801315376	4.94929212895485	4.84318491635991	4.96492071754456	4.85731421646174	4.65235455255912	4.58439132088067	4.614533176763	4.55293648039099	4.8157547299589	4.73060191825796	4.62672531097248	4.8818505720969	4.88050921774221	3.74942700010976	3.87752832024706	3.74026918724907	4.18488327523034	3.18898636653574	4.02314000306714	3.5413289770456	3.10457988440502	3.48194470273327	3.20672760792389	3.72573025173832	4.57971116302163	4.57173747711591	3.25950902443054	2.80141322687474	4.48755066206629	4.52639438318488	5.45212755034639
SNORD85	0	0	0	0	0	0	0	0	0	0	0	0	0	0	0	0	0	0	0	0	0	0	0	0	0	0	0	0	0	0	0	0	0	0	0	0	0	0	0	0	0	0	0	0
NKAIN1	0.157534013744887	0.210224260634292	0.605800571803562	0.858148934954507	0.239374821383269	0.149468794753848	0.275414759887018	0.522610216180098	0.440034745548612	0.478759590334523	1.7632670852572	0.862830637853513	1.17405481065709	1.43487104696759	1.29476482741828	1.18059982631279	1.00447981906369	0.810058059578031	0.335426086636339	0.184656076262115	0.285528874528625	0.249038719886303	0.246079680925984	0.329047798978904	0.103606807051076	0.334551114243195	0.501463603887333	0.154506736801372	4.28307723751377	4.50797853246157	3.9703843340892	3.97066962537909	4.11878330176162	4.00675580718742	4.25480565503361	4.46244501354301	4.54622773445293	2.10356477927152	3.47912706430605	5.23827479537681	4.93766453698789	0.20292167561544	0.235779743281006	0
SNRNP40	3.94729211089273	4.1615733179248	4.32256274109343	4.39338874122582	4.35549557895265	4.31204068368058	4.1225484860034	3.83267739080714	3.90140756635398	4.57501577312488	4.39426717796323	4.22771027501843	5.11958858329712	4.81879433231441	4.85906012530979	4.74218950128347	4.73812469455423	4.61322516553606	4.69372111508209	4.74520505671188	4.58900239643808	4.77714088150852	4.79933602515761	4.55487736183576	5.08003082455386	4.94438996227009	4.72354217952776	4.91680145311222	5.29749958910057	5.17047792857039	4.72341111727591	4.62185261126142	4.32464501514582	4.7546363444994	4.53277824872874	4.83823074337288	4.72006500063068	4.54918860302209	4.74832167985938	5.24529409128118	4.94480692006454	3.87917641964206	4.97301423807381	4.59330595925049
ZCCHC17	4.08633370279187	4.05255500943411	4.58106798349361	4.83487298918916	4.36857979482295	4.28716197297284	4.03227720097433	3.7667647558801	3.92227397805211	3.79965722385807	3.96169740571968	3.75761002233592	3.61208115691726	4.2551607911283	4.08732705179748	3.93331768925568	3.84743574936252	3.80164499209562	3.8968337025325	3.74255601227212	3.79596430759591	3.82055682242515	4.16214557128867	3.85514256274206	4.18916827983323	4.06001278625172	3.26937133200064	3.09764113335271	3.60210050959321	3.77090302849659	2.78306685402521	3.68997002548213	3.03462247263306	3.27253535942027	3.29468984957246	3.11614347768363	3.29352940146612	3.16008923789455	3.31404680412175	3.42800031256453	2.94526309311788	4.57127027427991	3.93239194006853	3.97587776715966
FABP3	1.14492738485672	1.40341498426029	1.23569030280826	0.639625782351763	1.06043481808055	1.85257819661432	1.65792805818472	1.84958700198626	2.25351736426697	2.36056654871741	1.98748823067721	1.92848023845393	4.12990942278159	4.30231173874054	4.21816893849837	3.86263983694664	3.82696534686072	3.95916736106088	4.87978907167497	4.94278190695426	4.91926856571368	4.80069286156155	5.08590473818156	4.97312907215735	4.79106909404524	4.86006890396232	4.76255611507063	4.61239378542798	1.58658702215856	1.64101416846712	0.477231758682131	2.02355699131448	1.6475125354986	2.28675697606816	2.06067691176239	1.32999038839077	1.44556780748101	0	0	1.72306920719514	1.15073512881658	4.85769242726165	4.46398203960721	1.51051638675795
SERINC2	3.305642266875	3.52121409904119	3.72974852430992	3.51793074222391	4.14456851766471	4.04977886287501	3.46230103788004	4.15133930104228	4.12698937052956	3.66380001553176	3.32342915925641	2.16372735556857	2.4049221908735	1.82700194341273	2.07725667370216	1.67808993868794	1.85377214183587	1.47776538884783	2.19817351911373	2.19042206661075	1.93076761019039	2.99899878297806	3.36633060808345	2.50354209932171	3.42861543804372	3.4464865132868	1.81821658451191	2.04011740937945	3.60198169983264	3.03197208835333	4.78068279961689	4.67848887388578	4.71530585226855	5.50045471937805	4.95950588416621	4.7614980445501	4.57501577312488	4.08072587426417	2.99893381516801	4.92558173585055	4.77704090902331	1.49418004911999	2.24986398047789	4.32228151188057
LOC149086	0	0	0	0	0	0	0	0	0	0	0	0	0	0	0	0	0	0	0	0	0	0	0	0	0	0	0	0	0	0	0	0	0	0	0	0	0	0	0	0	0	0	0	0
LOC284551	0	0	0	0	0	0	0	0	0	0	0	0	0	0	0	0	0	0	0.0496784385992197	0	0.0475085155233801	0.230092316405546	0.0700894909663851	0.0245283371050449	0.0747091529890861	0	0	0	0	0	0	0	0	0	0.0597471888386416	0	0	0	0	0	0	0	0.045005482653834	0
TINAGL1	0.855511376574402	0.702747958311376	0.520911990218512	1.01992959680253	0.13652609471458	0	0	0	0	0.405417344735748	0	0	0	0.270945096135709	0.211778519037046	0.916923715080107	1.41993793700546	0.892687889378261	5.1295055870106	5.25479431946327	4.64874728175211	6.35204342579543	6.48962963346053	5.76525625812695	6.65454581251863	6.59685465922063	5.63647961878053	5.53322381396408	1.15562619688515	1.41316619272934	2.67257016996867	2.94400381747878	3.01149921694609	4.02896689930425	3.94797467167634	3.65738848335584	3.80016477922503	0.538200419235526	0	3.79092839084601	3.39219100967509	4.06985680645262	5.15489910018449	0
HCRTR1	0	0	0	0	0	0	0	0	0	0	0	0	0.306550399928821	0.0781898072182175	0.181311225396177	0	0	0	0.0694236356806845	0	0	0.0573125987154007	0	0	0	0	0	0	0	0	0.0695849042305467	0	0	0.171995865733896	0	0	0	0	0	0.265576117804515	0.206710731530638	0	0	0
PEF1	4.21105114260987	4.24966529359349	4.5590451081857	4.62023449069385	4.18851961446418	4.30083391227302	3.54738813200534	4.06071322231102	4.02221687703662	4.18068097407522	4.3448568962266	3.66131636147715	4.63972417034945	4.54321127571534	4.50501437865693	4.19604042955292	4.21950156060536	4.03197737987346	3.84939884534594	3.98327638362947	3.53459703384114	4.09304459436949	4.23016457788425	3.58840882676986	4.4667902378031	4.33175536891126	3.25028553072066	3.25537383083068	2.99660025389988	3.48775644349938	3.30406560666843	2.70934578356232	2.62550663244476	2.96652090978479	2.84918463717362	2.73023344445426	2.85752722105546	3.6922597964719	3.77914413201699	2.33257905190021	2.30206163890613	2.4823268571911	3.99874611394758	4.38014759931603
COL16A1	5.04048042366302	5.07847747911572	3.60188664497898	3.46006102097734	3.6811231321482	3.75972044145197	2.46807756831953	3.79240769354632	3.18965537814498	2.97858920471515	2.57748200283111	2.09350609098582	0.638995940228613	0.225689537126247	0.202358790079845	0.174163498604353	0.149282781459941	0.102619838135011	0.0470958106499793	0.0491106067955105	0.0113897085005513	0.0388824069095286	0.0501657898840608	0.0796722014723727	0.08806029878073	0.0676745084839262	0	0	1.72955712082824	1.38559669601225	2.56053399493436	1.97096406045058	2.37577345468751	3.06000759656743	2.43165772303038	2.63477214224873	2.60697988125877	3.60434417603923	3.91933054708307	2.91008023206869	2.80882777991067	0	0.0214751790051232	4.13745434012609
BAI2	2.38602731993942	2.37524243728127	1.68921416204513	1.87011611071098	2.16765337376191	2.53673926079373	1.52732060787705	2.07149153795315	2.5702005989877	2.35574645081924	2.48690483223889	1.78237920746215	0.317926863235294	0.368852143077419	0.188898407184483	0.200401398773695	0.248030776340305	0.223307624039496	0.185257631228444	0.146962755761714	0.177487948517579	0.309986384271383	0.256777595084494	0.233694215675537	0.348103216883179	0.275862872151675	0.313940036165805	0.417305435703848	2.25489935900384	1.74479832456915	3.16421989952653	2.68178656688861	2.69064951721899	3.40413744069829	2.99287354793477	3.17482503977917	3.10366883942778	3.33254754572351	2.65942455054165	4.22340710343853	4.1454166053932	0.0283081705189967	0.107564013147588	2.50163276540735
MIR4254	0	0	0	0	0	0	0	0	0	0	0	0	0	0	0	0	0	0	0	0	0	0	0	0	0	0	0	0	0	0	0	0	0	0	0	0	0	0	0	0	0	0	0	0
SPOCD1	4.14437273429198	4.26935487347746	4.25231725156965	4.38489251462473	2.0397630754754	1.98051891370771	1.09142226845022	1.90493875216956	1.69549501749649	1.53137397407938	1.61710567172809	1.00807090140912	0	0.076981922720345	0	0	0	0	0.0344794339202833	0.0359582947241971	0.0165753343466012	0.0836776796100223	0.0487668435528565	0.0337368978276697	0	0.0496869411335482	0	0	0.35470377805284	0.0823090981588456	1.26804507090634	0.615013190378803	0.387224662015143	1.12712478042829	0.58198651983375	0.566888200011818	0.557388522494952	0.492182377937097	0.716751266446744	0.740689285545788	0.64914728316985	0	0.0312089890773718	1.33941107185114
PTP4A2	5.7177065788471	5.75629477906971	5.90089336781233	5.94248400902419	5.44402759711313	5.53545579943529	5.6349329935799	5.65211071427193	5.65439257557409	5.63027149406507	5.39380057504463	5.28011375360941	5.45277332274025	4.19754304444313	4.23539774472499	4.38243900393126	4.43758064458845	4.13079911083819	4.44086584629472	4.31791905102428	4.49992240368606	4.79242331189002	4.84644818402691	4.79089190999867	5.11193271513028	5.02975764832183	5.17416669518473	4.85468390592316	5.65291665793111	5.67493796815425	4.77649356843521	5.46248100521383	5.56019830379334	5.34162645150791	5.73063995591679	5.3811726047168	5.79546566232029	5.71348962227386	5.63789421336347	5.838485411741	5.53955588541694	5.69979868621972	4.5935987812293	5.72368415019917
KHDRBS1	6.0626722043828	6.1169573011666	5.82998144576794	5.8491711229747	6.16479231080959	6.25093505316004	5.88734735987695	6.12026276458892	6.05350671977162	5.82225596883025	5.64141019202995	5.16659093083428	6.0630067148408	6.17084843142279	6.12696872766028	6.32303133465821	6.34450896714248	5.77743549696141	5.5750520895712	5.5660631739419	5.278809970774	5.58296840070335	5.6182739001578	5.4521209593421	5.82449293092966	5.90274169636636	6.75060650483559	6.29165512402733	7.61746011864256	7.65688244860943	7.28421798317836	7.36892545882396	7.34973680299415	7.20535341079454	7.43386081001764	7.48289667319076	7.56172326593948	7.01601709511662	7.12323163416906	7.7105929403557	7.4255600106027	5.42677464050948	5.94825040944276	6.08779165338176
TMEM39B	3.20436612027118	3.07820846100057	2.71245271434881	2.86158620924738	2.77660726395171	3.31530102596035	2.5377880652184	3.34010218530906	2.60668857866427	2.6502337886357	2.41515291026574	1.80630755756683	2.22838774121871	2.63193775395198	2.58765782110776	2.34828058382352	2.38724948117539	2.36573172512198	2.20722755964403	2.41833569461951	1.86623937783336	2.35041238017385	2.21990575256221	1.85027136490711	2.41229648153346	2.38555252218714	1.41698022223061	1.86796760884317	3.1228814058829	2.58490960093315	2.99564732167085	1.59648199344645	1.50141366687578	2.44140645588412	1.69778716130953	1.96560330164467	1.60086916582692	2.48444494524113	3.04982590168272	2.73807387950101	3.06385494456163	1.09391168039564	1.83992331816389	3.16272887487012
KPNA6	3.97873562383507	4.09484410354172	4.15391880201342	4.19440229193857	4.22130483773604	4.06806884568833	4.19820338514284	3.83214063056741	3.79483171849419	4.15851476762294	3.87228703171443	3.72666776044971	4.03810251106495	3.98375976730265	3.98916626205489	3.93301546911861	3.92982886323325	3.94714246537322	3.95850863643679	3.98566436360895	4.09847851220083	4.09099735411522	3.99872806446627	4.17650628965119	4.13578930537015	4.13876532995097	3.0561013934603	3.16978553418067	3.17751760801827	3.58710091276801	2.80699832621634	3.25671480521578	3.12362481520865	2.72194131268466	3.12490046697154	2.90294761664058	3.22013954372014	3.23091465346957	3.42394384043397	2.81794859460104	2.65903858122986	3.58462583259881	4.2860309489104	3.86600786705314
TXLNA	4.31500098192945	4.39938303818575	4.36169117036277	4.3923311626661	4.37676962748581	4.38813441881415	3.991136320059	4.48576813874509	4.16309613843601	4.46850512003448	4.33823898481962	3.98212655672522	4.22577620706745	4.35681991507599	4.41199561824226	4.12546099985034	4.19244669373505	4.09416004761233	4.21420253467271	4.27840856966567	4.12624604108978	4.27715161067749	4.21552329276571	4.08545864960905	4.32703340498226	4.29625181785742	3.47906237497281	3.77015245896219	3.7077014726757	3.57007427395449	4.15664739979215	3.50591632906695	3.18557956314084	3.64913256397911	3.45720684220372	3.42075186326705	3.34544321537896	3.49693524492541	3.83468088127554	3.33134693427069	3.47719807637006	2.80703749423027	4.13562515850076	4.1476811646919
CCDC28B	3.23826103592056	3.43325726633534	3.72024562658097	3.80077568047049	3.69311891878051	3.47153865989197	2.14082772620816	3.37984411341847	2.74248056173857	3.37099282483439	2.68850042454034	2.63971838300591	2.97077820530554	2.63359163005498	2.74409864920972	2.33076776205159	2.52762087741627	2.19663536898118	1.35059342354768	2.03446929178923	1.16064917349772	1.73472045733098	1.45349650820754	1.18399458394397	1.74369591292674	1.53452482445196	0.51462323347913	1.87673892035009	3.72131796946977	2.32555047878905	4.99670961097655	3.14829800742701	2.87367344896061	4.91758451448079	3.5019104122542	3.52722050414117	2.96107503703618	3.41851515872072	3.49303241812834	4.48668863337128	4.38072944850355	0.19755342356338	1.88603501616524	3.18515612055691
IQCC	0.883759214537264	0.789316934269551	0.652526878341381	0.8660771263093	0.701060165527408	1.28552058898382	0.689597063078248	1.18739404190033	1.20673698361261	1.44892208937915	0.331960832306439	0.844521439127975	0.546255891313379	1.05869054329001	0.902660188185557	0.739981135509464	0.75379363159996	0.687588385223014	1.49342189526221	1.11424040874577	1.5329801722633	1.48467952372343	1.60125437084793	1.27226809786514	1.4442058819368	1.19433294508753	0.756677470463669	0.912895083053533	1.01391956184854	1.24002728843379	1.14881048612648	0.837764861294944	0.528181213401128	0.555089717555047	0.85482311370863	0.612970495725498	0.885333830073237	1.77076140160227	0.510458659977359	1.10992883253727	0.951726537511104	0.780047155986819	1.65070023370017	0.931885738638974
DCDC2B	0.183463647125066	0.316906867300813	0.204404936206726	0.196768173809586	0.35987983177906	0.46893358742467	0	0	0	0.548769022796453	0.552037631378023	0	0	0.230370272660666	0.0968988464892448	0	0.328095399488128	0	0.106846643358115	0	0.150862480781752	0.250176970563873	0.14937514070856	0.104935891262309	0	0.0786922135100671	0	0.122270762116478	0	0.187563804711233	0.106918985833555	0.274521695717831	0	0.135355851523212	0	0.421491006263524	0.183245118760107	0	0	0.109141346720906	0	0	0.273681782633943	0
TMEM234	2.30996194533436	2.22158634796072	2.61243271178256	2.73796791895209	2.78382330585117	2.65758513145272	2.15119640142576	2.49375747871718	2.09915715690092	3.13900445710127	1.7703893005316	1.7843197082244	1.95503004024599	2.4243174803758	2.11399380844945	1.93098706774476	2.18523225423016	2.07698999231032	1.84499217252961	2.04220656012069	1.56293841392028	2.00941883938333	1.70593368046715	1.63556403118397	1.80483831702151	1.85818793240174	2.63740621900207	2.18738453966011	2.48092426757556	2.56209097145891	1.71888106723938	1.60044579724176	1.49860319957335	1.18402633234666	1.85880458861626	1.34437403328573	1.85926193747782	1.41484452591174	1.46581256022957	2.18903698819146	1.73371876490934	0.933968380942481	1.62244781052593	3.37830213982339
EIF3I	6.22818184054261	6.2718532964899	6.64683660243367	6.66249036391378	6.22778150091838	6.34790655775568	6.03178334477673	6.01337962629999	6.02781091928108	6.43435467339526	6.00326940704118	5.78640555808197	6.59895915846494	6.67259506081657	6.59766673709153	6.71225184761567	6.72202877790284	6.39821695867069	6.53947523854236	6.56412357079312	6.31816677878348	6.89987650169995	6.72068888533212	6.39351745192345	6.82470421840183	6.88943703662792	6.08702784555522	6.12433433923932	5.48977411824707	5.96900079170534	4.75320872489685	5.28489163643171	5.00839276435017	5.00271152032081	5.55074986312938	4.76691313440974	5.43515517374135	5.65686243228679	5.90916345349049	4.97352862353153	4.90927868280643	5.46911103573766	6.86788411209868	6.48521588200551
MTMR9LP	1.633975170066	1.61998105530257	1.1699121774294	1.02760703476139	2.76024862891019	2.83648770632	1.93214812361281	2.94435809986473	2.74610204445879	0	1.01434815090473	0	0.264215729736905	0.25013694073518	0.155447452513544	0.0573358918267822	0	0.0524037904871976	0.0591599052036532	0.177606582862026	0.16351032532145	0.141780669999848	0.375549950762036	0.113680098619266	0.289526421327346	0.125873637728847	0.263302481754276	0.254338858140913	2.11124836823023	1.59775045197265	2.93346877558628	1.92987051415152	1.87070796618285	2.46463429008971	2.06355126142659	2.17468764314233	2.48306505816526	3.34120585512596	3.13566619696904	2.6994850040584	2.51410710705788	0	0.155240184935725	3.07111736166183
FAM167B	0.690653092644798	0.454751803175921	0.542525511778787	0.909071071341969	1.19208051305744	1.45200495273785	0.445566748116491	0	1.18630404361855	0	0.765281828240573	0.557353229242115	0	0	0.273870328415788	0	0	0	0	0	0	0	0	0	0.121518233498038	0	0	0.180561637551049	0.91666389601239	1.1243281350022	2.08468340195826	1.44861026901591	2.01619676733792	2.22991087801736	2.11329710150613	2.11194940246339	1.69488019279919	2.28428610307688	1.01720929003222	2.22086235351382	1.81594835011693	0	0	1.67037355940701
LCK	0	0	0.354894436507896	0	0.895474028141887	1.52143774951012	1.31912654812817	0.952074827314514	0.820123398435312	0.64356716015396	0	0	1.59467752645413	2.32576920194271	2.32834246336662	1.64567399397916	1.16062335992008	1.10806272048334	0.189285641283074	0.314742923142671	0.152735075453573	0.157385258493734	0.262050633373701	0.185695314200258	0.0502032716263137	0.267519018963417	0	0.0755300298643455	2.74020657219791	2.67175079508914	3.70548033484162	1.77919247009223	1.70689297654299	1.714636778461	1.57146324132358	2.17367433834669	1.8327847188948	0.83510510230762	0.499354553809472	3.83075222998538	3.58891247733618	0	0.420473778519918	1.1246523740547
HDAC1	5.1830298931418	5.29992598124059	4.95387050375293	4.91265465471343	5.11357132417481	5.27313912851701	5.01092750159429	4.95649813134186	4.49423638248983	4.29654550819512	4.11263341698525	3.87293708069318	4.10773807824488	4.77507161795509	4.67736729213605	4.96229914390081	5.05868881181113	4.71656844656013	5.63681310105053	5.75404568450225	5.47644325679651	5.77697250280481	5.74707315225152	5.45262837858689	5.83471121580472	5.77104305634588	4.72091319896962	4.62247358132544	4.33401757819711	4.71442137834267	3.81187172350308	4.45288531506752	4.19650475515275	3.77943833870792	4.34768691392983	3.91776589489517	4.15171272184845	4.06723427882873	3.88080305163819	4.19281751477841	3.94375258042301	4.66306561821079	5.9005649573591	5.2166372276555
MARCKSL1	6.64880047982382	6.62758349336083	6.66247612203656	6.53518982343484	7.1605168740299	7.19583970019311	5.99705525135858	7.08039118353492	7.1350012300137	6.78455632940518	6.70637859465577	5.8308738951212	7.80569228883693	7.77670279284045	7.72640891631263	7.52454955042552	7.61118713748736	7.01299319600942	6.57336998165854	6.64138706955484	6.31361047082749	6.19953690180143	6.27873192930469	5.78678452723345	6.48785932320996	6.39867871576503	7.93887385492602	7.8340538248285	9.68434012037663	9.48513697092549	9.03479621196446	8.17288249841247	8.30165165928855	8.03186382841032	7.87829006445336	8.57948942772822	8.52732060787705	8.91598391816707	8.75187205918796	9.71616782979715	9.52382459673512	4.59068584588128	5.96038659945895	7.30087417017657
FAM229A	0.690423353529915	0.979227849163731	1.23641914238618	0.985482942986284	1.1935951404081	0.65699785159049	0	1.71965221281714	0.972231653075793	0	0	1.25653970364596	0.877725406462143	0.660463185737155	0	0.748552257319569	0.258111234156008	0.675281199557533	0.761369534505077	1.06087055746218	0.583853122707466	0.774333758171041	0.691224153174214	0.42567628353226	1.57228821807577	1.66975246725576	3.94715181867295	3.62917007775213	2.37929102288969	2.41437911946212	2.98462762729733	3.66486963102906	3.92258797042496	3.55573027780093	4.1123832053887	3.17414431897335	3.53575438072867	3.2723800849901	3.11287024398482	3.34391090112018	2.99584808648404	0	0.211558008519597	1.05975673956707
TSSK3	0.878221536206329	1.25803040607208	1.87356912016216	1.03797253426622	1.11600536907151	1.21327883959054	0.808097512756707	0.610085817589761	1.66389107751758	0.562446127539052	1.28691071090823	1.20300063753406	1.09879008848706	1.11028973687714	1.23842614073516	0.69179230830385	1.46166475519019	1.07754381392819	1.49629360345178	1.72770702879395	1.70970529580211	1.16036519873749	1.48425673932308	1.37482248932449	1.60452209543972	1.64947290685349	1.27036747110193	1.24274882573954	0	0.362803135958251	1.88506279045958	1.12895322038601	1.24079056908339	1.69079699617819	1.22084378477534	1.54701542518115	1.08115552890994	0	0	0.647550295501286	0.898084494096722	0.786986046004861	1.51848981800726	2.16655156606647
BSDC1	3.87017728035955	4.06640784013963	4.50394019521067	4.41467001608694	4.1837564486512	4.26425116652578	3.40619105681868	4.30544527855355	4.11784462311063	4.2117286890994	3.81091604108622	3.20792876243459	4.06470181372159	3.86047619097895	3.93395969691501	3.68829227783301	3.8500792958058	3.43724238954518	4.05116325258211	3.9445961137692	3.72418093755755	4.13926483131672	3.98099408562818	3.78149610733547	4.03101576840852	4.05757157477529	3.34078727202906	3.08317761961037	3.20160249789307	3.40152944163111	3.58095345685807	3.36609416296986	2.86759603593849	3.66937832287873	3.55934496654189	2.6721084800313	2.87102549519671	3.40141748679745	2.85520237679592	2.53673180210801	2.34366648925294	2.20162758856888	3.82415684372883	4.50894199835365
ZBTB8B	0	0.0528967587247269	0	0	0.0606633555899498	0.159604645589438	0	0	0.327049218481881	0	0	0.257539308291256	0	0	0.0599009617215665	0.0322424954616709	0.140760335729451	0.0586197587394056	0.330029410485362	0.475204237673171	0.277518250067259	0.67461160235453	0.661088289034399	0.693440121421814	0.49336757976083	0.438731449372711	0.6701559809065	0.543566160511938	1.15492663613379	1.07463558816493	1.42712877090757	1.01950266289764	0.768180089335727	0.928519654363034	1.0906298970016	0.741313378392992	0.837575963679591	0.668317946866058	0.697494503835813	1.05690255064828	1.11851920438362	0.434121644337156	0.631597904686597	0.52968404013989
ZBTB8A	1.67727820455248	1.71083838611396	1.43526587465928	1.47312709461431	1.66172680103636	1.85410738686328	1.81398430837968	1.62924469757757	1.89769349622322	1.77006363334861	1.9680428150558	1.55859581597106	1.86612857389015	1.49572074209661	1.43649768265858	1.74399743729841	1.78292432008138	1.4477696038604	1.65218817325313	1.54723264351275	1.70885379035949	1.55076278959146	1.45288004503528	1.56863533171093	1.35049158944543	1.47336092256031	2.01350513803126	1.99601265661862	1.8483174698361	1.91289891425653	1.6335009602428	2.04303647305407	2.05398016818765	1.44914930583653	1.77043158957782	1.6610107361897	1.55351287534399	1.48145395059532	1.47468523220989	1.26610887698324	1.34072176844673	1.55085634910217	1.74670832454444	1.82392866719282
ZBTB8OS	3.67312671727865	3.82687385141904	4.01239882951714	3.77407014533718	3.32899439393547	3.85090941093062	4.15221587527131	3.60017458578966	3.99260530276066	4.11060545413061	4.10099446225435	4.45397184798031	4.51904490187106	4.79025595275801	4.74851490369621	4.80911599570638	5.04794402427871	4.8197141610052	5.13810179024293	5.11744570746605	5.25903138991504	5.33210280560387	4.98943878060666	5.21191554249182	5.01781058464053	4.92972473067645	4.50117160074243	4.41431822669829	3.85987018563681	4.17915272058281	2.88239850405388	3.48621236681943	3.29036542085088	2.80057483640122	2.96471098206776	2.54103154736761	3.45824549816741	3.76634073311638	3.0742622265296	3.25410872974178	3.47968327286695	5.84567570757721	5.48921536352491	3.76863956220568
RBBP4	3.30025260933323	3.3456575244099	3.20195843104111	3.2469522257395	3.84208378166646	4.01403386471348	3.90591885375784	3.94042988909726	4.01750328759617	3.87517062174324	3.82853003707838	3.56851859779254	4.28560936020192	4.34532540281514	4.24344821230732	4.41532600943697	4.425123567862	4.2749027166068	4.4883607567659	4.48350624970721	4.56330458947008	4.45867728542074	4.35129616573552	4.43734094447726	4.34625486696131	4.36412414672062	3.69545938263856	3.88735954625253	4.27515607854601	4.66122513682666	3.56092278539969	3.66081455450135	3.44722476046516	3.05616036824854	3.39863494069323	3.0317551193158	3.54595601721131	4.0734346635022	3.94931080764125	3.53555533339931	3.21629809256134	3.92373869147388	4.51971801634871	4.15587063929305
SYNC	4.59698879533736	4.68057191197562	4.6313953536956	4.56618802367856	3.98949327814026	4.24036012844931	4.34592855845123	4.05474430752802	4.03428615771194	4.58672271667025	4.43532188875471	4.27668275980906	4.06334761988593	3.85435477966156	3.64092165094943	3.92390028951646	3.89549651892662	3.84873810107701	3.90253671140029	3.68632122966816	4.0601425222922	3.72925908985897	3.49595093694278	3.98763011166948	3.50828919372267	3.47160368745638	3.17004201529458	3.43432264414085	3.77810341986603	4.0990342498968	2.51251514384006	2.94537360204972	2.6390955291591	1.8513312863739	2.50042221231428	2.22659792480862	2.70170651391199	4.09466678685015	3.50113337606095	2.49694035646065	2.64528202181591	4.13613395301653	4.07202860307995	3.23633188478134
KIAA1522	2.63843533474015	2.75235896832889	2.76294830787549	2.82791655563316	3.5517989918868	3.49793165189628	2.6484493362942	3.52743321627806	3.30128473663793	3.21383250562786	3.15006894683806	2.93145992314098	3.10503267612892	3.83534809362503	3.88094994614728	3.33548325590349	3.34195017738577	3.08971508115165	3.59248095740206	3.39718277084081	3.1286134510947	3.62558611745638	3.71584945222188	3.1865639435561	3.7310311422101	3.75311243003023	4.39969747890776	4.36210513607109	5.155137997538	4.90291771903359	5.90257771072359	5.38157063682077	5.49670840231438	5.74135911731882	5.40487247544649	5.20528302417245	5.15036064241589	4.36452340784502	4.19619784480484	5.56435377791018	5.50660511556825	1.90917401656095	3.49160942058957	3.75141016006437
YARS	5.63470361529558	5.81334767638015	5.29025113439771	5.22822995080813	4.89216270257111	4.88438301472786	4.52417026874342	4.70418585737399	4.6322100411395	5.41602901132623	5.05473562639953	4.67794791817992	4.97702342158069	5.03627473506181	5.0449841920958	5.21181044043642	5.2589108262429	4.91116904951623	5.95623790747746	5.91729330349146	5.77585649725885	6.11744986340591	6.11571995818237	5.93578973834004	6.09153270875586	6.07669590183038	5.88031084602579	5.83739077560978	5.42205130656446	5.69572940611028	4.95027709972998	5.21784334370001	5.16114196291444	5.2964243681752	5.47885858461183	5.11093947123955	5.5706663269733	4.7640276160638	4.68039187609276	5.21817281418436	4.93067584433259	4.86129538363425	6.22612121593314	4.90562527824415
S100PBP	2.6526402212291	2.66709053145551	2.38552767381612	2.51847219279919	2.76783909552339	2.88765588721747	2.69247183524077	2.4442907086156	2.72022811232741	2.91242951615872	2.69007062832314	2.20690573559146	1.88888933720185	2.415401733794	2.24549262043999	2.3593834162732	2.09167275690834	2.14994217494338	2.43211491639556	2.43960984076735	2.38025290370297	2.53380253170922	2.35783347862949	2.49860064675206	2.34258318949978	2.28214916090352	1.88417980118	1.99823522637471	1.97520828394096	2.77894445758767	1.75424616183689	2.55941839174184	2.27217252864411	2.00594606033864	2.01612900277596	1.71583627646345	2.33673755104745	2.27629118979535	1.64364842672954	2.09815339061125	1.75259446738413	2.28169825009883	2.66678158323598	2.77413341681037
FNDC5	0.460057874648581	0.335785072080732	0.506274919979618	0.556051677883302	1.28085538101775	1.61663058805599	1.45092353344056	2.29820666959937	1.73438230129297	1.53758432877236	1.32223391382037	1.35998775003159	2.9329077878984	2.71196838533347	2.52659219460741	2.23529204161374	2.38432615868584	2.11050022272272	0.511365817345737	0.669335233356321	0.597762844937271	0.475059972891298	0.539902243499675	0.428829531305508	0.347501253393021	0.270052849220906	0.202602023693677	0.112333424786315	1.07947710365532	1.15488128252547	1.44108503676099	0.736934720161978	0.574266239679671	0.729979044792737	0.484003009199177	0.503270364419391	0.738032793681325	3.13184790837622	3.01874632400936	0.807494238451812	0.957034230398914	0.149800437277003	0.377141522356412	2.5365080236038
HPCA	0	0.0820922779065533	0.195593276558049	0.188240123829861	0	0	0	0	0	0.52728857543727	1.4743166249553	0.681408783826149	2.651451283894	1.61549163185159	1.5465858290081	1.58126928722772	1.51864591759422	1.30996776416644	0.102037387046563	0	0.144163869405179	0.163973970491319	0	0.147788602182517	0.289547667842567	0.34154177275492	0.161582024324202	0.116803354485348	0.357238941017084	0.527529802259189	0.910937540746125	0.137453290857179	0	0	0.338153964344354	0.404394166380589	0.600930995784255	0	1.19964407951378	0.104266737737419	0.156075550483879	0	0	0.547593943379892
TMEM54	2.73636458651314	3.02871588945033	2.78369551219632	2.73510403841479	2.0938102937325	2.78473010608499	1.53743026503902	3.293788340242	1.77962533891519	2.32237526104286	3.06178138091285	0.536779039799619	1.04602999464733	1.31601826963023	1.37659045048141	0.810911106889279	1.07711308215519	0.824345062207047	3.51136682947956	3.59403491601944	2.62899983682902	4.03783903239092	4.00553472880779	3.19167950174016	4.10321226167555	4.3543886851151	4.0260563929627	3.13126680079073	1.64079674288861	1.89451900963921	4.171583147488	2.83919169208781	2.89699253184207	3.9562611436595	2.92946152579962	2.96918180961953	2.10498740335091	2.23137710817445	0.983638298189385	3.96912285462498	3.96471283009056	1.81641539021399	3.55323761095986	2.36973168622866
RNF19B	3.2959595366203	3.06001970580174	3.00639318297377	3.16079597943753	2.62528451875582	2.87248601720468	2.85600165329519	2.94753525176087	2.40427098735949	2.9115631235718	2.3556308860528	2.1567881428733	3.39178696309231	3.62311770174712	3.85252826099259	3.69189144452501	3.6733189703131	3.47398168177521	4.8367724688927	4.90585629349334	4.56029920278373	5.02080886039826	4.88388469978015	4.49763791112112	5.06489578199154	4.92422343130936	5.23261087551431	4.93281710274185	3.21546427292188	3.45433252766599	3.4339796196243	4.54189887925727	4.50587187993375	4.2964794330816	4.49973748161513	4.00424069481181	4.08618931310448	2.80666844812105	3.30183343982918	2.89016843875321	2.50911814161459	3.89961069407569	4.52233200483805	2.5644025588076
AK2	5.12713799046969	5.23314796778505	4.9374338515364	4.98479439351937	4.60788656889436	4.76886183526484	4.81126036523276	4.60992039936555	4.39245481576404	5.10715638433305	4.8939446080163	4.93443629721251	5.78586175948703	5.48523037540817	5.3589025793152	5.39494622724299	5.37641889195401	5.23808750262521	4.60798122926484	4.73805982395753	4.6435676219088	4.72550668587654	4.78979183982466	4.76101394457775	4.46324970376428	4.52733312035567	4.16234701493023	4.41744073964736	3.84284812875617	4.1492756266235	3.90889935159024	3.83237358878426	3.48577457781005	3.93537488089501	3.86816323909369	3.47827293146058	3.73286612811578	4.27944157968362	4.14676110709738	4.04737261239252	3.76614988220636	4.52574942975949	4.79633298649338	4.54523324730166
ADC	1.34577672889956	1.19510817928012	1.3817263586256	1.13592225064507	1.95864597286408	2.33251031026396	1.44453985814423	2.80245380928352	2.8799566479525	2.95285537717374	2.4244169221845	1.69380584846123	2.85661127727153	0.685358917852129	0.88968457722022	0.868074319541073	0.578709795368092	0.672563834047908	0	0.189424817689928	0.0898633884787465	0.413339530423179	0.327391897567072	0.150277608621108	0.385182513293852	0.217609180112498	0	0.141742747408138	0	0.148591850813693	0.890707385423792	0	0.271287017710948	0.157324458453804	0.216778911293639	0.375372012434742	0	3.43045388981683	3.45019113694469	0.499530085633685	0.189238824383015	0	0.112536273316132	2.67351119773139
TRIM62	3.71315690279175	3.78894666657714	3.31454137322395	3.20153663279286	3.74223262505636	3.61373201331557	2.79973595843221	3.94404318648495	3.42463728230837	2.18117889863652	2.5326810162056	1.87291147824429	2.56994064890061	2.67459849647456	2.78885481546114	2.520854677912	2.68417465371241	2.38896648168748	0.815113856562828	1.1715463204952	1.2010880428516	1.10377960489538	1.06825118159811	0.943087903706757	1.49636519512983	1.32677317613969	1.37249526499874	1.200391354022	2.66987262637852	2.46445132372126	2.99720568071925	2.34240967223892	2.55475582629168	2.35140501066717	2.25088883077292	2.56784232801808	2.48614026953221	3.76122143588552	3.5944888341158	3.07036013019631	2.95472489146776	0.42191104997361	0.656161342672486	3.77725136935394
ZNF362	3.85400562428602	3.91989302545621	3.04889006385332	3.21129571907672	3.79784306706554	3.96136402731475	3.30394290529101	4.18456594832407	4.21263158972095	3.3789443668577	3.29145326946947	2.91153436268369	2.62072715432213	3.18941026805765	3.06937565033899	2.83623521022033	2.84673600128663	2.57125449595878	1.45815098645469	1.48095269452938	1.48631278203707	1.65262416103751	1.67821616740373	1.48551956887049	1.70306082111883	1.84818925307092	1.73757860930209	1.37235595789228	4.22495093502428	4.06389117521281	4.71645321203962	3.87103535522741	3.91031053511407	3.93056704219617	3.4491519476779	4.3397075074486	3.99889952542205	4.54884964491921	4.4547418030443	4.14700542739075	3.83238371654913	1.01889050389065	0.958040852133917	4.63503460521373
PHC2	5.08827730968045	5.09952244878576	5.78663033800437	5.78838816322669	5.69477435414569	5.69698699379506	4.86982206555831	5.82024279706668	5.94751888779629	5.01652306263599	5.03468673331669	4.39720057253339	5.66250745398085	4.96555343498708	4.92183141823045	4.85289275129272	4.79508117225615	4.37346029380914	1.7560625527967	1.64094015492761	1.45575988172834	1.95684471380871	1.8639107060218	1.44595971897257	2.44772729329618	2.50763482512732	0.945164939104196	0.56170151829247	2.88040342288784	2.94573878322438	3.19631904284539	3.2997428613964	3.15012257774795	3.0756301766446	3.14081627659153	3.46184283788407	3.37741392520375	5.80447438692385	5.94113683639747	2.59810075052307	2.48224165584431	0.850501814080628	1.53852823109963	6.19739363974207
MIR3605	0	0	0	0	0	0	0	0	0	0	0	0	0	0	0	0	0	0	0	0	0	0	0	0	0	0	0	0	0	0	0	0	0	0	0	0	0	0	0	0	0	0	0	0
ZSCAN20	1.19666369331143	1.22097994997446	0.773626745363027	0.853797687055919	0.860986627448638	0.946027117403909	0.895253755028536	0.530916728692798	0.312435160361931	0.848940761492854	1.15105998404126	1.01577586223297	0.278759132810433	0.968213905930815	0.884570571061801	0.53708828416069	0.685858539145601	0.740019142630751	0.289349354864575	0.430400898076663	0.387022783651551	0.578724284908485	0.649170281604748	0.453415381953541	0.524130892964959	0.504020309858532	0.316982147037601	0.268624823939705	0.701013130938846	0.58381654585438	0.659705398206364	0.740987986070596	0.497035938833949	0.653014143718946	0.431882862080482	0.576375079531338	0.558271553086178	0.951166263384283	0	0.40000993774846	0.231375879255409	0.496478711793681	0.624904742037505	0.988334216988811
CSMD2	0.95223812912251	0.977891679674641	1.16921951139959	1.20295050348344	1.10150889213211	1.08602282235121	0.772820598095354	0.761415493054598	0.500255458683689	0.369237532744891	0.327187219848985	0.302308521357145	0	0.0665714437112112	0.0269966065158491	0	0.0324351992599572	0.0177058794110162	0.00996749091742763	0	0	0	0.00709493990189361	0.00974052357944496	0	0.0143861463232762	0	0	0.122776867377274	0.15560806440752	0.416224709352933	0.228774370223462	0.132928047632391	0.353370721453062	0.234269538780066	0.28064993124233	0.244522991404008	0.433044897782539	0	0.794844192206744	0.695951065956876	0	0.00900938584062922	0.65187326223647
HMGB4	0.0518338294620164	0	0	0	0	0	0	0	0	0	0	0	0	0	0	0	0	0	0	0	0	0	0	0	0	0	0	0	0	0	0	0	0	0	0	0	0	0	0	0	0	0	0	0
LOC402779	0	0	0	0	0	0	0	0	0	0	0	0	0	0	0	0	0	0	0	0	0	0	0	0	0	0	0	0	0	0	0	0	0	0	0	0	0	0	0	0	0	0	0	0
C1orf94	0.0615854382302076	0	0.135335229507003	0.249281492597509	0	0.31889409311298	0	0	0.344886430831916	0	0	0	0	0	0	0	0	0	0	0	0	0	0	0	0	0	0	0	0.250717870847481	0.343343006168077	0.0698082856972526	0.183180316195836	0.0800022649206503	0	0	0.149601460911692	0.232475343215638	0	0	0.950340002977777	0.946698675144855	0	0	0
GJB5	0	0	0	0.208011509989982	0	0.626436333076698	0	0	0.533360011061339	0	0.992372541535241	0	0.477573719174233	0.716476479179645	1.17234029421903	0.397511655884596	0.538394135248971	0.441027651929683	0.218183511023654	0.226821696278494	0.25714582680269	0.0935788350778187	0.158117245053386	0.401170609342268	0.319088386441682	0.162390523063114	0.179522515352107	0	0	0.0691681537996045	0	0.289747133754752	0.129173137106375	0.143253648799856	0	0	0	0	0	0	0	0.247210543677081	0.199010791111102	0.598197484658585
GJB4	0	0	0	0.174887023746063	0.0868112069732102	0.0789690975322107	0	0	0	0	0	0	0.216497082176455	0.2975295223534	0.603842562437735	0.177075841612237	0.245207216673402	0.16277720436542	0.0478574633811278	0.144789068438951	0.023064115988315	0.0394838973006976	0.100160898264056	0.0468591082744026	0.14056665236391	0.102166422792233	0	0	0.0609741472398848	0.192912492750357	0.0480143228384886	0.187510597621317	0	0	0	0	0.0836828529124223	0	0	0	0	0	0	0
GJB3	0	0	0	0.148149273177738	0	0.24999622100742	0	0	0	0	0	0	0	0.173940999206971	0.271499781142892	0	0	0.070381770897582	0.226853748853731	0.235866728011055	0.0386120476834981	0	0.0569974114930898	0.0395848231472639	0	0.13224213807869	0.276167890239726	0.139419723493432	0.420328247694655	0.37098780478674	0.287948583635759	0.785928804198813	0.38407191689456	0.972760284492307	0.802137783293207	0.369681999351657	0.62802977991728	0	0.475467820949612	0.784885021861969	0.4990473217178	0	0.141109685235604	0.441561030324477
GJA4	0	0	0	0	0	0	0	0	0	0	0	0	0	0.0979596978699557	0.0790828682109333	0	0.0959668059249244	0.0769625008102796	0	0.0908031723118546	0.308172122969034	0.071999850281243	0.122245843210475	0.242719562964597	0.35993716435585	0.125219947798174	0.137793345186153	0.28102043218581	1.08053487556347	0.609867461527778	1.28381512150431	0.59504719635302	1.32483364028312	1.54418860664697	0.981146107594922	0.972858049050182	1.40532257595918	0	0	1.1450056712916	0.748798681126118	0	0.293430521672024	0
SMIM12	2.11357382444567	2.09751641162047	2.21315439101154	2.11560594446508	1.85484146101087	2.17398128181416	1.8154647633509	2.2819177900685	1.89113917573106	2.28184362489653	1.9066943757397	1.52872133135283	1.88665549240605	2.42578422368399	2.41325286417954	2.11469017910113	2.10951769260089	1.83193397527436	2.46378460708027	2.39189142135386	2.36772889910752	2.43783494949668	2.58811614900927	2.28943907125505	2.66345848188466	2.51138707200684	2.08106347082856	2.16173615114121	1.66035365070461	1.83177592478018	1.5203669284403	1.5745762716557	1.42266897322899	1.28607679849966	1.42103204949367	1.27239949520783	1.6651244011662	1.29983076182237	1.7653183258749	1.49510670954586	1.35035579946003	1.83522478367848	2.31127059148664	2.12336822499247
DLGAP3	0.0971018534940417	0.059458007137356	0.0738691675809707	0.138393785313615	0	0.0620205538815329	0	0.233539612152829	0	0	0.214996377566952	0.150550578469859	0.171652635861797	0.376520440396521	0.162702454061564	0.267528607047494	0.265642123424695	0.159272665648358	1.97166310300877	2.14847861593197	1.77183910735565	1.87366754375835	1.7473272413454	1.48693056804136	1.8544904286712	1.57713633162263	4.0951733481609	3.91936868814072	3.37434955390739	3.13121740408382	2.74587408604393	3.12699597618534	3.35009549959158	3.603656014502	3.86291750142475	3.60590911423472	3.56358526113049	0	1.11582564168334	4.9774905873943	4.91782316818347	0.448839648514974	1.25133735270921	0
LOC653160	0.503258150412864	0.975675670990977	0.503993859800066	0.379389180744916	0.976772005446701	0.974112228900844	0.81175296560034	0.433328048906575	0.364319168063672	1.18009055968788	0.713619279600755	1.06348223361627	0	0.161943132383232	0.0671071069623063	0.0717407061256288	0.158284023956304	0.065393359438302	0.336832935711403	0.630998084924076	0.170787795630057	0.175932043023789	0.291706098886842	0.330800454199889	0.399547376190486	0.106314144717155	1.12412958532541	0.627531199707841	0.41829251195486	0.466098752876785	1.03859069767974	0.841140663087103	1.33066165085183	1.42646873065038	1.59790297336059	1.62817633346317	1.01590428697756	1.68050440115236	1.73508020301423	1.26376758947785	0.865168972420675	0.164781130248193	0.308013645236952	0.996978720613191
ZMYM6NB	3.08122542093763	2.88155695149382	3.25617886701669	2.69690634076162	3.10212731005078	2.96913390886997	2.99315623886584	2.07117229269951	3.54074645304168	1.29662185789086	1.2968861141029	1.56670314295914	0	0.624328338106641	0.626932489082082	0.957436963379704	1.05587587938935	0.394877376604664	1.91795107031867	1.53060016610522	1.4808079696587	1.9892698251687	1.52778599902805	1.70455329723124	2.07181071257857	1.90572057651686	1.3770293251899	1.07797441714008	1.51063284603898	1.28996427238831	1.96125288405821	1.20755555882978	1.1638271656416	1.42807805531684	1.10742675470424	1.04609986253575	1.18318158686233	1.59252640456403	2.3967705317549	1.62808298897694	1.52359206416109	2.39523009855745	1.62410557489641	2.65630415095502
ZMYM6	2.19611284270205	2.2043504683888	2.43383544490163	2.44886660085427	2.43670821123573	2.58608255896991	2.6779501725829	1.91638109855597	2.43908052900802	2.4178363161138	2.37697933354336	2.18779307948456	1.98068706935629	2.56445377697478	2.45284315427057	2.42379865924566	2.47786380392067	2.16935101524789	1.86283619093236	1.72227365230721	1.99794630526741	1.77556471951675	1.66448284036468	1.8987501080693	1.68710549183801	1.66460571452029	1.26087475886284	1.24694310779074	1.21326639521571	1.48509187694181	0.903616003930426	1.25740896434779	1.09067731608212	0.914644883579047	1.30078560130584	0.677372930405601	1.1066565261163	1.04489067073465	1.46599535405478	0.890800756441143	0.8646683328691	2.32532884387659	1.90422202865694	1.81392276074415
ZMYM1	2.21585562259758	2.28143416452391	1.75643409689287	1.90759061374437	2.61398890534732	2.30403493230241	2.88391597166196	2.29327630275182	1.62298655872292	2.03849939475694	1.90511595146669	2.36087832943429	1.84343318403938	2.15835964989583	2.19165107938542	2.71473347825813	2.88400001148568	2.82458254096178	3.09246963018441	3.01484444078863	3.24369192751908	3.16557915640891	2.9791583256596	3.29669820354628	2.74863082557763	2.85320723740286	2.54400803585943	2.6331824082917	1.98710253490139	2.43475097658229	1.36718093051768	2.13648015893961	1.86931079741819	1.42224915016401	1.82935843237677	1.5549915222636	1.96677005871666	2.07444378141198	1.48234234780448	1.9239896359574	1.70193047238773	3.41479582761893	3.52169151310742	0.512717395297965
SFPQ	6.29914389718276	6.37662899625056	6.5024213083788	6.62702602480453	6.61688255475942	6.81883778186491	6.43170652396602	6.7321470700342	6.77672252942571	6.63337453608916	6.69390506938195	6.0174876983205	7.19249009261149	7.32694175515069	7.22670118455169	7.1379235655556	7.1719873820245	6.95106319326768	7.31054916535751	7.39543988059159	7.41766689305676	7.14277079965784	7.34084707705041	7.13926483131672	7.39430834156462	7.4280837518193	9.35527840919474	8.96051750201645	9.57628025762136	9.61353349459241	8.36066275851384	8.53144774498194	8.58046963219638	8.4800469561079	8.82825392653483	8.70091475824239	8.80640462022285	8.62991027556216	8.69696057347035	9.24409025612465	8.85591185643089	7.63229003027976	6.9137630694245	6.63001952456889
ZMYM4	3.67537560493289	3.61594591019758	3.15260042585225	3.38869928201557	3.74652775711819	4.07342609411415	4.17119081162053	3.63547580701308	3.56995279714422	3.1931014834692	3.4772369405065	3.50092949398661	3.29817733705001	3.50759169739224	3.31923640189319	3.399019295171	3.45661693091544	3.417945654296	3.12698441626787	3.24979876566233	3.40044092694023	3.24684128678148	3.19037149353254	3.43640173539474	3.30076217722426	3.21256155730317	2.91949263961464	3.05680546437802	3.23929874211195	3.63182603151985	2.33467981993955	3.01709880273271	2.52168900081533	2.25360510131308	2.44832481502438	2.38399453006415	2.68720853460364	3.05386377509077	3.04220480874477	2.73765431662883	2.32839129656711	3.6455748581405	3.614533176763	3.70047301071943
KIAA0319L	2.8840136919239	2.85795512588111	3.12035691745544	3.21699800470458	3.63852569497853	3.64783254324051	3.4682313972488	3.65938801349329	3.5279836197478	3.57775509703377	3.55622093616516	2.82358429677224	4.00434857532116	4.40085211872101	4.45654991014393	4.48807791823875	4.46491000271235	4.12403030023912	3.58445746907115	3.50882160029859	3.31903981556254	3.83046830476117	3.77332122213166	3.49685856972347	3.60258752734256	3.62659099134099	2.79256386937516	3.0004345464308	2.97131362406888	3.14236605526532	4.04215401791812	3.38859872499335	3.26764216107192	3.51824556379748	3.22240736345771	3.16398008703588	3.3555406827294	3.47136957450602	3.38463284730665	3.08780056208707	2.9625268132069	2.58320374567037	3.72025657288147	3.68788932790741
NCDN	3.24518226398011	3.06402746332298	4.04580988868006	3.98652925869961	3.78326805444613	3.77943833870792	2.51689512432681	3.58078466419055	3.73713510087519	3.9593621374826	3.94413691789008	3.03238829532484	4.60741909225128	4.75812725398994	4.74162877490374	4.19318035374262	4.32885082218995	3.68185401774106	3.38615979375434	3.31729538437687	2.8851038011633	3.28691071090823	3.38514799269937	2.62870828174079	3.39195739109607	3.48643121151618	4.43215100443867	4.5776886408146	4.9436494480704	4.50139455786818	4.86163285499908	3.97204007746849	4.2355432653234	4.9366238064105	4.50126078772752	4.55809616605173	4.32132203568885	4.67219336058945	4.41887806676195	4.93234469203627	4.92706206555394	1.26966755331513	2.83106853799971	3.84402402998003
TFAP2E	0.0557944081004473	0.146915848087275	0	0	0.219781254924313	0.103758929320318	0.0997177494110497	0	0	0.853688318405366	0	0.245859485197033	0.28064993124233	0.325095082895964	0.360139496417454	0.333360757567171	0.373356441475469	0.480220651199347	1.02047019844138	1.11524636774493	0.733319628736609	1.14629026664759	1.14209970336926	1.14051037461903	0.937936415989753	1.26099515853084	2.25820834250698	1.70732158010402	0.652735202135482	0.545894256155069	0.889052938541541	0.79490988531315	0.908487063915937	1.31852509506128	1.05535532772494	0.579234224036236	1.17971486033961	0.459711736587393	1.13001489595611	0.938976012320666	0.932656878366383	0	0.68431067585304	0
PSMB2	4.47062796609787	4.54003347064996	4.913856395935	4.91513842592446	4.30839728289558	4.44622975817806	4.46140413868588	4.14296884206541	4.30912524395758	4.59534849799359	4.60572544049125	4.12394755744745	4.49449881578659	4.77132571266931	4.56401836458336	4.63706533643011	4.6535186707536	4.51229010577038	4.84693453164443	4.83686838689109	4.77828218141027	4.84607202963046	4.87435435351879	4.6533180277237	4.97295911446686	4.93834696160986	3.94880639820511	4.1521509621086	4.01943505344215	4.19531609808661	4.19212313369137	3.7795644089256	3.54048610031483	4.07148810558418	3.79109514868741	3.56442694863779	3.79342773683375	3.40368083577379	3.54013889024341	3.78787122449822	3.72564301064583	4.40894278243165	4.84630274928955	4.11327542819126
C1orf216	2.31960059401133	2.12364964409819	2.69049531854957	2.60976677974397	2.66240149230136	2.82504679472935	2.01321568528053	3.10541324664597	2.92008555241446	2.65298432523608	2.31433689453443	1.89409599279941	1.67319005051972	1.92689892419925	1.92808602012301	1.92830967643551	1.40372036848131	1.2004478548406	2.34255474547732	2.42878826924353	1.87243873600975	2.17335133772992	2.36913700623469	1.89143863004445	2.42593188991423	2.34670164802286	3.07870717234225	3.04930141930994	1.97039721942842	1.91984345990247	1.62851698959417	1.59030978631244	1.68764302531492	1.99159712501595	1.54945724777785	1.92914713186658	1.9360781825208	2.69426510597402	3.13697553191467	2.62064270964764	2.72418967075019	1.23471590012609	1.80908923523599	2.66794433826799
CLSPN	1.64673869830785	1.80095579518348	1.94501207528112	2.07926887009129	2.24106219955346	2.14627397183964	2.78161360551002	1.72614675523213	1.61081343253606	1.62121027047379	1.66855940179975	1.76632801050782	2.67485155449024	2.25599312930265	2.22713725985683	2.46647050963743	2.47634539289583	2.72035727494943	3.15145296108507	3.20710571237971	3.57364112891875	3.16972781964566	3.28424760092076	3.512947421867	3.35116186521742	3.26867542149188	2.2941560711276	2.33761976136149	1.96760393318967	2.30789768910323	0.917246131327236	1.36444916764797	1.22605222076017	0.78620489934848	1.19761380969107	1.10181813422741	1.17940913443932	1.66890880448895	1.91759215201075	1.59510736620969	1.42006733346493	3.777651159418	3.08024321269144	1.81986434398999
AGO4	1.99913051427898	1.9105254514587	1.76434615507745	1.68748626540501	1.87999584427278	1.96090828553928	2.16360821837696	1.95346267634266	2.1145669226556	1.4861943428354	1.13433924247601	1.51530875974189	0.954345970599844	1.38477926122222	1.40283130244914	1.39202060926848	1.70815632868035	1.45937915604558	2.19639931126749	2.32128162268846	2.3969595463573	2.57711215571214	2.46972711482526	2.54916888400516	2.27969711694647	2.22230379591898	1.94531553909006	2.10525901871104	1.46078973560834	1.57539947070919	1.5154147398828	1.96501956906908	1.62491971050011	1.61733139923615	1.96979332557053	1.74995467960925	1.91655307658739	1.67455556258565	1.51087079881833	1.25121614431426	1.1003654654172	2.04358598383648	2.60023406634992	1.98961861465556
AGO1	3.06575668630162	3.02092706225942	2.80107792914853	2.69112765177388	3.85273797898995	3.9270430965768	3.70192603790382	4.35419824196331	4.33420355149909	3.97885457842908	3.92578109949916	3.81682495006426	4.51122132795702	4.89287670006069	4.91835283834128	5.12720403886236	5.13565798936878	5.04073027172676	4.4419349151256	4.4372144200272	4.47746362710528	4.4154882710497	4.44529631987983	4.47082316316858	4.41367531295118	4.37563029384588	3.6351042776266	3.60817053137482	3.98964767664019	4.19751159210762	4.12617994882319	3.50168116640955	3.30944688572655	2.91888231410769	3.00569101267957	3.24453090689664	3.24179443141085	4.2851876482595	4.38105490462389	2.81807338998944	2.87893913088625	3.42527130172531	4.44283072907068	4.0767130017556
AGO3	2.51382421973339	2.26483064473061	1.99863600859887	2.26648672875681	2.66193653617153	2.95193649100253	3.11723623258861	2.74452280062252	2.38656266018755	2.14543943163386	1.94272467779479	1.97416951160606	1.80098891728053	2.07911523590031	2.22107587683021	1.64544343501615	1.86424360363871	1.90408712151563	1.48070975522748	1.75564391723118	1.55051162616308	1.89089412141593	1.80218494339815	1.78340636346049	1.78293270482084	1.6955083803413	2.30607846379449	2.09845661512038	2.4552048943084	2.62681290399521	2.44453985814423	2.96151776137292	3.11037660777319	2.75895124215396	3.28196970342046	2.77392250110772	2.89501560506186	2.02275484728577	2.74497265238578	2.35331482130413	2.45735789427428	1.67039622194718	1.557081638385	2.20265593074717
TEKT2	0.237369143270546	0	0	0	0	0.153953164221598	0.280430198238628	0.92557945724962	0	0	0	0	0	0	0.166397952862358	0.0916621966514846	0.103957214675219	0.161943132383232	0.0943626970990971	0	0	0.0779566487562485	0.0676041633647005	0	0.140779964349133	0.135495994614567	0	0	0.119554853511444	0.113035532865079	0.420506116709784	0	0	0.230440368216188	0.112714276095003	0	0.162487203105473	0	0	0.352360797039276	0.507642435770272	0	0	0
ADPRHL2	3.36868594692354	3.50487458939846	3.55310241725489	3.37799826542492	3.13248307267023	3.12529236684459	1.70952003687888	3.15601631374643	2.96756335753573	3.36454301782526	2.20548635393424	2.22876328994261	3.53154365711111	3.56040926636212	3.38006307312885	3.07653515262548	3.31055679946187	2.72207688151267	3.51107581175859	3.56663252282629	3.05308873985425	3.72347118895264	3.53489579289981	3.12441085597014	3.73862734280201	3.76390018076287	3.77641987211068	3.5107087926795	3.62329332105383	3.56053154937973	3.98956593831621	3.53099461041718	3.68214626833274	4.19999421639313	3.84542983285115	3.83352769628452	4.02844538628411	3.31713472122429	2.97092173910701	3.78456679847238	3.64434085388945	1.76129804051788	3.31194916594403	3.47522758852956
COL8A2	0.889524941276885	1.0058454835477	0.417860614203743	0.357952807033717	0.623799453371408	0.31687327968945	0.183641494616898	0.881571438178308	0.937773746621957	0.914482628135415	1.1083036448137	0.435056736151936	0	0.251751808469008	0.204905693334304	0.191974429568153	0.157332220303704	0.0786096980775114	0.0300194630106532	0.0619551843350903	0.0844299280268763	0.119728540203216	0.103966879886246	0.0723242638918448	0.0892350790753159	0.0852836432579718	0.0927917059992746	0.0682451270396908	0.810564026030979	0.494155466596509	1.29674518348004	1.02870351459556	1.34115460657748	2.12454650809066	1.81414431994478	1.58463545277839	1.69464845174111	2.12380522874406	2.1232490191739	1.83653820023743	1.68125584350539	0.0346525434681827	0	1.5831628188686
TRAPPC3	4.44211412241923	4.6221279800269	5.14344240026461	5.19002612684501	4.62852282204668	4.9677634582201	4.91834806740602	4.94535487231805	4.67713046491485	4.88333244394597	4.4354419116364	4.40103650222166	4.8152833765149	4.49791249671214	4.14849488585828	4.29015158720657	4.25168122609745	4.04404433270602	3.90266211742648	3.90175508973468	3.9610398355473	4.2377013734908	4.16298339202347	4.0618625839249	4.2864745934438	4.22059308341143	4.37155189305387	3.98739363559666	3.92790593264013	3.62553936209755	3.87069021405105	4.07388876824529	3.85167909086981	4.47523407481148	4.19730713521122	3.88238872137931	4.119397680903	3.89726947283354	4.10114578420201	3.84901845378697	3.71831778288783	3.69820736342782	4.09007430024585	4.30895784543634
MAP7D1	5.80460345065543	5.93733026647689	6.24820843196826	6.28005806048788	5.72728335043822	5.77080790748875	4.42507655846006	5.56275529128687	5.50624013142269	5.83114253595438	5.78749776463234	4.46498186227495	5.95113315116323	5.91264268014305	5.77906006194138	5.15505701981628	5.16394547992887	4.69673389501268	2.8462265155708	2.75069653648652	2.34166701015857	3.37552048124296	3.47205879835683	2.93961964446867	3.90093441386304	3.86849910795247	4.41308628787333	4.03806738335516	6.12124961260938	5.88299756644573	5.57038095738808	5.53215484965892	5.69654195534459	5.65155690485254	5.59902315385867	6.24305780137249	6.33064444289481	7.09967392520121	6.91165563387363	6.56240882071951	6.40097333645381	2.249721414036	2.76107459896975	6.11675149751327
THRAP3	5.27397831347752	5.27589355559923	5.11004162484223	5.08127144554588	5.40603319008977	5.4262647547021	5.56599617694584	5.21725786345258	5.28989715761824	4.80811728797168	5.14588528612084	4.97527708078481	5.51547277332777	5.57724149211936	5.39283944652829	5.41465986951756	5.50068416017385	5.5283493968033	5.66332184578396	5.63745664886957	5.9659089281291	5.40577457794988	5.50644961187419	5.82514451333103	5.6070373059272	5.50567501730921	4.55020499976764	4.63732042621168	4.85324716724215	5.21997001019896	4.71300289093767	4.49248133336357	4.030071177362	4.10027126046305	3.9118928741138	3.910857357548	4.40592430641792	4.37049910320235	4.74522657373736	4.2622752884488	4.08151006812092	5.87305277840199	5.73944039735805	5.28738733259597
SH3D21	3.38455687196661	3.24244550046132	1.9691044306951	1.37692934016447	1.65765372332049	1.45594395362469	1.14168782326661	2.37402397297041	2.4763946497286	2.65846286117411	2.83038717300435	2.46494527967216	4.01032333075912	4.20475892690758	4.07294612712726	4.17363916357058	4.16004888831894	4.16471388418068	4.39274329845037	4.45101324294397	4.51125295997111	4.23546667736446	4.36790219278765	4.32276461544356	4.15553067502138	4.05114584712241	4.93458254889885	4.37898319647567	2.16532670493605	2.37339486492597	3.69220399161585	3.12037184862309	3.33746134585175	2.8424740515669	2.51624717020468	2.61538098282019	2.87063498379958	2.65022689422794	2.34478021702485	2.81201348051827	2.67948009950545	2.98658204603034	3.67088564594394	2.65303478692298
EVA1B	4.63698996036217	4.76692903120426	5.53809113205962	5.54355465411072	5.10533445834785	5.08233216150076	3.1280392900727	5.54700863658127	5.02915689532843	4.42374622911477	3.99348416342676	2.12465899041952	3.15706150111823	3.38892378815465	3.60182723251491	3.17184731357334	3.19063224197275	1.98604680222616	3.77177996007827	3.98250080734137	2.73525570901075	4.52017077649498	4.13749532659573	3.23230003793832	4.42720387830305	4.55100529317296	6.71996373073486	6.28734854369359	5.44506452174342	5.28838440348036	5.9343891160863	5.93327755428935	6.30466253143759	6.47680289820954	6.63933926143391	6.50203934703548	6.58090673943557	7.24273587093843	6.8297607836843	5.59810313321516	5.30591946413916	1.40261849987616	3.12837754476718	5.78942148533516
STK40	3.90238235055586	3.83928442556615	3.21752698123193	3.1850165317202	2.79396037072005	3.068502285788	2.30560578958543	2.71208507946412	2.93746680885933	3.06264328177136	2.67297742078037	2.19521214242898	2.98678043631267	3.18485630515739	3.11736591109906	2.93089436991917	2.86359160704187	2.39335304342501	2.73893425045015	2.85879464463935	2.36107491326631	4.17897750478246	4.12788086060471	3.80313402301134	4.4317900833788	4.43009120539787	3.02184923743644	2.83654829880885	3.92800071832804	3.5378551428742	3.79637971371051	3.38901743683088	3.55547261534317	4.42334958049936	3.92512594403225	4.06066134981892	3.81273437672341	2.79965722385807	3.45676016095066	3.75405370413054	3.41354940366147	2.86312968039487	3.09467860864096	3.46754034205384
LSM10	3.82457439482521	3.73835712357566	4.7327955948752	4.76249764901743	4.27671253264857	4.35298445802064	3.68654534808048	4.69553733274711	4.11244159197613	4.23500706420933	3.8829853431688	3.75507984867944	4.48239656364151	4.05644480101967	4.05375432226871	4.00703399665106	3.99024694955441	3.56387807770174	4.47490972498662	4.39452786093829	4.16243564122248	4.77138910461546	4.66514828356007	4.08357931526509	4.73665357762561	4.74812306172283	5.54227972098889	5.52197097829023	4.98520439242857	4.85795114595587	4.80435821969272	4.47666682821823	4.69739019134317	4.98766648916365	5.01879438557081	5.03019480388584	5.48406721951504	4.54855992669525	3.81185117785246	5.16935582613701	4.70043971814109	2.55633621666955	4.41773101966153	4.22347661137001
OSCP1	1.64628710152252	1.883792834707	1.92528548754902	1.5793056783788	1.3588632054484	1.61260255994886	2.20772421509267	2.6308574078557	2.55070369624789	2.15070913723832	1.62442847674627	1.70687971873259	1.98900817770465	2.64534658926315	2.22796590191096	1.78098194027603	2.09105661262748	1.85466595551755	1.00461644370038	0.557274796700069	0.687832010330996	0.479873110792817	0.572496813934394	0.523879063209588	0.828446358948623	0.584946150084706	0.41385075531447	0.411033518890688	0.524720664723131	0.934592738786438	1.10016359012545	0	0.881937863765186	0	0.417800138199394	0.381854799162327	0.164821025955124	1.12675485015181	2.5707713530565	0.604586615454263	0.146702138268504	0.40059694771913	0.320291728120994	1.48316311239064
MRPS15	5.08647807802971	5.31563505954731	5.58318508800768	5.37756107354023	5.37248203140186	5.32502655956802	5.26286157263816	5.31317327978921	4.99503219247754	5.43109137775115	5.33737570860336	5.09208055384956	5.90727766684809	5.86610186095216	5.74123236084031	6.04889006385332	5.97715625862498	5.79544228409368	5.8939688694671	5.83706272749477	5.92088397909304	6.01176620823734	6.13382858180976	5.839894100544	6.23738015765315	6.20462004833697	6.65724698304138	6.38602973493552	6.48833504646373	6.33220845274977	5.99241496343545	5.75919046232768	5.9264952597587	6.08898747319998	5.92806943405788	6.26776611650827	6.21724622898717	6.06644443728626	6.32115424216387	6.4689253789349	6.29344773783772	5.53687972550663	5.83395771951424	5.31635937860183
CSF3R	0	0	0	0	0	0	0	0	0	0	0	0	0	0	0	0.0382469472186927	0	0.102826340806731	1.47409333814236	1.45484443267928	1.32519642235614	2.8603967293699	2.94105559030732	2.5166959787449	3.42157475550751	3.50282703153218	0.526205059765391	0.400465793028255	0	0	0.113165722879455	0	0	0.0996791087793213	0	0	0	0	0	0.0465435843732527	0	1.9637404430922	2.07382708693354	0
GRIK3	0	0	0	0	0	0	0	0	0	0	0	0	0	0.0161462652086217	0.0129323798783749	0.0273848076230031	0.0155645072937587	0.0126770628460902	0.0142364585776282	0.0295562119165124	0.0136040103599848	0.0913014768515709	0.0301997487264499	0.0615884795192542	0.053281946787061	0.0205418840772373	0.0659433804529435	0.0163909130169538	0.0182134098103336	0.100805052064235	0.200961283076737	0.0388565669707437	0.0648816102597153	0.173784973415105	0.148016473407434	0.206103049856397	0.144884325506706	0	0	0.280077367680146	0.128714532573656	0.0488782792316155	0	0.0879153352295852
MIR4255	0	0	0	0	0	0	0	0	0	0	0	0	0	0	0	0	0	0	0	0	0	0	0	0	0	0	0	0	0	0	0	0	0	0	0	0	0	0	0	0	0	0	0	0
LOC728431	1.60099282309185	1.18040250682865	1.65147654178321	1.4029786089218	1.51520781903582	1.21426160615507	0.42493283450244	1.54441119706216	1.12638482499491	1.20242399074153	0.906417314012681	0.375030531803079	0.759137933189451	0.112611666979299	0.257505516547785	0	0.110642801083216	0	0.365358836890628	0.460172186855953	0.141843436237169	0.55912075180409	0.595800571151117	0.359265893148478	0.285115722971339	0.39513959492826	0.302047596928244	0.114910415480685	0.452406717638299	0.563151295283208	0.842653057592748	0.478366134166543	0.320035191891169	1.07521085546661	0.428988138115168	1.07949075726527	0.465746748782382	1.49054445948755	0	0.288149452241632	0.153591347462187	0.220608560065929	0.542763214169629	1.49344751507197
ZC3H12A	3.85236845538715	3.84803698086061	2.99637428326694	3.16582513350284	2.9328813386499	3.01465879837298	1.89792578496469	2.10559092360996	2.58852875952031	1.74015906931175	2.15425266428486	1.30690964458534	1.23802251782572	1.46545735171616	1.4154882710497	1.09102952332389	0.921592474670567	0.883921835064339	2.42951420207634	2.18382313049545	2.09743887646021	2.28410543021164	2.30638182736466	1.88130830599159	2.50323677565262	2.39514508015832	1.36455002132504	2.29011176640676	2.72569753694686	2.27080399997971	3.09166429517022	2.7286301947974	2.8667932699335	3.71736386239891	2.8632863158736	2.8899115413325	2.99134134201367	1.98949872778039	1.3606002579894	3.08719803997798	3.04464066798825	1.01453383329546	1.95606780722784	2.76864591333978
MEAF6	3.15806067806249	3.15280807299603	3.52184224262766	3.70200363940445	3.41916266310018	3.62489632220904	3.35017189681346	3.78378140753949	3.35258199027776	3.29054236266025	2.65054630052386	2.42202304097817	2.30573710351174	2.86119909056401	2.97466146170226	3.16313640287667	3.24262689359465	2.7659738528751	3.40674617501922	3.72875860741141	3.58111017522555	3.64378693875072	3.52568053419503	3.6743137531393	3.45968078989837	3.5854433189362	4.29698593163197	4.46728600257472	4.18756982205622	3.91558782342299	3.63133714412748	3.10825680156701	3.44916515681218	3.59465603110422	3.0888149462126	2.97376187363397	3.42799361040698	3.29371331162898	3.47331935591744	3.79842384547786	3.49450521600238	3.80520989558233	3.97065122119178	2.24678809384436
SNIP1	2.69072325858308	2.41119029698096	2.60184149172943	2.70798191056292	2.46956563116258	2.68302266506368	2.41510422238153	2.91254448491681	2.14338688769135	2.18080666453995	2.6441539313053	2.03463127563563	2.51130103930427	2.45273774688745	2.70858014305994	2.51178680373348	2.54202769551703	2.25556115890035	2.78143735465944	2.88258827481541	2.72159139877538	2.81229079092101	2.90366497339684	2.61803657015019	2.87343525329475	2.77735237940835	3.81755163257543	3.64399468185114	3.40919267924447	3.40341907465464	3.1275424894238	3.51965512175578	3.63713491084374	3.36004816948647	3.49227622481919	3.13594850999119	3.55371683203748	3.48457641700068	2.26848529723561	3.61496891710445	3.30491546540942	2.40313408277177	2.93089058620794	2.38062140853926
DNALI1	1.23000621289674	1.29392955998811	1.20374617591139	0.76050881792048	1.92865456990017	2.25040681732328	1.99091493620823	1.87426187956279	1.9160829547287	1.67165569936008	0.73520587614519	1.49388810460365	0.232002492134735	0.318120129653521	0.410736190462501	0.434921206746978	0.484829015383737	0.330255488319836	0.558206887722504	0.46377623848225	0.588381480706958	0.648876794064437	0.575848642434754	0.548433665318564	0.633487010535138	0.585863422864635	0.548351786800943	0.274107765578104	0.948739877725481	0.927919961314577	1.16319599218662	0.961097269112933	0.94373757981172	0.952323873812304	0.94180644924854	0.715948705734533	1.19315984788631	1.78290755045626	0.717370004594111	1.40108430150501	1.34200851146781	0.587797014608957	0.51331185041839	2.2250188256843
GNL2	4.4364883547324	4.52615021143511	5.12670034347759	5.26856539200414	4.42152628386889	4.64647374794487	4.81694267700576	4.27132855685716	4.63180857410827	4.45238457602946	4.48599992698	4.60610461220484	5.42888606377304	5.50155060735726	5.35869866730606	5.44346078338979	5.43741751967523	5.16802821410108	5.06833116130602	5.09243157299902	5.11903240592133	5.19004983887185	5.19164555275142	5.1394776809838	5.36958513293563	5.22081747865339	4.16905110482214	4.40165094375358	4.2069166725386	4.62160649256744	3.6207036979639	4.12415440552941	3.61307189742526	3.95302306200095	4.16214557128867	3.21726329283766	4.01331932318634	4.05265064341027	3.83203933265197	3.6506956389178	3.58371162289366	5.74287932701528	5.35906779721935	4.45446545619504
RSPO1	0	0	0	0	0	0	0	0	0	0	0	0	0	0	0	0.0511036554166495	0	0	0	0	0	0	0	0	0	0	0	0	0	0	0.052918176212374	0	0.166552208765187	0.193733901718993	0.394614013165265	0	0	0	0	0.326170300081984	0.30223715209888	0	0	0
C1orf109	2.05832342328147	2.20996796504477	2.82356187927992	3.00174100334252	2.62321605119266	2.65496934923118	2.36875158970888	2.00932208792472	2.05353191635378	2.57629477158296	2.32826777409794	2.84354976464476	2.62079048458447	2.57184424509527	2.48492437266108	2.83877835083656	2.93967041561539	2.74179485889288	3.22261911274616	3.1914963256301	3.34314342242831	3.31091882774043	3.05277408880627	3.44884678300673	3.24027768899438	3.20744935773335	2.64654747814943	2.66017563853765	2.5759875282272	2.47776538884783	2.38425431228654	2.53746257008825	2.38920884683143	2.51624717020468	2.33075055536018	2.56648153025611	2.66187498662986	2.36623547506378	1.97265222121998	2.14675296237497	1.91623203434404	2.95454251565372	3.52218132648105	1.85070742688509
CDCA8	2.7686056890183	2.8910049844763	3.2349902089438	3.14179897710115	2.61649179646759	2.86275884255241	2.63539686502361	2.90335647657104	2.36496456794143	2.34163854806691	2.28173978725012	1.86252677252781	2.90597467447284	2.92522471114683	2.96658735370717	3.53155613301698	3.50152831560649	3.26175795789445	4.40932983246553	4.36631521934381	4.23853467157031	4.35031336246838	4.33968613191923	3.99317617011024	4.33438950083091	4.38039006499632	3.56727771623319	3.45657356488939	3.3031304757825	3.60643038329611	2.63558260400619	3.20540189735882	3.01330145511303	2.76854005745443	2.91167624416911	2.91434063965133	3.59297123276828	3.35398943094999	2.88118690442969	2.80395233540348	2.62188073643889	3.56822672166634	4.45918896315655	2.53775328298384
EPHA10	0	0	0.0476957016483998	0	0	0	0	0	0	0	0	0	0	0.0272565514159029	0.0645955252913134	0.0649787062449205	0.0775963133895231	0.143548847812245	1.10102472791366	0.95945116937493	0.950620700957554	1.37203828738256	1.34777335839378	1.03466648710877	0.972663983601376	1.1475216215352	3.11611851927465	2.76636617799692	0.0903430460769654	0.071884833355672	0.16123759778764	0.0652323110959715	0.0278384260059981	0.382587577261791	0.139753683863488	0.152629952503211	0.237595533124692	0.190852498176929	0	0.602909106496192	0.560218973373364	0.223847572627659	1.62492906571038	0.145999539624248
MANEAL	0.135986585194112	0.0381131897191958	0.263447919144772	0.27988725484113	0.200091234806096	0.419238995507537	0.321849610142334	0	0.287556218403504	0.682086024593366	0.578030555625787	0.355388451831104	0.780438612877491	1.00667144236292	1.34106349355157	1.73005297752358	1.3957318793057	0.885540004784031	3.21973851445202	3.31138395160935	2.90775403061057	3.84738563542592	3.54948435593782	3.09880187653892	3.39863630868433	3.43809320284286	5.03413646355566	4.76614988220636	2.75894271687236	2.71550464691621	2.742152845063	2.89046031212376	3.02643535658986	2.73642303882403	2.55512899380031	2.74371529853185	2.96819768266688	0	1.21711281374383	3.10413701726954	3.26208281502913	2.01475519260884	3.3988031938666	0
YRDC	3.56136279914031	3.39651847375749	4.65762857334763	4.67776191779934	3.80469378839813	3.78062506357708	2.68871301651918	3.47392974563665	3.3479419810477	4.11377549869033	3.79292821390847	2.86573277603665	5.13401963853911	5.16568285774818	5.28670375634491	5.23609457863788	5.110204531494	4.52534853671551	5.13578520192603	5.17024556472346	4.49223135343774	5.2642436588042	4.98037724564051	4.42702280918253	5.4461602676243	5.45727580271965	6.30964551100189	5.86684617528408	5.93516504960369	6.00261026774745	4.87584394120312	5.58092030271408	5.72366776968084	5.18382789336639	5.49822214101314	5.57969608006833	5.63381188746502	5.35782644244846	5.90824849419507	5.79566046614433	5.57718709971601	2.96272668834469	4.88318090317329	3.94199832697826
C1orf122	4.34125994884108	4.17268752036827	5.31956374541803	5.38609700820221	4.41209726826409	4.40518912660992	2.9564395850646	4.54013268930408	4.06525347729379	4.7524970610731	3.80716942076987	2.85463404313388	4.33992124532512	4.33831743886689	4.57815980972911	4.08857413695524	3.89723074302525	3.2639057708893	4.83297606709194	4.8799262700718	3.94579495674006	4.98429768322323	4.78333616281481	4.05581168817051	5.07266750161395	5.24031432933371	8.21237478756727	7.6940444130862	6.96669577992576	6.95671882015559	5.99692649305141	6.18626085448875	6.53207222906776	6.53614928397369	6.53156860881496	6.38947732885635	6.73535970249025	6.34799688543151	6.33434301574482	6.99311954653678	6.77757752220378	1.50643437795785	4.45743669777237	4.4280016529923
MTF1	1.93316847597551	1.94144064683515	1.97173298863895	1.99890313490737	2.04522627063906	2.0597221351781	1.88097148941764	1.75837567254866	1.46024978814707	1.96508977725314	2.1980257517678	1.850991396385	1.7541264133927	2.10960795286826	1.84410841679322	2.01254006960035	2.05200194684905	1.76342857224959	1.73288565978811	1.83075425782173	1.89968609175917	1.92033522733083	1.90626721669131	1.94928465741257	1.82025249968643	1.83962506913355	1.30215524859943	1.2420048793057	1.00156447554478	1.31203777844484	0.582088677186039	0.95162658443916	0.666177580125038	0.907675977334254	0.762325000879471	0.466485127327816	0.778024337104451	0.660585490029355	0.861296376312843	0.851799803403057	0.954651199526826	1.71872328212525	1.83512774549064	1.42023984402628
INPP5B	2.10168705056343	2.10535289854798	1.50782507915757	1.68165615296446	2.22120892610353	2.19270548953237	2.1106472104986	2.0293574686302	2.2186385958161	2.25833801116904	2.15719896941869	1.79018399895933	1.77246845318593	1.69396638226993	1.52836627658257	1.33439665224968	1.65012577246202	1.52675493050504	2.51092901533105	2.47916587651375	2.58297983779129	2.66757199529985	2.52167141464817	2.57177144960279	2.56913863856444	2.61703277300922	1.82870875081155	2.01625739609019	1.96412873703479	2.03852046517507	1.59574711265109	2.02017858324755	2.01305127884748	1.97117748830843	2.01574732184828	2.1179110983288	2.40013894738105	1.46668975944325	1.31542131594578	1.55618414257566	1.73721948615156	1.95859400926693	2.97916564408097	2.11106470772076
SF3A3	4.74681794374251	4.94356037328699	4.98348617379495	4.82921024952585	4.88314668208603	5.09068832386005	5.00920830707448	4.6502360867643	4.79168906689809	4.87980867224478	4.8066076186108	4.51259351964481	5.47433869212426	5.40870506866391	5.22169924596939	5.38675922368652	5.46580146128723	5.32392844683313	5.20188082314926	5.28509885108823	5.28213952119285	5.3383780595269	5.39289095179145	5.31409467305823	5.43385413503035	5.41438250231808	4.50341234465764	4.48764712576773	4.70705537483355	5.07683697015238	3.36266345079217	4.28792288225191	3.80714880804327	3.45341880620582	4.20568183629959	3.52703279091308	4.25718415372026	3.92454650073961	4.33363124933671	4.29682445864937	3.9575432007571	5.4436331713613	5.33175178665391	4.98878010596577
FHL3	5.43503179222731	5.54104084297328	4.79850679473997	4.52432073952472	4.22928797095037	3.95327455270357	2.84626262678182	4.14320564059543	3.96004828297139	4.09607627464221	3.81337076625331	2.32832522772473	3.24353961033652	2.76382796242871	2.90869572002747	2.58812814516637	2.34906515675181	2.01796465388372	3.30415324412063	3.48177683262937	2.90164698032004	3.28234342442051	3.37910106570026	2.81018806464636	3.17587265818143	3.19066226452512	4.02954122937972	3.4067815429602	4.78090322506338	4.7478653541979	4.62019342779636	4.62043392242975	4.65989031681626	5.02070664797377	5.14821827215415	4.70224196077508	5.00854067170295	4.25245350626961	4.9001084392491	4.46031008356594	4.17167921347933	1.12921046817024	3.00362202413234	4.06113677786631
UTP11L	4.11728777287953	3.98285671175612	4.51496174647273	4.58656660683547	4.15243493563476	4.12984349813156	4.53560509780631	3.84609209367431	4.09067562257036	3.27265777555446	4.04532064404804	4.06948736159701	4.55666238606254	4.4248952221311	4.30243604124151	4.48081443090003	4.51363601842232	4.44872258496336	4.15097390453021	4.3049855345098	4.39755656026464	4.36336033956393	4.29244311779566	4.4582638747259	4.28492864123184	4.2886464818065	3.59116476072701	3.5609594583376	3.71239768514852	3.98334935758198	3.0844163891164	3.36040360946507	3.01345689993887	2.80060796724556	3.19086608533511	2.79543449126729	3.39796720621774	3.91597017914445	3.35433226013537	3.06293334499368	3.07855006271193	4.77103513060407	4.52415772880322	3.95159711933892
POU3F1	0.264803027217805	0.176880591983115	0.0909699250654942	0.247490082743607	0	0.0765060106390184	0	0	0	0.477867947565932	0.261977244483712	0	1.60277041349556	1.60048385792724	1.70012895035609	2.01200721824031	2.06740467293336	1.43598055803863	1.20532369241741	1.24030211599066	0.881520538374244	1.39961955868142	1.4540495202023	1.07201659422416	1.25508372646673	1.37080595572827	2.88292275836835	2.55771396402525	3.38460107628755	3.09733773737979	4.31479801821977	4.8841485350165	5.13531322798636	5.66530180379567	6.01991092108677	5.45740386350461	5.44267814822229	0.630794052113219	0.901648910916347	4.84891332790497	4.73872460933488	0.104805627227922	0.669493977865209	0
MIR3659	0	0	0	0	0	0	0	0	0	0	0	0	0	0	0	0	0	0	0	0	0	0	0	0	0	0	0	0	0	0	0	0	0	0	0	0	0	0	0	0	0	0	0	0
LOC339442	0	0	0	0	0	0	0	0	0	0	0	0	0	0	0	0	0	0	0	0	0	0	0	0	0	0	0	0	0	0	0	0	0	0	0	0	0.380660747103936	0	0	0	0	0	0	0
RRAGC	3.23541153151638	3.26303290302568	3.99381020234584	4.03772484335352	4.17432651517391	4.24268633680264	3.79190781725219	4.60809363038835	4.57174354369009	4.98518161776791	4.93598769643686	3.74626976444209	4.81983165242654	3.83402347647353	3.74325643599498	3.99169870001051	4.13681480038563	3.48623811497743	3.97372147080481	4.113967146433	3.9897021662835	4.10987034416654	4.02033328889227	4.14173522815515	4.28933282755252	4.3283553899629	3.3116934665789	3.19771602003274	2.33209206139293	2.57826247996957	1.75298402687583	2.674593977178	2.18451516954124	1.94429249857901	2.52169653767849	1.45547583901025	2.10069513432299	3.702469160772	2.74730360703832	1.83549160504532	1.8817938101066	4.37493513636941	4.19788111375108	4.35333740748367
MYCBP	2.39470345239102	2.47697523511051	3.14885440440269	3.22037020117555	2.30633516019798	2.71793409760036	2.64665806639167	2.00383966819559	2.23578219362688	2.71791436245502	1.71896433575954	2.73104200698205	3.10998230554413	2.54964699420187	2.76935283148996	3.16254843044812	3.19247352228547	2.64049830762734	3.06828902201255	3.0159149885236	3.11295529208132	3.17901414257305	3.20864210901517	3.16718127349689	3.30714287244184	3.33643336321663	2.54615857491931	2.70202137630424	2.6882676563438	2.73847818804724	1.86667459666996	2.07165971402993	1.93863207242024	1.69792057206744	1.7091450352989	1.90946207048727	1.97444120627964	1.94159464067475	1.60222406136591	2.12828680129188	1.93540317041981	3.15515662177109	3.49577189968113	2.00327120632673
GJA9-MYCBP	0.260189493443562	0.0964749351206502	9.34220107255713e-05	0.23275284076896	0.0148021735388914	0.350137377088281	0.631842790436228	0.000186508214865537	1.5589728880854	0.383166231038672	0.00165676264868588	9.63066340445847e-05	1.15803320186662	0.142023873959974	0.387333863126611	3.10077998256069e-05	0.296048549137007	0.643802635940842	0.379522265475626	0.36072609897945	0.349434353175615	0.138298098714175	0.0774252729615053	0.0763910787566145	0.102924006140075	0.416886209993503	0.100575789422688	0.530554223806651	8.67034031102535e-06	0.284511764284926	1.15508755121763e-06	8.564605822952e-06	8.44803675092216e-06	0.173919258919907	2.05389260172223e-05	3.46584565432704e-05	2.20769682416659e-06	0.00224334809438541	0.021432679149854	0.0882207189898973	2.03373843751822e-05	0.664946976719527	0.401639203545664	0.400617712785187
GJA9	0.0602354407230399	3.37266419011682e-05	0.115577447950501	3.80728660479463e-08	0.193743992930096	0	5.64705469807031e-10	0	0	0	0	0.431293468839431	0	0	0.00418056590686343	0.0573881613090645	0	0.0249912201264647	0	0	1.82412907497003e-09	0	0	0.0861658016978642	0.0300101372746022	1.30093072369961e-10	1.51592621895902e-08	0	0	0.0361261616706579	0	0	0	0	0	0	0	0	0	0	0	0	1.52422093237208e-06	0
RHBDL2	0	0.176174665370453	0.147525528925307	0.141793746524482	0	0.345923166647339	0	0	0	0.407146054292207	0.730422584356807	0	0	0	0	0	0	0	0	0	0.107935683622968	0	0.0544666244279269	0.07465052062075	0.0580975634299214	0.0557529073277056	0	0	0	0	0.148737611370313	0	0	0.0969932719053064	0	0	0.252697824137892	0	0	0.0779462609843363	0	0	0	0
AKIRIN1	4.95979333457283	4.99859719897304	5.1235999858918	5.18529569588892	5.07469809110664	5.17848360027888	5.1665989643284	5.20270372456057	4.96173444300974	5.26142550519256	5.07889585205691	4.95209589354052	5.62369423835354	5.7421382901289	5.74777675660324	5.97244452587732	5.97678061882331	5.61138192159343	6.29684647875668	6.29708500837887	6.13453721351363	6.37664809512397	6.23261087551431	6.18949645667412	6.16334978565321	6.16440013502441	7.20551958780509	7.02562683953227	7.02728677617371	7.00699361763763	6.81964263980289	7.52607663876789	7.5635242501969	6.88179919280497	7.20756102485114	7.15998230905189	7.34412721371026	5.90166097708472	5.89259017208941	7.77243335009897	7.46200322443658	5.81773580379833	6.28990637686505	5.1237158523813
NDUFS5	7.68713769349287	7.73207921586256	8.03832094231409	8.01259660645447	7.97093990983595	8.03579434000759	8.13144543809559	7.9090410122572	7.90185643495385	7.97839014239084	8.06304987183146	7.80703929799477	8.70400736072149	8.66268261549702	8.41309898491526	8.5451382409987	8.53870498887745	8.28288455506105	8.10034170447985	8.13226322392994	8.24670735081692	7.98809953824304	8.10797550097636	8.04983766114501	8.16148967738335	8.12628631458008	7.40546486294276	7.31753923974734	6.96164647789327	7.42070976327841	6.03531818433537	6.98243463594421	6.29133096428232	6.23575003250613	6.87212693683097	6.10156183773711	6.87549749123928	6.89273101498314	7.06868155775738	6.64763974132031	6.52513551696687	8.17747933758059	8.17584392270271	7.63047828007794
MACF1	4.96779572992498	5.02136867825973	4.68755904891004	4.70398106865084	5.05000533193943	5.10175931610772	5.31362316734264	4.93392665937627	4.85222861096017	4.46787287219257	4.44060011622616	4.33446101342342	3.77952238674377	3.77264580309269	3.73728655810689	3.79878671329432	3.72689659448049	3.72787690084794	3.31050590466976	3.34517350977063	3.3467413551998	3.37225843491348	3.33887790457288	3.2767259302259	3.40320090410295	3.3472588666607	2.29569951811562	2.2718559103733	3.70502684671414	4.27111188269185	3.08141462382705	4.00270252037982	3.58981141625662	3.64278242517432	4.11048852987025	3.38531782605948	4.03546555646279	3.71728708275245	3.75493024804993	2.78718168460358	2.73027040477534	3.03560103755487	3.30246382504194	5.18793398305576
KIAA0754	2.8837087828136	2.94910719691013	2.94924729912078	3.02164495272569	3.84496807727996	3.80826147405395	3.76473892302338	3.75594509079167	3.4924300589612	3.14513940079113	3.04551461444817	2.75544950941769	2.59948681242406	2.46010297137181	2.60291290611678	2.15075787106345	2.25728222977829	2.22715882906554	2.19739049421364	2.00976637443919	2.08323039109889	1.86320899162345	2.07888646134241	1.98010940928486	2.01483373129856	2.03553241885156	1.57145353290655	1.60920652037565	3.09590923365502	3.13989182917645	2.59616231858247	2.37079758788868	2.41280049021906	2.40256938713215	2.46766293071073	2.8446367267821	3.06146516393233	2.95714569911784	2.62002564438577	2.38341123147843	2.47200679294824	1.54763243721217	1.78364522962237	3.7126287936858
BMP8A	0.249325187347256	0.161446585496095	0.578759059211704	0.648283196353696	0.446744281210197	0.483842084044597	0.456952250838338	0.411331870858864	0.441772414602726	0.481180089997594	0.138325625646453	0.568482602929145	0.635004877293479	0.675767163191706	0.741901832741235	0.818776952127802	0.491242546853686	0.742457279062968	0.779184904239536	0.946890277554612	0.738559468492273	0.637559242124455	0.588092636252002	0.532755811035798	0.729316960542659	0.747669250882094	0.68703201337088	0.463968703956267	0.313236562775502	0.438384414558003	0.696072179600952	0.516161426846895	0.718349788592019	0.94386657997194	0.907842844719593	0.684258602885204	0.67696421153695	0.187074732347113	0.524219173468785	0.640264605915381	0.485397972980881	0.251559137706125	0.561879399532071	0.273217473103495
PPIEL	1.11041670026871	0.814513509683611	0.90545719140242	0.763384377606113	1.45742619088799	1.4680306341942	1.74179485889288	1.55996162210859	1.92128017004064	1.94689925829324	1.47559855699084	1.57402882640767	0.908112713786741	1.84920666004134	1.82720117502257	1.54064231758895	1.5882912830006	1.58652457437824	1.46096268574886	1.09963185001446	1.32228583889908	1.19637412949818	1.27915033087175	1.30205578809862	1.26234896288378	1.1668760924852	0.462134008108474	0.880546831820905	0.302970566167845	0.675581107235762	0.698473650403524	0.633020082509287	0.630742806462653	0.644984974333611	0.52674391511581	0.489093821775423	0.661529804620536	0.385859502309499	1.38864142814668	0.497994479115109	0.296922518942989	0.848163608350423	1.19424468063773	2.54773853668922
PABPC4	5.69363191667469	5.67439002918634	6.12401168352474	6.09621546069226	5.5245276112272	5.70015670020156	5.37741531346574	5.43742084893946	5.33382084957494	5.99408863558649	5.92641223602943	5.37585962232592	6.09523665582047	6.0548810284118	5.974884894823	6.04904912939451	6.09674466685235	5.74996057737474	5.90163925790899	5.92332273090659	5.73311296730546	6.0462967844374	6.07937171050534	5.77346101547925	6.30580640326558	6.32317368486717	6.73315093881719	6.66355810421727	6.83568411027067	6.68077442549246	6.26844562247914	6.17993893856907	6.18639556860203	6.00180224263399	6.10961547430231	6.71863561627134	6.66803400407589	6.65778003814414	6.54435246126033	6.99980837933979	6.78761529739246	5.98361157725986	5.94583006407671	5.65368203089675
SNORA55	0	0	0	0	0	0	0	0	0	0	0	0	0	0	0	0	0	0	0	0	0	0	0	0	0	0	0	0	0	0	0	0	0	0	0	0	6.66667139084296	0	0	0	0	0	0	0
HEYL	0.334840542930959	0.389220964019898	0.933827164618275	0.687520306147512	1.52871133100596	1.73143525664493	1.32631298816496	0.204389910807174	1.16419414976006	0.3495124838635	0.638654969786532	0.466126951269414	0	0.0726767271230453	0	0	0	0	0.18495180867671	0.279865865578928	0.204731699937167	0.626763385393119	0.677614678675916	0.607861956180635	0.483128020065205	0.702545846547812	0.148119329198918	0.177973904768069	0.636556413529614	0.472414985011998	0.714446876361333	0.555609059481549	0.753609670416913	0.639855421067167	0.683639868115043	1.11062382708142	0.646900870000528	0	0.265644523572163	1.20902283238805	0.947436504103761	0.211757341523842	0.318828166216747	1.66175415952234
NT5C1A	0	0	0	0	0	0	0.204596496335236	0	0	0	0	0	0	0	0	0	0	0	0	0	0	0	0	0	0	0	0	0	0	0	0	0	0	0	0	0	0	0	0	0	0	0	0	0
HPCAL4	0.0276920948170399	0.0251263414824163	0	0	0.0571424644078465	0.102160508906243	0	0.197605003538207	0	0	0	0	0	0.137064484197952	0.163078743850053	0.252603371577925	0	0.082080011802159	0	0	0.0150740331336416	0	0	0	0	0.0452215168521794	0	0	0.116973913853645	0.0191269988924405	0	0	0	0	0.0747143585514771	0	0.0551681608504066	0	0	0.0946151075986953	0.141857819781962	0.0362087512303711	0	0
PPIE	3.49611716593643	3.56236455196523	3.60880924267552	3.66323074786037	3.64582844787349	3.72804022050091	3.82946397800267	3.64760232900762	3.40126046233247	3.38681508421497	3.78523666080553	3.00662836054967	3.36093871160437	3.50830187235331	3.61126682507306	3.67176890785067	3.6456094411835	3.53426085593167	3.00361302986955	3.06005084336613	3.23180102277716	3.5366248900418	3.41954293644748	3.37649043503437	3.52443985109747	3.39716907708165	2.87824665216222	2.96707267065729	2.49254286024104	2.74934976252814	2.53644337001767	3.05442480758506	2.64596214087799	2.67076783682173	2.8487701441442	2.28125016622581	2.78220934182825	2.32331530037779	2.62214789828209	2.5069420885037	2.14349138017309	2.79860425402913	3.7899900186681	3.65634763143888
BMP8B	0.121703485294539	0.110749024160166	0	0.19309801307814	0.0647173321429201	0.196336356020063	0	0	0.493431118446137	0	0	0.27342637120363	0	0.0793745609153078	0.154721885677177	0.133015407936991	0.0580634735345873	0.0315953527980673	0.33582851012051	0.241621780215908	0.162541341099359	0.193829765374721	0.191466636277204	0.257439137604424	0.324799084851221	0.171952326168005	0.135872356570606	0.0408953756349871	0.309994530491726	0.268403251628762	0.75626328390424	0.46165532667015	0.66216356288494	1.30055720028567	0.906692836654857	0.700895981524174	0.675611817153698	0.274750678083077	0	0.884629177416068	1.02572338948702	0.0410221446610921	0.211616565446517	0
OXCT2	0.254163467944512	0.477925957349936	0.901579407821741	0.502185968489794	0	0.789341142375971	0.43119075500061	0	0.376702681782699	0.728830426431824	0	0	0	0.0863258891315799	0.13602150846221	0.277151610677493	0.164085995721866	0.132588423664675	0.149561142095314	0.29616604899991	0.27357914609168	0.534931141961736	0.51255458509982	0.311358955014469	0.457075216983381	0.637862458181768	0.838516977401302	0.2492717824734	1.75479345675485	1.35082535217309	2.30463661506293	2.26583592247673	2.00718114615825	2.64539962464744	2.6157387958436	2.36223982472254	2.36407090355461	0.5439362959859	1.55313928952177	2.40824990730982	2.14135104025406	0.0878704044305013	0.579487195117955	0
TRIT1	3.11071735847621	3.0641033650429	3.07473490664067	2.98995097616581	2.66475132959883	3.01224505876869	3.06520866250115	3.11720131715182	3.17756225557918	2.7102190442909	3.10007946708269	2.57900631897568	3.33226395916691	3.13079087550187	3.37128005402265	3.6407712973281	3.70868387032223	3.32644674542704	3.05768940181291	3.18957789623167	3.17579283599395	3.23424531604793	3.0355711272393	3.07851249048274	3.07187419588559	3.36054969378604	2.93065597672875	3.04751919457974	3.02372197891489	3.11040667724928	3.2196161705934	3.21182679014793	2.51856535217452	2.5783784281616	2.58458013586974	2.31335325164599	2.5776390987323	2.49552632672976	2.98901908062977	3.11327709538088	3.07346037136096	3.08423778606768	3.39881960775982	2.88781378089971
MYCL1	1.06915907772303	1.28897272125301	0.660779877754145	0.575862192856758	0.879718311402013	0.605455456893154	0.538124912616156	1.87482056807846	1.70515074054964	0.955750976907073	2.11755209575693	1.29391190827579	2.07193767639927	3.06363581599347	3.16153945920544	3.44173178661192	3.44158440096348	3.10900611105923	3.27923652287	3.19870472774296	3.1176086113456	3.14195588558364	3.12936545430626	2.89033967828991	2.96678482174747	2.89384367600179	4.89826640747908	4.70062836592743	4.64108355271206	4.67498032590306	4.69456265354231	4.66254163350768	4.87076911074269	4.37523409513446	4.57353207022548	4.48570374651481	4.4867594163297	4.51511949012419	4.81559079840117	4.59381387787746	4.27706975880611	2.26477360798133	3.41059482945426	2.2888930134476
MFSD2A	2.39848445375266	2.61782740540285	3.92093160395038	3.59209818765818	2.05872517243123	2.20929427048498	1.41488781190318	1.77170813512414	1.6890083554843	1.98878283213571	2.19684621454613	1.52659469837564	3.91979770557214	3.57936119789094	3.38321766799011	3.28905094870597	3.36775685110906	3.23233074092661	1.20994613728239	1.15593700392373	0.8827995366078	0.532862511615027	0.87677977551989	0.5516488994096	1.40524087374122	1.29116148815093	0.590889404116385	0.790712827775367	2.43380073402017	2.69572216902688	2.10921344047382	1.60716694703112	1.74449696755456	2.61364480103303	2.46750382427008	2.00062383071152	1.86492501155672	2.97082237107313	2.43642039230691	3.0187374235445	2.62465773997994	0.55519477911573	0.452856856664723	2.23816318711356
CAP1	8.04830703677336	8.11590718743978	8.11223097210249	8.18191751480405	7.10285755883216	7.16269343221124	7.18422077606954	6.91981677005279	6.96598047784681	6.89623551452577	6.8638641338615	6.64608631444597	6.51266778311175	6.40224294953654	6.20127118164271	6.29513157465058	6.27354386309381	6.0478328129856	5.93097382556291	5.94298594326816	5.81799923009694	5.9209768461087	5.99506612187726	5.86760987281529	6.15412139756005	6.15394919315918	5.02994754024353	5.19370078943677	5.54716908585164	5.96366600815017	4.26789530343837	5.14941383877683	4.63508685983882	4.60814686996942	5.16202872108721	4.48422837739852	5.03019480388584	5.94080102090758	5.96476133984262	4.76702970683543	4.44361328149274	5.89544319968624	6.18933435455273	7.12668382589701
PPT1	4.07651634037762	3.96857003435501	3.98577364213051	4.17239150332862	4.63586464935635	4.64503294887565	4.67280435323196	4.46682285914239	4.52368113029022	4.24565537875662	4.16534117787019	4.08105835631847	4.64956372803489	4.72189757808698	4.60316342151814	4.5823512654848	4.69550949390611	4.41781876723877	3.94868493996068	3.88918146943751	3.99160800839316	4.0608601842443	3.79284494326981	3.89409987425165	4.10781338836446	4.07239739783121	3.30945852752275	3.69601607675047	4.53332661717148	4.66914585098714	4.17056605679207	4.29719141656586	4.11192437139134	4.26374055243619	4.39305918950469	4.04554781397482	4.52817746187494	3.99198887488049	3.53699780472863	4.48437018144599	4.35333034934055	3.64914406335971	4.25757641795478	4.88498369509579
RLF	3.0469205568711	3.06847476965288	1.96114173223868	2.17210342844014	2.16998911979707	2.31309489793043	2.18152241411821	2.15495255184127	1.58904915215631	2.26839247156719	2.11801745230727	2.07737290401159	2.24967894471287	2.32307890641724	2.28524536349013	2.45862873220906	2.42813971038305	2.28110473161226	2.71552441505224	2.71798453063422	2.7759375946704	2.89862436151606	2.77804663215156	3.02510677589966	2.77604501539175	2.78183388879793	2.93638730049366	2.82961619367223	2.46012132428582	2.77658831532117	2.25800024517913	2.88344095691241	2.85740579238394	2.35492884259852	2.6651812633588	2.25991421174797	2.50213707510591	2.08063719944065	1.20814264733772	2.8382579773846	2.53428825113741	2.99851145307509	2.99188369323378	1.37306906844343
TMCO2	0	0	0	0	0	0	0	0	0	0	0	0	0	0	0	0	0	0	0	0	0	0	0	0	0	0	0	0	0	0	0	0	0	0	0	0	0	0	0	0	0	0	0	0
ZMPSTE24	4.34944312893483	4.30745767025221	4.86858306295101	4.86175690551042	4.81054078837042	4.80854980299486	4.98269245909001	4.17854733939432	4.20325598081933	4.66144748680722	4.5056242096903	4.93457311375357	5.2114133191124	4.92623668441333	4.70482770932848	5.14979182203873	5.09651065938393	4.85436475428789	4.2254291875592	4.10234738942285	4.4478766969307	4.01020694286926	3.9371277832925	4.3635005179616	4.23628595760628	4.278802538435	3.34173531688768	3.84893835857169	3.6710781978349	3.85215868366304	2.13431952603045	2.47343106355461	2.0122039312557	1.98234564203828	2.35505292332285	2.00022720657689	2.60307200624647	3.57240464739033	3.64371768440243	2.85930368819509	2.76714203135282	4.88701341312873	4.28495084365632	3.72340565609035
COL9A2	0.123679305784718	0.598192719582118	0	0.0903878999360966	0.804695440235617	0.840246486019314	0.148922393763709	1.48855099876295	1.30787146657486	1.78345665436024	0.270688003821586	0.190393619472398	0.405904162037835	0.654923994651752	0.576129303764223	0.544608037302811	0.416422542804895	0.53546674850748	0.420544921580826	0.646116563928257	0.40425136495138	0.415848426614993	0.700606617205386	0.394730337945523	0.522471619401859	0.527879059245606	2.30015594683953	2.12161225474119	3.33577764175872	3.13296337393479	3.9026331785418	3.65599288396231	4.1708304091614	3.88379674397821	3.71959964780142	4.00323342085898	4.19041732545997	3.06866049338119	3.03556232996964	4.38344855859271	4.41520430124989	0.108483910205163	0.545109413458857	1.19140472885276
SMAP2	3.53365055512354	3.51116438858385	3.48812934755006	3.43192510516093	2.91427174532478	3.04245523391793	2.53053025333095	3.03257695977929	2.66310092337954	3.30500159153268	2.88688176324142	2.46725078280485	3.2666381415729	3.36019990951773	3.22922643466898	3.12696294760395	3.03612876465057	2.89526965615065	2.15722161000007	2.03600036882752	2.31439200511923	2.51012390039302	2.41247263361619	2.30547446370585	2.46691680447857	2.63951233844975	3.58280887397225	3.21771308520295	3.15369672461132	3.22095055175793	2.11732933628911	2.39283944652829	2.50590108951842	2.21812397978002	2.19661648578539	2.47069043203398	2.60497035503687	3.61287144532387	3.39824911543369	2.25838625699859	2.27175732634905	1.90064078817517	2.48355784224531	2.71574623889352
ZFP69B	1.4156126592615	1.35049158944543	0.825036615327689	1.64494068872496	1.3317739965061	1.87507230064019	2.08916591307058	1.38720260018092	1.86697126152738	1.8583948399975	1.87050281711438	0.488010028740455	1.83263891275589	1.81578034258224	1.6154304227979	1.91561267962445	1.9378264655556	1.9352560588329	1.23750865257058	1.49632939973489	1.66831431565637	1.35326117771054	1.61658354155584	1.77532451160417	1.26161505774969	1.28970464628618	1.43626846471939	1.78936618481723	1.38567399695174	1.74233396084904	1.14754767060268	1.48146945058412	1.00469553626095	1.38926392414078	1.49135544101719	0.893065486036019	1.34653146202802	1.78282369940667	0	0.844303693061514	0.750209441104001	2.10211722927545	2.2552136762593	0.3853581412867
ZFP69	1.37830075241451	1.31372763728216	0.857728650672	1.62142128986709	0.875366457414541	1.53137896504165	1.41625065626935	1.14347178840924	0.801226546027637	0.862802078824668	1.40979822782842	1.09111078970873	0.725408742210417	1.08933543169602	1.13178701006254	0.875673920836767	1.40474511441349	1.08501667348871	1.26663664251399	1.40924428297646	1.48482386075675	1.51830851986908	1.61430465489899	1.595202868766	1.22745768348166	1.47450353617833	0.785994067821014	1.20506089275794	0.762381985554098	1.03036433160796	0.628246337864621	1.20433481633661	0.877433300938767	0.493571508521665	0.988470924874442	1.07196855780139	1.03038552117261	1.09875640780814	0.850887414040397	0.639755421603404	0.3601653479142	1.52621908457444	1.72161327088128	1.44285328313145
EXO5	1.29124991296423	1.33592338339636	2.03215375277288	1.38321490260926	1.60437027225774	1.07703786183125	1.57926222683543	0.670327326721172	1.66856394003941	1.52021101496573	1.23323158273558	1.50765258323175	2.20841112948181	1.61173423693942	1.42645799579311	1.63506247458265	1.63220306005866	1.36032494254948	1.80096821605898	1.84473915233497	1.78158213372301	1.73757428304914	1.72264088599981	1.70472591738222	1.85784567393616	1.68849818656342	1.31452252179161	1.08665470572837	1.169136112504	1.47068782934064	0.658384252992597	0.979838780077892	0.596331230246796	0.542113401502218	0.806374380685321	0.667372616086618	0.477465958553812	0.456600110308573	1.56820239599014	0.789057297657602	0.760053136900388	1.42563654233791	1.68157070296646	1.42292726517486
ZNF684	1.10837725255707	1.16004888831894	0.878377718962311	0.987342697214882	0.961794441401846	1.21859520155086	1.08616552988745	0.391809504725545	0.821108524520671	1.08870472161143	0.650874824587643	0.829972112699017	1.59631500795106	1.53848850029512	1.28794503864452	1.896132320176	1.7535446366659	1.65506326074663	2.11254334580952	2.06177274202557	2.31045646229528	1.90043985195062	1.79114308799962	2.20186592822786	1.87319111114249	1.90892432329396	1.55847336876335	1.38806276182131	1.13619794994392	1.28936824298938	0.919846510139562	1.30713704220492	1.12964570610481	0.783934330492772	1.08993875637814	0.869955084010518	1.31618629941519	0.83649214985565	0.500592005838916	0.699614704634456	0.729982524065024	2.62651857035081	2.16162974735795	0.3736983185412
RIMS3	0.153280034621453	0.179030708920708	0.0362329503420203	0.0347184576728094	0.0977216237081292	0.145553557420166	0.0294025628581678	0.422126409574561	0.186909981527955	1.04980499573531	0.552499053108024	0.214219323655823	0.450041972810827	0.518898662400358	0.477718768838423	0.426673751093129	0.517476270576325	0.320604825394411	1.20784913294738	1.21857660360904	1.12339471383682	1.30830262097233	1.20856720078592	0.964232264438452	1.0163822119697	1.02818013785548	1.25169485815501	1.02880251046168	1.66298931053956	1.6263924089757	2.51139972344217	2.41669384402609	2.61937544603948	2.88437715319952	2.78868362277549	2.85142724081693	2.94139557235778	1.04951925075455	1.01119504605814	2.64583766847846	2.46116443471177	0.252678449757923	1.0805894492011	0.215515837760771
LOC100130557	0.396286651116812	0.308919996121873	0.441047843149119	0.296848533949551	0.525556764444186	0.534736960369489	0.0677426477458248	0.846052767885841	0.406660744262163	0.78139580668001	0.629435893265482	0.169556906952943	1.28348919519124	0.655520362188895	0.722696837213106	0.784830593889922	1.10308130462693	0.946125961572664	1.01148132631603	1.12746820219942	0.677733733831434	0.734494161678427	0.673143908004707	0.754603637347658	0.998105941331995	0.883443303048572	2.5327009618728	2.44349261041188	1.76972096902917	1.64145354567194	1.50044005942036	1.30825601589763	1.75868267158025	1.48964568804029	1.48766641773406	1.33305156200393	1.94798028042717	1.7045710028127	1.86758417565275	2.23661507005798	2.20219514851826	0.53454872864994	1.31395396286903	0.462539244379144
NFYC	3.6000318224388	3.61656942730662	3.74626976444209	3.76609686358377	3.51822038059959	3.64040112933527	3.76178523588729	3.68462801098319	3.85864746576683	3.7371459197762	3.93056704219617	3.47914000182463	4.1647058401828	4.38577613826941	4.23871044363112	3.9551453845591	4.11234149923666	4.03672310600552	4.5868968192523	4.63791159729098	4.46158094396267	4.76664816204304	4.8816205743625	4.48169289025192	4.95099089987828	4.84488273670077	4.39583742298389	4.59701860166972	4.38543103719352	3.9893751975488	4.82764121673657	3.82124080365612	3.79745921016174	4.34256896755865	3.6121047538855	3.9123241200814	3.65774288787345	3.38790289877988	3.08834007253838	4.45125068235363	4.30095102305492	4.1568415245884	4.38085409994791	4.00400692603029
MIR30E	0	0	0	0	0	0	0	0	0	0	0	0	0	0	0	0	0	0	0	0	0	0	0	0	0	0	0	0	0	0	0	0	0	0	0	0	0	0	0	0	0	0	0	0
MIR30C1	0	0	0	0	0	0	0	0	0	0	0	0	0	0	0	0	0	0	0	0	0	0	0	0	0	0	0	0	0	0	0	0	0	0	0	0	0	0	0	0	0	0	0	0
KCNQ4	0.0594676982240053	0.106078517676878	0.192768603416913	0.0643979638882398	0.121328846300158	0.309173858671081	0.0544746820191681	0.213286306163918	0.603948879222773	0.19345510410055	0	0.377861154103158	1.57371383013445	1.8964966165556	1.75831170619354	1.59766465160543	1.72466773238423	1.34675269990677	0.714353674520045	0.850362588773322	0.553655402332891	0.928993319033776	0.819215277822751	0.577886550501456	0.790061356388011	0.611603943400061	0.681791063710223	0.707196105233309	1.03908925017319	1.01002070271318	2.11153216121894	2.34682927434553	2.37714041153614	2.50814464945756	2.36425864701976	1.91955365796699	1.7101110179536	1.38131106312174	0.276971828101952	2.48352946657767	2.13752319673	0.220970047484222	0.517672789189872	0.380812550663123
CITED4	2.04952970583668	1.61735961269153	3.19600579589237	3.01266699509343	2.86047221800245	2.82009520706839	0.328339016254715	2.99817564113236	2.84901845378697	1.97186171646491	1.56619654960793	0	1.11539953174926	1.8998562053902	1.88920483746111	1.71327790057272	1.52731059781602	1.09361425931133	3.89862436151606	4.20651820166512	3.15822390820196	4.09350947136875	4.14579971230692	3.05422508418365	3.80116900537538	4.16989294119629	6.77902327974273	6.40060623739089	5.10791797923141	5.0998295927235	5.36258911481869	5.88205607096863	6.066153787297	5.68907267318843	6.06039115043122	6.27433435336184	6.2840828445125	5.06577477787729	5.05295923709746	5.63734941083314	5.62990153528422	1.01353372280642	3.59289949555992	3.66811912468643
CTPS1	4.27126878792385	4.3604274896443	5.16139998514982	5.2052986659408	4.39559068542908	4.45088131527337	4.11687207291213	4.05861955095186	3.99036495881985	4.65090238963856	4.58644050578981	4.10819824536972	5.24557172023307	5.12153351734003	5.05174621416788	5.10113737784352	5.15146107931691	4.73716755733484	4.92535860576482	4.82810855055435	4.73851385689148	4.97662941910281	4.97482754876032	4.8206282983226	5.21631904829897	5.215787299351	4.46355706853902	4.47360510240407	4.52977722783475	4.7710245628806	3.40625229357194	3.84153038306605	3.73326755935476	3.66313964418411	3.83926426662139	3.86111172634173	4.12284662680268	3.99796075269705	4.0480879320511	4.28922214870857	4.15687387618173	4.34197151939671	4.75970979052238	4.14770558300597
SLFNL1-AS1	0.349067422048605	0.355222671026986	0.389776042435501	0.494233309817286	0.321519465787171	0.216569096614737	0.170416075367058	0.175833705505677	0.397126077833048	0.302612678607216	0	0.314749882636932	0.456837683203675	0.411476142586811	0.660999787216974	0.378803462038535	0.327911510534031	0.551304365816045	0.626163421259981	0.684900405691858	0.633847799600962	0.684464190388629	0.499671924238492	0.650226894227941	0.467649889859375	0.590547409874029	0.451729663374227	0.342899449244551	0.20054955073825	0.305370561873207	0.553632795543192	0.310463442497931	0.46684530219552	0.609273668416294	0.600577102363312	0.790513497088767	0.426775713763222	0	0	0.399677520794569	0.511753412664297	0.0940200886515156	0.576538584308367	0.452707177305758
SLFNL1	0.522666454553387	0.48091548094924	0.479053576999413	0.130172563972354	0.241525379394045	0.114432727719626	0.211880665028952	0	0	0.376169227433703	0.68044048799529	0.692631624920181	0.561292894812918	0.533562351533656	0.62828553884574	0.253317666959549	0.466610415741699	0.648821585974682	0.58029312391972	0.550766729061638	0.637887491522013	0.687566886914655	0.39667683707655	0.683849136130158	0.573538371618831	0.720896568131127	0.561022044665252	0.296328183096892	0.529416185690972	0.474181618454805	1.03018067567642	0.686971077169275	1.05975673956707	0.918543472003623	0.674965867931263	1.06616498378835	1.03572946892062	0.872377268139685	0	0.639940600328747	0.62438823495076	0	0.488789537060149	0
SCMH1	2.87637942354714	3.01400171794804	2.39952659571298	2.46081594150784	2.63662926035944	2.80817908377147	2.71291267635888	2.72283102385846	2.60402386581459	2.5881929226911	3.07433759170723	2.63011186994376	1.41755820882801	0.316989095738354	0.458904807620469	0.589481630655243	0.582404740913425	0.49142933059542	1.40521363864033	1.1898435311832	1.3915367822977	1.47444123512791	1.27568054539223	1.39321848223599	1.59593802677027	1.66413691617304	0.669412340013684	0.99524787939413	1.17796880371532	1.30164032010558	1.52442982102842	1.52447495578998	1.24391275887317	1.34714403767753	1.18079711881295	0.919220313758131	1.44121786326211	1.96384399836247	2.09240704672536	1.54749424945008	1.39092076775326	1.49162737704878	1.35915004758941	2.54240664589507
EDN2	0.200611066999046	0.0943112096634749	0	0.214873320121082	0	0	0	0	0	0	0	0	0	0	0	0	0	0	0	0	0	0	0.0840456185150902	0	0	0	0	0	0.147980016430014	0.204830590844784	0	0	0	0.405213638640327	0.139407935244346	0	0.200191700072635	0.771796014579042	0	0	0	0	0	0.615517056387429
HIVEP3	2.30703209391119	2.2594291785639	2.58799138306194	2.32531157219365	1.87876849418741	1.71934993781866	1.30569625157101	1.25009448364253	2.31296134865855	1.01400528984624	1.20554891117303	1.07527247764603	0.771854316263614	0.233054834970238	0.138252219326524	0.165065523929854	0.226699643415825	0.304563608687761	0.131874571153074	0.186603241422762	0.167503089215036	0.0431981979616541	0.115657343297109	0.105302204194772	0.0555720388512391	0.0822908379988592	0.0165960143095212	0.0363412785986968	0.662305778288205	0.813229963593831	0.34006314978351	0.414048914546895	0.569726337063845	0.896816656396861	0.937201245593096	0.540318953897001	0.824991825107103	1.38018639656337	0.832698047021835	0.144902593266703	0.142137616579335	0.0485305547038619	0.101972864845575	1.83173134330494
GUCA2B	0	0	0	0	0	0	0	0	0	0	0	0	0	0	0	0	0	0	0	0	0	0	0	0	0	0	0	0	0	0	0	0	0	0	0.328661859996734	0	0	0	0	0	0	0	0	0
GUCA2A	0	0	0	0	0	0	0	0	0	0	0	0	0	0	0.268552966378189	0	0	0	0	0	0	0	0	0	0	0	0	0	0.36805646254973	0.182270231595543	0.294975332619338	0	0	0	0	0	0	0	0	0	0	0	0	0
FOXJ3	3.51441266407799	3.48497591451119	3.58820491820984	3.70200363940445	3.51730089290288	3.63346608572074	3.94196077952871	3.46962553850123	3.44384663868532	3.29365004917819	3.24209331925932	3.10691778015536	3.44997860638759	3.58202603438449	3.37389177170249	3.39642805091754	3.4021818835202	3.33842869365524	3.48456352814219	3.45304604180388	3.43086063028203	3.23829314111435	3.36691106337833	3.43896080846686	3.49781671697632	3.54363198031195	2.86783322118005	2.971214283024	3.13492568351612	3.5031197177782	2.81154706800823	3.45196408455309	3.26806154437868	3.11504489902252	3.2501793965784	3.11365883107684	3.36160976652004	3.45109898946091	3.17489213570693	2.98340408562416	3.00077163545279	3.91996927682928	3.34935961551465	3.05931374069292
RIMKLA	0.0432281605859824	0.0197586960941831	0	0	0.0226798630695838	0	0	0.0808837019659954	0.129345010279905	0.0729370747871095	0	0	0	0.246187941639569	0.0983001592319645	0.292841811199696	0.272100847573495	0.167219175684064	0.281780136480541	0.249849421146766	0.215032422709959	0.164514701599315	0.15111455254298	0.0827306528135255	0.177510910764964	0.153505743127459	0.0385923832178381	0.200525696788508	0.58247700185718	0.593651124366115	1.04710558513434	1.16044910618909	1.21469057909293	0.927728856291811	0.96391870147791	0.818440757677717	0.857578974432075	0.284281956740205	0	1.38721914658822	1.34640664620461	0.124277705973086	0.129026573659961	0
ZMYND12	0	0.0710231500626343	0	0	0	0	0.138024111568813	0	0	0	0	0	0	0.099277023235535	0.0801563505750012	0.0857937812263091	0.188424979870654	0.0779977890655666	0.250334653023279	0.0920350081419142	0.125068087473614	0	0	0.186553801997388	0.22758706515941	0.0648520939917756	0	0.101230652053799	0	0.204661595947467	0.52888332731526	0.229643291637068	0.195768375507619	0	0	0.354928278570868	0	0	0	0.0903789563776079	0	0	0.0717471578428107	0
PPCS	3.40727932275664	3.64577081775724	3.33347812001311	3.72206157599261	3.89530262133331	3.81821658451191	4.2181456841638	3.59301905559221	3.93039672672545	3.69828516520582	3.7759038924036	3.86554275449045	4.08765801620022	4.28146829066061	4.07417144051982	4.15485050605067	3.90839982672474	3.9168205572277	4.00027949508896	3.9310494935364	4.28481762398385	3.98840293613566	4.08225976794173	4.2486259124962	4.11478344724985	4.20322465278718	4.86799527533757	4.69802951503553	4.28605313437748	4.15008844921779	4.49968008718706	4.78513724777074	4.77193838483447	4.73715132919628	4.80452343250199	4.76856546357528	5.09262607695563	3.99505933606115	4.30940177287896	4.35711561134292	4.33039347019646	4.77340035210528	4.31700009777943	4.19467019163945
CCDC30	0.0385801630219979	0	0	0	0.0793225357796362	0.140879411918018	0.199546088774481	0	0	0	0.247991901764334	0	0	0	0.039662723527539	0	0.0478934699959896	0	0	0.0897038286938096	0.0417710325425657	0.0360366725860446	0.0311765168244725	0.0215405609532313	0.128666368000293	0.0318011265335833	0.134289162177275	0	0	0.0527988461605355	0.0438358195191163	0	0.0503836998440913	0.0559962042063665	0.0525872822627479	0	0	0	0.347716674084033	0.0883230420219929	0	0.0503113919396784	0	0
PPIH	4.1331031576162	3.84263696807193	4.03345824251261	4.16921149248451	3.85153917960161	3.76058290571625	3.35041945260706	3.7542033956764	3.94789053779717	3.99091856572559	4.619512786707	3.37458325901958	4.89187603274641	4.40139154480353	4.427586060722	4.90402640918607	4.69666157291858	4.66430078534004	4.70008454949309	4.96741303323617	4.83584324873874	4.86163781722434	4.85211372861073	4.75474322544542	4.79997835106341	4.84250623406307	4.24592913637513	4.32427057158154	3.9661443364117	4.44507114506419	2.93760427985771	3.93745739255818	3.6320005940182	3.56962475865594	4.05111103557303	3.6085017503099	3.77618823057944	3.71139578679198	3.78793389360408	3.71178121465911	3.61468628971818	4.32905899655988	4.93328935880711	4.39262653859772
YBX1	8.8547998302473	8.97321232115265	9.12224821251327	9.17054853172227	9.01721764306264	9.16798006019493	9.22664339083005	9.59573488135421	9.9089179603528	10.0420013062791	10.3048190235953	9.80822414154018	10.4992479613825	10.0620326419133	9.83359695133111	9.6800341991064	9.70003737207883	9.70904072065707	8.72149570441307	8.83976437724121	8.83911558570395	8.79759668417008	9.09528096952929	8.68927819097883	9.06635832487529	9.00499007296759	10.2188538043336	9.85287122146256	10.6830911111425	10.6685481979595	10.0236018990827	10.4884627900103	10.5086861404755	10.2482596747188	10.5107641679179	10.6306311661695	10.729229854491	10.3941839896003	10.4025537832541	10.9035504998505	10.6412750648208	9.06295006933127	8.73398809230838	9.81785345643874
CLDN19	0	0.0606687504085267	0	0	0.167558323816739	0	0	0.442256675879739	0	0	0	0	0	0.341659040829505	0.279704247569773	0.235717258055015	0.517341211496624	0.290269863249643	0.450962584145304	0.188730067142682	0.308825659662631	0.560237563511921	0.362338588409153	0.238175418577376	0.420102915456763	0.382781225300901	0.328167799332794	0.597622702902011	1.2410469407705	1.09328973000148	2.61495478705003	2.03329965134486	2.5081725450926	2.9608804917492	2.49662085069708	2.30504538250495	2.0770310234255	0.746310186342602	0.56225366040536	2.77531818980319	2.60152062530941	0.0868963789020963	0.334229585848403	0.277055173803381
LEPRE1	6.04615924758065	6.09308897545964	6.47944400011727	6.46224377083827	6.42294777856856	6.48192049190449	6.32072294130655	5.98285214943456	5.81373758910803	5.60044222900101	5.57192552905454	5.16857785730571	4.56588958440319	4.3482749174853	4.27779882101033	4.17426258930279	4.02733101501709	3.74664598834444	2.61128807435257	2.60131380690754	2.35984722988591	2.85410738686328	2.79844043571183	2.43122445878507	2.74940983656008	2.87176481056067	3.93152232847584	3.63386128094872	4.81593913069862	4.81844668879395	5.04045850510182	5.10489433817874	5.254654506772	5.28330323605686	5.28184659157661	5.08983709011962	5.15972605108144	5.80007156815555	5.56693993869155	4.65956498120804	4.48622524095587	1.65414220580837	2.49102956335591	5.88496904733032
C1orf50	2.59182061607659	2.63446084108413	2.7960432439623	3.05869054329001	2.6256796236285	2.88297556447269	2.45784115464837	3.14749557199738	1.98560972124398	3.13600430951477	2.08874542090638	1.67630803427513	2.03935250064029	3.0204755323167	3.07113796104606	2.89022876409071	2.63948223959066	2.27825243906868	2.11772495999865	2.15641279747418	1.76447779732944	2.00137351299468	2.08496226706864	1.8031898317851	2.4311896850263	2.40632985639487	3.55272134863877	3.45297226782025	4.33713304212384	4.40815478082646	4.0670104984258	4.65429804747291	4.66136767280826	4.56237065808106	4.60437383079642	4.35902210054302	4.5737744116824	4.3142687285304	3.74118651000956	4.40980501504919	4.34724752593332	0.796652570435047	1.74191563524069	2.68085767280446
LOC100129924	0	0	0	0	0	0	0	0	0	0	0	0	0	0	0	0	0	0	0	0	0	0	0.212687613207595	0.0773958754821506	0	0.113822229756512	0	0	0	0	0	0.204139464440237	0.173768346721105	0.192483306691466	0.1814180958422	0	0	0	0	0	0	0	0	0
CCDC23	2.55827253284212	2.95479560241762	2.74689316778479	2.9256652820663	3.34568732645571	3.0471509658014	3.2559025168616	2.54119018415996	3.41324203053301	2.17543837213535	2.83456964921127	2.78147722280768	3.43674684922017	3.08617232513233	3.14847698892924	3.04595662972269	2.63968597345304	2.50080460198607	2.86170530179338	2.82308491553971	2.71774769935044	2.75025275466126	3.12787921020618	2.67558562344116	3.10761255264212	3.08894720461877	3.55141757878719	3.22876636780694	3.98750278321603	4.03347586267738	4.06092933762139	3.96011317173434	3.74719402473724	3.98096667611723	3.89632029309276	3.88766173543979	4.41862174713067	3.84315978567115	3.32163375507534	4.43170318148885	4.28605313437748	2.76149591699354	2.79838444290756	3.33944670435033
ERMAP	1.84134117267105	1.57948912602433	1.60105464774991	1.80221390059343	1.23389419406872	1.728482179639	1.56542657682729	1.4324035954675	1.69499159352052	1.75762495533362	1.50527612938485	1.58878058584814	1.06081523277159	1.12852437211935	0.995315184481479	0.907519089009848	0.853713865109678	0.946879799955552	0.409975228104247	0.528783331956256	0.450567806733928	0.381367550334402	0.302831398221412	0.368062051724201	0.425816980043198	0.577264940656214	0.237945449704687	0.476073672351399	0.316662470618416	0.720623444831408	0.992511767716069	1.03802171605371	0.372296887618045	1.18259696209488	0.895481008078119	0.627577890560099	0.905755998916446	1.65029583682295	1.9102683156412	0.563872709932698	0.678403686818608	0.218255441332414	0.386194014179504	2.13735596784788
ZNF691	1.49791377373233	1.658074348785	1.09314096300033	1.41850301523762	1.82487373513232	1.52665478750966	1.53750978385901	2.25087367556952	1.27276973243651	2.00793460353705	1.87657784542776	1.62121964976893	2.3842156242818	2.11453693976572	2.12322252765434	2.1540160514264	1.97909245819664	1.88946186074259	1.28963383105788	1.36177397300761	0.948297326351618	1.66243339556135	2.15048494043706	1.82958169286134	1.53782284661442	1.11708991463302	1.44097345304862	1.37030379942634	1.66200492147156	2.22419157633729	1.84909053567897	1.80699626471247	1.56063181372059	1.42742917703157	1.92294755046443	1.33598624779301	1.73376214262301	1.6339984116384	0.939720808912662	2.00925758334744	1.9039676217974	0.899323373452951	1.53231197161441	0.726241814567696
SLC2A1	7.15896306104149	7.22180942899993	6.2161579917547	6.08608313499654	6.13829433010519	6.1753249891849	5.32817225237923	5.64066141361775	5.58151394796111	5.96228757437927	5.80505508281243	5.06784089338981	5.42408228666134	5.40098187253	5.44577635472028	4.50798487315604	4.60035302011402	4.1536270144359	5.29333737423851	5.39784402470432	4.90515832198728	6.073905901475	6.08226615575483	5.47395571393964	6.37876649998224	6.35514139482186	5.89684338774711	5.83601247197757	7.22076525184274	6.99061456200153	7.34801105396556	6.72209710641513	6.83941797146097	7.44193989340657	7.27397272052708	6.66638735102458	6.61086096278814	5.47281266619239	5.02007543693382	7.23950306239884	7.0417467509536	4.47822114957763	5.03098929297261	5.85974348841608
SLC2A1-AS1	0.224136615361703	0	0.460663940664151	0.624884160147832	0.233529795496771	0.212316572723676	0.201261221372663	0	0	0.654268713857477	0.65652291315227	0.474831610653746	0	0.146717776645811	0.228922099170289	0	0.397815007083895	0	0.131272860003657	0.136612843717475	0.295967468651606	0.209521989490664	0.094307290597057	0.303348240079382	0.10057726952137	0.0971181737468649	0.208627127680467	0	0.165598128683909	0.543528547849366	1.09938947304582	0.602261124834529	1.20725567678211	0.790439262305589	0.542570083960405	0.506094111906321	1.22639138314763	0	0	0.369206258581224	0.67154701085088	0.149014776085969	0	0
FAM183A	0	0	0	0	0	0	0	0	1.32328359124227	0	0	0	0	0	0.30976758285915	0	0	0	0	0	0	0	0	0	0	0	0	0	0.422884219728418	0.394316574143963	0	0.439759289632057	0	1.2271434225208	0.395353503448269	0	0.548907088514833	0	0	0	0.496788536144906	0	0	0
EBNA1BP2	5.00853618988474	5.21912591675808	6.26171508933721	6.09549618818424	4.79134003932663	4.91950694102252	5.15589896603323	4.23431736981616	4.75943816524646	5.01675035591176	5.0401866872734	4.9701404113168	5.74395113586553	5.70469493579905	5.53251333703765	5.47152890550451	5.51931858910101	5.37040842973721	5.29516096919047	5.30122180533309	5.3661368378828	5.35037348117147	5.59176318080531	5.34452672065783	5.67738702598308	5.54697160729232	5.18927899843704	5.51995699079883	5.53831466515929	5.41117537938401	4.57625001973236	4.51801260244217	4.66924791643047	4.68642208726222	4.58924215331414	4.6714462402305	4.91821924618979	4.47187026983074	4.80751464016718	5.11779060974041	4.75454014487746	5.92224067182204	5.41179229670978	4.30416784984511
[truncated: 22,286 more rows]
