# Supplementary material for: Unique molecular events during reprogramming of human somatic cells to induced pluripotent stem cells (iPSCs) at naïve state
Source: eLife. 2018 Jan 30;7:e29518. doi: 10.7554/eLife.29518 (PMC5807049; doi:10.7554/eLife.29518)
Supplement: Source data 1. — The Source Data files include the source R code for Figures 2–6. The R scripts use the data in the ‘Expression Data’ folder with the relative path. The ‘Expression Data’ folder contains the non-redundant related gene expression, methylation and histone modification tables for the main figures and figure supplements. [file elife-29518-data1.zip › Source Data/Expression data/2nd_average_methratio_on_promoter.txt]

hiFT	he6	n12	n12_r2	n20	n24	niPS	p20	p20_r2	p24_r2	p24	piPS	ICM1_r1	ICM1_r2	ICM2	ICM3
SGIP1	NA	NA	0	0	NA	NA	NA	NA	0.0833333333333	0.1	NA	0.0373181818182	NA	0	NA	NA
AZIN2	0.132647058824	0.0181818181818	0.130794520548	0.0527346938776	0.104095890411	0.0483275862069	0.0273823529412	0.042015625	0.01978125	0.0496753246753	0.0603773584906	0.175090909091	0.0763953488372	0.0218833333333	0.040037037037	0.0195882352941
CLIC4	0.306346153846	0.323315789474	0.0719722222222	0.07575	0.135176470588	0.0697027027027	0.04735	0.206641509434	0.243886792453	0.176471698113	0.416193548387	0.252338983051	0.05	0.0484328358209	0.0535	0.07318
AGBL4	NA	NA	0	NA	0.0384615384615	0.0285714285714	NA	NA	0.1	0.333333333333	NA	0	0.0035	0.0112	0.0476	0.003
NECAP2	0.0357142857143	0.129102564103	0.0663582089552	0.127671641791	0.0959583333333	0.107652777778	0.0682985074627	0.236194029851	0.20875	0.181702702703	0.227453125	0.250385714286	0.0211	0.0530158730159	0.0202833333333	0.0371333333333
SLC45A1	0.603851851852	0.830916666667	0.336240740741	0.261627906977	0.438555555556	0.446207317073	0.263454545455	0.551977272727	0.355117647059	0.4962	0.634	0.637803921569	0.0652325581395	0.061023255814	0.0471785714286	0.251285714286
DBT	NA	NA	NA	NA	0	0.5	0	NA	NA	0	NA	NA	0.0376	0.0144	0.0034	0.0246
TGFBR3	0.0689655172414	0	0.0322580645161	0.0588235294118	0.0507111111111	0.0740740740741	0.0474166666667	0	0.046511627907	0	0.046511627907	0.00435555555556	0.00868181818182	0.00880612244898	0.0166477272727	0.0183218390805
RFWD2	0	0	0	0	0	0.0108709677419	0.00271739130435	0.0178571428571	0.0139285714286	0.00211111111111	0.0340285714286	0	0.0143764705882	0.0241325301205	0.0177543859649	0.00839285714286
C1orf21	0	0	0.0035	0.0054776119403	0	0.00932876712329	0.00827956989247	0.00522222222222	0.0295	0.00394444444444	0.0184225352113	0.011095890411	0.02375	0.0329175257732	0.0184742268041	0.0212278481013
PRUNE	0	0	0.0177083333333	0.0349047619048	0.126	0.0511818181818	0.0106875	0.00680952380952	0.0211212121212	0.0715833333333	0.0469523809524	0.118791666667	0.0244444444444	0.0173448275862	0.173833333333	0.166666666667
LIN9	0.00144827586207	NA	0	0.00769230769231	0	0	0.00447916666667	0	0.0112894736842	0	0.0157916666667	0.002375	0.0527714285714	0.0676956521739	0.120333333333	0.0861111111111
PRDM16	0.153889830508	0.0199024390244	0.0891130952381	0.236591549296	0.169864705882	0.233655172414	0.219597938144	0.295902597403	0.196717647059	0.189458823529	0.17454954955	0.210054945055	0.0298	0.0398137651822	0.0438046511628	0.0624131455399
C1orf159	0.0684615384615	0.0196078431373	0.106094339623	0.109614457831	0.150451327434	0.169555555556	0.0609256198347	0.0769404761905	0.193849056604	0.252158415842	0.250902912621	0.264772277228	0.03045	0.0321111111111	0.0426126126126	0.0646695652174
CAMTA1	0.0178571428571	0.0153695652174	0.00746428571429	0.0158571428571	0	0.0124745762712	0.0173768115942	0.0231071428571	0.00658928571429	0.0210847457627	0.00789285714286	0.0514915254237	0.0219072164948	0.0212551020408	0.0337184466019	0.0409484536082
PRKCZ	0.221490196078	0.299633333333	0.105565656566	0.0830281690141	0.0525321100917	0.0399126984127	0.0674953271028	0.16792920354	0.1029296875	0.140471698113	0.132410526316	0.222615384615	0.0570285714286	0.0768944444444	0.0576081871345	0.0532195121951
ICMT	0.66275	0.647119047619	0.0717317073171	0.0889821428571	0.0605074626866	0.0882777777778	0.0330379746835	0.436146341463	0.496507692308	0.45535106383	0.512827160494	0.33912345679	0.0309315068493	0.0259873417722	0.0954657534247	0.0443793103448
LOC391003	NA	0.4	0.3125	NA	0	0.272727272727	0.111111111111	0.6	NA	0.8	NA	NA	0.4	0	0.0555555555556	0.4
PRAMEF10	NA	NA	NA	NA	NA	NA	NA	NA	NA	NA	NA	NA	NA	NA	NA	NA
LOC645382	NA	NA	NA	NA	NA	NA	NA	NA	NA	NA	NA	NA	NA	NA	NA	NA
EPHB2	0	NA	0.142909090909	0.0537142857143	0.0174571428571	0.0981463414634	0.170934782609	0.0579523809524	0.103051282051	0.102682926829	0.151660377358	0.0575517241379	0.0550731707317	0.0498518518519	0.0759024390244	0.0925308641975
PINK1	0.153846153846	1	0.25	0.2	0.0176666666667	0.027375	0.074	0.203071428571	0.101538461538	0.777833333333	0.64	0.7855	0.00596296296296	0.0329259259259	0.04612	0.0344
USP48	0.901894736842	0.105787878788	0	0	0.0215869565217	0.0212834645669	0.00622619047619	0.212321428571	0.30222	0.183109589041	0.0948313253012	0.0718095238095	0.0165138888889	0.00703296703297	0.00906	0.0153620689655
PINK1-AS	NA	NA	0.428571428571	NA	NA	0.833333333333	0	NA	0	1	NA	NA	0.2524	0.2098	0.3456	0.4246
KHDRBS1	0.0778082191781	0.0701754385965	0.043243902439	0.055675	0.0359024390244	0.0284634146341	0.0250853658537	0.0964259259259	0.0838658536585	0.0803048780488	0.09125	0.0873780487805	0.0176666666667	0.00879746835443	0.06585	0.0324615384615
EYA3	0.2	0.001	0.13148	0.284090909091	0.14271875	0.0981538461538	0.0164473684211	0.3818	0.271939393939	0.441733333333	0.0145625	0.353763157895	0.04453125	0.129857142857	0.0623333333333	0.119380952381
EPB41	0.135666666667	0.230769230769	0.064696969697	0.104230769231	0.121698113208	0.0980476190476	0.0402911392405	0.268587301587	0.285373134328	0.3097	0.224166666667	0.196202531646	0.0469358974359	0.0602777777778	0.104810344828	0.2544
NUDC	0.03488	NA	0.0555555555556	0.0344827586207	0.13235483871	0.132647058824	0.037037037037	0.0736111111111	0.0658148148148	0.1262	0.13835483871	0.0690555555556	0.0316666666667	0.0341333333333	0.0437333333333	0.0690666666667
PUM1	0.170534883721	0.408764705882	0.062	0.023431372549	0.0547794117647	0.00954411764706	0.0180877192982	0.085921875	0.110211538462	0.108403846154	0.120269230769	0.11221875	0.0159285714286	0.0339696969697	0.0293833333333	0.0463389830508
STMN1	0.169194029851	0	0.0225326086957	0.0317582417582	0.047625	0.0344455445545	0.0184130434783	0.0409104477612	0.0415108695652	0.0450543478261	0.0461710526316	0.0460543478261	0.0111089108911	0.0161445783133	0.027686746988	0.0434222222222
THRAP3	0.194256410256	0.212730769231	0.162638297872	0.228975	0.183490196078	0.172534482759	0.184229166667	0.331	0.336659574468	0.349672131148	0.165465116279	0.285580645161	0.0490465116279	0.0284102564103	0.0218717948718	0.0238837209302
SFPQ	0.102150684932	0.0357142857143	0.1653125	0.0205076923077	0.0405662650602	0.01535	0.021347826087	0.00551515151515	0.00792424242424	0.0102727272727	0.00497058823529	0.0102424242424	0.0283626373626	0.0327234042553	0.0374823529412	0.0465934065934
CSMD2	0.0328125	0	0.23413559322	0.171346153846	0.168637931034	0.20975	0.103253731343	0.0258955223881	0.0164038461538	0.0127916666667	0.013	0.0166610169492	0.0309634146341	0.0423614457831	0.0664459459459	0.0784054054054
MACF1	NA	NA	NA	NA	NA	0.25	0.444444444444	NA	NA	NA	NA	1	0	0.0108	0.0576	0.1628
TRABD2B	0	0	0	0	0.0109090909091	0	0.038961038961	NA	0.0185185185185	0.0120784313725	0	0.0147735849057	0.0172923076923	0.00689393939394	0.0438139534884	0.032976744186
PTPRF	0.000875	0.0342142857143	0.00168181818182	0.00574074074074	0.000424242424242	0.00734426229508	0.0233375	0	0.0252131147541	0.0133125	0.0396808510638	0.00737179487179	0.0221886792453	0.0259652173913	0.0335445544554	0.0298461538462
GPBP1L1	0.000410256410256	0	0	0.0135581395349	0.00118032786885	0.00814754098361	0.00833870967742	0.00716279069767	0.0170217391304	0.00341935483871	0.00506349206349	0.016406779661	0.00728	0.0100405405405	0.03048	0.0276933333333
RNF220	0.16635483871	0.187830188679	0.0906710526316	0.152210526316	0.08021875	0.150536231884	0.050350877193	0.149584615385	0.0881	0.130153846154	0.0900126582278	0.134115942029	0.0204698795181	0.0205641025641	0.02009375	0.0663870967742
TCEANC2	0	0	0	0.00695833333333	0.0194516129032	0.00174468085106	0.00678947368421	0	0.0164210526316	0.0170526315789	0.0234	0.174666666667	0.0135769230769	0.0141153846154	0.0570869565217	0
SCP2	0.102045454545	0	0.141985074627	0.0566829268293	0.0823209876543	0.16584	0.191253731343	0.08952	0.153661016949	0.225268817204	0.23485	0.265892857143	0.0768888888889	0.0173703703704	0.0232407407407	0.0339183673469
DAB1	0.0393902439024	0.0208333333333	0.0205	0.0779565217391	0.08648	0.0747575757576	0.0338421052632	0.0213653846154	0.02096	0.02	0.0404473684211	0.0289038461538	0.0337916666667	0.0307638888889	0.0497428571429	0.05056
RAB3B	0.455555555556	0.0512941176471	0.0451666666667	0	0.0612857142857	0.0879736842105	0.0331132075472	0.210525	0.0473409090909	0.17702173913	0.08924	0.161903225806	0.04788	0.0795833333333	0.06996	0.01155
USP24	0.000547169811321	0.011	0.0031746031746	0	0	0.0129032258065	0.00881818181818	0	0.012	0.00662711864407	0.0100677966102	0.0115490196078	0.004640625	0.0059375	0.036393442623	0.0233333333333
FAF1	0.369	0.875	0.05955	0.0925087719298	0.141666666667	0.0402456140351	0.0458070175439	0.364596491228	0.344070175439	0.333209677419	0.352929824561	0.346596491228	0.0313333333333	0.0257831325301	0.0447833333333	0.0261166666667
FGGY	0.000980769230769	0.25837037037	0.0300161290323	0.0284677419355	0.0177575757576	0.0251290322581	0.018	0.0963387096774	0.0619393939394	0.074126984127	0.0615161290323	0.10385483871	0.0116176470588	0.0101764705882	0.0392264150943	0.0157647058824
NFIA	0.0496571428571	0	0.0180777777778	0.0131578947368	0.0398873239437	0.0289901960784	0.0124020618557	0.0197415730337	0.0562340425532	0.0193020833333	0.0265454545455	0.0170598290598	0.0105972222222	0.011875	0.032612244898	0.03
USP1	0.0166666666667	0.0562285714286	0.0211089108911	0.0187777777778	0.0117717391304	0.0560683760684	0.0238514851485	0.0893069306931	0.0793232323232	0.0887326732673	0.0148260869565	0.096099009901	0.0157398373984	0.0466166666667	0.0176842105263	0.00710416666667
CACHD1	0.125	0	0.0194166666667	0.044	0.0255	0.0035	0.00208333333333	0.0148333333333	0.0594166666667	0.00358333333333	0.204	0.0474166666667	0.00263636363636	0	0.056	0
LEPR	NA	0	0.015625	0.0666666666667	0	0	0.00441176470588	0	0	0.00326470588235	0.0444210526316	0.00394117647059	0	0.0113636363636	0.00783333333333	0.02085
ITGB3BP	NA	0	0	0	0	0.00584615384615	0.0127647058824	0.00155555555556	0.00266666666667	0.00915384615385	0.0102222222222	0.00577777777778	0.0123333333333	0.0158888888889	0	0
NEGR1	0	0	0.037	0.0678888888889	0.0529454545455	0.04245	0.0240666666667	0	0.022	0.00617543859649	0.0403055555556	0.0157090909091	0.0571071428571	0.0287142857143	0.0713333333333	0.0304814814815
LRRC7	NA	NA	NA	NA	NA	NA	NA	NA	NA	NA	NA	NA	NA	NA	NA	NA
ST6GALNAC3	0	NA	0.25	0.125	0	0.0648055555556	0.0121951219512	0	0	0	0	0.037037037037	0	0	NA	NA
PIGK	0.0909090909091	NA	NA	NA	NA	0	NA	NA	NA	NA	NA	NA	0.068	0.058	0.0417777777778	0.0305555555556
DDAH1	0	0.00075	0.0019375	0.03471875	0.00975	0.031512195122	0.01125	0.06475	0	0.01053125	0.05021875	0.015625	0.0490166666667	0.0576206896552	0.0549473684211	0.0813157894737
CLCA4	NA	NA	NA	NA	NA	NA	NA	NA	NA	NA	NA	NA	NA	NA	NA	NA
LRRC8C	0	NA	0.0242424242424	0.0457142857143	0.00553448275862	0.017619047619	0.01396	0.00251515151515	0.0277727272727	0.00875362318841	0.0235909090909	0.0230655737705	0.0112028985507	0.0151014492754	0.0803777777778	0.0577638888889
PKN2-AS1	0	0	0.0105714285714	0.0132857142857	0.0114047619048	0.012880952381	0.00742857142857	0.0102857142857	0.0132380952381	0.0188431372549	0.0136904761905	0.0113529411765	0.00719047619048	0.00904761904762	0.0112619047619	0.0170952380952
GCLM	0.0425531914894	0	0.02753125	0.00462222222222	0.00217647058824	0.0124659090909	0.00839024390244	0.00672131147541	0.00710344827586	0.0170886075949	0.00236231884058	0.0174356435644	0.0150131578947	0.0172894736842	0.0236862745098	0.0275263157895
FAM69A	0.846153846154	NA	0.0297586206897	0.0651956521739	0.0950169491525	0.0700169491525	0.0498644067797	0.203203389831	0.171118644068	0.219406779661	0.241711864407	0.0562173913043	0.0597857142857	0.0484931506849	0.00677272727273	0.0348125
LOC729970	0.0399787234043	NA	0.0199189189189	0.0265957446809	0.0308783783784	0.0473378378378	0.0212345679012	0.0282837837838	0.0185555555556	0.0253108108108	0.0236081081081	0.0247671232877	0.0332654867257	0.0314867256637	0.0306336633663	0.055099009901
NTNG1	0.00107792207792	0	0.0107216494845	0.0280842105263	0.012793814433	0.0082037037037	0.0159278350515	0.00105555555556	0.0114019607843	0.011	0.00621348314607	0.00594339622642	0.010487394958	0.00778225806452	0.02828125	0.049203125
PHTF1	0	NA	0	0.0571428571429	0.00792857142857	0.0333333333333	0.0228571428571	0.285714285714	0.0238571428571	0	0	0.0304285714286	0.003	0.0204285714286	0.0475714285714	0.039
KCNA2	NA	NA	0.0285714285714	0	NA	0.178571428571	0.0742857142857	0.166714285714	NA	0.285714285714	NA	0.343125	NA	0	NA	NA
RAP1A	0	0.0012	0.0184137931034	0.0144230769231	0	0.0411351351351	0.00481081081081	0.00166666666667	0.0100769230769	0.0333333333333	0.0746333333333	0.00588461538462	0.0107435897436	0.0151578947368	0.0234615384615	0.0147631578947
GNAI3	0	0	0	0.00462962962963	0.00961538461538	0.00107692307692	0.00136538461538	0	0	0.0179230769231	0.00640384615385	0.0130769230769	0.00220689655172	0.00385964912281	0.00645454545455	0.01440625
RHOC	0.0224285714286	0	0.00572	0.0124347826087	0.00556	0.02371875	0.0481290322581	0.141833333333	0.0676296296296	0.112787878788	0.0736153846154	0.0967333333333	0.07059375	0.07103125	0.12	0.137045454545
NOTCH2	0	0	0.000413793103448	0.0277777777778	0.0130930232558	0.00577049180328	0.0072131147541	0.00396551724138	0.000659090909091	0.0014262295082	0.00695454545455	0.0130434782609	0.01125	0.0248333333333	0.0387441860465	0.0206666666667
WDR3	NA	0.00207142857143	0.00257142857143	0.0119285714286	0.00446666666667	0.00364285714286	0.018	0	0.008	0.0113571428571	0.0144285714286	0.0756666666667	0.00408695652174	0.00369565217391	0.00647826086957	0.00721739130435
PDZK1	0.666666666667	0.4	0.275	NA	0.4424	0.4	0.3332	0	NA	0.74	0.5332	0.6302	NA	NA	NA	NA
NBPF20	0.6557	0.642714285714	0.481	0.234714285714	0.18375	0.514142857143	0.2918	0.593428571429	0.405333333333	0.53975	1	0.7574	0.232	0.418166666667	0.449	0.381
OTUD7B	0.0211395348837	0	0	0.01716	0.0139285714286	0.02925	0.00804	0	0.00228	0.01168	0.02136	0.0115925925926	0.00096	0	0.026	0.0119166666667
NBPF8	0.722875	0.47	0.4700625	0.129	0.37925	0.374823529412	0.2728125	0.5871875	0.570166666667	0.563647058824	0.6233125	0.6350625	0.3466	0.479117647059	0.321	0.5634
NBPF25P	NA	NA	NA	NA	NA	NA	NA	NA	NA	NA	NA	NA	NA	NA	NA	NA
NBPF9	NA	0	NA	0.25	NA	0	NA	NA	NA	0.5	NA	NA	0.538461538462	NA	NA	NA
NBPF10	0.17925	0.311	0.12	0.1265	0.3128	0.110142857143	0.0562857142857	0.3538	0.262857142857	0.410888888889	0	0.25525	0.12325	0.1775	0.2105	0.2765
TPM3	0.6914	NA	0.509	0.6626	0.4166	0.393	0.2862	0.796	0.7308	0.725	0.8176	0.8084	0.0116	0	0.143	0.4378
GBAP1	0.235294117647	NA	0.363	0.5332	0.326619047619	0.208483870968	0.0684814814815	0.173913043478	0.2626	0.16752173913	0.7358	0.249470588235	0.1108	0.115	0.1692	0.1584
SMG5	0.02164	0	0.00882352941176	0	0.075	0.0451707317073	0.0886222222222	0.0324	0.0149230769231	0.0123902439024	0.0045	0.0224146341463	0.0370526315789	0.0392045454545	0.0620967741935	0.0453103448276
PBX1	0	NA	0	0	0.0215	0	0.008875	0	0	0	0.00775	0.0668	0.0625	0	0.125	NA
FCGR2A	0.9	0.8963	0.4895	0.1	0.4543	0.486166666667	0.311294117647	0.7102	0.74775	0.7722	0.8812	0.7713	0.1784	0.2005	0.4057	0.3536
LOC440700	0.550869565217	0	0.142161290323	0.107695652174	0.244064516129	0.1106875	0.138774193548	0.303175	0.583608695652	0.460542857143	0.407064516129	0.415419354839	0.0759666666667	0.13152173913	0.0525757575758	0.102384615385
MROH9	NA	NA	NA	NA	NA	NA	NA	NA	NA	NA	NA	NA	NA	NA	NA	NA
DNM3	0.0645161290323	NA	0.008328125	0.0162037037037	0.0154193548387	0.0188518518519	0.0147962962963	0.0131578947368	0.0276315789474	0.00454411764706	0.019612244898	0.0233823529412	0.0089696969697	0.00504545454545	0.0060350877193	0.0124385964912
TNFSF18	NA	NA	NA	NA	NA	NA	NA	NA	NA	NA	NA	NA	NA	NA	NA	NA
TNN	0.555555555556	0.443555555556	0.352888888889	0.330222222222	0.319666666667	0.460222222222	0.351777777778	0.790666666667	0.629444444444	0.700777777778	0.706888888889	0.725222222222	0.121222222222	0.140222222222	0.309444444444	0.203222222222
BRINP2	0	0	0.0666666666667	0.0555555555556	0.0404444444444	0.155777777778	0.193416666667	0	0.0246666666667	0.0157777777778	0.0111111111111	0.0371111111111	0.029	0.0245263157895	0.0173684210526	0.1025
SOAT1	NA	NA	NA	0	0.3998	0.166666666667	NA	NA	NA	0	NA	NA	0.00588888888889	0.0161111111111	0.0503333333333	0.0172222222222
ACBD6	NA	NA	0.0036875	0	0	0.0055	0.02575	0.001	0	0.037875	0.022125	0.01365625	0.01690625	0.0110208333333	0.0124166666667	0.0043125
SMG7	0.00382142857143	0.0612244897959	0.0219027777778	0.0340344827586	0.0538604651163	0.0211666666667	0.014046875	0.0666666666667	0.051447761194	0.06685	0.0587794117647	0.0587916666667	0.0185694444444	0.00951388888889	0.00959615384615	0.0158
RGSL1	NA	NA	NA	NA	NA	1	NA	NA	NA	NA	1	1	NA	NA	NA	NA
RASAL2	0.225806451613	0	0.0326530612245	0.0454545454545	0.0115333333333	0.0362857142857	0	NA	0.0538979591837	0.0104666666667	0.0281428571429	0.00897916666667	0.0190784313725	0.0121568627451	0.0182941176471	0.0147931034483
PTGS2	0	0	NA	0	0	0	0	0.0147058823529	NA	0	0	0.0991818181818	0.0454545454545	0	NA	NA
ZBTB41	0	NA	0.0178571428571	0	0	0	0.037	0	0	0	0	0.0342857142857	0.0176833333333	0.0173333333333	0.0240625	0.0300166666667
NEK7	0	0	0	0.00828813559322	0.0057868852459	0.0129016393443	0.0101774193548	0	0.00713559322034	0.014453125	0.00684745762712	0.00959090909091	0.0322875	0.0326625	0.0379746835443	0.0329620253165
SRGAP2C	NA	NA	NA	NA	NA	0.75	NA	NA	NA	NA	NA	NA	NA	NA	NA	NA
SRGAP2	NA	NA	NA	NA	NA	0.75	NA	NA	NA	NA	NA	NA	NA	NA	NA	NA
PPP1R12B	0	NA	NA	NA	NA	0.125	0	0	0	0	0	NA	0.01676	0.02772	0.00448	0.02104
SRGAP2D	0.666666666667	NA	0	NA	0.0476666666667	0.333333333333	0.0276666666667	NA	NA	NA	0.666666666667	0.5	0.340666666667	0.348	0.229666666667	0.0783333333333
SRGAP2B	NA	NA	NA	NA	NA	0.75	NA	NA	NA	NA	NA	NA	NA	NA	NA	NA
HHAT	0.172708333333	0.266666666667	0.105918918919	0.154476190476	0.093375	0.0248857142857	0.0785185185185	0.426913043478	0.291444444444	0.244722222222	0.292928571429	0.261409090909	0.0651568627451	0.064358490566	0.0888108108108	0.083225
ESRRG	0.0101212121212	0.848476190476	0.11838	0.0932857142857	0.101532258065	0.106951612903	0.25347826087	0.00745333333333	0.0497424242424	0.0380888888889	0.0105348837209	0.0366935483871	0.0102424242424	0.00479487179487	0.0550303030303	0.0833333333333
BATF3	0.0100175438596	0	0.0178571428571	0.036976744186	0.0212903225806	0.0197027027027	0.0310967741935	0.0306140350877	0.0211428571429	0.0173859649123	0.0507083333333	0.0685774647887	0.0229191919192	0.02208	0.041472972973	0.0561720430108
USH2A	NA	NA	NA	NA	NA	NA	NA	NA	NA	NA	NA	NA	NA	NA	NA	NA
EPRS	NA	NA	0	0.375	0	0.296296296296	NA	0	0.875	NA	NA	0.636272727273	0.0675	0.0922	0.0856	0.08245
RNU5F-1	NA	NA	NA	NA	NA	NA	NA	NA	NA	NA	NA	NA	NA	NA	NA	NA
DNAH14	0.19512195122	0.372956521739	0.00140983606557	0.0417704918033	0.0405901639344	0.0297846153846	0.0131904761905	0.102606557377	0.14253968254	0.112	0.148666666667	0.13937704918	0.0590952380952	0.0613015873016	0.0237540983607	0.0533442622951
TSNAX-DISC1	0.034	0	0.0128269230769	0.0678823529412	0.05752	0.0274117647059	0.00115217391304	0.0057037037037	0.00884615384615	0.08468	0.142772727273	0.111777777778	0.00614285714286	0.00735294117647	0.0136470588235	0.0351764705882
NUP133	0.5904	0.5962	0.05184375	0.24	0.044125	0.03490625	0.01159375	0.7478	0.1029375	0.11971875	0.12275	0.10859375	0.0344857142857	0.00171428571429	0.0207857142857	0.0109285714286
LINC00582	NA	NA	NA	NA	NA	NA	NA	NA	NA	NA	NA	NA	NA	NA	NA	NA
TRIM11	0.160776315789	0.183333333333	0.0562745098039	0.139725	0.0642434782609	0.0715	0.102024193548	0.108836734694	0.110173469388	0.0929666666667	0.11779047619	0.134369747899	0.0401333333333	0.0359516129032	0.0338790322581	0.0355887096774
RGS7	NA	NA	0.0866666666667	0	0	0.166666666667	0.0139166666667	NA	0.02775	0.0342307692308	0.0454166666667	0.0313333333333	0.0393888888889	0.0286944444444	0.0519722222222	0.0480857142857
MTR	0	0	0.00233333333333	0.0207878787879	0.00215	0.009675	0.0139534883721	0.00525	0.0118	0.0074	0.00873333333333	0.0376470588235	0.017453125	0.0115	0.0113166666667	0.0147166666667
LYST	0	0	0	0.0219491525424	0.0512156862745	0.0474193548387	0.00814	0	0.0478333333333	0.0273023255814	0.0066862745098	0.0104473684211	0.0485584415584	0.0398974358974	0.0402597402597	0.0682950819672
LOC100130331	0.5	0.515	0.55	0.5	0.286	0	0.357	0.5	0.457	0.5	0.5	0.495	0.25	0.25	NA	NA
ZNF496	0.0648787878788	0.000425531914894	0.0459253731343	0.0827234042553	0.0427307692308	0.0415102040816	0.0605357142857	0.0582835820896	0.0462619047619	0.082306122449	0.0377868852459	0.0656101694915	0.0217176470588	0.0187333333333	0.04	0.0484237288136
SMYD3	0.521928571429	0.818181818182	0.106527272727	0.170172413793	0.23326984127	0.224121212121	0.119879310345	0.276266666667	0.401666666667	0.39592	0.237885245902	0.311485294118	0.0542142857143	0.0672638888889	0.0515	0.0915090909091
KIF26B	0.00767164179104	0.264575757576	0.0286335877863	0.023819047619	0.00897692307692	0.0204897959184	0.0152432432432	0.018675	0.013640625	0.019375	0.0145625	0.0211869918699	0.0285945945946	0.0350757575758	0.0554859813084	0.0668345864662
OR14C36	NA	NA	NA	NA	NA	NA	NA	NA	NA	NA	NA	NA	NA	NA	NA	NA
LINC01128	0.0299038461538	0.03125	0.0217192982456	0.01592	0.015675	0.057	0.00786764705882	0.0514864864865	0.0477027027027	0.0380689655172	0.0696756756757	0.0531343283582	0.0307368421053	0.0246376811594	0.0252985074627	0.0307887323944
NADK	0.0237692307692	0	0.0128666666667	0	0.00146153846154	0.0184823529412	0.00263636363636	0.00120289855072	0.0117384615385	0.0227230769231	0.0165230769231	0.0282428571429	0.0172385321101	0.0167155963303	0.0148055555556	0.0225321100917
FAM132A	0.532737704918	0.51025	0.3258	0.330593406593	0.382263157895	0.432007142857	0.365830645161	0.450504950495	0.561961538462	0.624640350877	0.474734848485	0.585234234234	0.0278017241379	0.0466086956522	0.256081818182	0.310712962963
CDK11B	0.806482758621	0.285796610169	0.218444444444	0.0939038461538	0.139318181818	0.13092	0.0513510638298	0.239336956522	0.329950617284	0.293098901099	0.312777777778	0.389378378378	0.0240128205128	0.0208311688312	0.0543818181818	0.0313253012048
AURKAIP1	0.0579710144928	0.15	0.0707450980392	0.0789175257732	0.0498380952381	0.0410333333333	0.0559224806202	0.130695238095	0.179307017544	0.186543859649	0.162150943396	0.24654368932	0.00858974358974	0.0181923076923	0.0194375	0.0198163265306
TNFRSF14	0.674727272727	0.321	0.509826086957	0.522681818182	0.437444444444	0.465393442623	0.446659090909	0.724342105263	0.604166666667	0.669632653061	0.665224489796	0.786775510204	0.0473947368421	0.0297692307692	0.178975609756	0.0818
SKI	0	NA	0.0332674418605	0.0327380952381	0.0339361702128	0.0386068376068	0.0373529411765	0.0942207792208	0.084652173913	0.0977058823529	0.184194805195	0.179479452055	0.0342978723404	0.0313629032258	0.051007751938	0.0414789915966
TTC34	0.329555555556	0.0901538461538	0.220711111111	0.31508045977	0.222492957746	0.328555555556	0.233757575758	0.503808219178	0.461663366337	0.5541	0.411181818182	0.788265060241	0.0288771929825	0.025850877193	0.0375684210526	0.061038961039
DFFB	0.00260869565217	0.0981860465116	0.0384587155963	0.0548404255319	0.0329224137931	0.0356129032258	0.0165213675214	0.0253333333333	0.0334684684685	0.046261682243	0.0241397849462	0.0756571428571	0.00830275229358	0.0198990825688	0.01992	0.02941
CCDC27	0.63568	0.190476190476	0.3545625	0.435	0.36084	0.539707317073	0.421111111111	0.698	0.652592592593	0.688482758621	0.79937037037	0.672037037037	0.0439375	0.0382051282051	0.251378378378	0.226054054054
MEGF6	0.030696969697	0	0.11155	0.0416666666667	0.13162	0.107924528302	0.126295081967	0.174038461538	0.194053571429	0.1865	0.147811320755	0.221946428571	0.0228163265306	0.0150526315789	0.040756097561	0.0601515151515
AJAP1	0.0721836734694	0.022527027027	0.106625	0.0929358974359	0.0858488372093	0.1243125	0.0814537815126	0.227448275862	0.342294117647	0.268344827586	0.584414414414	0.126283333333	0.0356315789474	0.028893081761	0.0606333333333	0.0543
NPHP4	0.0322631578947	0.05	0.100431034483	0.0836739130435	0.0418205128205	0.110118644068	0.058109375	0.0353777777778	0.0623793103448	0.0244578313253	0.0696666666667	0.0418636363636	0.0370253164557	0.0377346938776	0.0650704225352	0.0690379746835
KCNAB2	0.51935483871	0.181818181818	0.551694444444	0.528153846154	0.313357142857	0.46782	0.390904761905	0.730818181818	0.636523809524	0.55565	0.660047619048	0.705255813953	0.127789473684	0.124342105263	0.346157894737	0.384605263158
PLEKHG5	0.290176470588	0.308	0.16075	0.25	0.131928571429	0.174076923077	0.232387096774	0.166090909091	0.322580645161	0.180048780488	0.440666666667	0.332	0.0659538461538	0.0420625	0.0885384615385	0.11212244898
ACOT7	0.00912765957447	0	0.119	0.0299333333333	0.114843137255	0.0564606741573	0.138784313725	0.167431372549	0.0993103448276	0.0888125	0.111132075472	0.123352941176	0.00986315789474	0.00974509803922	0.0151818181818	0.00696590909091
TNFRSF9	NA	0.4	0.064	0.6	0.3	0.388888888889	0.25	0.5066	0.7	0.7272	0.488888888889	0.5598	0	0	0.2	NA
PER3	0.545454545455	0.1	0.204025	0.155	0.403107142857	0.243626865672	0.234714285714	0.326815789474	0.271	0.298146341463	0.405846153846	0.509627906977	0.1205	0.104666666667	0.0291282051282	0.0876153846154
RERE	0	NA	0	0	0	0.037037037037	0	0	0	0	0.027027027027	0	0.0476279069767	0.0495952380952	0.0981590909091	0.0547142857143
H6PD	0.134614285714	0.0352068965517	0.146054347826	0.223904761905	0.187784810127	0.203887755102	0.11819	0.186135416667	0.20067032967	0.21265625	0.18740625	0.2274	0.0409540229885	0.0376117647059	0.124868421053	0.0371917808219
GPR157	0.131222222222	0	0.0173275862069	0.0441935483871	0.0222857142857	0.0738679245283	0.0128043478261	0.0900930232558	0.112603448276	0.0715326086957	0.183866666667	0.111152173913	0.0381089108911	0.0171363636364	0.0618	0.0164827586207
CLSTN1	0.0167407407407	0	0.00135897435897	0	0.00188636363636	0.024	0.0275384615385	0.0182564102564	0.0109318181818	0.0444565217391	0.0112363636364	0.0174871794872	0.0391489361702	0.0261808510638	0.0203440860215	0.0246533333333
UBE4B	0.275654545455	0.350733333333	0.0843432835821	0.0841403508772	0.0690769230769	0.0640606060606	0.0507567567568	0.195882352941	0.274904761905	0.245559322034	0.247848484848	0.233232876712	0.0164470588235	0.0334470588235	0.0551111111111	0.0469861111111
CTNNBIP1	0.0712459016393	0.2446	0.17803125	0.108270588235	0.127771428571	0.156349056604	0.1305	0.251344086022	0.23181372549	0.257926315789	0.242494949495	0.260411764706	0.140362745098	0.0981176470588	0.125505154639	0.0848703703704
KIF1B	0.7528	0.093023255814	0.0358604651163	0.13425	0.040126984127	0.032224137931	0.0184923076923	0.0468235294118	0.07918	0.0554	0.0903636363636	0.094023255814	0.0576363636364	0.0267692307692	0.0523333333333	0.0308910891089
EXOSC10	0.8	0.727272727273	0.426142857143	0.138916666667	0.365416666667	0.232307692308	0.164903225806	0.728833333333	0.154894736842	0.426651162791	0.619222222222	0.785041666667	0.0075652173913	0.00472727272727	0.0123333333333	0.0353333333333
MTOR	0.603395348837	0.725	0.0354603174603	0.0255322580645	0.0755454545455	0.062	0.0172372881356	0.444741935484	0.466612903226	0.461552238806	0.424224137931	0.442603174603	0.0280754716981	0.0360327868852	0.017306122449	0.0489743589744
CASZ1	0.0177037037037	0.116904761905	0.0666268656716	0.05	0.0122641509434	0.0764054054054	0.0499552238806	0.0474310344828	0.0269	0.0401971830986	0.0690810810811	0.0266136363636	0.0111341463415	0.00637234042553	0.0341166666667	0.025671641791
C1orf127	0.439846153846	0.4721875	0.401208333333	0.408695652174	0.18675	0.269878787879	0.2828	0.443115384615	0.550827586207	0.459214285714	0.457875	0.543032258065	0.119791666667	0.0347894736842	0.2	0.555555555556
PEX14	0.348594594595	0.4	0.110666666667	0.0635	0.152854545455	0.0767586206897	0.0614626865672	0.449307692308	0.444589285714	0.371620689655	0.385438596491	0.400350877193	0.032	0.0196101694915	0.0124901960784	0.018568627451
AGTRAP	0.142857142857	0	0.10136	0.0833333333333	0.0519411764706	0.06325	0.0444705882353	0.105707317073	0.02975	0.150137254902	0.0749583333333	0.135431372549	0.0444444444444	0.00945	0.0429411764706	0.0202941176471
VPS13D	0.197571428571	0.137235294118	0.175733333333	0.0975416666667	0.150230769231	0.175769230769	0.108285714286	0.166409090909	0.354285714286	0.30337037037	0.3053	0.3653	0.00490909090909	0.00246666666667	0.0354	0.0304117647059
MFN2	0.5	0.209315789474	0.0492142857143	0.0177222222222	0.0125882352941	0.0155897435897	0.0170344827586	0.1712	0.208727272727	0.249666666667	0.246060606061	0.288511627907	0.0245125	0.0282151898734	0.13347826087	0.0914915254237
TNFRSF8	0.0801428571429	0.375	0.16834375	0.0645161290323	0.06478125	0.264947368421	0.189416666667	0.0300714285714	0.029175	0.0556875	0.030303030303	0.0425	0.0118333333333	0.00926923076923	0.0633157894737	0.0857894736842
AADACL4	0.583333333333	NA	0.202916666667	0.6	0.488642857143	0.314647058824	0.423583333333	0.885083333333	0.761857142857	0.707	0.8706	0.7189375	0.27325	0.0668181818182	0.1032	0.2714
FHAD1	0.65	NA	0.192307692308	0.111111111111	0.1667	0.174227272727	0.4	0.0526315789474	0.166666666667	0.583333333333	1	0.296222222222	0.0287391304348	0.0354347826087	0.0231304347826	0.0765357142857
TMEM51-AS1	0.0181818181818	0	0.02032	0.0105263157895	0.0233541666667	0.0379056603774	0.0055306122449	0.01238	0.008953125	0.0228644067797	0.00672916666667	0.0129473684211	0.0528924731183	0.0469892473118	0.0578172043011	0.0435934065934
KAZN	0	0	0.036625	0.0113636363636	0.0113921568627	0.0212222222222	0.0137647058824	0	0.0639310344828	0.00202666666667	0.0457735849057	0.0128039215686	0.0422708333333	0.0601458333333	0.0735	0.0702705882353
DNAJC16	0.125	NA	0	NA	NA	NA	NA	NA	0.111111111111	NA	NA	NA	0.01185	0.0205	0.02	0.0054
FBXO42	0	0	0.0169130434783	0.00724637681159	0.00966666666667	0.00547826086957	0.00240277777778	0.0341794871795	0.00965217391304	0.00427536231884	0.0820694444444	0.0324492753623	0	0	0.00574137931034	0.0116909090909
SPEN	0.0161530612245	0.03125	0.00209473684211	0.0176388888889	0.00528571428571	0.0280677966102	0.0293015873016	0.0251777777778	0.0565546218487	0.00879831932773	0.0468793103448	0.0277731958763	0.05	0.0463474576271	0.0155213675214	0.0155128205128
MFAP2	0	0	0.0755853658537	0.0737179487179	0.0877894736842	0.192921568627	0.0862448979592	0.0747368421053	0.1684	0.115434782609	0.122744680851	0.181886363636	0.0403333333333	0.0402931034483	0.0986428571429	0.128394736842
NBPF1	0.0782244897959	0.255923076923	0.0279154929577	0.0292857142857	0.0292222222222	0.0951944444444	0.0201666666667	0.0379069767442	0.0528194444444	0.0508309859155	0.0638714285714	0.0573636363636	0.0282873563218	0.0352873563218	0.024253968254	0.0176219512195
PADI2	0.0970491803279	0.13935483871	0.0923246753247	0.08425	0.107153846154	0.1007875	0.106175	0.0492535211268	0.0424406779661	0.122696202532	0.0614794520548	0.177404761905	0.00776811594203	0.00411594202899	0.0353902439024	0.0629565217391
ESPNP	0.75	0.5	0.271642857143	0.35	0.300388888889	0.354222222222	0.257384615385	0.799555555556	0.8015	0.82925	0.661266666667	0.625615384615	0.0814444444444	0.0661111111111	0.177307692308	0.185111111111
PADI1	NA	NA	0	NA	0.333333333333	NA	0	0.222	0.666666666667	0.666666666667	0.6	NA	NA	NA	NA	NA
ARHGEF10L	0.0714285714286	0.0625	0.164941176471	0.0955882352941	0.12356097561	0.232756756757	0.135885714286	0.0792121212121	0.1365	0.0996304347826	0.0745	0.0510285714286	0.0388271604938	0.0439594594595	0.0777466666667	0.0931145833333
ACTL8	NA	NA	NA	NA	NA	NA	NA	NA	NA	NA	NA	NA	NA	NA	NA	NA
IGSF21	0	0.025	0.05559375	0.0896436781609	0.131558823529	0.255373737374	0.158384615385	0.000430769230769	0.010546875	0.0329054054054	0.034953125	0.0266216216216	0.0335394736842	0.0225	0.042380952381	0.07192
PAX7	0	0	0.200133333333	0.121925925926	0.196379310345	0.2062125	0.0821333333333	0.0230869565217	0.0707959183673	0.0890714285714	0.0410181818182	0.0909846153846	0.0254285714286	0.0231710526316	0.0789242424242	0.0869322033898
IFFO2	0.0227272727273	NA	0.0134634146341	0.0820238095238	0.100887323944	0.0145894736842	0.0237230769231	0.0305631067961	0.0285185185185	0.0638	0.00457575757576	0.031183908046	0.0156814159292	0.0141532258065	0.0337701149425	0.046130952381
UBR4	0.000666666666667	0.0384615384615	0.0355483870968	0.00266666666667	0	0.0206590909091	0.00645	0.00130434782609	0.007	0.0141428571429	0.0110434782609	0.00753191489362	0.0174107142857	0.0451071428571	0.017125	0.00798214285714
CAPZB	0.000818181818182	0	0.02090625	0.0222027027027	0.00940217391304	0.00972916666667	0.0330833333333	0.015625	0.0153604651163	0.0523218390805	0.021375	0.0212717391304	0.021141025641	0.0212435897436	0.0102467532468	0.0333205128205
LINC01141	0.8	NA	0.2094	0	0.514	0.349333333333	0.2182	0.709	0.46	0.5482	0.68	0.673	0.02	0	0.08	0.1
TMCO4	0	NA	0	0	0	0.246369565217	0.194052631579	0	0.301619047619	0.261904761905	0.236730769231	0.0190666666667	0.01	0.00535714285714	0.00821739130435	0.0724642857143
EIF4G3	0.166666666667	0	0.380105263158	0.5	0.0800285714286	0.171264705882	0.0388666666667	0.494090909091	0.5625	0.168571428571	0.337	0.151742857143	0.0428571428571	0.0358571428571	0.142857142857	0.0386
ALPL	0.7695	0.684	0.153666666667	0.18668	0.136928571429	0.105639344262	0.085537037037	0.185214285714	0.201888888889	0.170590163934	0.178703703704	0.164352941176	0.0189152542373	0.0287413793103	0.03984	0.0391142857143
HP1BP3	0.0547722772277	NA	0.00972277227723	0.0169491525424	0.00464864864865	0.0119051724138	0.00725581395349	0.0539367088608	0.0644861111111	0.0425263157895	0.0520277777778	0.0452079207921	0.0108956521739	0.0182	0.0279195402299	0.01475
ECE1	0	0.00307407407407	0.0156388888889	0.0345555555556	0.00521875	0.01334375	0.019	0.0285102040816	0.00746666666667	0.026306122449	0.033025	0.0341388888889	0.0312597402597	0.0340394736842	0.0354406779661	0.033328125
CDC42	0.189540983607	0.888888888889	0.10527027027	0.138545454545	0.17671875	0.0731976744186	0.0422826086957	0.236130952381	0.201666666667	0.250208791209	0.303797101449	0.341921348315	0.158808510638	0.0320789473684	0.0835975609756	0.0979875
ZBTB40	0	NA	0.00379545454545	0	0	0.0700185185185	0.0103090909091	0	0.02	0.0258181818182	0.0118222222222	0.00204761904762	0.0105636363636	0.0128181818182	0.0150392156863	0.0228727272727
HSPG2	0.0271	NA	0.152769230769	0.0125	0.0646976744186	0.0457424242424	0.0604166666667	0.0982954545455	0.0522045454545	0.166862745098	0.0917111111111	0.132875	0.0296440677966	0.0309464285714	0.0650357142857	0.0384107142857
LDLRAD2	0.571428571429	0.5415	0.435875	0.4	0.2666	0.2617	0.267727272727	0.511	0.716625	0.7422	0.655714285714	0.624777777778	0.079125	0.0352	0.0997777777778	0.057875
LUZP1	NA	0.047619047619	0	0	0	0.0274285714286	0.0135135135135	0	0.2	0	0.00240384615385	0.0454545454545	0.03098	0.0356	0.00356097560976	0.0334193548387
TCEA3	0.108886363636	0.1026	0.0540222222222	0.02975	0.049186440678	0.162891891892	0.169075949367	0.0374406779661	0.0638787878788	0.0443777777778	0.163305084746	0.0944078947368	0.0384383561644	0.0372716049383	0.0702278481013	0.0401265822785
E2F2	0.109785714286	NA	0.00277777777778	0.0321428571429	0.0322972972973	0.0669444444444	0.00213888888889	0	0.0135714285714	0.0819310344828	0.179172413793	0.0423888888889	0.0231458333333	0.0201739130435	0.034829787234	0.078
IFNLR1	0	NA	0.0224166666667	0.0699393939394	0.0445142857143	0.0211428571429	0.0254693877551	0.137380952381	0.235	0.091	0.164714285714	0.087125	0.0226206896552	0.0211	0.0225	0.0654545454545
NIPAL3	0.518518518519	0.1	0.161205882353	0.0507333333333	0.1546	0.185488372093	0.0695227272727	0.437625	0.350138888889	0.387431372549	0.421275862069	0.460666666667	0.0523333333333	0.0356	0.0561304347826	0.0627692307692
NCMAP	0.000933333333333	0.09225	0.0889565217391	NA	0.173913043478	0.226666666667	0.145285714286	0.226068965517	0.1041875	0.190103448276	0.0869565217391	0.257517241379	0.059064516129	0.0627666666667	0.0572666666667	0.0889583333333
RHCE	NA	NA	NA	0	0.5	1	NA	1	NA	0.9334	1	NA	NA	NA	NA	NA
MAN1C1	0.00433333333333	0	0.0278181818182	0.0852790697674	0.0058064516129	0.0969275362319	0.0263333333333	0.010435483871	0.0273870967742	0.0101515151515	0.0265757575758	0.037021978022	0.0405568181818	0.0478409090909	0.0666842105263	0.0775357142857
TMEM57	NA	0	0	0.0281428571429	0	0.00992105263158	0.0409411764706	0	0.00105555555556	0.0074	0.00496	0.0195	0.0389342105263	0.0369220779221	0.039025974026	0.0423766233766
RPS6KA1	0.1875	0	0.0890625	0.00892857142857	0.1668	0.020175	0.0527083333333	0.111111111111	0.0854615384615	0.103023809524	0.181611111111	0.252296296296	0.00711627906977	0.0125476190476	0.0112380952381	0.0426296296296
SH3BGRL3	0	0	0.009	NA	0	0.0077027027027	0.0110789473684	0	0.00446428571429	0	0.0112941176471	0.0237894736842	0.00575	0.00483783783784	0.119142857143	0.0785714285714
LIN28A	0	0	0.00975	0.0468214285714	0.020025	0.0195	0.0332162162162	0.000761904761905	0.0325128205128	0.00909302325581	0.0261290322581	0.031075	0.0227317073171	0.028075	0.0192448979592	0.0261224489796
WASF2	0.270534883721	0.127272727273	0.150675675676	0.0761904761905	0.087875	0.0743294117647	0.102171428571	0.322488888889	0.269047619048	0.216363636364	0.236193548387	0.279586666667	0.144731343284	0.087275	0.0307547169811	0.0273548387097
TMEM222	0.03125	0.16	0.0875	0.0520357142857	0.07624	0.209909090909	0.04092	0.14424	0.227035714286	0.13224	0.12552	0.22825	0.0358857142857	0.0399428571429	0.0434	0.0693142857143
AHDC1	0.08432	0	0.179837837838	0.0769230769231	0.0541176470588	0.102883333333	0.267263157895	0.222716666667	0.072875	0.127155555556	0.0721428571429	0.130018867925	0.00390243902439	0.0972641509434	0.00433333333333	0.0976071428571
PHACTR4	0.416666666667	0.314285714286	0.117791666667	0.161472222222	0.233481481481	0.113288461538	0.0845961538462	0.2185	0.323727272727	0.211918032787	0.348245283019	0.242685185185	0.0118611111111	0.0208888888889	0.110277777778	0.0642222222222
TAF12	0.461538461538	0.462769230769	0.0491428571429	0.0428648648649	0.147162162162	0.0340441176471	0.0229154929577	0.17374137931	0.166701754386	0.141358208955	0.125634920635	0.240246575342	0.01	0.00622222222222	0.0809555555556	0.0659333333333
SNHG3	0	0.455375	0.114975609756	0.203703703704	0.0995277777778	0.114622641509	0.09436	0.133035714286	0.292695652174	0.197655172414	0.298076923077	0.217303030303	0.0666666666667	0.0814318181818	0	0
RCC1	0	0.455375	0.114975609756	0.203703703704	0.0995277777778	0.114622641509	0.09436	0.133035714286	0.292695652174	0.197655172414	0.298076923077	0.217303030303	0.0666666666667	0.0814318181818	0	0
PTPRU	0.100233333333	0.0434782608696	0.0621451612903	0.067935483871	0.0828064516129	0.0981084337349	0.0515230769231	0.0897435897436	0.14514516129	0.148634920635	0.104195652174	0.132046153846	0.0785035971223	0.0512357723577	0.0526695652174	0.0738129496403
SRSF4	0.0584137931034	0.0454545454545	0.0373103448276	0.0522727272727	0.0775434782609	0.0364827586207	0.0458653846154	0.0769230769231	0.0561724137931	0.196564102564	0.0737931034483	0.161627118644	0.0280333333333	0.0796212121212	0.0353278688525	0.0403823529412
MATN1	0	0.906818181818	0.520272727273	0.528272727273	0.637727272727	0.530272727273	0.280285714286	0.913363636364	0.899363636364	0.802733333333	0.874545454545	0.817454545455	0.0822727272727	0.0781818181818	0.160090909091	0.369
MATN1-AS1	0.0454545454545	0.342571428571	0.123254237288	0.0147058823529	0.12798	0.129678571429	0.142342105263	0.147231884058	0.201071428571	0.133753846154	0.163246753247	0.0302	0.0217011494253	0.016523255814	0.0328372093023	0.0397213114754
PTP4A2	0.833333333333	NA	0.381	0.416666666667	0.425777777778	0.484166666667	0.346333333333	0.833333333333	0.824333333333	0.758333333333	0.772833333333	0.784666666667	0.464166666667	0.537166666667	0.6	0.583333333333
SYNC	NA	NA	NA	NA	0	0.105263157895	0	0.0714285714286	0.714285714286	0	0.5835	NA	0.0107727272727	0.0097619047619	0.153619047619	0.0641818181818
ZBTB8A	0	0.05	NA	NA	0	0.142857142857	0	0.05	0	NA	NA	NA	0.015	0.0105416666667	0.02256	0.0378333333333
S100PBP	0.153552631579	0.16	0.0230416666667	0.00758974358974	0.0347804878049	0.0322083333333	0.0131666666667	0.0806739130435	0.112256410256	0.160948717949	0.08845	0.0928382352941	0.0535733333333	0.0278461538462	0.0625	0.0474864864865
KPNA6	0.23070212766	0.452974358974	0.266517241379	0.183769230769	0.0417966101695	0.0611538461538	0.112095238095	0.38124137931	0.358084507042	0.392703125	0.287558441558	0.390826086957	0.0481851851852	0.046	0.0532222222222	0.0416470588235
HDAC1	0.47998	0.294518518519	0.141489361702	0.184255813953	0.230977272727	0.129442622951	0.0404745762712	0.440895833333	0.370173076923	0.366637931034	0.332541666667	0.428302325581	0.0256511627907	0.0340930232558	0.0516976744186	0.14135
RNF19B	0.47	0.151181818182	0.0383728813559	0.0282592592593	0.0980454545455	0.0758596491228	0.0201466666667	0.0788305084746	0.0515569620253	0.0988113207547	0.0668611111111	0.0947796610169	0.0369494949495	0.0354869565217	0.0380842105263	0.0341609195402
PHC2	NA	NA	0.333333333333	0.333333333333	NA	0.333333333333	0	0	1	NA	NA	0.6464	NA	NA	0	NA
ZSCAN20	0.0015	NA	0.0277777777778	0	0	0.00344444444444	0.001	0	0.00816666666667	0	0.0301666666667	0.0395	0.0140322580645	0.0121935483871	0.019	0.0195806451613
CSMD2-AS1	NA	NA	NA	0	0	0.333333333333	NA	NA	0.5	NA	NA	NA	NA	NA	NA	NA
AGO3	0	NA	0	0	0.0083	0.016	0.00493333333333	0	0.030575	0.00626666666667	0	0	0.00693846153846	0.0573731343284	0.0493582089552	0.0232272727273
ZMYM4	0.349315789474	0.368421052632	0.0190322580645	0.054	0.232227272727	0.0608070175439	0.00976666666667	0.225806451613	0.367052631579	0.371105263158	0.287045454545	0.251107142857	0.1377	0.12287804878	0.117928571429	0.0966829268293
COL8A2	0.5	0.47625	0.30865625	0.211333333333	0.152089285714	0.578781609195	0.310897435897	0.50178125	0.383789473684	0.49065625	0.415083333333	0.455358974359	0.0618170731707	0.0148902439024	0.0595151515152	0.113265306122
AGO4	0.581428571429	0.142857142857	0.0191052631579	0.0208333333333	0.0263157894737	0.0200526315789	0.014	0.126052631579	0.2925	0.151714285714	0.261782608696	0.138428571429	0.0527045454545	0.0507037037037	0.06215	0.01875
KIAA0319L	0	0	0	0.0227272727273	0	0.071078125	0.0219090909091	0	0.0261956521739	0.0186037735849	0.0399824561404	0.0521090909091	0.0273529411765	0.0339104477612	0.033825	0.04221875
TFAP2E	0	0	0.129837209302	0.0119285714286	0.167815789474	0.0642769230769	0.0547291666667	0	0.284836065574	0.125961538462	0.059023255814	0.0571772151899	0.00432727272727	0.00448214285714	0.0539069767442	0.127930232558
STK40	0.05	0	0.172	0.0198333333333	0.00419607843137	0.00904166666667	0.00125423728814	0.00505555555556	0.00764285714286	0.0137346938776	0.0125238095238	0.0267380952381	0.00865957446809	0.00674468085106	0.000763157894737	0.0131136363636
GRIK3	0	0	0.201516129032	0.0628421052632	0.2347875	0.226037974684	0.23179245283	0.0612253521127	0.0580434782609	0.03853125	0.0326842105263	0.0176376811594	0.0508671875	0.047176	0.0734607843137	0.123169811321
YRDC	0	0	0.28125	0.0398550724638	0.0204081632653	0.0428571428571	0.0260208333333	0.030303030303	0.0408867924528	0.01175	0.0442244897959	0.00518867924528	0.008046875	0.013328125	0.0083125	0.00628125
SNIP1	0	0	0.0149166666667	0.00733333333333	0.0843125	0.0706428571429	0.151763157895	0.00489473684211	0.262292682927	0.269815789474	0.09345	0.160103448276	0.0206774193548	0.02153125	0.0328181818182	0.0271363636364
INPP5B	0.555555555556	0.496	0.107111111111	0.148111111111	0.119	0.135888888889	0.0612857142857	0.2298125	0.265333333333	0.241846153846	0.196692307692	0.2156875	0.0879090909091	0.0595454545455	0.101818181818	0.0858181818182
RRAGC	0.131121212121	0.2681	0.0224722222222	0.0135531914894	0.120972222222	0.099914893617	0.00852542372881	0.079	0.157073529412	0.15396969697	0.201465753425	0.233423076923	0.03225	0.0460649350649	0.0208915662651	0.0714390243902
RLF	0.449666666667	0.5425	0.493060606061	0.1605	0.197041666667	0.0370714285714	0.0792222222222	0.362350877193	0.346619047619	0.361424242424	0.601564102564	0.343014705882	0.0818196721311	0.0421694915254	0.0332741935484	0.0629245283019
BMP8B	0.0212765957447	0.1020625	0.0542301587302	0.0953146067416	0.0322967032967	0.0796015037594	0.0380549450549	0.141163265306	0.0169375	0.0826865671642	0.0885	0.0753412698413	0.0125304347826	0.00887704918033	0.025525	0.0358878504673
BMP8A	0.0753103448276	0.064171875	0.0484260869565	0.103833333333	0.0518955223881	0.131641666667	0.0480165289256	0.173210526316	0.118423423423	0.131582608696	0.21374137931	0.156931034483	0.01196	0.0143548387097	0.0405700934579	0.0196964285714
SCMH1	NA	NA	NA	0.666666666667	0.5	0.25	0.25	NA	NA	NA	NA	NA	NA	0.666666666667	NA	NA
KCNQ4	0.0331754385965	0.0322580645161	0.0230760869565	0.087701754386	0.00967391304348	0.0578090909091	0.0158282828283	0.0323483146067	0.0480306122449	0.0395888888889	0.0738048780488	0.0225631067961	0.01225	0.00827027027027	0.0307710843373	0.0670985915493
NFYC-AS1	NA	NA	NA	0.0909090909091	0	0.00953333333333	NA	NA	0	0	NA	NA	0.0141875	0.008625	0.0459375	0.00925
FOXJ3	0.00769230769231	0	0.00653333333333	0.00571428571429	0.0342045454545	0.0917058823529	0.043012987013	0	0.0887058823529	0.00287179487179	0.10606	0.0145111111111	0.0336125	0.0160714285714	0.0287924528302	0.0196617647059
HIVEP3	0	0.117647058824	0.0692181818182	0.0333333333333	0.0385454545455	0.0774594594595	0.0624090909091	0.0191081081081	0.0276363636364	0.0164042553191	0.0336756756757	0.155206896552	0.484918367347	0.49412244898	0.5912	0.626285714286
RIMKLA	NA	NA	NA	NA	0.2	0.0357142857143	NA	NA	NA	0	NA	NA	0.0111034482759	0.00951724137931	0.00786206896552	0.0158965517241
LOC100129924	0.815842105263	0.679066666667	0.345130434783	0.291578947368	0.517884615385	0.39405	0.379956521739	0.799043478261	0.831	0.838263157895	0.80155	0.810625	0.344	0.217347826087	0.18928	0.241043478261
TIE1	0.461538461538	0.422714285714	0.500307692308	0.507888888889	0.4998	0.456823529412	0.456157894737	0.563428571429	0.5553125	0.6536	0.688571428571	0.648076923077	0.108	0.0953636363636	0.224444444444	0.200666666667
CFAP57	0.0316	NA	0.0555	0.1	0.0188	0.0138	0.0062	0	0.0363	0.0066	0.0327	0.0135	0.0641538461538	0.0128333333333	0.0248125	0
SZT2	0.333333333333	0.346153846154	0.085	0.22	0.113636363636	0.136708333333	0.108720930233	0.1818	0.213888888889	0.25195	0.265414634146	0.388930232558	0.058387755102	0.0685102040816	0.12069047619	0.0930909090909
ST3GAL3	0	0.000941176470588	0	0	0.00878	0.00579487179487	0.024880952381	0	0.0530512820513	0.016675	0.0202051282051	0.0106041666667	0.0480555555556	0.0470972222222	0.0464520547945	0.0876111111111
IPO13	0.286083333333	0.33362962963	0.104780487805	0.104361111111	0.104414634146	0.0415454545455	0.0704423076923	0.151658536585	0.263710526316	0.2226	0.271435897436	0.269390243902	0.0918157894737	0.0566388888889	0.0836666666667	0.128805555556
ERI3	0	NA	0	0	0	0.00952941176471	0.01475	0.00849019607843	0	0.0219038461538	0.00240384615385	0.00480769230769	0.0263157894737	0	0.0869565217391	0
KDM4A-AS1	0	0.000941176470588	0	0	0.00878	0.00579487179487	0.024880952381	0	0.0530512820513	0.016675	0.0202051282051	0.0106041666667	0.0480555555556	0.0470972222222	0.0464520547945	0.0876111111111
ERI3-IT1	NA	NA	NA	NA	NA	0	NA	NA	0.125	NA	NA	NA	NA	NA	NA	NA
EIF2B3	0.542326923077	0.632613636364	0.162932692308	0.194904761905	0.197831325301	0.156045977011	0.128308510638	0.351214285714	0.4139	0.375663043478	0.397523809524	0.34391588785	0.09244	0.0921789473684	0.118	0.126037974684
TESK2	0.272490909091	0.254545454545	0.112046875	0.11125	0.0943454545455	0.0808550724638	0.0595942028986	0.273298245614	0.24252238806	0.234044776119	0.266811594203	0.262649122807	0.0607090909091	0.0807090909091	0.0364705882353	0.152288888889
KIF2C	0.571428571429	NA	0.482125	0.375	0.47975	0.6001875	0.279	0.875	0.854125	0.582	0.87275	0.83825	0.2353125	0.2880625	0.46525	0.4789375
ZSWIM5	0	0.000333333333333	0.0109425287356	0.0197466666667	0.00237931034483	0.0540925925926	0.00622471910112	0.00548979591837	0.00315584415584	0.0130574712644	0.013	0.0265652173913	0.0268842105263	0.0254038461538	0.0321238095238	0.04453125
POMGNT1	0	0	0	0.0387096774194	0	0	0	NA	0.0247419354839	0.0176470588235	0.0405405405405	0.0224838709677	0.0153225806452	0.00616129032258	0.00967741935484	0.0234838709677
MAST2	0.526	0.387983606557	0.143797297297	0.266194444444	0.43891954023	0.21779787234	0.231225806452	0.21615	0.476164179104	0.467486842105	0.541297619048	0.520857142857	0.0525053763441	0.0417411764706	0.123693877551	0.229525423729
PIK3R3	0	0	0.00308	0.0126551724138	0.0103409090909	0.0353103448276	0.0121724137931	0.0216	0.0143103448276	0.00733333333333	0.0224482758621	0.0313793103448	0.05934375	0.0479047619048	0.030890625	0.054125
MKNK1	NA	0	0.00814285714286	0.0022	0.00759090909091	0	0	0	0.5	0.0113636363636	0.0151818181818	0.0108857142857	0	0.00248387096774	0.00769230769231	0.0277777777778
CYP4Z2P	NA	NA	NA	NA	NA	NA	NA	NA	NA	NA	NA	NA	NA	NA	NA	NA
CMPK1	0	NA	0	0	0.00213793103448	0.00323529411765	0.00165454545455	0.0857142857143	0.06675	0.0186206896552	0.0337	0.0093	0.0114	0.0107	0.0175	0.0125
CYP4Z1	NA	NA	NA	NA	NA	NA	NA	NA	NA	NA	NA	NA	NA	NA	NA	NA
SPATA6	0.11528	NA	0.0216176470588	0.03696	0.0446875	0.103846153846	0.002075	0.11412	0.104088235294	0.0802058823529	0.0732666666667	0.099	0.0313888888889	0.0292037037037	0.0285238095238	0.0263
SKINTL	NA	NA	NA	NA	NA	NA	NA	NA	NA	NA	NA	NA	NA	NA	NA	NA
ELAVL4	NA	NA	0.0159047619048	NA	NA	NA	0.0232558139535	0.010725	NA	0	NA	0.0105714285714	0	0	NA	NA
TTC39A	NA	NA	NA	NA	NA	NA	NA	NA	NA	NA	NA	NA	NA	NA	NA	NA
OSBPL9	NA	NA	NA	0	0.571428571429	0	0	0.333333333333	0.181818181818	0.0113846153846	NA	0.148148148148	0	0	NA	NA
NRD1	0.0193720930233	0.0125	0.0109272727273	0.0620212765957	0.066703125	0.0311029411765	0.06096875	0.068868852459	0.0799180327869	0.114351351351	0.00292592592593	0.0892708333333	0.0529	0.00491428571429	0.0258	0.00911320754717
EPS15	0	0	0.00444117647059	0.00588235294118	0.0175438596491	0.0455454545455	0.0160588235294	0.0328928571429	0.00414705882353	0.00976470588235	0.0177352941176	0.0119411764706	0.0190434782609	0.0244637681159	0.00661728395062	0.0259268292683
ZYG11B	0.25176	0.0935	0.10232	0.120038461538	0.13952	0.0958846153846	0.07928	0.30856	0.266538461538	0.155869565217	0.25788	0.295153846154	0.00848	0.0638	0.1002	0.0339047619048
ZCCHC11	0.0279130434783	0	0	0.0181025641026	0.00914634146341	0.012775862069	0.00792941176471	0.00202702702703	0.0170853658537	0.00914583333333	0.01435	0.0122588235294	0.0215185185185	0.0126049382716	0.0231785714286	0.0108656716418
ZFYVE9	0	0.000652173913043	0	0.0153214285714	0	0.0205517241379	0.0065	0.0111724137931	0.0365	0.0151666666667	0.0018275862069	0.0425	0.0732475247525	0.056935483871	0.0924035087719	0.054296875
CC2D1B	0	NA	0	0	0	0.03746	0	0.0482448979592	0.0367647058824	0.00553333333333	0.0880857142857	0.0161777777778	0.00789090909091	0.0152592592593	0.055652173913	0.00404081632653
ZYG11A	0.153846153846	0.0461538461538	0.0164558823529	0.027435483871	0.0331975308642	0.0216216216216	0.00318181818182	0.0326935483871	0.0178153846154	0.0171851851852	0.0307866666667	0.0415308641975	0.04196875	0.0309479166667	0.055	0.0939411764706
GLIS1	NA	NA	NA	NA	NA	NA	NA	NA	NA	NA	NA	NA	NA	NA	NA	NA
LRP8	0.0655737704918	0.304347826087	0.0732672413793	0.111139240506	0.0918425925926	0.0905428571429	0.0755408163265	0.0653365384615	0.106108910891	0.105837606838	0.0689196428571	0.110930434783	0.0209779411765	0.0283559322034	0.0342993197279	0.0684166666667
HSPB11	0.137616438356	0.818181818182	0.124613636364	0.177358974359	0.104085106383	0.161785714286	0.067223880597	0.225243243243	0.105453488372	0.196383333333	0.200373134328	0.168285714286	0.0760714285714	0.0480204081633	0.0974945054945	0.064043956044
NDC1	0.1278	0.000458333333333	0.0253125	0.0559677419355	0.0168709677419	0.048125	0.0368461538462	0.0513703703704	0.0478846153846	0.0456666666667	0.0672333333333	0.0974615384615	0.00925925925926	0.00340740740741	0.00485714285714	0.00453333333333
CYB5RL	0.696333333333	0.827	0.215529411765	0.6501	0.126916666667	0.140857142857	0.339666666667	0.754583333333	0.34532	0.55125	0.6883	0.692076923077	0.146473684211	0.1462	0.104	0.28055
ACOT11	NA	NA	NA	NA	0.166666666667	0.5	NA	NA	NA	0	0.142857142857	0.722166666667	0	0	NA	NA
MROH7-TTC4	0	NA	0.1125	NA	0.6	0.16	0.08325	0.666666666667	0.8	0.08575	0.429	0.6185	0	0	0	0
SSBP3	0.025641025641	0.214285714286	0.016393442623	0	0	0.0343666666667	0.0434782608696	0.041325	0.255092592593	0.0657411764706	0.0604857142857	0.213636363636	0.0296770833333	0.0475984848485	0.0376382978723	0.04
PRKAA2	0.013698630137	NA	0.125	NA	0.0357719298246	0.103807017544	0.0768596491228	0.0162682926829	0.0784411764706	0.0154210526316	0.0376081081081	0.00787301587302	0.00237096774194	0.00216129032258	0.0112127659574	0.03175
C1orf168	0.6	0.333333333333	0.2666	0.0572	0.0513333333333	0.0424166666667	0.165571428571	0.4922	0.484166666667	0.3758	0.232833333333	0.2196	0.0736	0.1412	0.073	0.0555
PPAP2B	0	0	0.00279166666667	0.0190392156863	0.0285205479452	0.0452446808511	0.0594109589041	0.00275384615385	0.101514705882	0.106457446809	0.007	0.0993373493976	0.00876271186441	0.00460810810811	0.0148305084746	0.0898805970149
C8B	0.6	NA	0.166666666667	NA	0	0	NA	0	NA	1	NA	0.75	NA	NA	NA	NA
DAB1-AS1	NA	NA	NA	NA	NA	NA	NA	NA	NA	NA	NA	NA	NA	NA	NA	NA
OMA1	0.0285714285714	0	0.0205076923077	0.0457428571429	0.0332615384615	0.0208571428571	0.028564516129	0.02075	0.015328125	0.00582142857143	0.0170357142857	0.0403384615385	0.0115555555556	0.0118870967742	0.00944186046512	0.0793174603175
LINC01358	NA	NA	NA	NA	NA	NA	NA	NA	NA	NA	NA	NA	NA	NA	NA	NA
HOOK1	0.166705882353	0.427466666667	0.0270434782609	0.0416451612903	0.0769454545455	0.0311578947368	0.064625	0.0617592592593	0.0784210526316	0.0469807692308	0.0513666666667	0.0723548387097	0.028619047619	0.0277831325301	0.0299642857143	0.0351927710843
LOC101926964	NA	NA	NA	NA	NA	NA	NA	NA	NA	NA	NA	NA	NA	NA	NA	NA
KANK4	0.226833333333	NA	0.15064516129	0.12364516129	0.12996875	0.14171875	0.10625	0.25	0.217806451613	0.25	0.287951219512	0.273064516129	0.008125	0.0111	0.03125	0.0172413793103
INADL	0.0384615384615	NA	0.0418604651163	0.347826086957	0.031023255814	0.069125	0.0849166666667	0.211764705882	0.206944444444	0.111428571429	0.7432	0.130119047619	0.0404909090909	0.0104545454545	0.0286176470588	0.00591836734694
ATG4C	0.59	0.5002	0.0633636363636	0.136363636364	0.129461538462	0.0866764705882	0.131625	0.5346	0.759736842105	0.696444444444	0.20452173913	0.362608695652	0.0137777777778	0.009	0.0294444444444	0.164769230769
DOCK7	0.377875	0.60625	0.0651944444444	0.31025	0.0777727272727	0.0710571428571	0.0580555555556	0.160256410256	0.18575	0.196222222222	0.243375	0.18975	0.0320631578947	0.0347142857143	0.0660895522388	0.0778059701493
LINC00466	0.0217391304348	0.0477777777778	0.0389565217391	0.138523809524	0.0828571428571	0.0978771929825	0.05418	0.2885625	0.257795454545	0.0254565217391	0.09	0.0376739130435	0.0100952380952	0.018	0.0222857142857	0.0538571428571
ROR1	0	0	0.00283018867925	0.0263157894737	0.0268313253012	0.035816091954	0.0166352941176	0.0224109589041	0.0615636363636	0.0263055555556	0.00968055555556	0.0225555555556	0.0445045045045	0.0431666666667	0.0676534653465	0.0650434782609
PGM1	0.1875	0.289452380952	0.00295652173913	0.0108695652174	0.013359375	0.0125454545455	0.0121153846154	0.0728333333333	0.131923076923	0.157903846154	0.051625	0.0918695652174	0.00921739130435	0.0221111111111	0.0300169491525	0.055813559322
DNAJC6	0.0149444444444	0.5	0.111111111111	0.136363636364	0.0277777777778	0.131416666667	0.0453863636364	0.0714	0.207272727273	0	0.1	0.00761538461538	0.0198125	0.0370769230769	0.0645	0.0976
RAVER2	0	0	0.0414137931034	0.25	0	0.0204166666667	0.050701754386	0	0.0128444444444	0.00834375	0.00693333333333	0.0230344827586	0.057578125	0.0600161290323	0.0656617647059	0.0571355932203
AK4	0.104410714286	0	0.00442857142857	0.0865384615385	0.00504347826087	0.0433666666667	0.00508163265306	0	0.0281833333333	0.0113623188406	0.0133469387755	0.134053571429	0.0444691358025	0.0481234567901	0.0417407407407	0.0852988505747
JAK1	0.05	0	NA	0.2	0	0.0434782608696	0	0.166666666667	0	0	0.142857142857	0.307692307692	0.0139423076923	0.0131176470588	0.0839393939394	0.027
PDE4B	NA	NA	NA	NA	NA	NA	NA	NA	NA	NA	NA	NA	NA	NA	NA	NA
WDR78	0.000566666666667	0	0.00394117647059	0.00558333333333	0.00245901639344	0.00586764705882	0.0112950819672	0	0.00775555555556	0.00525	0.0254098360656	0.023	0.0135254237288	0.0305666666667	0.00894545454545	0.0117234042553
SLC35D1	0	0	0	0.00376315789474	0	0.0111428571429	0.00818181818182	0.0126315789474	0.0139210526316	0.03009375	0.033275	0.0275	0.0425161290323	0.0419714285714	0.0364590163934	0.040737704918
SERBP1	0.0105263157895	0.00527536231884	0	0.00968965517241	0	0.00919047619048	0.00757317073171	0.0052380952381	0.01996875	0.0263292682927	0.00484415584416	0.0119512195122	0.0164814814815	0.0126049382716	0.0205735294118	0.00683823529412
TCTEX1D1	NA	0.18	0.0274838709677	0.388916666667	0.059	0.105566666667	0.108	0.042	0.0490588235294	0.0588275862069	0.0667	0.0931153846154	0.03575	0	0.0948461538462	0.25
IL23R	0.75	1	0.4774	0.3622	0.3646	0.3416	0.2546	0.6666	0.7092	0.616	0.7114	0.625	0.074	0.054	0.1718	0.1838
WLS	0	0.0698695652174	0.01078125	0.0300625	0.008921875	0.0279852941176	0.019265625	0.01534375	0.0157910447761	0.0140151515152	0.0140625	0.0317121212121	0.04175	0.0541830985915	0.0405507246377	0.0461578947368
DEPDC1	0	NA	0	0	0	0	0.0143	0	0	0	0	0.0091	0.0138888888889	0	NA	NA
GNG12-AS1	0	NA	0.0399310344828	0.0118571428571	0.02734	0.00735294117647	0.00862068965517	0	0.0352413793103	0.000694444444444	0.00826315789474	0.00168	0.0313214285714	0.0267678571429	0.0589117647059	0.0612352941176
GNG12	0	NA	0.0399310344828	0.0118571428571	0.02734	0.00735294117647	0.00862068965517	0	0.0352413793103	0.000694444444444	0.00826315789474	0.00168	0.0313214285714	0.0267678571429	0.0589117647059	0.0612352941176
PIN1P1	0.8053	0.9	0.7297	0.3912	0.736904761905	0.135285714286	0.319083333333	0.8637	0.8689	0.8531	0.8927	0.8579	0.5299	0.5226	0.1396	0.3538
ANKRD13C	0.0333333333333	0.25	0	0.0170731707317	0.002390625	0.03304	0.00550724637681	0	0.0406417910448	0.0608405797101	0.0641323529412	0.008796875	0.0369	0.00511428571429	0.0167708333333	0.0142291666667
LRRC40	NA	NA	NA	NA	0	0	0.0666666666667	NA	NA	0.5	NA	NA	NA	NA	NA	NA
PTGER3	0.657	0.587333333333	0.0704758064516	0.134408450704	0.10979047619	0.0598818897638	0.0785234375	0.168055555556	0.160378378378	0.157860294118	0.1521796875	0.200317829457	0.0638016528926	0.0917264957265	0.15359375	0.155255102041
ZRANB2-AS2	0.0282666666667	0	0	0.0642857142857	0.0104166666667	0.0035	0.0127333333333	0.00873333333333	0.0210666666667	0.0224666666667	0.00716666666667	0.0190416666667	0.0042	0.00546666666667	0.0139583333333	0.01248
LINC01360	NA	NA	NA	NA	NA	NA	NA	NA	NA	NA	NA	NA	NA	NA	NA	NA
TNNI3K	NA	NA	NA	NA	NA	NA	NA	NA	NA	NA	NA	NA	NA	NA	NA	NA
FPGT-TNNI3K	0.1374	0	0	0.00546153846154	0	0.164923076923	0.0102307692308	0.0384615384615	0.165307692308	0.131384615385	0.257307692308	0.0848461538462	0.0469130434783	0.00195454545455	0.0518260869565	0.0686
LRRIQ3	0.1374	0	0	0.00546153846154	0	0.164923076923	0.0102307692308	0.0384615384615	0.165307692308	0.131384615385	0.257307692308	0.0848461538462	0.0469130434783	0.00195454545455	0.0518260869565	0.0686
ERICH3	NA	NA	NA	NA	NA	NA	NA	NA	NA	NA	NA	NA	NA	NA	NA	NA
MSH4	0.888888888889	0.928571428571	0.271166666667	0.347222222222	0.202772727273	0.318962962963	0.211142857143	0.801166666667	0.743666666667	0.777	0.800166666667	0.795777777778	0.210222222222	0.22980952381	0.262785714286	0.00892857142857
SLC44A5	NA	NA	NA	NA	NA	NA	NA	NA	NA	NA	NA	NA	NA	NA	NA	NA
ST6GALNAC5	0.0424047619048	0.142307692308	0.0968072289157	0.0302307692308	0.0137733333333	0.026095890411	0.0136746987952	0.00103076923077	0.0070641025641	0.0202972972973	0.0163424657534	0.0254939759036	0.0100581395349	0.0136976744186	0.0405189873418	0.0422911392405
NEXN	0.124869565217	0	0.0489607843137	0.0931	0.053847826087	0.0867142857143	0.103137931034	0.189576923077	0.126081632653	0.127795918367	0.112448979592	0.126333333333	0.039875	0.042828125	0.0916666666667	0.0815581395349
AK5	0.0434782608696	0	0.08375	0.205882352941	0.0334615384615	0.0607962962963	0.00705555555556	0.0493888888889	0.099358974359	0.0486875	0.0323191489362	0.0752142857143	0.0247	0.0546984126984	0.0769622641509	0.114636363636
ZZZ3	0.0613	0.666666666667	0.00136585365854	0.004325	0.00883870967742	0.0111666666667	0.017164556962	0.00605454545455	0.0179318181818	0.0098	0.0372777777778	0.0374146341463	0.000352941176471	0.00242857142857	0.06046	0.0470677966102
GIPC2	0.888	0.875	0.0519090909091	0.0758431372549	0.038515625	0.0472615384615	0.0256176470588	0.176425925926	0.154602941176	0.140173333333	0.132158730159	0.213084507042	0.0270147058824	0.0392835820896	0.0392786885246	0.0401212121212
FAM73A	0.181818181818	0	0.0792222222222	0.03875	0.0764285714286	0.092875	0.117625	NA	0.466666666667	0.430555555556	0.057375	0.37519047619	0.101866666667	0	0	0
MGC27382	NA	NA	NA	NA	NA	NA	NA	NA	NA	NA	NA	NA	NA	NA	NA	NA
ELTD1	NA	NA	0.5	NA	NA	0	0.75	0.75	NA	0.625	NA	0.69025	NA	NA	NA	NA
LPHN2	NA	NA	NA	NA	NA	NA	NA	NA	NA	NA	NA	NA	NA	NA	NA	NA
SAMD13	NA	NA	NA	NA	NA	NA	NA	NA	NA	NA	NA	NA	NA	NA	NA	NA
MIR548AP	NA	NA	NA	NA	NA	NA	NA	NA	NA	NA	NA	NA	NA	NA	NA	NA
TTLL7	NA	NA	0	0.0208333333333	0	NA	NA	NA	0	NA	NA	0.00345833333333	0.0598666666667	0.053696969697	0.0274385964912	0.0421929824561
PRKACB	0	NA	0	0.0185	0.00222222222222	0.000615384615385	0	0.0333333333333	0.00466666666667	0.0126111111111	0.00216666666667	0	0.0140147058824	0.0122647058824	0.051175	0.0216551724138
LOC101927560	NA	NA	0.0185	0.0391	0.47596	0.0256666666667	0.00212903225806	0.775	0.439333333333	0.838266666667	0.586060606061	0.0502083333333	0.00595833333333	0.00929166666667	0.0208333333333	0.0520833333333
LOC101927587	NA	NA	0.0185	0.0391	0.47596	0.0256666666667	0.00212903225806	0.775	0.439333333333	0.838266666667	0.586060606061	0.0502083333333	0.00595833333333	0.00929166666667	0.0208333333333	0.0520833333333
C1orf52	0.203523809524	0	0.0602121212121	0.05996	0.00444	0.0513333333333	0.01495	0.144827586207	0.071027027027	0.108644444444	0.110527777778	0.0954782608696	0.0046	0.0225333333333	0.0977777777778	0.0310888888889
LINC01461	0.38758	0.564678571429	0.16322	0.1875	0.151924528302	0.192	0.12972	0.33958490566	0.3431	0.324547169811	0.34938	0.306886792453	0.0447111111111	0.0197333333333	0	0.111111111111
WDR63	NA	NA	0.083375	NA	NA	0	0	NA	0	0	NA	0	NA	NA	NA	NA
LPAR3	0.13864	0.15362962963	0.179186440678	0.297413793103	0	0.0837551020408	0.0193150684932	0.403461538462	0.0640810810811	0.240271186441	0.236061538462	0.230661016949	0.0119803921569	0.0113492063492	0.0665471698113	0.0225217391304
MCOLN2	0	0.003125	0.0506913580247	0.0218101265823	0.0227428571429	0.04125	0.0475436893204	0.016393442623	0.00545	0.032780952381	0.0293086419753	0.0379813084112	0.00836231884058	0.010950617284	0	0.0281228070175
CLCA2	NA	NA	NA	NA	NA	0	NA	NA	NA	NA	NA	NA	NA	NA	NA	NA
COL24A1	0	0	0.0167857142857	0.5	0.0671428571429	0.142642857143	0.0598636363636	0.0456896551724	0.0265	0.0114666666667	0.116666666667	0.0789310344828	0.512	0.346523809524	0.3267	0.11719047619
HS2ST1	0	0.000291666666667	0.00108333333333	0.0125	0.00531944444444	0.00916455696203	0.00305555555556	0.000423728813559	0.0110555555556	0.00482926829268	0.00862666666667	0.0148888888889	0.00248571428571	0.0117714285714	0.00858571428571	0.0375
LOC101927844	NA	NA	NA	1	0	NA	NA	NA	0.5	NA	NA	1	NA	NA	NA	NA
LRRC8B	0	NA	0	0.0215925925926	0	0.0159574468085	0.00594285714286	0	0.00887234042553	0.0101111111111	0.0112592592593	0.0785185185185	0.061347826087	0.0459565217391	0.0823043478261	0.0707826086957
PKN2	0	0	0.0105714285714	0.0132857142857	0.0114047619048	0.012880952381	0.00742857142857	0.0102857142857	0.0132380952381	0.0188431372549	0.0136904761905	0.0113529411765	0.0144318181818	0.0156363636364	0.0229318181818	0.02675
GBP4	0.9	NA	0.2	0.384615384615	0.273821428571	0.12475	0.211538461538	0.551307692308	1	0.49975	0.508266666667	0.7499	0	NA	NA	NA
GBP1	NA	NA	0	0	0.025	0.1622	0.02	NA	0.2	0.19	0	0.9	NA	NA	NA	NA
LRRC8D	0.0238095238095	0.333333333333	0.0100909090909	0	0.0693548387097	0.0261176470588	0.02775	0.00152941176471	0.1208125	0.0322580645161	0.03734375	0.0161904761905	0.0319310344828	0.0364942528736	0.0473448275862	0.0376516853933
HFM1	NA	NA	0	0	NA	0	0.0181176470588	0	0.0147058823529	0.0153529411765	0.00482352941176	0.066	0.0154814814815	0.0324642857143	0.0128214285714	0.05452
RPAP2	NA	NA	0	0	NA	0.0098275862069	0.007875	0	0	0.019975	0.007	0.0101	0.0115238095238	0.0112380952381	0	0.00952380952381
EVI5	NA	NA	NA	NA	NA	NA	NA	NA	NA	NA	NA	NA	NA	NA	NA	NA
FNBP1L	NA	0	0	0.0142857142857	0	0.00168421052632	0.00685	0	0.0098	0.0142857142857	0.00221428571429	0.00811538461538	0.0275285714286	0.0106617647059	0.0191029411765	0.04925
MTF2	0.0115357142857	NA	0	0.00325	0	0.00546428571429	0.0113214285714	0.0357142857143	0.01975	0	0.00489285714286	0.01525	0.0115714285714	0.0146428571429	0.00121428571429	0
BCAR3	0.214285714286	0.171172413793	0.0888709677419	0.122138888889	0.0698181818182	0.0769024390244	0.0856060606061	0.155242424242	0.260131578947	0.302085714286	0.304485714286	0.203387096774	0.0402156862745	0.0276346153846	0.0302631578947	0.0452564102564
CCDC18	NA	0.8	0.0045	0.01353125	0.0615223880597	0.0717671232877	0.0515254237288	0.129321428571	0.100981818182	0.191677966102	0.19325	0.0821666666667	0.103684210526	0.0254237288136	0.155238095238	0.0421290322581
SLC44A3	NA	0	0	0.10715	0	0.0065	0.0064	0	0.115153846154	0.03435	0.00875	0.0582	0.06475	0.0483103448276	0.007125	0.007
ABCD3	0.000285714285714	0.00103571428571	0.0016	0.00714285714286	0	0.00869491525424	0.00692307692308	0	0.00791428571429	0.0102173913043	0.00111428571429	0.016152173913	0.0209117647059	0.0218823529412	0.0301594202899	0.0218461538462
ABCA4	NA	NA	NA	NA	NA	0.611	0.333333333333	1	1	NA	NA	1	NA	NA	NA	NA
LINC01057	NA	0	0	0.10715	0	0.0065	0.0064	0	0.115153846154	0.03435	0.00875	0.0582	0.06475	0.0483103448276	0.007125	0.007
TMEM56-RWDD3	0	0	0.0111071428571	0.0227272727273	0	0	0	0	0	0	0.0505454545455	0	0.0350277777778	0.0219811320755	0.0333333333333	0.0833333333333
FLJ31662	NA	NA	NA	NA	NA	NA	NA	NA	NA	NA	NA	NA	NA	NA	NA	NA
PTBP2	0.147692307692	0	0.0602564102564	0.0915641025641	0.0414358974359	0.0510512820513	0.0388461538462	0.144948717949	0.13711627907	0.149846153846	0.134372093023	0.13958974359	0.0118148148148	0.0314905660377	0.0416481481481	0.0251481481481
LOC101928241	NA	NA	NA	NA	NA	NA	NA	NA	NA	NA	NA	NA	NA	NA	NA	NA
DPYD	0	0	0	0.05	0	0.089	0.00641666666667	0	0	0.00275	0.00166666666667	0.016	0.0174	0.0163	0.0407	0.0651
DPYD-AS1	NA	NA	NA	NA	NA	NA	NA	NA	NA	NA	NA	NA	NA	NA	NA	NA
SNX7	0	0	NA	NA	NA	0	0	NA	NA	NA	0.153846153846	NA	0.00218181818182	0.00145454545455	0.034	0.0154545454545
LOC100129620	0.130434782609	NA	0.0872	0.0291739130435	0.0314285714286	0.159115384615	0.108558139535	0	0.00482926829268	0.0120491803279	0.0105238095238	0.0225423728814	0.0710714285714	0.0981538461538	0.142037735849	0.0863432835821
LOC729987	NA	NA	NA	NA	NA	NA	NA	NA	NA	NA	NA	NA	NA	NA	NA	NA
PALMD	NA	NA	0.333333333333	NA	NA	0.68	NA	NA	0.142857142857	NA	NA	0.25	NA	NA	NA	NA
HIAT1	0.00453086419753	0	0.000867469879518	0.00240963855422	0	0.00930120481928	0.00326506024096	0.00565384615385	0.00907228915663	0.0056265060241	0.00774698795181	0.0160843373494	0.0040843373494	0.00442168674699	0.00860240963855	0.00334939759036
LPPR4	NA	NA	0	0.0429	0.0909090909091	0.028	0.104833333333	0.0591	0.0879230769231	0.0108	0.03	0.00254545454545	0.0462941176471	0.0468823529412	0.0833529411765	0.0598823529412
VCAM1	NA	NA	NA	NA	NA	NA	NA	NA	NA	NA	NA	NA	0.023	0	0	0.25
CDC14A	0	0.00363043478261	0.00468852459016	0.0331785714286	0	0.0063023255814	0.00603703703704	0	0.00506818181818	0.0377037037037	0.00751063829787	0.00775471698113	0.0190294117647	0.0201323529412	0.0402142857143	0.0386428571429
OLFM3	0.0046	0.0526315789474	0.102766666667	NA	0	0.0107419354839	0	0.105263157895	0.025	0.0584193548387	0.00853846153846	0.0417419354839	0.0026	0.00419047619048	0.052	0.0401666666667
COL11A1	0	0	NA	NA	0.176470588235	0	0	0	NA	0.0625	NA	0.00794444444444	0.0062	0.014	0.03575	0.125
RNPC3	0.0625	NA	NA	0.285714285714	0	0.0909090909091	0.0227272727273	0	0.0333333333333	0	NA	NA	0	0	0.0225714285714	0.0114285714286
AMY1A	0.5	NA	0.833333333333	NA	NA	0.8	NA	NA	NA	NA	0.6	0.753571428571	NA	NA	NA	NA
AMY1B	0.5	NA	0.833333333333	NA	NA	0.8	NA	NA	NA	NA	0.6	0.753571428571	NA	NA	NA	NA
AMY1C	0.5	NA	0.833333333333	NA	NA	0.8	NA	NA	NA	NA	0.6	0.753571428571	NA	NA	NA	NA
VAV3	NA	NA	NA	NA	NA	NA	NA	NA	NA	NA	NA	NA	NA	NA	NA	NA
VAV3-AS1	0.429153846154	0.33278125	0.270851851852	0.108666666667	0.155466666667	0.144777777778	0.116759259259	0.385925925926	0.166746666667	0.271902439024	0.261945945946	0.255108695652	0.133153846154	0.144933333333	0.1318	0.161764705882
MYBPHL	0.75	NA	0.1528	0.33325	0.125	0.157142857143	0.1806	0.616	0.6625	0.68025	0.45	0.697857142857	0.0202	0.0512	0.2434	0.058
WDR47	0.311025	0.45458974359	0.108033898305	0.145348837209	0.0725857142857	0.086358974359	0.0244705882353	0.181814814815	0.222103896104	0.2322	0.186802631579	0.127298076923	0.0757956989247	0.128908045977	0.095	0.0711707317073
GPSM2	0.12	0.04	0.02288	0.025	0.03446875	0.03564	0.0599428571429	0.3646	0.233114285714	0.18428	0.136	0.195807692308	0.0596315789474	0.0567105263158	0.0548076923077	0.0538684210526
KIAA1324	0.210261904762	0.193	0.0271964285714	0.169333333333	0.0338571428571	0.067231884058	0.0388928571429	0.0645	0.103178571429	0.0546785714286	0.155214285714	0.157725806452	0.0263409090909	0.0438	0.0680714285714	0.0532037037037
STXBP3	0.115384615385	0	0.041125	0.00439473684211	0	0.0370350877193	0.0278245614035	0.0531754385965	0.004125	0.0615438596491	0.0589649122807	0.052186440678	0.0657727272727	0.0865227272727	0.0035	0.032225
KCNC4	0.0178113207547	0	0.04475	0.0413571428571	0.0476285714286	0.23505982906	0.0431445783133	0.039015625	0.0361298701299	0.0543953488372	0.0347142857143	0.0643561643836	0.0358918918919	0.014784	0.0583492063492	0.046
GSTM1	NA	NA	0.45	NA	0.333333333333	0.133333333333	NA	NA	0.8	0.75	NA	0.666666666667	0.0909090909091	NA	0	0.153846153846
RBM15	0.12893220339	0.13292	0.0103384615385	0.0197384615385	0.01896	0.0151785714286	0.00953731343284	0.053987654321	0.0967936507937	0.101436619718	0.12162	0.112756756757	0.0106413043478	0.01255	0.00853424657534	0.0249589041096
DRAM2	0	0	0.00580597014925	0.00918367346939	0.00397058823529	0.0117222222222	0.00508888888889	0	0.00502222222222	0.00465555555556	0.0295333333333	0.00742222222222	0.00487301587302	0.0121746031746	0.00528571428571	0.00794444444444
ADORA3	0.571428571429	0.714285714286	0.397142857143	0.571428571429	0.425428571429	0.369444444444	0.424	0.857142857143	0.830571428571	0.824428571429	0.832	0.731142857143	0.0931428571429	0.0922857142857	0.276	0.459142857143
ST7L	0	0	0.0181818181818	0.0511851851852	0.0212765957447	0.0470204081633	0.0193181818182	0.0715833333333	0.0286944444444	0.0195925925926	0.0251041666667	0.0342575757576	0.00479411764706	0.0074	0.00603703703704	0.0562647058824
KCND3	0.071487804878	0	0.0398020833333	0.0821666666667	0.0669736842105	0.0565483870968	0.0720952380952	0.0068904109589	0.0127984496124	0.0246640625	0.0241111111111	0.0352477876106	0.0329512195122	0.0311890243902	0.0622857142857	0.0842457627119
CTTNBP2NL	0	0	0	0.166666666667	0	0.00516666666667	0.0166666666667	0	0	0.0241666666667	0	0.0334166666667	0.0416666666667	NA	0	0
LRIG2	0.468764705882	0.0392222222222	0.0177777777778	0.0328775510204	0.110170212766	0.0540701754386	0.0276	0.146983050847	0.178351351351	0.159175438596	0.165714285714	0.1935	0.04398	0.02554	0.0179487179487	0.0325128205128
MAGI3	0	0	0.0126052631579	0	0.00252631578947	0.0231960784314	0.00180392156863	0.0124693877551	0.00215094339623	0	0.00875555555556	0.00860784313725	0.02962	0.03443	0.0261981981982	0.0563020833333
LINC01356	0.105075757576	0.0333333333333	0.155976470588	0.070873015873	0.175112359551	0.07776	0.0902941176471	0.195803030303	0.160643835616	0.209341176471	0.0431343283582	0.233395348837	0.0113414634146	0.0120447761194	0.0144393939394	0.0419253731343
TRIM33	0	0	0.00072602739726	0.0293561643836	0.00760416666667	0.0111265822785	0.0116315789474	0	0.0250941176471	0.00991666666667	0.0702403846154	0.00436666666667	0.0498666666667	0.0522264150943	0.0940506329114	0.0696132075472
DENND2C	0.0487872340426	NA	0.0179230769231	0.0233333333333	0.0217391304348	0.00905128205128	0.00233333333333	0	0.0633333333333	0.00801886792453	0.0238461538462	0.0175641025641	0.0156538461538	0.0157692307692	0.0476538461538	0.0382115384615
SYT6	0.00817142857143	0.0263157894737	0.0377411764706	0.0413863636364	0.0660192307692	0.125443609023	0.0215648148148	0.0120481927711	0.00668932038835	0.0131	0.0137115384615	0.0107475728155	0.0225	0.0251	0.0188043478261	0.0882234042553
AP4B1-AS1	NA	NA	NA	NA	NA	NA	NA	NA	NA	NA	NA	NA	NA	NA	NA	NA
BCL2L15	0.777777777778	0.841	0.531923076923	0.519	0.419076923077	0.354538461538	0.186076923077	0.702230769231	0.860153846154	0.867384615385	0.784307692308	0.848307692308	0.312769230769	0.245769230769	0.342846153846	0.536142857143
SYCP1	0.741625	0.2362	0.4803125	0.48	0.560625	0.251827586207	0.179235294118	0.8125	0.7555	0.7466	0.423117647059	0.855625	0.0345714285714	0.0228666666667	0.0732142857143	0.061
TSPAN2	0	0	0.0599130434783	0.25	0.0147058823529	0.21325	0.0547446808511	0.103225806452	0.122789473684	0.01003125	0.00321428571429	0.04115625	0.0159473684211	0.0124390243902	0.0355333333333	0.058487804878
NGF	0.04204	0.141024390244	0.0424946236559	0.1073	0.122268656716	0.155305555556	0.0936417910448	0.0167777777778	0.0253888888889	0.0164361702128	0.0465	0.0137375	0.0102183908046	0.0120561797753	0.0706451612903	0.0576944444444
CASQ2	NA	NA	NA	NA	NA	NA	NA	NA	NA	NA	NA	NA	NA	NA	NA	NA
CD2	NA	NA	NA	NA	NA	NA	NA	NA	NA	NA	NA	NA	NA	NA	NA	NA
IGSF3	0.1185	0.0606060606061	0.0332321428571	0.023	0.0197833333333	0.0386842105263	0.0387719298246	0.166666666667	0.0525	0.0855671641791	0.0888823529412	0.0788461538462	0.011	0.00854	0.01734	0.00797222222222
SLC22A15	0.00395238095238	0	0.125	0	0	0	0.00395238095238	0	0.0384615384615	0	0.0173333333333	0.0236551724138	0.0589230769231	0.0339210526316	0.0519743589744	0.0526315789474
ATP1A1	0.00667469879518	0	0.0074	0.0136557377049	0.0122530120482	0.0163095238095	0.0041511627907	0	0.0209908256881	0.011787037037	0.016152173913	0.03108	0.00361428571429	0.00290666666667	0.0145285714286	0.0106470588235
CD101	NA	NA	NA	NA	1	1	NA	NA	NA	1	1	NA	NA	NA	NA	NA
VTCN1	NA	NA	NA	NA	NA	NA	NA	NA	NA	NA	NA	NA	0.022	0.05925	0	0.02825
MAN1A2	NA	NA	NA	0	NA	0.0714285714286	0	0	0.0185185185185	0	0	NA	0.0300416666667	0.0108085106383	0.0584166666667	0.0687719298246
LOC101929099	NA	0	0	0	0	0.00853125	0.01040625	0	0	0.0126875	0.0678181818182	0.0125	0.0185185185185	0.00740740740741	0	NA
SPAG17	0.0714285714286	NA	NA	0	0	0	NA	0	NA	NA	NA	0	NA	NA	NA	NA
WARS2	0	NA	0	NA	0	0.0645161290323	0	NA	NA	0.0148148148148	NA	0	0.3	NA	0	NA
HAO2	0.8	NA	NA	NA	NA	0	NA	NA	NA	0.333333333333	NA	NA	NA	NA	NA	NA
FAM72B	0.000402597402597	0.0192307692308	0.00256976744186	0.0544590163934	0.00461111111111	0.0101547619048	0.0103636363636	0.00819480519481	0.0255194805195	0.0081038961039	0.0137532467532	0.0176222222222	0.0238103448276	0.0353063063063	0.0220775862069	0.0267264150943
SRGAP2-AS1	0.296557692308	0.0821	0.0770384615385	0.134156862745	0.0998076923077	0.0849615384615	0.0736923076923	0.309673469388	0.150450704225	0.264865384615	0.175887323944	0.366384615385	0.276411764706	0.290576923077	0.0863461538462	0.0736530612245
LINC00623	0	0.0108666666667	0.0195833333333	0.0275714285714	0.031358974359	0.0515	0.0581724137931	0.0065	0.00907142857143	0.06185	0.0466153846154	0.0324411764706	0.0164042553191	0.0143773584906	0.0114565217391	0.0223695652174
LINC00869	0	0.0108666666667	0.0195833333333	0.0275714285714	0.031358974359	0.0515	0.0581724137931	0.0065	0.00907142857143	0.06185	0.0466153846154	0.0324411764706	0.0164042553191	0.0143773584906	0.0114565217391	0.0223695652174
PDE4DIP	0.839083333333	0.39825	0.12325	0.072875	0.2221	0.155882352941	0.118625	0.688454545455	0.624266666667	0.813454545455	0.571375	0.7285625	0	0.0208571428571	0.100615384615	0.161857142857
NOTCH2NL	0	0	0.00128571428571	0.0191428571429	0.00495238095238	0.0149166666667	0.0232407407407	0.00232142857143	0.00995348837209	0.016511627907	0.00808333333333	0.01575	0.00678260869565	0.0144827586207	0.0183518518519	0.0219743589744
RNF115	NA	0	0	0.00679591836735	0.0464285714286	0.0615507246377	0.0137868852459	0	0.026	0.00512307692308	0.0472753623188	0.110228070175	0.008625	0.00723214285714	0.0141607142857	0.00830909090909
SEC22B	0.407407407407	0.909090909091	0.0196666666667	0.0123333333333	0.0164074074074	0.0105555555556	0.0150740740741	0.352777777778	0.364	0.365592592593	0.332333333333	0.358148148148	0.0402962962963	0.036	0.0255555555556	0.0267037037037
LIX1L	0	0	0.0825	0.06216	0.02396	0.0828461538462	0.0133225806452	0.03	0.00892307692308	0.01076	0.0064	0.059375	0.0564242424242	0.0493333333333	0.0515151515152	0.0704545454545
NBPF12	0.00320512820513	0	0.00205970149254	0.0098	0.00227272727273	0.0105342465753	0.00666197183099	0.00267605633803	0.0138035714286	0.00389552238806	0.0186533333333	0.00929850746269	0.0116262626263	0.00690909090909	0.0144352941176	0.0186951219512
FMO5	0.4865	0.583333333333	0.1785	0.253153846154	0.119513513514	0.0707352941176	0.0676857142857	0.315296296296	0.25503030303	0.407607142857	0.3748125	0.389814814815	0.016125	0.308333333333	0.262538461538	0.224461538462
NBPF11	0	NA	0.00961538461538	0.0231388888889	0.00961538461538	0.0100158730159	0.0172413793103	0	0.0431568627451	0.0646101694915	0.0561206896552	0.0154615384615	0.032625	0.017375	0.0137	0.0234042553191
LOC101927468	NA	NA	0	NA	0.111111111111	0.04	0.666666666667	NA	0.125	NA	NA	1	0.333	0.286	NA	NA
LINC00624	0.523833333333	NA	0.68	0.277666666667	0.688142857143	0.692307692308	NA	0.305666666667	0.559428571429	0.5	0.770333333333	0.807666666667	0.310714285714	0.205090909091	0.194181818182	0.253545454545
BCL9	NA	NA	NA	NA	0	0.363636363636	NA	NA	NA	NA	NA	0	NA	NA	NA	NA
GPR89B	0.176470588235	0.0769230769231	0.110142857143	0.0554615384615	0.0960689655172	0.091962962963	0.0804444444444	0.00525	0.197694444444	0.213888888889	0.160208333333	0.158888888889	0.0410857142857	0.103294117647	0.0310769230769	0.0574482758621
FAM231D	0.3865	0.347826086957	0.206738095238	0.390133333333	0.198563636364	0.203265625	0.258285714286	0.62024	0.468568627451	0.436072727273	0.375480769231	0.207527777778	0.0388076923077	0.0256176470588	0.0706136363636	0.0976285714286
PPIAL4C	NA	NA	NA	NA	NA	NA	NA	NA	NA	NA	NA	NA	NA	NA	NA	NA
PPIAL4B	NA	NA	NA	NA	NA	NA	NA	NA	NA	NA	NA	NA	NA	NA	NA	NA
LOC388692	0.325473684211	0.307206896552	0.199979166667	0.362	0.197754098361	0.193714285714	0.267465753425	0.619071428571	0.497196721311	0.449819672131	0.41125862069	0.23541025641	0.036	0.0233797468354	0.0744	0.110456521739
ENSA	0.0664090909091	0	0.0072	0.00394285714286	0.0054	0.00965	0.0103714285714	0.0181363636364	0.0160857142857	0.0177142857143	0.0206285714286	0.0141714285714	0.0244848484848	0.0229555555556	0.00928	0.0112352941176
TARS2	0.0588235294118	1	0	0.307692307692	0	0.0736451612903	0.196954545455	0.0588235294118	0.0912380952381	0.173333333333	0.150142857143	0.366566666667	0	0.0051875	0.08475	0.171125
VPS45	NA	0	0.0328947368421	0	0	0.00873684210526	0.0126785714286	0	0.0191578947368	0.00125	0.0175263157895	0.0164285714286	0.00373684210526	0.0622777777778	0	0.0247037037037
RPRD2	0	0	0.00511764705882	0.0088064516129	0.0101176470588	0.0167254901961	0.00171111111111	0.00777419354839	0.0109705882353	0.00667647058824	0.00608333333333	0.0228709677419	0.0537741935484	0.00403225806452	0.0119333333333	0
CTSS	NA	NA	NA	NA	NA	NA	NA	NA	NA	NA	NA	NA	NA	NA	NA	NA
TUFT1	0.04	0	0.124575757576	0	0.072	0.113416666667	0.0858076923077	0	0.0769230769231	0.05565	0.0767142857143	0.0698125	0.0387931034483	0.0313513513514	0.121538461538	0.0776666666667
ZNF687	0	0.363766666667	0.0248953488372	0.0467435897436	0.0380410958904	0.0109726027397	0.0321111111111	0.216456140351	0.192394736842	0.220698795181	0.303571428571	0.18398630137	0.0174126984127	0.0205909090909	0.0727424242424	0.0534166666667
POGZ	0.163333333333	NA	0.0365925925926	0.0655737704918	0.0109	0.0191967213115	0.0271132075472	0.187222222222	0.2052	0.0246	0.05	0.100745454545	0.0189142857143	0.00955844155844	0.0222857142857	0.0228125
SNX27	0	0	0.0162337662338	0.043243902439	0.0169491525424	0.0139032258065	0.00738709677419	0.0243902439024	0.0021935483871	0.0242388059701	0.0291935483871	0.0379104477612	0.0262054794521	0.024602739726	0.0183698630137	0.0122916666667
RORC	0.648	0.67175	0.519	0.3525	0.47525	0.522	0.238727272727	0.709	0.57825	0.4395	0.853625	0.743833333333	0.0923636363636	0.0995454545455	0.0941818181818	0.157375
FLG-AS1	0.6478	NA	0.497523809524	0.638888888889	0.429166666667	0.460391304348	0.374944444444	0.7944	0.680214285714	0.645181818182	0.748466666667	0.720090909091	0.301111111111	0.322555555556	0.60195	0.385346153846
CHTOP	0.45836	0.256085714286	0.00828571428571	0.0285079365079	0.0213174603175	0.0294210526316	0.0383717948718	0.28353968254	0.313420289855	0.261671052632	0.2496	0.284028169014	0.0230985915493	0.0166056338028	0.0239210526316	0.0154788732394
NUP210L	NA	0.833333333333	0.447470588235	0.29088	0.239714285714	0.273148148148	0.287476190476	0.685470588235	0.829130434783	0.67948	0.783964285714	0.646941176471	0.02	0.0367619047619	0.227125	0.145882352941
GATAD2B	0.2065	0.233333333333	0.137931034483	0.444444444444	0.06	0.0549718309859	0.0402115384615	0.156862745098	0.188615384615	0.91075	0.308829268293	0.257620689655	0.0135223880597	0.0145	0.0228961038961	0.023515625
KCNN3	NA	0.3332	0.569285714286	0.8	0.261461538462	0.605166666667	0.635333333333	0.821428571429	0.588285714286	0.699333333333	0.7244	0.6	0.0657333333333	0.122666666667	0.214083333333	0.353
PBXIP1	NA	NA	NA	NA	NA	NA	0.166666666667	NA	NA	NA	NA	0.639	NA	NA	NA	NA
IL6R	0.0594090909091	0	0.0395333333333	0.0646279069767	0.0716326530612	0.104049180328	0.056612244898	0.0451555555556	0.160107142857	0.0701555555556	0.120965517241	0.0756727272727	0.0126	0.00942372881356	0.0285517241379	0.0350731707317
EFNA3	0	NA	0.0315238095238	0.0188225806452	0.0264683544304	0.0361791044776	0.0146031746032	0.00575324675325	0.00423188405797	0.0236567164179	0.0268915662651	0.0249565217391	0.0587192982456	0.0228514851485	0.0391616161616	0.113854545455
LMNA	0	NA	0.2875	0.5	0.203666666667	0.194444444444	0.0714285714286	0	0	0.386916666667	0.666666666667	0.528555555556	0	NA	NA	NA
MSTO1	0.421833333333	0.217391304348	0.0521690140845	0.0526617647059	0.0612857142857	0.0257260273973	0.00748684210526	0.197926470588	0.209676470588	0.195485294118	0.257447368421	0.21438028169	0.00620588235294	0.0113970588235	0.0217101449275	0.0291323529412
MSTO2P	0.421833333333	0.217391304348	0.0521690140845	0.0526617647059	0.0612857142857	0.0257260273973	0.00748684210526	0.197926470588	0.209676470588	0.195485294118	0.257447368421	0.21438028169	0.00620588235294	0.0113970588235	0.0217101449275	0.0291323529412
ASH1L	NA	NA	NA	NA	NA	0	NA	NA	0	0	0.125	NA	0.0211818181818	0.0176363636364	0.0153529411765	0.0297272727273
SYT11	0.625	0.0588235294118	0.0172790697674	0.103024390244	0.0912682926829	0.130886792453	0.0480612244898	0.0497073170732	0.154325581395	0.0962195121951	0.141489795918	0.202414634146	0.031431372549	0.0111276595745	0.019085106383	0.0353529411765
MIR7851	0	0.458333333333	0.363571428571	0	0.445137931034	0.268703703704	0.343	0.829928571429	0.715857142857	0.573736842105	0.744588235294	0.77	0.06765	0.0421	0.0246666666667	0.0703333333333
IQGAP3	0	NA	0.07415	0.197875	0.0728	0.05328125	0.0542380952381	0.0377931034483	0.0876551724138	0.0818636363636	0.0874	0.0945217391304	0.0139	0.015275	0.042875	0.0973
LRRC71	0.0324	0.101166666667	0.0128461538462	0.1205	0.00734615384615	0.0494545454545	0.0383148148148	0.0500769230769	0.0302307692308	0.0240769230769	0.0206181818182	0.0139807692308	0.02575	0.0214230769231	0.0485961538462	0.0439807692308
PRCC	0	0.306636363636	0.135135135135	0	0.285961538462	0.0434791666667	0.0903870967742	0.353291666667	0.270633333333	0.236411764706	0.327538461538	0.206914285714	0.0847073170732	0.0216666666667	0.0108823529412	0.0182
FCRL4	NA	NA	NA	NA	NA	NA	NA	NA	NA	NA	NA	NA	NA	NA	NA	NA
CD5L	NA	NA	NA	NA	NA	NA	NA	NA	NA	NA	NA	NA	NA	NA	NA	NA
IFI16	0.833333333333	0	0.421166666667	0.313833333333	0.4445	0.453	0.263166666667	0.4	0.211	0.29	0.611	0.804166666667	0.0373333333333	0.049	0.264833333333	0.346166666667
SPTA1	NA	NA	NA	NA	NA	NA	NA	NA	NA	NA	NA	NA	NA	NA	NA	NA
COPA	0.0143076923077	0	0.00426923076923	0.0539230769231	0.00625	0.0102580645161	0.00769230769231	0.0192307692308	0.0165	0.007	0.0232666666667	0.00973076923077	0.0105384615385	0.00823076923077	0.000923076923077	0.00246153846154
KCNJ10	0	0.00247619047619	0.00854166666667	0.0130208333333	0.00795833333333	0.05922	0.0049375	0.0751714285714	0.03632	0.05018	0.014125	0.0135833333333	0.0229565217391	0.026829787234	0.0313111111111	0.0111304347826
IGSF9	0.5	0.6	0.08525	0	0.12003125	0.109897435897	0.0425833333333	0.230769230769	0.132366666667	0.17353125	0.119333333333	0.166666666667	0	0	0	0.047619047619
CASQ1	0.7276	0.75	0.45825	0.5	0.521714285714	0.500538461538	0.333666666667	0.537666666667	0.656555555556	0.711307692308	0.629666666667	0.741692307692	0.0185	0.006875	0.099	0.0864
FCRL6	NA	NA	NA	NA	NA	0	0	NA	0.666666666667	NA	NA	1	NA	NA	NA	NA
CD244	NA	NA	NA	NA	0.4334	0.667	NA	NA	1	0.9334	NA	NA	NA	NA	NA	NA
PFDN2	0.231352941176	0.235294117647	0.116	0.147058823529	0.0392	0.0317647058824	0.0065	0.211764705882	0.181818181818	0.142233333333	0.156666666667	0.340896551724	0.175235294118	0.103764705882	0	0.0606666666667
NOS1AP	0.00230555555556	0.026925	0.00455555555556	0.010425	0.016675	0.0510869565217	0.0157659574468	0.00138888888889	0.00708333333333	0.00774509803922	0.014375	0.0279245283019	0.05940625	0.055921875	0.0608166666667	0.0714126984127
ATF6	NA	0.666666666667	0.0865294117647	0.166833333333	0.0503529411765	0.0625882352941	0.0218823529412	0.267764705882	0.659666666667	0.242235294118	0.759333333333	0.283588235294	0.0505	0.039	0.4425	0.205
NUF2	0	0	0	0.0156206896552	0	0.00194594594595	0.000540540540541	0.00027027027027	0	0.00827027027027	0.00659459459459	0.00662162162162	0.01775	0.0175681818182	0.0300833333333	0.0124444444444
RGS5	0	0	0	0.0156206896552	0	0.00194594594595	0.000540540540541	0.00027027027027	0	0.00827027027027	0.00659459459459	0.00662162162162	0.01775	0.0175681818182	0.0300833333333	0.0124444444444
DDR2	NA	NA	NA	NA	NA	NA	NA	NA	NA	NA	NA	NA	NA	NA	NA	NA
RXRG	NA	NA	0.186206896552	0.3	0.06904	0.116666666667	0.072962962963	0	0	0.0555555555556	0	0.177814814815	0	0	0.2	NA
LMX1A	0.030303030303	0	0.33337254902	0.240098039216	0.133358695652	0.18576	0.126297029703	0.0212134831461	0.0352857142857	0.0252643678161	0.0125172413793	0.0217142857143	0.0183711340206	0.0149381443299	0.0721129032258	0.04444
LOC400794	0.9	NA	0.619	0.666666666667	0.444444444444	0.5916	0.561142857143	0.9	0.899827586207	0.88124137931	0.896034482759	0.904482758621	0.0941176470588	0.0345555555556	0	NA
FMO9P	NA	0.4445	0.35175	NA	0.21425	0.357142857143	0.0524285714286	0.75	0.6	0.4011	0	0.669	0.0976	0.1848	0.2464	0.1044
UCK2	0.0182619047619	0.0769230769231	0.0272	0.05	0.032	0.0335853658537	0.0403	0.0162682926829	0	0.03778125	0.0550714285714	0.0231951219512	0.0413246753247	0.04368	0.0525161290323	0.0748727272727
FAM78B	0	NA	0.0216046511628	0.00888888888889	0.0367733333333	0.0441224489796	0.0372448979592	0.0434782608696	0.012625	0.027564516129	0.033234375	0.0401304347826	0.0433894736842	0.0450736842105	0.0690222222222	0.0987972972973
MAEL	0.88976	NA	0.144647058824	0.0727058823529	0.34632	0.0734117647059	0.09528	0.75204	0.7994	0.82828	0.827794117647	0.74216	0.01548	0.0178	0.01716	0.07668
POU2F1	0	0	0.0138888888889	0.0238148148148	0.0135135135135	0.02078125	0.014025	0.0013023255814	0.0266296296296	0.0290273972603	0.0238082191781	0.01744	0.0066301369863	0.0107397260274	0.0154029850746	0.0151343283582
RCSD1	0.0501	NA	0.0434782608696	0.1583	0.25619047619	0.38055	0.3470625	0.190857142857	0.0412	0.16	0.2557	0.190517241379	0.0167894736842	0.0332	0.0455	0.1076
DCAF6	0	0	0	0	0	0.00413636363636	0.007	0	0.0227272727273	0.01	0.0124090909091	0	0.00952941176471	0.0484137931034	0.0416857142857	0.00691666666667
MPC2	0	0	0	0	0	0.00413636363636	0.007	0	0.0227272727273	0.01	0.0124090909091	0	0.00952941176471	0.0484137931034	0.0416857142857	0.00691666666667
TIPRL	NA	NA	0	NA	0	0	0	0	0	0.0444444444444	0	0.004	0.0348823529412	0.0144545454545	0.01092	0.00264705882353
DPT	NA	NA	NA	NA	NA	0.833333333333	0.555666666667	NA	NA	0.666666666667	0.333333333333	NA	NA	NA	NA	NA
BLZF1	0	0	0	0.0105263157895	0.00152631578947	0.00773529411765	0.00426470588235	0	0.00226086956522	0.0145652173913	0.0625	0.0114	0.00794444444444	0.00555555555556	0	0.0125
NME7	0	0	0	0.0105263157895	0.00152631578947	0.00773529411765	0.00426470588235	0	0.00226086956522	0.0145652173913	0.0625	0.0114	0.00794444444444	0.00555555555556	0	0.0125
ATP1B1	0.123833333333	0.00444444444444	0.0309375	0.0421052631579	0.032119047619	0.0165961538462	0.014	0.0728571428571	0.0510576923077	0.0847380952381	0.0933333333333	0.0865333333333	0.0261481481481	0.0196851851852	0.0395081967213	0.0289444444444
LINC00970	NA	NA	NA	NA	NA	0	NA	NA	1	NA	NA	NA	NA	NA	NA	NA
PRRX1	0	0.0373103448276	0.137093023256	0.161531914894	0.116558139535	0.186090909091	0.145731343284	0.0171818181818	0.032	0.0402586206897	0.0572790697674	0.0137777777778	0.00984482758621	0.0155740740741	0.0237209302326	0.0709019607843
KIFAP3	0	0	0.0199090909091	0	0	0.00754545454545	0.0181818181818	0	0.0194545454545	0	0	0.0340909090909	0	0.0017	0.0101	0.002
METTL11B	NA	NA	NA	NA	NA	NA	NA	0	NA	NA	NA	1	NA	NA	NA	NA
FMO4	NA	NA	0.666666666667	1	NA	0.666666666667	NA	NA	0.333333333333	NA	NA	NA	NA	NA	NA	NA
VAMP4	0	0.00226923076923	0.00706	0.0111111111111	0.00222	0.00863793103448	0.00850793650794	0.0145873015873	0.0280517241379	0.02662	0.01125	0.0249682539683	0.0634444444444	0.0532075471698	0.0706279069767	0.03815625
FMO2	NA	NA	NA	NA	NA	NA	NA	NA	NA	NA	NA	NA	NA	NA	NA	NA
SLC9C2	NA	NA	NA	NA	NA	NA	NA	NA	NA	NA	NA	NA	NA	NA	NA	NA
DARS2	0.348102564103	0.421052631579	0.0972545454545	0.00540540540541	0.0865	0.0683225806452	0.00483333333333	0.408981132075	0.255649122807	0.396652173913	0.323888888889	0.413625	0.0121914893617	0.0805319148936	0.0378648648649	0.00843243243243
LOC100506023	0	0	0	0.0103448275862	0.0247818181818	0.0224237288136	0.0199444444444	0	0.0206511627907	0.003	0.0251525423729	0.0130344827586	0.0141551724138	0.0121724137931	0.00777586206897	0.0183103448276
RC3H1	NA	NA	NA	NA	NA	NA	NA	NA	NA	NA	NA	NA	0.733333333333	0.666666666667	0	NA
RABGAP1L	NA	NA	NA	NA	NA	NA	NA	NA	NA	NA	NA	NA	NA	NA	NA	NA
CACYBP	0.00141666666667	0.0538333333333	0	0.125	0	0.0166666666667	0.00436842105263	0	0	0	0	0.00308333333333	0.00310526315789	0.00479166666667	0.00925	0
TNR	NA	NA	NA	0	0	0	NA	NA	0	NA	NA	0.75	NA	NA	NA	NA
PAPPA2	NA	NA	NA	NA	NA	NA	NA	NA	0	NA	NA	NA	NA	NA	NA	NA
ASTN1	0	0.08	0.0188064516129	0.0274736842105	0.0345161290323	0.121157894737	0.0270666666667	0.0143684210526	0.0396774193548	0.00668421052632	0.0522631578947	0.055	0.0231612903226	0.0253225806452	0.0568709677419	0.0302903225806
LOC730102	NA	NA	0.624916666667	0.329916666667	0.0476666666667	0.195166666667	0.425782608696	0	0.02075	0.0496666666667	0.00733333333333	0.0961428571429	0.026	0	0.0218333333333	0.0335
ABL2	0.3	0.000888888888889	0.027027027027	0.0272040816327	0.0236666666667	0.028	0.0389594594595	0.1875	0.0761111111111	0.109864864865	0.0722264150943	0.115837837838	0.120328947368	0.112618421053	0.0125471698113	0.0132075471698
FAM20B	0.259733333333	0.087	0.0504130434783	0.0285384615385	0.0462833333333	0.0266153846154	0.0229782608696	0.122	0.0586923076923	0.0681538461538	0	0.10358974359	0.0108658536585	0.0104268292683	0.0183424657534	0.0297260273973
RALGPS2	0.13975	0.0555555555556	0.0573018867925	0.0535882352941	0.0185694444444	0.0220215053763	0.0314305555556	0.0512363636364	0.0440845070423	0.0654528301887	0.0615617977528	0.0453113207547	0.0122307692308	0.00429473684211	0.0354307692308	0.0196923076923
TDRD5	0.049	0.1	0.0530322580645	0.1	0.157170212766	0.0544166666667	0.0297380952381	0.627	0.600894736842	0.501055555556	0.06055	0.0502580645161	0.136102564103	0.00767741935484	0.0164516129032	0.0537741935484
AXDND1	0.511697368421	0.727473684211	0.08256	0.115454545455	0.205633027523	0.0798220338983	0.044380952381	0.416764044944	0.52716091954	0.505669724771	0.685740740741	0.527358490566	0.0899666666667	0.0984647887324	0.140161764706	0.182308823529
LHX4	0.00804166666667	0.0221739130435	0.0164094488189	0.067261682243	0.0114369747899	0.0961	0.0287185185185	0.0154563758389	0.0204836065574	0.0127291666667	0.0128595041322	0.0184144144144	0.0411888888889	0.0458869047619	0.0431849710983	0.0441951219512
TOR1AIP2	NA	NA	NA	NA	NA	NA	NA	NA	NA	NA	NA	NA	NA	NA	NA	NA
CEP350	0	0.875	0.0572040816327	0.06404	0.0517234042553	0.0471052631579	0.0927254901961	0.176886363636	0.139111111111	0.179541666667	0.112457627119	0.214833333333	0.0370555555556	0.0386603773585	0.0527169811321	0.0616222222222
MR1	NA	NA	0.375	NA	NA	0.222222222222	0.25	0.714285714286	0.571428571429	0.285714285714	0.6875	0.625	0.281125	0.56075	0.249375	0.28375
XPR1	0	0	0	0	0	0.0115	0.0448518518519	0.0142857142857	0.00592857142857	0.00671428571429	0.012	0.00828571428571	0.00386363636364	0.00354545454545	0	0.00213636363636
CACNA1E	0.231276595745	0	0.0437837837838	0	0.0861538461538	0.0209302325581	0.0689836065574	0	0.210526315789	0.0371315789474	0.0486081081081	0.0601363636364	0.00284090909091	0.0113636363636	0.0608461538462	0.0330909090909
LINC01344	NA	NA	NA	NA	NA	0	NA	NA	NA	NA	NA	NA	NA	NA	NA	NA
LAMC1	0.00273469387755	0	0	0.00534090909091	0.0277358490566	0.00705769230769	0.0249433962264	0.001	0.0181866666667	0.0182380952381	0.0211886792453	0.00529545454545	0.066380952381	0.0646435643564	0.0662871287129	0.0916785714286
DHX9	0.0863392857143	0.235294117647	0.0203703703704	0.0285714285714	0.0949358974359	0.06199	0.0325714285714	0.0652571428571	0.134985074627	0.0349104477612	0.0241641791045	0.0938448275862	0.0134489795918	0.008140625	0.0296388888889	0.026511627907
NMNAT2	0.283423076923	NA	0.0827066666667	0.134568181818	0.105162162162	0.122297297297	0.0761649484536	0.163735294118	0.147074074074	0.124333333333	0.120171428571	0.110043956044	0.0233218390805	0.0171219512195	0.0341014492754	0.0734117647059
RGL1	0	0	0.0026	0.0294117647059	0.0268636363636	0.0125714285714	0.0102941176471	0.00284090909091	0.0128269230769	0.000559322033898	0.04985	0.0293142857143	0.0192916666667	0.0176666666667	0.00173913043478	0.0104814814815
TSEN15	0.00638095238095	0	0.124555555556	0.00971428571429	0	0.00147619047619	0.00111111111111	0	0.00642857142857	0.110444444444	0.0384761904762	0.100592592593	0.0047	0.00925	0.01875	0
EDEM3	0	NA	0.00548717948718	0.0121025641026	0.0105384615385	0.0184358974359	0.00541025641026	0	0.00851282051282	0.00912820512821	0.007	0.0133076923077	0.00737704918033	0.00786885245902	0.0322580645161	0.03308
FAM129A	0	0.0439090909091	0.0233684210526	0.013875	0.0316315789474	0.0281578947368	0.0871612903226	0	0.0161052631579	0.007	0.0206315789474	0.0209473684211	0.0134166666667	0.0148666666667	0.0370714285714	0.0643333333333
SWT1	0	0	0.0113636363636	0	0.003	0.314212121212	0.000972972972973	0	0.00240625	0.0129210526316	0.00425	0.0204864864865	0	0.000557692307692	0.0181111111111	0
C1orf27	0	0	0.00209523809524	0.00621739130435	0.000392156862745	0.00578431372549	0.00733333333333	0.00175	0.0190392156863	0.0141960784314	0.00609090909091	0.0125490196078	0.00725	0.00833928571429	0.00839534883721	0.0121428571429
HMCN1	0	NA	0	NA	0.00555	0	0	NA	0.01835	0.0111	0.03125	0.02585	0	0.01115	0	0.025
RNU6-72P	NA	NA	NA	NA	NA	NA	NA	NA	NA	NA	NA	NA	NA	NA	NA	NA
MIR548F1	NA	NA	NA	NA	NA	NA	NA	NA	NA	NA	NA	NA	NA	NA	NA	NA
PLA2G4A	0.857142857143	NA	NA	NA	0.238142857143	NA	0.285714285714	0.833333333333	NA	NA	NA	0.8	0	NA	0.5	NA
LOC440704	NA	NA	NA	NA	NA	NA	NA	NA	NA	NA	NA	NA	NA	NA	NA	NA
BRINP3	0	NA	0.0576818181818	0.145454545455	0.0137037037037	0.0271818181818	0.0388636363636	0	0.0284090909091	0.00740740740741	0.0410909090909	0.0225454545455	0.0157333333333	0.0133333333333	0.0842	0.100066666667
LINC01351	0	NA	0.0576818181818	0.145454545455	0.0137037037037	0.0271818181818	0.0388636363636	0	0.0284090909091	0.00740740740741	0.0410909090909	0.0225454545455	0.0157333333333	0.0133333333333	0.0842	0.100066666667
RGS18	NA	NA	0.0833333333333	NA	0.444666666667	0.1	0.0833333333333	0.697	0.625	0.714333333333	0.666666666667	0.677666666667	0	0.0666666666667	NA	NA
CDC73	0.000558441558442	NA	0.00437662337662	0.00327868852459	0.00668518518519	0.0104567901235	0.00237662337662	0	0.00107792207792	0.00248051948052	0.00817073170732	0.0035974025974	0.00624390243902	0.00589024390244	0.0139268292683	0.012487804878
LINC01031	0.8625	0.74725	0.374083333333	0.4445	0.413	0.344416666667	0.18875	1	0.870666666667	0.78375	0.895333333333	0.821333333333	0.0479166666667	0	0.170833333333	0.47225
GLRX2	0	NA	0.00778947368421	0.0232558139535	0.0149253731343	0.0862903225806	0.00657894736842	0.0169491525424	0	0.019724137931	0.00513846153846	0.06515625	0	0	0	0.0454545454545
CFHR4	NA	NA	NA	NA	NA	NA	NA	NA	NA	NA	NA	NA	NA	NA	NA	NA
KCNT2	NA	NA	0	0	NA	0.119047619048	0.25	0	0	0	0	0.0416666666667	0	0	NA	0
DENND1B	NA	NA	NA	NA	0.0666666666667	0.05	NA	0.00588235294118	0	0	0.03335	0.05	0.0648205128205	0.0694102564103	0.0997179487179	0.0355357142857
CRB1	NA	NA	NA	NA	NA	NA	NA	NA	NA	NA	NA	NA	NA	NA	NA	NA
PTPRC	NA	NA	NA	NA	NA	NA	NA	NA	NA	NA	NA	NA	NA	NA	NA	NA
MIR181A1HG	NA	NA	NA	NA	NA	NA	NA	NA	NA	NA	NA	NA	NA	NA	NA	NA
LINC01222	NA	NA	NA	NA	NA	NA	NA	NA	NA	NA	NA	NA	NA	NA	NA	NA
NR5A2	0	NA	0.112666666667	0.044	0.119	0.0217307692308	0.0836666666667	0.179333333333	0.145875	0.326333333333	0.208166666667	0.2545	0.2725	0.261833333333	0.335166666667	0.311
CACNA1S	0.102	NA	0.0259642857143	0.0471578947368	0.0581904761905	0.0624761904762	0.0527619047619	0.0848928571429	0.0449047619048	0.0215833333333	0.0694	0.256571428571	0.012037037037	0.00859259259259	0.015962962963	0.0301481481481
IGFN1	NA	0.8	NA	NA	NA	NA	0.5	NA	NA	NA	NA	0.8	NA	NA	NA	NA
CAMSAP2	0	0	0.0029	0.00385	0.00451666666667	0.0109833333333	0.00590909090909	0.0158936170213	0.0107037037037	0.00686666666667	0.0305901639344	0.00212987012987	0.0336435643564	0.0068375	0.011125	0.0256029411765
KIF14	0.0370555555556	0	0.00964	0.0427096774194	0	0.01292	0.01124	0	0.00504	0.0781071428571	0.02448	0.00712	0.0153243243243	0.003	0.00345945945946	0.035027027027
IPO9-AS1	0	NA	0	0	0.0171666666667	0.00242857142857	0.0625	0	0.2286	0.0395	0.239882352941	0.0116666666667	0.0158333333333	0.0151666666667	0	0.0115833333333
CSRP1	0.555666666667	NA	NA	NA	0	0.5	0.2	0.666666666667	0.375	0.666666666667	0.25	0.666666666667	0.374	0.477	0.7535	0.25
NAV1	0.0988372093023	0.462465116279	0.163893939394	0.105644067797	0.0711481481481	0.162545454545	0.114116883117	0.0236031746032	0.0275084745763	0.0271818181818	0.0240779220779	0.0264025974026	0.0131333333333	0.0207166666667	0.108957746479	0.163396825397
ELF3	0.333333333333	0.5952	0.0249	0	0.044	0.169875	0.04624	0.2849	0.4454375	0.243	0.451714285714	0.360142857143	0.058	0.0211428571429	0	0.0464285714286
LGR6	NA	NA	NA	NA	NA	0	NA	NA	NA	NA	NA	0.75	NA	NA	NA	NA
ARL8A	0.0694444444444	0	0.0676296296296	0.0344565217391	0.0837142857143	0.119035714286	0.0242931034483	0.132352941176	0.111734693878	0.111163636364	0.0890217391304	0.131410714286	0.00556603773585	0.0046	0.0221956521739	0.0203829787234
IPO9	0	NA	0	0	0.0171666666667	0.00242857142857	0.0625	0	0.2286	0.0364615384615	0.239882352941	0.0116666666667	0.0158333333333	0.0151666666667	0	0.0115833333333
SYT2	0	0	0.0179487179487	0	0.0368852459016	0.199177419355	0.1124	0	0	0.0483870967742	0.187487179487	0.0540555555556	0.0240555555556	0.0482142857143	0.0682765957447	0.0909166666667
KDM5B	0	0	0.00152777777778	0.0161944444444	0.00291666666667	0.00722222222222	0.01775	0	0.0244166666667	0.0123888888889	0.0168055555556	0.02625	0.0491739130435	0.0452173913043	0.0672608695652	0.0489130434783
PPFIA4	NA	NA	0	NA	NA	0	NA	NA	NA	NA	1	NA	NA	NA	NA	NA
PLEKHA6	0.0366153846154	0.0769230769231	0.269307692308	0.294538461538	0.308	0.4653125	0.294529411765	0.241153846154	0.256384615385	0.256076923077	0.213230769231	0.274615384615	0.0421875	0.052375	0.1554375	0.170375
SOX13	0.0603287671233	0.118304347826	0.0292086956522	0.0399494949495	0.028185840708	0.0386811594203	0.0597153846154	0.0797578125	0.053344	0.109952702703	0.102538461538	0.0636369863014	0.035041322314	0.0323583333333	0.0303189655172	0.064406504065
ZC3H11A	0	NA	0.00689655172414	0	0	0.1113	0.0444827586207	0	0.00166666666667	0.079625	0.00736666666667	0.0188965517241	0.027027027027	0.0100285714286	0.01245	0.0554761904762
ATP2B4	0.542153846154	0.869875	0.17275	0.13325	0.04375	0.0581333333333	0.0045	0.461833333333	0.4265	0.61	0.464384615385	0.571083333333	0.0558125	0.0508571428571	0.222142857143	0.0680714285714
LEMD1	NA	NA	NA	NA	NA	NA	NA	NA	NA	NA	NA	NA	NA	NA	NA	NA
DSTYK	0	0.0124411764706	0.00352380952381	0.0150294117647	0.015873015873	0.00391836734694	0.000578125	0	0.0109333333333	0.00245833333333	0.0196769230769	0.0122419354839	0.146150684932	0.0937123287671	0.0672	0.064
NFASC	0.078125	0	0.17175	0.0625	0.0629615384615	0.085	0.0559333333333	0	0.0706206896552	0.144	0.14675	0.241	0.0302051282051	0.0389230769231	0.0479677419355	0.104870967742
LRRN2	0.125	0.0277777777778	0.2166	0.2125	0.171962962963	0.308816666667	0.110909090909	0.103294117647	0.0833333333333	0.16247826087	0.0874545454545	0.0143333333333	0.042652173913	0.043652173913	0.0544782608696	0.0844782608696
FAIM3	0.662	0.25	0.25125	NA	0.27025	0.625	0.3055	0.5625	NA	0.5835	0.65	0.62875	NA	0.5	NA	NA
YOD1	0.294117647059	0	0.0441428571429	0.0242352941176	0.0284	0.103163265306	0.114425531915	0.146928571429	0.228818181818	0.42775	0.361391304348	0.242714285714	0.121523809524	0.008	0.00462962962963	0.047
RASSF5	0.234375	0	0.152724137931	0.204545454545	0.13724137931	0.121717948718	0.149387096774	0.018875	0.132268292683	0.0380952380952	0.0722380952381	0.0629333333333	0.004	0.0214038461538	0.05466	0.0717
CR1L	0	NA	0.0714117647059	0.0588235294118	0	0.0360588235294	0.0178235294118	0.0818235294118	0.0185294117647	0.0152941176471	0.015	0.0244705882353	0.0109696969697	0.0105416666667	0.0233333333333	0.0287916666667
CR1	0.142857142857	0.142857142857	0.0317142857143	0.0611	0.0278571428571	0.02765	0.0519411764706	0.0974285714286	0.0124	0.0061	0.0112777777778	0.00838888888889	0.0158571428571	0	0	0
PLXNA2	0.02768	0	0.00961538461538	0.010768115942	0.00393902439024	0.0132948717949	0.017978021978	0.00791025641026	0.0195512820513	0.0133303571429	0.0269102564103	0.0319146341463	0.0149523809524	0.02425	0.0260097087379	0.014213592233
SYT14	0.130434782609	0	0.0689310344828	0.05	0.0357142857143	0.0951020408163	0.0775862068966	0.0166666666667	0.0333225806452	0	0.0566896551724	0.0117647058824	0.0492	0.0413555555556	0.034	0.0704666666667
IRF6	0.636363636364	NA	0	0	0.0735294117647	0.0302727272727	0.00862068965517	0.275862068966	0.375	0.207482758621	0.181818181818	0.0327931034483	0	NA	0	NA
KCNH1	0.065	0	0.0759166666667	0.0298333333333	0.207931034483	0.0392068965517	0.0104137931034	0.02775	0.0460833333333	0.0107931034483	0.0775833333333	0.0232142857143	0.0166	0.01885	0.016125	0.0573181818182
INTS7	0.341064516129	0.875	0.0348780487805	0.090652173913	0.109477272727	0.0944047619048	0.03282	0.39665625	0.48892	0.202038461538	0.349322580645	0.358870967742	0.0363870967742	0.161230769231	0.0453888888889	0.275875
LPGAT1	0.0186666666667	NA	0	0	0	0.00921621621622	0.00279245283019	0.00925641025641	0.00245945945946	0.0134545454545	0	0.0222121212121	0.093862745098	0.07984	0	0
PPP2R5A	0	NA	0	0.00564406779661	0	0.0155125	0.00988333333333	0.0250444444444	0.0150833333333	0.00306329113924	0.035014084507	0.00515384615385	0.09008	0.0497741935484	0.0737263157895	0.0490210526316
RPS6KC1	0.272727272727	NA	0.170166666667	0.692307692308	0.2984	0.132475	0.14345	0.538708333333	0.503458333333	0.484931034483	0.45925	0.502833333333	0.02	0.0485217391304	0.0460526315789	0.0854736842105
PROX1	0.0073	NA	0.0774166666667	0	0	0.134428571429	0.00582352941176	0.000764705882353	0.0232083333333	0.0075	0.0703333333333	0.005875	0.0268205128205	0.0464615384615	0.0968333333333	0.081
CENPF	0.0153333333333	0	0.00438235294118	0	0	0.00171111111111	0.00124324324324	0.030303030303	0.0257837837838	0.0165405405405	0.245405405405	0.0534047619048	0.00835714285714	0.00584	0.00592	0.01336
PTPN14	0.0512820512821	0.173913043478	0.0170975609756	0.0108695652174	0.0547777777778	0.00762857142857	0.0107735849057	0.0314406779661	0.0467647058824	0.146442622951	0.0469318181818	0.0220512820513	0.0300517241379	0.0280410958904	0.0615	0.0411896551724
KCNK2	0.0296	0.0263157894737	0.0426216216216	0.0522702702703	0.0299863013699	0.02428	0.03804	0.0287368421053	0.03304	0.0199397590361	0.0605483870968	0.0367619047619	0.048256097561	0.0437407407407	0.0761029411765	0.066756097561
KCTD3	NA	NA	NA	NA	NA	NA	NA	NA	NA	NA	NA	NA	NA	NA	NA	NA
SPATA17	0	0.25	0.106083333333	0.1905	0.239	0.0713	0.0684615384615	0.210526315789	0.641	0.347538461538	0.679833333333	0.3885	0.0114444444444	0.0115	0.0576666666667	0.116166666667
GPATCH2	0	0.25	0.106083333333	0.1905	0.239	0.0713	0.0684615384615	0.210526315789	0.641	0.347538461538	0.679833333333	0.3885	0.0114444444444	0.0115	0.0576666666667	0.116166666667
RRP15	NA	NA	NA	NA	NA	NA	0	NA	NA	0.6	NA	NA	0	0	0.0437	0.05
LYPLAL1-AS1	0	0	0.00223333333333	0.0192333333333	0	0.00683333333333	0.0153	0	0.0435161290323	0.0022	0.0197333333333	0.0087	0.00706666666667	0.00743333333333	0	0.0126
MARK1	0	0	0.000945945945946	0.0238333333333	0.0116271186441	0.00791111111111	0.0288983050847	0	0.01165	0.00333898305085	0.0232153846154	0.00391525423729	0.0936379310345	0.0273018867925	0.0519818181818	0.0249811320755
RAB3GAP2	0	0	0	0	0	0.0193673469388	0.00759183673469	0.02085	0.00857142857143	0.00402040816327	0.0200689655172	0.0207346938776	0.021625	0.0158695652174	0.0819428571429	0.0285833333333
MARC1	NA	NA	0	0.125	0.141	0.0823529411765	0.075625	0	0.142857142857	0.448428571429	0.25	0.198166666667	0.0014347826087	0.00482608695652	0	0
DUSP10	0.0168181818182	0.00157692307692	0.00174647887324	0	0.0173	0.00954716981132	0.0205945945946	0	0.0245263157895	0.0321323529412	0.00572058823529	0.0427446808511	0.0103333333333	0.00869662921348	0.0156111111111	0.0163424657534
DISP1	0.1	NA	0.125	NA	NA	0.125	0.1875	NA	0.0625	NA	NA	NA	0.0283333333333	0.0132222222222	0.0141111111111	0
MIA3	0	0	0	0.03125	0	0.00422368421053	0.00565714285714	0	0.00214492753623	0.010109375	0.0481724137931	0.013953125	0.0871698113208	0.0680483870968	0.0742619047619	0.0502352941176
TP53BP2	0	0.198382352941	0.0554078947368	0.0818225806452	0.0524857142857	0.0555285714286	0.0610789473684	0.0856052631579	0.108573529412	0.101314285714	0.111741935484	0.104314285714	0.0331030927835	0.0523777777778	0.0731868131868	0.040606741573
SUSD4	0	0.0666666666667	0.0268510638298	0.08125	0.0365	0.0229791666667	0.0327424242424	0.0255421686747	0.0359411764706	0.00616494845361	0.0169245283019	0.0143673469388	0.0416774193548	0.0341161290323	0.0520138888889	0.0536117647059
CAPN8	NA	NA	NA	NA	NA	1	NA	NA	NA	NA	NA	NA	NA	NA	NA	NA
CNIH3	0.0277777777778	0	0.121114942529	0.0953846153846	0.03378125	0.0607142857143	0.0615538461538	0.0481145833333	0.0173793103448	0.023632183908	0.0315287356322	0.0327931034483	0.0496583333333	0.0568	0.0594752475248	0.0511359223301
ENAH	0.215571428571	0.0425531914894	0.0299789473684	0.072661971831	0.0440631578947	0.0230769230769	0.0232717391304	0.051247311828	0.0595494505495	0.109260869565	0.0624673913043	0.131798076923	0.0384957983193	0.0342595419847	0.0601568627451	0.0469333333333
SRP9	NA	NA	0.00189473684211	0.00584210526316	0	0.008	0.00542105263158	0	0.00557894736842	0.00352631578947	0.0136842105263	0.0114210526316	0.0154210526316	0.0101052631579	0	0.0210526315789
ACBD3	0.6495	0	0.0491052631579	0.127105263158	0.1095	0.0785416666667	0.109375	0.346153846154	0.141533333333	0.20056	0.0862352941176	0.318722222222	0.0342368421053	0.0457567567568	0.0827837837838	0.0894594594595
CDC42BPA	0.0344827586207	0.00116666666667	0	0.015625	0.00838888888889	0.0137260273973	0.00448611111111	0.0010641025641	0.0170434782609	0.00676056338028	0.0274166666667	0.0254657534247	0.0114305555556	0.0157638888889	0.001609375	0.0188679245283
ADCK3	0	NA	0.00377777777778	0.0284634146341	0.00438596491228	0.00677611940299	0.00358928571429	0.00336585365854	0.0182195121951	0.0061	0.00916438356164	0.01135	0.00616666666667	0.00869047619048	0.0240595238095	0.0093064516129
ITPKB	0	0	0.014023255814	0.0204302325581	0.0219534883721	0.0710549450549	0.0186813186813	0.00810465116279	0.00566279069767	0.0139186046512	0.0150813953488	0.0129534883721	0.0404857142857	0.0329903846154	0.0389038461538	0.041275862069
C1orf95	0	0	0.04834	0.06546	0.0321111111111	0.0242463768116	0.136725806452	0	0.0401951219512	0.00728	0.0124642857143	0.02226	0.0283529411765	0.0318305084746	0.0752291666667	0.0680416666667
OBSCN	0.487535714286	0.19775	0.2985	0.327227272727	0.429152173913	0.463866666667	0.191949152542	0.5884	0.649145833333	0.6403	0.57412962963	0.645857142857	0.05366	0.0434642857143	0.1084	0.143657894737
ZNF678	0.384615384615	0.823529411765	0.467875	0.19959375	0.325166666667	0.17304	0.289631578947	0.648178571429	0.536909090909	0.567818181818	0.496	0.675944444444	0.0139375	0.059125	0.019724137931	0.0705625
WNT3A	0.0498172043011	0	0.0990082644628	0.0989019607843	0.150983739837	0.128455128205	0.0691184210526	0.06424	0.0587387387387	0.0663942857143	0.0621441441441	0.0429668874172	0.0036694214876	0.00588489208633	0.0284657534247	0.0356363636364
SNAP47	0	NA	0	0.0416666666667	0	0.0381111111111	0.00525714285714	0.0384615384615	0.0708076923077	0.057125	0.307272727273	0.00797142857143	0.0103908045977	0.0115977011494	0.0121264367816	0.0196075949367
RHOU	0.641727699531	0.502793103448	0.30600462963	0.1948	0.282016260163	0.345426523297	0.20912033195	0.558829545455	0.615956709957	0.567647342995	0.58047761194	0.592889400922	0.0318765432099	0.01733203125	0.413759398496	0.104202970297
GALNT2	0	NA	0.0364385964912	0.112952380952	0.164137931034	0.114639344262	0.07940625	0.0476470588235	0.2751	0.177076923077	0.103046511628	0.122878787879	0.0383835616438	0.0348767123288	0.0427671232877	0.0397719298246
URB2	0	0	0	0	0	0.0024347826087	0	0	0.145857142857	0.0117272727273	0.00141304347826	0.015152173913	0.037987012987	0.0327792207792	0.0328051948052	0.0188961038961
PGBD5	0.0172413793103	NA	0.07524	0.0144927536232	0.0115217391304	0.0493066666667	0.00704347826087	0.0377407407407	0.0285342465753	0.0071884057971	0.03	0.0152463768116	0.0203956043956	0.0140631578947	0.0950714285714	0.0542916666667
TTC13	NA	NA	0	0.125	0.0264	0.0548	0.0114705882353	0.0734230769231	0	0.0251860465116	0.03312	0.0483529411765	0.0107619047619	0.0101388888889	0.107948717949	0
COG2	NA	0	0	0.0217391304348	0	0	0	0.00360869565217	0.0055	0	0.0398260869565	0.00558333333333	0.01312	0.01792	0.0269130434783	0.0744347826087
EXOC8	0.000128205128205	0.0001875	0.00630526315789	0.00333663366337	0.00176699029126	0.0127604166667	0.00706315789474	0.00183157894737	0.00594791666667	0.00637894736842	0.00843119266055	0.0140315789474	0.0251941747573	0.0211696428571	0.0207281553398	0.01274
TRIM67	0.118978021978	0.0420317460317	0.125268115942	0.276543859649	0.173157894737	0.143849056604	0.170870967742	0.0948333333333	0.110448529412	0.111747747748	0.147991304348	0.313521008403	0.0562088607595	0.0366275862069	0.0642032520325	0.0746525423729
DISC1	0	NA	0	0	0	0.0185185185185	0.00890243902439	0	0	0.00925	0	0.00822388059701	0.00352631578947	0.00538709677419	0	NA
PCNXL2	NA	0	0.0181111111111	0.0555555555556	0	0	0.130777777778	0.013	0.051	0.1825	0	0.0196	0.06375	0.0459310344828	0.102379310345	0.0856551724138
SLC35F3	0	0	0.156622222222	0.0282258064516	0.08	0.0234098360656	0.0416	0.0054	0.0585161290323	0.0591923076923	0.0585333333333	0.117511111111	0.0746701030928	0.0817352941176	0.0802346938776	0.0810808080808
GNG4	0.0342857142857	NA	0.224219512195	0.165607142857	0.0255	0.039	0.0115306122449	0.0110322580645	0.0205357142857	0.0909555555556	0.0385357142857	0.00975	0.0402647058824	0.0357941176471	0.0516764705882	0.039421686747
TBCE	0.2905	0.5	0.144285714286	0.0989285714286	0.142785714286	0.05628	0.0795	0.342714285714	0.343428571429	0.345428571429	0.271944444444	0.310071428571	0.0337142857143	0.0583571428571	0.256238095238	0.293523809524
B3GALNT2	0.0144927536232	0.0583333333333	0.0164202898551	0.031746031746	0.0179772727273	0.0361142857143	0.0283483146067	0.0191477272727	0.0192134831461	0.0181477272727	0.0276136363636	0.021625	0.00593548387097	0.00876344086022	0.00975268817204	0.0143736263736
ARID4B	0.0178571428571	0	0.00848214285714	0.0202321428571	0.00584415584416	0.01859375	0.008	0.00541558441558	0.0183035714286	0.0113928571429	0.00633766233766	0.0160892857143	0.018623655914	0.0227818181818	0.0331030927835	0.0328375
TOMM20	NA	0	0.00144186046512	0.0116279069767	0	0.0202033898305	0.00115254237288	0.00620930232558	0.0232790697674	0.0016511627907	0.0586956521739	0.0132093023256	0.00206	0.00648	0.01118	0
GPR137B	0.0526551724138	0	0.0286344086022	0.0178571428571	0.0136292134831	0.0199907407407	0.0540092592593	0.0774590163934	0.062768115942	0.0523260869565	0.0541617647059	0.0989620253165	0.0159484536082	0.0180273972603	0.0247192982456	0.0251232876712
EDARADD	0.0240588235294	0.00069696969697	0	0	0.00535714285714	0.0146875	0.0146428571429	0.00842424242424	0.00826785714286	0.0103648648649	0.0132432432432	0.0127702702703	0.00390410958904	0.00817808219178	0.0353835616438	0.0312465753425
NID1	0.01	0	0.0548070175439	0.0409375	0.00868421052632	0.0557945205479	0.0470350877193	0.0116842105263	0.0321489361702	0.0441403508772	0.0243617021277	0.0334210526316	0.0455882352941	0.0459529411765	0.0788088235294	0.0131666666667
HEATR1	0.05625	0.255413793103	0	0.03336	0.00155	0.102029411765	0.0397857142857	0	0.138466666667	0.185351351351	0.01495	0.251344827586	0.0181071428571	0.0168928571429	0.0259375	0.0295714285714
LGALS8	NA	NA	NA	NA	0	0.9	0.25	0.5	NA	0.5	NA	0.25	NA	NA	NA	NA
RYR2	0.0237407407407	0.0625	0.0364705882353	0.0246851851852	0.0185185185185	0.0148269230769	0.0485733333333	0.0144927536232	0.0248333333333	0.03244	0.0331111111111	0.0112321428571	0.0301557377049	0.031674796748	0.036756097561	0.0341081081081
CHRM3	NA	NA	NA	NA	NA	NA	NA	NA	NA	NA	NA	NA	NA	NA	NA	NA
FMN2	0.0225882352941	0	0.0570606060606	0.0367647058824	0.010696969697	0.194426470588	0.0550615384615	0	0.0259393939394	0.0109152542373	0.016675	0.0198115942029	0.0383265306122	0.0206808510638	0.019	0.0481232876712
KMO	NA	NA	NA	NA	NA	NA	NA	NA	NA	NA	NA	NA	NA	NA	NA	NA
WDR64	0.74975	NA	0.63725	0.25	0.30725	0.188285714286	0.430142857143	0.55625	0.6935	0.6445	0.696	0.639	0.0905	0.10425	0.423	0.18025
PLD5	NA	NA	0.25	NA	NA	0.16675	NA	NA	NA	NA	NA	NA	NA	NA	NA	NA
CEP170	0.0215076923077	0.000270833333333	0.0171428571429	0.0230759493671	0.005	0.00629921259843	0.0176422018349	0.0138604651163	0.00736	0.0081	0.01003125	0.0102990654206	0.0071067961165	0.0120891089109	0.0105842696629	0.00832222222222
AKT3	NA	NA	NA	NA	NA	NA	NA	NA	NA	NA	NA	NA	NA	NA	NA	NA
SDCCAG8	0.0215076923077	0.000270833333333	0.0171428571429	0.0230759493671	0.005	0.00629921259843	0.0176422018349	0.0138604651163	0.00736	0.0081	0.01003125	0.0102990654206	0.0071067961165	0.0120891089109	0.0105842696629	0.00832222222222
LOC339529	0.333333333333	0.666666666667	0.124142857143	0.166666666667	0.1945	0.181535714286	0.248114285714	0.133333333333	0.133333333333	0.09525	0.2	0.0610714285714	0.00435714285714	0.0121818181818	0.0172727272727	0.0954545454545
DESI2	0	NA	0	0.0512307692308	0	0.133184210526	0.0555853658537	0.002375	0.0568620689655	0	0.0167307692308	0.0125	0.0775769230769	0.0190487804878	0.0404390243902	0.0314634146341
EFCAB2	0.132566037736	0	0.00359210526316	0.00373134328358	0.0168021978022	0.00627058823529	0.0147234042553	0.0157777777778	0.000934210526316	0.00427631578947	0.00889552238806	0.00830263157895	0.0637682926829	0.0362222222222	0.0031568627451	0.00996078431373
ADSS	0.00520833333333	NA	0.0690625	0.00714285714286	0.0611111111111	0.0769696969697	0.0454489795918	0	0.014	0.0555555555556	0.00514285714286	0.10428125	0.0605208333333	0.0554693877551	0.0978684210526	0.0739787234043
C1orf101	NA	0.1	0.166666666667	NA	NA	0.230769230769	NA	NA	NA	NA	NA	0.25	0.0646470588235	0.0646176470588	0.0678235294118	0.0701176470588
ZNF124	0.666833333333	0.05	0.0284615384615	0.0193076923077	0.0211538461538	0.0176341463415	0.0121538461538	0.107615384615	0.0961923076923	0.0803103448276	0.182884615385	0.223461538462	0.000861111111111	0.0015	0.0572352941176	0.00611111111111
CNST	0	0	0.000925	0.025	0.001375	0.0169836065574	0.00256923076923	0.00876785714286	0.0045	0.168652173913	0.0994	0.0408363636364	0.00762295081967	0.0140961538462	0.0515384615385	0.00982692307692
ZNF670-ZNF695	0.896833333333	0.7	0.0315	0.0294117647059	0.0602058823529	0.0495588235294	0.0340588235294	0.253029411765	0.283857142857	0.234117647059	0.249176470588	0.247823529412	0.0104242424242	0.0110606060606	0.00582608695652	0.0173043478261
AHCTF1	0.109549295775	0.194444444444	0.0552876712329	0.02403125	0.0503582089552	0.0444166666667	0.0433409090909	0.148233766234	0.11897260274	0.102753424658	0.1951875	0.10301369863	0.0203928571429	0.0304166666667	0.0514285714286	0.038
ZNF670	0.896833333333	0.7	0.0315	0.0294117647059	0.0602058823529	0.0495588235294	0.0340588235294	0.253029411765	0.283857142857	0.234117647059	0.249176470588	0.247823529412	0.0104242424242	0.0110606060606	0.00582608695652	0.0173043478261
GCSAML	NA	NA	NA	NA	NA	NA	NA	NA	NA	NA	NA	NA	NA	NA	NA	NA
NLRP3	0.743615384615	0.733454545455	0.533916666667	0.327928571429	0.552882352941	0.4134	0.3687	0.654714285714	0.731571428571	0.683375	0.746714285714	0.6675625	0.0830909090909	0.0954545454545	0.221545454545	0.121454545455
OR2L13	0.333333333333	NA	0.268130434783	NA	0.473684210526	0.20572	0.25368	0.4452	0.776315789474	0.787789473684	0.6494	0.691433333333	0.0350769230769	0.0286538461538	0.122583333333	0.0111666666667
OR4F5	NA	NA	NA	NA	NA	NA	NA	NA	NA	NA	NA	NA	NA	NA	NA	NA
DDX11L1	0.645833333333	0.711	0.0984545454545	0.440697674419	0.138123076923	0.224192982456	0.100514563107	0.63975	0.65506122449	0.600944444444	0.709853658537	0.747639344262	0.0701388888889	0.0715753424658	0.0687882352941	0.203068493151
FAM138F	NA	NA	NA	NA	NA	NA	NA	NA	NA	NA	NA	NA	NA	NA	NA	NA
FAM138A	NA	NA	NA	NA	NA	NA	NA	NA	NA	NA	NA	NA	NA	NA	NA	NA
WASH7P	0	0	0.00909090909091	0	0.00304545454545	0.00435714285714	0.0122272727273	0	0	0.0110454545455	0.0137727272727	0.0535909090909	0.03145	0.0472903225806	0.0351935483871	0.0254
MIR6859-2	0.824277777778	0.812769230769	0.610166666667	0.460666666667	0.655076923077	0.46044	0.520666666667	0.810225806452	0.73652173913	0.786242424242	0.492333333333	0.689318181818	0.29047826087	0.228681818182	0.452588235294	0.441529411765
MIR6859-1	0.824277777778	0.812769230769	0.610166666667	0.460666666667	0.655076923077	0.46044	0.520666666667	0.810225806452	0.73652173913	0.786242424242	0.492333333333	0.689318181818	0.29047826087	0.228681818182	0.452588235294	0.441529411765
LOC729737	0.5	NA	0.65	NA	NA	0.6168	0.383833333333	0.75	0.833333333333	0.446	0.7714	0.60775	0	0.262	0.666666666667	0.333333333333
LOC100133331	0.583333333333	NA	0.325	0.4	0.742454545455	0.523933333333	0.458333333333	0.785714285714	0.428571428571	0.715083333333	0.666666666667	0.616888888889	0.333333333333	0.277666666667	0.333333333333	0
LOC100132062	0.583333333333	NA	0.325	0.4	0.742454545455	0.523933333333	0.458333333333	0.785714285714	0.428571428571	0.715083333333	0.666666666667	0.616888888889	0.333333333333	0.277666666667	0.333333333333	0
LOC100132287	0.583333333333	NA	0.325	0.4	0.742454545455	0.523933333333	0.458333333333	0.785714285714	0.428571428571	0.715083333333	0.666666666667	0.616888888889	0.333333333333	0.277666666667	0.333333333333	0
OR4F16	NA	NA	NA	NA	NA	NA	NA	NA	NA	NA	NA	NA	NA	NA	NA	NA
OR4F3	NA	NA	NA	NA	NA	NA	NA	NA	NA	NA	NA	NA	NA	NA	NA	NA
OR4F29	NA	NA	NA	NA	NA	NA	NA	NA	NA	NA	NA	NA	NA	NA	NA	NA
MIR6723	0.00238095238095	0.471235294118	0.0243055555556	0.203870967742	0.000971428571429	0.0323636363636	0.0401794871795	0.0280625	0.0107222222222	0.007	0	0.189585365854	0.224638888889	0.126527777778	0.0940909090909	0.0489130434783
LOC100288069	0.608517241379	0	0.107275862069	0.00295238095238	0.15446	0.122972222222	0.0411724137931	0.558095238095	0.6008	0.194641509434	0.4777	0.493419354839	0.0126744186047	0.0668372093023	0.041625	0.305541666667
FAM87B	NA	NA	NA	NA	NA	0.75	1	NA	NA	NA	NA	0	NA	NA	NA	NA
LINC00115	0.0299038461538	0.03125	0.0217192982456	0.01592	0.015675	0.057	0.00786764705882	0.0514864864865	0.0477027027027	0.0380689655172	0.0696756756757	0.0531343283582	0.0307368421053	0.0246376811594	0.0252985074627	0.0307887323944
KLHL17	0.167109375	0.075	0.0546538461538	0.0803365384615	0.0667837837838	0.0716962025316	0.0370982142857	0.153775	0.168725352113	0.15715503876	0.226565891473	0.197528846154	0.0205977653631	0.0165474860335	0.0236483516484	0.0330705882353
LOC100130417	0.523571428571	0.410272727273	0.430406779661	0.29097826087	0.361229508197	0.415618421053	0.310089552239	0.512605263158	0.51531372549	0.516192307692	0.532333333333	0.593423076923	0.0351929824561	0.0648771929825	0.120859649123	0.207086956522
NOC2L	0.167071428571	0.075	0.0442290076336	0.0343333333333	0.0467777777778	0.0458414634146	0.0172232142857	0.143603305785	0.136946153846	0.154769230769	0.218437037037	0.196228571429	0.0216022727273	0.0193068181818	0.0152857142857	0.0209230769231
PERM1	0.739793103448	0.65923255814	0.53565060241	0.393117647059	0.446117117117	0.399414141414	0.377595505618	0.743582089552	0.774989010989	0.813772727273	0.725164705882	0.795	0.0440238095238	0.0923720930233	0.14104109589	0.260095238095
FAM41C	NA	NA	NA	NA	NA	0.555666666667	NA	NA	NA	0.666666666667	NA	NA	NA	NA	NA	NA
PLEKHN1	0.589566666667	0	0.228933333333	0.104428571429	0.2839	0.121689655172	0.11684	0.1441	0.356222222222	0.428631578947	0.247487179487	0.589289473684	0.0326923076923	0.025	0.155	0.204114754098
SAMD11	0.0130434782609	0.000123287671233	0.0844444444444	0.027288	0.0736285714286	0.10688700565	0.0387541899441	0.0702692307692	0.04825	0.0720057142857	0.0709875776398	0.0851875	0.00790810810811	0.0128614457831	0.0533768115942	0.037
ISG15	0.75	0	0.342055555556	0.244380952381	0.280952380952	0.318702702703	0.230413043478	0.401666666667	0.550777777778	0.41876	0.538038461538	0.61775862069	0.0953902439024	0.087625	0.139954545455	0.115
HES4	0.0353535353535	0.0262115384615	0.0314956521739	0.0141509433962	0.0314962406015	0.0677804878049	0.0406838709677	0.00874468085106	0.0379919354839	0.0352545454545	0.0443214285714	0.037652173913	0.0274834123223	0.0354185022026	0.0900765765766	0.075256684492
RNF223	0.7378	0.452363636364	0.245047619048	0.520411764706	0.542029411765	0.349545454545	0.267607843137	0.689652173913	0.626857142857	0.622285714286	0.822315789474	0.828415384615	0.085253968254	0.0875076923077	0.386674418605	0.228159090909
AGRN	0.381928571429	0.481347826087	0.375739130435	0.629125	0.231136363636	0.228898305085	0.124177419355	0.24047826087	0.217428571429	0.3046	0.553631578947	0.542852941176	0.0611447368421	0.0622058823529	0.124594936709	0.0944246575342
TNFRSF4	0.5778	0.285714285714	0.524071428571	0.353388888889	0.54825	0.516764044944	0.327938461538	0.848275	0.733152173913	0.71352173913	0.838108108108	0.836919354839	0.0333823529412	0.0291714285714	0.249586206897	0.160217391304
MIR200B	0.699552631579	0.581842105263	0.653860759494	0.435661764706	0.482282608696	0.600927272727	0.442096491228	0.736967741935	0.727979591837	0.786442105263	0.767274509804	0.778697478992	0.0666666666667	0.0372095238095	0.157978947368	0.215223300971
MIR200A	0.637278688525	0.598526315789	0.613452054795	0.39005	0.473453488372	0.588254901961	0.457801886792	0.671142857143	0.704829545455	0.750348314607	0.76415625	0.762728070175	0.06672	0.03393	0.150931818182	0.204450980392
MIR429	0.669552631579	0.598526315789	0.630494252874	0.451690140845	0.37849	0.5675	0.457976377953	0.689901639344	0.677898876404	0.755891891892	0.756128205128	0.806290909091	0.0583474576271	0.0601025641026	0.171858490566	0.220409090909
TTLL10	0.6085	0.3866	0.298	0.351184210526	0.321392857143	0.450379310345	0.293613636364	0.755129411765	0.640623376623	0.648716049383	0.731406976744	0.807416666667	0.0277777777778	0.0316265060241	0.140257142857	0.185585714286
B3GALT6	0.516839285714	0.333333333333	0.111774193548	0.0540206185567	0.170276315789	0.106521472393	0.0446464088398	0.361217391304	0.41034057971	0.378474358974	0.525867088608	0.390040462428	0.0166628571429	0.0128342857143	0.0212316384181	0.0226327683616
SDF4	0.440895833333	0.263157894737	0.111171270718	0.0569565217391	0.141541666667	0.0903333333333	0.0253641618497	0.361217391304	0.374053846154	0.358682119205	0.501693333333	0.375297619048	0.0114730538922	0.0190941176471	0.0292111111111	0.0259611111111
TNFRSF18	0.372257142857	0.151260869565	0.399846153846	0.333263157895	0.462948717949	0.397808510638	0.243618181818	0.546125	0.492971428571	0.61308	0.5392	0.723964285714	0.04628	0.0294035087719	0.100285714286	0.29232
LINC01342	0.756323529412	0.8	0.331	0.425020833333	0.326084745763	0.361561403509	0.266661016949	0.624673913043	0.545472727273	0.524681818182	0.678973684211	0.598325	0.108817073171	0.03655	0.167263157895	0.178177419355
DVL1	0.0658411214953	0	0.0421007194245	0.019825	0.02412	0.0443513513514	0.0269567901235	0.147164705882	0.0141546391753	0.0609583333333	0.0141025641026	0.101613138686	0.0366666666667	0.0301061452514	0.0375923566879	0.0505838150289
SCNN1D	0.668181818182	0.333333333333	0.535421052632	0.626923076923	0.649151515152	0.4323	0.418592592593	0.752842105263	0.704631578947	0.738268292683	0.738470588235	0.751692307692	0.275304347826	0.195875	0.2890625	0.596461538462
TAS1R3	0.808586206897	0.68727027027	0.454745283019	0.467307692308	0.583377358491	0.547680412371	0.296728971963	0.728435294118	0.85144	0.799203883495	0.842298969072	0.839184466019	0.08662	0.078603960396	0.2385	0.179358208955
MIR6808	0.91904	0.881470588235	0.366612244898	0.250285714286	0.348163265306	0.429605263158	0.461949152542	0.843142857143	0.856530612245	0.802222222222	0.922540983607	0.881959183673	0.0563333333333	0.0469591836735	0.153224489796	0.23706122449
CPSF3L	0.238103448276	0	0.0190476190476	0.028972972973	0.0271739130435	0.100113636364	0.06324	0.0357142857143	0.0163428571429	0.160956521739	0.0858461538462	0.25996	0.04	0.0222916666667	0.0500566037736	0.0373448275862
UBE2J2	0.407666666667	0.398566037736	0.159971830986	0.154651515152	0.118684931507	0.189653846154	0.139985915493	0.451421052632	0.318013888889	0.317154929577	0.314567164179	0.360119402985	0.0737338709677	0.0658861788618	0.105682926829	0.0927830188679
MXRA8	0	0	0.295161290323	0.466818181818	0.00892857142857	0.14921875	0.346277777778	0.634448275862	0.801714285714	0.791041666667	0.727258064516	0.671269230769	0.0402368421053	0.0573863636364	0.0666216216216	0.107096774194
PUSL1	0.0149855072464	0.140279069767	0.0116701030928	0.0132577319588	0.00989690721649	0.0163300970874	0.0185275590551	0.0744020618557	0.0362735849057	0.0747321428571	0.060747826087	0.0521340206186	0.0157643312102	0.0187961783439	0.0317590361446	0.0200960451977
ACAP3	0.0404533333333	0.087652173913	0.0392523364486	0.02814	0.02172	0.0349906542056	0.0282461538462	0.0844672897196	0.0544770642202	0.0936721311475	0.0720403225806	0.0917009345794	0.0182546583851	0.0337125748503	0.031737804878	0.0201104972376
CPTP	0.238103448276	0	0.0190476190476	0.028972972973	0.0271739130435	0.100113636364	0.06324	0.0357142857143	0.0163428571429	0.160956521739	0.0858461538462	0.25996	0.04	0.0222916666667	0.0500566037736	0.0373448275862
MIR6727	0.904761904762	0.813892857143	0.525965116279	0.5112	0.614333333333	0.387189473684	0.502946236559	0.878907407407	0.793415584416	0.83653968254	0.858621621622	0.894836734694	0.180579545455	0.230367088608	0.232819444444	0.357128571429
MIR6726	0.828333333333	0.885714285714	0.346727272727	0.605905882353	0.608828282828	0.553785714286	0.3579375	0.932234042553	0.770603448276	0.844871794872	0.866139784946	0.74248245614	0.0579745762712	0.0483888888889	0.172598130841	0.530544554455
ANKRD65	0.695583333333	0.666666666667	0.488777777778	0.234280701754	0.272275862069	0.739891891892	0.4185	0.791361111111	0.827359375	0.767487179487	0.6805	0.707820512821	0.0195483870968	0.0221553398058	0.0765242718447	0.110882978723
VWA1	0.292816666667	NA	0.11417	0.0632696629213	0.0737011494253	0.109533333333	0.112608333333	0.274852272727	0.240865384615	0.255019047619	0.329894230769	0.282162393162	0.0225089285714	0.0221525423729	0.0950642201835	0.0925294117647
ATAD3C	0.764666666667	0.373933333333	0.467347826087	0.414861111111	0.535666666667	0.448043478261	0.356457627119	0.827795454545	0.772266666667	0.822903846154	0.798	0.808875	0.0340833333333	0.028	0.16703030303	0.251555555556
TMEM88B	0.611111111111	0.588235294118	0.135633333333	0.325888888889	0.295348837209	0.208263157895	0.269516129032	0.31436	0.337962962963	0.337653846154	0.314783783784	0.235585365854	0.016	0.0180465116279	0.0488695652174	0.0822222222222
MRPL20	0.244941747573	0	0.0282222222222	0.0235321100917	0.0240287769784	0.0335035460993	0.0187553956835	0.153838235294	0.114810606061	0.142544117647	0.172609756098	0.185566666667	0.0494820143885	0.0311369863014	0.0316259541985	0.0563309352518
CCNL2	0.0119098360656	0.0192307692308	0.00154166666667	0.00779047619048	0.00332638888889	0.0149305555556	0.0140416666667	0	0.0142986111111	0.0114791666667	0.0264068965517	0.0206388888889	0.00534482758621	0.00578911564626	0.0102777777778	0.0150930232558
ATAD3B	0.146133333333	0.4955	0.00486206896552	0	0.00313793103448	0	0.004109375	0.010625	0.17705	0.216918918919	0.194303030303	0.525594594595	0.00318571428571	0.00232352941176	0.02125	0.000842857142857
LOC148413	0.0119098360656	0.0192307692308	0.00154166666667	0.00779047619048	0.00332638888889	0.0149305555556	0.0140416666667	0	0.0142986111111	0.0114791666667	0.0264068965517	0.0206388888889	0.00534482758621	0.00578911564626	0.0102777777778	0.0150930232558
MIB2	0.106935064935	0	0.00396428571429	0.0155217391304	0.0183720930233	0.0357032967033	0.00438095238095	0.176340206186	0.1123875	0.146658823529	0.16650617284	0.240141176471	0.0124333333333	0.0268773584906	0.0275176470588	0.0144487179487
MMP23A	0.573834710744	0.53954	0.265255319149	0.338792592593	0.274181208054	0.327541871921	0.241935135135	0.371170542636	0.301204918033	0.487591836735	0.356924137931	0.45807027027	0.0305727699531	0.020905	0.0782352941176	0.138163265306
ATAD3A	0.0724637681159	NA	0.0132602739726	0.0246024096386	0.0217802197802	0.0173888888889	0.0228333333333	0.0767352941176	0.134819277108	0.10402173913	0.21608974359	0.172631578947	0.0164140625	0.01821875	0.042048	0.0497734375
SSU72	0.2924	0.431382352941	0.0824545454545	0.0409375	0.147091836735	0.0952121212121	0.0335263157895	0.319775	0.298126582278	0.267269230769	0.274579439252	0.246584158416	0.0248723404255	0.0272714285714	0.0627851239669	0.0235217391304
MMP23B	0.454310344828	0.3055125	0.150141935484	0.244905982906	0.164702247191	0.279850220264	0.1805	0.247435483871	0.168299145299	0.358319634703	0.217456790123	0.318705882353	0.0332713567839	0.0217431192661	0.0640939226519	0.128181318681
C1orf233	0.320722689076	0.408959183673	0.0873316326531	0.0704719101124	0.0912849740933	0.103560185185	0.0531827411168	0.183359116022	0.163237623762	0.217445026178	0.18831372549	0.194184782609	0.0164822335025	0.0170609137056	0.0304545454545	0.0511559139785
TMEM240	0.258666666667	0	0.218781818182	0.283633802817	0.202390909091	0.476902654867	0.208561983471	0.296043478261	0.279016949153	0.276730769231	0.189161290323	0.263969230769	0.0630441176471	0.0586712328767	0.13328	0.188445544554
SLC35E2	0.115384615385	0.09375	0.0354861111111	0.0975609756098	0.17903125	0.145961538462	0.0712333333333	0.195652173913	0.310214285714	0.2366875	0.172049180328	0.174881578947	0.0494347826087	0.0389777777778	0.0480253164557	0.0303870967742
CDK11A	0.806482758621	0.285796610169	0.207436619718	0.0939038461538	0.141461538462	0.122141414141	0.0411505376344	0.239336956522	0.329950617284	0.296355555556	0.312777777778	0.389378378378	0.0240128205128	0.0208311688312	0.0543818181818	0.0313253012048
SLC35E2B	0.177417910448	0	0.0311911764706	0.0619411764706	0.168527777778	0.0485	0.00768539325843	0.108229508197	0.143450704225	0.380872340426	0.127134020619	0.3394875	0.067640625	0.0306333333333	0.03803125	0.0378173076923
GNB1	0.0208333333333	0.000533333333333	0.0218358208955	0.0200810810811	0.0131011235955	0.045695035461	0.00716417910448	0.0240963855422	0.040053030303	0.0528852459016	0.0860571428571	0.0204957983193	0.00616346153846	0.00646825396825	0.0260746268657	0.0286808510638
TMEM52	0.135039215686	0.0263157894737	0.262886075949	0.228101694915	0.214029411765	0.17127027027	0.177645833333	0.244107526882	0.320303030303	0.30296875	0.301907692308	0.355489583333	0.0167934782609	0.0508349514563	0.0595131578947	0.102840909091
CALML6	0.887636363636	0.8	0.456684210526	0.432818181818	0.243428571429	0.465466666667	0.370192307692	0.857142857143	0.7802	0.711066666667	0.780227272727	0.8064	0.0157	0.0422727272727	0.1805	0.2113
GABRD	0.0869565217391	0.25	0.140391891892	0.121212121212	0.0856666666667	0.157768292683	0.109835820896	0.141231884058	0.0870987654321	0.148327868852	0.205773333333	0.165392857143	0.00872631578947	0.00887368421053	0.0525694444444	0.0806777777778
KIAA1751	0.382916666667	0	0.28925	0.190947368421	0.374962962963	0.234183673469	0.349529411765	0.621785714286	0.659939393939	0.576894736842	0.577625	0.571961538462	0.107588235294	0.100470588235	0.217090909091	0.22696969697
C1orf86	0.509071428571	0.459302325581	0.218849315068	0.148446808511	0.237736842105	0.273245283019	0.212680555556	0.273644736842	0.356176470588	0.4185	0.426983333333	0.462802469136	0.0658676470588	0.0103454545455	0.0396666666667	0.08142
LOC100129534	0.703703703704	0.857142857143	0.67930952381	0.657176470588	0.65152173913	0.491434782609	0.437104166667	0.878787878788	0.732047619048	0.779828571429	0.771210526316	0.85730952381	0.0459285714286	0.0599574468085	0.29	0.200848484848
RER1	0	NA	0.0138888888889	0.0206818181818	0.0084625	0.0412450980392	0.0259504132231	0.0177972972973	0.0370206185567	0.039527027027	0.0487021276596	0.0467572815534	0.00378947368421	0.0055612244898	0.00763829787234	0.0199789473684
PEX10	0.882304347826	0.7446	0.0519666666667	0.149953488372	0.25292	0.0735443037975	0.093175	0.806878787879	0.354309859155	0.446758064516	0.628125	0.670301886792	0.0301779661017	0.0286222222222	0.0536595744681	0.032632183908
MORN1	0	NA	0.0138888888889	0.0206818181818	0.0084625	0.0412450980392	0.0259504132231	0.0177972972973	0.0370206185567	0.039527027027	0.0487021276596	0.0467572815534	0.00378947368421	0.0055612244898	0.00763829787234	0.0199789473684
PANK4	0.191189473684	0.182975	0.120557894737	0.133094736842	0.15038	0.135105263158	0.173915789474	0.190178947368	0.175578947368	0.194924528302	0.184431578947	0.211327102804	0.0530396039604	0.0518217821782	0.0815346534653	0.0506633663366
PLCH2	0.631911111111	0.333466666667	0.623613636364	0.719066666667	0.529321428571	0.556421052632	0.514213333333	0.777220338983	0.790836363636	0.766924050633	0.820871428571	0.792632352941	0.0253181818182	0.0416271186441	0.162769230769	0.164407407407
LOC115110	0.674727272727	0.321	0.523381818182	0.522681818182	0.465392156863	0.547360655738	0.41306	0.744512195122	0.604166666667	0.800260869565	0.711534883721	0.786775510204	0.0557631578947	0.0407948717949	0.151219512195	0.0701666666667
HES5	0.222246376812	0.288125	0.283986486486	0.3046	0.251611940299	0.273766129032	0.24275	0.331475609756	0.364481818182	0.349887850467	0.353787037037	0.42278125	0.0212327586207	0.0130862068966	0.0754655172414	0.0621769911504
FAM213B	0.089495049505	0.063829787234	0.133386792453	0.123098039216	0.0998046875	0.0984466019417	0.0901060606061	0.0969920634921	0.0911111111111	0.125054263566	0.12080952381	0.145465116279	0.0251148648649	0.0222905405405	0.0574797297297	0.047336
MMEL1	0.709620689655	0.293285714286	0.351857142857	0.321	0.403769230769	0.351764705882	0.313322580645	0.456965517241	0.598411764706	0.67275862069	0.722043478261	0.645448275862	0.0207142857143	0.024	0.138888888889	0.197444444444
LOC100996583	0.786714285714	0.681435897436	0.410465517241	0.601673913043	0.45273015873	0.516872727273	0.408445783133	0.712931034483	0.781287878788	0.734164179104	0.833068965517	0.778138888889	0.121781818182	0.0248636363636	0.133066666667	0.250588235294
ACTRT2	0.706634146341	0.470588235294	0.397909090909	0.582076923077	0.532369565217	0.620571428571	0.514727272727	0.868925	0.764166666667	0.733227272727	0.803081632653	0.791333333333	0.0396842105263	0.0407105263158	0.1691	0.324222222222
LINC00982	0.159822916667	0.0281379310345	0.113954248366	0.224827868852	0.171189189189	0.218683229814	0.203972789116	0.29285840708	0.213493333333	0.191567567568	0.148685185185	0.232351851852	0.0221222222222	0.04395	0.0450484848485	0.0566265822785
MIR4251	0.669095238095	0.761375	0.51034375	0.5516875	0.632416666667	0.582676470588	0.564085714286	0.7505625	0.69655	0.812	0.719372093023	0.761657142857	0.0398	0.048375	0.175272727273	0.227525
ARHGEF16	0.153846153846	0	0.0768974358974	0.0403636363636	0.075	0.0880681818182	0.0709166666667	0.221173913043	0.253636363636	0.104393939394	0.0827575757576	0.130757575758	0.0517575757576	0.0464029850746	0.0468636363636	0.0375303030303
MIR551A	0.314	0.875	0.59515	0.2262	0.592608695652	0.42536	0.521428571429	0.74385	0.767296296296	0.7479	0.7689	0.77285	0.220526315789	0.258736842105	0.276578947368	0.352636363636
TP73	0.0535714285714	0	0.123035087719	0.197125	0.130707964602	0.130333333333	0.0258157894737	0.0799380530973	0.0781034482759	0.0927256637168	0.0486814159292	0.0446304347826	0.0280625	0.0403065693431	0.0729714285714	0.09319
TP73-AS1	0.766	0.571428571429	0.543857142857	0.571428571429	0.20696	0.204926829268	0.105153846154	0.234972972973	0.693333333333	0.271783783784	0.406428571429	0.258307692308	0.0934848484848	0.0628518518519	0.1083	0.261631578947
WRAP73	0.0422535211268	0	0.0612427184466	0.178823529412	0.0706481481481	0.106114754098	0.0276310679612	0.0540882352941	0.0381274509804	0.0846203703704	0.0225	0.0356213592233	0.0176090909091	0.017025	0.0552235294118	0.0506090909091
TPRG1L	0	0.166666666667	0.0712419354839	0.0445581395349	0.0676842105263	0.0394423076923	0.0186666666667	0.0877192982456	0.100544303797	0.0940131578947	0.0548970588235	0.107803278689	0.0187083333333	0.0147346938776	0.0111294117647	0.0402526315789
LRRC47	0.666666666667	0.850142857143	0.189142857143	0.314285714286	0.586	0.113632653061	0.232795454545	0.691823529412	0.263384615385	0.26285106383	0.349130434783	0.493133333333	0.0939411764706	0.029125	0.0464324324324	0.0483636363636
CEP104	0.00260869565217	0.0981860465116	0.0384587155963	0.0548404255319	0.0329224137931	0.0356129032258	0.0165213675214	0.0253333333333	0.0334684684685	0.046261682243	0.0241397849462	0.0756571428571	0.00830275229358	0.0198990825688	0.01992	0.02941
SMIM1	0.301810344828	0.2778	0.212726190476	0.277294871795	0.262254385965	0.206898148148	0.158906542056	0.261053191489	0.30976344086	0.30258	0.364927927928	0.376476744186	0.0278898305085	0.0320731707317	0.0726355140187	0.110175257732
C1orf174	0.025641025641	0	0.041	0.00521875	0	0.0655737704918	0.0221739130435	0	0.01878125	0.0119302325581	0.00779487179487	0.0231875	0.0223695652174	0.0192307692308	0.0348444444444	0.0484772727273
LINC01134	0.025641025641	0	0.041	0.00521875	0	0.0655737704918	0.0221739130435	0	0.01878125	0.0119302325581	0.00779487179487	0.0231875	0.0223695652174	0.0192307692308	0.0348444444444	0.0484772727273
LINC01346	0.36425	0.5	0.52625	0.375	0.32275	0.4285	0.25725	0.49425	0.51975	0.614	NA	0.59475	0.33075	0.4015	0.39725	0.47925
LOC284661	NA	NA	NA	NA	NA	NA	NA	NA	0.5	0.333333333333	NA	NA	NA	NA	NA	NA
MIR4417	NA	NA	NA	0.8	0	0.2	NA	NA	0	NA	NA	NA	NA	NA	NA	NA
MIR4689	0.78424137931	0.628483870968	0.474547169811	0.539302325581	0.513551020408	0.599209677419	0.408357142857	0.827021276596	0.84068	0.765836065574	0.814367346939	0.769320754717	0.265571428571	0.413285714286	0.393647058824	0.400742857143
RPL22	0	0.0714285714286	0	0	0	0	0.00286206896552	0.00740740740741	0	0	0	0.00592592592593	0.0049	0	0.0238	0.227
RNF207	0.528655172414	0.335904761905	0.108484375	0.153698113208	0.254529411765	0.0920886075949	0.07959375	0.28578	0.331214285714	0.405736842105	0.409155172414	0.219157894737	0.0229813084112	0.0241923076923	0.0156336633663	0.0355487804878
CHD5	0.127736842105	0.071	0.192303030303	0.155617021277	0.110329113924	0.281385245902	0.129857142857	0.2256	0.152764705882	0.177898550725	0.219103448276	0.189590909091	0.0156142857143	0.0115263157895	0.116370967742	0.100075471698
GPR153	0	0	0.0293333333333	0.0395135135135	0.0182604166667	0.0979743589744	0.103386666667	0.120535714286	0.0817746478873	0.134102564103	0.0672894736842	0.0989468085106	0.0245890410959	0.028606557377	0.0349078947368	0.044828125
LINC00337	0.66275	0.662902439024	0.0692469135802	0.0889821428571	0.0614242424242	0.0895211267606	0.0330379746835	0.436146341463	0.501421875	0.453677419355	0.512827160494	0.3361375	0.0313611111111	0.0263205128205	0.0954657534247	0.0443793103448
HES3	0.0806129032258	0.0263157894737	0.0407105263158	0.0552727272727	0.0518382352941	0.101571428571	0.142879120879	0.0516909090909	0.0437011494253	0.0355866666667	0.0265	0.0240833333333	0.0222824427481	0.00898449612403	0.0319137931034	0.0437751937984
MIR4252	0.75	0.75	0.58225	0.66675	0.3	0.47325	0.420285714286	NA	0.6675	0.228	0.75875	0.684777777778	0.0591666666667	0.0998333333333	0.127833333333	0.172666666667
TNFRSF25	0.673071428571	0.645153846154	0.198964285714	0.234181818182	0.264918918919	0.1775	0.2004375	0.435464285714	0.5554	0.293774193548	0.462371428571	0.365947368421	0.02225	0.0305357142857	0.16468	0.22416
ESPN	0.153846153846	0	0.0458717948718	0.0458169014085	0.107382716049	0.132326530612	0.0417731092437	0.104763636364	0.224352941176	0.158860759494	0.13782	0.13194017094	0.0112361111111	0.00455555555556	0.02675	0.0807916666667
HES2	0.260869565217	0.0606060606061	0.177861111111	0.0421153846154	0.0204406779661	0.220652777778	0.0365882352941	0.0839322033898	0.0904047619048	0.129880952381	0.129538461538	0.13468907563	0.0318028169014	0.032020979021	0.0491	0.0926397058824
TAS1R1	0.239026315789	0.266666666667	0.165170212766	0.209756097561	0.195958333333	0.232637931034	0.170222222222	0.345295454545	0.349326923077	0.344803921569	0.367666666667	0.36842	0.0709830508475	0.0414576271186	0.109574074074	0.0527380952381
KLHL21	0.00045871559633	0	0.00354918032787	0.0105804195804	0.00517213114754	0.00863087248322	0.0666307692308	0.00554098360656	0.0148108108108	0.0171417322835	0.019932885906	0.0123852459016	0.00613333333333	0.00599166666667	0.00483636363636	0.0183818181818
NOL9	0.282826086957	0.32	0.153813559322	0.197285714286	0.155423076923	0.22364516129	0.172	0.358788461538	0.368983333333	0.359593220339	0.378907692308	0.361589285714	0.0490175438596	0.0191964285714	0.123403846154	0.0590217391304
ZBTB48	0.123736842105	0	0.0468727272727	0.0317380952381	0.0786226415094	0.0706181818182	0.0677272727273	0.04306	0.0875476190476	0.109927272727	0.103813953488	0.179588235294	0.0018679245283	0.00183050847458	0.0208679245283	0.0107857142857
PHF13	0.258225352113	NA	0.0186513761468	0.0107362637363	0.0312385321101	0.0327727272727	0.0419682539683	0.203797979798	0.141626865672	0.0826907216495	0.140568965517	0.143821428571	0.0599540816327	0.0601937172775	0.058435483871	0.0607818181818
DNAJC11	0.299594594595	0.155852941176	0.125310810811	0.1262	0.117642857143	0.0898831168831	0.0950519480519	0.207	0.250555555556	0.169095890411	0.218675324675	0.189945945946	0.0724202898551	0.0271184210526	0.0872040816327	0.0766595744681
THAP3	0.0025652173913	0	0.00953333333333	0	0.0206071428571	0.0741914893617	0.0707352941176	0.0586388888889	0.0683421052632	0.04015625	0.0392368421053	0.01	0.297760869565	0.261152173913	0.198170212766	0.600847826087
LOC100505887	0.8625	0.714272727273	0.394416666667	0.416625	0.625	0.75	0.356875	0.875	0.5625	0.7583	0.78125	0.8595	0.022	0.0413076923077	0.613727272727	0.125
VAMP3	0.190152542373	0.28	0.0920677966102	0.108016949153	0.0538	0.0703898305085	0.0418666666667	0.195372881356	0.212290909091	0.213142857143	0.180888888889	0.187983050847	0.0170892857143	0.0156071428571	0.0754897959184	0.0609591836735
UTS2	NA	NA	0.458375	0.75	0.639	0.3125	0.45	0.62875	0.75	0.796375	NA	0.819375	0	0	NA	NA
PARK7	0.0833333333333	NA	0.0548888888889	0.113861111111	0.0655555555556	0.0313333333333	0.0391904761905	0.05	0.0990555555556	0.0901568627451	0.113333333333	0.103361111111	0.051652173913	0.0647173913043	0.0663260869565	0.038652173913
ERRFI1	0	0	0	0.0322580645161	0.0141666666667	0.1165	0.116035714286	0.00220833333333	0.01503125	0.00595833333333	0.01184375	0.0214642857143	0.0242872340426	0.026329787234	0.0231025641026	0.0163882352941
ENO1	0.72755	0.709875	0.38495	0.524125	0.513791666667	0.54684	0.340523809524	0.67925	0.7349375	0.68525	0.788913043478	0.7163	0.2318125	0.174375	0.5238	0.22225
CA6	0.666666666667	0.4	0.570416666667	0.787909090909	0.4516875	0.491631578947	0.529411764706	0.747545454545	0.870625	0.79075	0.8015	0.783176470588	0.066	0.05	0.0833333333333	0.1875
ENO1-AS1	0	0.0175438596491	0.0131081081081	0.00706944444444	0.00122935779817	0.0107142857143	0.0158540145985	0.00182432432432	0.0266869565217	0.0363083333333	0.0359065420561	0.0303644067797	0.0415813953488	0.037248	0.0468504672897	0.0316346153846
MIR6728	NA	NA	NA	NA	NA	NA	NA	NA	0.714285714286	0.428571428571	NA	NA	NA	NA	NA	NA
SLC2A7	0.756625	0.6	0.317571428571	0.757545454545	0.334923076923	0.499130434783	0.583964285714	0.818181818182	0.797052631579	0.814153846154	0.839666666667	0.800583333333	0.04375	0.0224210526316	0.1366	0.171421052632
SLC2A5	0.813789473684	0.835782608696	0.398886363636	0.394	0.414933333333	0.300714285714	0.355555555556	0.801378378378	0.8422	0.818844444444	0.823733333333	0.786318181818	0.0678139534884	0.0896046511628	0.147409090909	0.228583333333
MIR34A	0.7612	NA	0.4182	0.5	0.442	0.655909090909	0.432142857143	0.7456	0.7323	0.755823529412	0.924	0.675090909091	0.0667142857143	0.357	0.5	0.0286
SPSB1	0.3	0.3008	0.15575	0	0.07	0.22845	0.125405405405	0.3	0.0624761904762	0.32347826087	0.122777777778	0.180823529412	0.0518631578947	0.0461588785047	0.0512474226804	0.0755137614679
LOC100506022	0.75	0.55	0.5	NA	0	0.515090909091	0.3801	0.75	0.823529411765	0.696181818182	0.6	0.768166666667	0.4	0	0	0.333333333333
TMEM201	0.20575862069	0.428571428571	0.127142857143	0.114844827586	0.158252873563	0.110759493671	0.106985714286	0.2546	0.207646153846	0.228246575342	0.266369863014	0.234657142857	0.135711340206	0.0493	0.10613	0.10493814433
SLC25A33	0.148782608696	0.298528571429	0.00832989690722	0.0289333333333	0.0478163265306	0.0356603773585	0.0219339622642	0.226551724138	0.241777777778	0.234826530612	0.2396875	0.244534653465	0.0343076923077	0.0264505494505	0.0700813953488	0.0181494252874
C1orf200	0.2046	0	0.335923076923	0.125	0.275523809524	0.1751	0.25404	0.465526315789	0.2625	0.374208333333	0.3302	0.557166666667	0.095	0.150451612903	0.274666666667	0.201933333333
PIK3CD	0.0212765957447	0	0.0212340425532	0.0150869565217	0.0244893617021	0.0717692307692	0.0351044776119	0.0115957446809	0.0156382978723	0.0101230769231	0.0177446808511	0.0155	0.0859473684211	0.129449275362	0.0381639344262	0.0575901639344
RBP7	0.348	0.331442622951	0.163032608696	0.171943661972	0.13975	0.205327868852	0.114724770642	0.418032786885	0.3713	0.32417	0.298010752688	0.244355140187	0.035253968254	0.031664	0.0491592920354	0.086
LZIC	0	0	0	0.1	0	0.111913043478	0	0	0.0114545454545	0	0.344111111111	0.2268	0.00513333333333	0.00653333333333	0.169142857143	0.0485333333333
NMNAT1	0	0	0.111111111111	0.1	0	0.111913043478	0	0	0.0114545454545	0	0.344111111111	0.2268	0.0218888888889	0.0221111111111	0.18432	0.0404444444444
PGD	0.159166666667	0.316941176471	0.0453591549296	0.0405462962963	0.0370814814815	0.0450704225352	0.0290564516129	0.104471910112	0.0990078740157	0.120970149254	0.0924102564103	0.13531884058	0.0213858267717	0.0285984251969	0.044735042735	0.0457731092437
RNU6-2	NA	NA	NA	NA	NA	0.25	NA	NA	NA	NA	1	NA	NA	NA	NA	NA
APITD1-CORT	0	0.5	0.00689655172414	0.00961538461538	0.0168405797101	0.018359375	0	0.00678205128205	0.0198333333333	0.0709864864865	0.0216451612903	0.0699696969697	0.0795094339623	0.0152448979592	0.00581395348837	0.0122448979592
APITD1	0	0.5	0.00689655172414	0.00961538461538	0.0168405797101	0.018359375	0	0.00678205128205	0.0198333333333	0.0709864864865	0.0216451612903	0.0699696969697	0.0795094339623	0.0152448979592	0.00581395348837	0.0122448979592
DFFA	0.600024390244	0.6364375	0.08278	0.110441176471	0.203255319149	0.118093023256	0.0958085106383	0.534787234043	0.489473684211	0.544093023256	0.465441176471	0.553760869565	0.0461025641026	0.0648235294118	0.0865588235294	0.109529411765
CORT	0.303777777778	NA	0.429172413793	0.5	0.291027027027	0.344024390244	0.443526315789	0.727538461538	0.8125	0.74896875	0.821428571429	0.668675675676	0.325428571429	0.20905	0.342454545455	0.3334
TARDBP	0.275862068966	0.463705882353	0.0687662337662	0.276318181818	0.0970963855422	0.106564102564	0.0667407407407	0.232169014085	0.218359550562	0.282011904762	0.311329268293	0.310185714286	0.0464324324324	0.0305675675676	0.0491830985915	0.0487752808989
SRM	0.418604651163	NA	0.0838360655738	0.0739615384615	0.0496885245902	0.0963095238095	0.0487835051546	0.292769230769	0.27412195122	0.279916666667	0.456180327869	0.356576923077	0.0578275862069	0.0264852941176	0.0426947368421	0.0543456790123
MASP2	0.765470588235	0.439304347826	0.582068965517	0.561045454545	0.461896551724	0.563289473684	0.368392857143	0.553846153846	0.6822	0.591710526316	0.676833333333	0.628481481481	0.0141785714286	0.0111428571429	0.278892857143	0.31975
ANGPTL7	NA	NA	NA	NA	NA	NA	NA	NA	NA	NA	NA	NA	NA	NA	NA	NA
MTOR-AS1	NA	NA	NA	NA	NA	0.75	NA	NA	NA	0.333333333333	NA	NA	NA	NA	NA	NA
UBIAD1	0.393303030303	0.833333333333	0.0862448979592	0.188434782609	0.156140350877	0.14385106383	0.114576923077	0.36840625	0.224787234043	0.243380952381	0.254444444444	0.335090909091	0.0462258064516	0.0472698412698	0.0768367346939	0.0371818181818
PTCHD2	0.0178571428571	0.031	0.00895555555556	0	0.0869565217391	0.0239583333333	0.0835942028986	0.00528888888889	0.0185789473684	0.127438202247	0.0362692307692	0.150663551402	0.0445818181818	0.0352307692308	0.024367816092	0.0173797468354
FBXO6	0.304597014925	0.326585365854	0.168911392405	0.094358490566	0.141144927536	0.165961038961	0.103132352941	0.328966666667	0.230944444444	0.27272972973	0.226480769231	0.320025	0.0428769230769	0.04578125	0.09155	0.142083333333
FBXO44	0.304527777778	0.25	0.198853658537	0.231236842105	0.193244897959	0.127657534247	0.104095238095	0.260684210526	0.21593220339	0.159186046512	0.190101694915	0.296409090909	0.0235409836066	0.04285	0.0452619047619	0.13426
MAD2L2	0.0384615384615	0.00376470588235	0.0153142857143	0.0179875	0.0063679245283	0.0622155172414	0.0128773584906	0.0153541666667	0.0364343434343	0.0050396039604	0.00548717948718	0.0116018518519	0.033125	0.0288344370861	0.0575323741007	0.06696
FBXO2	0.304527777778	0.25	0.198853658537	0.231236842105	0.193244897959	0.127657534247	0.104095238095	0.260684210526	0.21593220339	0.159186046512	0.190101694915	0.296409090909	0.0235409836066	0.04285	0.0452619047619	0.13426
DRAXIN	0.0384615384615	0.00376470588235	0.0153142857143	0.0179875	0.00613636363636	0.080975	0.0128773584906	0.0153541666667	0.0364343434343	0.0050396039604	0.00548717948718	0.0116018518519	0.033125	0.0288344370861	0.0575323741007	0.06696
LOC101929181	NA	0.5	0.67934375	0.428571428571	0.4580625	0.512261904762	0.481921052632	0.819323529412	0.824689655172	0.82965625	0.821896551724	0.799743589744	0.072	0.0854444444444	0.0762857142857	0.170863636364
NPPB	0.343851851852	0.370285714286	0.212666666667	0.087	0.158285714286	0.20328	0.234580645161	0.370034482759	0.283772727273	0.359222222222	0.369620689655	0.409863636364	0.0168076923077	0.01808	0.0370384615385	0.07488
CLCN6	0.027575	0	0.01225	0.017975	0.00525	0.0291272727273	0.00985	0.008675	0.013675	0.01355	0.02105	0.0176	0.0168813559322	0.0199830508475	0.0242711864407	0.041693877551
NPPA-AS1	0.866666666667	0.8766	0.48625	0.33384	0.507181818182	0.46724	0.311769230769	0.858815789474	0.821463414634	0.784357142857	0.76836	0.79956	0.126692307692	0.168115384615	0.440041666667	0.509333333333
NPPA	0.9	0.8976	0.596733333333	0.282076923077	0.4857	0.547	0.299086956522	0.7624	0.881454545455	0.6968	0.919117647059	0.744266666667	0.1166	0.0466666666667	0.4325	0.4029
MTHFR	0.027575	0	0.01225	0.017975	0.00525	0.0291272727273	0.00985	0.008675	0.013675	0.01355	0.02105	0.0176	0.0168813559322	0.0199830508475	0.0242711864407	0.041693877551
C1orf167	0.689454545455	NA	0.515	0.375	0.547625	0.357576923077	0.387083333333	0.690090909091	0.53125	0.709086956522	0.618052631579	0.547195121951	0.0571923076923	0.0335384615385	0.14425	0.2143125
PLOD1	0.75	0.571428571429	0.528714285714	0.147727272727	0.199076923077	0.236081081081	0.390222222222	0.701714285714	0.596	0.795375	0.232772727273	0.762363636364	0.05116	0.040724137931	0.1086	0.143733333333
KIAA2013	0.302103448276	0	0.084875	0.114052631579	0.0561666666667	0.0977777777778	0.0239066666667	0.116857142857	0.136028571429	0.366842105263	0.223055555556	0.175136363636	0.1381	0.165287671233	0.186444444444	0.144722222222
MIIP	0.472133333333	0.235285714286	0.0790892857143	0.078431372549	0.167776119403	0.177130952381	0.1456	0.2866875	0.402606557377	0.481986666667	0.421246575342	0.526133333333	0.038688172043	0.0689677419355	0.124047619048	0.118204819277
MIR6729	0.722222222222	0.885821428571	0.529108108108	0.550782608696	0.543086956522	0.525	0.327657894737	0.711071428571	0.816351351351	0.819630434783	0.72982	0.816405405405	0.187108108108	0.183785714286	0.369789473684	0.585714285714
TNFRSF1B	0.13493877551	0	0.079131147541	0.126	0.110163934426	0.132666666667	0.1394875	0.113655737705	0.148222222222	0.12271875	0.11146031746	0.149381578947	0.0176404494382	0.0221573033708	0.0505842696629	0.0570337078652
MIR4632	0.773692307692	1	0.538461538462	0.461538461538	0.351352941176	0.448407407407	0.204857142857	0.769230769231	0.717769230769	0.764230769231	0.855153846154	0.839615384615	0.0302307692308	0.039	0.0353076923077	0.0452307692308
MIR7846	0.13493877551	0	0.079131147541	0.126	0.110163934426	0.132666666667	0.1394875	0.113655737705	0.148222222222	0.12271875	0.11146031746	0.149381578947	0.0176404494382	0.0221573033708	0.0505842696629	0.0570337078652
SNORA59A	0.778846153846	0.875833333333	0.497766666667	0.657590909091	0.533787878788	0.450125	0.437520833333	0.675448275862	0.776470588235	0.760219512195	0.774266666667	0.818307692308	0.445407407407	0.542090909091	0.727363636364	0.3829
SNORA59B	0.778846153846	0.875833333333	0.497766666667	0.657590909091	0.533787878788	0.450125	0.437520833333	0.675448275862	0.776470588235	0.760219512195	0.774266666667	0.818307692308	0.445407407407	0.542090909091	0.727363636364	0.3829
DHRS3	0	0	0.00395714285714	0.0351568627451	0.00577142857143	0.0312317073171	0.00839534883721	0.002	0.00714285714286	0.0137260273973	0.0115066666667	0.0135571428571	0.0085641025641	0.0117692307692	0.0299516129032	0.0287288135593
MIR6730	0.77175	NA	0.626405405405	0.6185	0.593129032258	0.40124137931	0.369076923077	0.8784375	0.887666666667	0.761709677419	0.858730769231	0.834297297297	0.282689655172	0.224515151515	0.285555555556	0.279181818182
PRAMEF12	0.6	0.2	0.5636	NA	0.3482	0.4	0.3	0.48	0.5	0.9328	0.7466	0.7126	NA	0	NA	NA
AADACL3	0.651	NA	0.0332	0.0666666666667	0.375	0.46875	0.5	0.321666666667	0.59725	0.545428571429	0.666666666667	0.628166666667	0.014	0.0446666666667	0.0953333333333	0.233333333333
C1orf158	NA	NA	NA	NA	NA	NA	NA	NA	NA	NA	NA	NA	NA	NA	NA	NA
LOC649330	0.630058823529	NA	0.566117647059	0.571428571429	0.2973	0.37165	0.350470588235	0.638588235294	0.222222222222	0.772470588235	0.666666666667	0.754470588235	0	0.222222222222	NA	NA
PRAMEF2	NA	NA	0.357	0.111166666667	0.0833333333333	0.375	0.2025	0.34	0.5	0.25	0.41675	0.5	NA	NA	NA	NA
PRAMEF11	NA	NA	NA	NA	NA	NA	NA	NA	NA	NA	NA	NA	NA	NA	NA	NA
PRAMEF4	NA	NA	NA	NA	NA	NA	NA	NA	NA	NA	NA	NA	NA	NA	NA	NA
HNRNPCL1	0.630058823529	NA	0.566117647059	0.571428571429	0.2973	0.37165	0.350470588235	0.638588235294	0.222222222222	0.772470588235	0.666666666667	0.754470588235	0	0.222222222222	NA	NA
PRAMEF1	NA	NA	NA	NA	NA	NA	NA	NA	NA	NA	NA	NA	NA	NA	NA	NA
PRAMEF7	0.333333333333	1	0	0.666666666667	0.166666666667	0	0.214285714286	0.333333333333	NA	0.22875	NA	0.607333333333	0	0.111	NA	NA
PRAMEF6	NA	NA	NA	NA	NA	0.375	0	NA	NA	1	NA	NA	NA	NA	NA	NA
PRAMEF22	NA	NA	NA	NA	0.2	NA	NA	NA	NA	NA	0.5	NA	0	0.0715	0.111	NA
LOC101929983	0.577666666667	0	0.178666666667	1	0.5844	0.5	0.392666666667	0.602	0.555666666667	0.310333333333	0.666666666667	0.655	0	0	NA	NA
PRAMEF8	0.333333333333	1	0	0.666666666667	0.166666666667	0	0.214285714286	0.333333333333	NA	0.22875	NA	0.607333333333	0	0.111	NA	NA
PRAMEF9	0.577666666667	0	0.178666666667	1	0.5844	0.5	0.392666666667	0.602	0.555666666667	0.310333333333	0.666666666667	0.655	0	0	NA	NA
HNRNPCL2	0.888888888889	0.444444444444	0	NA	NA	NA	0.513823529412	0.623555555556	0.2	0.728764705882	0.8	0.761294117647	NA	NA	NA	NA
LOC645354	NA	NA	NA	NA	NA	NA	NA	NA	NA	NA	NA	NA	NA	NA	NA	NA
LOC649324	NA	NA	NA	NA	NA	NA	NA	NA	NA	NA	NA	NA	NA	NA	NA	NA
PRAMEF5	NA	NA	NA	NA	NA	0	NA	NA	NA	NA	NA	NA	NA	NA	NA	NA
PRAMEF15	NA	NA	NA	NA	NA	NA	NA	NA	NA	NA	NA	NA	NA	NA	NA	NA
PRAMEF19	0.666666666667	0.4	0.6	NA	NA	0.272818181818	NA	0.8	NA	NA	NA	0.75	0.0555555555556	0.285714285714	0.3	0.6
PRAMEF16	NA	NA	NA	NA	NA	NA	NA	NA	NA	NA	NA	NA	NA	NA	NA	NA
LOC400736	NA	NA	NA	NA	NA	NA	NA	NA	NA	NA	NA	NA	NA	NA	NA	NA
PRAMEF17	NA	NA	NA	NA	NA	NA	NA	NA	NA	NA	NA	NA	NA	NA	NA	NA
PRAMEF14	NA	NA	NA	NA	NA	NA	NA	NA	NA	NA	NA	NA	NA	NA	NA	NA
PRAMEF20	NA	NA	NA	NA	0.285666666667	0	NA	NA	NA	NA	NA	0.666666666667	NA	NA	NA	NA
LRRC38	0.0363636363636	0	0.0486823529412	0.0559285714286	0.0815348837209	0.111092105263	0.0734078947368	0.0620113636364	0.0532266666667	0.0651710526316	0.0863604651163	0.0632236842105	0.024641025641	0.00915384615385	0.0551149425287	0.0657323943662
PDPN	NA	NA	0	0.116666666667	0.00595833333333	0.2	0.0214	0.00926315789474	0.0869565217391	0.0272916666667	0.0376451612903	0	0.045	0.0361818181818	0.0442	0.078
PRDM2	0.875	NA	0.415625	0.4915	0.676133333333	0.367333333333	0.3165	0.532230769231	0.845	0.7025	0.83975	0.77875	0.515375	0.465375	0.631363636364	0.618
TMEM51	0.0181818181818	0	0.02032	0.0105263157895	0.0233541666667	0.0379056603774	0.0055306122449	0.01238	0.008953125	0.0228644067797	0.00672916666667	0.0129473684211	0.0528924731183	0.0469892473118	0.0578172043011	0.0435934065934
C1orf195	NA	0.9	0.22	0.333333333333	0.6566	0.440875	0.3308	0.8748	0.666666666667	0.835571428571	0.825	0.786	0.35	0.6286	NA	0
CASP9	0.125	NA	NA	NA	NA	0.0909090909091	NA	NA	0.0588235294118	NA	NA	NA	0.02592	0.04144	0.03872	0.03988
CELA2A	NA	NA	0.666666666667	NA	0.571428571429	NA	0	NA	NA	NA	1	NA	NA	NA	NA	NA
EFHD2	0.0243902439024	0	0.047568627451	0.0114827586207	0.00279166666667	0.00513793103448	0.00516326530612	0.0230208333333	0.05	0.1076	0.0363125	0.0692745098039	0.0128611111111	0.00866666666667	0.0521111111111	0.0462195121951
CTRC	0	NA	0.2	0.5	0.5268125	0.584666666667	0.375	0.619	0.917	0.698428571429	0.666666666667	0.81425	0.222	0.359	NA	NA
CELA2B	NA	NA	NA	NA	0	NA	NA	NA	NA	NA	NA	NA	0	0	NA	NA
DDI2	0.274086956522	0.382352941176	0.0128245614035	0.0459183673469	0.211111111111	0.047619047619	0.0845942028986	0.21262295082	0.217150684932	0.269492307692	0.239563380282	0.225492307692	0.0635733333333	0.0369864864865	0.0203728813559	0.0500972222222
AGMAT	0.332416666667	0.363636363636	0.238422222222	0.231565217391	0.23524137931	0.294516129032	0.191759259259	0.328511111111	0.365306122449	0.328270833333	0.286380952381	0.359232142857	0.0329166666667	0.0258166666667	0.187759259259	0.120977272727
RSC1A1	NA	NA	NA	NA	NA	NA	NA	NA	NA	NA	NA	NA	NA	NA	NA	NA
SLC25A34	0.628275	0.615523809524	0.378777777778	0.307416666667	0.273925	0.342958333333	0.216931818182	0.722911764706	0.699868421053	0.700348837209	0.661861111111	0.749538461538	0.0462285714286	0.044	0.149882352941	0.268382352941
PLEKHM2	0.5559	0.5	0.0978571428571	0	0.063	0.124235294118	0.0537272727273	0.375	0.292142857143	0.244047619048	0.4	0.4995	0.0434054054054	0.0521688311688	0.0678243243243	0.0945974025974
FBLIM1	0.831775	0.803882352941	0.317282051282	0.464371428571	0.410444444444	0.408577777778	0.4195	0.7897	0.804823529412	0.785913043478	0.799230769231	0.772853658537	0.0160975609756	0.0322926829268	0.230606060606	0.287133333333
TMEM82	NA	0.785714285714	0.606833333333	0.449214285714	0.582625	0.473310344828	0.372444444444	0.756051282051	0.6248125	0.775214285714	0.696090909091	0.679425	0.073	0.1512	0.284518518519	0.39
UQCRHL	0.4	NA	0.637238095238	0.444222222222	0.513181818182	0.534782608696	0.353961538462	0.758	0.799928571429	0.833333333333	0.9333125	0.787909090909	0.0165	0.0355	0.312090909091	0.162
FLJ37453	0.00260416666667	0.03125	0.00209473684211	0.0176388888889	0.00539583333333	0.0280677966102	0.0259512195122	0.0251777777778	0.0321551724138	0.00879831932773	0.0304247787611	0.0112526315789	0.0466666666667	0.0463474576271	0.0155213675214	0.0155128205128
ZBTB17	0.441794117647	0.776222222222	0.0577121212121	0.0367631578947	0.112678571429	0.093347826087	0.071	0.376394736842	0.510645833333	0.50482	0.471784615385	0.4115	0.217104166667	0.1918125	0.027962962963	0.119352941176
CLCNKB	0.111111111111	0.189611111111	0.103384615385	0.0178620689655	0.118967741935	0.163784313725	0.210428571429	0.136363636364	0.0742903225806	0.382275	0.272810810811	0.309925	0.01152	0.00763636363636	0.056	0.0458181818182
CLCNKA	NA	NA	NA	NA	NA	0.2	NA	0	1	NA	NA	NA	NA	NA	NA	NA
C1orf64	0.608875	0.857142857143	0.499933333333	0.618066666667	0.484588235294	0.733653846154	0.312958333333	0.863086956522	0.620857142857	0.817517241379	0.664117647059	0.77	0.0540909090909	0.0344705882353	0.1303	0.321133333333
HSPB7	0.723684210526	0	0.168259259259	0.250222222222	0.216727272727	0.286666666667	0.104411764706	0.736	0.850441176471	0.721324324324	0.729305555556	0.712833333333	0.0130571428571	0.04528125	0.0708	0.199606060606
EPHA2	0	0.04	0.0682625	0.03185	0.040152173913	0.1097	0.0842183908046	0.0340875	0.0337980769231	0.03929	0.04003125	0.0514125	0.030637254902	0.0230549450549	0.0760952380952	0.0478139534884
FAM131C	0	NA	0.105263157895	NA	0.0967741935484	0.0714285714286	0.0706666666667	0.128787878788	NA	0.174242424242	NA	0.136090909091	0.0384893617021	0.025196969697	0.0629302325581	0.12985106383
RSG1	0.23925	NA	0	0	0.3	0.0657894736842	0.2	0	0.166666666667	0.1	0.263375	0.3715	0.163466666667	0.0666956521739	0.077347826087	0.0794347826087
ARHGEF19	NA	NA	0.2705	0.571428571429	0.2733	0.204545454545	0.298333333333	0.487307692308	0.156375	0.489588235294	0	0.02775	0.0893636363636	0.0984545454545	NA	0.166666666667
SZRD1	0.020873015873	0	0.0432878787879	0.16492	0.0228805970149	0.143229885057	0.0359545454545	0.0222222222222	0.00309230769231	0.0863225806452	0.0307619047619	0.0303333333333	0.00795	0.015253968254	0.0241276595745	0.0108518518519
SPATA21	1	NA	0.3125	NA	0.5	0.7088	0	NA	0.8	0.666666666667	0.520875	0.6836	0	NA	NA	NA
CROCCP3	0.777777777778	0.777777777778	0.455923076923	0.319444444444	0.459181818182	0.475363636364	0.320555555556	0.532333333333	0.659636363636	0.639454545455	0.604333333333	0.698444444444	0.178444444444	0.289666666667	0.322666666667	0.512333333333
MIR3675	0.60025	0.5785	0.5596	0.36625	0.787	0.2854	0.282352941176	0.7504	0.61925	0.534	NA	0.6202	0	0.0215	0.011	0.75
MST1P2	0.364402597403	0.264987012987	0.05933	0.076825	0.10106097561	0.0996220472441	0.0910569105691	0.399215053763	0.317582608696	0.433565656566	0.277586206897	0.216886597938	0.0219636363636	0.0223454545455	0.0412818181818	0.0960243902439
CROCCP2	0.802333333333	0.8	0.426857142857	0.600708333333	0.283659574468	0.434033333333	0.474862068966	0.810555555556	0.931615384615	0.94364	0.590588235294	0.836692307692	0.07075	0.08275	0.157875	0.5555
FAM231A	0.816022727273	0.689794871795	0.305	0.281977272727	0.529591836735	0.356479166667	0.367488888889	0.760545454545	0.774541666667	0.699739130435	0.816551020408	0.800510638298	0.119063829787	0.149255813953	0.133068181818	0.1533
MST1L	0.675	0.1327	0.172333333333	0.230931034483	0.244780487805	0.30888372093	0.128153846154	0.576428571429	0.624677419355	0.568344827586	0.667911764706	0.731875	0.03640625	0.02484375	0.0841111111111	0.152407407407
CROCC	0.80519047619	0.857142857143	0.420866666667	0.4323125	0.28495	0.3455	0.136458333333	0.634466666667	0.42085	0.7064	0.6735	0.5258	0.0208333333333	0.0764166666667	0.277777777778	0
ATP13A2	0	0.0719285714286	0.0226896551724	0.0311111111111	0.02464	0.0445172413793	0.0110181818182	0.08625	0.0980714285714	0.19105	0.0852295081967	0.102950819672	0.009	0.0107391304348	0.0181	0.0111632653061
SDHB	0.324588235294	0.111111111111	0.129333333333	0.128586206897	0.232146341463	0.202857142857	0.159387755102	0.416139534884	0.233710526316	0.306128205128	0.431906976744	0.406609756098	0.0719130434783	0.0693043478261	0.0748088235294	0.115671641791
PADI4	NA	NA	0	NA	0.0303333333333	0.2666	NA	NA	NA	NA	0.416666666667	0.333333333333	NA	NA	NA	NA
PADI3	0.619333333333	0.5	0.4115625	0.391866666667	0.596882352941	0.605235294118	0.420352941176	0.8009375	0.670705882353	0.759260869565	0.8335625	0.717	0.046875	0.00971428571429	0.121333333333	0.206058823529
RCC2	0.006125	0	0.0106875	0.0672352941176	0.00216901408451	0.0148265306122	0.196376237624	0.0457272727273	0.010253968254	0.0103918918919	0.0282727272727	0.0635357142857	0.0221188811189	0.0229440559441	0.0329517241379	0.0206978417266
PADI6	0.7	NA	0.544923076923	0.6	0.404785714286	0.557636363636	0.3484	NA	0.615384615385	0.626	0.6945	0.681533333333	0.222222222222	0.111111111111	0.222222222222	NA
KLHDC7A	0.835041666667	0.6	0.36655	0.426	0.605533333333	0.429745454545	0.38175	0.885838709677	0.86775	0.79034	0.821918367347	0.723705882353	0.0349487179487	0.0213333333333	0.06134375	0.0705161290323
TAS1R2	0.7177	0.75	0.513714285714	0.581214285714	0.5107	0.494222222222	0.274111111111	0.811714285714	0.818266666667	0.809	0.853	0.795785714286	0.0526	0.0663	0.13	0.16
ALDH4A1	0.0357142857143	0	0.0305	0.0694615384615	0	0.0291489361702	0.010175	0.0769230769231	0.016175	0.14470212766	0.0136666666667	0.114594202899	0.0152962962963	0.0166666666667	0.0334509803922	0.046137254902
MIR4695	0.92	0.690571428571	0.544054054054	0.473571428571	0.445607142857	0.468540540541	0.504307692308	0.8346875	0.788862068966	0.758162162162	0.868973684211	0.823666666667	0.316096774194	0.399222222222	0.525096774194	0.379032258065
AKR7A2	0.00120833333333	0	0.00378571428571	0.0378965517241	0.00731428571429	0.0027	0.0139857142857	0.0322580645161	0.0791463414634	0.0155633802817	0.0615365853659	0.0230142857143	0.0455056179775	0.0179230769231	0.00768055555556	0.000578947368421
PQLC2	0.00120833333333	0	0.00378571428571	0.0378965517241	0.00731428571429	0.0027	0.0139857142857	0.0322580645161	0.0791463414634	0.0155633802817	0.0615365853659	0.0230142857143	0.0455056179775	0.0179230769231	0.00768055555556	0.000578947368421
AKR7A3	0.403152777778	0.25	0.155144444444	0.081974025974	0.141329545455	0.144012658228	0.113662650602	0.322253012048	0.204148648649	0.252977777778	0.254710144928	0.283204819277	0.283720430108	0.227462365591	0.410527027027	0.430315789474
AKR7L	0.148780487805	0.545909090909	0.107614285714	0.199842105263	0.160814285714	0.210310810811	0.14487037037	0.240658536585	0.265951219512	0.410652777778	0.525208333333	0.510875	0.463149253731	0.284582089552	0.385191489362	0.691209677419
LOC100506730	NA	NA	NA	NA	NA	NA	NA	NA	NA	NA	NA	NA	NA	NA	NA	NA
EMC1	0	NA	0	0.0385223880597	0.054347826087	0.0083	0.00347619047619	0.0195652173913	0.155295454545	0.0136666666667	0.00166666666667	0.026962962963	0.00764179104478	0.0146712328767	0.00742424242424	0.0416666666667
MRTO4	0	NA	0	0.0385223880597	0.054347826087	0.0083	0.00347619047619	0.0195652173913	0.155295454545	0.0136666666667	0.00166666666667	0.026962962963	0.00764179104478	0.0146712328767	0.00742424242424	0.0416666666667
MINOS1	0	0	0.00352380952381	0.00710714285714	0	0.0233529411765	0.00739285714286	0.0045	0.00647619047619	0.00475	0.0213214285714	0.0127586206897	0.0386176470588	0.0383421052632	0.036125	0.0381818181818
NBL1	0.239960784314	0.0261351351351	0.168892857143	0.125907692308	0.097630952381	0.281538461538	0.194773195876	0.265765957447	0.292106382979	0.267127659574	0.130107526882	0.195357142857	0.00964367816092	0.00340697674419	0.0323620689655	0.0946034482759
MINOS1-NBL1	0	0	0.00352380952381	0.00710714285714	0	0.0233529411765	0.00739285714286	0.0045	0.00647619047619	0.00475	0.0213214285714	0.0127586206897	0.0386176470588	0.0383421052632	0.036125	0.0381818181818
HTR6	0	0	0.25	0.0416666666667	0.074612244898	0.0954520547945	0.0250649350649	0.307694444444	0.0644791666667	0.2045	0.137185714286	0.16925	0.0109230769231	0.0345652173913	0.0527846153846	0.0468064516129
RPS14P3	NA	NA	NA	NA	NA	NA	NA	NA	NA	NA	NA	NA	NA	NA	NA	NA
RNF186	0.600266666667	0.666666666667	0.557166666667	0.537846153846	0.443347826087	0.573041666667	0.457807692308	0.5745	0.72047826087	0.706708333333	0.762434782609	0.6895	0.107925925926	0.0785384615385	0.147423076923	0.122818181818
PLA2G2A	NA	NA	NA	NA	0	0.166666666667	NA	NA	NA	1	NA	NA	NA	NA	NA	NA
PLA2G2E	NA	0.575	0.61825	0.5835	0.659	0.571304347826	0.366733333333	0.851714285714	0.777777777778	0.610769230769	0.561375	0.67175	0.0558	0.0352666666667	0.0594444444444	0.278866666667
OTUD3	0	0.0044	0	0.00965217391304	0.0111428571429	0.009125	0.0231666666667	0.0894074074074	0.0487037037037	0.11762962963	0.0253913043478	0.0164347826087	0.0476304347826	0.00863888888889	0.0325405405405	0.0678461538462
PLA2G2D	0.8	0.4	0.4086	0.65	0.4922	0.4334	0.0881666666667	0.676	0.6756	0.7734	0.7482	0.7186	0.0222	0.0316	0.1232	0.35
PLA2G5	0.671875	NA	0	NA	0.291666666667	0.833333333333	0.25	0.75	NA	0.6833	NA	0.726875	NA	0	NA	NA
PLA2G2F	NA	NA	0.6	NA	0.8	0.555666666667	0.425	0.75	0.75	0.8	1	0.7618	0.166666666667	NA	NA	NA
UBXN10	0.384615384615	NA	0.0769230769231	0.1	0.127047619048	0.0475714285714	0.176470588235	0.230769230769	0	0.176470588235	0.115384615385	0.254941176471	0.0288205128205	0.0278108108108	0.085	0.091
PLA2G2C	NA	NA	0.355555555556	0.666666666667	0.296222222222	0.416666666667	0.255583333333	0.740666666667	0.926	0.866666666667	0.77775	0.650222222222	0.166888888889	0	NA	NA
UBXN10-AS1	0.384615384615	NA	0.0769230769231	0.1	0.127047619048	0.0475714285714	0.176470588235	0.230769230769	0	0.176470588235	0.115384615385	0.254941176471	0.0288205128205	0.0278108108108	0.085	0.091
VWA5B1	1	0.372703703704	0.245708333333	0.589769230769	0.373	0.362068965517	0.32325	0.75	0.509928571429	0.23	0.179384615385	0.535823529412	0.18952173913	0.0720869565217	0.0909090909091	0
MUL1	NA	NA	NA	NA	0.0416666666667	0.0535714285714	0.222222222222	1	0.75	NA	0.8	0.308823529412	0.0109090909091	0.0104545454545	0.00254545454545	0.028
CAMK2N1	0.0188679245283	0	0.0141071428571	0.0151348314607	0.00847706422018	0.0612416666667	0.0192077922078	0.0346517857143	0.0170759493671	0.0162911392405	0.0147171717172	0.0299230769231	0.0436357142857	0.035	0.0566527777778	0.033273381295
CDA	NA	NA	NA	NA	NA	0	NA	NA	NA	NA	0	NA	NA	NA	NA	NA
FAM43B	0.0356666666667	0.0378518518519	0.140545454545	0.0373448275862	0.0399571428571	0.155505494505	0.0342555555556	0.0553970588235	0.0603698630137	0.036	0.0734886363636	0.0715454545455	0.0194253731343	0.018276119403	0.0216021505376	0.0360405405405
MIR6084	0.38995	0.5	0.344777777778	0.2	0.0856428571429	0.0822173913043	0.144384615385	0.426238095238	0.3921	0.847153846154	0.857888888889	0.763444444444	0.0347352941176	0.0690294117647	0.138433333333	0.06
DDOST	0.164764705882	0.0120606060606	0.0670666666667	0.1158	0.0956	0.0756949152542	0.110813559322	0.124208333333	0.09509375	0.084140625	0.167603773585	0.184446428571	0.011358490566	0.016679245283	0.0165869565217	0.00894339622642
KIF17	0.418602564103	0.15485	0.0461304347826	0.141611111111	0.138696296296	0.124285714286	0.0783240740741	0.333554455446	0.293033333333	0.312057692308	0.305196078431	0.319122222222	0.0366071428571	0.0379913043478	0.074170212766	0.0897362637363
SH2D5	0	0	0.0685194805195	0.0664337349398	0.08172	0.159927710843	0.0460519480519	0.107720588235	0.0137936507937	0.11397826087	0.0620684931507	0.0899480519481	0.0212823529412	0.0244117647059	0.0294285714286	0.0486212121212
LOC100506801	0	0	0.4262	0.2	0.191166666667	0.372363636364	0.385933333333	0.653	0.676	0.681666666667	0.7238	0.669	0.025	0.0172857142857	0.125	0.3716
NBPF3	0.0862068965517	0.7934	0.045746031746	0.0434318181818	0.0344078947368	0.0035	0.0239014084507	0.0492957746479	0.0526714285714	0.0891351351351	0.077380952381	0.0515492957746	0.0770819672131	0.0340655737705	0.0390357142857	0.0759230769231
RAP1GAP	0.0441304347826	NA	0.0466086956522	0.0403939393939	0.0841851851852	0.176592592593	0.0139130434783	0.0845652173913	0.0694166666667	0.122565217391	0.0492142857143	0.0676086956522	0.0270212765957	0.0334222222222	0.0629230769231	0.0451395348837
LINC00339	0.143928571429	0.0985416666667	0.046511627907	0.181466666667	0.141171875	0.0974680851064	0.005	0.156976744186	0.181358490566	0.214338983051	0.253734375	0.289953846154	0.103979591837	0.0610754716981	0.0594827586207	0.180117647059
CELA3B	0.422166666667	NA	0.624583333333	0.427833333333	0.243285714286	0.5738	0.340533333333	0.557454545455	0.589769230769	0.573272727273	0.462333333333	0.678148148148	0.0280714285714	0.039375	0.407333333333	0.346
CELA3A	0.485333333333	0	0.424333333333	0.420375	0.303375	0.376818181818	0.333909090909	0.582090909091	0.475625	0.595636363636	0.632545454545	0.6746	0.02625	0.0278333333333	0.0502	0.12225
LOC101928043	0.0845833333333	0.06825	0	0.12444	0.0733636363636	0.0284210526316	0.00543859649123	0.121794871795	0.13493877551	0.156040816327	0.178581818182	0.242929824561	0.102111111111	0.0719333333333	0.039	0.06496
WNT4	0.196444444444	0.111111111111	0.261666666667	0.111	0.0761111111111	0.0972307692308	0.0914444444444	0.178222222222	0.199	0.121037037037	0.414545454545	0.106888888889	0.04728	0.05008	0.0448979591837	0.0245142857143
EPHA8	0	0.0588235294118	0.129413043478	0.277777777778	0.0677678571429	0.230477777778	0.0960652173913	0.0295652173913	0.16584	0.106869565217	0.139913793103	0.101565217391	0.0519880952381	0.0352926829268	0.0466172839506	0.0693950617284
C1QC	0.533333333333	0.308666666667	0.398291666667	0.46875	0.344333333333	0.4508	0.266125	0.7708	0.7625	0.67725	0.637866666667	0.717625	0.0588076923077	0.0515217391304	0.121642857143	0.158090909091
C1QB	0.444444444444	0.666666666667	0.5805625	0.471428571429	0.515916666667	0.569846153846	0.447333333333	0.666666666667	0.621166666667	0.6981875	0.432777777778	0.6605	0.0123333333333	0.333333333333	0.190333333333	0
MIR4684	NA	0.995	0.450428571429	0.722	0.486222222222	0.351666666667	0.534	0.666666666667	0.697	0.8464	0.792833333333	0.8451	0.777666666667	0.6	0.333666666667	0.5
C1QA	0.75	0.493375	0.3735	0.270875	0.242	0.427111111111	0.3535	0.6545	0.713625	0.572	0.651375	0.688555555556	0.14675	0.149444444444	0.308875	0.164125
MIR6127	NA	0.443	0.372058823529	0.417461538462	0.4295	0.128857142857	0.304375	0.704	0.66025	0.733375	0.704375	0.719538461538	0.068875	0.1185	0.361636363636	0.130375
MIR4253	0.720666666667	NA	0.43475	0.553333333333	0.2678	0.655217391304	0.536181818182	0.684214285714	0.761866666667	0.697714285714	0.6556	0.806	0.285470588235	0.367588235294	0.361866666667	0.375133333333
LACTBL1	NA	NA	NA	NA	0.166666666667	0.666666666667	0.285714285714	0.857142857143	0.666666666667	NA	NA	0.5334	0.105	0.016375	0.132	0.32625
C1orf234	NA	NA	NA	NA	NA	NA	NA	NA	NA	NA	NA	NA	NA	NA	NA	NA
MIR3115	0.809538461538	0.747615384615	0.311	0.331615384615	0.4338125	0.3709375	0.246125	0.746	0.739142857143	0.7795	0.802307692308	0.7296875	0.253368421053	0.358476190476	0.375055555556	0.354076923077
KDM1A	0.0188679245283	0.0454545454545	0.015625	0.0451052631579	0.0164375	0.0102105263158	0.0072962962963	0.00921428571429	0.0149672131148	0.000685185185185	0.0103518518519	0.0302592592593	0.0104069767442	0.00793421052632	0.00621052631579	0.0227763157895
HTR1D	0.857	0.827428571429	0.518875	0.692384615385	0.583642857143	0.599928571429	0.441454545455	0.815285714286	0.787428571429	0.878642857143	0.9	0.773277777778	0.0899230769231	0.134615384615	0.496444444444	0.269230769231
LINC01355	NA	NA	NA	NA	NA	NA	NA	NA	NA	NA	NA	NA	NA	NA	NA	NA
ZNF436	0	0.0526315789474	0.0112459016393	0.019512195122	0.00150909090909	0.019046875	0.008796875	0.0150588235294	0.0176326530612	0.0324838709677	0.0257804878049	0.117764705882	0.01305	0.018725	0.042625	0.0343620689655
C1orf213	0	0.0526315789474	0.0112459016393	0.019512195122	0.00150909090909	0.019046875	0.008796875	0.0150588235294	0.0176326530612	0.0324838709677	0.0257804878049	0.117764705882	0.01305	0.018725	0.042625	0.0343620689655
HNRNPR	0.222333333333	0.757590909091	0.164704545455	0.146454545455	0.0504848484848	0.110386363636	0.0934418604651	0.442704545455	0.349791666667	0.524162790698	0.383620689655	0.48787755102	0.00990384615385	0.00798275862069	0.0331956521739	0.0114230769231
ASAP3	0.461538461538	0.6	0.594714285714	0	0.490296296296	0.149975	0.204107142857	0	0.1	0.316666666667	0.1	0.760590909091	0.0345454545455	0.139977272727	0.124387096774	0.030935483871
LOC101928163	NA	NA	0.92	0.25	0.666666666667	0.63475	0.026	1	0.785714285714	0.409	0.933	0.567	0.15325	0.422	0.968	0.8
MDS2	0.778923076923	0.494294117647	0.382142857143	0.343210526316	0.29228125	0.247705882353	0.13025	0.725647058824	0.687694444444	0.679342857143	0.775517241379	0.806838709677	0.100769230769	0.08252	0.0654705882353	0.176736842105
ID3	0.0666666666667	0	0.0353555555556	0.0272727272727	0.0205111111111	0.0758474576271	0.0386222222222	0.00862295081967	0.000644444444444	0.00510869565217	0.0130169491525	0.0165789473684	0.0109047619048	0.0108157894737	0.0206206896552	0.0493076923077
RPL11	0.544111111111	0.275619047619	0.0820857142857	0.0685161290323	0.167375	0.0750285714286	0.04424	0.535836363636	0.458323943662	0.500234567901	0.446241935484	0.497810810811	0.0429444444444	0.0481481481481	0.0470327868852	0.0852592592593
TCEB3	0.0206222222222	0.00441304347826	0.00311235955056	0.0158860759494	0.00422535211268	0.0106285714286	0.00577108433735	0.000240506329114	0.0190253164557	0.0210506329114	0.0599367088608	0.0442359550562	0.0171833333333	0.0329180327869	0.0379083333333	0.0218468468468
TCEB3-AS1	0.4728125	0.4883125	0.2935	0.377125	0.276	0.112307692308	0.21375	0.5510625	0.453125	0.47125	0.5019375	0.5983125	0.189375	0.24325	0.2996875	0.1265625
PITHD1	0.4728125	0.4883125	0.2935	0.377125	0.276	0.112307692308	0.21375	0.5510625	0.453125	0.47125	0.5019375	0.5983125	0.189375	0.24325	0.2996875	0.1265625
LYPLA2	0	0	0	0	0	0.0243902439024	0.00361538461538	0	0	0.3295	0.192238095238	0.023	0.01175	0.008625	0.0201666666667	0
GALE	0.08944	0.0416736842105	0.0610887096774	0.00766949152542	0.0176153846154	0.0413007518797	0.020875	0.0621217391304	0.0844262295082	0.0395630252101	0.0622061068702	0.0526285714286	0.0144418604651	0.0122727272727	0.00758260869565	0.0209391304348
FUCA1	0.154738461538	0	0.0280144927536	0.0332898550725	0.0746164383562	0.0576951219512	0.104265060241	0.0543913043478	0.0987088607595	0.0959014084507	0.134722222222	0.166553846154	0.0292328767123	0.0322837837838	0.00932258064516	0.0145396825397
HMGCL	NA	0.230769230769	0.0513333333333	NA	0.0833333333333	0.0384615384615	0	0.833333333333	0.833333333333	0.833333333333	0.275	0.380461538462	0.066375	0.090625	0.02475	0.0181666666667
CNR2	NA	NA	NA	NA	NA	0.0666666666667	0	NA	NA	0.75	0.666666666667	NA	NA	NA	NA	NA
MIR378F	0.714285714286	0.714285714286	0.345454545455	0.428571428571	0	0.714285714286	0.457285714286	0.7740625	0.621727272727	0.817428571429	0.825428571429	0.816142857143	0.0141818181818	0.0142222222222	0.568272727273	0.157363636364
PNRC2	NA	NA	0.00463157894737	0.0714285714286	0	0.0139210526316	0.00476315789474	0	0.0125263157895	0.0102368421053	0.0159473684211	0.0159473684211	0.0721688311688	0.0706103896104	0.0691558441558	0.0893157894737
SRSF10	0.05	NA	0.05	NA	NA	0.0719210526316	0.05	NA	0.0604571428571	0.05	0	0.05	0.006	0.00340625	0.0025	0.00540625
MYOM3	0.1875	0.214166666667	0.3718125	0.285833333333	0.3975	0.482375	0.28525	0.5355625	0.397	0.1028125	0.629090909091	0.776375	0	0.0128333333333	0	0.125
IL22RA1	0.7134	0.150857142857	0.386708333333	0.323583333333	0.384	0.291913043478	0.280238095238	0.518266666667	0.773333333333	0.739333333333	0.653066666667	0.736857142857	0.00546153846154	0.00625	0	0.25
LOC284632	NA	NA	0.3192	0.2168	0.4364	0.450461538462	0.3922	0.8	0.809571428571	0.4	0.666666666667	0.4	0.1436	0.175	0.3212	0.3812
STPG1	0.444444444444	0	0.0827647058824	0.0480294117647	0.0954285714286	0.168657894737	0.0469333333333	0.397176470588	0.295666666667	0.319553191489	0.3556	0.334807692308	0.0514772727273	0.0356666666667	0.0478148148148	0.0544
GRHL3	0.225	0.7	0.119071428571	0.238142857143	0.0714285714286	0.0915882352941	0.101466666667	0.214285714286	0.177866666667	0.130928571429	0.039	0.21875	0.0636875	0.001	0.0015	0.0515714285714
RCAN3	0.214285714286	1	0.133363636364	0.0262631578947	0.22928	0.121371428571	0.0939705882353	0.318619047619	0.136730769231	0.183647058824	0.3279375	0.314523809524	0.0127428571429	0.0264714285714	0.0309137931034	0.0163859649123
RCAN3AS	0.214285714286	1	0.142777777778	0.0262631578947	0.208173913043	0.113575757576	0.07484375	0.282578947368	0.106458333333	0.1551875	0.237	0.248	0.0131176470588	0.02725	0.0141607142857	0.0169818181818
LOC100506985	0.000933333333333	0.09225	0.0889565217391	NA	0.173913043478	0.226666666667	0.145285714286	0.226068965517	0.1041875	0.190103448276	0.0869565217391	0.257517241379	0.059064516129	0.0627666666667	0.0572666666667	0.0889583333333
SRRM1	0.104393939394	0.45	0.141139534884	0.05775	0.110372093023	0.0535217391304	0.0620666666667	0.422222222222	0.157356164384	0.192983333333	0.0517954545455	0.276790697674	0.0222682926829	0.0232875	0.067640625	0.0642142857143
RUNX3	NA	0.8	0.7554	0.8	0.576923076923	0.831578947368	0.2533	1	0.9	0.6125	0.9	0.751954545455	0.0555555555556	0.0185555555556	NA	NA
MIR6731	0.566454545455	NA	0.5981875	0.2	0.623625	0.6231	0.656	0.77275	0.417	0.758611111111	0.783588235294	0.780954545455	0	0	0.333	0
SYF2	0.226918367347	0.421769230769	0.141285714286	0.154055555556	0.0946862745098	0.138919354839	0.0449361702128	0.278765957447	0.243422222222	0.292146341463	0.40445	0.242276595745	0.0251129032258	0.0390983606557	0.0334754098361	0.0369019607843
RHD	NA	NA	NA	NA	0	NA	NA	NA	NA	NA	1	NA	NA	NA	NA	NA
RSRP1	0.109756097561	0	0.0171694915254	0.00830864197531	0.0220144927536	0.012367816092	0.0063950617284	0.0512891566265	0.0599420289855	0.0883728813559	0.0859661016949	0.0815490196078	0.0087191011236	0.00973033707865	0.0386404494382	0.0268764044944
TMEM50A	0.0566037735849	0.2	0.0246037735849	0.0222452830189	0.0317358490566	0.0213484848485	0.0100454545455	0.047641509434	0.0702888888889	0.0632264150943	0.0681886792453	0.0697169811321	0.0526354166667	0.05528125	0.0895853658537	0.0652631578947
LDLRAP1	0	0	0.0192307692308	0.0227272727273	0.02253125	0.0100465116279	0.0568703703704	0	0.00858823529412	0.0307826086957	0.00676744186047	0.00642307692308	0.0205517241379	0.0140344827586	0.0631639344262	0.0180975609756
LOC646471	NA	NA	0	NA	NA	0	0.9285	NA	NA	NA	NA	NA	NA	NA	NA	NA
PAQR7	NA	NA	NA	NA	NA	NA	0.25	NA	NA	0.8	0.5	0.75	0.2	NA	0.25	NA
SEPN1	0.12675	0	0.0866875	0	0.110169491525	0.0884736842105	0.0146666666667	0.0729166666667	0.23571875	0.155921052632	0.0893333333333	0.1078	0.0192909090909	0.0628	0.0851538461538	0.0296285714286
AUNIP	0.333904761905	0.9375	0.0375357142857	0.0853214285714	0.0740476190476	0.0553392857143	0.0941304347826	0.28015	0.398607142857	0.430454545455	0.2386875	0.339333333333	0.116226415094	0.130654545455	0.0686744186047	0.0529302325581
MTFR1L	0	0.111111111111	0	0.0207115384615	0.0201923076923	0.0274242424242	0.0152083333333	0.000882352941176	0.0722692307692	0.00318	0.0633392857143	0.00655813953488	0.0172253521127	0.0165774647887	0.0297887323944	0.0175633802817
PAFAH2	0.611111111111	0.578947368421	0.270806451613	0.217419354839	0.186230769231	0.168871794872	0.103617647059	0.348741935484	0.564105263158	0.33235483871	0.385161290323	0.364032258065	0.0579032258065	0.0556129032258	0.152545454545	0.359516129032
MIR3917	0.169194029851	0	0.0225326086957	0.0317582417582	0.047625	0.0344455445545	0.0184130434783	0.0409104477612	0.0415108695652	0.0450543478261	0.0461710526316	0.0460543478261	0.0111089108911	0.0161445783133	0.027686746988	0.0434222222222
SLC30A2	0.2885	0.0480540540541	0.106690909091	0.0865666666667	0.0461818181818	0.05715	0.0588222222222	0.0813555555556	0.0758823529412	0.0575961538462	0.143888888889	0.137777777778	0.02725	0	0.0297692307692	0.0311851851852
EXTL1	NA	NA	NA	NA	0.476166666667	0.272727272727	0.388666666667	NA	0.0714285714286	0.875	0.416625	NA	0.0943333333333	0.0213333333333	0.2896	0.342333333333
PDIK1L	0.23085106383	0.000454545454545	0.0314946236559	0.0208	0.0111707317073	0.0235684210526	0.0135045045045	0.0424684684685	0.130317460317	0.0611219512195	0.129202898551	0.139695121951	0.0242830188679	0.0332666666667	0.0474090909091	0.042152
TRIM63	0.6	0.166666666667	0.3688	0.285714285714	0.3287	0.384555555556	0.19695	0.704	0.785714285714	0.571363636364	0.2856875	0.720818181818	0	0	0	NA
CNKSR1	NA	NA	NA	NA	0.5	0.2916875	0	NA	NA	NA	NA	NA	0.124764705882	0.102739130435	0.0526315789474	0.0064375
ZNF593	0.29704	0.746428571429	0.12568	0.0888148148148	0.09952	0.20190625	0.04056	0.27628	0.265888888889	0.33237037037	0.43475	0.27056	0.112694444444	0.0998611111111	0.124448275862	0.0916857142857
CEP85	NA	NA	0.666666666667	0.333333333333	NA	0.25	0.333333333333	NA	NA	NA	NA	NA	NA	0.666666666667	NA	NA
CATSPER4	NA	0.6	0.489153846154	0.5125	0.4903	0.5139	0.5223	0.6219	0.8268	0.7421	0.7152	0.6302	0.02	0.0483	0.3887	0.3312
FAM110D	0.5	0.75	0.6365	0.5	0.0756666666667	0.4445	0.2	0.258	0.75	0.0416666666667	0.05775	0.269	0.147	0.0835	0.1665	0.125
LOC101928303	0.507238095238	0.350464285714	0.287744186047	0.250428571429	0.284044444444	0.189561403509	0.178431034483	0.321771929825	0.354666666667	0.306719298246	0.436380952381	0.376133333333	0.070701754386	0.0789838709677	0.135046511628	0.1159
ZNF683	NA	0.666666666667	0.362666666667	0.333333333333	0.276	0.212333333333	0.3	1	0.482666666667	0.681666666667	0.666666666667	0.677333333333	0	0	0	NA
CD52	0.8944375	0.8565	0.2615625	0.299578947368	0.472173913043	0.301090909091	0.183842105263	0.649782608696	0.8205	0.7329375	0.755	0.753777777778	0.1285	0.283736842105	0.2625625	0.5431875
UBXN11	0.875	NA	0.574875	0.30725	0.194875	0.2214	0.18725	0.6642	0.786375	0.31615	0.474384615385	0.77725	0.028125	0.026125	0.167375	0.149125
AIM1L	NA	NA	NA	NA	NA	NA	NA	NA	0.75	NA	0.666666666667	NA	0.314	0.3802	0.187	0.2908
DHDDS	0.172181818182	0	0.0246551724138	0.0115	0.0510185185185	0.0117230769231	0.0092	0.156862745098	0.0303333333333	0.187586956522	0.143172413793	0.168943396226	0.00476744186047	0.0147435897436	0.045125	0.030375
HMGN2	0.0891818181818	0.0227272727273	0.0196538461538	0.0454545454545	0.0210930232558	0.0535128205128	0.0264126984127	0	0.0314722222222	0.0335	0.0219230769231	0.0583055555556	0.0272857142857	0.0232380952381	0.00688	0.0128571428571
MIR1976	0.774863636364	NA	0.632619047619	0.6334	0.688333333333	0.568947368421	0.4551875	0.732125	0.6166	0.796117647059	0.837857142857	0.740380952381	0.19105	0.211105263158	0.452357142857	0.601142857143
PIGV	0	0	0.0543529411765	0.00446428571429	0.00264285714286	0.00884444444444	0.00957142857143	0.04075	0.0218823529412	0.0105	0.0476774193548	0.0235357142857	0.0128888888889	0.0143409090909	0.0126363636364	0.0459318181818
ARID1A	0.0282393162393	0	0.0302019230769	0.023306122449	0.0085	0.0334162162162	0.0471982758621	0.0538510638298	0.0253333333333	0.024094017094	0.0311229508197	0.0295096153846	0.0168325358852	0.0114427860697	0.0213775510204	0.0284752475248
SFN	0.111111111111	0.56	0.0026	0.0166666666667	0.177618181818	0.0342708333333	0.0206315789474	0.235725	0.0424666666667	0.354236363636	0.397881355932	0.456661016949	0.0566818181818	0.0602727272727	0.103757575758	0.0305510204082
GPN2	0.222222222222	0.0942258064516	0.0628035714286	0.119375	0.100945454545	0.0604814814815	0.0340147058824	0.0649	0.221041666667	0.227	0.1454	0.0950285714286	0.0286296296296	0.0322592592593	0.0493333333333	0.034
ZDHHC18	0.38	0.00175	0.159970588235	0.137264705882	0.129444444444	0.09425	0.192730769231	0.299692307692	0.374666666667	0.362608695652	0.210911764706	0.346511111111	0.0524375	0.0482380952381	0.0521090909091	0.04402
GPATCH3	0.136076923077	0.21809375	0.0859841269841	0.0772553191489	0.0691785714286	0.057203125	0.0845362318841	0.13990625	0.163180327869	0.185149253731	0.142857142857	0.122608695652	0.0372833333333	0.0775483870968	0.0117678571429	0.0282950819672
NR0B2	0.572	0.333333333333	0.383285714286	0.509	0.340857142857	0.4422	0.292941176471	0.648823529412	0.531076923077	0.735571428571	0.756	0.6244375	0.0489285714286	0.0567857142857	0.195	0.259
KDF1	0.0765517241379	0.1599	0.0591785714286	0.0473333333333	0.0649672131148	0.0488947368421	0.0257627118644	0.132964285714	0.0754237288136	0.0963278688525	0.0976315789474	0.0988571428571	0.0158524590164	0.013262295082	0.0235901639344	0.00289473684211
FAM46B	0.48094	0.475	0.01221875	0.0379090909091	0.0480144927536	0.104350649351	0.061038961039	0.127329268293	0.19776056338	0.130409090909	0.0802666666667	0.167397058824	0.0419117647059	0.0494487179487	0.0732608695652	0.0340289855072
TRNP1	0.0801071428571	0.381	0.057824742268	0.0719655172414	0.057	0.0648392857143	0.0272056074766	0.0845	0.0743043478261	0.0561315789474	0.102833333333	0.050625	0.0180592592593	0.01924	0.0531465517241	0.0521547619048
SLC9A1	0.111111111111	0.5	0.0159512195122	0.18362745098	0.265035714286	0.184508474576	0.0208717948718	0.414978723404	0.317804878049	0.25612195122	0.0963448275862	0.290536585366	0.0695151515152	0.100272727273	0.179923076923	0.0520461538462
WDTC1	0.506333333333	0.193333333333	0.261416666667	0.0885740740741	0.114111111111	0.06475	0.0506181818182	0.430348837209	0.238517241379	0.344147540984	0.2455	0.248013333333	0.0193606557377	0.0118026315789	0.0301803278689	0.079131147541
LOC644961	0.2	0.294117647059	0.171918918919	0.152216216216	0.0850588235294	0.168882352941	0.115470588235	0.317294117647	0.371378378378	0.311176470588	0.315	0.392333333333	0.0947272727273	0.0975681818182	0.116227272727	0.125431818182
SYTL1	0	NA	0.1940625	0.242428571429	0.357764705882	0.308727272727	0.22385	0.440166666667	0.240833333333	0.35796	0.200083333333	0.466666666667	0.0525	0.0538333333333	0.117583333333	0.150166666667
FCN3	0.666666666667	0.5655	0.179090909091	0.416666666667	0.382777777778	0.420958333333	0.231857142857	0.7214	0.824578947368	0.62647826087	0.781260869565	0.7328125	0.0709473684211	0.143105263158	0.155416666667	0.238916666667
GPR3	0.0320909090909	0.1875	0.092612244898	0.00953333333333	0.0743076923077	0.0972291666667	0.03832	0.0251379310345	0.056675	0.0732222222222	0.0592820512821	0.0544489795918	0.022512195122	0.0203658536585	0.0363493975904	0.0383292682927
CD164L2	0.181235294118	0.32635	0.185038461538	0.122304347826	0.160230769231	0.10225	0.116217391304	0.432357142857	0.328826086957	0.434566666667	0.40475	0.34796	0.0167666666667	0.0219	0.11225	0.0744642857143
MAP3K6	0.0167741935484	0	0.0570943396226	0.0921481481481	0.0717924528302	0.0220847457627	0.0256811594203	0.0571428571429	0.0976666666667	0.085671875	0.162	0.017	0.0412153846154	0.0396307692308	0.068037037037	0.0570185185185
FGR	0.602833333333	0.617615384615	0.46	0.166666666667	0.510117647059	0.240722222222	0.220117647059	0.918769230769	0.702	0.711705882353	0.832222222222	0.820833333333	0.444357142857	0.316777777778	0.428571428571	0.1
IFI6	NA	0.0015	0.481818181818	0.572875	0.519666666667	0.52	0.22	0.666666666667	0.333333333333	0.411571428571	0.75	0.748181818182	0.333333333333	0.333333333333	0.0625	0.615875
SCARNA1	NA	NA	NA	NA	NA	NA	0	0.5	NA	0.5	NA	0.5	NA	NA	NA	NA
FAM76A	NA	0.3125	0.427571428571	0.185944444444	0.273325	0.149446808511	0.187810810811	0.23886	0.427392857143	0.251775510204	0.30825	0.321055555556	0.00483333333333	0.00837777777778	0.0469714285714	0.0277666666667
STX12	0.025	NA	0.0625	0.0952380952381	0.171875	0.158074074074	0.0242916666667	0	0.2	0.100827586207	0.499875	0.0059	0.0108214285714	0.0163333333333	0.0119523809524	0
PPP1R8	0	0.000769230769231	0	0.012	0	0.00521428571429	0.00171428571429	0.16625	0.0350769230769	0.02	0.00869230769231	0.00323076923077	0.00871428571429	0.00738095238095	0.0176923076923	0.0196153846154
THEMIS2	0.051125	0.12	0.161282608696	0.0855	0.192807692308	0.096125	0.151120689655	0.193023809524	0.278543478261	0.223119047619	0.198238095238	0.212904761905	0.0299649122807	0.0410172413793	0.0509622641509	0.0859824561404
XKR8	0.254344827586	0.215878787879	0.073091954023	0.112977011494	0.187563218391	0.0539195402299	0.0658850574713	0.198114942529	0.128522222222	0.186243589744	0.147954022989	0.16137037037	0.0689896907216	0.0750103092784	0.0904	0.11013253012
SMPDL3B	0.813363636364	0.8	0.330884615385	0.319066666667	0.452333333333	0.3688	0.229518518519	0.6858	0.82012	0.788923076923	0.787444444444	0.632612903226	0.185516129032	0.193652173913	0.222238095238	0.146791666667
RPA2	0.563533333333	0.657454545455	0.223888888889	0.162611111111	0.141285714286	0.230317073171	0.0743461538462	0.484777777778	0.520526315789	0.451782608696	0.332509803922	0.588952380952	0.029487804878	0.0344772727273	0.245266666667	0.155259259259
ATPIF1	NA	0.4	0.125	0	0.416666666667	0.128074074074	0.025641025641	0.416666666667	0	0.176470588235	1	0	0.0035	0.0107857142857	0.390333333333	0.0496
PTAFR	0.788375	0.844571428571	0.497	0.595357142857	0.334571428571	0.451583333333	0.49388	0.782619047619	0.7435	0.676111111111	0.728555555556	0.712238095238	0.335882352941	0.258294117647	0.3072	0.511823529412
DNAJC8	0.15	0.0952380952381	0.14347826087	0.101387096774	0.109823529412	0.124428571429	0.0427333333333	0.291375	0.1185	0.398172413793	0.415254901961	0.286685714286	0.0118928571429	0.0226842105263	0.148363636364	0.0143214285714
SESN2	0	0	0.00865384615385	0.0160384615385	0.00798076923077	0.01505	0.00458108108108	0.0389423076923	0.0259807692308	0.0385769230769	0.0995818181818	0.104072727273	0.00427450980392	0.00582352941176	0.04	0
MED18	0.147756756757	0.166666666667	0.051	0.112648148148	0.103518518519	0.18314893617	0.160904761905	0.0789285714286	0.13435	0.12888	0.247307692308	0.314265306122	0.108323529412	0.1625	0.0420689655172	0.0154137931034
TRNAU1AP	0.16855	0.345142857143	0.0985714285714	0.148967741935	0.0555322580645	0.07456	0.132246753247	0.202186440678	0.199867647059	0.263939393939	0.217055555556	0.258454545455	0.0322678571429	0.0260508474576	0.0516734693878	0.0631428571429
SNORA61	0	0	0	0.00384615384615	0.00542857142857	0.0196363636364	0.0377666666667	0	0.0061935483871	0.00737931034483	0.00732	0.0105	0.0523333333333	0.0587575757576	0.0549696969697	0.0333421052632
SNORA44	0	0.000294117647059	0.0039375	0.00192307692308	0.00281481481481	0.0143958333333	0.0202321428571	0.000479166666667	0.007	0.0104909090909	0.00962745098039	0.00704166666667	0.0509824561404	0.0559298245614	0.0313389830508	0.02865625
SNORA16A	0	0.000294117647059	0.0198166666667	0.0180327868852	0.0757647058824	0.04984375	0.0582112676056	0.107125	0.116652777778	0.099676056338	0.134194029851	0.136140625	0.0900563380282	0.0570135135135	0.0372941176471	0.0961125
RAB42	0.288672131148	0.458333333333	0.164736111111	0.107655172414	0.233936708861	0.328134020619	0.142052631579	0.300676923077	0.360785714286	0.285102564103	0.307451219512	0.314814285714	0.0735373134328	0.0340945945946	0.0490163934426	0.0487903225806
SNORD99	NA	NA	NA	NA	NA	NA	0	NA	NA	NA	NA	NA	NA	NA	NA	NA
SNHG12	0.121212121212	0.000294117647059	0.0311449275362	0.0278571428571	0.0906363636364	0.0522328767123	0.0545256410256	0.203506849315	0.200604938272	0.1868875	0.216815789474	0.214479452055	0.12261627907	0.0954719101124	0.0806506024096	0.122336842105
YTHDF2	0.0757575757576	0	0.0116710526316	0.0206333333333	0.0112048192771	0.023347826087	0.00479347826087	0.0634810126582	0.126442105263	0.0682790697674	0.0640224719101	0.0690519480519	0.014264	0.016856	0.0355	0.0115363636364
GMEB1	0.305196078431	0.869259259259	0.107230769231	0.174315789474	0.242741935484	0.311590909091	0.0652222222222	0.431576271186	0.399681818182	0.8434375	0.289785714286	0.416846153846	0.031130952381	0.0495853658537	0.0577142857143	0.0894523809524
RNU11	0.829206896552	0.71425	0.25975	0.285482758621	0.360324324324	0.24668	0.2331875	0.638157894737	0.628026315789	0.794827586207	0.650111111111	0.776103448276	0.0441875	0.04196875	0.0790740740741	0.0864375
OPRD1	0.238071428571	0.0222222222222	0.148155555556	0.0579347826087	0.192395833333	0.200701754386	0.161269230769	0.174266666667	0.174622222222	0.177685185185	0.184886792453	0.227355555556	0.0524457831325	0.0547356321839	0.0428095238095	0.0373387096774
TMEM200B	0.408051724138	NA	0.0991487603306	0.0648289473684	0.0424625	0.0919770992366	0.0535042016807	0.143344	0.182988888889	0.169681034483	0.168051724138	0.153578431373	0.0371438356164	0.0336428571429	0.038186440678	0.0444779411765
MECR	NA	NA	NA	NA	NA	NA	NA	NA	NA	0.666666666667	0.8	0	0.179352941176	0.148909090909	0.190882352941	0.208823529412
LOC101928460	0.816307692308	0.362	0.199923076923	0.423714285714	0.532571428571	0.306	0.320076923077	0.856769230769	0.643272727273	0.873923076923	0.778142857143	0.813615384615	0.0645454545455	0.0755714285714	0.0807142857143	0.140428571429
LOC101929406	0.666666666667	NA	0	NA	NA	0.25	NA	0.25	NA	0.75	NA	0.75	NA	NA	NA	NA
LAPTM5	0.463157894737	1	0.6875	0.333333333333	0.586956521739	0.704545454545	0.321	0.756	0.742454545455	0.786869565217	0.363727272727	0.761409090909	0.01075	0.0320666666667	0.121333333333	0.176
MIR4420	0.817846153846	NA	0.484846153846	0.488875	0.418333333333	0.417761904762	0.377642857143	0.805153846154	0.714357142857	0.81575	0.735555555556	0.760769230769	0.04775	0.00958333333333	0.05625	0.0939166666667
SNORD103A	NA	0.75	0.5005	0.63625	0.484125	0.433125	0.383	0.736125	0.57925	0.704375	0.760375	0.742125	0.393333333333	0.286833333333	0.444166666667	0.527833333333
SDC3	0.275605263158	0.157894736842	0.191868421053	0.1599	0.200568181818	0.086765625	0.0716	0.213586956522	0.225068181818	0.147594594595	0.144515151515	0.256434782609	0.0632727272727	0.0723896103896	0.1183	0.0773246753247
SNORD103B	NA	NA	0.72855	1	0.37665	0.55745	0.5504	0.7001	0.892857142857	0.9	0.7895	0.8291	0.5	0.444444444444	0.5	0.125
SNORD85	NA	NA	NA	NA	NA	NA	NA	NA	NA	NA	NA	NA	NA	NA	NA	NA
NKAIN1	0.0217391304348	0.0899285714286	0.154909090909	0.0795740740741	0.0757547169811	0.0666764705882	0.107121212121	0.061	0.0562424242424	0.0819117647059	0.0790625	0.0739090909091	0.01934	0.0422815533981	0.032752688172	0.0264805194805
ZCCHC17	0	NA	0.00806451612903	0.03125	0	0.00159459459459	0.0143846153846	0	0	0.0263157894737	0.0025	0.0134347826087	0.00913333333333	0.00334615384615	0.016125	0.00353333333333
FABP3	NA	NA	NA	NA	0	0.0615384615385	0.05	0.333333333333	NA	NA	0	0.285714285714	NA	NA	NA	NA
SNRNP40	0.333333333333	0.75	0.0261714285714	0.03125	0.25	0.0286341463415	0.0458	0.166666666667	0	0.107142857143	0.0025	0.135888888889	0.00913333333333	0.00334615384615	0.016125	0.00353333333333
SERINC2	0.0263157894737	0.459	0.02752	0.0666666666667	0.0212	0.017306122449	0.03768	0.0820769230769	0.054	0.0299074074074	0.0833243243243	0.0606530612245	0.0910136986301	0.0892432432432	0.0858684210526	0.0829333333333
LINC01225	NA	NA	0.2165	0.5	0.31	0.5116	0.051	0.5	0.5	0.3685	0.6225	0.4945	0.098	0.0625	0.3335	0.2775
PEF1	0	0.00207692307692	0.00473846153846	0.037037037037	0.007	0.00747058823529	0.00443076923077	0	0.0437872340426	0.0171692307692	0.00652173913043	0.0137608695652	0	0.01425	0.00759090909091	0.0107419354839
TINAGL1	0	0.321333333333	0.135384615385	0.0384615384615	0.41975	0.159214285714	0.0666923076923	0.486666666667	0.495	0.386260869565	0.0708260869565	0.109230769231	0.0140714285714	0.00907142857143	0.12425	0.120076923077
HCRTR1	0.144285714286	0.115675675676	0.114546875	0.139515625	0.17215625	0.0974714285714	0.04103125	0.297722222222	0.1540625	0.199328125	0.192484375	0.2030625	0.0155542168675	0.0116506024096	0.0285416666667	0.0515636363636
LINC01226	NA	NA	NA	NA	NA	NA	NA	NA	NA	NA	NA	NA	NA	NA	NA	NA
BAI2	0.0621666666667	0	0.119	0.251333333333	0.0485068493151	0.113164179104	0.109974358974	0.0518490566038	0.0538939393939	0.0462	0.0581641791045	0.0349146341463	0.0238315789474	0.0368958333333	0.0449850746269	0.0637976190476
MIR4254	0.333333333333	0.039625	0.228818181818	0.0545454545455	0.0481818181818	0.153818181818	0.147454545455	0	0.140909090909	0.0752727272727	0.104727272727	0.117272727273	0.02716	0.04732	0.053	0.0960909090909
COL16A1	0.369875	0	0.31765625	0.444466666667	0.331894736842	0.40738	0.392555555556	0.635454545455	0.157743589744	0.364965517241	0.2185	0.268368421053	0.01403125	0.01175	0.167588235294	0.0915625
SPOCD1	0.153846153846	NA	0.116846153846	0.0769230769231	0.194736842105	0.238925925926	0.0594545454545	0.74	0.0690526315789	0.132	0.2861875	0.0299090909091	0	0	0.0102307692308	NA
TMEM39B	0.45225	0.0568181818182	0.26124137931	0.160675675676	0.27424137931	0.1681	0.161	0.355317073171	0.391475	0.329810810811	0.355794871795	0.27865625	0.01416	0.0126222222222	0.0451025641026	0.0723
LCK	0.767	0.594125	0.418625	0.616125	0.8211	0.6709375	0.2964	0.686625	0.68775	0.7538	0.6281	0.77325	0.03875	0.0185	0.1925	0.150375
IQCC	0.529411764706	0.571428571429	0.0666666666667	NA	0.0466923076923	0.0545227272727	0.0724137931034	0.565611111111	0.714428571429	0.22624137931	0.275891891892	0.154260869565	0.0207083333333	0.0265	0.0248235294118	0.0497083333333
DCDC2B	NA	0.5	NA	NA	0.571428571429	0.4	0.428571428571	NA	NA	NA	0	NA	0	NA	NA	NA
EIF3I	0	NA	0	0	0.00961538461538	0.025	0.02975	0	0.165275	0.00453846153846	0.0702068965517	0.00366666666667	0.0404166666667	0.0475	0.0277619047619	0.0120476190476
TXLNA	0.0555555555556	0.3428	0.0606888888889	0.0125	0.0698222222222	0.112593220339	0.0469111111111	0.00564285714286	0.0813103448276	0.0492666666667	0.141208333333	0.181075471698	0.0199565217391	0.00966666666667	0.0295862068966	0.00428947368421
FAM167B	0	0	0.0714285714286	NA	0	0.444444444444	NA	NA	0	NA	NA	0	NA	0	0	NA
MTMR9LP	0.0225625	0	0.0222372881356	0.0848775510204	0.0277794117647	0.0493114754098	0.0286301369863	0.0214339622642	0.023	0.0161917808219	0.0226031746032	0.0239117647059	0.0279782608696	0.0265434782609	0.0355061728395	0.0494054054054
CCDC28B	0.0322580645161	0	0.148914893617	0.338461538462	0.0273617021277	0.0733829787234	0.0329787234043	0.0308936170213	0.068641025641	0.0618958333333	0.0284791666667	0.0563404255319	0.0217173913043	0.0106382978723	0.1090625	0.0128076923077
TMEM234	0	NA	0	0	0.00961538461538	0.025	0.02975	0	0.165275	0.00453846153846	0.0702068965517	0.00366666666667	0.0404166666667	0.0475	0.0277619047619	0.0120476190476
FAM229A	0	0.46875	0.200944444444	0.170958333333	0.321054054054	0.27756626506	0.186217948718	0.319117647059	0.374166666667	0.414277777778	0.436513157895	0.455753424658	0.0539711538462	0.0411111111111	0.0741518987342	0.133337209302
TSSK3	0	0.46875	0.200944444444	0.170958333333	0.321054054054	0.27756626506	0.186217948718	0.319117647059	0.374166666667	0.414277777778	0.436513157895	0.455753424658	0.0539711538462	0.0411111111111	0.0741518987342	0.133337209302
MARCKSL1	0.0601111111111	0.0385	0.0350721649485	0.0777123287671	0.023880952381	0.0545571428571	0.0345980392157	0.0389857142857	0.019152173913	0.0245543478261	0.0626164383562	0.0554845360825	0.0449807692308	0.0397159090909	0.0704743589744	0.046606741573
BSDC1	0	0	0.0113333333333	0.007	0.0350980392157	0.0332745098039	0.00817777777778	0.00115384615385	0.0333863636364	0.00738636363636	0.0152857142857	0.00910256410256	0.0147435897436	0.00515384615385	0.0145897435897	0.0123111111111
ZBTB8B	0.266516129032	0.111111111111	0.105276595745	0.140476190476	0.044275862069	0.134636363636	0.076619047619	0.107925	0.162744680851	0.156119047619	0.177738095238	0.167891304348	0.023775	0.0404761904762	0.135185185185	0.0896296296296
ZBTB8OS	0	0.166666666667	0.000830985915493	0.025641025641	0	0.00789473684211	0	0.00564406779661	0.0715	0.00962711864407	0.0104166666667	0.0222121212121	0.0111641791045	0.00729032258065	0.01675	0
RBBP4	0.0701754385965	0.166666666667	0.000830985915493	0.0238095238095	0	0.00769230769231	0	0.00564406779661	0.204142857143	0.00962711864407	0.0104166666667	0.0222121212121	0.0105352112676	0.00684848484848	0.0347916666667	0
KIAA1522	0.271318181818	NA	0.0316129032258	0.147192307692	0.0479032258065	0.168029411765	0.079064516129	0.0555161290323	0.0424074074074	0.120419354839	0.0786296296296	0.107	0.0185185185185	0.0108709677419	0.309346153846	0.1481
YARS	0.025	0	0.0375853658537	0.00293548387097	0.0332727272727	0.0567317073171	0.0122692307692	0.000315789473684	0.006	0.07484375	0.0458269230769	0.0227666666667	0.0368805970149	0.00689473684211	0.0476956521739	0.0428181818182
HPCA	0.6	NA	0.085625	0.32	0.12834	0.174866666667	0.0812954545455	0.0511627906977	0.0723255813953	0.0850227272727	0.0849833333333	0.192604651163	0.03528	0.0466133333333	0.0624545454545	0.130227272727
FNDC5	0.4	NA	0	NA	0.142866666667	0.0951904761905	0.142857142857	0.5	0.333272727273	0.5	0.714285714286	0.5	0.04764	0.05216	0.138545454545	0.1111
TMEM54	0.777214285714	0.411764705882	0.154469387755	0.240816326531	0.23188	0.202066666667	0.138877192982	0.30850877193	0.414369565217	0.32368115942	0.286875	0.322964912281	0.05678125	0.0648472222222	0.062	0.00535087719298
AK2	NA	NA	NA	NA	NA	0	NA	NA	NA	NA	NA	NA	NA	NA	NA	NA
TRIM62	0.0371428571429	0	0.0304347826087	0.0205679012346	0.0100517241379	0.0245638297872	0.0383493975904	0	0.0499259259259	0.0262222222222	0.0367831325301	0.0718	0.0518333333333	0.0425840707965	0.0436637168142	0.0470884955752
ZNF362	0.0444444444444	0	0.00103947368421	0.0201698113208	0.00216216216216	0.0459253731343	0.0187058823529	0.0192571428571	0.0279565217391	0.0426470588235	0.0464827586207	0.065988372093	0.0265301204819	0.0162926829268	0.0254	0.029824742268
MIR3605	0.560375	0	0.07275	0.14625	0.192125	0.148	0.197	0.421625	0.330875	0.430125	0.739733333333	0.711375	0.309923076923	0.335461538462	0.414923076923	0.514384615385
A3GALT2	NA	NA	0.5	NA	0.6	0.2	0.666666666667	NA	NA	1	NA	NA	0.333333333333	0.363666666667	0.266666666667	0.5
HMGB4	NA	NA	NA	NA	NA	NA	NA	NA	NA	NA	NA	NA	NA	NA	NA	NA
C1orf94	0.4332	0.04	0.30492	0.14964	0.472466666667	0.423933333333	0.351433333333	0.5586	0.47224	0.4638	0.40668	0.12956	0.0152	0.0157666666667	0.111545454545	0.0608666666667
GJB5	0.542857142857	NA	0.119909090909	0.28125	0.3	0.072	0.0508	0.583272727273	0.5125	0.565090909091	0.560727272727	0.622545454545	0.0202222222222	0.0281428571429	0.283	0.0645
GJB3	0.0946909090909	0.0948	0.2354	0.131578947368	0.0761272727273	0.0585573770492	0.0282545454545	0.105567567568	0.0675636363636	0.0638545454545	0.0154181818182	0.0260181818182	0.0263461538462	0.0339574468085	0.0386086956522	0.0521739130435
GJB4	NA	NA	0.25	NA	0.65625	0.75	NA	NA	NA	NA	NA	NA	0	0	0.0305	0.679666666667
GJA4	0.833333333333	0.833333333333	0.766227272727	0.742333333333	0.201512820513	0.422541666667	0.235911111111	0.577277777778	0.445022222222	0.440833333333	0.360511627907	0.428615384615	0.0461463414634	0.0448536585366	0.120260869565	0.12
DLGAP3	0.729909090909	0.588235294118	0.67625	0.54424	0.489166666667	0.411259259259	0.38968	0.795291666667	0.745	0.747708333333	0.67856	0.732708333333	0.0529166666667	0.0345217391304	0.371956521739	0.296782608696
SMIM12	0.313095238095	0.0398	0	0.0309523809524	0.186642857143	0.161068965517	0.171275862069	0.25	0.229586206897	0.218310344828	0.241379310345	0.262137931034	0.0371818181818	0.0137368421053	0.00630769230769	0.00656
ZMYM6	NA	NA	0.0625	0.25	0.0161290322581	0	0	0.011375	0.1	0	NA	0	0.03245	0.1366	0.0218	0.029
ZMYM6NB	0	0	0.0146	0.00555	0	0.0072641509434	0.0224905660377	0.1009	0.0369056603774	0.05435	0.0339	0.0384150943396	0.00408163265306	0.00853846153846	0	0.1
LOC653160	0.93397826087	0.56768	0.88	0	0.833333333333	0.485523809524	0.52	0.833333333333	0.870139534884	0.735294117647	0.843294117647	0.29348	0.12705	0.0318103448276	0.15414516129	0.166303571429
ZMYM1	0.140291666667	NA	0.01968	0.00695833333333	0.0390416666667	0.0398863636364	0.0178529411765	0.247428571429	0.27364516129	0.156	0.07	0.143833333333	0.0708333333333	0.021875	0.166666666667	0.025
NCDN	0	0	0	0.0227272727273	0	0.071078125	0.0219090909091	0	0.0261956521739	0.0186037735849	0.0399824561404	0.0521090909091	0.0273529411765	0.0339104477612	0.033825	0.04221875
PSMB2	0.404538461538	0.0714285714286	0.071724137931	0.00748	0.16337037037	0.0927391304348	0.0452692307692	0.148461538462	0.0898	0.101482758621	0.200620689655	0.281705882353	0.0335744680851	0.0406170212766	0.04505	0.031825
CLSPN	0.19656	0.04028	0.121171428571	0.234	0.282375	0.0957058823529	0.120233333333	0.257142857143	0.304882352941	0.260666666667	0.365071428571	0.279066666667	0.030972972973	0.054825	0.0721666666667	0.069
C1orf216	0.514115384615	0.278333333333	0.18332	0.0378823529412	0.125923076923	0.208870967742	0.120038461538	0.384608695652	0.16703030303	0.38237037037	0.46108	0.316740740741	0.116829268293	0.0959756097561	0.355	0.504407407407
AGO1	0.0608235294118	0	0.0366486486486	0.00714285714286	0.0125	0.0793939393939	0.0298	0.120642857143	0.147085714286	0.126029411765	0.00697916666667	0.130866666667	0.0819666666667	0.063303030303	0.482956521739	0.540282608696
TEKT2	0.444	0.397727272727	0.245054545455	0.249808510638	0.234105263158	0.263355263158	0.259928571429	0.286288135593	0.36931372549	0.402	0.26096	0.35620754717	0.0239558823529	0.0147457627119	0.0927105263158	0.103421052632
ADPRHL2	0.104769230769	0.146277777778	0.0342388059701	0.082925	0.0979746835443	0.0541842105263	0.0605903614458	0.121011904762	0.0509230769231	0.141739726027	0.177705882353	0.182835616438	0.0107037037037	0.00935802469136	0.0264852941176	0.0164651162791
TRAPPC3	0.0967741935484	0.135833333333	0.0967741935484	0.161290322581	0.0913870967742	0.0934473684211	0.113967741935	0.0967741935484	0.0888888888889	0	0.1610625	0.0492272727273	0.0334772727273	0.037225	0.055775	0.031675
MAP7D1	0.0114065934066	0	0.00164935064935	0.0145692307692	0.00216842105263	0.00882291666667	0.0298064516129	0.0263157894737	0.024935483871	0.00648979591837	0.0142857142857	0.0275204081633	0.0435128205128	0.0852027027027	0.0148208955224	0.0478358208955
SH3D21	0.174347222222	0.217777777778	0.0407777777778	0.0359565217391	0.0302638888889	0.0281549295775	0.0293194444444	0.101902777778	0.14184	0.143209876543	0.0988472222222	0.0939324324324	0.0973285714286	0.140430379747	0.0627538461538	0.033552238806
EVA1B	0.0294117647059	0	0.279174603175	0.0691086956522	0.0299245283019	0.0867887323944	0.0640740740741	0.0425753424658	0.12984	0.0853	0.132918918919	0.0416086956522	0.036247311828	0.0337789473684	0.0734130434783	0.109696629213
OSCP1	0.416	0.642615384615	0.1915	0.179130434783	0.240458333333	0.237567567568	0.152347826087	0.310235294118	0.361	0.2928125	0.408086956522	0.401580645161	0.06471875	0.06459375	0.08740625	0.09790625
LSM10	0.125	0.2	0.0666	NA	0.0118	0	0.162263157895	0.714285714286	0.136363636364	0.2294	0.222166666667	0.3336	0.03118	0.0372173913043	0.032880952381	0.0593947368421
CSF3R	0.5	NA	0.115083333333	0.2905	0.274222222222	0.21675	0.237916666667	0.75025	0.5360625	0.396	0.547166666667	0.566307692308	0.102	0.35125	0.01875	0.0759166666667
MRPS15	NA	NA	0	0	0	0	0	NA	0	NA	0	NA	0.0790714285714	0.041962962963	0.0602592592593	0.0554074074074
MIR4255	NA	NA	NA	NA	NA	NA	NA	NA	NA	NA	NA	NA	NA	NA	NA	NA
MEAF6	0.145226415094	0	0.0748243243243	0.045679245283	0.0368915662651	0.047313253012	0.0372705882353	0.146876712329	0.14301754386	0.123104477612	0.155679245283	0.114835820896	0.018475	0.015164556962	0.0413896103896	0.0466282051282
ZC3H12A	0.166448275862	0.169811320755	0.0231527777778	0.0456071428571	0.057125	0.0505625	0.027625	0.152827586207	0.23012244898	0.148508196721	0.1895	0.13912	0.0153670886076	0.0166125	0.0389264705882	0.0306617647059
LINC01137	0.166448275862	0.169811320755	0.0231527777778	0.0456071428571	0.0580317460317	0.0513650793651	0.0280634920635	0.152827586207	0.214083333333	0.13765	0.1895	0.129945945946	0.0153670886076	0.0166125	0.0389264705882	0.0306617647059
MIR5581	NA	NA	NA	NA	NA	NA	NA	NA	NA	NA	0.5	NA	NA	NA	NA	NA
MIR6732	0.985	NA	0.272727272727	0	0.515181818182	0.614	0.333444444444	1	0.686235294118	0.692384615385	0.736125	0.924857142857	0.0417857142857	0.079125	0.402857142857	0.264375
RSPO1	0.0402702702703	0.0486666666667	0.159447368421	0.0851315789474	0.066025	0.166507462687	0.0715641025641	0.0528723404255	0.0637631578947	0.113243243243	0.06890625	0.142675675676	0.0231315789474	0.0211866666667	0.06192	0.0792911392405
GNL2	NA	NA	NA	NA	0	0.09725	0	NA	NA	0.666666666667	0.363636363636	0	NA	NA	NA	NA
DNALI1	0	NA	0.03125	0.0666666666667	0.104166666667	0.136608695652	0.222208333333	0.0454545454545	0.346041666667	0.349791666667	0.0428125	0.045125	0	0	0	0
EPHA10	0.09375	0	0.123186440678	0.1875	0.0926585365854	0.160393939394	0.0703023255814	0.279518518519	0.203058823529	0.246512195122	0.181023255814	0.225253968254	0.019325	0.0818	0.0389714285714	0.0571860465116
MANEAL	0.0613636363636	NA	0	0.00943396226415	0.0170454545455	0.0768043478261	0.0579206349206	0.0448490566038	0.0834492753623	0.0396923076923	0.0667536231884	0.0210172413793	0.0281346153846	0.0318834951456	0.0583466666667	0.0628611111111
C1orf109	0.05576	0	0.00350666666667	0.0077	0.0144698795181	0.0158390804598	0.00612658227848	0.00469333333333	0.0230806451613	0.018734939759	0.0266219512195	0.0595466666667	0.00604166666667	0.0113194444444	0.0315882352941	0.010025
CDCA8	0.18570212766	0.3	0.13612	0.0873095238095	0.0510181818182	0.0689830508475	0.0578518518519	0.148936170213	0.192382352941	0.127836363636	0.143092592593	0.226923076923	0.0113555555556	0.0322222222222	0.118764705882	0.0115384615385
MTF1	0	0	0.00577358490566	0.0456666666667	0.00739622641509	0.0441785714286	0.00962264150943	0.00609433962264	0.0140566037736	0.017320754717	0.022625	0.0194339622642	0.0494918032787	0.0373442622951	0.011406779661	0.00840476190476
C1orf122	0	0	0.28125	0.0398550724638	0.0204081632653	0.0428571428571	0.0260208333333	0.030303030303	0.0408867924528	0.01175	0.0442244897959	0.00518867924528	0.008046875	0.013328125	0.0083125	0.00628125
FHL3	0.117647058824	NA	0.1498	0.377733333333	0.148869565217	0.193761904762	0.16325	0.305448275862	0.169846153846	0.312444444444	0.134105263158	0.386125	0.0155581395349	0.0139	0.0648235294118	0.0852058823529
SF3A3	0.132446428571	0.226428571429	0.0366206896552	0.0426901408451	0.048914893617	0.0514941176471	0.0112987012987	0.15275	0.137	0.204461538462	0.166320512821	0.147896551724	0.00935	0.020175	0.0150151515152	0.0219833333333
UTP11L	NA	NA	0.609375	0.666875	0.416875	0.625	0.43725	0.875	0.8125	0.476866666667	0.85	0.4068125	0.17	0.133333333333	0	0.266666666667
POU3F1	0	0.131265306122	0.0655488721805	0.0501452991453	0.0275666666667	0.06244	0.0454848484848	0.00736842105263	0.00810447761194	0.0212136752137	0.0220416666667	0.0261147540984	0.0156169154229	0.0166462882096	0.0246736842105	0.0591909547739
MIR3659	NA	NA	NA	NA	0.5	0.541625	0.375	NA	1	NA	0.833333333333	0	NA	0	NA	0.666666666667
LINC01343	0.7026875	0.423	0.3638125	0.551384615385	0.378714285714	0.441071428571	0.4333125	0.60625	0.568142857143	0.481647058824	0.765181818182	0.7813125	0.448	0.0416428571429	0.029	0.0947272727273
RHBDL2	0.909090909091	0	0.4292	0.3178	0.1374	0.346636363636	0.387076923077	0.5486	0.610363636364	0.5022	0.555727272727	0.5759	0.0259090909091	0.00318181818182	0.447272727273	0.0584545454545
MYCBP	0	0	0.03125	0	0.00296875	0.00107272727273	0.00436585365854	0	0.00759375	0.033	0.0119019607843	0.0073125	0.0729230769231	0.0445128205128	0.0360769230769	0.0135
GJA9-MYCBP	0.806454545455	NA	0.186076923077	0.0605454545455	0.268916666667	0.179575757576	0.2384	0.7909	0.69275	0.67495	0.62025	0.7745	0.528166666667	0.401222222222	0.181	0.461
GJA9	0.806454545455	NA	0.186076923077	0.0605454545455	0.268916666667	0.179575757576	0.2384	0.7909	0.69275	0.67495	0.62025	0.7745	0.528166666667	0.401222222222	0.181	0.461
NDUFS5	0	0.399526315789	0.0720769230769	0.02303125	0.141684210526	0.117980769231	0.0311730769231	0.2621875	0.433684210526	0.22903125	0.2461875	0.26996875	0.0370454545455	0.0549512195122	0.02408	0.0838636363636
AKIRIN1	0	NA	0.00642857142857	0	0.125	0.0902352941176	0.008375	0.583323529412	0	0	0	0.00284615384615	0.171	0.11437037037	0.148535714286	0.141458333333
KIAA0754	0	0.0263157894737	0.0627692307692	NA	0	0.0128205128205	0.0360263157895	0	0.0304054054054	0.009625	0.0175641025641	0.023125	0.0051375	0.0079375	0.01575	0.0226625
HEYL	0.0071875	0	0.00184375	0.05959375	0.0598125	0.0138108108108	0.0339375	0.00853125	0.0413243243243	0.0528125	0.02340625	0.01975	0.00670833333333	0.0054375	0.02575	0.0272083333333
PABPC4	0.055925	NA	0.00695	0.01412	0.0878955223881	0.118956521739	0.03115625	0.066675	0.137430769231	0.0633166666667	0.0749333333333	0.178457142857	0.0195	0.0404411764706	0.0506153846154	0.0865333333333
PPIEL	NA	NA	0.0248695652174	0	0.0845957446809	0.0601951219512	0.0227272727273	1	0.462	0.786257142857	0.686846153846	0.85312	0.186258064516	0.295	0.154526315789	0.48185
SNORA55	0.906833333333	NA	0.492083333333	0.181818181818	0.0887857142857	0.58545	0.39075	0.9095	0.740833333333	0.733333333333	0.7915	0.818083333333	0.29655	0.42425	0.148909090909	0.196625
HPCAL4	NA	0	0.0873333333333	0.226833333333	0.1738	0.2212	0.0754	0	0.0235625	0.0936666666667	0.0453	0.110333333333	0.0045	0.00553846153846	0.0231	0.075
PPIE	0.0322580645161	0.104838709677	0	0.116129032258	0	0.00138709677419	0	0.0322580645161	0.0161290322581	0.0194516129032	0.0355806451613	0.016064516129	0.00921052631579	0.0151923076923	0.0212307692308	0.0443157894737
NT5C1A	0	NA	0.150564102564	0.113628571429	0.0787435897436	0.0658974358974	0.114128205128	0.023	0.0273793103448	0.0735897435897	0.216222222222	0.0859487179487	0.0109393939394	0.0214482758621	0.0691458333333	0.123083333333
OXCT2	0.345130952381	0.833333333333	0.204714285714	0.333324324324	0.418266666667	0.452293333333	0.254972222222	0.440928571429	0.612903225806	0.3796375	0.529894736842	0.496623529412	0.0323736263736	0.0504827586207	0.0570281690141	0.149358974359
TRIT1	0.537706896552	0.459392857143	0.210032258065	0.221205128205	0.2113	0.250678571429	0.107870967742	0.484806451613	0.399170212766	0.377188405797	0.335357142857	0.471109589041	0.023484375	0.0228867924528	0.0201176470588	0.0220434782609
MYCL	0.0204081632653	NA	0	0.0249142857143	0.000857142857143	0.0424	0.00654285714286	0.0838125	0.01003125	0.000514285714286	0	0.0361739130435	0.0376991150442	0.0370973451327	0.0526194690265	0.0527282608696
MFSD2A	0.05525	0.0810810810811	0.18376	0.0980169491525	0.1761125	0.1485125	0.0835	0.0468028169014	0.116098591549	0.141986842105	0.123662162162	0.186628205128	0.0431875	0.02205	0.07065	0.100569620253
PPT1	0.857142857143	0.857142857143	0.190428571429	0.222142857143	0.341857142857	0.233777777778	0.23325	0.749285714286	0.867111111111	0.770714285714	0.852857142857	0.831	0.0213	0.08125	0.133375	0.207428571429
CAP1	0.245137931034	0.0625	0.0608873239437	0.0220526315789	0.0205666666667	0.0657547169811	0.00336842105263	0.0298461538462	0.05225	0.09604	0.07596	0.129728813559	0.0275903614458	0.0285125	0.04790625	0.063125
ZMPSTE24	0.211764705882	0.117647058824	0.00538636363636	0.0424	0.0428409090909	0.0552352941176	0.0141904761905	0.131073170732	0.205260869565	0.204282608696	0.243577777778	0.171022727273	0.03385	0.0266	0.0382222222222	0.051425
TMCO2	NA	NA	NA	0.4	NA	0.15	0.25	NA	0.333333333333	NA	0	0.5	0.25	0.3	NA	NA
SMAP2	NA	NA	NA	NA	NA	NA	NA	NA	NA	NA	NA	NA	NA	NA	NA	NA
COL9A2	0.0811590909091	0.0833333333333	0.0585882352941	0.0364430379747	0.0162	0.052137254902	0.0342291666667	0.0248717948718	0.0358928571429	0.0269277108434	0.0492210526316	0.0514352941176	0.0353534482759	0.0386	0.0503859649123	0.059585106383
EXO5	0.456590909091	0.75	0.183870967742	0.0142857142857	0.132258064516	0.113806451613	0.0747096774194	0.38	0.229580645161	0.219441176471	0.250428571429	0.224210526316	0.0287446808511	0.0318863636364	0.0768333333333	0.018
ZFP69	NA	NA	NA	NA	NA	0	0.142857142857	NA	NA	NA	0	NA	0.0452	0.0143333333333	0.04628	0.00925
ZNF684	NA	NA	NA	NA	NA	0.428571428571	0	NA	NA	0	NA	NA	0.0141111111111	0.00266666666667	0.00611111111111	0.007
ZFP69B	NA	0	0.30336	0	0.00252941176471	0	0.0508666666667	0.615095238095	0.012	0.38084375	0.030875	0.332451612903	0.0195238095238	0.00672413793103	0.0209047619048	0.035380952381
RIMS3	NA	0	0.0217391304348	0.0555555555556	0.0478260869565	0.037037037037	0.05040625	0.0111111111111	0.05412	0	0.0127142857143	0.025	0.00977272727273	0.0141818181818	0.0399090909091	0
NFYC	NA	NA	NA	0.0909090909091	0	0.00953333333333	NA	NA	0	0	NA	NA	0.0141875	0.008625	0.0459375	0.00925
MIR30C1	NA	NA	NA	NA	NA	NA	NA	NA	NA	NA	NA	NA	NA	NA	NA	NA
MIR30E	NA	NA	NA	NA	NA	NA	NA	NA	NA	NA	NA	NA	NA	NA	NA	NA
CITED4	0.235170212766	0.534777777778	0.0969677419355	0.121159090909	0.134447368421	0.0863483146067	0.0709841269841	0.430258064516	0.210253968254	0.188718309859	0.241031746032	0.230571428571	0.0284814814815	0.0310987654321	0.0599714285714	0.0520563380282
SLFNL1-AS1	NA	NA	NA	NA	NA	0.666666666667	NA	NA	0	NA	NA	NA	NA	NA	NA	NA
CTPS1	0.145714285714	0.269230769231	0.0160875	0	0.0341666666667	0.0262142857143	0.00915151515152	0.0810819672131	0.0928571428571	0.0698095238095	0.123785714286	0.047475	0.025125	0.0130642201835	0.0222676056338	0.0146666666667
SLFNL1	NA	0.398	0.321571428571	0.525866666667	0.485714285714	0.09375	0.462153846154	0.4516	0.6333	0.6775	0.859470588235	0.646428571429	0.0154117647059	0.0425882352941	0.265875	0.330769230769
FOXO6	0.0019358974359	0.025641025641	0.0149195402299	0.0140227272727	0.000505882352941	0.0278762886598	0.026311827957	0.00463888888889	0.0128625	0.0304343434343	0.0169390243902	0.0431515151515	0.00489	0.0062	0.00999	0.0295189873418
EDN2	0.5	0.155166666667	0.591333333333	0.25	0.277833333333	0.24675	0.275875	0.705166666667	0.833333333333	0.6822	0.636125	0.759833333333	0.16175	0.099625	0.040125	0.455375
GUCA2B	0.680684210526	NA	0.391882352941	0.714285714286	0.598454545455	0.531107142857	0.322285714286	0.8	0.756384615385	0.6172	0.879076923077	0.707037037037	0.0375	0.0161578947368	0.19175	0.125222222222
GUCA2A	0.813545454545	NA	0.610388888889	0.636363636364	0.361090909091	0.347333333333	0.379583333333	0.592	0.762764705882	0.724894736842	0.761	0.633823529412	0.0262857142857	0.11675	0.1875	0.4
ZMYND12	0.86328125	0.475	0.120463157895	0.132901234568	0.111466666667	0.125910569106	0.0742962962963	0.319212121212	0.333534482759	0.32491509434	0.419666666667	0.238731481481	0.0364851485149	0.0592526315789	0.0942592592593	0.0641216216216
PPCS	0.86328125	0.475	0.120463157895	0.132901234568	0.111466666667	0.125910569106	0.0742962962963	0.319212121212	0.333534482759	0.32491509434	0.419666666667	0.238731481481	0.0364851485149	0.0592526315789	0.0942592592593	0.0641216216216
CCDC30	0.888888888889	0.888888888889	0.494888888889	0.181888888889	0.581307692308	0.0848888888889	0.307888888889	0.777777777778	0.829444444444	0.855111111111	0.768888888889	0.722333333333	0.443923076923	0.445777777778	0.444222222222	0.137888888889
LEPRE1	0	0	0.00630882352941	0.0074	0.01985	0.00386764705882	0.0360714285714	0	0.0016393442623	0.00283333333333	0.0388225806452	0.0149215686275	0.02627	0.0127766990291	0.0105773195876	0.0333571428571
CLDN19	NA	NA	0.3564	0.35	0.292066666667	0.609235294118	0.436631578947	0.8034	0.444444444444	0.66	0.411111111111	0.85425	0	0	0.1334	0.25
YBX1	0.0153846153846	0.0416666666667	0.000527777777778	0	0	0.00821428571429	0.0104166666667	0.163676767677	0.0198611111111	0.0372207792208	0.01425	0.0162528735632	0.0158833333333	0.0177983193277	0.0242156862745	0.0171505376344
PPIH	0	0	0	NA	0	0	0.00265	0	0.0128461538462	0	0	0.0257692307692	0.0496363636364	0.0181818181818	NA	0.0302727272727
C1orf50	0	0	0.00630882352941	0.0074	0.01985	0.00386764705882	0.0360714285714	0	0.0016393442623	0.00283333333333	0.0388225806452	0.0149215686275	0.02627	0.0127766990291	0.0105773195876	0.0333571428571
ZNF691	0	0	0	0	0	0.0208125	0.00909090909091	0	0.039	0.00633333333333	0	0.00307692307692	0.0743913043478	0.0690869565217	0.0985652173913	0.135
CCDC23	0.111111111111	0.0526315789474	NA	NA	0.0526315789474	0	NA	0	0	0	NA	0.0588235294118	0.0785	0.10325	0.0664444444444	0.0514864864865
ERMAP	0.756533333333	0.773125	0.3036875	0.413333333333	0.5541875	0.181916666667	0.2439375	0.53375	0.594625	0.441125	0.5643125	0.762875	0.125875	0.1760625	0.077	0.125
LOC339539	NA	NA	NA	NA	NA	NA	NA	NA	NA	NA	NA	NA	NA	NA	NA	NA
SLC2A1	0.303362068966	0.235088235294	0.0543793103448	0.108166666667	0.0844482758621	0.073	0.0209137931034	0.151294117647	0.186826923077	0.11913559322	0.110028985507	0.134639344262	0.0324038461538	0.0374563106796	0.0453095238095	0.060824742268
SLC2A1-AS1	0.303362068966	0.235088235294	0.0543793103448	0.108166666667	0.0844482758621	0.073	0.0209137931034	0.151294117647	0.186826923077	0.11913559322	0.110028985507	0.134639344262	0.0324038461538	0.0374563106796	0.0453095238095	0.060824742268
EBNA1BP2	0.0316	NA	0.0555	0.1	0.0188	0.0138	0.0062	0	0.0363	0.0066	0.0327	0.0135	0.0641538461538	0.0128333333333	0.0248125	0
FAM183A	0	0	0.19615625	0.1665	0.00745833333333	0.0429310344828	0.0347083333333	0.2715	0.1215	0.00632	0.14	0.0166666666667	0	0.0335	0.5	0.1665
MIR6733	0.0316	NA	0.0555	0.1	0.0188	0.0138	0.0062	0	0.0363	0.0066	0.0327	0.0135	0.0641538461538	0.0128333333333	0.0248125	0
C1orf210	0.333333333333	NA	0.275304347826	NA	0.0571333333333	0.315789473684	0.372727272727	0.1778	0.833333333333	0.450217391304	0.125	0.410913043478	0	NA	NA	NA
TMEM125	NA	0.714285714286	0.3	NA	0.0769230769231	0.433333333333	0	0.857142857143	0.2	0.857142857143	NA	0.805714285714	NA	NA	NA	NA
ELOVL1	0.287357142857	0.144466666667	0.0641012658228	0.0483555555556	0.0247619047619	0.0721341463415	0.0364264705882	0.183451612903	0.126611940299	0.138666666667	0.128754385965	0.161823529412	0.05775	0.0282183908046	0.0462337662338	0.0501034482759
MED8	0.1	0.15	0.0462962962963	0.184210526316	0.0789473684211	0.0828372093023	0.0813243243243	0.1818	0.213888888889	0.224388888889	0.218944444444	0.299486486486	0.0502325581395	0.0570930232558	0.08525	0.0930909090909
MPL	NA	NA	NA	NA	NA	0.25	NA	NA	NA	NA	1	1	NA	NA	NA	NA
CDC20	0	0.0666666666667	0	0.0146341463415	0	0	0.0370222222222	0	0.0370222222222	0.00967741935484	0.148907407407	0.0326666666667	0.0472615384615	0.0298	0.0939310344828	0.079511627907
MIR6734	0.795857142857	0.7599	0.323454545455	0.412846153846	0.291214285714	0.450769230769	0.334285714286	0.575285714286	0.5915	0.6305625	0.672333333333	0.64225	0.0246666666667	0.0208333333333	0.248133333333	0.0841666666667
HYI	0	NA	0.0131538461538	0.00723913043478	0.00107692307692	0.0453166666667	0.011914893617	0.000565217391304	0.00711538461538	0.0179347826087	0.00669565217391	0.010152173913	0.0253275862069	0.0336379310345	0.0292413793103	0.0455897435897
MIR6735	0.737083333333	0.5	0.42225	0.46875	0.4985	0.410263157895	0.360285714286	0.7405	0.83575	0.758642857143	0.784083333333	0.716166666667	0.500733333333	0.522866666667	0.424545454545	0.491272727273
KDM4A	0.046756097561	0	0.00056862745098	0.0168269230769	0.00642307692308	0.0929344262295	0.0769	0.00140909090909	0.0345	0.11215	0.0118846153846	0.0329615384615	0.00873076923077	0.0116538461538	0.0218541666667	0.00692307692308
ARTN	0.352133333333	0.519428571429	0.302113636364	0.240275	0.304227272727	0.178529411765	0.128921568627	0.30688372093	0.288326086957	0.281369565217	0.32193877551	0.24066	0.0154893617021	0.0188043478261	0.135463414634	0.143
MIR6079	NA	NA	0.233333333333	0.333333333333	0.5	0.657894736842	0.375	1	1	1	0.93	0.939333333333	0.583333333333	0.193916666667	0.188888888889	0.555555555556
SLC6A9	0.636363636364	0.8	0.64252	0.409090909091	0.526294117647	0.479424242424	0.370454545455	0.702	0.588	0.5977	0.685909090909	0.68175	0	0.0390625	0.5	0.526666666667
B4GALT2	0.682428571429	0	0.10102	0.249153846154	0.149755102041	0.247423076923	0.226470588235	0.0804375	0.295115384615	0.44215	0.349107692308	0.442083333333	0.0733295454545	0.0623908045977	0.0899090909091	0.130302325581
ATP6V0B	0.0108695652174	0.000537037037037	0.0094375	0.00836507936508	0.00312698412698	0.0140476190476	0.00692063492063	0.00180434782609	0.00768253968254	0.010375	0.0146349206349	0.0124819277108	0.0246351351351	0.0102191780822	0.02704	0.0246081081081
DPH2	0	0	0.0118064516129	0.056	0.0704047619048	0.0676730769231	0.0737916666667	0.00232258064516	0.115974358974	0.171857142857	0.0765757575758	0.0851515151515	0.00993548387097	0.158025	0.05165	0.0285161290323
CCDC24	0.0318285714286	0	0.0502857142857	0.0265428571429	0.0292083333333	0.115475	0.0210571428571	0.0372857142857	0.0687142857143	0.037275	0.0337714285714	0.0598571428571	0.0272093023256	0.0230465116279	0.0503255813953	0.0731162790698
KLF17	NA	NA	NA	NA	NA	NA	NA	NA	NA	NA	NA	NA	NA	NA	NA	NA
DMAP1	0.428571428571	NA	0.0912068965517	0.0862068965517	0	0.21564516129	0.067	0.380952380952	0.00355	0.285862068966	0.00563157894737	0.304766666667	0.149	0.000714285714286	0.0368421052632	0.0797777777778
MIR5584	0.125	NA	0.482222222222	0.4	0.547571428571	0.333272727273	0.436294117647	0.659	0.416666666667	0.5609375	0.4667	0.324875	NA	0	NA	0
C1orf228	0	0.139	0	0.00587096774194	0	0.0311333333333	0.0148717948718	0.00687096774194	0.00570967741935	0.029152173913	0.0357419354839	0.0472826086957	0.0227	0.0171	0	0.0227272727273
TMEM53	0	0.139	0	0.00587096774194	0	0.0311333333333	0.0148717948718	0.00687096774194	0.00570967741935	0.029152173913	0.0357419354839	0.0472826086957	0.0227	0.0171	0	0.0227272727273
PTCH2	0.176	NA	0.0438301886792	0.0173870967742	0.0319583333333	0.0266875	0.0448448275862	0.119047619048	0.0500925925926	0.0501451612903	0.0853103448276	0.0980746268657	0.0312419354839	0.0133066666667	0.0201153846154	0.0286538461538
RPS8	0	NA	0	0	0.0606060606061	0.0697674418605	0	NA	0.75	0.0909090909091	0.105263157895	0.211206896552	0.106791666667	0.157575757576	0.1605	0.116157894737
SNORD38B	NA	NA	NA	NA	NA	0	NA	NA	0.75	NA	NA	NA	NA	NA	NA	NA
SNORD38A	NA	NA	0	NA	0.181818181818	0.142857142857	NA	NA	0.75	NA	0.181818181818	NA	0.0096	0.00515	0.00715789473684	0.023
SNORD46	0	NA	0	0	0.0606060606061	0.0697674418605	0	NA	0.75	0.0909090909091	0.105263157895	0.211206896552	0.106791666667	0.157575757576	0.1605	0.116157894737
BEST4	0.7475	NA	0.29448	0.575	0.291148148148	0.264434782609	0.258391304348	0.405304347826	0.336	0.47188	0.390611111111	0.43492	0.0692	0.0108571428571	0.0556296296296	0.137833333333
BTBD19	0.5	0.555555555556	0.349357142857	0.399428571429	0.2052	0.348214285714	0.219714285714	0.437428571429	0.484785714286	0.521857142857	0.5505	0.536571428571	0.0777777777778	0.0972777777778	0.2569375	0.219875
SNORD55	0	NA	0	0	0.0606060606061	0.0697674418605	0	NA	0.75	0.0909090909091	0.105263157895	0.211206896552	0.106791666667	0.157575757576	0.1605	0.116157894737
PLK3	0.47275	0.428571428571	0.132027777778	0.104692307692	0.100918918919	0.098	0.133567567568	0.284714285714	0.197581395349	0.305526315789	0.19415	0.219326086957	0.0469333333333	0.0531506849315	0.054203125	0.0771967213115
TCTEX1D4	0.5625	0.727272727273	0.383875	0.397375	0.487611111111	0.39175	0.298242424242	0.583875	0.6220625	0.6399375	0.6700625	0.7046875	0.185176470588	0.219911764706	0.376264705882	0.480588235294
UROD	0.105263157895	0	0.06308	0.0616875	0.01759375	0.0123235294118	0.0284285714286	0.0669375	0.061375	0.145346153846	0.132142857143	0.0904468085106	0.01922	0.0219607843137	0.0189	0.0232
HECTD3	0.105263157895	0	0.06308	0.0616875	0.01759375	0.0123235294118	0.0284285714286	0.0669375	0.061375	0.145346153846	0.132142857143	0.0904468085106	0.01922	0.0219607843137	0.0189	0.0232
MUTYH	NA	NA	0.121212121212	0	0	0.030303030303	0	0	0	0.464285714286	NA	0.166666666667	0.45625	0.666666666667	0	NA
HPDL	0.342282051282	0.260869565217	0.0473043478261	0.0628405797101	0.0417428571429	0.0905833333333	0.008	0.250144927536	0.259074074074	0.191884057971	0.0529420289855	0.0279275362319	0.0173186813187	0.0075	0.0339239130435	0.0190333333333
LINC01144	0.222391304348	0.0850588235294	0.024875	0.00694444444444	0.0257413793103	0.0212763157895	0.0244285714286	0.0544	0.07925	0.0854444444444	0.132322033898	0.07375	0.0338529411765	0.0313088235294	0.0447179487179	0.0772068965517
TOE1	NA	NA	0.121212121212	0	0	0.030303030303	0	0	0	0.464285714286	NA	0.166666666667	0.45625	0.666666666667	0	NA
PRDX1	0.133333333333	0	0.014037037037	0.0315666666667	0.0676206896552	0.026	0.0294615384615	0.0624	0.0517368421053	0.256222222222	0.0703611111111	0.150051282051	0.00511111111111	0.00679069767442	0.0236774193548	0.0438717948718
MMACHC	0.325142857143	0.142857142857	0.0166875	0.0191428571429	0.0431428571429	0.0267391304348	0.0159666666667	0.142	0.116894736842	0.15447826087	0.223166666667	0.137703703704	0.0152608695652	0.0159565217391	0.0208	0.0631052631579
CCDC163P	0.325142857143	0.142857142857	0.0166875	0.0191428571429	0.0431428571429	0.0267391304348	0.0159666666667	0.142	0.116894736842	0.15447826087	0.223166666667	0.137703703704	0.0152608695652	0.0159565217391	0.0208	0.0631052631579
AKR1A1	0.191903225806	0.139534883721	0.0345423728814	0.068125	0.0210677966102	0.0755272727273	0.0394406779661	0.177745454545	0.305884615385	0.32173015873	0.226511111111	0.280152542373	0.00654901960784	0.00763157894737	0.02985	0.0777777777778
RPS15AP10	0.8873	0.9	0.6678	0.4999	0.7665	0.66	0.3308	0.7973	0.85	0.844	0.8499	0.8626	0.383	0.3395625	0.83425	0.640166666667
CCDC17	0.859793103448	0.370375	0.232527777778	0.248827586207	0.281542857143	0.357394736842	0.133682926829	0.730689655172	0.6955	0.788655172414	0.779333333333	0.581189189189	0.0634375	0.0652258064516	0.127066666667	0.186396825397
NASP	0.240771428571	0.0909090909091	0.127541666667	0.0802873563218	0.0363333333333	0.0507282608696	0.0249310344828	0.141184782609	0.146776470588	0.140597701149	0.142045977011	0.139827586207	0.0402323232323	0.0353235294118	0.0455714285714	0.0485714285714
IPP	0.465537037037	0.446461538462	0.211560606061	0.144083333333	0.145533333333	0.134723076923	0.127281690141	0.334766666667	0.382291666667	0.333459459459	0.315686567164	0.38275	0.0783095238095	0.0676853932584	0.0820714285714	0.107717647059
TMEM69	0.0701395348837	0	0	0.0149487179487	0.00126315789474	0.0069649122807	0.00891379310345	0.00789743589744	0.016	0.00365517241379	0.00506349206349	0.0728983050847	0.00785245901639	0.0106833333333	0.0335901639344	0.0151147540984
TSPAN1	0.583285714286	NA	0.102583333333	NA	0.440272727273	0.235153846154	0.0762307692308	0.443571428571	0.325727272727	0.417923076923	0.626	0.576133333333	0.0365294117647	0.0258888888889	0.152266666667	0.171875
RAD54L	0.282575757576	0.555555555556	0.19671875	0.284111111111	0.132102040816	0.094	0.09895	0.275666666667	0.319897435897	0.292666666667	0.300684210526	0.394038461538	0.10252	0.134804347826	0.18895	0.16396969697
LRRC41	0.147523809524	0.129177419355	0.00514049586777	0.0257865168539	0.0285945945946	0.0206814159292	0.0177889908257	0.104195121951	0.0816346153846	0.102733944954	0.0627475728155	0.114853211009	0.0419847328244	0.0245317460317	0.0436825396825	0.0446475409836
UQCRH	0.199775280899	0.129177419355	0.00489763779528	0.0227227722772	0.0279230769231	0.0181983471074	0.0122991452991	0.159465909091	0.111068376068	0.119555555556	0.0973181818182	0.163435897436	0.0460583941606	0.028893129771	0.0536030534351	0.0499837398374
LURAP1	0	0	0	0.153846153846	0	0	0.00669565217391	0.0416666666667	0	0.116666666667	0	0.0537142857143	0.0285294117647	0.0493529411765	0.0361176470588	0.0485882352941
NSUN4	0.32345	0.363613636364	0.0231688311688	0.0263114754098	0.104628571429	0.0225405405405	0.0268536585366	0.352835820896	0.151759493671	0.17246835443	0.313206349206	0.326252747253	0.0638125	0.0571818181818	0.07625	0.0857321428571
LINC01398	0.125	NA	0.0195882352941	0.0751764705882	0.0392352941176	0.158765957447	0.0527916666667	0.160117647059	0.096	0.03428	0.0237586206897	0.0415882352941	0.0118	0	0.012	0.0341071428571
FAAH	0.147764705882	NA	0.11712195122	0.1125	0.0194	0.06115	0.0519361702128	0.126804878049	0.115487804878	0.0987619047619	0.12343902439	0.162951219512	0.00876315789474	0.0151944444444	0.0656	0.0116666666667
FAAHP1	NA	NA	0.488142857143	NA	0.714285714286	0.354125	0.0634285714286	0.809571428571	0	0.821428571429	0.714285714286	0.685571428571	NA	NA	NA	NA
KNCN	0.546333333333	0.333333333333	0.386	0.416666666667	0.574	0.22325	0.3845	0.666666666667	0.614	0.75	0.442	0.47675	0.1272	0.062	0.065	0.08
DMBX1	NA	NA	1	NA	NA	NA	NA	NA	NA	NA	NA	NA	NA	NA	NA	NA
MKNK1-AS1	NA	NA	NA	NA	NA	NA	NA	NA	1	NA	NA	NA	NA	0	NA	NA
MOB3C	0.6	0	0.146325581395	0.0695652173913	0.330473684211	0.11	0.0648048780488	0.0211842105263	0.0534347826087	0.12329787234	0.122441860465	0.153209302326	0.0124772727273	0.0176511627907	0.0725681818182	0.103931818182
ATPAF1	0	NA	0	0.0116279069767	0.00683720930233	0.0171860465116	0.0118604651163	0.00409302325581	0.0218139534884	0.00302325581395	0.0129302325581	0.0109069767442	0.0291754385965	0.0311052631579	0.0458245614035	0.0581228070175
EFCAB14	0	0	0	0.00972	0.00437837837838	0.00389473684211	0.00154054054054	0.0123333333333	0.0247407407407	0.00444	0.00689189189189	0.01464	0.029641509434	0.0931016949153	0.0278301886792	0.0298679245283
EFCAB14-AS1	NA	NA	NA	NA	NA	NA	NA	NA	NA	NA	NA	NA	NA	NA	NA	NA
TEX38	NA	NA	NA	NA	NA	NA	NA	NA	NA	NA	NA	NA	NA	NA	NA	NA
CYP4B1	NA	NA	NA	NA	0	0.75	0	NA	0.75	NA	NA	0	NA	NA	NA	NA
CYP4A11	NA	NA	NA	NA	NA	NA	NA	NA	NA	NA	NA	NA	NA	NA	NA	NA
CYP4X1	0.03125	0.00284615384615	0	0.245736842105	0.0490833333333	0.153588235294	0.0551538461538	NA	0.0192307692308	0.0160789473684	0.0571428571429	0.0212631578947	0.0877619047619	0.0470769230769	0.174619047619	0.0384615384615
TAL1	0	0.133333333333	0.116175	0.190580645161	0.12275	0.129476190476	0.114346938776	0	0.02635	0.0172564102564	0.0125454545455	0.00687755102041	0.0735394736842	0.0176379310345	0.05076	0.08416
PDZK1IP1	NA	NA	NA	0	NA	NA	NA	NA	NA	NA	NA	NA	0	NA	NA	0
LINC00853	0.105263157895	0.0654666666667	0.0512666666667	0.148388888889	0.0798823529412	0.0972222222222	0.03275	0.08425	0.0434666666667	0.092625	0.17565	0.175823529412	0.0588235294118	0.0619411764706	0.138529411765	0.101625
CYP4A22	NA	NA	NA	NA	NA	NA	NA	NA	0.5	0.5	NA	NA	NA	NA	NA	NA
STIL	0.30175	0.650097560976	0.123	0.114707692308	0.0739333333333	0.151224719101	0.0970595238095	0.371328947368	0.291209876543	0.405120481928	0.223962962963	0.393230769231	0.152061538462	0.092484375	0.0808636363636	0.253692307692
FOXE3	0.132428571429	NA	0.112318681319	0.0362790697674	0.0503482142857	0.245171428571	0.0468198198198	0.0503076923077	0.0169636363636	0.0871507936508	0.0822992125984	0.0329655172414	0.0182761904762	0.00932692307692	0.0282718446602	0.0120224719101
FOXD2	0.0410151515152	0.0517356321839	0.0592564102564	0.0544285714286	0.0479826086957	0.0753984375	0.0530593220339	0.0983	0.0670862068966	0.055144	0.0365625	0.0394649122807	0.00533644859813	0.005675	0.019875	0.03297
FOXD2-AS1	0.127827586207	0.188911111111	0.0793292682927	0.0952461538462	0.147109756098	0.101693181818	0.11624137931	0.149109589041	0.103540983607	0.149925925926	0.0709090909091	0.0791052631579	0.00593506493506	0.00892857142857	0.0525571428571	0.0585285714286
SLC5A9	NA	NA	NA	NA	NA	NA	NA	1	NA	NA	0	NA	NA	NA	NA	NA
BEND5	0	0	0.0334722222222	0.105611111111	0	0.15	0.00436	0	0.0210526315789	0.0108965517241	0.0257878787879	0.0509583333333	0.03254	0.0283333333333	0.0466388888889	0.0544166666667
AGBL4-IT1	NA	NA	NA	NA	NA	NA	NA	NA	NA	NA	NA	NA	NA	NA	NA	NA
DMRTA2	0	0.0967741935484	0.056568627451	0.119975	0.0452948717949	0.106647887324	0.12272972973	0.0145555555556	0.00968965517241	0.0264242424242	0.0290735294118	0.0648625	0.010196969697	0.0115616438356	0.0365471698113	0.11050877193
CDKN2C	0.000390243902439	0	0.30347761194	0.0309677419355	0.0018064516129	0.01	0.00408510638298	0	0.0104509803922	0.0154042553191	0.0172105263158	0.0134255319149	0.0388474576271	0.0344868421053	0.0479491525424	0.0876857142857
C1orf185	NA	NA	NA	NA	NA	NA	NA	NA	NA	NA	NA	NA	NA	NA	NA	NA
RNF11	0	NA	0.0588235294118	NA	0	NA	0.0294117647059	0.1	0.0357142857143	0	0	0.0605862068966	0.0260277777778	0.0101111111111	0.00138461538462	0.049
TTC39A-AS1	0.6	0.4	0.36875	0.263833333333	0.4818	0.217296296296	0.2072	0.602538461538	0.5998	0.136714285714	0.641666666667	0.373538461538	0.208428571429	0.248857142857	0.306470588235	0.110588235294
MIR761	0.8	0.6	0.727	0.5272	0.5092	0.405	0.534	0.6736	0.7916	0.7576	0.7758	0.7832	0.4886	0.5088	0.4412	0.5286
BTF3L4	0.027027027027	0	0.00527906976744	0.0325254237288	0	0.00573333333333	0.00662857142857	0.00874576271186	0.00994202898551	0.0292881355932	0.0134202898551	0.010186440678	0.00687272727273	0.00849206349206	0.0335581395349	0.0185581395349
TXNDC12	0.027027027027	0	0.00527906976744	0.0325254237288	0	0.00573333333333	0.00662857142857	0.00874576271186	0.00994202898551	0.0292881355932	0.0134202898551	0.010186440678	0.00687272727273	0.00849206349206	0.0335581395349	0.0185581395349
KTI12	0.285714285714	0.857142857143	0.0808857142857	0.0280769230769	0.0980952380952	0.0417115384615	0.0590769230769	0.104137931034	0.0996538461538	0.115403846154	0.117076923077	0.151807692308	0.0386315789474	0.0218035714286	0.0164137931034	0.0183404255319
ORC1	0.74525	0.333333333333	0.0609166666667	0.333333333333	0.0659705882353	0.113733333333	0.04668	0.64	0.0873	0.098	0.230769230769	0.130875	0.58325	0.40625	0	0.111166666667
PRPF38A	0.74525	0.333333333333	0.0609166666667	0.333333333333	0.0659705882353	0.113733333333	0.04668	0.64	0.0873	0.098	0.230769230769	0.130875	0.58325	0.40625	0	0.111166666667
GPX7	0.148148148148	NA	0.114794871795	0.00869565217391	0.0650869565217	0.0665263157895	0.101113207547	0.0810810810811	0.05296	0.088225	0.0275238095238	0.168342105263	0.0496862745098	0.0472830188679	0.0832653061224	0.1274
COA7	0.202318181818	0.543285714286	0.105941176471	0.1095	0.07856	0.185711111111	0.0656052631579	0.171842105263	0.175236842105	0.451171428571	0.271904761905	0.333379310345	0.0455454545455	0.0411136363636	0.0384347826087	0.114977272727
FAM159A	0.0433333333333	NA	0.0368596491228	0.0497543859649	0.064649122807	0.128887323944	0.0360701754386	0.0626315789474	0.028649122807	0.0360350877193	0.0321639344262	0.0363684210526	0.0120877192982	0.0102807017544	0.0272807017544	0.0244545454545
ECHDC2	0	NA	0	NA	0	0	0.015625	0	1	0.22668	0.25	0.120689655172	0.00313636363636	0.00145454545455	0.00663636363636	0
PODN	0.00905882352941	0	0.0511777777778	0.039	0.107240963855	0.0925943396226	0.115223404255	0.0456290322581	0.0343088235294	0.0548253968254	0.0425348837209	0.0532790697674	0.0309213483146	0.0230786516854	0.115833333333	0.116047619048
SLC1A7	NA	0.555555555556	0.320777777778	0.472222222222	0.437210526316	0.6231	0.447578947368	0.866555555556	0.851888888889	0.763894736842	0.744222222222	0.756631578947	0	0.0763333333333	0.0463333333333	0.508333333333
LOC100507564	0.264171428571	0.4265	0.0333111111111	0.0464698795181	0.0775180722892	0.0640394736842	0.0408313253012	0.267215686275	0.213045977011	0.200746987952	0.185765432099	0.221879518072	0.0135	0.0174743589744	0.010578125	0.0415769230769
C1orf123	0.666666666667	NA	0	0.0625	0.0555555555556	0.175473684211	0	0.666666666667	0.666666666667	0.885375	0	0.20778125	0.272727272727	0	0	NA
MAGOH	0.264171428571	0.4265	0.0333111111111	0.0464698795181	0.0775180722892	0.0640394736842	0.0408313253012	0.267215686275	0.213045977011	0.200746987952	0.185765432099	0.221879518072	0.0135	0.0174743589744	0.010578125	0.0415769230769
CPT2	0.166666666667	NA	0.0439444444444	0.0497222222222	0.150952380952	0.0586666666667	0.00680952380952	0.111111111111	0.0280740740741	0.0666666666667	0.0204358974359	0.064	0.0195555555556	0.0251666666667	0.00676666666667	0.021
DMRTB1	0.801166666667	0.809523809524	0.426581395349	0.310694444444	0.270287671233	0.4915	0.448080645161	0.860224137931	0.821490196078	0.8915375	0.82352	0.790942028986	0.144676923077	0.0340350877193	0.141678571429	0.193
SLC25A3P1	0.9	0.8701	0.630304347826	0.842340909091	0.489651162791	0.626238095238	0.686568181818	0.91	0.922318181818	0.906340909091	0.9155	0.863931818182	0.044	0.0228548387097	0.123790322581	0.156921052632
DIO1	NA	NA	0.6755	0.566666666667	0.296333333333	0.4058125	0.2917	0.666666666667	0.843142857143	0.5799	0.7395	0.777714285714	0	0	0.1	0.166666666667
YIPF1	NA	NA	NA	NA	NA	0	NA	NA	0	NA	NA	NA	0.0921	0.0951	0.181818181818	0.1
LRRC42	0.0889117647059	0.833333333333	0.0890512820513	0.078125	0.0725641025641	0.10085	0.0421355932203	0.15625	0.0638641975309	0.0966346153846	0.118796610169	0.109090909091	0.0679139784946	0.0374838709677	0.0774302325581	0.0563372093023
TMEM59	0	0	0	0.00695833333333	0.0194516129032	0.00174468085106	0.00678947368421	0	0.0164210526316	0.0170526315789	0.0234	0.174666666667	0.0135769230769	0.0141153846154	0.0570869565217	0
LDLRAD1	0.723857142857	0.333333333333	0.256230769231	0.525	0.404	0.303769230769	0.2534375	0.421545454545	0.658357142857	0.618	0.679076923077	0.5109	0.0696	0.0278	0.142857142857	0.277666666667
MIR4781	0	0	0	0.00695833333333	0.0194516129032	0.00174468085106	0.00678947368421	0	0.0164210526316	0.0170526315789	0.0234	0.174666666667	0.0135769230769	0.0141153846154	0.0570869565217	0
CDCP2	0.492714285714	0.583333333333	0.4018	0.547642857143	0.437333333333	0.292833333333	0.464588235294	0.669533333333	0.706352941176	0.617684210526	0.687058823529	0.620066666667	0.16980952381	0.0987619047619	0.159125	0.228181818182
MRPL37	0.696333333333	0.827	0.215529411765	0.6501	0.126916666667	0.140857142857	0.339666666667	0.754583333333	0.34532	0.527631578947	0.6883	0.722	0.146473684211	0.1462	0.104	0.28055
SSBP3-AS1	NA	0.814777777778	0.501384615385	0	0.297785714286	0.462777777778	0.474	0.719777777778	0.873	0.707266666667	0.774285714286	0.827555555556	0.498	0.406846153846	0.603333333333	0.500230769231
FAM151A	0.534285714286	0.540125	0.507944444444	0.197916666667	0.0603846153846	0.281736842105	0.09375	0.622583333333	0.831833333333	0.7556	0.515083333333	0.777	0	0	0.042625	0.104125
MROH7	0	NA	0.1125	NA	0.6	0.16	0.08325	0.666666666667	0.8	0.08575	0.429	0.6185	0	0	0	0
C1orf177	NA	NA	0.633	0.305333333333	0.577333333333	0.4375	0.146705882353	0.766666666667	0.898148148148	0.888916666667	0.7564	0.83775	0.213	0.318083333333	0.02775	0.0889166666667
TTC4	0.344870967742	0.0605909090909	0.288405405405	0.254294117647	0.0886857142857	0.174707317073	0.151184210526	0.156868421053	0.330029411765	0.405473684211	0.384914285714	0.361131578947	0.0322432432432	0.0302972972973	0.0786363636364	0.0389333333333
TTC22	0.402228070175	NA	0.173935897436	0.0752619047619	0.364837837838	0.200128205128	0.111818181818	0.421196428571	0.593523809524	0.398012658228	0.509242424242	0.215371794872	0.0100508474576	0.0133220338983	0.0652203389831	0.0875862068966
PARS2	0	0	0.013	0.025	0	0	0.00505555555556	NA	0.00625	0.0129782608696	0.00194285714286	0.0933333333333	0.00566666666667	0.00904166666667	0.0077	0
DHCR24	0	0.00129166666667	0.0307307692308	0.001925	0	0.0258604651163	0.00787356321839	0	0.00743333333333	0.0454545454545	0.0049375	0.0125	0.00431914893617	0.004125	0.00913043478261	0.101173913043
PCSK9	0.0932456140351	0.0463846153846	0.182796875	0.225	0.203136986301	0.2518	0.327405063291	0.0667547169811	0.126140350877	0.111561403509	0.106428571429	0.0831975308642	0.14777	0.35	0.2245	0.340557142857
BSND	0.123529411765	0	0.124219512195	0.0324324324324	0.0804651162791	0.232540540541	0.089027027027	0.22165	0.319512195122	0.253658536585	0.362733333333	0.234609756098	0.418368421053	0.416473684211	0.340184210526	0.157105263158
TMEM61	0.363625	0.53488372093	0.297934065934	0.217851851852	0.227150943396	0.238796875	0.138186440678	0.25650877193	0.323283333333	0.344491803279	0.26252173913	0.311835051546	0.0318658536585	0.0190609756098	0.0910192307692	0.0981764705882
LOC100507634	0.000547169811321	0.011	0.0031746031746	0	0	0.0129032258065	0.00881818181818	0	0.012	0.00662711864407	0.0100677966102	0.0115490196078	0.004640625	0.0059375	0.036393442623	0.0233333333333
MIR4422	0.75	0.655	0.55775	0.75	0.388	0.2448	0.562	0.71875	0.5	0.7	0.725	0.65375	0.625	0.8624	0.78	0.916666666667
C8A	NA	NA	NA	NA	NA	NA	NA	NA	NA	NA	NA	NA	NA	NA	NA	NA
TACSTD2	0.635310344828	0.875	0.143551724138	0.0229591836735	0.214352941176	0.0650394736842	0.0852950819672	0.285559322034	0.183833333333	0.320732142857	0.269294117647	0.780304347826	0.0212222222222	0.0281139240506	0.0211612903226	0.0602307692308
MYSM1	0.393636363636	0	0.0555555555556	0.0710303030303	0.0830606060606	0.06775	0.0197575757576	0.296424242424	0.307363636364	0.279606060606	0.269424242424	0.282444444444	0.0533414634146	0.107888888889	0.0274615384615	0.1394
JUN	0.0164366197183	0	0.0342977099237	0.0328811881188	0.0381700680272	0.0367096774194	0.0233161764706	0.00755	0.0219147286822	0.0152426470588	0.0198255033557	0.0365138888889	0.0192857142857	0.022768707483	0.030017699115	0.065192
LINC01135	0.019131147541	0	0.0292727272727	0.0390125	0.0181913043478	0.0374396551724	0.0265391304348	0.0102372881356	0.0209814814815	0.0127391304348	0.0192543859649	0.0373451327434	0.0221228070175	0.0255087719298	0.036825	0.0767173913043
HSD52	NA	NA	NA	NA	NA	NA	NA	NA	0	NA	0	NA	NA	NA	NA	NA
MIR4711	NA	NA	NA	NA	NA	0.4	NA	NA	0.4	NA	0.75	NA	NA	NA	NA	0
LOC101926944	NA	NA	NA	NA	NA	NA	0	NA	NA	NA	0	NA	NA	NA	NA	NA
CYP2J2	0.146142857143	0	0.0207333333333	0.0340909090909	0.0694285714286	0.0321538461538	0.0574375	0.0159333333333	0.39	0.0603333333333	0.320222222222	0.0552666666667	0.345571428571	0.464857142857	0.233285714286	0.209142857143
C1orf87	0.7142	NA	0.226588235294	0.2568	0.4522	0.0953333333333	0.0373333333333	0.326857142857	0.6564	0.206461538462	0.726	0.6684	0.00992307692308	0.0190769230769	0.0290769230769	0.0716923076923
NFIA-AS2	NA	NA	NA	NA	NA	NA	NA	NA	NA	NA	NA	NA	NA	NA	NA	NA
NFIA-AS1	NA	NA	NA	NA	NA	NA	NA	NA	NA	NA	NA	NA	NA	NA	NA	NA
MGC34796	0.943538461538	NA	0.634195121951	0.769230769231	0.580461538462	0.688829268293	0.552804878049	0.870414634146	0.917853658537	0.896926829268	0.854268292683	0.871634146341	0.0307777777778	0.0476818181818	NA	0.075
TM2D1	NA	NA	NA	NA	NA	0.333307692308	0.166666666667	NA	NA	NA	NA	NA	0.1892	0.212214285714	0.2072	0.245733333333
L1TD1	0.31716	0.584724137931	0.0109189189189	0.0116785714286	0.0783829787234	0.0593720930233	0.0146904761905	0.0970540540541	0.036	0.06235	0.0659459459459	0.0541224489796	0.0536666666667	0.0423666666667	0.0134666666667	0.00815384615385
ANGPTL3	NA	NA	NA	NA	NA	NA	NA	NA	NA	NA	NA	NA	NA	NA	NA	NA
FOXD3	0.0290340909091	0.15	0.00903305785124	0.03055	0.0115384615385	0.00428181818182	0.0114962406015	0.0102903225806	0.0121888888889	0.00782142857143	0.0211095890411	0.0151013513514	0.0238826530612	0.0295330188679	0.0482605633803	0.0536126760563
MIR6068	0	0.0383333333333	0.0377777777778	0.103222222222	0.124608695652	0.014	0.0305	0.00817391304348	0.0103214285714	0.00825	0.0285555555556	0.0866111111111	0.01290625	0.0126875	0.0504090909091	0.0936818181818
FOXD3-AS1	0.0290340909091	0.2	0.00984684684685	0.031914893617	0.0115384615385	0.00506451612903	0.00763865546218	0.0102972972973	0.0106111111111	0.00847741935484	0.0280181818182	0.0149264705882	0.0253043478261	0.031305	0.0511769230769	0.0507230769231
ALG6	NA	NA	0	NA	0.125	0	0.03	NA	0	0.00795238095238	0.030303030303	0.00571428571429	0.0105263157895	0.0277777777778	0.0625	NA
EFCAB7	NA	0	0	0	0	0.00584615384615	0.0127647058824	0.00155555555556	0.00266666666667	0.00915384615385	0.0102222222222	0.00577777777778	0.0123333333333	0.0158888888889	0	0
DLEU2L	NA	NA	NA	NA	NA	NA	NA	NA	NA	NA	NA	NA	NA	NA	NA	NA
ROR1-AS1	NA	NA	0	NA	NA	0	NA	NA	NA	NA	NA	NA	NA	NA	NA	NA
UBE2U	0.855333333333	0.9625	0.296	0.158333333333	0.426466666667	0.171166666667	0.389533333333	0.729533333333	0.709888888889	0.825	0.847444444444	0.819533333333	0.0326666666667	0.0202666666667	0.0698666666667	0.0558
MIR4794	NA	NA	NA	NA	NA	NA	NA	NA	NA	NA	NA	NA	NA	NA	NA	NA
MIR3671	NA	NA	0.5	NA	0.666666666667	0.416666666667	0.25	0.666666666667	0.666666666667	0.708333333333	0.833333333333	0.545333333333	NA	0	NA	NA
MIR101-1	NA	NA	0.5	NA	0.666666666667	0.416666666667	0.25	0.666666666667	0.666666666667	0.708333333333	0.833333333333	0.545333333333	NA	0	NA	NA
LINC01359	0.090875	NA	0.0423529411765	0.125	0.0914705882353	0.1206	0.0393571428571	0	0.017875	0.00822222222222	0.039625	0.0189285714286	0.153846153846	0.0012	0.09375	0.157894736842
LEPROT	NA	0	0.015625	0.0666666666667	0	0	0.00441176470588	0	0	0.00326470588235	0.0444210526316	0.00394117647059	0	0.0113636363636	0.00783333333333	0.02085
LOC101927139	NA	NA	NA	NA	NA	NA	NA	NA	NA	NA	NA	NA	NA	NA	NA	NA
MIR3117	NA	NA	NA	NA	NA	NA	NA	NA	NA	NA	NA	NA	NA	NA	NA	NA
INSL5	NA	NA	NA	NA	NA	NA	NA	NA	NA	NA	NA	NA	NA	NA	NA	NA
MIER1	0.000566666666667	0	0.00394117647059	0.00558333333333	0.00245901639344	0.00586764705882	0.0112950819672	0	0.00775555555556	0.00525	0.0254098360656	0.023	0.0135254237288	0.0305666666667	0.00894545454545	0.0117234042553
C1orf141	0.602555555556	0.888888888889	0.15355	0.596	0.207181818182	0.219452380952	0.128404761905	0.574833333333	0.535594594595	0.4866	0.383904761905	0.4634	0.0392222222222	0.0225555555556	0.106956521739	0.121888888889
IL12RB2	0.675523809524	0.593461538462	0.589958333333	0.338095238095	0.379173913043	0.353707317073	0.299538461538	0.574904761905	0.57119047619	0.653923076923	0.518952380952	0.301675	0.192388888889	0.250918918919	0.320285714286	0.338942857143
GADD45A	0.02708	0	0.0107319587629	0	0	0.0029375	0.0160337078652	0.0254772727273	0.0325526315789	0.0128762886598	0.0299186046512	0.0382840909091	0.0123398058252	0.0118383838384	0.0102183908046	0.00722727272727
DIRAS3	0.833333333333	NA	0.0914444444444	0.466666666667	0.39025	0.210214285714	0.0881428571429	0.739444444444	0.734	0.22065	0.656333333333	0.341333333333	0.423	0.344333333333	0.25	0.277666666667
MIR1262	NA	NA	NA	NA	NA	NA	NA	NA	NA	NA	NA	NA	NA	NA	NA	NA
RPE65	NA	NA	NA	NA	NA	0	NA	NA	NA	NA	NA	1	NA	NA	NA	NA
DEPDC1-AS1	0	NA	0	0	0	0	0.0143	0	0	0.153846153846	0	0.0091	0.0326086956522	0.00360869565217	NA	NA
SRSF11	NA	NA	NA	NA	0	0	0.0666666666667	NA	NA	0.5	NA	NA	NA	NA	NA	NA
CTH	NA	NA	NA	NA	0	0	0	NA	NA	0	NA	NA	NA	NA	NA	NA
HHLA3	0.0333333333333	0.25	0	0.0170731707317	0.002390625	0.03304	0.00550724637681	0	0.0406417910448	0.0608405797101	0.0641323529412	0.008796875	0.0369	0.00511428571429	0.0167708333333	0.0142291666667
ZRANB2	0.0282666666667	0	0	0.0642857142857	0.0104166666667	0.0035	0.0127333333333	0.00873333333333	0.0210666666667	0.0224666666667	0.00716666666667	0.0190416666667	0.0042	0.00546666666667	0.0139583333333	0.01248
MIR186	NA	NA	NA	NA	NA	NA	NA	NA	NA	NA	NA	NA	NA	NA	NA	NA
ZRANB2-AS1	0.657	0.624848484848	0.0793149606299	0.142472972973	0.109055555556	0.0636230769231	0.0767251908397	0.179651162791	0.180280701754	0.172230215827	0.158870229008	0.214575757576	0.0638016528926	0.0917264957265	0.15359375	0.155255102041
NEGR1-IT1	NA	NA	NA	NA	NA	1	NA	NA	NA	NA	NA	NA	NA	NA	NA	NA
FPGT	0.1374	0	0	0.00546153846154	0	0.164923076923	0.0102307692308	0.0384615384615	0.165307692308	0.131384615385	0.257307692308	0.0848461538462	0.0469130434783	0.00195454545455	0.0518260869565	0.0686
ERICH3-AS1	NA	NA	NA	NA	NA	NA	NA	NA	NA	NA	NA	NA	NA	NA	NA	NA
TYW3	NA	NA	0	0	0	0	0	0	0	0	0	0	0.0105454545455	0.0149090909091	0.0226363636364	0.0403636363636
CRYZ	NA	NA	0	0	0	0	0	0	0	0	0	0	0.0105454545455	0.0149090909091	0.0226363636364	0.0403636363636
LHX8	0	0.129512195122	0.026649122807	0.0924912280702	0.0668833333333	0.0553076923077	0.0162444444444	0	0.023140625	0.0203012048193	0.0476296296296	0.0183157894737	0.0521492537313	0.0490666666667	0.092	0.125119047619
SNORD45A	0	NA	0	NA	0	0	0	0	0	0.0128076923077	NA	0.0135769230769	0.1334	0.111111111111	0.33325	0.29175
ACADM	0	0.000772727272727	0.00280392156863	0	0.00492156862745	0.00939215686275	0.00921568627451	0.0165490196078	0.0127450980392	0.0362549019608	0.00819607843137	0.00998039215686	0.0142745098039	0.0203333333333	0.0114680851064	0.0170425531915
SNORD45B	0	NA	0	NA	0	0	0	NA	NA	0	NA	0.118	0	0	NA	NA
RABGGTB	0.456470588235	0.8	0	0.02625	0.0047	0.00885714285714	0.00618518518519	0.097125	0.24737037037	0.247648648649	0.758090909091	0.213648648649	0.0958333333333	0.0705882352941	0.12475	0.13425
SNORD45C	0.456470588235	0.8	0	0.02625	0.0047	0.00885714285714	0.00618518518519	0.097125	0.24737037037	0.247648648649	0.758090909091	0.213648648649	0.0958333333333	0.0705882352941	0.12475	0.13425
ASB17	NA	NA	NA	NA	NA	0	NA	NA	0.5	0	NA	NA	NA	NA	NA	NA
MIR7156	NA	NA	NA	NA	NA	NA	NA	NA	NA	NA	NA	NA	NA	NA	NA	NA
USP33	0.0230769230769	0	0	0.0135	0.00283333333333	0.0514736842105	0.00272916666667	0	0.0090625	0.00645833333333	0.0475087719298	0.0106458333333	0.0696933333333	0.0192058823529	0.0515942028986	0.0304558823529
NEXN-AS1	0.0186	0	0.0238666666667	0.0641363636364	0.0208	0.0652093023256	0.0789565217391	0.02145	0.0311860465116	0.0331627906977	0.0146976744186	0.0334888888889	0.0419482758621	0.0443793103448	0.106	0.0824864864865
DNAJB4	NA	NA	NA	NA	NA	NA	1	NA	NA	NA	NA	NA	NA	NA	NA	NA
FUBP1	0.0138846153846	0.35	0	0	0.00769230769231	0.00357692307692	0.00685714285714	0.0418918918919	0.0360434782609	0.0377692307692	0.0240540540541	0.188	0.00891891891892	0.0140540540541	0.0110540540541	0.0128378378378
PTGFR	NA	0	0.0092	0.4	0.188318181818	0.235863636364	0.165863636364	0.259636363636	0.311608695652	0.245	0.1875	0.0327586206897	0.013724137931	0.0207931034483	0.0422857142857	0.0544642857143
IFI44	NA	NA	0	NA	0.25	NA	0.1875	NA	0.833333333333	0.75	NA	0.45	NA	NA	NA	NA
IFI44L	NA	NA	NA	NA	NA	NA	NA	NA	NA	NA	NA	NA	NA	NA	NA	NA
LINC01361	NA	NA	NA	NA	NA	NA	NA	NA	NA	NA	NA	NA	NA	NA	NA	NA
DNASE2B	NA	NA	NA	NA	NA	0	NA	NA	NA	NA	NA	NA	NA	NA	NA	NA
UOX	NA	NA	NA	NA	NA	0	NA	NA	NA	NA	NA	NA	NA	NA	NA	NA
GNG5	0.00198611111111	0.0271794871795	0.001046875	0.0212765957447	0	0.016038961039	0.0040625	0.00114925373134	0.0093829787234	0.00523469387755	0.00290625	0.0196233766234	0.0353580246914	0.0328271604938	0.0220454545455	0.012987654321
CTBS	NA	NA	0.5	NA	NA	0.0384615384615	0	NA	0.0714285714286	0.0625	NA	0.0237857142857	0	0	0.0625	0.0185
RPF1	NA	0	0.00769230769231	0.0227272727273	0	0.0357142857143	0	0	0.00909090909091	0.00548717948718	0.0161818181818	0.00504545454545	0.0477083333333	0.0428333333333	0.0432916666667	0.163714285714
SSX2IP	0.111111111111	0	0.0640243902439	0	0.113636363636	0	0.0044347826087	0.00160869565217	0.056925	0.0341692307692	0.0273846153846	0.00973913043478	0.0646341463415	0.0503875	0.0461234567901	0.0479135802469
C1orf180	NA	NA	NA	NA	NA	NA	NA	NA	NA	NA	NA	NA	NA	NA	NA	NA
MCOLN3	0.0850408163265	0.392111111111	0.0967391304348	0.191068181818	0.0430444444444	0.0716	0.0812181818182	0.0381111111111	0.105208333333	0.0454444444444	0.0477948717949	0.0472156862745	0.0284305555556	0.019625	0.0391408450704	0.0558194444444
SYDE2	0	NA	0	0.00642307692308	0	0	0.00746753246753	0.0217391304348	0.0029375	0.00255555555556	0.00811111111111	0.00608333333333	0.00713095238095	0.0086	0.01	0.0121030927835
MIR4423	NA	NA	NA	NA	NA	NA	NA	NA	NA	NA	NA	NA	NA	NA	NA	NA
BCL10	0.567333333333	NA	0.0384285714286	0	0.0508611111111	0.00555555555556	0.0285	0.0555555555556	0.0802222222222	0.0655277777778	0	0.0646585365854	0.00828571428571	0.00667346938776	0.00804081632653	0.00782978723404
LOC646626	NA	NA	0	0	0.007	0	0.0109090909091	0	0.0231212121212	0.00909090909091	0	0.0217894736842	0.00828571428571	0.00667346938776	0.00804081632653	0.00782978723404
CYR61	0	0.04	0.178045454545	0	0.0381875	0.0392542372881	0.0190428571429	0	0.114285714286	0.132447368421	0.179224489796	0.0696862745098	0.0142777777778	0.0187592592593	0.0132368421053	0.015125
ZNHIT6	0	NA	0	0	0	0.00311764705882	0.003625	0	0.0353	0.18025	0.04175	0.3608125	0.00745	0.0022	0.074	0.0233076923077
ODF2L	0.269857142857	0.424363636364	0.000558823529412	0.0343235294118	0.1388	0.212058823529	0.0608285714286	0.21875	0.34296	0.262461538462	0.388666666667	0.285514285714	0.0841818181818	0.21819047619	0.056619047619	0.05005
MIR7856	NA	NA	NA	NA	NA	NA	NA	NA	NA	NA	NA	NA	NA	NA	NA	NA
CLCA1	NA	NA	NA	NA	NA	NA	NA	NA	NA	NA	NA	NA	NA	NA	NA	NA
CLCA3P	NA	NA	NA	NA	NA	NA	NA	NA	NA	NA	NA	NA	NA	NA	NA	NA
SH3GLB1	0.172413793103	0	0.0138888888889	0.0104838709677	0.00291935483871	0.0377564102564	0.00809677419355	0.0267051282051	0.0388125	0.00795238095238	0.0116774193548	0.0119032258065	0.0538518518519	0.0282330097087	0.0343086419753	0.0158765432099
SEP15	0	0.000291666666667	0.00108333333333	0.0125	0.00531944444444	0.00916455696203	0.00305555555556	0.000423728813559	0.0110555555556	0.00482926829268	0.00862666666667	0.0148888888889	0.00248571428571	0.0117714285714	0.00858571428571	0.0375
LINC01140	NA	NA	NA	NA	NA	0.214285714286	NA	NA	1	1	NA	NA	NA	NA	NA	NA
LMO4	0	0	0.00333333333333	0	0.00268	0.0152820512821	0.0106153846154	0.000830188679245	0.00823529411765	0.0184754098361	0.0176346153846	0.00885245901639	0.00981481481481	0.00940740740741	0.0318333333333	0.0195098039216
LINC01364	0.766764705882	0.641	0.402076923077	0.530166666667	0.592142857143	0.451466666667	0.1895	0.699307692308	0.43765	0.714411764706	0.697583333333	0.747	0.0236923076923	0.0151666666667	0	0.166666666667
GTF2B	0.777777777778	NA	0.0222222222222	0.413333333333	0.0444444444444	0	0.03125	NA	0.37037037037	0.8566	0.365909090909	0.403230769231	0.076	0.0465384615385	0.0678888888889	0.0858888888889
CCBL2	0.115771428571	0.238904761905	0.0909743589744	0.0680212765957	0.0574468085106	0.0400512820513	0.0764230769231	0.0829555555556	0.256959183673	0.120871794872	0.0764042553191	0.0861063829787	0.182563636364	0.0971739130435	0.0951891891892	0.153260869565
GBP3	NA	NA	NA	NA	NA	NA	NA	NA	NA	NA	NA	NA	NA	NA	NA	NA
RBMXL1	0.115771428571	0.238904761905	0.0909743589744	0.0680212765957	0.0574468085106	0.0400512820513	0.0764230769231	0.0829555555556	0.256959183673	0.120871794872	0.0764042553191	0.0861063829787	0.182563636364	0.0971739130435	0.0951891891892	0.153260869565
GBP7	NA	NA	NA	NA	0	0	NA	NA	0.625	NA	NA	NA	NA	NA	NA	NA
GBP2	NA	NA	NA	NA	NA	NA	NA	NA	NA	NA	NA	NA	NA	NA	NA	NA
GBP5	0.6945	NA	0.502444444444	0.6429	0.337272727273	0.590333333333	0.496727272727	0.546111111111	0.768090909091	0.720333333333	0.829454545455	0.856545454545	0.476928571429	0.56025	0.349166666667	0.264909090909
LOC729930	NA	NA	NA	NA	NA	NA	NA	NA	NA	NA	NA	NA	NA	NA	NA	NA
GBP1P1	NA	NA	NA	NA	NA	NA	NA	NA	NA	NA	NA	NA	NA	NA	NA	NA
GBP6	0.666666666667	0.666666666667	0.368	0.402	0.653142857143	0.506428571429	0.289285714286	0.308714285714	0.505142857143	0.569571428571	0.601714285714	0.654142857143	0.0392857142857	0.0185714285714	0.374	0.433285714286
FLJ27354	0	NA	0.0242424242424	0.0457142857143	0.00553448275862	0.017619047619	0.01396	0.00251515151515	0.0277727272727	0.00875362318841	0.0235909090909	0.0230655737705	0.0112028985507	0.0151014492754	0.0803777777778	0.0577638888889
GEMIN8P4	0.236842105263	NA	0.0239830508475	0.0655254237288	0.0869411764706	0.0115593220339	0.00550847457627	0.161822580645	0.149559322034	0.144322033898	0.155288135593	0.180435483871	0.0212711864407	0.0202881355932	0.0163466666667	0.00165517241379
ZNF326	0.236842105263	NA	0.0239830508475	0.0655254237288	0.0869411764706	0.0115593220339	0.00550847457627	0.161822580645	0.149559322034	0.144322033898	0.155288135593	0.180435483871	0.0212711864407	0.0202881355932	0.0163466666667	0.00165517241379
BARHL2	0	0	0.0155847457627	0	0.00638260869565	0.0100212765957	0.0209473684211	0.0138888888889	0.00659375	0.01225	0.0118269230769	0.00662765957447	0.0205108695652	0.00926	0.011431372549	0.0412173913043
ZNF644	0.00134615384615	0.1	0.00665306122449	0.012511627907	0.003	0.0239583333333	0.0229811320755	0.0107419354839	0.0720344827586	0.00711111111111	0.0542068965517	0.00521212121212	0.0417627118644	0.0610847457627	0.016	0.00823076923077
CDC7	0.153846153846	0	0	0	0	0.0357272727273	0.0138	0	0	0.114222222222	0.00792857142857	0.0458333333333	0	0.0323636363636	0.0302727272727	0
BRDT	NA	NA	0.115913043478	NA	0.0434782608696	0.1611	0.0702647058824	0.7265625	0.314285714286	0.727941176471	0.357142857143	0.755518518519	0	0.0588235294118	0.079625	0
EPHX4	NA	0.0643125	0.02676	0.0543913043478	0.0282	0.104283333333	0.0815172413793	0	0.0239487179487	0.103	0.0108888888889	0.0331333333333	0.0193111111111	0.0209302325581	0.0559791666667	0.0144418604651
BTBD8	NA	NA	0.0285714285714	0	0.178571428571	0.0888888888889	0	0	0.259259259259	0.117647058824	0	0.01665	0.00556	0.02536	0.1385	0.00894117647059
KIAA1107	NA	NA	NA	NA	NA	NA	NA	NA	NA	NA	NA	NA	NA	NA	NA	NA
SETSIP	NA	NA	NA	NA	NA	NA	NA	NA	NA	NA	NA	NA	NA	NA	NA	NA
GLMN	NA	NA	0	0	NA	0.0098275862069	0.007875	0	0	0.019975	0.007	0.0101	0.0115238095238	0.0112380952381	0	0.00952380952381
C1orf146	0.9295	0.615384615385	0.418974358974	0.477409090909	0.53915625	0.22109375	0.29409375	0.790772727273	0.825318181818	0.881621621622	0.901954545455	0.79721875	0.0558064516129	0.0357727272727	0.110909090909	0.0623636363636
GFI1	0.006	0.0491803278689	0.0499651162791	0.0470789473684	0.00627083333333	0.0609236641221	0.0165576923077	0.0193870967742	0.0215784313725	0.0211717171717	0.0199745762712	0.0209418604651	0.0124121621622	0.0165	0.034198019802	0.0414074074074
SNORD21	NA	NA	NA	NA	NA	NA	NA	NA	NA	NA	NA	NA	NA	NA	NA	NA
RPL5	0.28171875	0	0.1135	0.130833333333	0.100290909091	0.125254237288	0.121944444444	0.178314814815	0.193222222222	0.179454545455	0.176909090909	0.171722222222	0.00928571428571	0.0122142857143	0.0730535714286	0.0717142857143
SNORA66	NA	NA	NA	NA	NA	NA	NA	NA	NA	NA	NA	NA	NA	NA	NA	NA
TMED5	NA	0.8	0.0045	0.01353125	0.0615223880597	0.0717671232877	0.0515254237288	0.129321428571	0.100981818182	0.191677966102	0.19325	0.0821666666667	0.103684210526	0.0254237288136	0.155238095238	0.0421290322581
DR1	0	0.000377049180328	0.00539240506329	0.00664705882353	0.0068085106383	0.0268	0.0173648648649	0.00469047619048	0.0199117647059	0.00164444444444	0.006475	0.0115319148936	0.03365	0.040225	0.012976744186	0.0147
LOC100131564	0	0.000377049180328	0.00539240506329	0.00664705882353	0.0068085106383	0.0268	0.0173648648649	0.00469047619048	0.0199117647059	0.00164444444444	0.006475	0.0115319148936	0.03365	0.040225	0.012976744186	0.0147
LOC100129046	NA	NA	NA	NA	0.333333333333	0	0.333333333333	NA	NA	1	0.666666666667	0.666666666667	NA	NA	NA	NA
DNTTIP2	0.818181818182	NA	0.00528571428571	0.142857142857	0.0716363636364	0.03196	0.0211212121212	0.30303030303	0.235351351351	0.23972972973	0.439571428571	0.269242424242	0.0711794871795	0.056525	0.029	0.0113
MIR760	0	0.00215384615385	0.00677142857143	0.00166279069767	0.00925961538462	0.017792	0.00971698113208	0.01	0.0196097560976	0.0143904761905	0.0134166666667	0.00740909090909	0.011603960396	0.0141666666667	0.066931372549	0.0191145833333
ARHGAP29	0.15	NA	0.0271	0	0.066675	0.018	0.015475	0.062525	0.037025	0.114125	0.0747659574468	0.0659	0.0270307692308	0.0366153846154	0.0548421052632	0.0415862068966
F3	0	0	0.0257727272727	0.145136363636	0.0268709677419	0.0241304347826	0.016	0	0.0658979591837	0.00977419354839	0.0334090909091	0.0144545454545	0.003875	0.0031	0.0272903225806	0.0595483870968
CNN3	0.0399787234043	NA	0.0199189189189	0.0265957446809	0.0308783783784	0.0437875	0.0212345679012	0.0282837837838	0.0185555555556	0.0253108108108	0.0236081081081	0.0247671232877	0.0317899159664	0.0300420168067	0.0313271028037	0.0557196261682
ALG14	0	0	0.000954545454545	0.115481481481	0.0054347826087	0.066	0.00639130434783	0.013	0.0148695652174	0.00659090909091	0.0841481481481	0.0157826086957	0.0551818181818	0.0663181818182	0.0112727272727	0.0172727272727
TMEM56	NA	NA	NA	NA	NA	NA	0.4	NA	NA	NA	NA	NA	0.236384615385	0.212076923077	0.297	0.296846153846
RWDD3	0.180038461538	0.154863636364	0.130107692308	0.091847826087	0.120203125	0.0799253731343	0.158180327869	0.153825396825	0.258166666667	0.195924242424	0.168820224719	0.1721875	0.0999838709677	0.08675	0.196576271186	0.239971428571
LOC100996635	NA	NA	NA	NA	NA	NA	NA	NA	NA	NA	NA	NA	NA	NA	NA	NA
DPYD-AS2	NA	NA	NA	NA	NA	NA	NA	NA	NA	NA	NA	NA	NA	NA	NA	NA
MIR137	0	0.111111111111	0.111111111111	0	0.0151363636364	0.176470588235	0.0952380952381	0	0	0.0434782608696	NA	NA	0.00377777777778	0.00466666666667	0	0.0481111111111
MIR137HG	NA	NA	NA	NA	NA	NA	NA	NA	NA	NA	NA	NA	NA	NA	NA	NA
MIR2682	0	0.111111111111	0.111111111111	0	0.0151363636364	0.176470588235	0.0952380952381	0	0	0.0434782608696	NA	NA	0.00377777777778	0.00466666666667	0	0.0481111111111
LPPR5	0.130434782609	NA	0.0872	0.0291739130435	0.0314285714286	0.159115384615	0.108558139535	0	0.00482926829268	0.0120491803279	0.0105238095238	0.0225423728814	0.0710714285714	0.0981538461538	0.142037735849	0.0863432835821
MIR548D1	NA	NA	NA	NA	NA	NA	NA	NA	NA	NA	NA	NA	NA	NA	NA	NA
FRRS1	0.758606060606	0.799	0.271538461538	0.23352	0.160025	0.2182	0.126	0.415153846154	0.529558823529	0.563846153846	0.58009375	0.804757575758	0.0542	0.0544615384615	0.00819047619048	0.0748387096774
MIR548AA1	NA	NA	NA	NA	NA	NA	NA	NA	NA	NA	NA	NA	NA	NA	NA	NA
AGL	NA	NA	0.125	NA	NA	0	0	NA	NA	NA	0.25	0.25	0	NA	NA	NA
SLC35A3	0.318181818182	0	0.0853571428571	0	0.193121212121	0.117941176471	0.0221363636364	0.226866666667	0.865625	0.280828571429	0.346730769231	0.440964285714	0.113326086957	0.059125	0.17264	0.185352941176
SASS6	0	0	0	0.00742222222222	0	0.00416	0.00124	0	0.00716666666667	0	0.00131111111111	0.00212	0.00551162790698	0.0144523809524	0.01234375	0.0395952380952
LRRC39	NA	NA	NA	NA	NA	NA	NA	NA	NA	NA	NA	NA	NA	NA	NA	NA
TRMT13	0	0	0	0.00742222222222	0	0.00416	0.00124	0	0.00716666666667	0	0.00131111111111	0.00212	0.00551162790698	0.0144523809524	0.01234375	0.0395952380952
RTCA	0.05	0	0	0.011	0	0.126366666667	0.0344827586207	0.0076	0.0219615384615	0.0224230769231	0.0418076923077	0.0348108108108	0.0524848484848	0.0319047619048	0.00577142857143	0.0057619047619
MIR553	0.833333333333	0.833333333333	0.565333333333	0.535666666667	0.381166666667	0.407333333333	0.382142857143	0.833333333333	0.791833333333	0.798666666667	0.831166666667	0.665666666667	0.5305	0.528833333333	0.528666666667	0.4075
RTCA-AS1	0.05	0	0	0.011	0	0.126366666667	0.0344827586207	0.0076	0.0219615384615	0.0224230769231	0.0418076923077	0.0348108108108	0.0524848484848	0.0319047619048	0.00577142857143	0.0057619047619
GPR88	0.0157966101695	0.0212456140351	0.104967741935	0.0331962616822	0.0547578947368	0.0831290322581	0.0591720430108	0.00741558441558	0.0186808510638	0.0191720430108	0.0219693877551	0.0461734693878	0.0222454545455	0.0129818181818	0.0398317757009	0.0406168224299
LINC01349	NA	NA	NA	NA	NA	NA	NA	NA	NA	NA	NA	NA	NA	NA	NA	NA
SLC30A7	0	0	0	0.0266571428571	0.00725714285714	0.0283658536585	0.0090487804878	0.000514285714286	0.0146571428571	0.0176285714286	0.0267948717949	0.0214571428571	0.05484	0.0763529411765	0.0545111111111	0.0811842105263
EXTL2	0	0	0	0.0266571428571	0.00725714285714	0.0283658536585	0.0090487804878	0.000514285714286	0.0146571428571	0.0176285714286	0.0267948717949	0.0214571428571	0.05484	0.0763529411765	0.0545111111111	0.0811842105263
DPH5	NA	NA	0	0	0.166666666667	0.0666666666667	0	0	0.157894736842	0.01665	0	0.0221	0.314611111111	1	NA	NA
LOC102606465	NA	NA	0	0	0.166666666667	0.0666666666667	0	0	0.157894736842	0.01665	0	0.0221	0.314611111111	1	NA	NA
S1PR1	0.0429090909091	0.0208461538462	0.04085	0.0340714285714	0.0216481481481	0.0142075471698	0.0421698113208	0.0131086956522	0.0629322033898	0.0248703703704	0.0159	0.0182452830189	0.0313787878788	0.026447761194	0.0512037037037	0.0469803921569
LOC101928370	0.0429090909091	0.0208461538462	0.04085	0.0340714285714	0.0216481481481	0.0142075471698	0.0421698113208	0.0131086956522	0.0629322033898	0.0248703703704	0.0159	0.0182452830189	0.0313787878788	0.026447761194	0.0512037037037	0.0469803921569
RNU6-31P	NA	NA	NA	NA	NA	NA	NA	NA	0.466666666667	NA	NA	NA	NA	NA	NA	NA
DNAJA1P5	NA	NA	NA	NA	NA	NA	NA	NA	NA	NA	NA	NA	NA	NA	NA	NA
LOC101928436	0.0625	NA	NA	0.285714285714	0	0.0909090909091	0.0227272727273	0	0.0333333333333	0	NA	NA	0	0	0.0225714285714	0.0114285714286
AMY2B	NA	NA	NA	NA	NA	NA	NA	NA	NA	NA	NA	NA	NA	NA	NA	NA
AMY2A	NA	NA	NA	NA	NA	NA	NA	NA	NA	NA	NA	NA	NA	NA	NA	NA
ACTG1P4	NA	NA	NA	NA	NA	NA	NA	NA	NA	NA	1	NA	NA	NA	NA	NA
LOC100129138	0.854833333333	0.2	0.578857142857	0.526379310345	0.6017	0.199485714286	0.39	0.898565217391	0.719777777778	0.7995	0.812033333333	0.774	0.0102	0.0401142857143	0.0182352941176	0.055125
PRMT6	0	0.42619047619	0.0221486486486	0.0178108108108	0.00452702702703	0.015027027027	0.0258026315789	0.126426666667	0.113081081081	0.136626506024	0.105364864865	0.117684210526	0.0324111111111	0.0337666666667	0.02025	0.0211348314607
MIR7852	NA	NA	NA	NA	NA	NA	NA	NA	NA	NA	NA	NA	NA	NA	NA	NA
NBPF4	NA	NA	NA	NA	NA	NA	NA	NA	NA	NA	NA	NA	NA	NA	NA	NA
SLC25A24	NA	NA	NA	NA	0.385	0	1	0	0	0.5	0.8	NA	NA	NA	0.181818181818	0.252
NBPF6	NA	NA	NA	NA	NA	NA	NA	NA	NA	NA	NA	NA	NA	NA	NA	NA
FAM102B	0	0	0	0	0	0.0349117647059	0.00793548387097	0	0.0602352941176	0	0.0178709677419	0.0107096774194	0.00816129032258	0.00829032258065	0.0125161290323	0.00870967741935
FNDC7	0.7506	NA	0.3445	0.347166666667	0.342125	0.403071428571	0.214333333333	0.68	0.613	0.705714285714	0.760666666667	0.672166666667	0.0979166666667	0.104083333333	0.405636363636	0.145454545455
HENMT1	0.473882352941	0.27568115942	0.067967032967	0.11962745098	0.087956043956	0.0845888888889	0.0548202247191	0.405441176471	0.209693181818	0.196729166667	0.192237288136	0.191725274725	0.106505617978	0.124146067416	0.159075757576	0.329648648649
PRPF38B	NA	NA	0.00625	0	0	0	0	0	0.00526315789474	0.00496721311475	0.00778571428571	0.00769047619048	0.00694444444444	0.00394444444444	0.00555555555556	0.0195
SPATA42	NA	NA	0	NA	NA	NA	NA	NA	NA	0.833333333333	NA	0	NA	NA	NA	NA
AKNAD1	NA	NA	NA	NA	NA	NA	NA	NA	NA	NA	NA	NA	NA	NA	NA	NA
CLCC1	0.223888888889	0.253571428571	0.0349245283019	0.0579782608696	0.0687547169811	0.064847826087	0.0399166666667	0.0714285714286	0.11519047619	0.153739130435	0.156320754717	0.155142857143	0.00389130434783	0.0173260869565	0.0911956521739	0.0973260869565
TMEM167B	0.637230769231	0.619057142857	0.0685818181818	0.0536206896552	0.0801	0.104055555556	0.0319152542373	0.335178571429	0.269507936508	0.227966666667	0.326928571429	0.264757142857	0.01116	0.01576	0.0227647058824	0.0201176470588
TAF13	NA	0.916666666667	0.279423076923	0.371055555556	0.47456	0.276888888889	0.155548387097	0.877424242424	0.90384	0.862789473684	0.916315789474	0.767545454545	0.118555555556	0.1266	0.238736842105	0.210526315789
SCARNA2	0.714285714286	0.487847826087	0.17575862069	0.1602	0.301733333333	0.327163636364	0.175023255814	0.659529411765	0.542883333333	0.705808510638	0.712125	0.6845	0.0203333333333	0.0332580645161	0.120233333333	0.129790322581
C1orf194	0.210261904762	0.193	0.0271964285714	0.169333333333	0.0338571428571	0.067231884058	0.0388928571429	0.0645	0.103178571429	0.0546785714286	0.155214285714	0.157725806452	0.0263409090909	0.0438	0.0680714285714	0.0532037037037
SARS	0	0	0.0065	0.0192307692308	0.00436842105263	0.0077	0.0215833333333	0	0.0482631578947	0	0.00718421052632	0.05808	0.0368378378378	0.00994594594595	0.0328333333333	0.0191379310345
CELSR2	0.333315789474	0	0.314260869565	0.327777777778	0.320130434783	0.526619047619	0.194153846154	0.454652173913	0.183673469388	0.41788	0.383227272727	0.4385	0.0669090909091	0.0516710526316	0.0874107142857	0.0949577464789
PSRC1	0.279069767442	0.5	0.04826	0.0398666666667	0.0366851851852	0.0262567567568	0.0638035714286	0.315960784314	0.436378378378	0.301836363636	0.414846153846	0.405370967742	0.0343333333333	0.0355882352941	0.0783333333333	0.1105
SORT1	0	0.258	0.00375675675676	0.0107777777778	0.0152432432432	0.00767567567568	0.00169444444444	0.0112702702703	0.0358108108108	0.00794594594595	0.0148918918919	0.0234054054054	0.0290972222222	0.0275875	0.0567592592593	0.0513703703704
PSMA5	0	0	0.0816756756757	0.031	0.0323243243243	0.0368378378378	0.0105945945946	0.0540540540541	0.0898918918919	0.068	0.00458823529412	0.0608378378378	0.00297058823529	0.00923529411765	0.0124117647059	0.00444
AMIGO1	0.520647058824	0	0.348647058824	0.208235294118	0.378090909091	0.184736842105	0.226117647059	0.496941176471	0.56345	0.596863636364	0.3758	0.452705882353	0.0404615384615	0.0763846153846	0.0798235294118	0.149941176471
CYB561D1	0.549666666667	0.3615	0.0714130434783	0.106317073171	0.108369565217	0.089756097561	0.0424146341463	0.207756097561	0.21256097561	0.25976744186	0.218609756098	0.234195121951	0.019	0.00882608695652	0.0931	0.0651555555556
GPR61	0.353166666667	NA	0.591571428571	0.1052	0.21575	0.42525	0.140857142857	0.28	0.4348	0.434666666667	0.315428571429	0.587285714286	0.0228571428571	0.0511111111111	0.175142857143	0.105142857143
ATXN7L2	NA	NA	NA	NA	0	0	NA	NA	0	NA	0	NA	NA	NA	NA	NA
SYPL2	0	NA	0.0405952380952	0.0286	0.120512820513	0.135115384615	0	0	0.12212244898	0.120159090909	0.190789473684	0.227145454545	0.0506031746032	0.0595573770492	0.0528867924528	0.0505909090909
AMPD2	0.00455	0	0.0702413793103	0.0346363636364	0.0126206896552	0.0294146341463	0.0440222222222	0.0187058823529	0.0495384615385	0.0569777777778	0.0690277777778	0.0319285714286	0.0075	0.01	0.0584444444444	0.05085
GSTM2	NA	NA	NA	0.75	1	0.625	NA	NA	NA	1	NA	NA	NA	NA	NA	NA
GSTM4	0.226475	0.07775	0.168777777778	0.0351	0.196872340426	0.17237704918	0.114333333333	0.153846153846	0.242170212766	0.185244897959	0.223723404255	0.213857142857	0.012358490566	0.0142857142857	0.0280434782609	0.0356511627907
GNAT2	NA	NA	NA	NA	NA	NA	NA	NA	NA	NA	NA	NA	NA	NA	NA	NA
MIR197	NA	NA	NA	NA	NA	NA	NA	NA	NA	NA	NA	NA	NA	NA	NA	NA
GSTM3	0.25	0	0	0.22225	0.0771428571429	0.0477924528302	0.0352857142857	0.0336285714286	0.0246666666667	0.0373714285714	0.0928	0.0298	0	0.0322580645161	0	0.208333333333
EPS8L3	0.613	0.490571428571	0.415	0.642857142857	0.412428571429	0.363111111111	0.301333333333	0.629	0.716333333333	0.680285714286	0.6715	0.7729	0.0408571428571	0.0281428571429	0.248285714286	0.267857142857
GSTM5	0.916666666667	0	0.7008	0.208333333333	0.555615384615	0.5176875	0.618111111111	0.692307692308	0.333083333333	0.782352941176	0.9375	0.719071428571	0.0476428571429	0.0681818181818	0	0.0667
CSF1	NA	0	0.151538461538	0.147058823529	0.116952380952	0.223	0.1774	0.14788	0.18968	0.124058823529	0.04552	0.0724	0.00209375	0.0351515151515	0.111	0.15625
AHCYL1	0.160068181818	0.277777777778	0.0991363636364	0.0132352941176	0.0909090909091	0.0660847457627	0.0377894736842	0.0580526315789	0.017675	0.114385964912	0.124804347826	0.133771929825	0.00912162162162	0.00864516129032	0.0558709677419	0.018125
ALX3	0.221186440678	0.764705882353	0.264144736842	0.371116666667	0.327965116279	0.21892	0.260725274725	0.401256410256	0.348088235294	0.292513513514	0.159953488372	0.126903846154	0.0410535714286	0.038864	0.100720720721	0.137468468468
STRIP1	0.175571428571	0	0.0457142857143	0.0794047619048	0.0466071428571	0.0793636363636	0.03475	0.747666666667	0.101391304348	0.116954545455	0.219090909091	0.180892857143	0.0198666666667	0.0206222222222	0.0384814814815	0.0801111111111
UBL4B	0.857142857143	0.75	0.375727272727	0.457545454545	0.430384615385	0.349	0.5228125	0.545454545455	0.652181818182	0.777181818182	0.753909090909	0.659384615385	0.237545454545	0.241818181818	0.226818181818	0.275142857143
KCNC4-AS1	0.0178113207547	0	0.0747727272727	0.0533561643836	0.0675810810811	0.20487962963	0.0431445783133	0.039015625	0.034775	0.0742	0.0347142857143	0.099974025974	0.0366226415094	0.014825	0.0577851239669	0.04415625
SLC6A17	0	0	0.119683333333	0.0862068965517	0.00997674418605	0.0392592592593	0.0285272727273	0.143862745098	0.0269534883721	0.142941176471	0.118208333333	0.122733333333	0.00679245283019	0.00609433962264	0.0284	0.0480740740741
LOC440600	0.12893220339	0.117625	0.00396825396825	0.0145396825397	0.01975	0.0149711538462	0.00983076923077	0.0382911392405	0.0790983606557	0.0850579710145	0.101854166667	0.0952638888889	0.0102444444444	0.0120384615385	0.00660563380282	0.025661971831
SLC16A4	NA	NA	NA	NA	NA	NA	NA	NA	NA	NA	NA	NA	NA	NA	NA	NA
LAMTOR5	0	0	0.000954545454545	0.013	0.00217073170732	0.00267307692308	0.0029375	0	0.05885	0.0655294117647	0.151615384615	0.0163555555556	0.00367567567568	0.00208108108108	0.00827027027027	0.017027027027
PROK1	NA	NA	NA	NA	NA	NA	0.166666666667	NA	NA	NA	NA	NA	NA	NA	NA	NA
LAMTOR5-AS1	0	0	0.000954545454545	0.013	0.00217073170732	0.00267307692308	0.0029375	0	0.05885	0.0655294117647	0.151615384615	0.0163555555556	0.00367567567568	0.00208108108108	0.00827027027027	0.017027027027
CYMP	0.6	NA	NA	0.666666666667	0	0.253	NA	0.6	0.7	0.77	0.777666666667	0.6856	NA	NA	NA	NA
LOC440602	0.674533333333	0.534933333333	0.500625	0.546045454545	0.55028	0.628133333333	0.4888	0.75192	0.755592592593	0.73044	0.718535714286	0.7132	0.163125	0.0597083333333	0.133333333333	0.287954545455
KCNA10	0.73	0.6484375	0.432705882353	0.333529411765	0.414954545455	0.430714285714	0.2645	0.695166666667	0.788833333333	0.770454545455	0.755055555556	0.748882352941	0.120619047619	0.19180952381	0.209238095238	0.204055555556
KCNA3	NA	0.285714285714	NA	NA	0.333333333333	NA	NA	NA	0.8	NA	0.614285714286	0.5	0.021	0.0164	0.1354	0.0516
CD53	0.522571428571	NA	0.198	NA	0.0785714285714	0.315571428571	0.152571428571	0.857142857143	0.597857142857	0.594285714286	0.642857142857	0.464375	NA	0	NA	NA
LRIF1	0.00666666666667	0.00381818181818	0.00623333333333	0.0379090909091	0.00416666666667	0.00368421052632	0.00396666666667	0	0.0247272727273	0.005	0.0313636363636	0.267666666667	0.0637692307692	0.0468048780488	0.0466666666667	0.0590416666667
DENND2D	0.5	0.485	0.503222222222	0.1	0.36775	0.4994	0.19725	0.792	0.414833333333	0.342	NA	0.25725	0.309	0.1775	0.2415	0.0833333333333
CEPT1	0	0	0.00580597014925	0.00918367346939	0.00397058823529	0.0117222222222	0.00508888888889	0	0.00502222222222	0.00465555555556	0.0295333333333	0.00742222222222	0.00487301587302	0.0121746031746	0.00528571428571	0.00794444444444
CHI3L2	0.752	0.631095238095	0.273608695652	0.385956521739	0.413782608696	0.354142857143	0.365043478261	0.758954545455	0.693608695652	0.757304347826	0.73	0.773695652174	0.367695652174	0.382652173913	0.42085	0.129411764706
CHIA	NA	NA	NA	NA	NA	NA	NA	NA	NA	NA	NA	NA	NA	NA	NA	NA
CHIAP2	NA	NA	NA	NA	NA	NA	0	NA	NA	NA	NA	NA	NA	NA	NA	NA
PGCP1	NA	NA	NA	NA	NA	NA	NA	NA	NA	NA	NA	NA	NA	NA	NA	NA
PIFO	0	NA	0.055	0.125	0.1484375	0.0119285714286	0.00468181818182	0.0307857142857	0.140625	0.08	0.0982142857143	0.11425	0.0384615384615	0.0666666666667	0	0
OVGP1	0.4885	NA	0.2735	0.394	0.261	0.2915	0.2115	0.436	0.403	0.588	0.5195	0.486	0	0	0.3465	0.206
WDR77	NA	0.0588235294118	0.03125	0.078125	0	0.0374081632653	0.00129032258065	0	0.068027027027	0.0197692307692	0.0303783783784	0.03553125	0.0264390243902	0.0292926829268	0.0316	0.0262903225806
ATP5F1	NA	0.0588235294118	0.03125	0.078125	0	0.0374081632653	0.00129032258065	0	0.068027027027	0.0197692307692	0.0303783783784	0.03553125	0.0264390243902	0.0292926829268	0.0316	0.0262903225806
C1orf162	0.923076923077	0.846153846154	0.648692307692	0.461538461538	0.512692307692	0.811538461538	0.434210526316	NA	0.571428571429	0.75	NA	0.882846153846	0	0.666666666667	NA	NA
LINC01160	0.8988125	0.879333333333	0.303	0.3956875	0.25715	0.616813953488	0.498692307692	0.8501875	0.919279069767	0.806333333333	0.911	0.856058823529	0.274365853659	0.471294117647	0.207931818182	0.462310344828
FAM212B-AS1	0.0298153846154	0.1	0.0556470588235	0.0458666666667	0.0364222222222	0.0853939393939	0.00317777777778	0.0328222222222	0.0130491803279	0.0228909090909	0.0457307692308	0.0147313432836	0.0069347826087	0.0154651162791	0.0310465116279	0.0153333333333
FAM212B	0.0298153846154	0.1	0.0556470588235	0.0458666666667	0.0364222222222	0.0853939393939	0.00317777777778	0.0328222222222	0.0130491803279	0.0228909090909	0.0457307692308	0.0147313432836	0.0069347826087	0.0154651162791	0.0310465116279	0.0153333333333
DDX20	0.0526315789474	0	0	0.027511627907	0.00621428571429	0.00644897959184	0.0225087719298	0.0178571428571	0.0149107142857	0.00348	0.0104081632653	0.0232857142857	0.00765573770492	0.00766666666667	0.012606557377	0.0100819672131
KCND3-IT1	NA	0.988	0.214	0	0.50925	0.6206	0.238	0.527	0.7558	0.6	1	NA	NA	NA	0.5	0
LOC643355	0.0921333333333	0	0.0715961538462	0.104157894737	0.0522625	0.0658195488722	0.0747802197802	0.016225	0.0348873239437	0.0239777777778	0.0247218045113	0.0392222222222	0.0332931034483	0.0298390804598	0.0657682926829	0.0809291338583
MIR4256	NA	NA	NA	NA	NA	NA	NA	NA	NA	NA	NA	NA	NA	NA	NA	NA
WNT2B	0	NA	0.0621818181818	0	0.0966428571429	0.0835714285714	0.00263636363636	0.0393636363636	0.026	0.149642857143	0.0185454545455	0.0151818181818	0	0	0.00827272727273	0.0438181818182
MOV10	0	0	0	0	0	0.0219615384615	0.0357142857143	0	0.0100833333333	0.0496153846154	0.00990909090909	0	0.0934117647059	0.01375	0.103657142857	0.02175
CAPZA1	0	0	0.0181818181818	0.0511851851852	0.0212765957447	0.0470204081633	0.0193181818182	0.0715833333333	0.0286944444444	0.0195925925926	0.0251041666667	0.0342575757576	0.0275142857143	0.0289782608696	0.0415357142857	0.0832285714286
FAM19A3	0.0526315789474	0	0.08125	0.0470588235294	0.0588235294118	0.05915	0.0772631578947	NA	0.0714285714286	0.0543529411765	0.38419047619	0.16915	0.01225	0.02255	0.03825	0.0563
PPM1J	0.0168	0	0.02892	0.0759583333333	0.116731707317	0.0787173913043	0.02	0.000815789473684	0.00744897959184	0.0111428571429	0.0106595744681	0.00991428571429	0.0273571428571	0.0269285714286	0.0211527777778	0.0425416666667
SLC16A1	0	0	0.0132545454545	0.0266428571429	0	0.0163636363636	0.00579220779221	0	0.0144090909091	0.00750909090909	0.0506909090909	0.0171818181818	0.00482954545455	0.00572413793103	0.00518461538462	0.0129090909091
AKR7A2P1	0.818181818182	0.9	0.588818181818	0.422272727273	0.715333333333	0.550933333333	0.401642857143	0.909090909091	0.869454545455	0.81325	0.881083333333	0.826928571429	0.768142857143	0.367928571429	0.608071428571	0.605214285714
SLC16A1-AS1	0	0	0.0132545454545	0.0266428571429	0	0.0152542372881	0.00550617283951	0	0.0144090909091	0.00750909090909	0.0506909090909	0.0171818181818	0.00482954545455	0.00553333333333	0.00518461538462	0.0129090909091
LOC100996251	0.4355625	0.0392222222222	0.0181132075472	0.0335625	0.120418604651	0.0557924528302	0.0281111111111	0.140448275862	0.129272727273	0.167264150943	0.156666666667	0.188773584906	0.0414693877551	0.0260612244898	0.0179487179487	0.0325128205128
LOC643441	NA	NA	NA	NA	NA	NA	NA	NA	NA	NA	NA	NA	NA	NA	NA	NA
PTPN22	NA	1	1	1	NA	0	0.4	NA	NA	0.75	1	0.8785	0	1	NA	NA
RSBN1	0.104616438356	0	0.0177582417582	0.0167582417582	0.00877884615385	0.0102884615385	0.0105576923077	0.0686341463415	0.0827454545455	0.0813626373626	0.0170729166667	0.0787912087912	0.014606741573	0.00698876404494	0.00581944444444	0.0117530864198
HIPK1	NA	NA	NA	NA	NA	NA	NA	NA	NA	NA	NA	NA	NA	NA	NA	NA
DCLRE1B	0.316027777778	0.414714285714	0.0790224719101	0.153487179487	0.136537313433	0.0684105263158	0.061038961039	0.171913580247	0.213741935484	0.119727272727	0.214194444444	0.169837837838	0.103611940299	0.0720238095238	0.161138461538	0.106984615385
AP4B1	0.316027777778	0.414714285714	0.0790224719101	0.153487179487	0.136537313433	0.0684105263158	0.061038961039	0.171913580247	0.213741935484	0.119727272727	0.214194444444	0.169837837838	0.103611940299	0.0720238095238	0.161138461538	0.106984615385
OLFML3	0.6	NA	0.625	0.75	0.5098	0.653333333333	0.625	0.2	0.4666	0.8	NA	0.7238	1	NA	NA	NA
HIPK1-AS1	0.02625	NA	0	0.0155	0.00334375	0.0176486486486	0.010696969697	0	0.00231034482759	0.00635	0.01415	0.0125	0.0123214285714	0.0163684210526	0.0113571428571	0.0435102040816
BCAS2	0.333333333333	0.333333333333	0.183555555556	0.0635555555556	0.0639655172414	0.1598	0.0598571428571	0.30947826087	0.323076923077	0.258217391304	0.298714285714	0.273952380952	0.0367777777778	0.0368888888889	0.166666666667	0.142466666667
CSDE1	0	NA	0.0108695652174	0	0.0512820512821	0	0.03425	0	0.0375	0	0.0759259259259	0.00794444444444	0	0.00104347826087	0	0.0333333333333
NRAS	NA	NA	NA	0	0	0.125	0	0	0.05	0	0	0	NA	0	NA	NA
AMPD1	0.78125	0.8857	0.3184	0.355	0.490631578947	0.327736842105	0.252157894737	0.7332	0.674083333333	0.676388888889	0.773411764706	0.6797	0.0758333333333	0.0810555555556	0.11525	0.142333333333
SIKE1	0.192307692308	0	0	0.18	0.00942857142857	0.120285714286	0.00178571428571	0.000785714285714	0.1	0.2175	0.140230769231	0.0195	0.04744	0.00452631578947	0.05048	0.0270526315789
TSHB	NA	NA	NA	NA	NA	NA	NA	NA	NA	NA	NA	NA	NA	NA	NA	NA
VANGL1	0.0555555555556	NA	0.111111111111	NA	NA	0.111111111111	NA	0.2	0	NA	NA	NA	0.1394	0.106954545455	0.163045454545	0.110636363636
NHLH2	0.5	0.25	0.21425	0.0138888888889	0.1775	0.24	0.24325	NA	0.33375	0.46925	0.070962962963	0.5515	0.0633	0.07332	0.0831	0.06
MAB21L3	NA	0.830166666667	0.5545	0.666666666667	0.177833333333	0.5755	0.364666666667	0.5185	0.621833333333	0.727666666667	0.765166666667	0.786	0.0578333333333	0.0851666666667	NA	0
ATP1A1-AS1	0.504	0.250384615385	0.19095	0.145387096774	0.244256410256	0.23445	0.0979268292683	0.287096774194	0.392189189189	0.456581395349	0.333459459459	0.47087804878	0.0183947368421	0.0194210526316	0.0565277777778	0.0411034482759
CD58	0.192633333333	0.0625	0.0928732394366	0.05825	0.0966744186047	0.069797752809	0.080375	0.165528301887	0.0643333333333	0.269468085106	0.2241	0.330553191489	0.0279322033898	0.0223382352941	0.02968	0.0476
MIR320B1	0.6	NA	0.6	NA	0.357	0.511111111111	0.1998	0.76	0.8	0.666666666667	0.5	0.657	0	0.125	NA	NA
C1orf137	NA	NA	NA	NA	0.666666666667	NA	0	NA	NA	NA	NA	NA	NA	NA	NA	NA
PTGFRN	0.03125	0.0167441860465	0.0206184210526	0.0150727272727	0.0646708860759	0.116851851852	0.0342875	0.0131578947368	0.0291571428571	0.0248987341772	0.0314626865672	0.0244210526316	0.044786407767	0.0349494949495	0.074495049505	0.0667326732673
TRIM45	0.05	NA	0	0	0.00792857142857	0.00635593220339	0.0136949152542	0.0440677966102	0.00847457627119	0.0377358490566	0.00446875	0.022131147541	0	0	NA	0
TTF2	NA	0	0	0	0	0.00853125	0.01040625	0	0	0.0126875	0.0678181818182	0.0125	0.0185185185185	0.00740740740741	0	NA
MIR942	NA	NA	NA	NA	NA	NA	NA	NA	NA	1	NA	NA	NA	NA	NA	NA
LOC100996263	0	NA	0.0233859649123	0	0	0.00385245901639	0.0384909090909	NA	0.0198214285714	0.0243260869565	0	0.027027027027	0.0357777777778	0.0335714285714	0.0138571428571	0.0724285714286
FAM46C	0	NA	0.0233859649123	0	0	0.00385245901639	0.0384909090909	NA	0.0198214285714	0.0243260869565	0	0.027027027027	0.0357777777778	0.0335714285714	0.0138571428571	0.0724285714286
GDAP2	NA	0.00207142857143	0.00257142857143	0.0119285714286	0.00446666666667	0.00364285714286	0.018	0	0.008	0.0113571428571	0.0144285714286	0.0756666666667	0.00408695652174	0.00369565217391	0.00647826086957	0.00721739130435
TBX15	0.182878787879	0.538461538462	0.460348837209	0.29925	0.28209375	0.251651162791	0.422541176471	0.0885454545455	0.0469722222222	0.0398421052632	0.0328548387097	0.0248245614035	0.0227674418605	0.00946428571429	0.0756617647059	0.0603880597015
HAO2-IT1	0.8	NA	NA	NA	NA	0	NA	NA	NA	0.333333333333	NA	NA	NA	NA	NA	NA
HSD3B2	NA	NA	NA	NA	NA	NA	1	NA	NA	NA	NA	NA	NA	NA	NA	NA
HSD3B1	NA	NA	NA	NA	NA	NA	NA	NA	NA	NA	NA	NA	NA	NA	NA	NA
ZNF697	0.384615384615	0.23587804878	0.0528666666667	0.139390243902	0.150911111111	0.0625510204082	0.0943555555556	0.227375	0.21806	0.179309090909	0.2088	0.188947368421	0.0157971014493	0.0151666666667	0.0198421052632	0.0402307692308
HSD3BP4	NA	NA	NA	NA	NA	NA	NA	NA	NA	NA	NA	NA	NA	NA	NA	NA
LINC00622	NA	NA	NA	NA	NA	NA	NA	NA	NA	NA	NA	NA	NA	NA	NA	NA
HMGCS2	NA	NA	NA	NA	NA	NA	NA	NA	NA	NA	NA	NA	NA	NA	NA	NA
PHGDH	0	0.0363333333333	0	0.0102222222222	0.00511111111111	0.0185555555556	0.0202222222222	0	0.0131111111111	0.00911764705882	0.0271111111111	0.045	0	0	0.0286666666667	0.0265555555556
ADAM30	NA	NA	0.363636363636	0.0605454545455	0.394090909091	0.347090909091	0.148454545455	0.840818181818	0.840909090909	0.783727272727	0.886363636364	0.756727272727	0.0687272727273	0.0610909090909	0.125166666667	0.132583333333
NBPF7	0.425	0.230333333333	0.08	0.206333333333	0.082	0.277666666667	0.464285714286	0.184	0.303	0.418333333333	NA	0.106	0.032	0.061	0.185	0.091
REG4	NA	NA	NA	NA	NA	NA	NA	NA	NA	NA	NA	NA	NA	NA	NA	NA
FCGR1B	NA	NA	NA	NA	NA	NA	NA	NA	NA	NA	NA	NA	NA	NA	NA	NA
HIST2H2BA	0.437418181818	0.676692307692	0.142623376623	0.1375	0.158839285714	0.18192	0.552896551724	0.282805194805	0.311564516129	0.365890909091	0.484222222222	0.721706666667	0.152442622951	0.13106557377	0.136508196721	0.114125
EMBP1	0.0185185185185	0	0.0682222222222	0.00878947368421	0.0101111111111	0.108296296296	0.0297058823529	0.0211481481481	0.0297777777778	0.05409375	0.130026315789	0.0717777777778	0.027	0.0318205128205	0.0424871794872	0.0379743589744
ANKRD20A12P	NA	NA	NA	NA	NA	NA	NA	NA	NA	NA	NA	NA	NA	NA	NA	NA
LOC102723769	NA	0	0.255	NA	0.25	0.25	0.0572	NA	NA	0.1	0.6	0.6428	0	NA	NA	NA
LINC01138	0	0	0.00553333333333	0	0.00454716981132	0.0117619047619	0.0226	0.0287954545455	0.0540833333333	0.0140294117647	0.0300476190476	0.0196666666667	0.0129583333333	0.0166041666667	0.0123076923077	0.0317916666667
LOC100132057	0	0	0	0.0119166666667	0	0.00283333333333	0.01125	0	0.00258333333333	0.0434782608696	0.00833333333333	0.00442857142857	0.0835294117647	0.101411764706	0.009	0.0374285714286
PPIAL4G	NA	NA	NA	NA	NA	NA	NA	NA	NA	NA	NA	NA	NA	NA	NA	NA
MIR6077	0	NA	0.0201666666667	0.0415	0.0598333333333	0.06392	0.0345142857143	0.608058823529	0.267636363636	0.299096774194	0.3	0.180382352941	0.00983333333333	0.00535294117647	0.0185	0
RNU1-13P	0	NA	0.0201666666667	0.0415	0.0598333333333	0.06392	0.0345142857143	0.608058823529	0.267636363636	0.299096774194	0.3	0.180382352941	0.00983333333333	0.00535294117647	0.0185	0
FAM72C	0.00121333333333	0.0188679245283	0.00330107526882	0.021	0.0060989010989	0.0264090909091	0.00834482758621	0.00246428571429	0.021130952381	0.00663095238095	0.0213793103448	0.0154945054945	0.0166153846154	0.0167076923077	0.0240948275862	0.027375
FAM72D	0.00124657534247	0.0196078431373	0.00337362637363	0.021	0.00623595505618	0.0212093023256	0.00854117647059	0.0025243902439	0.0216463414634	0.00679268292683	0.0218823529412	0.0158426966292	0.0169043478261	0.01696875	0.0240948275862	0.027375
LOC653513	NA	NA	NA	NA	NA	NA	NA	NA	NA	NA	NA	0	NA	NA	NA	NA
PFN1P2	NA	NA	NA	NA	NA	NA	NA	NA	NA	NA	NA	NA	0.625	NA	NA	NA
TXNIP	0	0	0	0.0681818181818	0.0777333333333	0.0577272727273	0.0161818181818	0	0.00481818181818	0.00554545454545	0.0234545454545	0.00618181818182	0.0151818181818	0.0122727272727	0.011	0.0565454545455
HFE2	NA	NA	NA	NA	NA	NA	NA	NA	NA	NA	0	NA	NA	NA	NA	NA
POLR3GL	0.033	0	0.059	0.0273	0.0235909090909	0.223043478261	0.0457894736842	0.02284	0	0.03625	0.011125	0.052	0.005125	0.0070625	0.0203125	0.017875
ANKRD34A	0.033	0	0.059	0.0273	0.0235909090909	0.223043478261	0.0457894736842	0.02284	0	0.03625	0.011125	0.052	0.005125	0.0070625	0.0203125	0.017875
PEX11B	0.2	NA	0.00716666666667	0	0.139730769231	0.00429166666667	0.03724	0.0333214285714	0.06703125	0.0981363636364	0.0256153846154	0.111	0.0111071428571	0.0585555555556	0.0401	0
PIAS3	0.153846153846	0	0.10425	0.153846153846	0	0.3106	0.115789473684	0.0153157894737	0.2	0.238458333333	0.174794117647	0.0610689655172	0.0955769230769	0.10628	0.104571428571	0.137619047619
ANKRD35	0.572714285714	NA	0.0866896551724	0	0.08928125	0.0357142857143	0.0833333333333	0.0941388888889	0	0.10284375	0.125269230769	0.151470588235	0.01155	0.01335	0.06065	0.0511
POLR3C	NA	0	0	0.00679591836735	0.0464285714286	0.0615507246377	0.0137868852459	0	0.026	0.00512307692308	0.0472753623188	0.110228070175	0.008625	0.00723214285714	0.0141607142857	0.00830909090909
ITGA10	NA	NA	NA	NA	NA	NA	NA	NA	NA	NA	NA	NA	NA	NA	NA	NA
GNRHR2	0.2	NA	0.00716666666667	0	0.139730769231	0.00429166666667	0.03724	0.0333214285714	0.06703125	0.0981363636364	0.0256153846154	0.111	0.0111071428571	0.0585555555556	0.0401	0
MIR6736	0.8	0.8	0.534428571429	0.5668	0.467538461538	0.649285714286	0.254090909091	0.834	0.7634	0.589333333333	0.720714285714	0.7466	0.2158	0.2632	0.4244	0.3286
RBM8A	0.197666666667	0.226545454545	0.0574423076923	0.118764705882	0.06846875	0.0854444444444	0.0730655737705	0.364955555556	0.35095	0.455095238095	0.358160714286	0.402267857143	0.08478125	0.019152173913	0.0496	0.0371785714286
NUDT17	0	NA	0	0.00588235294118	0.0887631578947	0.0750857142857	0.111111111111	0.0952380952381	0.163227272727	0.162375	0.0113703703704	0.0110666666667	0.072375	0.0114166666667	0.0717894736842	0.0601052631579
CD160	0.425	NA	0.25	0.1875	0.08925	0	0.0833214285714	NA	0.0208333333333	0.0238235294118	0	0.181205882353	0	0	0.0214782608696	0.1875
GPR89A	0.137416666667	0.179060606061	0.0605588235294	0.121342105263	0.104263157895	0.0995306122449	0.0625227272727	0.0776	0.123632653061	0.166566037736	0.131408163265	0.20865	0.0379142857143	0.01971875	0.0591578947368	0.112157894737
PDZK1P2	0.162282608696	0.21092	0.131897959184	0.143652173913	0.37335	0.0654390243902	0.110283018868	0.0683409090909	0.0882115384615	0.147872340426	0.0846034482759	0.10229787234	0.0214915254237	0.0340517241379	0.0738431372549	0.115918367347
LOC728989	NA	NA	NA	NA	NA	NA	NA	NA	NA	NA	NA	NA	NA	NA	NA	NA
NBPF13P	NA	NA	NA	NA	NA	NA	NA	NA	NA	NA	NA	NA	NA	NA	NA	NA
PDIA3P1	NA	NA	NA	NA	NA	NA	NA	NA	NA	NA	NA	NA	NA	NA	NA	NA
PRKAB2	0.142857142857	NA	0.174619047619	0.0666571428571	0	0.0802075471698	0.00142553191489	0.108108108108	0	0.0763333333333	0.136	0.140411764706	0.023095890411	0.0157313432836	0.021243902439	0.00720930232558
RNVU1-8	NA	0	0.00207142857143	0	0	NA	NA	0	0	0	NA	0.0045	0.0406666666667	0.026	0.1415	0.191333333333
CHD1L	0	0	0.00334615384615	0.0283846153846	0.0105	0.0103684210526	0.00896153846154	0.00251923076923	0.00892307692308	0.00475	0.00659615384615	0.0151730769231	0.0106730769231	0.00986538461538	0.00978846153846	0.0172884615385
ACP6	0	0	0.0188679245283	0.0610697674419	0.0707045454545	0.0677049180328	0.00554545454545	0.0137619047619	0.0830588235294	0.0990930232558	0.0366363636364	0.073	0.076359375	0.0260909090909	0.0420444444444	0.0556
GJA5	0.916666666667	0.766176470588	0.638210526316	0.645833333333	0.590625	0.499315789474	0.443470588235	0.870823529412	0.838428571429	0.857352941176	0.855176470588	0.863176470588	0.0454166666667	0.03125	0.116	0.144416666667
GJA8	NA	NA	NA	NA	NA	NA	NA	NA	NA	NA	NA	NA	NA	NA	NA	NA
MIR5087	NA	NA	0	0.166666666667	0	0.00252380952381	0.057	0.222222222222	0.0857142857143	0	0.266666666667	0.0415555555556	0.0880769230769	0.0822307692308	0.0861538461538	0.0846923076923
RNVU1-19	NA	0.136363636364	0.00477272727273	0.0757272727273	0.0555555555556	0.0267931034483	0.0734166666667	0.047	0.1414	0.0625	0.179916666667	0.0980434782609	0.0304782608696	0.0113414634146	0.0142307692308	0.171615384615
PPIAL4D	NA	NA	NA	NA	NA	NA	NA	NA	NA	NA	NA	NA	NA	NA	NA	NA
PPIAL4E	NA	NA	NA	NA	NA	NA	NA	NA	NA	NA	NA	NA	NA	NA	NA	NA
PPIAL4F	NA	NA	NA	NA	NA	NA	NA	NA	NA	NA	NA	NA	NA	NA	NA	NA
NBPF14	0.722875	0.47	0.4700625	0.129	0.37925	0.374823529412	0.2728125	0.5871875	0.570166666667	0.563647058824	0.6233125	0.6350625	0.3466	0.479117647059	0.321	0.5634
NBPF15	0.5	NA	NA	0	0	0.667	0.5	NA	0	1	NA	1	NA	NA	NA	NA
DRD5P2	0.566552380952	0.6	0.260852713178	0.366773913043	0.388346456693	0.408486486486	0.377115942029	0.479875968992	0.470258992806	0.468304347826	0.492846153846	0.564127659574	0.0209925925926	0.0236594202899	0.0435583333333	0.058243697479
LOC645166	0.580842105263	0.318	0.296473684211	0.421928571429	0.226697674419	0.238833333333	0.167733333333	0.642043478261	0.484163636364	0.460291666667	0.454126984127	0.558612244898	0.0307435897436	0.0592051282051	0.0901333333333	0.122636363636
LOC101060524	0.566552380952	0.6	0.260852713178	0.366773913043	0.388346456693	0.408486486486	0.377115942029	0.479875968992	0.470258992806	0.468304347826	0.492846153846	0.564127659574	0.0209925925926	0.0236594202899	0.0435583333333	0.058243697479
FCGR1C	NA	NA	NA	NA	NA	NA	NA	NA	NA	NA	NA	NA	NA	NA	NA	NA
RNVU1-20	0	0.4	0	0.130434782609	0.0208181818182	0	0.00716129032258	0.0909090909091	0.0681818181818	0.0128333333333	0.0532222222222	0.5	0.019	0.0185	0.09425	0.06725
LOC103091866	0	0.0118571428571	0.00362068965517	0	0.0117073170732	0.0280294117647	0.00984285714286	0.00243181818182	0.00397826086957	0.0358196721311	0.0275277777778	0.0313513513514	0.00401694915254	0.0312222222222	0.0139761904762	0.0144761904762
HIST2H4B	NA	0	0.0445555555556	0	0.0714	0.0416666666667	0.0144666666667	0	0.06	0	0.0158888888889	0.037	0.00877777777778	0.0126111111111	0.0193333333333	0.00211111111111
HIST2H4A	NA	0	0.0445555555556	0	0.0714	0.0416666666667	0.0144666666667	0	0.06	0	0.0158888888889	0.037	0.00877777777778	0.0126111111111	0.0193333333333	0.00211111111111
HIST2H3D	0.0202352941176	0	0.0200333333333	0.0295	0.00510344827586	0.0699193548387	0.06409375	0	0.0433793103448	0.0144901960784	0.0645526315789	0.144448275862	0.009	0.00469090909091	0.0257027027027	0.00804166666667
HIST2H2BF	0.0202352941176	0	0.0200333333333	0.0295	0.00510344827586	0.0699193548387	0.06409375	0	0.0433793103448	0.0144901960784	0.0645526315789	0.144448275862	0.009	0.00469090909091	0.0257027027027	0.00804166666667
HIST2H2AA3	0.0014	0.008625	0.00529069767442	0.0106805555556	0.00760869565217	0.00687179487179	0.00751666666667	0.00897674418605	0.011306122449	0.0298446601942	0.0693820224719	0.00972727272727	0.0396910569106	0.0232479338843	0.0354871794872	0.0307610619469
FCGR1A	NA	NA	NA	NA	NA	NA	NA	NA	NA	NA	NA	NA	NA	NA	NA	NA
HIST2H3C	0.00582456140351	0.00638888888889	0.00448245614035	0.0122282608696	0.00658035714286	0.010524137931	0.0120069444444	0.00583333333333	0.0115793650794	0.0254318181818	0.0513760683761	0.00924369747899	0.0136993006993	0.013	0.02058	0.0177333333333
HIST2H2AA4	0.0014	0.008625	0.00529069767442	0.0106805555556	0.00760869565217	0.00687179487179	0.00751666666667	0.00897674418605	0.011306122449	0.0298446601942	0.0693820224719	0.00972727272727	0.0396910569106	0.0232479338843	0.0354871794872	0.0307610619469
HIST2H3A	0.00582456140351	0.00638888888889	0.00448245614035	0.0122282608696	0.00658035714286	0.010524137931	0.0120069444444	0.00583333333333	0.0115793650794	0.0254318181818	0.0513760683761	0.00924369747899	0.0136993006993	0.013	0.02058	0.0177333333333
SF3B4	0	0	0	0.0833333333333	0	0.00788888888889	0.0544444444444	0	0.0138888888889	0.0297777777778	0.0312222222222	0.0302222222222	0.0127777777778	0	0	0.0185555555556
MTMR11	NA	NA	0	NA	0	0.2	0	NA	NA	0	NA	0	NA	NA	NA	NA
BOLA1	0.241	0	0.125563636364	0.0151590909091	0.107344262295	0.037	0.093015625	0.172365384615	0.101754098361	0.0737704918033	0.172303571429	0.178457627119	0.00344680851064	0.00223404255319	0.0358695652174	0.0462857142857
HIST2H2AC	0	0.000385964912281	0.00389024390244	0.00763157894737	0.00270754716981	0.0217256637168	0.0115339805825	0.00678651685393	0.00372566371681	0.0252882882883	0.0159285714286	0.00655670103093	0.0276	0.0512674418605	0.0212857142857	0.0254482758621
HIST2H2BE	0	0.000385964912281	0.00389024390244	0.00763157894737	0.00270754716981	0.0217256637168	0.0115339805825	0.00678651685393	0.00372566371681	0.0252882882883	0.0159285714286	0.00655670103093	0.0276	0.0512674418605	0.0212857142857	0.0254482758621
SV2A	0.0203076923077	0.428571428571	0.304761904762	0.133272727273	0.309121212121	0.386608695652	0.240259259259	0.149714285714	0.233942857143	0.177214285714	0.199352941176	0.252178571429	0.05015	0.0446	0.069	0.150090909091
HIST2H2BC	0	0	0	0.00883870967742	0.000441176470588	0.00278333333333	0.0106935483871	0.00620967741935	0.0276756756757	0.00842424242424	0.0105714285714	0.00979032258065	0.0361296296296	0.0182772277228	0.0176835443038	0.0328481012658
HIST2H2AB	0.14246875	0.000385964912281	0.0679462365591	0.075632183908	0.0386810344828	0.0261504424779	0.032796460177	0.0915319148936	0.0544152542373	0.0965221238938	0.0159285714286	0.0763831775701	0.0369879518072	0.05634375	0.0212857142857	0.0254482758621
ANP32E	0	0	0.000928571428571	0	0.00333333333333	0.0794418604651	0.005	0.0714285714286	0.00853846153846	0.00407894736842	0.044125	0.0174642857143	0.0338823529412	0.01525	0.0220588235294	0
PLEKHO1	0.000861111111111	NA	0.00336363636364	0.020202020202	0.0121756756757	0.011797979798	0.00341414141414	0.0151734693878	0.0110410958904	0.0131946902655	0.0118991596639	0.0296363636364	0.0108992248062	0.0166564885496	0.0128320610687	0.0601195652174
APH1A	0.333333333333	0	0	0.035	0	0.0290454545455	0.0039	0.373333333333	0.0249565217391	0.0379090909091	0.0291818181818	0.06905	0.0461086956522	0.0565869565217	0.0496956521739	0.0801956521739
MRPS21	0.200972972973	0.466666666667	0.0195777777778	0.0303846153846	0.0555918367347	0.052756097561	0.083641509434	0.347326923077	0.191644444444	0.205679245283	0.29711627907	0.378719298246	0.00915384615385	0.00991891891892	0.0293076923077	0.0266538461538
CA14	NA	NA	NA	NA	NA	0	NA	NA	NA	0	NA	NA	NA	NA	NA	NA
C1orf54	0.768	0.664666666667	0.3413125	0.4891875	0.2827	0.43088	0.169166666667	0.741	0.6828125	0.746	0.574318181818	0.506136363636	0.25	0.277105263158	0.302444444444	0.344875
PRPF3	0.673142857143	0.535714285714	0.283066666667	0.0547894736842	0.18335	0.160109090909	0.0618679245283	0.268833333333	0.447130434783	0.368673076923	0.340076923077	0.513047619048	0.0621643835616	0.0592567567568	0.0673191489362	0.119452830189
CIART	0	0.0344827586207	0.1065	0.141424242424	0.106630434783	0.14794	0.0410943396226	0.00365217391304	0.063875	0.0419791666667	0.0251739130435	0.0567291666667	0.0119318181818	0.0133181818182	0.0610714285714	0.0202903225806
MIR6878	1	NA	0	NA	NA	0.333333333333	0.3	1	NA	0.375	0.5	0.615	NA	1	NA	NA
LINC00568	0.14952173913	0.3125	0.0149565217391	0.0119830508475	0.0208043478261	0.0184285714286	0.0405555555556	0.0870434782609	0.0655098039216	0.0545217391304	0.15736	0.1925	0.0157586206897	0.0144482758621	0.0903103448276	0.0229795918367
MCL1	0.000107692307692	0.000362068965517	0	0.00986206896552	0.016115942029	0.0279230769231	0.0109137931034	0.000641025641026	0.0025	0.00189655172414	0.0445324675325	0.00789655172414	0.00558904109589	0.00613698630137	0.0148333333333	0.0130862068966
ADAMTSL4	0.170260869565	0.2195	0.127622641509	0.123432432432	0.220321428571	0.0630714285714	0.112173913043	0.263606060606	0.30243902439	0.358962962963	0.271761904762	0.339431818182	0.0315188679245	0.0350952380952	0.0737319587629	0.0526590909091
MIR4257	0.586	0.4646875	0.307925925926	0.293333333333	0.3591875	0.292739130435	0.154086956522	0.549681818182	0.670681818182	0.654735294118	0.57295	0.641551724138	0.0535555555556	0.0579259259259	0.160083333333	0.104434782609
ECM1	NA	NA	NA	NA	0	0	0	NA	NA	0.166666666667	0	NA	NA	0.25	0.125	0.08325
ADAMTSL4-AS1	NA	NA	NA	NA	NA	NA	0	NA	NA	NA	NA	0	0.0866666666667	0.084	0.0953333333333	0.0666666666667
HORMAD1	0.69475862069	0.826956521739	0.458785714286	0.587055555556	0.574	0.476137254902	0.20075	0.74421875	0.742111111111	0.811464285714	0.803566666667	0.768486486486	0.209037037037	0.41837037037	0.400526315789	0.417526315789
GOLPH3L	NA	NA	NA	NA	0	NA	NA	NA	1	1	NA	NA	NA	NA	NA	0
ARNT	0.461933333333	0.167176470588	0.0689655172414	0.0625	0.201066666667	0.145290322581	0.101512820513	0.30555	0.189393939394	0.317818181818	0.360888888889	0.243	0.0377272727273	0.0365	0.196684210526	0.0819333333333
CTSK	NA	NA	NA	NA	NA	NA	NA	NA	NA	NA	NA	NA	NA	NA	NA	NA
FAM63A	0	0	0.02868	0.0438181818182	0.121935483871	0.0519333333333	0.0108979591837	0.0065	0.0224705882353	0.0754	0.0453181818182	0.1218	0.022	0.0172666666667	0.182285714286	0.154714285714
ANXA9	0.733	NA	0.213	0.2	0.441555555556	0.273545454545	0.112111111111	0.592222222222	0.552058823529	0.604111111111	0.650625	0.636333333333	0.0238888888889	0.0751666666667	0.124833333333	0.221666666667
SETDB1	0.762966666667	0.528933333333	0.0563050847458	0.0842222222222	0.0535230769231	0.032693877551	0.0189761904762	0.72853125	0.537071428571	0.668849056604	0.64353125	0.699142857143	0.040137254902	0.0568253968254	0.00759090909091	0.0294117647059
CERS2	0.358375	0.223259259259	0.101571428571	0.0838028169014	0.0747216494845	0.0823222222222	0.0325684210526	0.188666666667	0.11195890411	0.11564	0.13701369863	0.110046511628	0.0824141414141	0.0583398058252	0.0816060606061	0.0270384615385
C1orf56	0.275862068966	0	0.0567	0.111125	0.37525	0.217588235294	0.0884347826087	0.227942857143	0.439230769231	0.29924	0.2784	0.4305	0.0445348837209	0.0464222222222	0.0760980392157	0.0609038461538
BNIPL	NA	NA	NA	NA	NA	NA	NA	NA	NA	NA	NA	NA	NA	NA	NA	NA
MLLT11	0.02456	0	0.00514705882353	0.0155	0.036	0.0101621621622	0.00569230769231	0.002	0.0255405405405	0.024641025641	0.0165882352941	0.0165384615385	0.0143870967742	0.0502647058824	0.00492592592593	0.0204545454545
SEMA6C	0	0	0.00961538461538	0.0218955223881	0.0759534883721	0.0767142857143	0.036012987013	0.0430363636364	0.0503939393939	0.00942105263158	0.01375	0.0154078947368	0.00953424657534	0.0189210526316	0.0743733333333	0.0553815789474
GABPB2	0.554685714286	NA	0.0135479452055	0.205465517241	0.0858153846154	0.0945894736842	0.0287888888889	0.587862745098	0.40576744186	0.3765	0.426683333333	0.427820224719	0.0295967741935	0.00526086956522	0.0701886792453	0.0257073170732
CDC42SE1	0.02456	0	0.00514705882353	0.0155	0.036	0.0101621621622	0.00569230769231	0.002	0.0255405405405	0.024641025641	0.0165882352941	0.0165384615385	0.0143870967742	0.0502647058824	0.00492592592593	0.0204545454545
VPS72	NA	0	0.14	0	0.0242352941176	0.0588235294118	0.0708	0.4	0.4	0.348333333333	0.4	0.15475	0.139333333333	0.0965882352941	0.209090909091	0.213666666667
SCNM1	0.233894736842	0.2	0.117722222222	0.0238095238095	0.18588	0.0798913043478	0.0796808510638	0.249470588235	0.182888888889	0.356318181818	0.2265	0.226333333333	0.0901379310345	0.0705	0.102166666667	0.0763888888889
PIP5K1A	0.508705882353	0.688777777778	0.17	0.10758490566	0.0742542372881	0.101708333333	0.0514696969697	0.364142857143	0.302596491228	0.510939393939	0.367037735849	0.525985915493	0.0513918918919	0.0615147058824	0.0881923076923	0.116886363636
PSMD4	0.469230769231	0.739333333333	0.137882352941	0.12932	0.162547169811	0.157238095238	0.127385964912	0.29087804878	0.376959183673	0.3918125	0.431567567568	0.437	0.108217391304	0.154489795918	0.0980606060606	0.0930277777778
LYSMD1	0.233894736842	0.2	0.117722222222	0.0238095238095	0.18588	0.0798913043478	0.0796808510638	0.249470588235	0.182888888889	0.356318181818	0.2265	0.226333333333	0.0901379310345	0.0705	0.102166666667	0.0763888888889
TNFAIP8L2-SCNM1	0.75	0.547666666667	0.526545454545	0.305555555556	0.263	0.5965	0.249636363636	0.395285714286	0.794846153846	0.4976	0.427833333333	0.427777777778	0.276071428571	0.274133333333	0.334375	0.493333333333
TMOD4	0.644444444444	0.625	0.44	0.4235	0.52375	0.3401875	0.285153846154	0.641	0.685066666667	0.7008	0.691	0.66475	0.1756	0.368375	0.261928571429	0.345454545455
TNFAIP8L2	0.75	0.547666666667	0.526545454545	0.305555555556	0.263	0.5965	0.249636363636	0.395285714286	0.794846153846	0.4976	0.427833333333	0.427777777778	0.276071428571	0.274133333333	0.334375	0.493333333333
RFX5	0.0636428571429	0.0869565217391	0.106666666667	0.0625	0.0214705882353	0.06024	0.0782352941176	0.02075	0.0991176470588	0.1125	0.106653846154	0.128411764706	0.0650789473684	0.0412972972973	0.0508214285714	0.0783214285714
PSMB4	0.72925	NA	0.08	0	0.111111111111	0.0732	0.10624	0.318181818182	0.247816326531	0.203233333333	0.227272727273	0.183580645161	0.00623333333333	0.00556666666667	0.0116363636364	0.0384545454545
PI4KB	0.8	0	0	0	0.0145833333333	0.710526315789	0.0144782608696	0.2	0.222266666667	0.173291666667	0	0.232941176471	0.0714285714286	0	NA	NA
SELENBP1	NA	NA	0.5	NA	0.416666666667	0.0666	0.31325	0.666666666667	NA	0.6	0.666666666667	0.648	0	0	NA	NA
CGN	0.200432432432	0.00204761904762	0.0300357142857	0.0685744680851	0.0365294117647	0.043	0.02026	0.105104166667	0.143108695652	0.152392857143	0.13406	0.217432835821	0.0184583333333	0.0142542372881	0.0305777777778	0.0861555555556
MIR554	NA	NA	NA	NA	NA	NA	NA	NA	NA	NA	NA	NA	NA	NA	NA	NA
CELF3	0.216722222222	0.2	0.428888888889	0.445	0.243947368421	0.226615384615	0.207894736842	0.151285714286	0.3168	0.246136363636	0.230714285714	0.290692307692	0.1111	0.082375	0.035875	0.348416666667
TDRKH	0.00186046511628	0.024119047619	0.0166607142857	0.027679245283	0.00541304347826	0.019064516129	0.00573015873016	0	0.0172567567568	0.00702173913043	0.00208333333333	0.00737735849057	0.0115869565217	0.00947826086957	0.0157333333333	0.0417666666667
RIIAD1	0.111111111111	NA	0.122222222222	0	0.0238421052632	0.175	0.0636666666667	0	0.17	0.00221052631579	0.1837	0.0766666666667	0.00378571428571	0.00307142857143	0.0237857142857	0.142857142857
OAZ3	NA	NA	NA	NA	0.5	NA	NA	NA	0	0.666666666667	0	0	0.0379444444444	0.0251666666667	0.008	0.0224736842105
LINGO4	0.5944	0.2296	0.383090909091	0.4572	0.417333333333	0.361416666667	0.169857142857	0.603	0.6845	0.7141	0.5238	0.645454545455	0.031	0.0398	0.0832	0.2
MRPL9	0.5	0.5	0.128	0.389	0.3955	0.2455	0.0355	0.7285	0.168625	0.5385	0.505333333333	0.32825	0.04565	0.03275	0.0200476190476	0.0403333333333
THEM5	0.5256	0.6	0.143181818182	0.230545454545	0.355066666667	0.17825	0.312727272727	0.7495	0.833181818182	0.842	0.820909090909	0.758727272727	0.0274666666667	0.0549333333333	0.149	0.1625
THEM4	0	0	0.0357142857143	0.0111111111111	0	0.0520333333333	0.00515151515152	0	0.017	0.00572222222222	0.0302727272727	0.00744444444444	0.00367857142857	0.00457142857143	0.01075	0.0219642857143
C2CD4D	0.0866585365854	0.413730769231	0.0342333333333	0.0834230769231	0.0953170731707	0.231828571429	0.034935483871	0.0920344827586	0.0138387096774	0.0252608695652	0.0760476190476	0.0529677419355	0.0342631578947	0.0339868421053	0.0278026315789	0.0467763157895
LOC100132111	0.142456521739	0.199203703704	0.159044776119	0.0635762711864	0.0796351351351	0.1502	0.20506741573	0.111532258065	0.10231884058	0.0644845360825	0.096	0.121073529412	0.0383333333333	0.031248	0.0366198347107	0.047826446281
S100A10	0.0919090909091	0.00630434782609	0.00705555555556	0.0117192982456	0.00204545454545	0.0122738095238	0.00448453608247	0.00150980392157	0.0249431818182	0.0158990825688	0.031475	0.0322840909091	0.0115588235294	0.00995348837209	0.0202	0.025425
S100A11	0.474090909091	0.416666666667	0.0676341463415	0.100117647059	0.0967166666667	0.0333902439024	0.0738292682927	0.22476744186	0.447386363636	0.436108108108	0.580342857143	0.347085106383	0.0236909090909	0.0321272727273	0.00830434782609	0.0425526315789
NBPF18P	NA	NA	NA	NA	NA	NA	NA	NA	NA	NA	NA	NA	NA	NA	NA	NA
TCHH	NA	NA	NA	NA	NA	NA	NA	NA	NA	NA	NA	NA	NA	NA	NA	NA
RPTN	NA	NA	NA	NA	NA	NA	NA	NA	NA	NA	NA	NA	NA	NA	NA	NA
TCHHL1	0	NA	0.166666666667	0.333333333333	0.0833333333333	0.333333333333	0	0.533333333333	0.452333333333	0.5	0.416666666667	0.444333333333	0.166666666667	0.232	0.0416666666667	0.139
FLG	NA	NA	NA	NA	NA	NA	NA	NA	NA	NA	NA	NA	NA	NA	NA	NA
HRNR	NA	NA	NA	NA	NA	NA	NA	NA	NA	NA	NA	NA	NA	NA	NA	NA
CRNN	NA	NA	NA	NA	NA	NA	NA	NA	NA	NA	NA	NA	NA	NA	NA	NA
FLG2	NA	NA	NA	NA	NA	NA	NA	NA	NA	NA	NA	NA	NA	NA	NA	NA
LCE5A	NA	NA	NA	NA	NA	NA	NA	NA	NA	NA	NA	NA	NA	NA	NA	NA
CRCT1	0.016	0.153846153846	0.0695	0.0897142857143	0.0488333333333	0.130391304348	0.0854285714286	0.0371428571429	0.0686428571429	0.0754523809524	0.0776666666667	0.852476190476	0.00871428571429	0.00538095238095	0.0528095238095	0.0760952380952
LCE3D	0.2975	NA	NA	0.25	NA	0.5167	0.125857142857	0.285714285714	0.41675	0.585166666667	0.647666666667	0.474166666667	0.666666666667	0	NA	NA
LCE3E	NA	NA	NA	0.6	0.4	0.4002	NA	NA	NA	NA	NA	NA	NA	NA	NA	NA
LCE2B	NA	NA	NA	NA	NA	0.3335	NA	NA	NA	NA	NA	NA	NA	NA	NA	NA
LCE3C	NA	NA	NA	NA	NA	NA	NA	NA	NA	NA	NA	NA	NA	NA	NA	NA
LCE3B	NA	NA	NA	NA	NA	NA	NA	NA	NA	NA	NA	NA	NA	NA	NA	NA
LCE4A	NA	NA	NA	NA	NA	NA	NA	NA	NA	NA	NA	NA	NA	NA	NA	NA
LCE3A	0.235294117647	NA	0.256176470588	0	0.0588235294118	0	0.0914117647059	0.348058823529	NA	0.412823529412	0.117647058824	0.798176470588	0.0259473684211	0.0201578947368	0.0542105263158	0.194833333333
LCE2D	NA	NA	NA	NA	NA	NA	NA	NA	NA	NA	NA	NA	NA	NA	NA	NA
LCE2A	NA	NA	NA	NA	NA	NA	NA	NA	0.666666666667	0.366666666667	NA	NA	NA	NA	NA	NA
LCE2C	NA	NA	NA	NA	NA	NA	1	NA	NA	NA	NA	NA	NA	NA	NA	NA
C1orf68	NA	NA	NA	NA	NA	NA	NA	NA	NA	NA	NA	NA	NA	NA	NA	NA
LCE1E	NA	NA	NA	NA	NA	NA	NA	NA	NA	NA	NA	NA	NA	NA	NA	NA
LCE1D	NA	NA	NA	NA	1	0.333	0	NA	0	NA	0.75	1	NA	NA	NA	NA
LCE1B	0.470333333333	0.25	0.205	0.0985	0.169	0.133166666667	0.176666666667	0.64425	0.496	0.530166666667	0.538166666667	0.4675	0.143	0.141666666667	0.12925	0.0795
LCE1A	1	0	0.222	NA	0.3155	0	0	0.4545	0.3335	0.65	0.722333333333	0.4325	0	0	NA	NA
LCE1C	NA	NA	NA	NA	NA	NA	NA	NA	NA	NA	NA	NA	NA	NA	NA	NA
KPRP	NA	NA	NA	NA	NA	NA	NA	NA	NA	NA	NA	NA	NA	NA	NA	NA
LCE1F	NA	NA	NA	NA	0.25	0	0	NA	NA	NA	NA	0.561857142857	NA	1	NA	NA
LCE6A	NA	NA	NA	NA	NA	NA	NA	NA	NA	NA	NA	NA	NA	NA	NA	NA
SMCP	NA	0.2	0.5216	0.4	0.0694	0.4018	0.2586	0.8	0.6668	0.7436	0.6626	0.6212	0.0428	0.0858	NA	NA
SPRR1A	NA	NA	NA	NA	NA	NA	NA	NA	NA	NA	NA	NA	NA	NA	NA	NA
IVL	NA	NA	NA	0	NA	NA	NA	NA	0	NA	NA	NA	NA	NA	NA	NA
SPRR4	NA	NA	NA	NA	NA	NA	NA	NA	NA	NA	NA	NA	NA	NA	NA	NA
SPRR2D	NA	NA	NA	NA	NA	NA	NA	NA	NA	NA	NA	NA	NA	NA	NA	NA
SPRR3	NA	NA	NA	NA	NA	NA	NA	NA	NA	NA	NA	NA	NA	NA	NA	NA
SPRR2A	NA	NA	NA	NA	NA	NA	NA	NA	NA	NA	NA	NA	NA	NA	NA	NA
SPRR1B	NA	NA	NA	NA	NA	NA	NA	NA	NA	NA	NA	NA	NA	NA	NA	NA
SPRR2F	NA	NA	NA	NA	NA	NA	NA	NA	NA	NA	NA	NA	NA	NA	NA	NA
SPRR2E	NA	NA	NA	NA	NA	NA	NA	NA	NA	NA	NA	NA	NA	NA	NA	NA
SPRR2B	NA	NA	NA	NA	NA	NA	NA	NA	NA	NA	NA	NA	NA	NA	NA	NA
SPRR2C	0	NA	0	0	0.333333333333	0	0	0	0.333	0.167	NA	0.75	0	NA	NA	NA
PRR9	NA	NA	NA	0	NA	NA	NA	NA	NA	NA	NA	NA	NA	NA	NA	NA
LELP1	NA	NA	NA	NA	NA	NA	NA	NA	NA	NA	NA	NA	NA	NA	NA	NA
LOC101928009	0.625	0	0.333333333333	0.0555	0.2	0.25	0.121333333333	0.333333333333	0.527833333333	0.564666666667	0.555666666667	0.615	0.137	0.176666666667	0.126	0.333333333333
SPRR2G	NA	NA	NA	NA	NA	NA	NA	NA	NA	NA	NA	NA	NA	NA	NA	NA
S100A9	NA	NA	0	NA	NA	0	0.2	0.75	NA	0.666666666667	NA	NA	NA	0	NA	NA
LOR	NA	NA	0	0.466666666667	NA	0.126952380952	0.159090909091	NA	0	0.0635238095238	0.25	0.08	0.0372068965517	0.033696969697	NA	0.0703846153846
S100A12	0.739111111111	0.600444444444	0.401777777778	0.398666666667	0.492	0.470555555556	0.284166666667	0.708333333333	0.763888888889	0.7056	0.807444444444	0.801631578947	0.136692307692	0.067375	0.343	0.306777777778
PGLYRP4	0.640285714286	0.65	0.3996875	0.151375	0.394375	0.220210526316	0.26875	0.751625	0.6225	0.7141875	0.803625	0.7193125	0.203	0.2075	0.0714285714286	0.0384615384615
PGLYRP3	NA	NA	0.5	0	NA	0.0625	0	NA	NA	1	1	NA	NA	NA	NA	NA
S100A8	NA	NA	NA	NA	NA	NA	NA	NA	NA	NA	NA	NA	NA	NA	NA	NA
S100A7A	1	NA	0.5	1	0.5	0.4285	0.1665	0.7725	1	1	NA	0.9	NA	NA	NA	NA
S100A7	1	NA	0.2498	NA	0.222333333333	0.411	0.416666666667	0.666666666667	NA	0.791666666667	1	0.812666666667	0	NA	NA	NA
S100A7L2	NA	NA	NA	NA	NA	NA	NA	NA	NA	NA	NA	NA	NA	NA	NA	NA
S100A2	0.711894736842	0.69675	0.56880952381	0.656578947368	0.445714285714	0.376473684211	0.510684210526	0.613625	0.7585	0.78545	0.714238095238	0.738315789474	0.02752	0.10332	0.224411764706	0.2456875
S100A1	0.0833333333333	0.0833333333333	0.127304347826	0.2291875	0.117565217391	0.149285714286	0.0680434782609	0.356777777778	0.3723125	0.207413793103	0.243333333333	0.214695652174	0.28428	0.24952173913	0.2742	0.0731666666667
S100A4	NA	NA	0	NA	NA	0.5	NA	0.333333333333	NA	NA	NA	0.666666666667	NA	NA	NA	NA
S100A5	NA	NA	NA	NA	NA	NA	NA	NA	NA	NA	NA	NA	NA	NA	NA	NA
S100A6	0.144363636364	NA	0.18919047619	0.0589696969697	0.166642857143	0.0345833333333	0.0142051282051	0.283583333333	0.205055555556	0.0932424242424	0.113731707317	0.149972222222	0.0178095238095	0.015375	0.0533846153846	0.09255
S100A13	0.0833333333333	0.153846153846	0.135448275862	0.2291875	0.202379310345	0.172291666667	0.130620689655	0.462041666667	0.498045454545	0.305828571429	0.318466666667	0.361034482759	0.280607142857	0.259192307692	0.2742	0.142095238095
S100A16	NA	NA	0.2	NA	0.1665	0.166666666667	0.285714285714	0.7855	0.666666666667	0.75	0.333333333333	0.6	0.037	0.0393333333333	0.037	0.216666666667
S100A14	NA	NA	0.5	NA	0.1665	NA	0.3335	0.7115	NA	0.6875	0.75	0.65725	NA	NA	NA	NA
S100A3	NA	NA	NA	NA	0.666666666667	0.666666666667	NA	NA	NA	NA	NA	NA	NA	NA	NA	NA
ILF2	0.281632653061	0	0.1924	0.06915	0.105890909091	0.164626865672	0.100647058824	0.123921568627	0.265779661017	0.307072727273	0.388288888889	0.289898305085	0.0307857142857	0.022225	0.0527777777778	0.0931034482759
NPR1	0.00704347826087	0	0.0415982905983	0.0692842105263	0.0643484848485	0.0824074074074	0.0584246575342	0.0404947368421	0.0609714285714	0.0454580152672	0.054218487395	0.0443257575758	0.0178292682927	0.0135405405405	0.0652045454545	0.0755194805195
SNAPIN	0.0167368421053	0.281710526316	0.0769230769231	0.0355652173913	0.112162162162	0.180666666667	0.139382352941	0.173916666667	0.0524	0.182333333333	0.354923076923	0.126954545455	0.0861290322581	0.103464788732	0.0479402985075	0.0419464285714
INTS3	0	NA	0.05	0.25	0.18253968254	0.246766666667	0.111030769231	0.368782608696	0.39409375	0.264764705882	0.339446428571	0.353086956522	0.0735833333333	0.157763157895	0.228571428571	0.0909090909091
MIR8083	0.826086956522	0.933333333333	0.538954545455	0.669863636364	0.430066666667	0.406133333333	0.429	0.642857142857	0.8114	0.79275	0.891875	0.783666666667	0.0192307692308	0.0363461538462	0.102272727273	0.076375
SLC27A3	0.00096875	0.0294117647059	0.0405643564356	0.015265060241	0.0246941176471	0.04655	0.0491188118812	0.0859759036145	0.103686746988	0.09596	0.08351	0.0672244897959	0.0403611111111	0.0292117647059	0.0972837837838	0.0540322580645
SLC39A1	0.3975	0.437666666667	0.0468936170213	0.0755	0.0688085106383	0.072	0.0409107142857	0.284869565217	0.2886	0.269170212766	0.273465116279	0.271114754098	0.0231153846154	0.0211168831169	0.108444444444	0.0495970149254
CREB3L4	0	0.0434782608696	0	0.1	0.018	0.0196956521739	0.0253076923077	0.021347826087	0.0334782608696	0.105821428571	0.0134782608696	0.121	0	0.000555555555556	0.0384615384615	0.02856
RPS27	0.8024375	0.735185185185	0.225625	0.28485	0.245215686275	0.128425	0.192273972603	0.398909090909	0.428746268657	0.390868852459	0.71227027027	0.484596774194	0.00726	0.0257321428571	0.0563	0.08245
RAB13	0.8167	0.479125	0.2529	0.11519047619	0.1647	0.112476190476	0.053125	0.30795	0.26075	0.167857142857	0.325333333333	0.385125	0.0808095238095	0.0308518518519	0.0936666666667	0.0961111111111
DENND4B	0.75	0.75	0.51875	0.53125	0.54975	0.07045	0.309	0.75	0.734375	0.669714285714	0.530545454545	0.713833333333	0.06206	0.121774193548	0.230387096774	0.1864
CRTC2	0.0144782608696	0.0023125	0.0123148148148	0.025612244898	0.00616666666667	0.0317142857143	0.00750909090909	0.000537037037037	0.017701754386	0.00722222222222	0.052875	0.013962962963	0.00819642857143	0.0234736842105	0.0217894736842	0.035
JTB	0.369787234043	0.5222	0.0764833333333	0.0687234042553	0.0687	0.0807464788732	0.1026	0.320366666667	0.233577464789	0.337383333333	0.279928571429	0.3362	0.0101830985915	0.050338028169	0.0264423076923	0.0421851851852
MIR6737	0	0.0400833333333	0.00862068965517	0.0227272727273	0.00652173913043	0.0111081081081	0.00384375	0	0.0136363636364	0.0125357142857	0.02028	0.0151724137931	0.0272166666667	0.0249661016949	0.0200655737705	0.0518666666667
HAX1	0.002	0	0.0129375	0	0.0222222222222	0.01359375	5e-04	0.00446875	0.00425	0.01021875	0.0103125	0.01571875	0.0171	0.0184333333333	0.0785294117647	0.0279565217391
C1orf43	0.00421212121212	0	0.0235940594059	0.00945945945946	0.00598924731183	0.00928947368421	0.00544444444444	0.0019756097561	0.012170212766	0.00651851851852	0.0386707317073	0.0136913580247	0.0318787878788	0.0254949494949	0.0345779816514	0.0415402298851
UBAP2L	0.00421212121212	0	0.0235940594059	0.00945945945946	0.00598924731183	0.00928947368421	0.00544444444444	0.0019756097561	0.012170212766	0.00651851851852	0.0386707317073	0.0136913580247	0.0318787878788	0.0254949494949	0.0345779816514	0.0415402298851
C1orf189	NA	NA	0.25	NA	NA	NA	NA	NA	NA	NA	NA	NA	NA	0	NA	NA
MIR190B	0.671333333333	NA	0.4545	0.565	0.428875	0.361666666667	0.248833333333	0.757	0.805	0.798125	0.77	0.787166666667	0.00966666666667	0	0.156166666667	0.403666666667
AQP10	NA	NA	NA	NA	NA	NA	NA	NA	NA	NA	NA	NA	NA	NA	NA	NA
ATP8B2	0.030975	0.0714285714286	0.05125	0.0375	0.05575	0.0588888888889	0.0380652173913	0.057075	0.0285777777778	0.0384347826087	0.0217619047619	0.0318222222222	0.0548571428571	0.0606268656716	0.08734375	0.0804920634921
TDRD10	0.46256097561	0.875	0.0462898550725	0.169666666667	0.283882352941	0.24556097561	0.0582641509434	0.126191489362	0.134424528302	0.139514705882	0.183625	0.410676470588	0.0461428571429	0.028947761194	0.0485757575758	0.0844615384615
UBE2Q1	0	0	0.0250566037736	0.0306	0.0245	0.0201764705882	0.01125	0.000573770491803	0.0160161290323	0.0158524590164	0.0142666666667	0.0321346153846	0.0399718309859	0.0726923076923	0.0222465753425	0.0143076923077
SHE	0.46256097561	0.875	0.0462898550725	0.169666666667	0.283882352941	0.24556097561	0.0582641509434	0.126191489362	0.134424528302	0.139514705882	0.183625	0.410676470588	0.0461428571429	0.028947761194	0.0485757575758	0.0844615384615
ADAR	0.0222777777778	0	0	0.00909090909091	0.02	0.0132666666667	0.01805	0.0112857142857	0.026375	0.0212	0.0532333333333	0.0266666666667	0.0265833333333	0.0163333333333	0.0258378378378	0.0405625
CHRNB2	0.214285714286	NA	0.216047619048	0.262	0.0670476190476	0.230208333333	0.255666666667	0.171071428571	0.138142857143	0.316857142857	0.336380952381	0.391111111111	0.0505348837209	0.0403333333333	0.0806551724138	0.112448275862
PMVK	0.272727272727	0.294117647059	0.1125	0.0944117647059	0.116411764706	0.0680784313725	0.0241851851852	0.262411764706	0.225444444444	0.289	0.178571428571	0.222931034483	0	0.00961538461538	0.0875	0
ADAM15	0.0143421052632	0	0.0502222222222	0.0223	0.0308333333333	0.0427066666667	0.0562933333333	0.0438611111111	0.0523928571429	0.0477625	0.0446612903226	0.0636388888889	0.0539081632653	0.05254	0.0490212765957	0.0516063829787
FLAD1	0.59125	0.5324375	0.04334375	0.0810625	0.121022222222	0.0556808510638	0.0438148148148	0.53975	0.423488372093	0.36246	0.458775510204	0.596833333333	0.100727272727	0.131225	0.0763333333333	0.0930555555556
ZBTB7B	0.00534246575342	0	0.0222954545455	0.0211973684211	0.0175154639175	0.0257807017544	0.0170434782609	0	0.00735555555556	0.00292380952381	0.0164831460674	0.0133944954128	0.00418181818182	0.012793814433	0.0140833333333	0.00436734693878
DCST1	NA	NA	0.444444444444	NA	NA	0.381818181818	0	NA	0	1	0.537	0.75	0	0.25	0.2	0.4445
SHC1	NA	NA	0.428571428571	NA	0.107142857143	0.103785714286	0	0.285714285714	NA	NA	0	NA	0.0141	0.025875	0.0801538461538	0.0432857142857
DCST2	NA	NA	0.444444444444	NA	NA	0.32	0	NA	0	1	0.5625	0.75	0	0.25	0.2	0.4445
LENEP	0.832733333333	NA	0.379588235294	0.285714285714	0.352714285714	0.348583333333	0.37588	0.8642	0.845933333333	0.820777777778	0.900454545455	0.755666666667	0.335210526316	0.184111111111	0.358	0.507375
EFNA4	0.13169047619	0.0501730769231	0.0834142857143	0.0738461538462	0.0215692307692	0.0743108108108	0.0428095238095	0.018431372549	0.0421111111111	0.0243684210526	0.0236724137931	0.0241142857143	0.0507361111111	0.0469036144578	0.0892075471698	0.126928571429
LOC100505666	0.0143421052632	0	0.0502222222222	0.0223	0.0308333333333	0.0427066666667	0.0562933333333	0.0438611111111	0.0523928571429	0.0477625	0.0446612903226	0.0636388888889	0.0539081632653	0.05254	0.0490212765957	0.0516063829787
PYGO2	0.12	0.571428571429	0.0244	0.08	0.05334	0.0754264705882	0.0673392857143	0.122623188406	0.119172413793	0.142472727273	0.0993870967742	0.116772727273	0.06476	0.00551111111111	0.00964444444444	0.00693333333333
CKS1B	NA	NA	0.428571428571	NA	0.107142857143	0.103785714286	0	0.285714285714	NA	NA	0	NA	0.0141	0.025875	0.0801538461538	0.0432857142857
MIR4258	NA	NA	NA	NA	0.142857142857	0	0	NA	NA	NA	0	NA	0.0141	0.0164	0.006	0.0432857142857
MUC1	0	0.31075	0.132740740741	0.102777777778	0.28885	0.176526315789	0.109035714286	0.21608	0.18725	0.300551724138	0.237636363636	0.357206896552	0.0608936170213	0.126040816327	0.107104166667	0.15302173913
DPM3	0.430137931034	0.0833333333333	0.103216216216	0.0229	0.243405405405	0.0798863636364	0.0823255813953	0.4117	0.402945945946	0.395756097561	0.382	0.425837209302	0.0148780487805	0.0132333333333	0.170685714286	0.0175
TRIM46	0	0.214285714286	0.1014375	NA	0.366666666667	0.187974358974	0.0636363636364	0.149705882353	0.137931034483	0.0333333333333	0.0470555555556	0.0527777777778	0.00402702702703	0.00624324324324	0.0469189189189	0.0407837837838
THBS3	0.4	0	0.0681818181818	0.113125	0.0769230769231	0.0695303030303	0.0136097560976	0	0.5333	0.00357142857143	0.0615384615385	0.0855813953488	0.0939433962264	0.106403846154	0.228970588235	0.129782608696
SLC50A1	0.258051282051	0	0.00904444444444	0.0227179487179	0.00733962264151	0.014375	0.0149	0.00795744680851	0.055170212766	0.00756	0.01972	0.03174	0.0363939393939	0.051724137931	0.0636071428571	0.0479215686275
MTX1	0.4	0	0	0.113125	0.0769230769231	0.0256290322581	0.0136097560976	0	0.5555	0.00357142857143	0.0615384615385	0.0855813953488	0.0939433962264	0.106403846154	0.228970588235	0.129782608696
KRTCAP2	0	0	0.1014375	NA	0.366666666667	0.13534375	0.0636363636364	0.0454166666667	0.0434782608696	0.0333333333333	0	0.0133333333333	0.00402702702703	0.00624324324324	0.0469189189189	0.0407837837838
EFNA1	0.030303030303	5e-04	0.0138080808081	0.00675806451613	0.0170882352941	0.0320526315789	0.0129523809524	0.0330163934426	0.0446595744681	0.0596	0.0477111111111	0.0485490196078	0.0662653061224	0.0476666666667	0.0401621621622	0.0438988764045
MIR92B	0	0	0.07996875	0.054175	0.1803	0.0965185185185	0.0293	0.151041666667	0.11934	0.167322580645	0.131230769231	0.222106382979	0.06125	0.0917532467532	0.0698615384615	0.112684210526
RUSC1	0.0164516129032	0.0382641509434	0.0360112359551	0.033512195122	0.03184	0.0460842105263	0.0420582524272	0.0312555555556	0.0219423076923	0.0393804347826	0.0353636363636	0.0601553398058	0.0341140939597	0.038037593985	0.0321403508772	0.0492118644068
FAM189B	0.0633392857143	0.0789473684211	0.126435483871	0.0613191489362	0.0352884615385	0.231885714286	0.081231884058	0.136177777778	0.212638888889	0.0776956521739	0.136262295082	0.125850746269	0.0370416666667	0.0291388888889	0.0672027027027	0.0599436619718
GBA	0	0	0.00384615384615	0.00951428571429	0.00641025641026	0.0224571428571	0.00774285714286	0.005	0.0142857142857	0.0122857142857	0.0174857142857	0.0048	0.044425	0.079487804878	0.0542	0.00525641025641
HCN3	NA	NA	0.00111111111111	0.0415	0.00308333333333	0.0123611111111	0.0197222222222	0	0.0191764705882	0.0555641025641	0	0.0122051282051	0.0226857142857	0.0145094339623	0.0322075471698	0.0220285714286
FDPS	0.884222222222	0.133333333333	0.12	0.157833333333	0.0936603773585	0.145523076923	0.169229508197	0.428893617021	0.309217391304	0.33774137931	0.47874	0.457377358491	0.130825	0.07775	0.111037037037	0.0714444444444
SCAMP3	0.0731142857143	0.1278	0.0255	0.0178888888889	0.0388333333333	0.0400227272727	0.0247333333333	0.0382727272727	0.0535227272727	0.0523333333333	0.0351315789474	0.0710681818182	0.0647058823529	0	0.00675675675676	0.0153421052632
CLK2	0.8415	0.483545454545	0.119242424242	0.152045454545	0.432918918919	0.131274193548	0.0350131578947	0.671928571429	0.342170212766	0.643540540541	0.467	0.684926829268	0.262756756757	0.194538461538	0.234258064516	0.22
PKLR	0.372222222222	0.368714285714	0.327777777778	0.379777777778	0.364	0.302333333333	0.262222222222	0.578111111111	0.466	0.475666666667	0.503444444444	0.448	0.1062	0.1402	0.0534	0.1466
MIR555	0.85475	0.793888888889	0.573	0.4899375	0.42125	0.416294117647	0.417136363636	0.81825	0.7850625	0.8328125	0.81215	0.689347826087	0.426947368421	0.470842105263	0.477210526316	0.524631578947
RUSC1-AS1	0.0164516129032	0.0382641509434	0.0256395348837	0.033512195122	0.02275	0.0151428571429	0.0261030927835	0.031606741573	0.01282	0.0166511627907	0.0291071428571	0.0388350515464	0.0340689655172	0.0392170542636	0.0321403508772	0.0492118644068
POU5F1P4	NA	NA	1	NA	NA	NA	NA	NA	NA	0.818181818182	NA	NA	0.6	0.6	NA	NA
ASH1L-AS1	NA	NA	NA	NA	NA	0	NA	NA	0	0	0.125	NA	0.012	0.00544444444444	0.0245555555556	0.0214444444444
YY1AP1	0.12	0	0	0.0167	0.0678113207547	0.00264948453608	0.04775	0.0315789473684	0.0531403508772	0.125181818182	0.0950256410256	0.224275862069	0.003515625	0.00567857142857	0.00580357142857	0.01056
DAP3	0.12	0	0	0.0167	0.111785714286	0.01257	0.0819361702128	0.0315789473684	0.0682881355932	0.134231884058	0.151738095238	0.224275862069	0.003515625	0.00567857142857	0.00580357142857	0.0101538461538
GON4L	0.625	0.0588235294118	0.016152173913	0.096	0.0850454545455	0.123875	0.0452884615385	0.0463181818182	0.144260869565	0.0896590909091	0.133326923077	0.199977272727	0.0296851851852	0.01046	0.019085106383	0.0353529411765
RIT1	0.666666666667	0.666666666667	0.163	0.0625	0.185	0.371666666667	0.0833333333333	0.444444444444	0.142857142857	0.0475714285714	0.16675	0.15175	0.213076923077	0.0961666666667	0.1265	0.218090909091
SNORA80E	NA	NA	NA	NA	NA	NA	NA	NA	NA	NA	NA	NA	NA	NA	NA	NA
RXFP4	0.833333333333	0.7	0.316090909091	0.56	0.623066666667	0.434428571429	0.212454545455	0.848	0.739615384615	0.6884	0.815733333333	0.7102	0.0339	0.0321	0.1439	0.2199
ARHGEF2	0.027027027027	0.0111	0	0.0641153846154	0	0.0158888888889	0.0054347826087	0	0.05	0.0232558139535	0	0.0061186440678	0.1013	0.0681525423729	0.464895833333	0.409677966102
KIAA0907	0	NA	0.145476190476	0.0135135135135	0.133897435897	0.024	0.0760454545455	0.226285714286	0.212351351351	0.291076923077	0.324461538462	0.270666666667	0.0907727272727	0.0650909090909	0.0757575757576	0.0736511627907
SCARNA4	NA	0.801	0.810222222222	0.72	0.504	0.378	0.466545454545	0.857142857143	0.84025	0.801384615385	0.802	0.833363636364	0.166	0.181636363636	0.311181818182	0.296
MIR6738	1	NA	0.772727272727	0.727181818182	0.651363636364	0.718	0.368090909091	0.872733333333	0.8145	0.818666666667	0.754466666667	0.839545454545	0.624	0.444454545455	0.348090909091	0.636363636364
UBQLN4	0.0248085106383	NA	0.01952	0.00316	0.02625	0.0307866666667	0.0115373134328	0.0106382978723	0.0271833333333	0.0462	0.0676142857143	0.0214492753623	0.0250813953488	0.0283372093023	0.0265769230769	0.0326170212766
MEX3A	0.0179375	0.00754054054054	0.0273333333333	0.0234375	0.0294406779661	0.0220447761194	0.0361818181818	0.00795774647887	0.0293378378378	0.0131166666667	0.00322033898305	0.0331857142857	0.024956043956	0.0274175824176	0.0238901098901	0.0625443037975
LAMTOR2	0.0248085106383	NA	0.0207659574468	0.00316	0.0268085106383	0.0117246376812	0.0117121212121	0.0106382978723	0.0110701754386	0.0135438596491	0.0111060606061	0.0214492753623	0.0250813953488	0.0283372093023	0.0265769230769	0.0326170212766
RAB25	0.333333333333	0.333333333333	0.0617142857143	0.0204	0.022	0.0301111111111	0.0194545454545	0.609066666667	0.551166666667	0.641941176471	0.250666666667	0.387466666667	0.217538461538	0.262538461538	0.197230769231	0.156384615385
SSR2	0.69175	0.75	0.24775	0.0718823529412	0.441428571429	0.101777777778	0.340583333333	0.5	0.582	0.24056	0.232586206897	0.6308	0.186416666667	0.186916666667	0.115	0.202
PMF1-BGLAP	0.102571428571	0.179357142857	0.0612380952381	0.0333333333333	0.0537068965517	0.0242876712329	0.0271587301587	0.0908095238095	0.127287878788	0.100671428571	0.119063492063	0.113920634921	0.0174642857143	0.0193454545455	0.0442545454545	0.0478518518519
PMF1	0.102571428571	0.179357142857	0.0612380952381	0.0333333333333	0.0537068965517	0.0242876712329	0.0271587301587	0.0908095238095	0.127287878788	0.100671428571	0.119063492063	0.113920634921	0.0174642857143	0.0193454545455	0.0442545454545	0.0478518518519
BGLAP	0.625	0.625	0.419272727273	0.394217391304	0.541684210526	0.559259259259	0.235954545455	0.752625	0.8403125	0.8160625	0.691458333333	0.75096875	0.09375	0.0555	0.106	0.454545454545
SEMA4A	0.585666666667	0.555555555556	0.372263157895	0.478833333333	0.340888888889	0.534705882353	0.425	0.525833333333	0.674866666667	0.448368421053	0.5658	0.463875	0.0460625	0.118625	0.252444444444	0.349
PAQR6	NA	NA	0.333333333333	NA	0.166666666667	0.363636363636	0.0195882352941	0.545454545455	0	0.778	0.6	0.666666666667	NA	NA	NA	NA
SLC25A44	0.693636363636	0.83575	0.118891891892	0.0995	0.22837254902	0.092488372093	0.0821333333333	0.508567567568	0.458823529412	0.458365384615	0.519973684211	0.60823255814	0.146906976744	0.120651162791	0.108736842105	0.0669142857143
TMEM79	0.02164	0	0.00882352941176	0	0.075	0.0451707317073	0.0886222222222	0.0324	0.0149230769231	0.0123902439024	0.0045	0.0224146341463	0.0370526315789	0.0392045454545	0.0620967741935	0.0453103448276
TSACC	0.404052631579	0.402263157895	0.0798392857143	0.0780540540541	0.0458461538462	0.0417627118644	0.0322857142857	0.122461538462	0.375391304348	0.306833333333	0.124695652174	0.118115384615	0.0663255813953	0.0804193548387	0.0900454545455	0.105971428571
RHBG	0.363636363636	0.343454545455	0.127441176471	0.136363636364	0.24512	0.243333333333	0.190851851852	0.322580645161	0.16665625	0.364375	0.190476190476	0.268181818182	0.0053125	0.007125	0.0160833333333	0.0590416666667
CCT3	0.426363636364	0.483772727273	0.100322033898	0.10115	0.0604909090909	0.0654833333333	0.0431363636364	0.155563636364	0.373818181818	0.337733333333	0.172897959184	0.150618181818	0.0637608695652	0.0733235294118	0.0906	0.134842105263
C1orf85	0.8	NA	0.434375	0.3428	0.3404	0.3116	0.2764	0.666666666667	0.437888888889	0.52	0.6714	0.7432	0.0652	0.0411428571429	0.2086	0.3086
VHLL	0.843275862069	0.733333333333	0.347689655172	0.487571428571	0.444911764706	0.468216216216	0.372648648649	0.827157894737	0.817275862069	0.791971428571	0.50764	0.761310344828	0.0299310344828	0.0504074074074	0.254230769231	0.278851851852
C1orf61	NA	NA	0	NA	0.56	0	0	NA	0.0666	NA	NA	0.265666666667	NA	NA	NA	NA
MEF2D	NA	0	0.46875	0.375	0.0625	0.13125	0.16275	0.5	0.5	0.52075	0.58325	0.50475	0.05	0	NA	NA
MIR9-1	0.0917	NA	0.0344827586207	0.0625	0.0688666666667	0.0247078651685	0.0928356164384	0	0.0687777777778	0.107416666667	0.2064	0.00957894736842	0.0491428571429	0.042231884058	0.0440714285714	0.0581774193548
BCAN	NA	NA	NA	0	0.428571428571	0.0277916666667	NA	NA	0	NA	0	NA	0.0541	0.0888387096774	0.0620333333333	0.0714242424242
GPATCH4	0.0674090909091	0	0.00714285714286	0.00938461538462	0.0205769230769	0.0486842105263	0.0175909090909	0.0401818181818	0.0477631578947	0.0287142857143	0.08771875	0.0613181818182	0.0183888888889	0.0103333333333	0.0299487179487	0.0245128205128
HAPLN2	0.576	0.203666666667	0.276153846154	0.4253125	0.28125	0.241047619048	0.0993461538462	0.697692307692	0.576291666667	0.655882352941	0.623529411765	0.646125	0.449705882353	0.136823529412	0.202111111111	0.248444444444
TTC24	0.625	NA	0.45	0	0.59	0.382083333333	0.33	0.269888888889	0.461538461538	0.632454545455	0.6487	0.460333333333	0	0.222222222222	0	NA
APOA1BP	0.282833333333	NA	0.0204545454545	0.0853333333333	0.0902777777778	0.0268936170213	0.0169545454545	0.111111111111	0.0389642857143	0.0196888888889	0.0660697674419	0.0201136363636	0.002775	0.01955	0.0082	0.0100909090909
CRABP2	0	NA	0.0567916666667	0.0651666666667	0.0464285714286	0.154952380952	0.090619047619	0	0.00126923076923	0.001375	0.0335588235294	0.0401904761905	0.01025	0.00630769230769	0.0678636363636	0.176848484848
RRNAD1	0.170172413793	0	0.00350769230769	0	0.0145217391304	0.0231518987342	0.00666176470588	0.109952380952	0.0956617647059	0.0585692307692	0.054	0.101553846154	0.0314324324324	0.0238888888889	0.0833421052632	0.0325161290323
HDGF	0.432432432432	0.727272727273	0.626442622951	0.349	0.16725	0.172291666667	0.121153846154	0.5	0.393486486486	0.358259259259	0.397745098039	0.422153846154	0.049884057971	0.0305616438356	0.084	0.0526349206349
MRPL24	NA	NA	0.0274615384615	0.0195882352941	0	0	0.0231333333333	0.01215625	0	0	0.006	0.00407692307692	0.00986666666667	0.00513333333333	0.0248	0.0433333333333
NES	0.115882352941	0.0562615384615	0.157774193548	0.294285714286	0.256666666667	0.136171428571	0.102477777778	0.0208857142857	0.0202054794521	0.0601898734177	0.0567763157895	0.0707	0.0153571428571	0.0199857142857	0.0469852941176	0.0786170212766
ISG20L2	0.170172413793	0	0.00350769230769	0	0.0145217391304	0.0110533333333	0.00696923076923	0.109952380952	0.0693076923077	0.0585692307692	0.054	0.101553846154	0.0314324324324	0.0238888888889	0.0833421052632	0.0325161290323
SH2D2A	0.75	NA	NA	0.297642857143	0.36675	0.722333333333	0.3	0.25	0.75	0.7105	0.55375	0.642285714286	0.0410714285714	0.0226666666667	0.1457	0.177818181818
PEAR1	0.39665	0.422888888889	0.11525	0.0842121212121	0.11825	0.227939393939	0.08025	0.251242424242	0.168782608696	0.0914	0.243	0.118288461538	0.0447638888889	0.0545	0.0960727272727	0.152326530612
NTRK1	0.285714285714	0.153846153846	0.0128461538462	0.228407407407	0.187117647059	0.239755555556	0.133411764706	0.0840588235294	0.213941176471	0.167176470588	0.107633333333	0.2659	0.0211142857143	0.0126111111111	0.0866111111111	0.0859375
INSRR	0.0787575757576	0.0588235294118	0.0499866666667	0.0662631578947	0.027921875	0.0610769230769	0.0348923076923	0.00202666666667	0.0185740740741	0.0257066666667	0.0291481481481	0.0525060240964	0.0217321428571	0.0066935483871	0.0351020408163	0.0597959183673
MIR765	NA	NA	NA	NA	NA	NA	NA	NA	NA	NA	NA	NA	0.416666666667	0.428666666667	0.666666666667	0.611
ARHGEF11	NA	NA	0	NA	0.0089375	0.00679591836735	0	NA	0.00812195121951	0	0	0.0302456140351	0	0	0	0.014575
ETV3	0	0	0.0243902439024	0.00645161290323	0.00646	0.014568627451	0.00533846153846	0.0294117647059	0.0238095238095	0.0267857142857	0.0864761904762	0.00818	0.0122708333333	0.006375	0.0148958333333	0.0367254901961
CYCSP52	NA	NA	NA	NA	NA	NA	NA	NA	NA	NA	NA	NA	NA	NA	NA	NA
ETV3L	0.717	0.710666666667	0.56135	0.375733333333	0.473733333333	0.524105263158	0.454807692308	0.715933333333	0.750266666667	0.72676	0.722055555556	0.71788	0.06172	0.13265	0.27915	0.290466666667
FCRL5	NA	NA	NA	NA	NA	NA	NA	NA	NA	NA	NA	NA	NA	NA	NA	NA
FCRL3	0.666666666667	NA	0	NA	0.28825	0.133333333333	0.104	0	0.666666666667	0.416666666667	0.597666666667	0.4375	0.037	0.037	NA	NA
FCRL2	0.5	0.25	0.2375	0.375	0.269	0.4175	0.35225	0.57225	0.676	0.54875	0.75	0.609	0.1465	0.15175	0	0.10725
FCRL1	NA	NA	NA	NA	NA	NA	NA	NA	NA	NA	NA	NA	NA	NA	NA	NA
KIRREL	0	NA	0	0	0.0832222222222	0.0206896551724	0.0267222222222	0	0.0333	0	0	0.0196	0.00685714285714	0.0182142857143	0.0858214285714	0.0660714285714
CD1D	0	0	0.032	0.0843461538462	0.00359459459459	0.04609375	0.0117105263158	0.000511111111111	0.0113157894737	0.00765853658537	0.011972972973	0.0146538461538	0.00611627906977	0.00532558139535	0.0518367346939	0.0580925925926
LOC646268	NA	NA	NA	NA	NA	NA	NA	NA	NA	NA	NA	NA	NA	NA	NA	NA
CD1E	NA	NA	0	NA	NA	NA	NA	NA	NA	NA	NA	NA	NA	NA	NA	NA
CD1A	NA	NA	0	NA	NA	0.333333333333	NA	0	NA	NA	NA	NA	NA	NA	NA	NA
CD1B	NA	NA	NA	NA	NA	NA	NA	NA	NA	NA	NA	NA	NA	NA	NA	NA
CD1C	NA	NA	NA	NA	NA	NA	NA	NA	NA	NA	NA	NA	NA	NA	NA	NA
OR10K2	NA	NA	NA	NA	NA	NA	NA	NA	NA	NA	NA	NA	NA	NA	NA	NA
OR10T2	NA	NA	NA	NA	NA	NA	NA	NA	NA	NA	NA	NA	NA	NA	NA	NA
OR10K1	NA	NA	NA	NA	NA	NA	NA	NA	NA	NA	NA	NA	NA	NA	NA	NA
OR10R2	NA	NA	NA	NA	NA	NA	NA	NA	NA	NA	NA	NA	NA	NA	NA	NA
OR6P1	NA	NA	NA	NA	NA	NA	NA	NA	NA	NA	NA	NA	NA	NA	NA	NA
OR6Y1	NA	NA	NA	NA	NA	NA	NA	NA	NA	NA	NA	NA	NA	NA	NA	NA
OR10Z1	NA	NA	NA	NA	NA	NA	NA	NA	NA	NA	NA	NA	NA	NA	NA	NA
OR10X1	0.639	NA	0.466666666667	0.5	0.285666666667	0.3	0.0333333333333	0.437333333333	0.381	0.243666666667	0.444333333333	0.567333333333	0.266666666667	0	NA	NA
OR6K3	NA	NA	NA	NA	NA	NA	NA	NA	NA	NA	NA	NA	NA	NA	NA	NA
OR6K2	NA	NA	NA	NA	NA	NA	NA	NA	NA	NA	NA	NA	NA	NA	NA	NA
OR6K6	0.641	0.666666666667	0.388666666667	0	0.5334	0.416666666667	0	0	NA	0.623666666667	0.5	0.633666666667	NA	NA	NA	NA
MNDA	NA	NA	NA	NA	NA	NA	NA	NA	NA	NA	NA	NA	NA	NA	NA	NA
OR6N2	0.658916666667	0.33925	0.231625	0.182375	0.2869	0.118125	0.155666666667	0.79725	0.693166666667	0.608545454545	0.684	0.620090909091	0.080875	0.114625	0.054	0.11375
OR6N1	0.5	0	0.4021	0.25	0.27525	0.223	0.2309	0.44675	0.4375	0.5854	0.653333333333	0.7117	0.3125	0.28675	0.24975	0.41675
PYHIN1	NA	NA	NA	NA	NA	NA	NA	NA	NA	NA	NA	NA	NA	NA	NA	NA
AIM2	NA	NA	NA	NA	0	NA	NA	NA	NA	NA	NA	NA	NA	NA	NA	NA
ACKR1	0.43025	0.25	0.17425	0.2815	0.2095	0.19475	0.1375	0.42925	0.40175	0.374	0.41	0.50225	0	0.0055	0.11975	0.08425
CADM3	0	NA	0.0278275862069	0	0.0306153846154	0.0387096774194	0.0745806451613	0	0.00908333333333	0.0972903225806	0.0394193548387	0.0211724137931	0.0243913043478	0.0406071428571	0.0518928571429	0.1111
CADM3-AS1	0.333333333333	NA	0	0.666666666667	0.299	0.133333333333	0.194	0.713333333333	0.444333333333	0.369	0.661666666667	0.584333333333	0	0	0	0.111
FCER1A	NA	NA	NA	NA	NA	NA	NA	NA	NA	NA	NA	NA	NA	NA	NA	NA
OR10J3	NA	NA	NA	NA	NA	NA	NA	NA	NA	NA	NA	NA	NA	NA	NA	NA
OR10J1	NA	NA	NA	NA	NA	NA	NA	NA	NA	NA	NA	NA	NA	NA	NA	NA
OR10J5	NA	NA	NA	NA	NA	NA	NA	NA	NA	NA	NA	NA	NA	NA	NA	NA
APCS	NA	NA	NA	NA	NA	NA	NA	NA	NA	NA	NA	NA	NA	NA	NA	NA
CRP	NA	NA	NA	NA	NA	NA	NA	NA	NA	NA	NA	NA	NA	NA	NA	NA
DUSP23	0.00121568627451	0	0.0421176470588	0.0762941176471	0.0964603174603	0.0625636363636	0.0968032786885	0.000552631578947	0.00521568627451	0.00692105263158	0.153836363636	0.0261052631579	0.0302040816327	0.0295423728814	0.0539318181818	0.0500681818182
C1orf204	0.443555555556	0.285023809524	0.299821917808	0.151935483871	0.177984848485	0.233410958904	0.174121621622	0.321657534247	0.320592592593	0.321291262136	0.271160493827	0.235701030928	0.0223804347826	0.0279565217391	0.0875596330275	0.112524390244
TAGLN2	0	0.00592857142857	0.00715277777778	0.00454545454545	0	0.0263974358974	0.0113287671233	0	0.00525	0.00764935064935	0.0143114754098	0.0483484848485	0.0215161290323	0.0147924528302	0.0392708333333	0.0357142857143
SLAMF8	0.833333333333	NA	0.833333333333	0.5	0.65	0.4	0.5	NA	1	0.583333333333	0.875	0.5665	0.1356	0.44575	0.268	0.3932
CFAP45	0.823833333333	0.795866666667	0.282076923077	0.444333333333	0.431103448276	0.360263157895	0.338310344828	0.5945	0.701526315789	0.526926829268	0.681814814815	0.772096774194	0.0783333333333	0.103075	0.0564848484848	0.0521428571429
VSIG8	NA	NA	NA	NA	0	NA	NA	NA	NA	NA	0.833333333333	NA	0	0	0.197666666667	0.311
SLAMF9	NA	NA	NA	NA	NA	NA	NA	NA	NA	NA	NA	NA	NA	NA	NA	NA
PIGM	0.00595238095238	0	0.002325	0.0042	0.005775	0.01312	0.0069	0	0.0181	0.00952	0.00946808510638	0.03275	0.00580555555556	0.0182	0.0124	0.008
LINC01133	NA	NA	NA	NA	0.696428571429	0.380583333333	0.333333333333	NA	NA	NA	0.5	0.8335	0.100875	0.069625	0.091375	0.2153
ATP1A4	NA	NA	NA	NA	NA	NA	NA	NA	NA	NA	NA	NA	NA	NA	NA	NA
ATP1A2	0	NA	0.184	0.35	0.284	0.2955	0.3235	0.1725	0.3535	0.42275	0.194	0.4105	0.0546	0.035	0.209	0.19
KCNJ9	NA	NA	NA	NA	NA	NA	NA	NA	NA	NA	NA	NA	NA	NA	NA	NA
IGSF8	0.1474	0	0.0402173913043	0.0241304347826	0.022652173913	0.0235757575758	0.023	0.0158260869565	0.016347826087	0.0119565217391	0.0169393939394	0.0101304347826	0.0467111111111	0.0476222222222	0.0624666666667	0.0944444444444
PEX19	0.773647058824	0.4314	0.00786363636364	0.0658095238095	0.0654444444444	0.0107307692308	0.0100606060606	0.498461538462	0.483045454545	0.490269230769	0.4568	0.373378378378	0.0098	0.04768	0.0123	0.0625
PEA15	0.0416666666667	0	0.0533076923077	0.0215454545455	0.0495384615385	0.0194545454545	0.022125	0.0649230769231	0.0391785714286	0.105846153846	0.0295454545455	0.0833076923077	0.00840740740741	0.00577777777778	0.0354074074074	0.039037037037
DCAF8	0.625846153846	0	0.00454545454545	0.136361111111	0.014	0.00376923076923	0.018873015873	0.0901875	0.155576923077	0.147481481481	0.144222222222	0.2439	0.0142352941176	0.0165135135135	0.0255555555556	0.0518518518519
SUMO1P3	NA	NA	NA	NA	0.722	1	0.666666666667	0.666666666667	NA	NA	NA	0.833333333333	NA	NA	NA	0
LOC729867	NA	NA	NA	NA	0	0.283333333333	NA	0	NA	NA	0.5	NA	NA	NA	NA	NA
NHLH1	0.666666666667	NA	0.208333333333	0.458333333333	0.152666666667	0.335	0.0876666666667	0.318	0.51	0.395666666667	0.715666666667	0.555666666667	0.105	0.128666666667	0.145666666667	0.347333333333
NCSTN	0.0143076923077	0	0.00426923076923	0.0539230769231	0.00625	0.0102580645161	0.00769230769231	0.0192307692308	0.0165	0.007	0.0232666666667	0.00973076923077	0.0105384615385	0.00823076923077	0.000923076923077	0.00246153846154
VANGL2	0	0.0751481481481	0.0408333333333	0.0681818181818	0.189444444444	0	0.005125	0	0.121473684211	0.00509523809524	0	0.0153125	0.01234375	0.00284375	0.0875483870968	0.003125
CD84	NA	NA	NA	NA	NA	NA	NA	NA	NA	NA	NA	NA	NA	NA	NA	NA
SLAMF6	NA	NA	NA	NA	NA	NA	NA	NA	NA	NA	NA	NA	NA	NA	NA	NA
CD48	0.333333333333	NA	NA	NA	0.25	0	NA	NA	1	0	NA	0.666666666667	0.074	0	0	0.0833333333333
SLAMF1	0.4	NA	0.3144	0.6002	0.4	0.44	0.4	NA	NA	0.75	0.8	0.7628	NA	NA	NA	NA
SLAMF7	NA	NA	NA	NA	NA	NA	NA	NA	NA	NA	NA	NA	NA	NA	NA	NA
LY9	NA	NA	NA	NA	NA	1	NA	NA	NA	NA	NA	NA	NA	NA	NA	NA
ITLN2	NA	NA	NA	0.4	0.380857142857	0.312857142857	NA	0.1428	0.7	1	NA	NA	NA	NA	NA	NA
ITLN1	NA	NA	NA	NA	NA	NA	NA	NA	NA	0.666666666667	NA	NA	NA	NA	NA	NA
LOC101928372	0.823	NA	0.70125	0.694333333333	0.603666666667	0.4867	0.510615384615	0.652818181818	0.772222222222	0.762888888889	0.6737	0.743	0.00866666666667	0.0173333333333	0.136333333333	0.35
F11R	0.464181818182	0.789142857143	0.25	0.0635454545455	0.0175	0.00311538461538	0.0733333333333	0.213727272727	0.254	0.0955555555556	0.392142857143	0.4435	0	0	0.0379090909091	0.0123636363636
TSTD1	0.889081632653	0.654761904762	0.082119047619	0.0494761904762	0.113476190476	0.0486	0.0321428571429	0.724317073171	0.626422222222	0.558785714286	0.44719047619	0.0417142857143	0.0727317073171	0.0597804878049	0.0190731707317	0.0492195121951
ARHGAP30	0.5	0.8605	0.52875	0.5915	0.37775	0.528230769231	0.3181	0.6735	0.725	0.691375	0.8028	0.767875	0.0771818181818	0.102181818182	0.477875	0.26325
USF1	0.128965517241	0	0.100571428571	0.119035714286	0.0605897435897	0.0845384615385	0.0375128205128	0.1195	0.104179487179	0.0923	0.08114	0.07148	0.0141842105263	0.0209736842105	0.0978125	0.00485714285714
KLHDC9	0.0961481481481	0.1375	0.00822222222222	0	0.00781481481481	0.00653703703704	0.0316666666667	0.0251851851852	0.00925925925926	0.0267592592593	0.0137380952381	0.0154074074074	0.0260163934426	0.0305245901639	0.0535737704918	0.204822222222
PVRL4	0.8	0.6	0.4336	0.3	0.4056	0.2421875	0.3544	0.8	0.569666666667	0.7094	0.837714285714	0.6856	0.05	0.013125	0.18825	0.034125
NR1I3	0.829545454545	0.636363636364	0.277909090909	NA	0.631272727273	0.514	0.409090909091	0.410909090909	0.704545454545	0.426454545455	0.909090909091	0.828272727273	0	0	NA	0.2
B4GALT3	0.107142857143	0.166666666667	0.0464	0.103193548387	0.0768043478261	0.13327027027	0.0553255813953	0.235419354839	0.234741935484	0.18623255814	0.225451612903	0.169302325581	0.0152790697674	0.0135581395349	0.0199411764706	0.0313023255814
USP21	0.428368421053	0.666666666667	0.243325581395	0.23335	0.359787878788	0.146913043478	0.129294117647	0.4185	0.521322580645	0.543225806452	0.399545454545	0.5965625	0.113192307692	0.0394310344828	0.0499117647059	0.0459411764706
ADAMTS4	0.319904761905	0	0.243380952381	0.160904761905	0.2664	0.257666666667	0.17580952381	0.406652173913	0.325238095238	0.32775	0.40580952381	0.371473684211	0.0645714285714	0.0489047619048	0.122333333333	0.278761904762
NDUFS2	0.319904761905	0	0.243380952381	0.160904761905	0.2664	0.257666666667	0.17580952381	0.406652173913	0.325238095238	0.32775	0.40580952381	0.371473684211	0.0645714285714	0.0489047619048	0.122333333333	0.278761904762
NIT1	0.231352941176	0.235294117647	0.116	0.147058823529	0.0392	0.0317647058824	0.0065	0.211764705882	0.181818181818	0.142233333333	0.156666666667	0.340896551724	0.175235294118	0.103764705882	0	0.0606666666667
MIR5187	0	NA	0.0598	0.134909090909	0.0304090909091	0.034125	0.04355	0.1311875	0.1936	0.14145	0.0908666666667	0.12905	0.0140666666667	0.0218666666667	0.00709090909091	0.0610909090909
[truncated: 23,729 more rows]
