# Supplementary material for: Unique molecular events during reprogramming of human somatic cells to induced pluripotent stem cells (iPSCs) at naïve state
Source: eLife. 2018 Jan 30;7:e29518. doi: 10.7554/eLife.29518 (PMC5807049; doi:10.7554/eLife.29518)
Supplement: Source data 1. — The Source Data files include the source R code for Figures 2–6. The R scripts use the data in the ‘Expression Data’ folder with the relative path. The ‘Expression Data’ folder contains the non-redundant related gene expression, methylation and histone modification tables for the main figures and figure supplements. [file elife-29518-data1.zip › Source Data/Expression data/2_GO.txt]

GOTERM_BP_FAT	GO:0007283~spermatogenesis	22	3.28358209	0.001796376	TSPY2, DNMT3A, TSPY3, DAZ1, TSPY1, LIMK2, SLC2A14, GPR64, SOX30, MAEL, CASC5, PTTG2, BCL2L1, SOHLH2, RPL10L, RBMY1A1, RBMY1F, HSPA2, OVOL1, PTCH2, ADCY10, CCNA1, TDRD1, WFDC2	457	308	13528	2.114410753	0.978862176	0.723505333	3.068520747
GOTERM_BP_FAT	GO:0007276~gamete generation	26	3.880597015	0.001933973	TSPY2, TSPY3, CGB, SPIN1, TSPY1, CGB5, SLC2A14, GPR64, MAEL, CGB8, PTTG2, BCL2L1, SOHLH2, RPL10L, HSPA2, NPM2, OVOL1, ADCY10, CCNA1, TDRD1, DNMT3A, DAZ1, LIMK2, SOX30, KLF17, CASC5, RBMY1A1, RBMY1F, PTCH2, WFDC2	457	395	13528	1.948469656	0.984273186	0.645872067	3.299864121
GOTERM_BP_FAT	GO:0019953~sexual reproduction	28	4.179104478	0.003516957	TSPY2, TSPY3, SPIN1, CGB, TSPY1, CGB5, SLC2A14, ZAN, GPR64, MAEL, CGB8, PTTG2, BCL2L1, SOHLH2, RPL10L, HSPA2, NPM2, OVOL1, ADCY10, CCNA1, TDRD1, DNMT3A, OVGP1, DAZ1, LIMK2, SOX30, KLF17, CASC5, RBMY1A1, RBMY1F, PTCH2, WFDC2	457	458	13528	1.809714007	0.999477648	0.716212143	5.924201476
GOTERM_BP_FAT	GO:0048609~reproductive process in a multicellular organism	29	4.328358209	0.00424715	TSPY2, TSPY3, SPIN1, CGB, TSPY1, CGB5, SLC2A14, GPR64, MAEL, CGB8, TIMP4, PTTG2, BCL2L1, SOHLH2, RPL10L, CCNE1, HSPA2, NPM2, OVOL1, ADCY10, CCNA1, TDRD1, DNMT3A, DAZ1, LIMK2, SOX30, KLF17, CASC5, RBMY1A1, RBMY1F, PTCH2, WFDC2, ATP7B	457	487	13528	1.762732579	0.999891584	0.728615772	7.111992434
GOTERM_BP_FAT	GO:0009719~response to endogenous stimulus	25	3.731343284	0.005407298	CGA, ERBB3, PGF, ALDOC, PPARG, TIMP4, BCL2L1, CPN1, PRSS8, CCNE1, HMOX1, GATA3, ENO2, SH2B2, TFF1, ADCY10, INSR, CYP11A1, LYN, AARS, DDIT3, SLC34A2, EP300, TGFBR3, SST	457	405	13528	1.827268552	0.999991106	0.687456843	8.970163602
