# Supplementary material for: Unique molecular events during reprogramming of human somatic cells to induced pluripotent stem cells (iPSCs) at naïve state
Source: eLife. 2018 Jan 30;7:e29518. doi: 10.7554/eLife.29518 (PMC5807049; doi:10.7554/eLife.29518)
Supplement: Source data 1. — The Source Data files include the source R code for Figures 2–6. The R scripts use the data in the ‘Expression Data’ folder with the relative path. The ‘Expression Data’ folder contains the non-redundant related gene expression, methylation and histone modification tables for the main figures and figure supplements. [file elife-29518-data1.zip › Source Data/Expression data/4_GO.txt]

GOTERM_BP_FAT	GO:0016337~cell-cell adhesion	15	3.649635036	0.005643647	PVR, CLDN7, PDPN, CDHR1, DSCAML1, CDH1, CELSR2, CDHR5, CLDN10, PTPRU, CELSR1, PCDHA1, PVRL1, DSG3, ROR2	318	276	13528	2.312004375	0.999964427	0.818649274	9.169301095
GOTERM_BP_FAT	GO:0048666~neuron development	17	4.136253041	0.006321503	OTX2, KIF5C, RTN4R, DSCAML1, CDH1, CELSR2, CDKN1C, SEMA6A, EPHA7, PVRL1, GBX2, CNTNAP2, RTN4RL2, LHX6, PBX3, BMP7, IGSF9	318	339	13528	2.133318491	0.999989647	0.76183218	10.21577029
GOTERM_BP_FAT	GO:0035239~tube morphogenesis	10	2.433090024	0.003003721	RGMA, GPC3, PDPN, LAMA5, NODAL, GBX2, FZD3, CELSR1, BMP7, BCL2L11	318	127	13528	3.34967563	0.995681796	0.837157522	4.983379939
GOTERM_BP_FAT	GO:0048729~tissue morphogenesis	12	2.919708029	0.00347109	FRAS1, RGMA, LAMA1, GPC3, LAMA5, NODAL, TDGF1, FZD3, CA2, CELSR1, BMP7, KLF4	318	180	13528	2.8360587	0.998151909	0.79266108	5.737435783
GOTERM_BP_FAT	GO:0060429~epithelium development	13	3.163017032	0.007338781	FRAS1, F11R, NODAL, FZD3, CELSR1, LAMA1, RGMA, GPC3, LAMA5, PPL, POU3F1, CA2, BMP7	318	227	13528	2.436261879	0.999998379	0.77267002	11.76496699
