# Supplementary material for: Unique molecular events during reprogramming of human somatic cells to induced pluripotent stem cells (iPSCs) at naïve state
Source: eLife. 2018 Jan 30;7:e29518. doi: 10.7554/eLife.29518 (PMC5807049; doi:10.7554/eLife.29518)
Supplement: Source data 1. — The Source Data files include the source R code for Figures 2–6. The R scripts use the data in the ‘Expression Data’ folder with the relative path. The ‘Expression Data’ folder contains the non-redundant related gene expression, methylation and histone modification tables for the main figures and figure supplements. [file elife-29518-data1.zip › Source Data/Expression data/5_GO.txt]

GOTERM_BP_FAT	GO:0051252~regulation of RNA metabolic process	112	13.70869033	6.03E-05	HKR1, CDX1, CDX2, HOXD13, REST, ZIC3, ZNF100, RREB1, TAF4B, RBL1, BARHL2, MLXIPL, ZNF649, ASCL2, ASCL1, HNF4A, PIAS4, DPRX, MNX1, TFAP2C, TFAP2E, ZNF613, ZNF844, TSHZ2, ADORA2A, TFCP2L1, ZNF232, LIN28A, FOXH1, HESX1, OVOL2, TEAD4, DNMT3B, CREBL2, TPRX1, SREBF1, DMBX1, ZNF398, YEATS4, TAF4, ESRRA, TCF7, UTF1, BHLHE23, ARID3A, ZSCAN1, HOXB3, HOXB1, HOXB2, FOXI3, DMRTC2, DLX4, AIRE, MAFA, ZNF486, ZN…	584	1813	13528	1.43100439	0.136442888	0.136442888	0.106057196
GOTERM_BP_FAT	GO:0006355~regulation of transcription, DNA-dependent	109	13.34149327	9.66E-05	HKR1, CDX1, CDX2, HOXD13, REST, ZIC3, ZNF100, RREB1, TAF4B, RBL1, BARHL2, MLXIPL, ZNF649, ASCL2, ASCL1, HNF4A, PIAS4, DPRX, MNX1, TFAP2C, TFAP2E, ZNF613, ZNF844, TSHZ2, ADORA2A, TFCP2L1, ZNF232, LIN28A, FOXH1, HESX1, OVOL2, TEAD4, DNMT3B, CREBL2, TPRX1, SREBF1, DMBX1, ZNF398, YEATS4, TAF4, ESRRA, TCF7, UTF1, BHLHE23, ARID3A, ZSCAN1, HOXB3, HOXB1, HOXB2, FOXI3, DMRTC2, DLX4, AIRE, MAFA, ZNF486, ZN…	584	1773	13528	1.424093518	0.209348227	0.110813983	0.169771293
GOTERM_BP_FAT	GO:0006811~ion transport	55	6.731946144	2.47E-04	SLC5A5, JPH3, KCNC3, GABRB3, SLC9A3, TRPV3, KCNK12, NMUR1, GRIN2D, KCNK5, GRID2, ANO5, SLC4A1, KCNG3, KCNQ2, ANO9, GABRG1, SLC12A7, ATP4A, SLC3A2, BSPRY, RYR1, KCNH2, ORAI1, FXYD4, TFR2, KCNA4, KCNA6, KIAA1919, ATP6V1B1, ATP12A, FXYD6, TPCN2, TMEM37, MRS2, SLCO1A2, SLC30A2, SLC39A4, HTR3A, GABRD, CNNM3, HCN2, SLC8A2, SLCO4C1, SLC12A3, KCNB1, CACNA1I, CELSR3, TOMM40, SLC17A7, SLC4A11, P2RX2, CACNA…	584	768	13528	1.658907677	0.452107912	0.181726771	0.434283295
GOTERM_BP_FAT	GO:0048598~embryonic morphogenesis	20	2.447980416	0.072104478	DVL2, RET, FGF8, NF2, JAG2, HOXD13, PAX2, HESX1, HOXB3, HOXB1, HOXB2, WNT3, HAND1, OVOL2, SP8, WNT7A, IPMK, FLVCR1, CDH23, FGF4	584	307	13528	1.509080362	1	0.956572671	73.17899015
