# Supplementary material for: Unique molecular events during reprogramming of human somatic cells to induced pluripotent stem cells (iPSCs) at naïve state
Source: eLife. 2018 Jan 30;7:e29518. doi: 10.7554/eLife.29518 (PMC5807049; doi:10.7554/eLife.29518)
Supplement: Source data 1. — The Source Data files include the source R code for Figures 2–6. The R scripts use the data in the ‘Expression Data’ folder with the relative path. The ‘Expression Data’ folder contains the non-redundant related gene expression, methylation and histone modification tables for the main figures and figure supplements. [file elife-29518-data1.zip › Source Data/Expression data/6_GO.txt]

GOTERM_BP_FAT	GO:0006811~ion transport	84	8.358208955	1.75E-10	JPH4, KCNK15, CACHD1, SCN3A, GABRB1, SLC9A2, GRIK5, KCNIP4, KCNJ13, SLC1A2, KCNQ4, GRIN2B, SLC24A4, CHRNA5, CHRNA4, ANO4, SCN7A, ANO7, JPH1, OCA2, CHRNA3, SLC22A2, SLC12A6, CLCA2, TRPM5, KCND2, ATP4B, SLC22A23, TRPA1, CACNG4, SLC22A20, CFTR, TCN2, TRPM1, NNT, SLC26A7, RYR3, LCK, SLC26A9, RYR2, KCNH8, SLC38A1, KCNH3, CLCN3, FXYD3, CLCN2, DRD2, KCNA2, TRIM13, CCL8, KCNA3, KCNJ2, KCNMB2, TTYH1, SCN9…	711	768	13528	2.08104782	4.92E-07	4.92E-07	3.12E-07
GOTERM_BP_FAT	GO:0007267~cell-cell signaling	52	5.174129353	4.47E-04	GRIK5, MBP, SLC1A2, TNFRSF11A, GRIN2B, CHRNA5, CHRNA4, RAPGEF4, USP14, CHRNA3, KCND2, PCDHB4, PCDH8, NRXN1, PCLO, SSTR2, GRM8, GPR50, NCAN, RAB3A, DRD2, NDP, SOX2, TH, CCL8, TAC1, RIMS1, EPHB1, HCRTR2, CRB1, PCDHB16, SYN3, APBA2, ADRA2B, GAD1, FGFBP1, APBA1, BMP4, COL4A4, TBX5, GABRA5, LIN7C, IGF2, GRIA4, KCNK3, LIN7A, P2RX1, KCNN3, P2RX3, CHRNB4, NEUROD1, CACNA1E	711	600	13528	1.648982654	0.716995273	0.061164108	0.797019828
GOTERM_BP_FAT	GO:0006821~chloride transport	11	1.094527363	0.001180321	SLC12A6, CLCA2, CLCN3, FXYD3, APOL1, SLC12A1, CLCN2, SLC26A7, SLC26A9, GABRA5, CFTR	711	61	13528	3.431048396	0.964266003	0.112181189	2.089909192
GOTERM_BP_FAT	GO:0048878~chemical homeostasis	51	5.074626866	1.60E-05	JPH4, CASR, SLC9A2, PDE3B, HP, CKB, MBP, GRIN2B, HAMP, CHRNA4, JPH1, CHRNA3, SLC12A6, KCND2, SLC9A3R1, PPARGC1A, CD38, RYR3, LCK, SLC26A9, RYR2, KGFLP2, KGFLP1, CLCN3, DRD2, PRND, NR3C2, TAC1, KCNMB2, SCARB1, LPL, GIMAP5, TRPC6, OPRL1, FOXA1, EPHX2, NPR1, IGF2, MAL, NPY1R, CPS1, ADIPOQ, ITPR1, CD55, ATP6V0E2, P2RX1, PYGL, CHRNB4, NEUROD1, CACNA1E, SCARA5	711	512	13528	1.895239979	0.0441021	0.007489177	0.028589101
GOTERM_BP_FAT	GO:0042573~retinoic acid metabolic process	6	0.597014925	2.28E-04	ALDH1A2, CYP26C1, RBP1, DHRS9, CYP26A1, BCO2	711	12	13528	9.513361463	0.474888905	0.039459459	0.407514817
