# Supplementary material for: Unique molecular events during reprogramming of human somatic cells to induced pluripotent stem cells (iPSCs) at naïve state
Source: eLife. 2018 Jan 30;7:e29518. doi: 10.7554/eLife.29518 (PMC5807049; doi:10.7554/eLife.29518)
Supplement: Source data 1. — The Source Data files include the source R code for Figures 2–6. The R scripts use the data in the ‘Expression Data’ folder with the relative path. The ‘Expression Data’ folder contains the non-redundant related gene expression, methylation and histone modification tables for the main figures and figure supplements. [file elife-29518-data1.zip › Source Data/Expression data/8_GO.txt]

GOTERM_BP_FAT	GO:0001501~skeletal system development	28	7.865168539	5.75E-11	THRA, HOXA13, HOXA11, COL2A1, HOXD10, TNFRSF11B, HOXA2, DSPP, HOXC9, OSR2, HOXA7, GPNMB, IGF1, MGP, GAS1, FRZB, MMP13, HOXC10, HOXB4, CTSK, HOXD8, COL19A1, TNFSF11, SOST, HOXB8, HOXB5, BMPR1B, BMP5	255	319	13528	4.656512386	9.28E-08	9.28E-08	9.63E-08
GOTERM_BP_FAT	GO:0048736~appendage development	10	2.808988764	1.36E-04	HOXC10, HOXA13, MEOX2, HOXA11, CYP26B1, COL2A1, GAS1, BMPR1B, MMP13, HOXD10	255	103	13528	5.150580621	0.197078723	0.013624991	0.227581558
GOTERM_BP_FAT	GO:0003002~regionalization	18	5.056179775	1.81E-07	ARC, LMX1B, HOXA11, EMX2, GAS1, HOXD10, HOXC10, HOXB4, HOXA2, HOXD8, HOXC9, MEOX2, HOXB8, HOXB5, CYP26B1, FOXG1, HOXA7, BMPR1B	255	197	13528	4.847297701	2.92E-04	5.84E-05	3.03E-04
GOTERM_BP_FAT	GO:0009952~anterior/posterior pattern formation	13	3.651685393	1.29E-05	HOXC10, HOXB4, ARC, HOXA2, HOXD8, HOXC9, MEOX2, HOXB8, HOXA11, HOXB5, HOXA7, EMX2, HOXD10	255	140	13528	4.926162465	0.020563131	0.00172996	0.021564844
GOTERM_BP_FAT	GO:0048562~embryonic organ morphogenesis	12	3.370786517	4.13E-05	HOXB4, HOXA2, OSR2, HOXC9, HOXB8, HOXB5, FOXG1, HOXA7, COL2A1, NR4A3, GAS1, HOXD10	255	133	13528	4.786554622	0.06447532	0.004433327	0.069156856
