# Supplementary material for: Unique molecular events during reprogramming of human somatic cells to induced pluripotent stem cells (iPSCs) at naïve state
Source: eLife. 2018 Jan 30;7:e29518. doi: 10.7554/eLife.29518 (PMC5807049; doi:10.7554/eLife.29518)
Supplement: Source data 1. — The Source Data files include the source R code for Figures 2–6. The R scripts use the data in the ‘Expression Data’ folder with the relative path. The ‘Expression Data’ folder contains the non-redundant related gene expression, methylation and histone modification tables for the main figures and figure supplements. [file elife-29518-data1.zip › Source Data/Expression data/development_average_methratio_on_promoter.txt]

MII_Oocyte	Zygote	X2cell	X4cell	X8cell	Morula	Postimplantation_embryo
SGIP1	NA	NA	0	NA	0	NA	0.0193978978979
AZIN2	0	0.07586050724635	0	0.001333333333335	0.00632659313725	0.0327102047715667	0.0757785911710833
CLIC4	0.12912852049885	0.1136226415095	0.06096115427305	0.0747103448276	0.0707945098591833	0.08196054890345	0.189546671888167
AGBL4	0.02275	0.03295	0.0189	0.01345	0.005888095238095	0.0395833333333333	0.0133666666666667
NECAP2	0.04834166666665	0.05546515151515	0.0244083333333	0.04214129464285	0.0125730829165783	0.01535714285714	0.18005172334755
SLC45A1	0.10441700404875	0.2228107142855	0.006606203007515	0.152216269841	0.0831908327581833	0.131299676024695	0.338761259216833
DBT	0.0288	0	0.0766	0.0107	0.0208	0.0254666666666667	0.0375333333333333
TGFBR3	0.00729236694678	0.0195535914703	0.00808487654321	0.010263440860215	0.00719156418794833	0.00919622563790667	0.00944070004069333
RFWD2	0.011297049441775	0.006587719298255	0.004649122807015	0.01823684210525	0.00715836036170083	0.03670238095239	0.006024816293115
C1orf21	0.01737119842184	0.01729790697675	0.02041329656865	0.0206237113402	0.0200312840363667	0.0286464517880667	0.01647827294105
PRUNE	0.041833333333315	0.397527777778	0.0829166666667	0.02625	0.0888703703704167	0.0883722222222	0.0432447089947167
LIN9	0.1009738175675	0.0924782608695	0.0691507230256	0.1407294745485	0.09511242029585	0.100697904808483	0.0727802316990667
PRDM16	0.04289200454715	0.01683026004725	0.0229048392295	0.0193954393223	0.013067097572525	0.016400633660285	0.02065618223835
C1orf159	0.0345995879121	0.04315670874925	0.0498968645485	0.05182173913045	0.0417566543081333	0.0358386317830667	0.155450531134083
CAMTA1	0.02180131208995	0.036962585034	0.0215231958763	0.03262808497345	0.0246328803498833	0.0255527822993833	0.0286760453864333
PRKCZ	0.1037393358875	0.0771316442876	0.0485531454361	0.04700899315735	0.0421734426016	0.0511475036238667	0.144559410289
ICMT	0.16831372549	0.17423227589545	0.0297305084746	0.142012372349	0.105029215065717	0.0873120672206333	0.347715573562667
LOC391003	0.4	0	0.2666666666665	0.1667	0.1666666666665	0.1104	0.5808555555556
PRAMEF10	NA	NA	NA	NA	NA	NA	NA
LOC645382	NA	NA	NA	NA	NA	NA	NA
EPHB2	0.0592858386076	0.06400096153845	0.063575	0.05167283950615	0.0568774804306333	0.0620120320604	0.05046480804305
PINK1	0.04280471380472	0.04728444444445	0.0466092857143	0.0278448275862	0.0374484066859	0.04244532627865	0.0604028569054667
USP48	0.06606060606062	0.02427317955678	0.00991136759583	0.0186185636856	0.013052312586665	0.0100589628695617	0.2410491510115
PINK1-AS	0.7374	0.8333	0.7716	0.5174	0.5189	0.484533333333333	0.809383712121167
KHDRBS1	0.0346464646465	0.0193375	0.044175	0.0190319756376	0.012356443445765	0.006939052513495	0.0859827934304333
EYA3	0.178023809524	0.181752747253	0.140476190476	0.1799285714285	0.1060195195194	0.0587214285713333	0.387261691876167
EPB41	0.274550982801	0.126951923077	0.1588679245285	0.1368020126641	0.1268502871241	0.100415014352467	0.2254570090185
NUDC	0.0654	0.11625	0.0362	0.02165	0.0419666666666833	0.0511777777777667	0.107219097222167
PUM1	0.110256097561	0.03501159591195	0.005830357142865	0.01142245762712	0.0295550022809167	0.0365732395076833	0.0954940908801333
STMN1	0.03313588415805	0.01172170947035	0.01788247863245	0.01645416666667	0.0190150539725283	0.0304334888933833	0.0357061031034167
THRAP3	0.02325806451615	0.0269677419355	0.02040322580645	0.00970512820515	0.014206034168995	0.0329017094017167	0.325922551154833
SFPQ	0.03478648998065	0.0349700854701	0.041575	0.0401845238095	0.0220663426572333	0.0279464664611617	0.0308312443927333
CSMD2	0.02938894764675	0.0560551209104	0.02696731182795	0.04323692982455	0.0352593014944833	0.03778661726245	0.0329510808047167
MACF1	0.0538	0.0131	0.0029	0.0537	0.0209	0.00256666666666667	0.0236
TRABD2B	0.02433997785161	0.00722148394241	0.0247142857143	0.01625581395347	0.00882852272069667	0.0119095238095233	0.00997204953431833
PTPRF	0.0207179596719	0.00879678362574	0.0179857142857	0.02668842364535	0.0191413108403	0.0249445341749667	0.0195215286092667
GPBP1L1	0.01519014084506	0.017020555767	0.009704651706385	0.00793243243244	0.00788207027000333	0.010013961948045	0.00752464315241333
RNF220	0.0284023569023775	0.04655882352945	0.01617741935485	0.0341074151074	0.00997222980556333	0.0187057945041667	0.109411146246833
TCEANC2	0.017125	0.0069074074074	0.0153409090909	0.006818181818185	0.013386363636375	0.0164469696969667	0.0756406926406267
SCP2	0.0144375	0.0221963235294	0.06448780487805	0.026972222222213	0.0350516937520833	0.05649267786955	0.188789753454833
DAB1	0.01549193548387	0.01168583333335	0.01762666666665	0.00823	0.00716087962962833	0.0183575299947783	0.008826388888885
RAB3B	0.00510714285715	0.0058908045977	0.0467738095238	0.04169285714285	0.0524058302372317	0.0345392964735148	0.123295327797483
USP24	0.0026015625	0.01864524291497	0.0087551020408	0.0050847457627	0.0177573183862817	0.008816159250575	0.00531509120659333
FAF1	0.11252499999985	0.09671666666685	0.04530240112995	0.02871271929825	0.0445350000000167	0.0300880246913333	0.268371388888833
FGGY	0.07222641509435	0.0238435072142	0.02619034406215	0.01296323529415	0.00651225490196333	0.0249763071895567	0.111985294117717
NFIA	0.02381423076925	0.01788661551577	0.0138888888889	0.02894981559535	0.0316170195262817	0.02386691677472	0.0276889803786417
USP1	0.01193924955333	0.0412661122661	0.02055597439545	0.01083194733194	0.011073465114115	0.0210676109338817	0.0685219474723667
CACHD1	0.389	0.1925166666665	0.1526666666665	0.0325	0.0488737373738	0.07760454545445	0.04950135869565
LEPR	0.06666666666665	0.01760925925925	0.1490384615385	0.0246736909323	0.0111583333333333	0.00699192782526167	0.0122587719298133
ITGB3BP	0.0138888888889	0.0317777777778	0	0.00694444444445	0.00201851851851833	0.016055555555565	0.00696296296296333
NEGR1	0.0390925925926	0.008592592592605	0.013481481481465	0.00457037037037	0.00730755265069333	0.00409259259259	0.00882862014820333
LRRC7	NA	NA	NA	NA	NA	NA	NA
ST6GALNAC3	NA	NA	0.047619047619	0	0	0.0434782608696	0.00840645586296833
PIGK	0.01597222222224	0.03194444444445	0.0123888888889	0	0.0103240740740817	0.0149444444444467	0.0171388888888833
DDAH1	0.04627763041555	0.0554808206958	0.0542368421053	0.05001542649725	0.0427567049808333	0.0475459265981167	0.0488650644399
CLCA4	NA	NA	NA	NA	NA	NA	NA
LRRC8C	0.09366666666665	0.0231077327327	0.03633055555555	0.0663611111111	0.023777451845765	0.0451107323414667	0.0245607070801483
PKN2-AS1	0.005142857142855	0.00297619047619	0.02658333333331	0.001464285714285	0.00737281020130833	0.00486910058796167	0.00803666666666167
GCLM	0.02005087719295	0.02656997607655	0.01558565531475	0.01735842105265	0.0188097874028833	0.0214286053685333	0.0185671478368667
FAM69A	0.075209610849	0.100981431159585	0.08578281101615	0.034391133557795	0.08167142158645	0.053445190396035	0.1499832801535
LOC729970	0.0426623770304	0.0216410359635	0.033263737994	0.03580674210275	0.0248373776026167	0.0403107563951833	0.0310617070729833
NTNG1	0.0089468708166	0.00262671660424	0.00917880036631	0.011091239497805	0.0231950927093583	0.0137127485092133	0.010911410491945
PHTF1	0.0407857142857	0	0.04764285714285	0.01057142857145	0.00183333333333333	0.0154761904762	0.021482551861315
KCNA2	NA	0	NA	0.1666666666665	0.04166666666675	0.166666666667	0.262611111111167
RAP1A	0.025092105263135	0.003763157894735	0.0004615384615385	0.00302564102564	0.0113967611336067	0.00895591542958333	0.01269267539652
GNAI3	0.00513333333335	0.001059411764705	0.00281818181818	0.010381627907	0.00506526633738167	0.0115237056737717	0.00908192090395833
RHOC	0.1411363636364	0.1118046683045	0.1393376623375	0.127522727273	0.0904889730641167	0.164072713744667	0.09541271823555
NOTCH2	0.00945	0	0.00941666666667	0.02258333333335	0.0164560185185117	0.00917496980676333	0.00517288011696017
WDR3	0.008577445652175	0.03528260869565	0.01291304347828	0.006065217391287	0.011063179347815	0.00373141654979167	0.00784057971015167
PDZK1	NA	NA	NA	NA	NA	NA	0.522958333333333
NBPF20	0.775	0.2666666666665	0.1943333333335	0.47225	0.5341746031745	0.383299999999833	0.6005185185185
OTUD7B	0.00666	0.00378	0	0.00522	0.00745358974358333	0.00962027777778333	0.00786653600465167
NBPF8	0.7223666666665	0.554119607843	0.6031	0.5169333333335	0.595038888888667	0.468011111111167	0.461432352941
NBPF25P	NA	NA	NA	NA	NA	NA	NA
NBPF9	0.833333333333	0.333333333333	0.1	0.644230769231	0.35	0.22779166666675	0.3
NBPF10	0.625125	0.630625	0.39525	0.374125	0.535583333333333	0.437041666666667	0.08775
TPM3	0.0475	0.4927	0	0.1359	0.0626	0.135933333333333	0.804933333333333
GBAP1	0.1955	0.7638	0.0401	0.0854	0.1611	0.144666666666667	0.248596215781
SMG5	0.05072727272725	0.04627424242425	0.04507575757575	0.0713576923077	0.0530212948942	0.0493025011687833	0.0554141639341167
PBX1	NA	0	0	0	0.033325	0.26665	0.03635436203465
FCGR2A	0.73605	0.70585	0.38015	0.36885	0.656583333333333	0.3810555555555	0.809450854700833
LOC440700	0.052989010989	0.11392857142855	0.0308	0.108489010989155	0.0336550910442333	0.088516505716505	0.4156833333335
MROH9	NA	NA	NA	NA	NA	NA	NA
DNM3	0.004470494417865	0.00818900767544	0.00488596491228	0.0118445221445115	0.00596064561564667	0.0151080304928973	0.0146830799489617
TNFSF18	NA	NA	NA	NA	NA	NA	NA
TNN	0.2997777777775	0.3343333333335	0.256611111111	0.14727777777765	0.155870370370317	0.187574074073833	0.610277777777833
BRINP2	0.01	0.01215	0.0171052631579	0.0128289473684	0.01625438596492	0.028737719298235	0.00747368421052833
SOAT1	0.02027777777778	0.003444444444445	0.052	0.02211111111109	0.0191722222222333	0.0460388888889	0.0426243589743667
ACBD6	0.001109375	0.018	0.000640625	0.044578125	0.00427966485507333	0.0133559027777833	0.0136658636331833
SMG7	0.04394565960355	0.0378971474132	0.0258052380952	0.0359346914822	0.0348621412119	0.056919392423225	0.0499782226788667
RGSL1	NA	NA	NA	NA	NA	NA	NA
RASAL2	0.00858823529411	0.005401960784315	0.011006979062835	0.0193137254902	0.00714379084967417	0.0175735167342667	0.007562586605895
PTGS2	0	NA	0	0	0	0	0.011536168132945
ZBTB41	0.02792655367235	0.011197463768135	0.006572727272725	0.014775	0.0133995505452583	0.0170064831573517	0.0106175774134733
NEK7	0.02448240999505	0.03420970464135	0.03095088251025	0.0362088607595	0.02643446946865	0.0387301664430167	0.0336299949799167
SRGAP2C	NA	NA	NA	NA	NA	NA	NA
SRGAP2	NA	NA	NA	NA	NA	NA	NA
PPP1R12B	0.0097	0.0051	0.0078	0.01218	0.00610666666666667	0.00794	0.0111466666666667
SRGAP2D	0.1945	0.3405	0.2071666666665	0.11200000000015	0.3555555555555	0.356333333333167	0.652722222222167
SRGAP2B	NA	NA	NA	NA	NA	NA	NA
HHAT	0.07818349358975	0.0618662911973	0.0915210942652	0.06723087431695	0.0800354297746833	0.0747071998949333	0.116446395856983
ESRRG	0.07638888888885	0.011325	0.0066818181818	0.02092424242422	0.0146622636622667	0.0192803030303167	0.0198481842381233
BATF3	0.0431092105263	0.03818733794295	0.01916583333335	0.03488178152495	0.0291007504869667	0.0354256572835333	0.0234445383169333
USH2A	NA	NA	NA	NA	NA	NA	NA
EPRS	0.065025	0.087523809524	0.0701	0.0362105263158	0.0601083333333333	0.061875	0.480593587195833
RNU5F-1	NA	NA	NA	NA	NA	NA	NA
DNAH14	0.1332704918035	0.08759836065595	0.03981147540985	0.07942459016395	0.0458246735548833	0.0639312092367333	0.1501423623315
TSNAX-DISC1	0.01470588235295	0	0.01647058823525	0.02469467787115	0.0217742709486833	0.017932306255815	0.1169065773407
NUP133	0.06785714285715	0.06	0.068375	0.03023214285715	0.080825	0.1016630952381	0.126073809523667
LINC00582	NA	NA	NA	NA	NA	NA	NA
TRIM11	0.172073529412	0.10088126361635	0.0824448717949	0.07377859195405	0.0713234161070667	0.0558068996415667	0.142170494988833
RGS7	0.016175396825385	0.016138888888885	0.0052125	0.02488412698412	0.0392330687830667	0.0554483465609167	0.0320554425838
MTR	0.012725	0.01834375	0.012716666666685	0.008288541666665	0.00995347222222167	0.00772170138888333	0.007171875
LYST	0.05081635540465	0.03427004329005	0.04664590163935	0.0527669057377	0.0359560439560167	0.04041804326205	0.0353788661544667
LOC100130331	NA	NA	NA	NA	0.333333333333333	0.166666666666667	0.452
ZNF496	0.09243411680895	0.07074335782905	0.08117283675285	0.0595347222222	0.0438066511416167	0.0678987478064333	0.0300646058155833
SMYD3	0.16790909090915	0.129845215311	0.0503713945882	0.0317075630252	0.0699257909846	0.02535487344545	0.271455034418833
KIF26B	0.03929978494625	0.0301656799479	0.03920384615385	0.04124708665055	0.0159189938958833	0.0290319228153333	0.0217053297079667
OR14C36	NA	NA	NA	NA	NA	NA	NA
LINC01128	0.04304054054055	0.03877633889375	0.04845045045045	0.0177156775249	0.0297998146431667	0.0396866803556167	0.0528558189615333
NADK	0.0158835546476	0.0110093457944	0.06636315699245	0.019380733945	0.0167758356773117	0.0164288622878152	0.0176843336598
FAM132A	0.7105531351005	0.326244897959	0.1880942392615	0.2145466440885	0.222502398341	0.167311279386333	0.291184363715833
CDK11B	0.161136363636	0.0713530046225	0.0620181818182	0.0333698630137	0.0431450238341	0.0565358981994167	0.351560896114167
AURKAIP1	0.07988027597405	0.03681611893585	0.053689393939165	0.01189676403208	0.0289288869175267	0.012977104377775	0.225100510625
TNFRSF14	0.219752849003	0.275540752351	0.07833155487805	0.0860851648353	0.119988540408333	0.131733489410217	0.485921604049
SKI	0.0387041994751	0.0466391460055	0.0294625	0.04425439882695	0.0329304075305167	0.0272753586982333	0.060248890556
TTC34	0.09900023166925	0.07778446917995	0.0435535998183	0.1062289719626	0.0904410023549833	0.0717806880571667	0.2295408053675
DFFB	0.03033460674155	0.017212783505155	0.01749739130435	0.016395	0.00720766917293333	0.0123361299435033	0.0746380280173667
CCDC27	0.3464349376115	0.253512605042	0.205884375	0.177791640478	0.140071194400117	0.156035457656	0.756683280170167
MEGF6	0.024212121212115	0.0414441287879	0.07901315789495	0.025526901669735	0.0289182215932233	0.0415601381701	0.08611837685145
AJAP1	0.0366428007445	0.029665773657	0.0350997643152	0.0323966244726	0.02763095912805	0.031988684722	0.0541285803564833
NPHP4	0.08910384615385	0.0776622780159	0.0487411686782	0.04945652173915	0.0637069269805833	0.0646261204637	0.0313706663100167
KCNAB2	0.5970555555555	0.54541984127	0.2800240384615	0.4305927083335	0.425440946383167	0.435730977089	0.521216220664333
PLEKHG5	0.0551833060556	0.0976276595744	0.08458674304405	0.06793789473685	0.0737290046850167	0.0658694973853333	0.128055776565
ACOT7	0.007585227272725	0.01144886363638	0.00676704545455	0.00594318181818	0.0119470099935533	0.00838257575758333	0.0749682786953667
TNFRSF9	NA	0.5	NA	0	0.141666666666667	0.341666666666667	0.7226
PER3	0.064925	0.0825404647435	0.011140625	0.0895128205128	0.0641978195415833	0.0805049224186833	0.259112568131833
RERE	0.04972868217055	0.07791666666685	0.06011309523805	0.0572233086681	0.06421945367295	0.0625947712418167	0.037045499180215
H6PD	0.01808018252934	0.0212153846154	0.0579670099161	0.02626086956521	0.0458212240140033	0.0358994968802667	0.190511928181167
GPR157	0.0331261299435	0.010147785547775	0.0172625	0.02820949651045	0.0149881107618967	0.00803157458101417	0.0589669632447667
CLSTN1	0.03115481886535	0.0392851810377	0.04460089372995	0.02387741935485	0.0151448562495167	0.0273135438114833	0.02846937686605
UBE4B	0.0654597234416	0.0542402777778	0.04298777777775	0.0322576388889	0.0418906959067333	0.04405497942385	0.222418807411833
CTNNBIP1	0.0939627403846	0.10696687018335	0.03332098765435	0.09297658248955	0.109106716968733	0.04883495416725	0.265913338696
KIF1B	0.017753754745	0.0445733855186	0.02284732262385	0.0286378837719	0.0221901721372333	0.0278110936423333	0.0517021854631167
EXOSC10	0.02636616161615	0.0344210526316	0.03073684210525	0.01989473684211	0.0469469481443083	0.019598911070795	0.526762956817167
MTOR	0.07738333333335	0.1015115594787	0.04952524222335	0.03268294384375	0.0681795469686667	0.16027970767485	0.402853846154
CASZ1	0.0260513559322	0.01020890255007	0.05901869369365	0.02392099567099	0.01770493934661	0.03121471820359	0.0167524705450317
C1orf127	0.8	0	NA	0	0.0803839097744667	0.0970857142858	0.4093225641025
PEX14	0.0314167862267	0.064040512608525	0.0048431372549	0.01591104734575	0.0255323540567617	0.0407147444520167	0.362424108078333
AGTRAP	0.00277777777778	0.001319444444445	0	0.00431388888889	0.031590831074925	0.00819612794612	0.13731292517
VPS13D	0.05232517482515	0.02846666666665	0.00456666666667	0.005592424242425	0.0234588383838167	0.022839393939395	0.111138394691783
MFN2	0.09072474747475	0.0480040859564	0.0643409090909	0.0491111111111	0.0517105616938	0.0426306248604167	0.171672635736
TNFRSF8	0.0374210526316	0.03767105263155	0.02192307692306	0.0205394736842	0.01543446176817	0.0320664751208083	0.0528604019192167
AADACL4	0.71	0.7625	0.23465	0.6324	0.3168125	0.4574715367965	0.7837023809525
FHAD1	0.1096956521741	0.03597826086955	0.01484782608695	0.01481793478261	0.03483223841375	0.169942028985418	0.1315100061575
TMEM51-AS1	0.0394539473684	0.03534954751135	0.0369173076923	0.0479260922826	0.0357236950424667	0.045918667752	0.0356945391656
KAZN	0.10075000000005	0.07549771287825	0.0351562030075	0.05086288659795	0.0495286635487333	0.061118379884	0.04058748493575
DNAJC16	0.025625	0.0147	0.024725	0.014075	0.0118916666666667	0.009975	0.010021699905035
FBXO42	0	0.00475892857143	0.00892857142855	0.003767857142855	0.00685656063414	0.0128123476140517	0.02425215924425
SPEN	0.02286451542805	0.0098088235294	0.00700626289419	0.01652177378755	0.0147410231849833	0.0183030191770783	0.0257338446138
MFAP2	0.03677327327325	0.08761065830725	0.02699074074075	0.035773943054345	0.0341563519598233	0.0403352623465333	0.0741105264704167
NBPF1	0.02924637957315	0.0267777777778	0.0546665004985	0.01724942528735	0.0336215576950667	0.0336269766902167	0.05395108411705
PADI2	0.056168627451	0.0296788819876	0.02080701754385	0.01926609645995	0.00903533267598833	0.01653889951284	0.0844124242424333
ESPNP	0.0985779220778	0.227645299145	0.156833333333	0.073153846154	0.0754059829059333	0.05027156177155	0.651230769230667
PADI1	NA	NA	NA	NA	NA	0	0.666666666667
ARHGEF10L	0.13662631288	0.0489423769508	0.07326027397255	0.04253548325725	0.0504425668598667	0.04503651847725	0.0412184815083
ACTL8	NA	NA	NA	NA	NA	NA	NA
IGSF21	0.01580391319205	0.0157720054446	0.02415755297332	0.006901315789475	0.01167087462975	0.034184822999485	0.0102993428037017
PAX7	0.0683396969697	0.0437127996382	0.05180720446475	0.0486889845095	0.0265387494766	0.0425071068937	0.0317878061581
IFFO2	0.0246845238095	0.011506646655215	0.017197220701	0.0274375	0.023039959783	0.0239862463925	0.0435725074572833
UBR4	0.01773214285715	0.00525	0.01069642857142	0.013410714285695	0.00713392857142833	0.00857142857144	0.00576324431769
CAPZB	0.00641025641025	0.02232692307695	0.02239743589745	0.00745512820513	0.0104132735865833	0.0186907947125367	0.0562488398216833
LINC01141	0	0.0501	0.0999	0	0.1528	0.0428666666666667	0.648266666666667
TMCO4	0.1566875	0.00855027173915	0.0959821428573	0.07817857142845	0.023037904124865	0.0175579710144933	0.03506515770701
EIF4G3	0.05098333333335	0.14583333333335	0.04191666666665	0.171222222222	0.0588134920634833	0.0569238095237167	0.1423404761905
ALPL	0.108721875	0.06691325431035	0.0322325	0.0189236167341625	0.041228723563595	0.0272766881977667	0.142198783414
HP1BP3	0.00854375	0.0171882170543	0.02358930008045	0.0314540229885	0.03327781546255	0.0183490554667283	0.0427961389396167
ECE1	0.0594066166884	0.0316889946599	0.03680249066005	0.04716742424245	0.0408784597465167	0.0260729788729667	0.0232575739788167
CDC42	0.1440909090905	0.09330263157885	0.0996324417601	0.0795826379976	0.0924681647321	0.1077054717454	0.303426404394833
ZBTB40	0.004881818181815	0.009721192722395	0.0195090909091	0.009781818181795	0.00835888278388833	0.00916969696969833	0.0199083535348683
HSPG2	0.0256899350649	0.03075	0.03561607142855	0.044426981409	0.0496854414553333	0.025282409688	0.0846509284696833
LDLRAD2	0.4	0.294419642857	0.2007	0.2488285714285	0.112	0.0203	0.690235978836
LUZP1	0.023128289473685	0.01614188034187	0.00309047619048	0.0664446386948	0.0457228057155333	0.04182985566295	0.0432187898647667
TCEA3	0.04754927417705	0.0238361998362	0.02984616689285	0.02833771144275	0.02286756756755	0.03328086111155	0.0877476995997667
E2F2	0.0418269927536	0.0440111008326	0.02597658862876	0.0186549491212	0.01888421214925	0.0155930465618133	0.0152317271589467
IFNLR1	0.10663636363625	0.003022727272725	0.001272727272725	0.008947261663295	0.010773628526645	0.0142934169278967	0.0989765776228333
NIPAL3	0.11877192982465	0.0945434782611	0.11020480549205	0.10139816933615	0.0310669565217367	0.0163645484949883	0.448764093063167
NCMAP	0.0588402777778	0.07181845238095	0.0277777777778	0.0569	0.0475634578351933	0.0423739230091667	0.1852806174275
RHCE	NA	NA	NA	NA	NA	NA	NA
MAN1C1	0.07084285714285	0.04744290123455	0.05734732142855	0.0486390086207	0.0481429804063	0.0461373132336833	0.04254547177475
TMEM57	0.0365207641196	0.0428998917749	0.04800598086125	0.0351644736842	0.0364076117209167	0.0452904259242333	0.0341000520889833
RPS6KA1	0.034841991342	0.00663636363635	0.0443095238095	0.0160353846154	0.02485867057674	0.00743173174342783	0.199922043203
SH3BGRL3	0.01992857142855	0	0	0.08114285714285	0.00691133004925	0.00778571428571	0.00846140069500167
LIN28A	0.024169696969715	0.0815178571427	0.0250476190476	0.01687356893975	0.015743519001485	0.01858204734935	0.0196668293000167
WASF2	0.01017637178053	0.0233796992481	0.02324768775435	0.0148515625	0.0120980535946833	0.01796383344693	0.226567905847833
TMEM222	0.11383082706765	0.0462285714286	0.03212857142855	0.021728571428595	0.0611380952381	0.0491047619047667	0.136786549707617
AHDC1	0.08374338624324	0.06947470238095	0.0893154761906	0.033023809523795	0.0521287033953533	0.0557860823200333	0.0597910455667
PHACTR4	0.0402741935484	0.0620972222222	0.0780063813816	0.07504166666655	0.0357410169195833	0.0352609457672167	0.258115712609
TAF12	0.1687	0.165169047619	0.06492222222225	0.0371	0.0604228269085	0.0549051872242167	0.185154856535333
SNHG3	0	0.15784	0.1875	0	0.0909140211641	0.0887389277389	0.229380212240833
RCC1	0	0.15784	0.1875	0	0.0909140211641	0.0887389277389	0.229380212240833
PTPRU	0.0552512019231	0.05571201838105	0.0602463768116	0.07271630434785	0.0497869184544833	0.0538981823535833	0.08847270549125
SRSF4	0.010575000000015	0.03496652542375	0.0207145334174	0.04346742478085	0.025653937865405	0.0335975457935167	0.0339508636427
MATN1	0.733863636364	0.3765	0.0566363636364	0.06181818181815	0.268909090909183	0.318818181818367	0.806007575757667
MATN1-AS1	0.06955035128805	0.04282598039215	0.032513395298	0.03267322580645	0.0319147666603667	0.0325933748464333	0.0722857088836167
PTP4A2	0.833333333333	0.6666666666665	NA	0.458333333333	0.6904666666666	0.54512499999975	0.834472222222167
SYNC	0.0600129870132	0.118388888889	0.02846645021645	0.06904545454545	0.0585916305916333	0.0648149350648833	0.238994666406333
ZBTB8A	0.020375	0.0186875	0.0204791666667	0.017875000000015	0.0297896825396717	0.0115486111111217	0.00948731707317
S100PBP	0.161599894012	0.0561101736973	0.0951103950102	0.051527027027	0.0621516503144	0.0660091776391667	0.0943968444019
KPNA6	0.334972222222	0.2151138344227	0.0417142857143	0.0497961111111	0.130851330870533	0.0581719440784	0.393576011429167
HDAC1	0.07632352941175	0.118755448718	0.03289876880985	0.02318604651165	0.0516537434932333	0.0828464285714333	0.510910225442833
RNF19B	0.0573241623869	0.04869720430105	0.06344601865135	0.05993262536875	0.0390489409447	0.0530558580680333	0.0531724778173167
PHC2	NA	NA	NA	0	0	1	0.555666666667
ZSCAN20	0.0170322580645	0.017806451612925	0.02167741935485	0.0445483870968	0.0196612903225717	0.0207580645161433	0.00808602150536833
CSMD2-AS1	NA	NA	NA	NA	NA	0.5	NA
AGO3	0.0093439946019	0.02698863636365	0.026905574169955	0.04016090004525	0.0278673159189217	0.021795256236305	0.0274105907076417
ZMYM4	0.326320967742	0.204476190476	0.1711414634145	0.1156387179485	0.143840897550167	0.125117284341717	0.187324746008667
COL8A2	0.0597224576271	0.0264104477612	0.04871233974355	0.03925961103575	0.0309942424242333	0.02867530826555	0.210802047803833
AGO4	0.1168375	0.0906183155078	0.0662862950059	0.04473678646935	0.03561233306995	0.0494464553700167	0.142003304041333
KIAA0319L	0.054125	0.0312090909091	0.01957659574468	0.01303780487805	0.0200412196641583	0.00919718398805167	0.012877510543195
TFAP2E	0.01318604651165	0.013290697674425	0.004837209302325	0.00711627906975	0.00582142857142667	0.0106145025839783	0.0154549622725383
STK40	0	0.000148936170213	0.0389613899614	0.02372597254005	0.0104441064255067	0.00897141878721333	0.00956956685322167
GRIK3	0.0872540334196	0.0711320792079	0.0667324032974	0.07263651362985	0.05389506103835	0.0678280086946667	0.04045991892095
YRDC	0.013296875	0.007328125	0.0091875	0.00569878472222	0.0137604166666667	0.0149113794191833	0.0112713147991817
SNIP1	0.00552631578947	0.0426148325359	0.01413257575755	0.03646159874605	0.0190984848484817	0.0173295454545417	0.0730972222221667
INPP5B	0	0.3282272727275	0.1359545454546	0.1106363636362	0.0915151515150667	0.15945454545445	0.32650625
RRAGC	0.04930267137095	0.025920040485835	0.03142335526315	0.01747297297295	0.02036497761498	0.033562710141965	0.189500470486333
RLF	0.1354456349208	0.07918073593075	0.046702123696	0.02372641509435	0.0356065929536833	0.0368543070663667	0.347260809213833
BMP8B	0.018578328328315	0.00708013468013	0.01068247126435	0.004282702461515	0.00853217755579167	0.012277923958745	0.0466848389210333
BMP8A	0.02638399621215	0.00589447678872	0.017431878306885	0.014426892201835	0.0179285674619483	0.0191256325734333	0.09633535429405
SCMH1	NA	NA	NA	NA	NA	NA	NA
KCNQ4	0.0199208001633	0.0232222222222	0.01103703703705	0.02183168436295	0.00774673305778	0.015183279458685	0.01908428165995
NFYC-AS1	0.003125	0.002625	0.0009375	0.0050625	0.0111770833333333	0.00534375	0.00638541666666667
FOXJ3	0.01630762116165	0.0287977140784	0.019979160799765	0.01945245726496	0.02198096849213	0.05679603971145	0.018451364604185
HIVEP3	0.57756875	0.2923	0.2335954954955	0.5131826086955	0.2331430555555	0.552038888889	0.0941571428571833
RIMKLA	0.0284724137931	0.00699999999999	0.015144252873545	0.0241551724138	0.00597025862069333	0.0204478927203167	0.0274262458623383
LOC100129924	0.414277972028	0.3261404682275	0.220260869565	0.247194508009	0.275485272545833	0.264109712687333	0.794623277427333
TIE1	0.217666666667	0.244	0.1241746031747	0.06804040404022	0.194819023569	0.230970177970167	0.681576091800167
CFAP57	0.2435897435895	0.04665	0.03846153846155	0.02375	0.03982576312575	0.0567820512820167	0.0422710622710783
SZT2	0.207357142857	0.1907245337155	0.0940926651737	0.052979148181	0.126353907946283	0.0951182235156667	0.33221595021
ST3GAL3	0.0483541666667	0.0319232142857	0.0577651143791	0.0521775793651	0.0490433201058167	0.0476278855910667	0.04983231862
IPO13	0.2105277777775	0.1246805555556	0.0947115839242	0.09006944444465	0.113898148148167	0.0936064814814833	0.267730131503667
ERI3	NA	0	0	0.01254347826088	0.00542219679634167	0.0241236939669833	0.00493468579911
KDM4A-AS1	0.0483541666667	0.0319232142857	0.0577651143791	0.0521775793651	0.0490433201058167	0.0476278855910667	0.04983231862
ERI3-IT1	NA	NA	NA	NA	NA	NA	NA
EIF2B3	0.3076754385965	0.19564484127	0.116833761232	0.1461213191205	0.132364022547383	0.139450043231083	0.440397703933333
TESK2	0.2299702380955	0.155119786096	0.129773420479	0.137018181818	0.132639393939433	0.084794107744	0.289192982456
KIF2C	0.5743125	0.6325625	0.28203125	0.29755	0.428696527777833	0.401993464052333	0.836326593137167
ZSWIM5	0.02808947368425	0.02725206270625	0.01941694078945	0.0285862272504	0.0271789883513833	0.02354005325815	0.02509386535075
POMGNT1	0.0181451612903	0.03918817204305	0.01840322580645	0	0.00446236559139833	0.00336021505376667	0.0229908900836517
MAST2	0.3031734693875	0.212662337662	0.288540610599	0.0665277777778	0.120384951992867	0.116461505174483	0.4176848818965
PIK3R3	0.04134489633175	0.0469007936508	0.0542222222222	0.05481647245765	0.0390168689090333	0.03620573289145	0.0248138211382167
MKNK1	NA	NA	0.01612903225805	0.001467741935485	0.001575268817205	0.0098	0.002521505376345
CYP4Z2P	NA	NA	NA	NA	NA	NA	NA
CMPK1	0.0363947368421	0.01785	0.003125	0.00915	0.0246722222222167	0.01101271929825	0.02132608817492
CYP4Z1	NA	NA	NA	NA	NA	NA	NA
SPATA6	0.0278374468085	0.05911444444445	0.05805591836735	0.03475943396225	0.0391866666666667	0.0375991919191833	0.0823038630027833
SKINTL	NA	NA	NA	NA	NA	NA	NA
ELAVL4	NA	NA	NA	NA	NA	0	0.020642545907265
TTC39A	NA	NA	NA	NA	NA	NA	NA
OSBPL9	0	NA	NA	0	0.00384615384616	0	0.0647221119008
NRD1	0.00608271563342	0.00445587340231	0.0172693244066	0.00428151490293	0.0112350581150933	0.0123760904848767	0.0645245098039
EPS15	0.0181018772894	0.0242062822316	0.006054783950615	0.02211328647925	0.0181040456306	0.01685842739707	0.0261520529482333
ZYG11B	0.2214841897235	0.0721266233767	0.09057333333335	0.027906593406585	0.0519876154400933	0.0762468781218167	0.2449809704185
ZCCHC11	0.011351890756315	0.02267156564115	0.00550746268657	0.01798652053415	0.00760471200642333	0.007002296188835	0.0101541522269233
ZFYVE9	0.0490827228327	0.05107719956245	0.0774217071792	0.07119244462025	0.0544080092342333	0.05331463907705	0.0539812839502667
CC2D1B	0.0075	0.0146296296296095	0.0097222222222	0.0070949074074075	0.0276836021555583	0.00881474174855333	0.0253364120387867
ZYG11A	0.04601602564105	0.0312047600315	0.07744973166365	0.0482411764706	0.0542160869498333	0.0539108350397	0.0727548251910333
GLIS1	NA	NA	NA	NA	NA	NA	NA
LRP8	0.119984722222	0.0392982413992	0.0113982352941	0.0180077118644	0.0348356415176	0.0319213283813167	0.0680802621781
HSPB11	0.09672962061005	0.071403548259	0.0611680474334	0.0563804347826	0.0618350752718667	0.0756889740773	0.134483643442667
NDC1	0	0.025679487179505	0.006364102564085	0.02176923076925	0.0420365147198633	0.0707520976481433	0.0783580246913333
CYB5RL	0.01205555555555	0.1346460526316	0	0.1826842105265	0.231472727272667	0.2967916666665	0.394787878788
ACOT11	NA	NA	NA	NA	0.111133333333333	0.1	0.713333333333333
MROH7-TTC4	NA	0.778	1	1	0.666666666666667	0.25	0.509166666666667
SSBP3	0.03225127301215	0.02137248607675	0.023504255084	0.0192173692931	0.0192652540480283	0.0327204256676833	0.030976144581
PRKAA2	0.00828125	0.012962853773585	0.009676388888889	0.0218936170213	0.00520873192435667	0.00548125481710833	0.00676886133291833
C1orf168	0.0071	0.3828	0.1046	0.0339	0.0413	0.0327	0.176772222222333
PPAP2B	0.02578227408145	0.00063076923077	0.05013926132052	0.000694915254235	0.006673386639265	0.0159539402164567	0.0728085581270833
C8B	NA	NA	NA	1	0	NA	0.36875
DAB1-AS1	NA	NA	NA	NA	NA	NA	NA
OMA1	0.008732558139535	0.010714839424145	0.0218722478239	0.0145248015873	0.01873125775283	0.019280457591485	0.0134804694478267
LINC01358	NA	NA	NA	NA	NA	NA	NA
HOOK1	0.008171641791065	0.03288188468157	0.0140261044177	0.0141150872145	0.00725100401606333	0.0122955421544007	0.0682548696673667
LOC101926964	NA	NA	NA	NA	NA	NA	NA
KANK4	0.0155	0.009232183908045	0.009625	0	0.0196165322580667	0.00807957516338833	0.217572222222167
INADL	0.0233448275862	0.06866227180525	0.02054642857145	0.01239705882355	0.0263470452095267	0.0291931314192333	0.08197220527655
ATG4C	0.11815873015895	0.12086466165392	0.0312777777778	0.0122222222222	0.00923148148148167	0.0269181286549667	0.426228562210167
DOCK7	0.1021119402987	0.09301492537315	0.0718526684758	0.0646700426439	0.0667863156924	0.0801676045187833	0.0998608618392
LINC00466	0.02023529411765	0.0069523809524	0.005214285714285	0.004333333333335	0.012714111348935	0.003264673311185	0.0638760110685667
ROR1	0.05285520421605	0.0901212271768	0.0775144927536	0.04479923590185	0.0388468197799167	0.0464134737598667	0.0363959407104
PGM1	0.0811206168831	0.02831398305085	0.0472909090909	0.020233982684	0.0615833898268833	0.0526643505911833	0.1323370729565
DNAJC6	0.02789285714285	0.122355	0.05439642857145	0.061625	0.0456491341991333	0.0988577777777783	0.0551229538027817
RAVER2	0.0470856060606	0.05203581191905	0.03956900726395	0.0440484261501	0.0397619168819	0.0503723756265833	0.0402186335873833
AK4	0.0296049382716	0.03141975308645	0.0712028522775	0.0443888888889	0.0299567901234667	0.03958019863325	0.149912038411833
JAK1	0.0332843137255	0.02884173669465	0.0362843137255	0.02513970588235	0.02775974078155	0.017162813384075	0.0175144333957333
PDE4B	NA	NA	NA	NA	NA	NA	NA
WDR78	0.008203703703695	0.0142348608838	0.00241402116402	0.023814589665645	0.0101189176218533	0.0139278358777017	0.0183452282386667
SLC35D1	0.0255339052288	0.0499014530551	0.0345655737705	0.03756822565095	0.0296561042249833	0.0360307494564717	0.0243225544454333
SERBP1	0.0118392857143	0.02725571895427	0.006979664179105	0.00835974945536	0.010132264378195	0.0148434302507533	0.0169664082687333
TCTEX1D1	0	0.25	0	0.083375	0.05263958333332	0.0332070707070833	0.0648625119731833
IL23R	0.0916	0.5054	0.1454	0.1425	0.2123	0.2929	0.6514
WLS	0.03136363636365	0.024382119514495	0.02767020905925	0.03750463292945	0.0255615187985167	0.0441236392795833	0.0222082264466167
DEPDC1	NA	NA	NA	0	NA	0.00616666666666667	0.009666666666665
GNG12-AS1	0.010154232424655	0.01859348739498	0.005296480938415	0.01320588235295	0.01273528138527	0.03311712184869	0.0115576636904767
GNG12	0.010154232424655	0.01859348739498	0.005296480938415	0.01320588235295	0.01273528138527	0.03311712184869	0.00790793010753333
PIN1P1	0.8747	0.4583333333335	0.2664	0.50545	0.437533333333333	0.532566666666667	0.887097222222333
ANKRD13C	0.0418771551724	0.016806254029635	0.000858974358975	0.0142497065727835	0.0267933006535467	0.0128697884488267	0.0189459459459567
LRRC40	NA	NA	NA	NA	NA	0	NA
PTGER3	0.2517583333335	0.0626663265306	0.072470779221	0.0982694336159	0.07348533175505	0.0708956586946833	0.168082962114167
ZRANB2-AS2	0.02197222222223	0	0.013854166666685	0.01506666666665	0.0103277777777833	0.00783194444444	0.01513333333334
LINC01360	NA	NA	NA	NA	NA	NA	NA
TNNI3K	NA	NA	NA	NA	NA	NA	NA
FPGT-TNNI3K	0.03496666666665	0.09870289855085	0.0563	0.04734782608695	0.0415296442687667	0.0515029424682	0.0901956521739
LRRIQ3	0.03496666666665	0.09870289855085	0.0563	0.04734782608695	0.0415296442687667	0.0515029424682	0.0901956521739
ERICH3	NA	NA	NA	NA	NA	NA	NA
MSH4	0.8809642857145	0.308301948052	0.284464285714	0.520857142857	0.516626984127	0.428537270463833	0.730420875421
SLC44A5	NA	NA	NA	NA	NA	NA	NA
ST6GALNAC5	0.0362380952381	0.0120608937476	0.008123076923075	0.011827394348565	0.00700365518595	0.02169628341929	0.0130171952361733
NEXN	0.147837398374	0.05239722430605	0.093630952381	0.0667881880025	0.0451236620056	0.0532491065069167	0.149192349538833
AK5	0.0380596153846	0.05727210884355	0.0602450805009	0.07150684931505	0.0440695849155833	0.05666389988505	0.0676362304561
ZZZ3	0.039680894308935	0.1293536585366	0.01586585365854	0.0442818181818	0.0395645572902883	0.0132955906878	0.0488996694000167
GIPC2	0.186507400257	0.09201125281315	0.0999173126613	0.04154633520075	0.0585272507498667	0.0336816383864333	0.1476555820105
FAM73A	NA	NA	0	0	0.0233833333333333	0.0192156862745	0.402846428571333
MGC27382	NA	NA	NA	NA	NA	NA	NA
ELTD1	NA	NA	NA	NA	NA	NA	0.6473333333335
LPHN2	NA	NA	NA	NA	NA	NA	NA
SAMD13	NA	NA	NA	NA	NA	NA	NA
MIR548AP	NA	NA	NA	NA	NA	NA	NA
TTLL7	0.0575	0.0550909090909	0.0428195187166	0.0384250398724	0.0376971368092667	0.0522990617577167	0.0356583346772
PRKACB	0.03390416666665	0.013359649122785	0.0146916329285	0.03591907894735	0.0177797615446667	0.0231037104255	0.015529038112535
LOC101927560	0	0.061	0.0569375	0	0.00746666666666667	0.0166833333333333	0.0291986945642667
LOC101927587	0	0.061	0.0569375	0	0.00746666666666667	0.0166833333333333	0.0291986945642667
C1orf52	0.0810359599748	0.05165	0.0728108974359	0.0373758807588	0.0303545520600133	0.0198155304243933	0.0745779448894133
LINC01461	NA	0.111111111111	0.0555555555555	0	0.0702558061821667	0.0536442063492667	0.369395509259333
WDR63	NA	NA	NA	NA	NA	NA	0.0691388888888833
LPAR3	0.0611464315012	0.0497078005115	0.0395283018868	0.00616304347826	0.0291912339815017	0.0278200297287183	0.208050773300833
MCOLN2	0	0.00104054054054	0.001132653061225	0.0116603773585095	0.00874964706806333	0.00735709434161833	0.0226403461738867
CLCA2	NA	NA	NA	NA	NA	NA	NA
COL24A1	0.50945	0.11	0.1117	0.29035	0.542651461988167	0.539014862914833	0.05218709435
HS2ST1	0.007	0.01391363636365	0.003385714285715	0.003526623376625	0.007183333333335	0.00743028207274717	0.00718095238095167
LOC101927844	NA	NA	NA	NA	0	NA	NA
LRRC8B	0.0529347826087	0.0399347826087	0.06734782608695	0.03984782608695	0.0344927536232	0.0510942028985333	0.0188904403657283
PKN2	0.02763636363635	0.00284090909091	0.03705681818185	0.010227272727275	0.0212139006342567	0.0153189149560167	0.01825092442847
GBP4	NA	NA	NA	NA	0	0	0.3803134959445
GBP1	NA	NA	NA	NA	NA	0	0.8
LRRC8D	0.03535057471265	0.0332988505747	0.03914942528735	0.03314419475655	0.03361079533495	0.04152107279695	0.0303893255137833
HFM1	0.010399999999985	0.02880833333335	0.0387	0.00540952380952	0.00930793650793167	0.0200742063492167	0.0130021645021683
RPAP2	0.0238095238095	0.0238095238095	0.008595238095255	0.01940476190476	0.01153174603175	0.01038095238095	0.00821856725146333
EVI5	NA	NA	NA	NA	NA	NA	NA
FNBP1L	0.01377941176469	0.0125317284448	0.01088970588237	0.0259148033126	0.015070977200645	0.02533771929825	0.0174182514922167
MTF2	0.01178571428572	0.00598214285715	0.000885714285715	0.0125178571429	0.00988095238096	0.00229761904762167	0.005349548440075
BCAR3	0.0675588235294	0.04873852901485	0.037506456241	0.07636134453785	0.0294932605904983	0.0116662371945067	0.16126750255655
CCDC18	0.129411764706	0.0843300653596	0.1044117647057	0.1763426573429	0.084804436687	0.0591752055661167	0.11649963023105
SLC44A3	0	0.0277857142857	0	0.0254523809524	0.0164517543859617	0.0701527777777833	0.0386261878655
ABCD3	0.0296873353819	0.0279411764706	0.03127813299235	0.0218333333333	0.02911778914465	0.029827685422	0.0199497655122667
ABCA4	NA	NA	NA	NA	NA	NA	0.3625
LINC01057	0	0.0277857142857	0	0.0254523809524	0.0164517543859617	0.0701527777777833	0.0386261878655
TMEM56-RWDD3	0.03294444444445	0.02818055555555	0.0399861111111	0.05443055555555	0.04368253968255	0.0422984532064833	0.0354842944210167
FLJ31662	NA	NA	NA	NA	NA	NA	NA
PTBP2	0.0701676342525	0.0457306079665	0.04170571658615	0.01750995807125	0.0257440370000833	0.018241633428275	0.121467857733167
LOC101928241	NA	NA	NA	NA	NA	NA	NA
DPYD	0	0.00855	0	0.008	0.0114833333333333	0.0352111111111167	0.01003218954249
DPYD-AS1	NA	NA	NA	NA	NA	NA	NA
SNX7	0.0020000000000005	0	0.00604545454545	0.0015000000000005	0.0181515151515183	0.0145151515151367	0.00753093434343167
LOC100129620	0.11554288499	0.10460719373225	0.0871502034776	0.0755588235294	0.0690722491351	0.07121676619365	0.0504455989005167
LOC729987	NA	NA	NA	NA	NA	NA	NA
PALMD	NA	NA	NA	NA	NA	NA	NA
HIAT1	0.016473030583865	0.00226923076923	0.014843373493985	0.009717522262985	0.00391365461847333	0.00730522088354167	0.00775502008032333
LPPR4	0.01644852941175	0.00105882352941	0.0254117647059	0.02135294117647	0.01664705882354	0.02460784313725	0.0202904761904867
VCAM1	0	0	0.0215	0.04	0.0545	0.0694166666666667	0.35725
CDC14A	0.0444534883721	0.0275832641196	0.0413909090909	0.04143978405315	0.0258715907610667	0.0268013646092833	0.0543265333850833
OLFM3	0.02083333333335	0.026416666666665	0.057583333333335	0.01641666666665	0.02441731078905	0.0157619047619	0.0202727272727383
COL11A1	0	0.033375	0	0	0.0231666666666667	0.0270833333333333	0.00535290148448333
RNPC3	0.02092857142855	0.00442857142857	0	0.02857142857145	0.0106071428571333	0.02335714285715	0.0183333333333217
AMY1A	NA	NA	NA	NA	NA	NA	0.750976190476167
AMY1B	NA	NA	NA	NA	NA	NA	0.750976190476167
AMY1C	NA	NA	NA	NA	NA	NA	0.750976190476167
VAV3	NA	NA	NA	NA	NA	NA	NA
VAV3-AS1	0.1969343815515	0.2135111111115	0.158922906513	0.16023715847	0.177089137754333	0.1631555555555	0.183249458757667
MYBPHL	0.06005	0.24865	0.0235	0.1275	0.0497666666666667	0.0233333333333333	0.588233333333333
WDR47	0.14626599950595	0.13731991260945	0.0797863636365	0.08608915622935	0.0615215924525	0.0584703441016167	0.1787329219025
GPSM2	0.03388	0.0650749019608	0.02183064516129	0.03934	0.026529468942615	0.04710251012145	0.09360744226225
KIAA1324	0.0377	0.00866166541637	0.0266395348837	0.009233683420865	0.00760417977965833	0.013930873902645	0.103196721311517
STXBP3	0.04786842105265	0.02942565789475	0.04539305555555	0.00735	0.0353043310908333	0.0197857928882217	0.0656599890530833
KCNC4	0.02556413270635	0.01541786492375	0.014510504201675	0.012109041231995	0.00984778224931167	0.01522677344365	0.0278279054749833
GSTM1	0.1	0	0	0	NA	0	0.1789107142857
RBM15	0.0207734375	0.02257534246575	0.04469323630137	0.00982737992024	0.00810445470956667	0.0148339114275	0.0843459862780167
DRAM2	0	0.01020408163265	0	0.01308392857143	0.00746203566621167	0.00528936212165833	0.00673009109608833
ADORA3	0.2522857142855	0.5210873015875	0.3046507936505	0.20223015873	0.191190476190517	0.285349206349267	0.825648809523833
ST7L	0	0.03644501278775	0.001766666666665	0.03017630421115	0.005900529100535	0.0148223795223833	0.00657416501322667
KCND3	0.0340666790952	0.02874851074855	0.02554271558085	0.03176212253195	0.0289003002931833	0.0299362708165833	0.0261609598495167
CTTNBP2NL	NA	0	0	0	0.0138888888888833	0.0138888888889	0.01180686134854
LRIG2	0.132615384615	0.1305880713489	0.01196153846152	0.0611258199165	0.0891071346696233	0.055228588749755	0.238932332221
MAGI3	0.0340792717087	0.01903677553497	0.0261570061014	0.0297731958763	0.0247822400966667	0.02922867178155	0.0372022696305667
LINC01356	0.0180142105263	0.013190476190475	0.01799278499277	0.020155768775175	0.0171028489134717	0.019563178147395	0.121687502527983
TRIM33	0.0540671151439	0.048149917287	0.0586778846154	0.06134180851825	0.05634027694805	0.0568854262051333	0.0545242345411
DENND2C	0.02601984126985	0.01923076923075	0.00446875	0.009152472527455	0.0136316671133617	0.007358516483515	0.00893602564101833
SYT6	0.04315416391275	0.02839844407065	0.02913642898215	0.02834705228035	0.022280385401735	0.0289631964197667	0.013029914529905
AP4B1-AS1	NA	NA	NA	NA	NA	NA	NA
BCL2L15	0.8276298076925	0.684625	0.7263333333335	0.4611538461535	0.741213141025667	0.616308547008833	0.813791666666667
SYCP1	0.08803571428555	0.1905454545455	0.0189642857143	0.00989285714288	0.0135833333333367	0.0242976190476167	0.561935185185167
TSPAN2	0.0304642857143	0.02065601345669	0.04244047619045	0.018762485482	0.010672603765515	0.0189470046494083	0.0217249030577833
NGF	0.0206416083916	0.0150236111111	0.006758620689635	0.008322796934865	0.0106314205457483	0.019827533673425	0.0163147795328183
CASQ2	NA	NA	NA	NA	NA	NA	NA
CD2	NA	NA	NA	NA	NA	NA	NA
IGSF3	0.03054	0.00915	0.00789	0.01544	0.007827406092875	0.00677333333333333	0.04782023809525
SLC22A15	0.04977368421055	0.053829166666665	0.021425	0.0512206477733	0.0505013013303333	0.0594068369849333	0.0599793124935667
ATP1A1	0.02973214285715	0.0133830357143	0.00771275559884	0.00514952380952	0.00855805555556333	0.010614380607305	0.01658208957916
CD101	NA	NA	NA	NA	NA	NA	NA
VTCN1	0.08625	0.625	0.130875	0.097625	0.181916666666667	0.115791666666667	0.50625
MAN1A2	0.02891722972975	0.0535456730769	0.017707957957945	0.0572867063492	0.021353166709196	0.02191899750905	0.00970754616937167
LOC101929099	NA	0	0	0	0.07142857142855	0.01785714285715	0.016783339022575
SPAG17	NA	NA	NA	NA	0	NA	0.0555555555556667
WARS2	0.4	0.4	NA	0.166666666667	NA	0.2	0.052370614035085
HAO2	NA	NA	NA	NA	NA	0	0.475
FAM72B	0.0208204116638	0.017877606255	0.01851054888505	0.02312252535005	0.0196192347433167	0.0210704750033283	0.0124565829582883
SRGAP2-AS1	0.02186274509805	0.2213399359745	0.11046073717965	0.12947360482665	0.240071455505333	0.0785437365343333	0.139336538461333
LINC00623	0.03198462354185	0.05726185770755	0.01587173913045	0.01320652173915	0.043491474895	0.018754972247905	0.008585317989045
LINC00869	0.03198462354185	0.05726185770755	0.01587173913045	0.01320652173915	0.043491474895	0.018754972247905	0.008585317989045
PDE4DIP	0.125	0.367452380952	0.02857142857145	0.0694285714285	0.05269047619045	0.04306349206355	0.2731134004885
NOTCH2NL	0.0035	0.0054347826087	0.0311971514243	0.03132450980395	0.0100590621677717	0.0293354561027333	0.0138280390108083
RNF115	0.000796296296295	0.005764112903226	0.003008928571427	0.00292998120301	0.00612879828753	0.01033491662659	0.0184061203212967
SEC22B	0.0657962962963	0.09357912457935	0.03307575757575	0.017	0.0380246913580167	0.0238209876543333	0.281184095860667
LIX1L	0.0388787878788	0.02801515151515	0.0445174242424	0.0402424242424	0.0284696969697167	0.0441363636363667	0.0198598484848333
NBPF12	0.005505057551445	0.04044868139705	0.05047868852459	0.0211480778358	0.0134376401156217	0.0313186325289612	0.014227983518525
FMO5	0.15476923076915	0.1734615384615	0.1921153846155	0.2176153846155	0.0833437500000333	0.0528164642375167	0.351006666666667
NBPF11	0.0385294117647	0.0600163934425	0.0139344262295	0.0173948801743	0.00809134456619833	0.0157338034188167	0.006156668620035
LOC101927468	NA	NA	NA	0.5	0.0666	0.5	0.575
LINC00624	0.330439393939	0.478888888889	0.300727272727	0.3241666666665	0.200878787878667	0.2443964646465	0.698266381766333
BCL9	NA	NA	NA	NA	NA	NA	NA
GPR89B	0.0351984126984	0.01791379310345	0.0558923076923	0.08398739495791	0.07217185908125	0.036781711639635	0.173667755914833
FAM231D	0.05714391534395	0.05238696969695	0.0532218487395	0.03048529411765	0.02625920984017	0.0313547085208333	0.05048866471445
PPIAL4C	NA	NA	NA	NA	NA	NA	NA
PPIAL4B	NA	NA	NA	NA	NA	NA	NA
LOC388692	0.076818181818	0.05142376373625	0.050661745828	0.0332747368421	0.0263509800437833	0.0315861012814667	0.05462546958855
ENSA	0.16541724941729	0.0102272727272955	0.030196969697	0.0228484848485	0.02191308509936	0.0148063973063833	0.0198519013666167
TARS2	0.1666666666665	0	0	0.075	0.00775462962963333	0.03290228174605	0.182122435897333
VPS45	0	0	0.00397222222222	0	0.008201754385965	0.0191295546558667	0.0249979520104667
RPRD2	0.06815773809525	0.00921726190476	0.0033125	0.00393548387097	0.016892174432495	0.019812201314215	0.00822755013078167
CTSS	NA	NA	NA	NA	NA	NA	NA
TUFT1	0.1	0.0416666666667	0.08175543478261	0.04365333333335	0.04157790781855	0.0554871609246667	0.0656331140350833
ZNF687	0.2119544836955	0.1216515151514	0.04106642156865	0.07435403050115	0.04143767451685	0.0434878131258833	0.2384887285875
POGZ	0.0466012145749	0.0168571428571	0.041854278074855	0.0222792207792	0.0190635686117833	0.0157696514012283	0.0620875248763833
SNX27	0.012873015873	0.01260008071024	0.006002070393375	0.02425396825395	0.006692873298785	0.010331629596895	0.0154141344479183
RORC	0.0836875	0.31275	0.1765454545455	0.174625	0.135604166666633	0.123635198135167	0.691090909091
FLG-AS1	0.5359462962965	0.407183048433	0.4933846153845	0.2975134615385	0.528828824049667	0.368987416904167	0.833076099229333
CHTOP	0.11488844086	0.0228937950938	0.0654360526316	0.072255932762	0.04525721974073	0.05688541126208	0.237861968430333
NUP210L	0.44512499999985	0.009625	0.060375	0.014880952380935	0.00672969187675833	0.0702689075631	0.7784930555555
GATAD2B	0.03540019286405	0.0301242988271	0.013681068171935	0.010124016321795	0.0156018754052917	0.011149677816945	0.0605752472593833
KCNN3	0.4109	0.41625	0.4203214285715	0.2950625	0.383738997113833	0.267738997114067	0.5790265151515
PBXIP1	NA	NA	NA	NA	NA	NA	0.608888888889
IL6R	0.0181881533101	0.0164611017662	0.0137219387755	0.02342896876335	0.0105157743496467	0.00767245390609167	0.0461701663528
EFNA3	0.03297575187969	0.0343605832241	0.0225833333333	0.0393536893531	0.0226141553561167	0.03846507381215	0.0360164957932667
LMNA	0.8125	0.27275	0.447	0.525	0.5557142857142	0.4537761904762	0.488136363636167
MSTO1	0.04547566718995	0.011114157527405	0.007336363636365	0.009757352941185	0.01138753907361	0.011164529914525	0.245106082189667
MSTO2P	0.04547566718995	0.011114157527405	0.007336363636365	0.009757352941185	0.01138753907361	0.011164529914525	0.245106082189667
ASH1L	0.04859454545455	0.02031818181817	0.0406818181818	0.015727272727275	0.0288820816864167	0.0538704545454667	0.0204015873015867
SYT11	0.07952786377685	0.02809782608695	0.017	0.01498936170215	0.0255886524823	0.0181393771199617	0.184702407204167
MIR7851	0.00558333333335	0.22705	0.04425	0.02083333333335	0.0195463548528833	0.0380670634920667	0.533925
IQGAP3	0.050175	0.04013974358975	0.008145833333335	0.0418	0.023029273504265	0.0245801282051333	0.0556367063491667
LRRC71	0.012432692307695	0.012230769230775	0.026603021978	0.004125	0.00575320512821333	0.0326378205128317	0.0175336549253083
PRCC	0.00928333333335	0.1248515151515	0.011412068965515	0.00598484848485	0.0598832603710833	0.118540781440783	0.166809935814
FCRL4	NA	NA	NA	NA	NA	NA	NA
CD5L	NA	NA	NA	NA	NA	NA	NA
IFI16	0.03575	0.3193333333335	0.25	0.12916666666665	0.12766666666655	0.142916666666783	0.787916666666667
SPTA1	NA	NA	NA	NA	NA	NA	NA
COPA	0.00761538461541	0.001576923076925	0.0256153846154	0.0095769230769	0.00715384615384833	0.01353205128204	0.00723873348873333
KCNJ10	0.03325	0.01151063829785	0.0295217391304	0.008725485661418	0.0155594286995717	0.0214443685920617	0.0130913371076817
IGSF9	0	0	0.0526315789474	0.00979411764705	0.0315241545894333	0.0620225362872333	0.171089826839833
CASQ1	0.1012	0.1628375	0.1789	0.02282954545455	0.14136300505045	0.0873444444445	0.579637626262667
FCRL6	NA	NA	NA	NA	NA	NA	NA
CD244	NA	NA	NA	NA	NA	NA	NA
PFDN2	NA	0.0125	0.06529166666685	0	0.007246794871805	0.01156944444445	0.22778107658165
NOS1AP	0.07415277777775	0.06598333333335	0.0445397376543	0.05496822916665	0.0589017361111167	0.05091180555555	0.0367204854854667
ATF6	0.6046666666665	0.23091666666685	0.2499166666665	0.536	0.210035714285667	0.287710317460333	0.2701666666665
NUF2	0.0174722222222	0.0304964157706	0.007420454545475	0.0226136363636	0.0276805555555667	0.0170138888888833	0.0119166666666533
RGS5	0.0174722222222	0.0304964157706	0.007420454545475	0.0226136363636	0.0276805555555667	0.0170138888888833	0.0119166666666533
DDR2	NA	NA	NA	NA	NA	NA	NA
RXRG	NA	NA	0	0.03125	0.01666666666666	0.0425833333333333	0.0209829710145
LMX1A	0.01341067653276	0.006127741935485	0.002642857142855	0.01595	0.00894137969016333	0.0154338493442	0.0111193786412633
LOC400794	NA	0.0555555555556	0.0185185185185	0.0246851851852	0.0416666666666667	0.00391764705882	0.8782626488095
FMO9P	0.09	0.3651	0	0.1464	0.137633333333333	0.175954166666667	0.7100625
UCK2	0.0672473474801	0.06533636363635	0.04315113636365	0.0633909090909	0.0578371301247833	0.0722995411678333	0.04418585742735
FAM78B	0.06952702702705	0.0682839506173	0.0596048416454	0.05277086142325	0.04953087590585	0.05059873950375	0.0371483198060333
MAEL	0.06214	0.05544	0.03538	0.00932	0.0237933333333333	0.00638	0.831359652777833
POU2F1	0.015315822389	0.0119624304267	0.010584003061635	0.009156716417895	0.0108304861670717	0.00714838583507667	0.0135557340434483
RCSD1	0.02625	0.0114	0.00295	0.00285	0.0260333333333333	0.0350666666666667	0.123226190476
DCAF6	0.002	0.0296	0.000727272727275	0.0728980295568	0.0174195402298883	0.0305421182265833	0.02692144485701
MPC2	0.002	0.0296	0.000727272727275	0.0728980295568	0.0174195402298883	0.0305421182265833	0.02692144485701
TIPRL	0.00370588235294	0.01617647058825	0.00258823529412	0.008382352941195	0.00630313725490167	0.011140457516335	0.0116775
DPT	NA	NA	NA	NA	NA	NA	NA
BLZF1	NA	0	0.0625	0.0138888888889	0.00687777777778	0.01111111111112	0.0031
NME7	NA	0	0.0625	0.0138888888889	0.00687777777778	0.01111111111112	0.0031
ATP1B1	0.024795791245775	0.02420131421746	0.01801988463875	0.01514756524075	0.0109084536513883	0.011493660650215	0.0222494098318333
LINC00970	NA	NA	NA	NA	1	NA	NA
PRRX1	0.07974999999985	0.05187491548345	0.010186222808185	0.037841851494695	0.012608187134495	0.0102993366633083	0.0198761093657183
KIFAP3	0.00745	0.0024	0.00245	0.00535	0.003475	0.00509166666666667	0.01002149122807
METTL11B	NA	NA	NA	NA	NA	NA	NA
FMO4	NA	NA	NA	NA	NA	NA	NA
VAMP4	0.06898814229245	0.1473846153845	0.0475360772358	0.05725929919135	0.0539471363198333	0.05857255686485	0.0309629629629667
FMO2	NA	NA	NA	NA	NA	NA	NA
SLC9C2	NA	NA	NA	NA	NA	NA	NA
DARS2	0.1826815315315	0.04217980480485	0.02671805896805	0.01973776223775	0.0360111300253167	0.0161796750473267	0.371405457382333
LOC100506023	0.000405172413793	0.00874137931032	0.02981034482755	0.01430172413795	0.00623275862069	0.007809008286555	0.011223918187965
RC3H1	NA	0	NA	0	0.666666666667	0.4445	0.666666666667
RABGAP1L	NA	NA	NA	NA	NA	NA	NA
CACYBP	0	0.00695833333335	0.0527916666667	0	0.0144166666666783	0.015016812865505	0.00359497882637833
TNR	NA	NA	NA	NA	NA	NA	0.708333333333333
PAPPA2	NA	NA	NA	NA	NA	NA	NA
ASTN1	0.02037096774192	0.01766129032255	0.02424193548385	0.02009677419355	0.006704301075265	0.0230362903225833	0.0148164210341667
LOC730102	0.01008333333335	0.040625	0.00783333333335	0	0	0.069805555555555	0.015167328042345
ABL2	0.01394512195122	0.02410869565215	0.013388673557285	0.03064344005025	0.0171948585345667	0.00960277131025	0.08939884952005
FAM20B	0.011267123287655	0.02297945205475	0.0317448979592	0.00936986301371	0.00796575342466	0.018443312007095	0.0364479573841
RALGPS2	0.0409230769231	0.04318461538465	0.010339702233245	0.0265	0.015634600505875	0.01993325445405	0.0375505360933
TDRD5	0.01090322580644	0.00957661290325	0.0288548387097	0.009016129032255	0.00772043010752	0.008709677419355	0.0395570877722667
AXDND1	0.233320601852	0.180675799087	0.1175466666665	0.1128312858314	0.166928649433833	0.128988431058133	0.5192332658845
LHX4	0.04546231884055	0.0359323918269	0.02869478527605	0.03812189849625	0.0279883259774833	0.0338675723208833	0.03066638230475
TOR1AIP2	NA	NA	NA	NA	NA	NA	NA
CEP350	0.0934642857144	0.04628912319645	0.0385945378151	0.0245752620545	0.0252035190176667	0.03074798285975	0.260463788840833
MR1	0.8656875	0.428875	0.1721875	0.422375	0.499229166666667	0.507270833333333	0.830270833333333
XPR1	0.0075681818182	0.014659090909075	0.02272727272725	0.00595454545455	0.00852272727274333	0.00662878787878333	0.0121060606060617
CACNA1E	0.1644141414145	0.03416666666665	0.01191666666665	0.0056818181818	0.0272056337559517	0.0686627384960667	0.0421562182031
LINC01344	NA	NA	NA	NA	NA	NA	NA
LAMC1	0.0625144736842	0.0548340186916	0.05452111073175	0.0558880284824	0.05803311370395	0.0589168064279333	0.0538882876376167
DHX9	0.05739028213165	0.013951502732225	0.0129171511628	0.005483487940649	0.01289737645395	0.0192258184523883	0.124571754446683
NMNAT2	0.05502071772105	0.02980788084465	0.038795589203445	0.0253482523444	0.02059689905584	0.0258573631536	0.09017296677375
RGL1	0.011970588235285	0.01111523125996	0.02237905092595	0.01039898255814	0.0113789893617	0.0173472222222117	0.00879923129792667
TSEN15	0.011875	0.041625	0.0335	0.027175	0	0.0568583333333333	0.084646794872
EDEM3	0.030181372548995	0.003676470588235	0.0123870967742	0.030285	0.0316299283154433	0.0112815449645083	0.0106084303860867
FAM129A	0.02814285714285	0.002734375	0.014502976190475	0.0065	0.0126882460401283	0.0174151785714333	0.0104303279518733
SWT1	0.0210476470588	0.0064528301887	0.0325625	0.0203062659847	0.013210205151225	0.0135985699311117	0.00816997755331333
C1orf27	0.018116279069785	0.0157486740106	0.008590274841435	0.012058139534865	0.00686309523809283	0.0151184360213433	0.00968457792208833
HMCN1	0	0	0	0	0.00765	0.0073	0.00534166666666667
RNU6-72P	NA	NA	NA	NA	NA	NA	NA
MIR548F1	NA	NA	NA	NA	NA	NA	NA
PLA2G4A	NA	0	0.5	0	0.444444444444333	0	0.6933166666668
LOC440704	NA	NA	NA	NA	NA	NA	NA
BRINP3	0.02283333333335	0	0.0318	0.01943333333335	0.0306555555555383	0.0737464646464167	0.01769696969695
LINC01351	0.02283333333335	0	0.0318	0.01943333333335	0.0306555555555383	0.0737464646464167	0.01769696969695
RGS18	NA	0	NA	NA	0.1666666666665	0.0925555555556667	0.796611111111
CDC73	0.007723710515795	0.02051219512195	0.00689553915276	0.012530487804895	0.005432926829265	0.00865990270557	0.00601626016260333
LINC01031	0.7291666666665	0.704166666667	0.1875	0.554416666667	0.323708333333217	0.314722222222167	0.882958333333167
GLRX2	0	0	0	NA	0.0208899613899517	0.0119047619047667	0.00682333333333333
CFHR4	NA	NA	NA	NA	NA	NA	NA
KCNT2	NA	NA	0.181818181818	0	0	0.1	0
DENND1B	0.05075732600735	0.0339175824176	0.033589285714295	0.0636282051282	0.0458167453891167	0.0620698565323667	0.0601334283897167
CRB1	NA	NA	NA	NA	NA	NA	NA
PTPRC	NA	NA	NA	NA	NA	NA	NA
MIR181A1HG	NA	NA	NA	NA	NA	NA	NA
LINC01222	NA	NA	NA	NA	NA	NA	NA
NR5A2	0.49875	0.3649166666665	0.382	0.311	0.383444444444333	0.354638888888667	0.474932870370333
CACNA1S	0.0219705882353	0.02045652173915	0.02149567099565	0.00279411764706	0.0203324951705033	0.0229828234031167	0.0580028409090867
IGFN1	NA	NA	NA	NA	0	0	0
CAMSAP2	0.0078671875	0.0089305650685	0.0126298573975	0.01460344827585	0.0150527651515167	0.0215965155270833	0.0129535978143833
KIF14	0.01082432432432	0.000527027027025	0.00135135135135	0.01168918918919	0.00819045045046	0.02462754860125	0.02594261652956
IPO9-AS1	0.01166666666665	0.001875	0.00475	0.00795833333335	0.00362091503267833	0.0155261437908433	0.00686388888888333
CSRP1	0.772666666667	0.6505	0.5625	0.13297619047635	0.360798611111333	0.549375	0.682497685185167
NAV1	0.0217380952381	0.017049450549443	0.0086	0.009890151515135	0.01610707705787	0.0248191019585333	0.022329004329
ELF3	0.35	0.2705714285715	0.406338095238	0.2788214285715	0.337485294117667	0.2718134920635	0.484777777778
LGR6	NA	NA	NA	NA	NA	NA	NA
ARL8A	0.01525487179485	0.03895582793708	0.06902021276595	0.025816130225685	0.0207606806070667	0.00812714100280467	0.0758098506799667
IPO9	0.01166666666665	0.001875	0.00475	0.00795833333335	0.00362091503267833	0.0155261437908433	0.00686388888888333
SYT2	0	0	0.0062857142857	0.01764512195122	0.0249135385447933	0.0223858363858367	0.0241145954620167
KDM5B	0.05144472710455	0.05071328502415	0.0291820175439	0.04763043478265	0.0584614331723167	0.0586885553255333	0.0484512752584333
PPFIA4	NA	NA	NA	NA	NA	NA	NA
PLEKHA6	0.09396875	0.08309375	0.21321875	0.14021875	0.0751979166666667	0.172239583333333	0.02228125
SOX13	0.0793153596099	0.04534100167745	0.0296079745672	0.0288239830345	0.0210372455958	0.0258427381363167	0.0856490954518833
ZC3H11A	0.00395238095238	0.024144444444445	0.003575	0.0272960526316	0.0160771607702617	0.0139281746031667	0.0141232247284917
ATP2B4	0.4112272727275	0.36471875	0.1070223214285	0.174560606061	0.12209191919175	0.0903257575758333	0.4997814327485
LEMD1	NA	NA	NA	NA	NA	NA	NA
DSTYK	0.0503986690865	0.03657142857145	0.05302560083595	0.0411465304289	0.03829131785895	0.0395835415361667	0.0284635010465233
NFASC	0.0589677419355	0.0370161290323	0.05358014112905	0.0304487179487	0.05990170940165	0.0585702128292667	0.0488070818070667
LRRN2	0.001804347826085	0.0233106884058	0.03082608695655	0.00433735909823	0.0155688405796983	0.027656006865	0.0286652697969833
FAIM3	NA	NA	NA	NA	0.3125	0	0.558616666666667
YOD1	0.07657575757575	0.03066666666665	0.08376960784315	0.0207159090909	0.0516164682538833	0.0253228609625883	0.302240701300667
RASSF5	0.0059125	0.011058653846155	0.013292448405261	0.006904463913225	0.0107682616892833	0.0152272047396967	0.0321503672591333
CR1L	0.029291666666665	0.0115416666667	0	0.0151515151515	0.00940972222222167	0.00852083333333333	0.0165902777777667
CR1	NA	0	0.142857142857	0	0.01785714285715	0	0.0157269176901467
PLXNA2	0.01757116926975	0.01355241545895	0.01272400215749	0.01568846373503	0.0124898588327333	0.00713915857604833	0.009145088693635
SYT14	0.046368852459	0.0386137096774	0.0517265957447	0.031775	0.04291650906225	0.0354787037037	0.0255475556499333
IRF6	NA	NA	0	0	0.008333333333325	0.00555555555556667	0.0221381456456333
KCNH1	0.00415	0.018725	0.0133875	0.012720454545455	0.00897557519640833	0.0101386363636367	0.011913677635905
INTS7	0.3554044117645	0.400125	0.3473645833335	0.1010867446394	0.179297459000733	0.143143705328083	0.222626461262833
LPGAT1	0.0217391304348	0.03548	0.0375	0.0132340425532	0.0322599969710683	0.0292939704739683	0.0162827257550033
PPP2R5A	0.0886436170213	0.03890716049385	0.04446914308175	0.0415697368421	0.06982091903225	0.0372845182138667	0.0466636789341333
RPS6KC1	0.063339375	0.00248	0.0028	0.0022328375286055	0.0538494025605	0.0370803704474167	0.292992753623167
PROX1	0.0568333333333	0.02242735042735	0.03172664835167	0.051796474359	0.0456250668685	0.0409769021913833	0.0329713969815667
CENPF	0.01164	0.0097	0.00534	0.00104	0.00991619047618333	0.0059	0.0931474842767333
PTPN14	0.07101886792465	0.0290983061101	0.02405656382335	0.014463399879005	0.0213638902930917	0.0302027718198167	0.0643252894683667
KCNK2	0.07555050872095	0.02312736077484	0.03483089430895	0.04500910493825	0.0323734608896167	0.06930127197725	0.0260488933351333
KCTD3	NA	NA	NA	NA	NA	NA	0.0148148148148
SPATA17	0.0973333333335	0.01875	0	0.01925	0.00498611111112167	0.00172222222221667	0.246981423888
GPATCH2	0.0973333333335	0.01875	0	0.01925	0.00498611111112167	0.00172222222221667	0.246981423888
RRP15	0.00205	0	0.00475	0.00315	0.0221333333333333	0.0339166666666667	0.0799035087719333
LYPLAL1-AS1	0.00707916666665	0.01818333333335	0.01206666666665	0.004033333333335	0.00686666666666667	0.00957777777777833	0.00903888888889333
MARK1	0.02578820754715	0.0270777245846	0.04757753537735	0.02488679245285	0.0272052792071833	0.0329239956034167	0.023766615724
RAB3GAP2	0.0433383838384	0.0251414141414	0.03952525252525	0.0440298573975	0.0452873425551	0.0287201857464167	0.0127612797374917
MARC1	0	0.11686543062175	0.01036666666665	0.0326	0.00633893264486333	0.0100047019104083	0.1329652077398
DUSP10	0.0273635701275	0.01607983381989	0.0384758589715	0.01775342465755	0.01951288046425	0.01270522397584	0.0234210407859333
DISP1	0.001444444444445	0.00161111111111	0.03255555555555	0.005	0.0265370370370367	0.0211185185185167	0.0224444444444167
MIA3	0.027997354497345	0.043387738193885	0.01621588235295	0.0133676470588	0.0691269673577883	0.0752976190477167	0.009383374792695
TP53BP2	0.0757404761905	0.05194650436955	0.0580769230769	0.03663483146065	0.04401276592865	0.0380086771394167	0.08875693508535
SUSD4	0.04863057511735	0.04267644046095	0.0472804928989	0.050797987013	0.0312873931865667	0.0403966900589333	0.0259077708098833
CAPN8	NA	NA	NA	NA	NA	NA	NA
CNIH3	0.031495	0.0441559086772	0.01781277108435	0.0286391089109	0.0219534861325167	0.0435379404627	0.02508780984635
ENAH	0.0757888888889	0.0503341304348	0.03722909407665	0.03914017235055	0.0331344767931333	0.0259241228875167	0.116873101592333
SRP9	0	0.0263157894737	0.04736842105265	0.01197368421055	0.00389473684209667	0.00821052631576667	0.00422287199480667
ACBD3	0.175328125	0.06663513513515	0.0885531914895	0.06333756805805	0.0950366394652333	0.0888056497793167	0.172812317951
CDC42BPA	0.01058333333335	0.01268489583335	0.02786	0.0035390625	0.00934760164864333	0.00942901993522833	0.00888176307292
ADCK3	0.0145220588235	0.0149880952381	0.013648809523824	0.014601190476215	0.007063492063485	0.0125980392156867	0.00888113912231333
ITPKB	0.04221909633415	0.031913283208	0.01685851926975	0.0204950871447	0.0232518524213167	0.0208778966956	0.01773614157464
C1orf95	0.0506979166667	0.0397774822695	0.02331217901685	0.04478125	0.0450071848807	0.0499187352246	0.0323858456181667
OBSCN	0.315681818182	0.4511068455135	0.2185419279	0.1359082406475	0.160008992966717	0.120208970889217	0.438053924074
ZNF678	0.267289402174	0.124498355263	0.0138548387097	0.122734375	0.0583813936781667	0.0337041666666667	0.444036412682
WNT3A	0.01104859136726	0.01567275494671	0.01586184210527	0.0186057938965	0.017691068273575	0.01383100217613	0.0150958350113017
SNAP47	0.01204142692749	0.009776646486875	0.011999869383515	0.00918965517241	0.00977032209499333	0.00999174118718167	0.024716497500165
RHOU	0.3610617705325	0.244095910049	0.1715586550155	0.256726262137	0.0935572465129167	0.10936112611315	0.506967217490167
GALNT2	0.0615378787878	0.03613079277175	0.0453885135135	0.0302807017544	0.0457914080071833	0.0242872962248	0.0291980205372533
URB2	0.02808139534885	0.0278444055944	0.01300184210525	0.03349033524615	0.0191969696969667	0.0276272608669833	0.02200603381505
PGBD5	0.0140258064516	0.00779591836734	0.007439305816115	0.02965882352941	0.0102714633890517	0.00852776268399333	0.00956500434110833
TTC13	0.000532258064515	0.01	0.00862068965515	0.01018	0.00306714886459167	0.0307263273125333	0.014720749158245
COG2	0.00230434782609	0	0.001978260869565	0	0.00364982949701667	0.00996376811594667	0.00614514260249167
EXOC8	0.02121890169905	0.0236829001368	0.008474156626505	0.01464563106795	0.0177696886236333	0.0155039749714333	0.01351889387655
TRIM67	0.0354728106756	0.02776530612245	0.02541571100915	0.014189870320525	0.00831495382955167	0.0149664943564	0.0973577882257
DISC1	0	NA	NA	0	0.0238440860215167	0.00462962962963333	0.0083260381593625
PCNXL2	0.0420644736842	0.0458556034483	0.0862816091954	0.04188021778585	0.0604271346468717	0.046627873563185	0.0418975779967167
SLC35F3	0.15685979020965	0.0858991365777	0.0554011072514	0.08689795918365	0.126698121122833	0.106775979649867	0.05874264264265
GNG4	0.0690316836868	0.0410787037037	0.04816132572435	0.0331952850877	0.0273139376646167	0.0323483225421	0.0936968579720833
TBCE	0.2045714285715	0.1303928571425	0.174928571429	0.171210526316	0.0822261904761333	0.0887071428571333	0.3204642857145
B3GALNT2	0.0083014084507	0.0086147463252955	0.00477850241546	0.004018245341615	0.00453584229390833	0.00856647945834333	0.00796562571494333
ARID4B	0.01841180931745	0.032825	0.02289328977815	0.03181369248035	0.0233033860572167	0.0197154554536333	0.01961073214406
TOMM20	0.001708333333335	0.0154331550802	0.0051462585034	0.015578431372565	0.00975052287582667	0.00567353535353667	0.00609
GPR137B	0.011532823995465	0.01297260273975	0.0242392533937	0.01833215647505	0.0160942940223067	0.016967059073885	0.0633297088406333
EDARADD	0.0284642857143	0.006616438356165	0.003479452054795	0.00367808219178	0.0129323744292215	0.01205455751249	0.00787317351598167
NID1	0.04528640886475	0.0370711442786	0.03298376623375	0.0394485294118	0.0394432145675833	0.0355537175878167	0.0366003912141333
HEATR1	0.003055555555555	0.0004285714285715	0.0167380952381	0.00105357142857	0.0411965367965167	0.0438601190476167	0.184479219899382
LGALS8	NA	NA	NA	NA	0	NA	0.5
RYR2	0.0331299778761	0.0347813012127	0.0380675813008	0.0241899922571	0.0281358590199667	0.0284623258252333	0.0266564571143167
CHRM3	NA	NA	NA	NA	NA	NA	0.666666666667
FMN2	0.04316830357145	0.0185723236663	0.0217901353965	0.03567708333335	0.0135834573412833	0.0317788536934827	0.0281711691086833
KMO	NA	NA	NA	NA	NA	NA	NA
WDR64	0.184125	0.25875	0.337625	0.247875	0.217083333333333	0.247625	0.733541666666667
PLD5	NA	NA	NA	NA	NA	NA	NA
CEP170	0.01314102564105	0.01519915010085	0.01010393258425	0.008982719970085	0.0117200243589517	0.010578214981025	0.00914539842874167
AKT3	NA	NA	NA	NA	NA	NA	NA
SDCCAG8	0.01314102564105	0.01519915010085	0.01010393258425	0.008982719970085	0.0117200243589517	0.010578214981025	0.00914539842874167
LOC339529	0.093272727272635	0.02486363636365	0.01586363636365	0.288181818182	0.07612121212124	0.0235909090909	0.04926750225835
DESI2	0.0842184959348	0.03748780487805	0.0763230511716	0.0637979851538	0.0450687929956	0.0298628609167167	0.0537397398685167
EFCAB2	0.01552305605785	0.0248028528848	0.006957198026185	0.00630487804878	0.0146449385453417	0.0195593884874017	0.0112800763596833
ADSS	0.08981853070185	0.1099054336466	0.06469033927545	0.07290056448115	0.0647442951423167	0.0655549270109333	0.0790243774233667
C1orf101	0.0698088235294	0.0674367201426	0.05855882352945	0.066933600713	0.0727813428401667	0.0761925091249167	0.0611876811373667
ZNF124	0.03245454545455	0.0121909090909	0.00620320855615	0.01398039215688	0.0128199891067517	0.0293197741084667	0.163741675297333
CNST	0.0179716553288	0.0161730769231	0.02320833333335	0.03272131147545	0.0102374057774217	0.00791191097322667	0.013264959025235
ZNF670-ZNF695	0.004333333333335	0.01468	0.00633808095952	0.0145	0.00753977272727167	0.0484520897379317	0.16542183822615
AHCTF1	0.105587356322	0.08526420454545	0.04948851851855	0.05492971956225	0.0556958919442667	0.0448862122733667	0.106826763468
ZNF670	0.004333333333335	0.01468	0.00633808095952	0.0145	0.00753977272727167	0.0484520897379317	0.16542183822615
GCSAML	NA	NA	NA	NA	NA	NA	NA
NLRP3	0.32636363636365	0.2456564102565	0.2350454545455	0.06275	0.149575757575707	0.282881118881	0.784414627039667
OR2L13	0.011608333333335	0.011192307692325	0.01827731092438	0.004175	0.0166683947772733	0.050332698412695	0.4887909158765
OR4F5	NA	NA	NA	NA	NA	NA	NA
DDX11L1	0.2590083289265	0.11349081541225	0.10324750933995	0.0726322222222	0.09589276138195	0.0672126685108833	0.686176326695833
FAM138F	NA	NA	NA	NA	NA	NA	NA
FAM138A	NA	NA	NA	NA	NA	NA	NA
WASH7P	0	0	0.01666666666665	0.002083333333335	0.0563570269760967	0.0150170940171	0.0243811521557533
MIR6859-2	0.737802631579	0.668853383459	0.42755625	0.475105978261	0.439554942810333	0.4108651960785	0.729059719888
MIR6859-1	0.737802631579	0.668853383459	0.42755625	0.475105978261	0.439554942810333	0.4108651960785	0.729059719888
LOC729737	0	NA	NA	0	0.347222222222	0	0.640222222222167
LOC100133331	NA	0.3333333333335	0	0.2083333333335	0.375	0.3	0.6751444444445
LOC100132062	NA	0.3333333333335	0	0.2083333333335	0.375	0.3	0.6751444444445
LOC100132287	NA	0.3333333333335	0	0.2083333333335	0.375	0.3	0.6751444444445
OR4F16	NA	NA	NA	NA	NA	NA	NA
OR4F3	NA	NA	NA	NA	NA	NA	NA
OR4F29	NA	NA	NA	NA	NA	NA	NA
MIR6723	0.028921372549	0.039312555457	0.0504891304348	0.05572762951335	0.0640872895623233	0.0536643413882333	0.2111221321735
LOC100288069	0.7610294117645	0.618125	0.08928571428565	0.162234927235	0.248650494321333	0.3379645711455	0.360976992263833
FAM87B	NA	NA	NA	NA	NA	NA	NA
LINC00115	0.04304054054055	0.03877633889375	0.04845045045045	0.0177156775249	0.0297998146431667	0.0396866803556167	0.0528558189615333
KLHL17	0.0385995220475	0.02380713634985	0.024279440371095	0.0202476993865	0.0181024925389283	0.0106917225133933	0.131265421258667
LOC100130417	0.349417857143	0.4360333333335	0.0735267857143	0.1749077112385	0.1603214197075	0.17432479385305	0.307228715105667
NOC2L	0.01430328121155	0.011717461845685	0.016025145413885	0.010858590604025	0.0155628701649133	0.0163218125844133	0.131074065856
PERM1	0.14409666666665	0.4510051702395	0.10240606060605	0.1282267650156	0.13911985650145	0.151161807463917	0.675266296536
FAM41C	NA	NA	NA	NA	NA	NA	NA
PLEKHN1	0.377097303014	0.2820785519125	0.107	0.11097066942705	0.190304642266167	0.211083586321667	0.271698933998333
SAMD11	0.0230143884892	0.01413809032385	0.0158467737972	0.0198185180669	0.0129569949500033	0.01908613117645	0.0403684911291333
ISG15	0.7960625	0.571047619048	0.4750333333335	0.2055	0.296006906154167	0.319149206349	0.435584449237167
HES4	0.0606655172414	0.0464336064175	0.05058132502625	0.0367663310675	0.0302531595536	0.0531819738843167	0.0312603309058833
RNF223	0.7208020671835	0.469454719388	0.342353448276	0.253637539185	0.2926945525135	0.2891824243755	0.66519396349
AGRN	0.3491765992345	0.1844476409668	0.12655102657	0.1630491422155	0.0834362086900667	0.121998496267917	0.304577779514
TNFRSF4	0.114693181818	0.40833126294	0.0908833333335	0.0942797619048	0.1131358222327	0.135617338783283	0.669610487298333
MIR200B	0.1955947876445	0.2757119565215	0.1415485436895	0.0778522174674	0.157905921685667	0.124526018780817	0.627931798234333
MIR200A	0.15559318323975	0.2461504993755	0.1300664733675	0.1199032258065	0.152847133314333	0.127245836399233	0.655167417692667
MIR429	0.16144163912735	0.27049796425	0.1337000893075	0.1137179144385	0.1616642971745	0.134107546031817	0.6667256945995
TTLL10	0.1164048859127	0.378160595021	0.09059074941455	0.17316924741945	0.0951815240596667	0.0838919243167	0.372454178651167
B3GALT6	0.05672185916905	0.02210409813595	0.01700462962965	0.0131762310606	0.0177723114846333	0.0162296471096917	0.261720683486
SDF4	0.06613552050805	0.02045091051225	0.0288928062678	0.016136526306	0.0195920535831167	0.0234694641424667	0.252797327912667
TNFRSF18	0.0897158697159	0.2267689969605	0.06204661508705	0.1475121856865	0.08764191676345	0.0874624542773833	0.303065269207
LINC01342	0.11374572382155	0.1687400525525	0.05416165413535	0.08587590187595	0.0683957608077833	0.111385762108333	0.390769261700833
DVL1	0.05192983141675	0.06561666666665	0.05006289308175	0.04359752895755	0.0492311728752167	0.0382683642941	0.0560050848350333
SCNN1D	0.6246696551725	0.5082435897435	0.223557142857	0.4183142857145	0.424617461155	0.381976054086833	0.759230670091333
TAS1R3	0.0772093821511	0.2491495083865	0.1894045454545	0.134581930608	0.14823495952345	0.193479278128817	0.841695342011
MIR6808	0.900882777778	0.639918367347	0.4240833333335	0.494225742929	0.394625850340333	0.367108637394333	0.8751409652075
CPSF3L	0.235736011905	0.1223645833335	0.07760968137255	0.09720833333315	0.0910575864779333	0.0757767094017167	0.2870145768025
UBE2J2	0.1556289829335	0.1280906091705	0.09479662698415	0.0851769361413	0.0863475670754	0.0850116005043	0.2443800058255
MXRA8	0.17087037037045	0.189680351906	0.10625127334445	0.100771875	0.0950081093239167	0.1356290666726	0.212634762874667
PUSL1	0.0239388177711	0.02863804215955	0.03809581459705	0.02069344151935	0.0207185021555167	0.0191626795580667	0.044624659076
ACAP3	0.05237856079745	0.0484209090909	0.0309342857143	0.02475543386405	0.0278299378508333	0.0204018160904333	0.0541942121225667
CPTP	0.235736011905	0.1223645833335	0.0808188844086	0.09720833333315	0.0910575864779333	0.0757767094017167	0.2870145768025
MIR6727	0.8024146938775	0.582099855804	0.338230612245	0.323453722334	0.306759950360667	0.352666721450167	0.844075415128833
MIR6726	0.8455117857145	0.37004491218	0.368491628112	0.298938666185	0.3258439548165	0.3404135991275	0.758263749867667
ANKRD65	0.0300023310023	0.04407601744185	0.03985	0.01955049495525	0.0245079527192667	0.0256880031342167	0.267891547375833
VWA1	0.0803593243245	0.09245417114225	0.0889027459952	0.04833197383605	0.0462780976512	0.0547317086942667	0.211946694852667
ATAD3C	0.3586802507835	0.379832142857	0.04988214285715	0.108044642857	0.1719687351517	0.169329320987667	0.735409445680833
TMEM88B	0.017328828828815	0.1024166666668	0.0716071428572	0.006705673758885	0.05104816520105	0.0912757936507167	0.117827298504883
MRPL20	0.1196058007565	0.09998070250345	0.06587648925145	0.0667182799215	0.0750736494138	0.0756670583773167	0.272833085352167
CCNL2	0.01432683873145	0.008849870354345	0.003259114583335	0.00477628279321	0.00643781519606167	0.006393296487495	0.01755378595885
ATAD3B	0.009330357142855	0.003511578044595	0.001044642857145	0.006401785714285	0.00232226014688167	0.016856764069255	0.185687701556
LOC148413	0.01432683873145	0.008849870354345	0.003259114583335	0.00477628279321	0.00643781519606167	0.006393296487495	0.01755378595885
MIB2	0.00652760961293	0.02083691756275	0.01855	0.01658321256038	0.00961441498315667	0.0181611793821333	0.162830103975833
MMP23A	0.04112573099415	0.02673901953465	0.01936967787115	0.01955343120515	0.0147678272571183	0.0156001321963583	0.251085869839
ATAD3A	0.089456	0.03989517257465	0.0414777644231	0.03626922834645	0.0316176181102333	0.0335525721859833	0.178698495779667
SSU72	0.1313455665455	0.1045533948583	0.03243532319955	0.0663893442623	0.06037389634015	0.0793953920423833	0.2427225688165
MMP23B	0.0399352773013	0.025716033966	0.0186556048196	0.0217685748058	0.0158619617163667	0.0188112240589283	0.150538678649333
C1orf233	0.06326078845915	0.02979787234045	0.02280213903745	0.0148884064264	0.014806900419715	0.0170564254280083	0.151288796317333
TMEM240	0.164069868051	0.1195018066845	0.06115155677655	0.06614140144245	0.07755081133425	0.0887871502931	0.254917160092833
SLC35E2	0.06783974358965	0.0486608108108	0.0622702766057	0.0808443104514	0.0469425033027333	0.04201397669885	0.161657221434
CDK11A	0.161136363636	0.0713530046225	0.0620181818182	0.0333698630137	0.0431450238341	0.0568416992824167	0.348697523379667
SLC35E2B	0.09288321277855	0.04642380243235	0.03200741573035	0.0389857142857	0.0417508822554833	0.0301072594006	0.2650260445045
GNB1	0.004773755656105	0.007443308746045	0.0124161764706	0.00703788160836	0.00970903401104333	0.00991276344029833	0.0192365832019783
TMEM52	0.07732425213695	0.07471967040675	0.00808333333334	0.05774628383665	0.0570866922551167	0.0275686049994333	0.2704822358405
CALML6	0.1358625	0.296873015873	0.1252666666665	0.05417094017095	0.0833317307692167	0.129307698441967	0.722746615406
GABRD	0.010093495934945	0.01973287671233	0.008026709401705	0.0178691239316	0.0204826506377833	0.013934304970855	0.124812745486333
KIAA1751	0.1796786987525	0.291303030303	0.1485909090909	0.1641470588233	0.128215219421133	0.1131275401072	0.495899106872833
C1orf86	0.5347099184785	0.181978301887	0.143469284774	0.0699695652174	0.09246321510305	0.0615464829584833	0.325653159094667
LOC100129534	0.1253811111111	0.3975535714285	0.09786344827585	0.1192	0.0889837878787667	0.0948954129129667	0.719260782368
RER1	0.014307857142855	0.00690496948559	0.00133783783784	0.008705340214895	0.012252588815365	0.00817563145116617	0.0264000493064333
PEX10	0.1951235717835	0.0969905761024	0.11251369862995	0.02482233766235	0.061986070066	0.0728851745123667	0.336979499539333
MORN1	0.014307857142855	0.00690496948559	0.00133783783784	0.008705340214895	0.012252588815365	0.00817563145116617	0.0264000493064333
PANK4	0.07783259206525	0.07563861386135	0.05575	0.02274257425745	0.0448990524319333	0.0296201902354167	0.1393599273945
PLCH2	0.5789604700855	0.453082285402	0.273011111111	0.225184782609	0.227537653384167	0.176087815108367	0.58171994339
LOC115110	0.2188356079405	0.311004659832	0.0911863567073	0.10664560439545	0.137703155745733	0.14032969788485	0.5238926175535
HES5	0.0279933962264	0.05095982142855	0.03961930418715	0.0215639920424	0.0394284871957833	0.0254259502316333	0.137034714451333
FAM213B	0.11414228474	0.0707638762924	0.0551520715631	0.03868944217685	0.0461121110117667	0.04946337521415	0.1043234078131
MMEL1	0.0753888888889	0.29894791666665	0.025	0.2834166666665	0.03102685185185	0.1510439814815	0.6943725925925
LOC100996583	0.126578125	0.278377314815	0.04594444444445	0.08416203703705	0.0939357970319833	0.09086874562405	0.633498039410167
ACTRT2	0.03167857142857	0.196551282051	0.1647259259261	0.1583502024293	0.140388063480033	0.08835227038195	0.7370160428485
LINC00982	0.03579565914735	0.0145200965701	0.01346883282845	0.012215266426925	0.0117667280746267	0.0139752884906317	0.0202846515657333
MIR4251	0.22572527472535	0.2047375	0.15784953703705	0.1263638888889	0.0973679387440333	0.122341736694667	0.58686738333
ARHGEF16	0.06301103988605	0.0379547930283	0.05446212121215	0.0451966101695	0.0441288553165833	0.0501286042389167	0.111960187723883
MIR551A	0.5963	0.4902692307695	0.6344696356275	0.330875	0.5115572350165	0.592716599190333	0.668293253968167
TP73	0.01892298136645	0.0295867346939	0.0254724931233	0.02502162977865	0.0227689163054	0.0408224908781833	0.0262204001675667
TP73-AS1	0.1252258064515	0.202788738739	0.0477587343441	0.08558888888885	0.0936177566152167	0.0890941468253833	0.204122304332667
WRAP73	0.014998245614	0.018154444828785	0.01618626373625	0.00729655172414	0.0113771249076133	0.0280529003428417	0.028326141319
TPRG1L	0.017621794871815	0.03587969187675	0.0263591409176	0.00800595238095	0.0159086997506833	0.0177149859943883	0.0591651364333333
LRRC47	0.09366666666665	0.0793092691622	0.0360625	0.0412875	0.0803134742938333	0.0586076945546167	0.219159183309
CEP104	0.03033460674155	0.017212783505155	0.01749739130435	0.016395	0.00720766917293333	0.0123361299435033	0.0746380280173667
SMIM1	0.08528332063955	0.08568566433565	0.0603433428417	0.0462722222222	0.05588339074365	0.0420920563858	0.2278795021375
C1orf174	0.03712579365075	0.0420281746032	0.0357175324675	0.02757777777775	0.0203622251931217	0.0247276936026833	0.0508686317934183
LINC01134	0.03712579365075	0.0420281746032	0.0357175324675	0.02757777777775	0.0203622251931217	0.0247276936026833	0.0508686317934183
LINC01346	0.688375	0.391125	0.270875	0.435375	0.451541666666667	0.485	0.679625
LOC284661	NA	NA	NA	NA	NA	NA	NA
MIR4417	NA	NA	NA	NA	NA	0	0.8716755411256
MIR4689	0.775480769231	0.5642647058825	0.360731499051	0.579779264214	0.4567399996955	0.483941849549	0.8188274932615
RPL22	0.0297	0.0461	0.0715	0.0215	0.000483333333333333	0.00569696969696667	0.0324984220015167
RNF207	0.02457792207791	0.0682076210826	0.0283255328218	0.0189538155035	0.0242773191467667	0.01075557319883	0.11789866782965
CHD5	0.22811	0.1540742857145	0.1032894736844	0.06268170426065	0.06513173712875	0.12569417567055	0.115260675243
GPR153	0.0357105263158	0.0312874228395	0.03513173374615	0.03255263157895	0.0230685048155833	0.0378632897013933	0.0704415344692667
LINC00337	0.16831372549	0.17423227589545	0.0297305084746	0.142012372349	0.1043971782398	0.0877413304946333	0.346659954807
HES3	0.0303399687337	0.0503309957924	0.0158736338253	0.02209649637895	0.0216899480548333	0.0254394847677333	0.0253895829410383
MIR4252	0.588	0.5531666666665	0.23375	0.2012954545455	0.260777777777833	0.226666666666667	0.533025252525
TNFRSF25	0.73192	0.50358	0.10842814814815	0.2302192592595	0.18581690476185	0.168933809523667	0.269548508602167
ESPN	0.0978866666665	0.0361071895425	0.00762878787879	0.03895900809715	0.0224183529952033	0.015742404996185	0.0930288435352167
HES2	0.04643108866445	0.02993773774895	0.0246389301133	0.03706755097025	0.0282324594026833	0.0230486205651167	0.0736782586417333
TAS1R1	0.07716484440695	0.08537410714285	0.0648163265305	0.0860334476844	0.0569894397952333	0.0468572725845167	0.338097395954667
KLHL21	0.02533982683985	0.01702100221075	0.018958094458105	0.0095281988189	0.00832808398949333	0.00669548169381833	0.013933708928015
NOL9	0.081970960322	0.09757219973025	0.0636981132075	0.0936339285715	0.0563880376369333	0.0567020635274167	0.342531566544
ZBTB48	0.03356680805939	0.011442165709605	0.003840425531915	0.01593396226413	0.017218406141405	0.01527702579528	0.101687408875483
PHF13	0.08693915882985	0.08354375	0.0558302014247	0.066137311768	0.0532290498946333	0.0691931109128833	0.102698421709367
DNAJC11	0.13798573201	0.103449617347	0.0886924542685	0.1107508055855	0.07748722127745	0.0919281969901667	0.201506029166667
THAP3	0.6974832298135	0.35697826087	0.415927423168	0.3673679078015	0.4056202709815	0.340612279712167	0.0260248296813167
LOC100505887	0.25	0.875	0	0.03125	0.2697115384615	0.2294139957265	0.8481794871795
VAMP3	0.2435510204085	0.0884183673471	0.0946428571427	0.05923469387755	0.083737244898	0.0783354591837	0.190754125897
UTS2	0.5	NA	NA	0	0.03571428571425	0.142857142857	0.7837428571428
PARK7	0.08672826086955	0.08159169960475	0.0918804347828	0.0535	0.0556304347826167	0.06050385210445	0.0992601057237833
ERRFI1	0.01697051495015	0.032510610766	0.0312261904762	0.0151718266254	0.02750698314415	0.0209264909786667	0.0250564391383833
ENO1	0.666666666667	0.5094583333335	0.1333333333335	0.535300480769	0.3527423245615	0.453432425213833	0.748684210526333
CA6	0.4166666666665	0.2665909090909	0.272363636364	0.08622727272725	0.138783216783	0.106839646464667	0.76185491453
ENO1-AS1	0.04662157721795	0.04619173934105	0.0432257894737	0.04608146237865	0.04529482821745	0.0608727327985667	0.0347944395214667
MIR6728	NA	NA	NA	NA	NA	0	0.6
SLC2A7	0.10697916666665	0.22018	0.06333333333335	0.07691666666685	0.0716777777777833	0.0499791331269333	0.773076615451833
SLC2A5	0.1896062068965	0.159541666667	0.07111208010358	0.090613372093	0.111697598419217	0.13330761658675	0.739240675990833
MIR34A	0.666625	0.8213	0.2030666666665	0.3195	0.415583333333333	0.228266666666667	0.6955
SPSB1	0.0538111111111	0.0570959799694	0.05442125	0.0622848101266	0.0542171736505333	0.05410191572465	0.0884352627128167
LOC100506022	NA	0.55	0.340571428571	NA	0.05	0.5	0.806748081653833
TMEM201	0.1558382285973	0.1524817451625	0.0358128229974	0.118936893204	0.0571399139127	0.0632489394279	0.207791434477167
SLC25A33	0.037847580280435	0.0609069767442	0.031763106251765	0.0249195402299	0.0306339786247167	0.0297543211294667	0.243343663087667
C1orf200	0.5550166666665	0.3515666666665	0.4543833333335	0.2165	0.2837256846415	0.352286300505167	0.390675205566167
PIK3CD	0.018755649091708	0.0654456521739	0.01138524590165	0.02958606557375	0.023832157407425	0.0292759498629083	0.0311617005476833
RBP7	0.06179921596005	0.0522821138211	0.04254710526316	0.03845537659505	0.01846083427355	0.0230187167260883	0.242643566447
LZIC	0.0113	0.009733333333335	0.10890833333335	0.10913030303015	0.00645555555555	0.0197111111111117	0.04343436571225
NMNAT1	0.1081944444445	0.05736363636365	0.14518115942035	0.1360877777778	0.0622777777778	0.06675925925925	0.0923660311008
PGD	0.04684249587685	0.02808581877285	0.0307098814229	0.008534410556245	0.0302181662037333	0.0208805356057833	0.117416727150567
RNU6-2	NA	NA	NA	NA	NA	NA	NA
APITD1-CORT	0.015529411764695	0	0.0652173913045	0.01247864261985	0.0256609607822617	0.0173679138322052	0.04856287980811
APITD1	0.015529411764695	0	0.0652173913045	0.01247864261985	0.0256609607822617	0.0173679138322052	0.04856287980811
DFFA	0.241779411765	0.1578529411765	0.136088235294	0.0989999999999	0.118224179415267	0.110669820971783	0.472659190901167
CORT	NA	0.276315789474	0	0.395	0.498094240125	0.514822329059667	0.8121814814815
TARDBP	0.4236070412515	0.12015945674045	0.11130683060115	0.1387788536775	0.0794666694892833	0.0906323841794333	0.268200332759333
SRM	0.1604660093405	0.0825795809879	0.0773052231719	0.0705663967611	0.0575807403219833	0.0616214168361833	0.253025702607667
MASP2	0.1353055555555	0.3019107142855	0.14908928571407	0.1248750000002	0.111398809523733	0.114884157509233	0.459351562863667
ANGPTL7	NA	NA	NA	NA	NA	NA	NA
MTOR-AS1	NA	NA	NA	NA	NA	NA	NA
UBIAD1	0.06968367346935	0.0877039534885	0.08747902494325	0.05700454545455	0.0567063356254	0.0638721706864167	0.167793694957
PTCHD2	0.02848860315605	0.012342613636365	0.05053568965515	0.02752357798165	0.07372491102215	0.0557781875709167	0.0628639805392333
FBXO6	0.0817482142857	0.0634172077922	0.0543653508772	0.0367152255639	0.103047725719083	0.0527582264088333	0.305949826066167
FBXO44	0.117989361702	0.1669607843135	0.07415857142855	0.04085	0.105099087317683	0.0816317041030167	0.194594155810833
MAD2L2	0.02473621925835	0.0309581960009	0.01679300007225	0.0281752587992	0.0231466028591333	0.0303309771723167	0.03462357702515
FBXO2	0.117989361702	0.1669607843135	0.07415857142855	0.04085	0.105099087317683	0.0816317041030167	0.194594155810833
DRAXIN	0.02473621925835	0.0309581960009	0.01679300007225	0.0281752587992	0.0231466028591333	0.0302957732685167	0.03462357702515
LOC101929181	0.125318181818	0.2733169642855	0.1097727272725	0.1901305361305	0.115834703584667	0.0738485371385333	0.789173661549833
NPPB	0.01642	0.0602317647059	0.026993589743565	0.02189923076925	0.0122479797979667	0.0295466666666667	0.277847313384833
CLCN6	0.04986734693875	0.019071094011385	0.02936440677965	0.01938983050845	0.0110056497175033	0.024647624091985	0.0166653710195167
NPPA-AS1	0.7519285714285	0.718630952381	0.737145	0.4027616666665	0.618162222222167	0.403213236715167	0.740452371795
NPPA	0.6	0.77945	0.225	0.1975357142855	0.200547619047667	0.4397933333334	0.792088888888833
MTHFR	0.04986734693875	0.019071094011385	0.02936440677965	0.01938983050845	0.0110056497175033	0.024647624091985	0.0166653710195167
C1orf167	0.01531818181818	0.0499375	0.05401704545455	0.11021875	0.0392621762496833	0.0698481544771167	0.504523376494167
PLOD1	0.11030351906165	0.11032222222215	0.075398989899	0.004740079365075	0.0752788888888333	0.04966	0.2362502463055
KIAA2013	0.3653198953825	0.1515964714715	0.182030720555	0.2026690448795	0.1537246929908	0.185440504997167	0.164112614779333
MIIP	0.157693843194	0.090103219696805	0.0430055524186	0.0484274891775	0.03890789155285	0.02903346919417	0.3568447095085
MIR6729	0.8320714285715	0.5318229166665	0.4016203007515	0.4403714285715	0.477516891892	0.261880723769	0.854707154707333
TNFRSF1B	0.013264044943825	0.01700226089335	0.017646067415755	0.01703370786515	0.0126666666666633	0.0124782405145683	0.0559634437608
MIR4632	0.23076923076905	0	0	0.00426923076923	0.00307692307692	0.00587179487179667	0.689050857843167
MIR7846	0.013264044943825	0.01700226089335	0.017646067415755	0.01703370786515	0.0126666666666633	0.0124782405145683	0.0559634437608
SNORA59A	0.694273529412	0.7216636363635	0.7076136363635	0.6168300653595	0.634768799102333	0.614061264822	0.773652152152
SNORA59B	0.694273529412	0.7216636363635	0.7076136363635	0.6168300653595	0.634768799102333	0.614061264822	0.773652152152
DHRS3	0.0088305084746	0.04922920715115	0.023093220339	0.01102548785345	0.0123704007066167	0.0142036910427617	0.011613657736525
MIR6730	0.5563214285715	0.813361111111	0.4250087719295	0.5213333333335	0.456568471251	0.463873769748667	0.827783964458
PRAMEF12	NA	NA	NA	NA	0.05	0	0.7515
AADACL3	0.06133333333335	0.0753333333333	0.11100000000015	0.04316666666665	0.0688333333333167	0.05600000000005	0.7033
C1orf158	NA	NA	NA	NA	NA	NA	NA
LOC649330	NA	NA	NA	NA	0.388888888889	0.333333333333	0.816343137255
PRAMEF2	NA	NA	0.333333333333	NA	NA	0	NA
PRAMEF11	NA	NA	NA	NA	NA	NA	NA
PRAMEF4	NA	NA	NA	NA	NA	NA	NA
HNRNPCL1	NA	NA	NA	NA	0.388888888889	0.333333333333	0.816343137255
PRAMEF1	NA	NA	NA	NA	NA	NA	NA
PRAMEF7	NA	NA	NA	NA	0.11108333333325	0	0.665722222222333
PRAMEF6	NA	NA	NA	NA	NA	NA	NA
PRAMEF22	0	0.4	0	0.0625	0.00555555555555	0	0.577361111111167
LOC101929983	NA	NA	NA	0	0.11906666666666	0	0.6364444444445
PRAMEF8	NA	NA	NA	NA	0.11108333333325	0	0.665722222222333
PRAMEF9	NA	NA	NA	0	0.11906666666666	0	0.6364444444445
HNRNPCL2	NA	NA	NA	NA	0.25	NA	0.827888888888833
LOC645354	NA	NA	NA	NA	NA	NA	0.625
LOC649324	NA	NA	NA	NA	NA	NA	0.625
PRAMEF5	NA	NA	NA	NA	NA	NA	NA
PRAMEF15	NA	NA	NA	NA	NA	NA	NA
PRAMEF19	0.6	0.111111111111	0.333333333333	0.222222222222	0.6	0.2083333333335	0.819908730158833
PRAMEF16	NA	NA	NA	NA	NA	NA	NA
LOC400736	NA	NA	NA	NA	NA	NA	NA
PRAMEF17	NA	NA	NA	NA	NA	NA	NA
PRAMEF14	NA	NA	NA	NA	NA	NA	NA
PRAMEF20	NA	NA	NA	NA	NA	NA	0
LRRC38	0.02823308270675	0.02178080985915	0.025334724395734	0.00827684294872	0.009753468406585	0.0187451867592833	0.0193384926593
PDPN	0.0025	0.00848076923075	0	0.0105	0.01224444444445	0.00920846153846667	0.0134187585020917
PRDM2	NA	0.7154375	0.5	0.749875	0.645729166666667	0.641895833333333	0.849625
TMEM51	0.0394539473684	0.03534954751135	0.0369173076923	0.0479260922826	0.0356797181447833	0.045918667752	0.0355981149177333
C1orf195	0.777777777778	0	0.5336	0.7714	0.655875	0.433333333333333	0.829493939394
CASP9	0.01766333333335	0.06796	0.04772	0.04562296296295	0.0538849382716	0.0199186274509833	0.0161305555555617
CELA2A	NA	NA	NA	NA	NA	NA	NA
EFHD2	0.09251851851855	0.08926785714285	0.05112962962965	0.02274528301885	0.0407404308509	0.032703377655425	0.0516074735475167
CTRC	NA	NA	1	0	0.4666666666666	0.308333333333333	0.673532722832667
CELA2B	NA	NA	NA	NA	NA	NA	NA
DDI2	0.0247195767196	0.05047956131605	0.07400352020872	0.013199515738495	0.05167238535205	0.0420253069521917	0.168096126680333
AGMAT	0.15493850129175	0.1330334883721	0.0981625	0.06335723039215	0.0686531745947833	0.0803529801458667	0.2920516158245
RSC1A1	NA	NA	NA	NA	NA	NA	NA
SLC25A34	0.705156084656	0.56837987988	0.354530748663	0.23215436457	0.3031068922305	0.274164048162333	0.667525497076
PLEKHM2	0.06299305555555	0.071118902439	0.04165520728005	0.06560611205435	0.0593595586928833	0.0425919984842467	0.124101394055667
FBLIM1	0.3433260869565	0.3387037617555	0.2046628289475	0.1215333333335	0.161576005273417	0.197306792609667	0.803839424441667
TMEM82	0	0.438125	0.080810526316	0.0428484848485	0.0607531692407	0.06661944444445	0.584180693581833
UQCRHL	0.5234666666665	0.1349659090909	0.17	0.0131111111111	0.113113636363773	0.139603535353567	0.805658171656667
FLJ37453	0.02286451542805	0.0099123931624	0.00700626289419	0.01652177378755	0.0147410231849833	0.0183030191770783	0.0168844775022333
ZBTB17	0.179697167756	0.11331372549015	0.0532395833335	0.07747280701771	0.132788974171433	0.0772646442495383	0.3919463866215
CLCNKB	0.0526315789475	0.05066844919785	0.0265588235294	0.0214128787879	0.014545700034385	0.0135842245989517	0.3153775131235
CLCNKA	NA	NA	NA	NA	NA	NA	NA
C1orf64	0.04857142857145	0.463133333333	0.2938238095235	0.0457	0.1470686819173	0.0504536492375283	0.553935432098667
HSPB7	0.11815	0.4307255434785	0.2284597826085	0.12188897058825	0.0410612433862333	0.0873222552908667	0.4836315931315
EPHA2	0.010636002886005	0.005448183760685	0.001397435897435	0.00807066916823	0.00814661951109333	0.022573354808805	0.0339187256309
FAM131C	0.06394186046515	0.0475813953488	0.04368818224965	0.04472093023255	0.0370004019789667	0.0615136803871333	0.0984558599696167
RSG1	0.09038628762545	0.0743043478261	0.0602608695652	0.1071934389139	0.0964275362319667	0.0902391304347333	0.151834259259167
ARHGEF19	NA	0	0.2857142857145	0	0	0.0833333333333333	0.121561237373783
SZRD1	0.00720234042553	0.01917021276595	0.011021276595765	0.01671460720129	0.02974835528537	0.0126742316784817	0.0246166809666833
SPATA21	NA	NA	0	NA	0.0833333333333333	0.125	0.6383277777778
CROCCP3	0.6765	0.603166666667	0.342555555556	0.7305555555555	0.592796296296333	0.3877111111112	0.687475
MIR3675	0.25	0.50025	NA	0	0.03175	0.059875	0.286571181077667
MST1P2	0.2297743524775	0.10357535572935	0.10147146638	0.09062852572205	0.108916542837683	0.112804158223933	0.247779630210833
CROCCP2	0.8725	0.4756	0.0765	0.3589625	0.353337808642	0.254666666666667	0.755826206216
FAM231A	0.29503125	0.162348225214	0.1174667774087	0.1209574468085	0.228946951393667	0.217015105166833	0.809949532029167
MST1L	0.1012013574663	0.1370227272725	0.06976821983275	0.0402764423077	0.06078125	0.0430572916666667	0.6950736263735
CROCC	NA	0	0.333333333333	0.1666666666665	0.09196078431366	0.09849607843154	0.680023809523833
ATP13A2	0.039516483516465	0.0271236111111	0.015311594202915	0.02836111111111	0.01196328502416	0.03127249396135	0.0594232061532333
SDHB	0.14393627451	0.0856666666667	0.09531827731085	0.0964232919256	0.0793021336554	0.0918478260868833	0.327509575348167
PADI4	NA	NA	NA	NA	NA	NA	0.333333333333
PADI3	0.3107954545455	0.3437916666665	0.098590909091	0.01277272727275	0.0192797979797817	0.0589545454545	0.734388190730833
RCC2	0.0393679345894	0.0271667863985	0.02180670339765	0.01896493544605	0.0245460678134667	0.0153791438178333	0.023155944592
PADI6	NA	0	0.1666666666665	0	0.122833333333267	0.4369555555556	0.7277998491705
KLHDC7A	0.15909375	0.09502083333335	0.05613235294115	0.02461666666665	0.00515571581197167	0.025759348290605	0.791754329394
TAS1R2	0.125	0.3864	0.1194333333335	0.06835	0.169583333333333	0.16115	0.787769047619
ALDH4A1	0.08033492932055	0.03564340064385	0.026411764705885	0.01291176470585	0.0485555555555383	0.0510326743100833	0.03893530237
MIR4695	0.8583650537635	0.60525	0.640656105991	0.309784498208	0.578146518953	0.524562747288667	0.8434715447155
AKR7A2	0.03322341568207	0.01878451251076	0.02908143939395	0.0223918464556	0.00863077759175333	0.0244587569704783	0.0163347816351983
PQLC2	0.03322341568207	0.01878451251076	0.02908143939395	0.0223918464556	0.00863077759175333	0.0244587569704783	0.0163347816351983
AKR7A3	0.867648648649	0.2455639086135	0.383581114969	0.5296729407975	0.508566807665833	0.4346868979605	0.241812762386167
AKR7L	0.8748349018005	0.262475933031	0.284264528422	0.3873731343285	0.559156234954333	0.275574263178667	0.183334194650167
LOC100506730	NA	NA	NA	NA	NA	NA	NA
EMC1	0.009857142857145	0	0.0642857142855	0.00806451612905	0.00424874177313	0.00938095238095733	0.0319186965410667
MRTO4	0.009857142857145	0	0.0642857142855	0.00806451612905	0.00424874177313	0.00938095238095733	0.0319186965410667
MINOS1	0.04948262032085	0.0308150406504	0.03450860832135	0.04511680672265	0.0380033721783	0.0352945512820533	0.0330096305665967
NBL1	0.06593396226415	0.050251020408165	0.02322184551885	0.01725242456895	0.0198084134615333	0.0424462703544	0.0713355999639167
MINOS1-NBL1	0.04948262032085	0.0308150406504	0.03450860832135	0.04511680672265	0.0380033721783	0.0352945512820533	0.0330096305665967
HTR6	0.026906797853325	0.006953846153845	0.009038461538475	0.00853846153846	0.0115667340028267	0.0153282051282033	0.06315592959405
RPS14P3	NA	NA	NA	NA	NA	NA	NA
RNF186	0.20175000000025	0.345403846154	0.1630083333335	0.1447451923077	0.14971089743585	0.168846153846333	0.7519507550705
PLA2G2A	NA	NA	NA	NA	NA	NA	NA
PLA2G2E	0.11465952380935	0.14529999999985	0.019766666666665	0.07486666666665	0.06346666666665	0.136475757575767	0.661676406926333
OTUD3	0.0071142857143	0.0339541343669	0.03280934343435	0.0576255813955	0.0136439514189517	0.0405145530609833	0.0625784507950933
PLA2G2D	0.11	0.1814	0.05	0.0834	0.2125	0.262823809523833	0.745733333333333
PLA2G5	NA	NA	NA	NA	0	0.25	0.678007936507667
PLA2G2F	NA	0.222	NA	0	0	NA	0.621888888889
UBXN10	0.09688095238115	0.05305555555555	0.05214285714285	0.0282012987013	0.0302980599647317	0.0321520318272	0.05910179614175
PLA2G2C	NA	0.111111111111	0	0.111111111111	0.1333111111112	0.3916666666666	0.791148148148
UBXN10-AS1	0.09688095238115	0.05305555555555	0.05214285714285	0.0282012987013	0.0302980599647317	0.0321520318272	0.05910179614175
VWA5B1	0	0.4761904761905	0.0825	0.0654891304348	0.0419077863029167	0.139015151515133	0.06594085222355
MUL1	0.00663636363635	0.01513636363638	0.022181818181825	0.012681818181825	0.012833333333345	0.0186818181818267	0.014971479500895
CAMK2N1	0.0488718983051	0.04784550993375	0.05932219827585	0.05369691342215	0.0374063834801667	0.0451512906017167	0.03875880423405
CDA	NA	NA	NA	NA	NA	NA	NA
FAM43B	0.02461711079945	0.018275280256215	0.00984329538269	0.01869290556335	0.011267759195475	0.0153934121178683	0.0223449052582833
MIR6084	0.04140854978357	0.156155882353	0.0492936432638	0.05831272401425	0.0804043922193833	0.115676470588283	0.173450844277633
DDOST	0.006921568627455	0.030412318840565	0.013032608695635	0.05846226415095	0.05171510372671	0.0331158482920167	0.143280466956167
KIF17	0.1149272678475	0.07016217555005	0.0810847926267	0.0776487455196	0.0661969402505167	0.0503596514696667	0.302032540726167
SH2D5	0.013215686274505	0.0283869047619	0.02070588235295	0.0283576850095	0.0221307431728167	0.0254815413721167	0.0624708987786667
LOC100506801	0.6	0.4792	0.43	0.3212	0.194466666666667	0.28164	0.307033333333333
NBPF3	0.3309153846155	0.1110538647345	0.17279411764705	0.03489094076655	0.0721093810973333	0.0808672449989833	0.0779808801922833
RAP1GAP	0.08981249999985	0.0482962121212	0.04604710144925	0.0598984295846	0.0383153522076333	0.0421602185291667	0.0674780612245167
LINC00339	0.14260567297	0.1671264478763	0.13773599439775	0.1737762820515	0.0647247346439833	0.0400094808833407	0.245747883807833
CELA3B	0	0.2223333333335	0.1666666666665	0.1718333333335	0.132927777777783	0.0138888888888833	0.6984521929825
CELA3A	0.15871428571415	0.1668125	0.025	0.0706875	0.0989236111111167	0.0890089285714333	0.5384714285715
LOC101928043	0.0470957142857	0.1262546082948	0.03797681159422	0.1037478005865	0.0110164545654617	0.0102118022178523	0.168362388137567
WNT4	0.01801358490565	0.01687375	0.00301818181818	0.005033868092692	0.00906438596491667	0.0165831777349733	0.0221684129014
EPHA8	0.05485773530475	0.0237673392182	0.0179398734177	0.0024827247191	0.0067774855455	0.0263615476833	0.0253792018448983
C1QC	0.0965454545455	0.234881313131	0.1676298701295	0.1385833333335	0.0971265993266333	0.13906273448785	0.551148541114167
C1QB	NA	0.2168333333335	0.1333333333335	0.08466666666665	0.129	0.118777777777717	0.515333333333333
MIR4684	1	0.7145	0.766666666667	0.85	0.597055555555667	0.701190476190667	0.789276455026333
C1QA	0.52725	0.4788125	0.3479375	0.1704375	0.139020833333333	0.129979166666667	0.603891203703667
MIR6127	0.3221166666665	0.323333333333	0.0083	0.1276333333335	0.194222916666667	0.116790719696967	0.751291666666667
MIR4253	0.5024305555555	0.55095	0.5418833333335	0.533233333333	0.421517171716833	0.426561111111167	0.7081497326205
LACTBL1	0.33825	0.529	0.3953333333335	0.05525	0.1545	0.2056785714285	0.579418006993
C1orf234	NA	NA	NA	NA	NA	NA	NA
MIR3115	0.6189102564105	0.475012145749	0.340615384615	0.4558280542985	0.444269587997167	0.417469681934667	0.7669151785715
KDM1A	0.0187631578947	0.00981578947368	0.00346052631579	0.01578289473685	0.00639958180333	0.00606359649123333	0.00914724514462
HTR1D	0.19225	0.384615384615	0	0.037	0.14945054945055	0.1599846153846	0.794567881080833
LINC01355	NA	NA	NA	NA	NA	NA	NA
ZNF436	0.02712246376815	0.00630422647526	0.01416157894737	0.002899460188935	0.016700492213575	0.00572300110031667	0.0193022542786167
C1orf213	0.02712246376815	0.00630422647526	0.01416157894737	0.002899460188935	0.016700492213575	0.00572300110031667	0.0193022542786167
HNRNPR	0.00670126705653	0.0270595238095	0.013258097166	0.02539423076925	0.00763914677276	0.0100454739704733	0.335466052628167
ASAP3	0.1518	0.0887741935484	0.05345715725805	0.0843011363635	0.073430655571655	0.086469604582315	0.196683806744833
LOC101928163	1	0.35	0.972	0.5591666666665	0.595833333333333	0.55485	0.698916666666667
MDS2	0.336772727273	0.330080882353	0.07223529411765	0.11670588235285	0.195762194210833	0.221155245958	0.721761127952333
ID3	0.0225576923077	0.4079124668435	0.0905283764368	0.015697674418615	0.0688591285752167	0.117318500688317	0.0104583547958333
RPL11	0.2153866366365	0.06714930555555	0.1185989163655	0.07777040175775	0.06118466107615	0.0932205887347	0.458964255739
TCEB3	0.0216334861576	0.0517920688937	0.02618621055825	0.02136666666665	0.0274657740927167	0.0212996051137333	0.0346093264186167
TCEB3-AS1	0.713674107143	0.3428125	0.40515625	0.2375	0.309604166666667	0.222583333333333	0.523833333333333
PITHD1	0.713674107143	0.3428125	0.40515625	0.2375	0.309604166666667	0.222583333333333	0.523833333333333
LYPLA2	0.04241666666665	0.0527083333335	0.01877083333335	0.04310416666665	0.0892049808429	0.0463055555555067	0.1285851171024
GALE	0.02701276200133	0.02844967061925	0.0394494047619	0.01528161385407	0.017707519565355	0.02747708143535	0.0408571423839
FUCA1	0.05036315789475	0.006153846153845	0.003699725274724	0.01061685985248	0.0191535990367883	0.0102323292312817	0.0855706336371333
HMGCL	0.01404166666665	0.0658125	0.04525	0.007958333333315	0.0210492424242417	0.0397053952992283	0.21809553872045
CNR2	NA	NA	NA	NA	NA	NA	NA
MIR378F	0.179	0.19621969697	0.1199111111111	0.21050000000009	0.107633982683983	0.0301666666666667	0.792272727272833
PNRC2	0.07506105006105	0.0718135146104	0.09818229918205	0.07088371496925	0.0694674185463667	0.0697942963469333	0.0631567594222167
SRSF10	0.003421875	0.017578125	0.01728125	0.005421875	0.0091875	0.0196041666666667	0.0070625
MYOM3	0.04166666666665	0	0.1041666666665	0.1065833333335	0.0275555555556	0.005958333333325	0.250142483660333
IL22RA1	0	0.224125	0	0.09425	0.05479256444745	0.005823529411765	0.624868686868667
LOC284632	0.1191	0.1186	0	0.0497	0.0392666666666667	0.0405666666666667	0.677761904762
STPG1	0.10275362318815	0.08053703703705	0.09124879227045	0.0850386473428	0.017987654321	0.0133024691357883	0.369672975432833
GRHL3	0.0003214285714285	0.0357857142857	0.0587153846154	0.0010357142857165	0.013395767195765	0.0163452380952333	0.157840277777833
RCAN3	0.006724645030425	0.04703556295395	0.00721818181818	0.03053556034485	0.00773788200104	0.0221916711021233	0.0922617631069167
RCAN3AS	0.006724645030425	0.04703556295395	0.00721818181818	0.006500576036865	0.00684069027511333	0.021057113507955	0.0679607555784333
LOC100506985	0.0588402777778	0.07181845238095	0.0277777777778	0.0569	0.0475634578351933	0.0423739230091667	0.1852806174275
SRRM1	0.1009069073785	0.1118941644563	0.04884948741845	0.0703600352115	0.0637917916415167	0.0675628761827667	0.134660792481667
RUNX3	NA	0.5	0.4444444444445	0.333333333333	0.0246851851851667	0.0388611111111	0.6699102564105
MIR6731	NA	0.5	0.5	0.111	0.05	0.25	0.671023419124833
SYF2	0.0549642857143	0.09251291248205	0.0486663135593	0.0726555333998	0.0490679561358	0.0653294236560333	0.2415638912025
RHD	NA	NA	NA	NA	NA	NA	NA
RSRP1	0.05664285714285	0.04009903691815	0.0030483146067415	0.00976179775281	0.0163515516318933	0.013993338683785	0.0583348313582167
TMEM50A	0.0802346153846	0.0717545343137	0.04929610516065	0.0518006335911	0.0514505665204667	0.05418731841795	0.0673728940254667
LDLRAP1	0.00670731707317	0.01135146341465	0	0.01243902439027	0.0189758046538383	0.012652330139385	0.0180959398073
LOC646471	NA	NA	NA	NA	NA	NA	0
PAQR7	0.333333333333	NA	NA	NA	0.2	NA	0.4375
SEPN1	0.0339673597679	0.0217045454545	0.025890497967495	0.00572975708502	0.0171444727972433	0.0172573051948133	0.02887956983105
AUNIP	0.3374886660855	0.21826115305425	0.212520138889	0.214054394955	0.146279421549667	0.148903050330167	0.4186126148105
MTFR1L	0.04410636363635	0.00847298861663	0.01171126760562	0.0124887623614	0.00611857813548167	0.0113856303558217	0.009464759751925
PAFAH2	0.5338	0.295261904762	0.1634015151517	0.09748251748235	0.2252264444101	0.216631300621383	0.451472294760333
MIR3917	0.03313588415805	0.01172170947035	0.01788247863245	0.01645416666667	0.0190150539725283	0.0304334888933833	0.0357061031034167
SLC30A2	0.05124443826475	0.046671007371	0.1762818181819	0.006880599777845	0.0192051948051833	0.014227873072565	0.0412797701436833
EXTL1	0.32415	0.3710666666665	0.265875	0.11591666666685	0.116972222222233	0.126147222222167	0.590795424836667
PDIK1L	0.0590361445783	0.0339468732071	0.01748263118995	0.0329483012306	0.0261938627341667	0.0327295271754333	0.0822202336669167
TRIM63	NA	NA	0	0	0.1847060185185	0.175	0.551283670033667
CNKSR1	0.2770625	0.19330357142855	0.1668	0.04682142857145	0.116212251349783	0.119892401945067	0.239650468883167
ZNF593	0.116844827586	0.146293103448	0.067431034483	0.116551724138	0.0666255411254667	0.115545692549783	0.315939556416833
CEP85	NA	NA	NA	NA	1	NA	0.666666666667
CATSPER4	0.87355	0.52415	0.423	0.40615	0.301672222222167	0.321111111111167	0.747966666666667
FAM110D	NA	0.25	NA	0	0.0166666666666667	0.00758333333333333	0.516298941798833
LOC101928303	0.3023	0.219483388704	0.1581046511625	0.161306122449	0.12907436264775	0.176392342983617	0.294316929699333
ZNF683	NA	NA	NA	0	0.208333333333333	0.1554666666666	0.643111111111333
CD52	0.6526958333335	0.639922554348	0.56959375	0.4197291666665	0.551957297758167	0.478367872807	0.7569615338165
UBXN11	0.29075	0.2218125	0.18375	0.2884375	0.1196875	0.0602291666666667	0.647820075757667
AIM1L	0.3538	0.54445	0.1933	0.2505	0.238466666666667	0.245433333333333	0.607966666666667
DHDDS	0	0	0.027794956140365	0.004169413919415	0.0149529914529767	0.01384294871795	0.176688708629167
HMGN2	0.003105263157895	0.001278195488723	0.00842105263158	0.00628266787659	0.00542754918059517	0.00848148557668333	0.022738787469
MIR1976	0.69025	0.5548964285715	0.5405529411765	0.4027857142855	0.547507518797	0.430688596491167	0.7475398509535
PIGV	0.02934147869675	0.021828030303015	0.01217045454545	0.0145580808081	0.00940909090908017	0.0203674242424333	0.0134076704545433
ARID1A	0.01329135472371	0.0157030154639	0.0236158410322	0.01495186509965	0.0125498775192567	0.0242587217512333	0.021151243338
SFN	0.112281818182	0.09555719673175	0.05952177177175	0.1006733333335	0.0436060475502167	0.0608785553952333	0.343690073551833
GPN2	0.16405	0.0968333333335	0.122101851852	0.0633333333333	0.0435143043684667	0.0419826221148667	0.157631588871167
ZDHHC18	0.08650604651165	0.06764644607845	0.07332921275215	0.0694917888563	0.0768683722581167	0.07298430121745	0.165175580263
GPATCH3	0.1362999340805	0.05219379310345	0.0600778846155	0.05537719583605	0.0477490330360333	0.0458539735190167	0.112141615156633
NR0B2	NA	0.43475	0.235642857143	0.12635	0.0824630252100833	0.192585714285667	0.720411835748833
KDF1	0.02813694390715	0.0351525423729	0.00587466467958	0.0382290037831	0.01900546018425	0.0331490036332917	0.0690018297731333
FAM46B	0.174266702015	0.02962295081965	0.10013333333315	0.06700459183675	0.0556733875948833	0.0549448274158833	0.224010040885167
TRNP1	0.073768292683	0.0215938308887	0.0313358343976	0.0229297586207	0.0205719868079667	0.0265336696176667	0.0481523436208333
SLC9A1	0.233384751773	0.1403649665554	0.144648251748	0.1371318681315	0.110814246942467	0.146370041865667	0.473807692307667
WDTC1	0.0862262295082	0.0316653846154	0.0184125	0.0294508196721	0.0448830775047	0.0181711955621833	0.310885467175333
LOC644961	0.26180754352	0.1712613636365	0.141318181818	0.0777840909091	0.150998871695667	0.1568672248803	0.264144689415333
SYTL1	0.055808333333335	0.18241666666685	0.03113095238095	0.066999999999835	0.0396111111111167	0.0329305555555617	0.331879958513833
FCN3	0.14308333333335	0.39723245614	0.12883991228085	0.0485679824561	0.100559210526367	0.146373604465617	0.679208333333333
GPR3	0.033185500516	0.0431106705119	0.026706011351905	0.020592818643	0.02036536969445	0.0273590080069833	0.0299461382113833
CD164L2	0.1172282608695	0.0570854037267	0.0144642857143	0.01830357142855	0.0293650793650667	0.0184505693581833	0.328217063492167
MAP3K6	0.08833551198275	0.0649837962963	0.02833333333335	0.05898905723905	0.0347962962963	0.0602447260802667	0.0649669796325667
FGR	0.5833333333335	0.5811666666665	0.5832916666665	0.2849166666665	0.295117965368	0.426535714285717	0.694702380952333
IFI6	0.741111111111	0.272727272727	0.375	0.5950227272725	0.5517323232325	0.3643295454545	0.757757575757667
SCARNA1	NA	NA	NA	NA	NA	NA	0.5666666666666
FAM76A	0.0143	0.0142608695652	0.011375	0.02309545454545	0.0110602623984217	0.0184225821336333	0.233663378002
STX12	0.008214285714305	0.02383333333335	0.007142857142835	0.01040476190476	0.00691269841268833	0.0110485008818267	0.0140155668133683
PPP1R8	0.00076923076923	0.01323076923075	0.011461538461555	0.01915384615386	0.00860256410256167	0.0350555555555067	0.00495335775336333
THEMIS2	0.08035925925925	0.100101973684	0.06773958333335	0.07088853599515	0.05119766009845	0.0609644759405667	0.260664585191667
XKR8	0.1279948453608	0.05812295841535	0.0892818880129	0.03802577319585	0.068558419244	0.0557799331130167	0.2168385306035
SMPDL3B	0.226672077922	0.5224150246305	0.1573005050505	0.154004342432	0.1935547263135	0.176359521915517	0.674814745548
RPA2	0.3598144409935	0.30075	0.204452222222	0.19282635468	0.2289466596663	0.1766682174785	0.290843336565333
ATPIF1	0.1590666666665	0.15155	0.04475	0.03855	0.00317916666666667	0.00548601532567	0.162797783613417
PTAFR	0.6697916666665	0.514894607843	0.447733333333	0.3958450980395	0.3792440242765	0.423342156862667	0.667198041399833
DNAJC8	0.175621212121	0.07116396761125	0.001863636363635	0.0200955882353	0.0186334776334983	0.0346870490620417	0.359376423021333
SESN2	0.0151515151515	0.012999999999995	0.0066923076923	0.00639615384615	0.00957399267399833	0.0138193935693867	0.0319704158732667
MED18	0.0758572060126	0.10231302521015	0.0533409090909	0.132617647059	0.0446967029718483	0.0394498108656467	0.260621890422833
TRNAU1AP	0.1148275862071	0.0883649949342	0.0758866459628	0.0302142857143	0.0339211982154667	0.0393265847431	0.233706757272
SNORA61	0.0200293560606	0.0260790719697	0.03616666666665	0.03863636363635	0.0271556186868667	0.03440404040405	0.03714936125965
SNORA44	0.0111879018118	0.0216868790181	0.02260169491525	0.02392372881355	0.0156062244301617	0.0221045197740167	0.02393739157459
SNORA16A	0.0683478431371	0.0393088235294	0.0234632352941	0.05045623188405	0.0509163725310333	0.04181327791985	0.104623914688617
RAB42	0.1619338153505	0.1244664341765	0.03752591221575	0.0580235361653	0.0384415775505833	0.0297198161892167	0.2440573551615
SNORD99	NA	NA	NA	NA	NA	NA	0.5
SNHG12	0.14798854759715	0.08696987951805	0.07265060240965	0.0859392156863	0.0916664520434167	0.08640103588955	0.223467637871333
YTHDF2	0.019376351130023	0.01769298813375	0.008765	0.0174329598436	0.0201290400085033	0.014954006411033	0.0644686332394667
GMEB1	0.187929597701	0.10543841911765	0.04840314401625	0.05403117627235	0.0447123822685333	0.0615759299509333	0.312530790036667
RNU11	0.2529924242425	0.2643892045455	0.05427126099705	0.11575	0.0722179054054	0.0613830236485833	0.770323906485833
OPRD1	0.0159573313782855	0.010943548387113	0.01745945165945	0.008289988492525	0.00617095880528667	0.00747140822141	0.1461394460415
TMEM200B	0.02914942459115	0.055336554209	0.0168164043023	0.0225432457786	0.019491487383375	0.02458739074045	0.0721064108148833
MECR	0.1882759103645	0.1985522875815	0.204699346405	0.192016042781	0.185941126955833	0.198261982570833	0.182556644880167
LOC101928460	0.2203333333335	0.0947142857145	0.06619642857145	0.05264285714285	0.1267645502645	0.0589285714285667	0.710750000000167
LOC101929406	NA	NA	NA	NA	NA	NA	0.6535
LAPTM5	0.109	0.2820416666665	0.1318333333335	0.1323111111111	0.039299999999995	0.133184722222167	0.5153115079365
MIR4420	0.39125	0.411	0.11827976190495	0.0291011904762	0.0788611111110667	0.0659920634920667	0.759303571428333
SNORD103A	0.75	0.4375	0.67025	0.4658333333335	0.608927777777833	0.5865555555555	0.650661111111167
SDC3	0.12114487539475	0.06898357064625	0.102953065995	0.0868506493505	0.0616923752215833	0.0582673932722833	0.115148687976717
SNORD103B	NA	0.25	0.41675	0.666666666667	0.31988636363625	0.52704166666675	0.770047619047667
SNORD85	NA	NA	NA	NA	NA	NA	NA
NKAIN1	0.02524510272335	0.02602128623185	0.01704956844885	0.02600363258952	0.018609511342905	0.020066513685525	0.0418866998299667
ZCCHC17	0.06475	0.01207916666665	0.010702380952365	0.001066666666665	0.0159002923976667	0.0151249999999883	0.01346153846153
FABP3	NA	NA	NA	NA	NA	NA	0.05
SNRNP40	0.06475	0.01207916666665	0.010702380952365	0.001066666666665	0.0159002923976667	0.0151249999999883	0.122533333333333
SERINC2	0.0999901477833	0.1122891327342	0.078233757383	0.1076519274378	0.0888613463152	0.0943804063437667	0.0810481184728
LINC01225	0.125	0.25	0.29175	0.3495	0.2135	0.0346666666666667	0.6094
PEF1	0.0625	0	0	0.0095142857143	0.01128774928775	0.0162145299145317	0.0176686485598933
TINAGL1	0.077125	0.222375	0.11726666666665	0.03760714285715	0.0675357142857167	0.0688095238095167	0.187119047619
HCRTR1	0.024939037725515	0.01275352564105	0.003319185059422	0.01342784147557	0.0120237228537667	0.0226979165139217	0.120075649925917
LINC01226	NA	NA	NA	NA	NA	NA	NA
BAI2	0.04103690874345	0.0403851190476	0.06084285714285	0.04700357142855	0.04284988607885	0.027697392519775	0.0378297023607833
MIR4254	0.409817099567	0.170842727272725	0.0898633333335	0.07638	0.0636670995671	0.0964663888888333	0.0748386111111167
COL16A1	0.0029375	0.068921875	0.16236188811175	0.0338328804348	0.0614114170967667	0.0104687647812583	0.213561747838167
SPOCD1	0.0385	0.123076923077	0.25480769230769	0.0213846153846	0.0886858974359	0.0993589743589833	0.1567435897435
TMEM39B	0.0677576923077	0.036858974359	0.011448135198145	0.0512545787546	0.0444484385158	0.0387447552447667	0.264872293533
LCK	0.1181875	0.26125	0.2576	0.0436875	0.0796964285714333	0.0648125	0.659004166666667
IQCC	0.04597058823525	0.0963468137253	0.09388020833335	0.087955294117645	0.0430619369368667	0.0365760866781567	0.169111901375167
DCDC2B	NA	NA	NA	NA	NA	0	0.5
EIF3I	0.0341785714286	0.0055	0.0375119047619	0.0095261904761905	0.0103531746031767	0.00854761904762833	0.0191956699346333
TXLNA	0.04641379310345	0.01158943965517	0.02927586206895	0.019936932849355	0.0187118042284317	0.02429022575616	0.0486870073735
FAM167B	NA	NA	0	0	0.1665	NA	0.0833333333333333
MTMR9LP	0.0296984126984	0.02053514056225	0.0374841220423	0.01766847826085	0.0228796817714167	0.0108122261977133	0.0194074899156667
CCDC28B	0	0.0206896551724	0.02556896551726	0.004310344827585	0.00452621483376167	0.00538254310345	0.03630751811595
TMEM234	0.0341785714286	0.0055	0.0375119047619	0.0095261904761905	0.0103531746031767	0.00854761904762833	0.0191956699346333
FAM229A	0.0942658902133	0.06440863356055	0.04915757978725	0.03563851022395	0.0410269165942667	0.0394911088557167	0.256129959333333
TSSK3	0.0942658902133	0.06440863356055	0.04915757978725	0.03563851022395	0.0410269165942667	0.0394911088557167	0.256129959333333
MARCKSL1	0.0677916666667	0.0459655172414	0.0444668856048	0.03631941699605	0.0349097571997833	0.04245704105575	0.0566056930993
BSDC1	0.01552564102565	0.014243589743605	0.01164102564104	0.013025641025635	0.0130470085470067	0.00928632478633667	0.00906410256410833
ZBTB8B	0.750642857143	0.1205083333335	0.0845813664596	0.07670370370375	0.0577404280904667	0.0770614387604333	0.183169268468667
ZBTB8OS	0.0071	0.00205	0.006675	0.004964053803335	0.005074637843485	0.00986983408748167	0.0505903381642667
RBBP4	0.0071	0.0461458333333	0.006675	0.004964053803335	0.005074637843485	0.00986983408748167	0.0523210144927667
KIAA1522	0.7625654761905	0.361121541502	0.1460568181818	0.20295652173915	0.19552222946305	0.142782575757617	0.105731182795483
YARS	0.06786610288935	0.03069152046785	0.0513911483254	0.0288181818182	0.0160681241130233	0.0345258238313917	0.0407288284936
HPCA	0.0703064102564	0.10139107142855	0.0381215213358	0.067895	0.0191168879663133	0.0334208846007	0.103963775718967
FNDC5	0.07035	0.05901636363635	0.05315	0.06052	0.0561548729121167	0.0732123456790167	0.0991728879958667
TMEM54	0.05673618538325	0.10406884615385	0.0877228773585	0.0577483022071	0.0735811042681667	0.0517048589435167	0.205658613976167
AK2	NA	NA	NA	NA	NA	0.25	0.011666666666666
TRIM62	0.0529974182444	0.04143055555555	0.0410052910053	0.04470949038755	0.0351725018809833	0.0458618380075167	0.03329560447025
ZNF362	0.0714943023256	0.03763442807195	0.01437060664419	0.030470175173645	0.0340282129043283	0.0318790151854417	0.04507515049125
MIR3605	0.8459615384615	0.6340384615385	0.502311188811	0.369576923077	0.5398752136755	0.545564102564	0.6449256410255
A3GALT2	0.75	0.5833333333335	0.25	0.469666666667	0.4386666666665	0.524666666666833	0.559583333333333
HMGB4	NA	NA	NA	NA	NA	NA	NA
C1orf94	0.002083333333335	0.01818	0.00555	0.017333333333335	0.00414444444443833	0.014822222222205	0.067550917326
GJB5	0.1159	0.12875	0.1966349206348	0.0594375	0.0638072612572167	0.0867947052947333	0.4599
GJB3	0.04	0.013421200750455	0.0446121794872	0.009664893617	0.00511959214789333	0.0174848484848333	0.03389815075565
GJB4	0	0.318125	0	0.021875	0.05025	0.017375	0.537933333333333
GJA4	0.674	0.4778676190475	0.1721483108108	0.0490975609756	0.117727915804117	0.11486262415955	0.289769473754167
DLGAP3	0.07163157894725	0.1622302631579	0.277439271255	0.2292028862475	0.213206712433117	0.213049199084667	0.781701623725167
SMIM12	0.006	0.11262875	0.00876315789475	0.069013157894735	0.0301656762874807	0.0526564460741517	0.158937421946167
ZMYM6	0.0147	0.0698	0	0.0045	0.00243333333333333	0.0393	0.00873916887710667
ZMYM6NB	NA	0	NA	0	0.00286	0.01082666666666	0.0197309523809483
LOC653160	0.207861111111	0.142113891286	0.1419576990635	0.0994812447902	0.108705263627475	0.144331180429027	0.334866074666
ZMYM1	NA	0	0	0.16673511904785	0.0672280452035833	0.0923690476189833	0.160590277777833
NCDN	0.054125	0.0312090909091	0.01957659574468	0.01303780487805	0.0200412196641583	0.00919718398805167	0.012877510543195
PSMB2	0.01831572580645	0.0704127565982	0.047675	0.0356	0.0447531951545833	0.0393459523421833	0.207004992737833
CLSPN	0.07940000000015	0.0793833333335	0.07313333333335	0.0851	0.0601037878787833	0.0775563089448833	0.262627194531667
C1orf216	0.4942060185185	0.3286662068965	0.220307486631	0.246544334975	0.403894147965667	0.311274255812833	0.291779329586
AGO1	0.597597222222	0.568740425532	0.341034814815	0.6568166666665	0.411527093397833	0.406187940413667	0.0650274919001333
TEKT2	0.05455013368985	0.157495341615	0.04758294117645	0.0378914862915	0.0411022479471667	0.0332551374325833	0.255527783862
ADPRHL2	0.1397101449275	0.05182872200265	0.03480329380765	0.01255018786902	0.0263882154740067	0.0359660092568	0.130738792451167
TRAPPC3	0.0303375	0.0267888888889	0.016749342105265	0.0312	0.03864623629915	0.0325287037037	0.03831040222485
MAP7D1	0.0392133192389	0.007376136363635	0.007909262435695	0.02088059701494	0.006583682593755	0.00986731445820333	0.0110537305999717
SH3D21	0.525517052566	0.3713445945945	0.344226923077	0.4038096153845	0.393340160520333	0.213045801910667	0.1709553495755
EVA1B	0.1267036411409	0.0945292682927	0.04240578313255	0.0327733514704	0.0445742644373167	0.0401001057701833	0.0667086182958167
OSCP1	0.110328125	0.06125	0.07486607142855	0.04290625	0.0689799107142833	0.079765625	0.259102608553667
LSM10	0.03487719298245	0.07286184210525	0.06720486111111	0.0376924066924	0.0359558707917	0.055608183944	0.129485214268933
CSF3R	0.10775	0.2544464285715	0.193267857143	0.054375	0.05867857142855	0.1203865440114	0.269324074074167
MRPS15	0.0571296296296	0.05462962962965	0.0486111111111	0.0704074074074	0.0442777777777667	0.0496728395061667	0.059644885361445
MIR4255	NA	NA	NA	NA	NA	NA	NA
MEAF6	0.0458717948718	0.01939585730725	0.0194605769231	0.01468012820515	0.0179406500672167	0.02983944193062	0.111447046924383
ZC3H12A	0.0743080061193	0.0846468344775	0.06111463515755	0.01325227125243	0.02259504070845	0.0267476391920783	0.155089739362833
LINC01137	0.0743080061193	0.0846468344775	0.06111463515755	0.01325227125243	0.02259504070845	0.0267476391920783	0.155089739362833
MIR5581	NA	NA	NA	NA	NA	NA	NA
MIR6732	0.774227777778	0.7348253968255	0.4100265151515	0.23167016806745	0.432282939976667	0.353196428571667	0.526157572751333
RSPO1	0.03291333333335	0.04071938077315	0.0168367479675	0.02699614035085	0.0236972972973	0.0282293831136833	0.01895252364785
GNL2	NA	NA	NA	NA	NA	NA	0.4166666666665
DNALI1	NA	0.03333333333335	0	0.03788636363635	0.00921212121211667	0.0125	0.0161979166666667
EPHA10	0.0377105263158	0.0343985994398	0.006201219512195	0.0357699696663	0.0254687394674717	0.026844342700895	0.0873297932177833
MANEAL	0.13351253918485	0.0411310223267	0.04897437751	0.03418709790615	0.0429296104381833	0.04440611059285	0.0455266124790667
C1orf109	0.048746212121215	0.0505645550528	0.0318431372549	0.0507963314358	0.029525805277	0.0227017471024533	0.0280953735577167
CDCA8	0.00230769230769	0.0851477272725	0	0.07332167832175	0.0812666727329833	0.08705360818482	0.174748481428
MTF1	0.0375238095238	0.0441072775264	0.02153156862745	0.02844634873325	0.02442897382955	0.0298361636666167	0.0271070561408833
C1orf122	0.013296875	0.007328125	0.0091875	0.00569878472222	0.0137604166666667	0.0149113794191833	0.0112713147991817
FHL3	0.1365965367965	0.0737471861472	0.0580222222222	0.08069736842105	0.0681805328891167	0.0603162012279667	0.191702488448333
SF3A3	0.02196540697675	0.017521673387095	0.012065623023425	0.04005982905985	0.00549049218159333	0.00967755778143	0.162279438154167
UTP11L	0.2343333333335	0.03435714285715	0	0.14631025641035	0.2946	0.239098412698357	0.421422222222167
POU3F1	0.011278542631035	0.01133461431354	0.01365444505045	0.0170500698024	0.010950161620375	0.0120206899871967	0.01668644982295
MIR3659	NA	NA	NA	NA	NA	NA	0.666666666667
LINC01343	0.33325	0.1101346153845	0.0576923076925	0.032	0.0229752747252667	0.0282179487179467	0.660520833333333
RHBDL2	0.3814	0.1720909090909	0.153	0.0355909090909	0.0596939393939333	0.14800606060605	0.414969696969833
MYCBP	0.00274358974359	0.00616666666665	0.01197331240188	0.003589743589745	0.008530531813858	0.0169186115471833	0.0137721088435383
GJA9-MYCBP	0.4320454545455	0.117090909091	0.3659772727275	0.5205454545455	0.5103734848485	0.428953030303	0.833600916306
GJA9	0.4320454545455	0.117090909091	0.3659772727275	0.5205454545455	0.5103734848485	0.428953030303	0.833600916306
NDUFS5	0.1300324675325	0.192092156863	0.0464004065041	0.0439125	0.0559707319003333	0.0489681099926167	0.195715580602833
AKIRIN1	0.1464329710145	0.130676724138	0.1204558333335	0.129333333333	0.133672222222167	0.130436382179333	0.113116931217
KIAA0754	0.0099510775862	0.01508416945373	0.010059470264845	0.0039	0.0208578099839	0.0135102215719033	0.011758942337345
HEYL	0.0050520833333335	0.0062187500000165	0.004729166666665	0.007	0.00669444444445	0.0073923611111	0.0118854166666567
PABPC4	0.003295454545455	0.0060975609756	0	0.041317326254835	0.014108741286495	0.00822021292547333	0.110634308387967
PPIEL	0.239575	0.4220986842105	0.1805520833335	0.4023531746035	0.246310110967483	0.2820863678805	0.723181834669833
SNORA55	0.041625	0.3837916666665	0.350880681818	0.275375	0.487833333333333	0.332176767676667	0.709475
HPCAL4	0.0167857142857	0.0078043478261	0.01	0.01168633540372	0.0428404761904833	0.0611515873015833	0.028308345990065
PPIE	0.04200000000001	0.01913461538462	0.02298076923077	0.0106923076923	0.00775978407558	0.0178340080971567	0.0181140350877167
NT5C1A	0.00930208333335	0.007114583333335	0.0131867816092	0.005479166666665	0.0103819444444383	0.010618055555555	0.0130326437985417
OXCT2	0.1814238095235	0.1280216836735	0.1147967836255	0.07640297990295	0.0945368369088333	0.0879386316395167	0.270013790618667
TRIT1	0.03829411764705	0.04221739130435	0.0722941888622	0.0228546768366	0.0662952064689	0.05170843624635	0.410631426446833
MYCL	0.0432373481781	0.0503901127049	0.0312210262083	0.0392227138643	0.0397201909641333	0.0466935794977833	0.0349809642332333
MFSD2A	0.0024154209284	0.0183768115942	0.0259097090449	0.02005126811595	0.00607264815198333	0.00625219729325833	0.12726058644
PPT1	0	0.22321428571405	0.0535714285715	0.0775714285714	0.0820416666666667	0.0598392857143	0.8328
CAP1	0.0499243713733	0.03744947462555	0.0323432806324	0.0280478125	0.03934145653815	0.0367829166666667	0.10973777233115
ZMPSTE24	0.1455444444445	0.06365	0.0824875	0.0782482142857	0.0749291666666667	0.0874245298592333	0.167380523255833
TMCO2	0.5	0	NA	0	0.666666666667	0	0.32325
SMAP2	NA	NA	NA	NA	NA	NA	NA
COL9A2	0.0524388173302	0.03204647052115	0.0380916728902	0.0392092734937	0.0296568893305167	0.0370764982042333	0.0441988263916667
EXO5	0.0465	0.083448275862	0.04002884615385	0.0431527777778	0.0284701501786383	0.0297516857388833	0.188783519766
ZFP69	0.027766666666665	0.0174285714286	0.02136666666665	0.023	0.05978444444445	0.02659444444445	0.0158939133986867
ZNF684	0.00488888888889	0.024055555555539	0.01244444444445	0.007111111111095	0.00877777777778667	0.0419074074072783	0.0137777777777833
ZFP69B	0.011619047619055	0.1292684615385	0.034809523809525	0.024338827838805	0.0318477083333333	0.0132435515872983	0.2300330699353
RIMS3	0.00284090909091	0.002272727272725	0.03947727272725	0.03195454545455	0.00387878787878833	0.0280757575757833	0.0376176036698333
NFYC	0.003125	0.002625	0.0009375	0.0050625	0.0111770833333333	0.00534375	0.00638541666666667
MIR30C1	NA	NA	NA	NA	NA	NA	NA
MIR30E	NA	NA	NA	NA	NA	NA	NA
CITED4	0.11452892416205	0.06212434715825	0.04893557098765	0.0580280085768	0.05479461550655	0.0432991572695667	0.138682999192333
SLFNL1-AS1	NA	NA	NA	NA	NA	NA	NA
CTPS1	0.0273813559322	0.018761164274305	0.00709233954451	0.0173846491228	0.0120918676440633	0.0329080338241833	0.0545499700828833
SLFNL1	0.09921428571415	0.31875	0.0339543269231	0.06971153846155	0.126646367521503	0.11410416666665	0.719778044871667
FOXO6	0.02351	0.0171992079208	0.01238941135493	0.01207	0.0103045780590717	0.01166116477905	0.0123640046930633
EDN2	0.201375	0.361125	0.257125	0.0498125	0.0639583333333333	0.101979166666667	0.532597222222167
GUCA2B	0.16225	0.175	0.04	0.035041666666665	0.0662664862914833	0.209901515151333	0.756576259489333
GUCA2A	0.333375	0.125	0.041625	0.04625	0.0261583333333333	0.0222083333333333	0.681723529412
ZMYND12	0.264807585569	0.15187379280075	0.06226979166665	0.0851578483245	0.0765906923053167	0.07666398234975	0.282395761520667
PPCS	0.264807585569	0.15187379280075	0.06226979166665	0.0851578483245	0.0765906923053167	0.07666398234975	0.282395761520667
CCDC30	0.930333333333	0.0965	0.5494444444445	0.3070555555555	0.572062678062667	0.453759259259333	0.8012564102565
LEPRE1	0.0216763315082	0.02414285714285	0.0281161904762	0.016878370341	0.0175579595353743	0.0171507351969333	0.01293983726621
CLDN19	NA	0.2	0.05	0.05	0.165033333333333	0.163866666666667	0.647006746031667
YBX1	0.008074008207955	0.01190480708414	0.027887623447	0.00607807017544	0.0121997027796633	0.0132416480519283	0.0120659869330517
PPIH	0	0	0	0.0090909090909	0.00189393939393333	0	0.00181818181818167
C1orf50	0.0216763315082	0.02414285714285	0.0281161904762	0.016878370341	0.0175579595353743	0.0171507351969333	0.01293983726621
ZNF691	0.090073529412	0.0573608695652	0.07058152173915	0.08854347826085	0.07863768115935	0.0941884057971	0.0392086352657
CCDC23	0.06230555555555	0.0646142857143	0.05154166666665	0.0727837837838	0.0485925925925833	0.0532458994709167	0.0460386752643333
ERMAP	0.296875	0.2090625	0.149653846154	0.2354615384615	0.273258814102533	0.349262019230833	0.489350694444333
LOC339539	NA	NA	NA	NA	NA	NA	NA
SLC2A1	0.0545228280142	0.08051733247425	0.04279009287925	0.060175	0.0435900990007333	0.0525209289534333	0.0716336859667833
SLC2A1-AS1	0.0545228280142	0.08051733247425	0.04279009287925	0.060175	0.0435900990007333	0.0525209289534333	0.0716336859667833
EBNA1BP2	0.2435897435895	0.04665	0.03846153846155	0.02375	0.03982576312575	0.0567820512820167	0.0422710622710783
FAM183A	0	0.0125	0.125	0.0555	0.0433809523809517	0.00347916666666667	0.0252222222222267
MIR6733	0.2435897435895	0.04665	0.03846153846155	0.02375	0.03982576312575	0.0567820512820167	0.0422710622710783
C1orf210	NA	NA	0	NA	0	0	0.399991153773667
TMEM125	NA	NA	NA	NA	NA	NA	0.432654684095833
ELOVL1	0.125142830153	0.11776119402985	0.05752647058825	0.05948344223345	0.06056310078375	0.0606698340548333	0.145384113515517
MED8	0.207357142857	0.172350649351	0.0565150834403	0.0482726744186	0.0930852051428167	0.09318024154825	0.257695783702
MPL	NA	NA	NA	NA	0.5	NA	0.666666666667
CDC20	0.0355818181818	0.02762518740631	0.1467424242425	0.05478806855635	0.0681397573785267	0.0486630467893	0.03327004897055
MIR6734	0.7222222222225	0.4852485380115	0.2883	0.322326388889	0.373688888888833	0.14773518518525	0.5383944444445
HYI	0.0385641025641	0.0308302387268	0.0341525198939	0.03486143818335	0.0215594555663417	0.0296794871794833	0.0227772435211
MIR6735	0.8440454545455	0.5443636363635	0.585090909091	0.304939393939	0.407287878787833	0.359775757575667	0.785622222222
KDM4A	0.02546883468835	0.0181449275362	0.014645833333335	0.014825320512815	0.0151856303418967	0.00952945377793	0.0181873148456583
ARTN	0.0922708333335	0.1296218535465	0.1173902173915	0.0309098915989	0.0460335046424667	0.03852521098445	0.221295705464667
MIR6079	0.314888888889	0.0625	0.2916666666665	0.236111111111	0.557134259259333	0.3306333333332	0.775742905243
SLC6A9	0.8286	0.5752676767675	0.166666666667	0.690342857143	0.3894376262625	0.3320535714286	0.552542628667667
B4GALT2	0.07372956307255	0.144836001642	0.1465064152715	0.08016477968175	0.0962707549676333	0.07338720600865	0.205483383735167
ATP6V0B	0.01261623376624	0.02036269305015	0.01806	0.01853086419755	0.01635850919413	0.0279711201421167	0.0136498682329583
DPH2	0.023175	0.01343548387096	0.01759677419355	0.01261290322579	0.00966129032259333	0.0247688172043	0.02068395793801
CCDC24	0.09358028792915	0.0299296788483	0.0634805232558	0.03203160405485	0.0458410852713167	0.0488312898465833	0.0570642395192833
KLF17	NA	NA	NA	NA	NA	NA	NA
DMAP1	0.004833333333335	0.0443567251462	0	0.0124473684210525	0.00655263157895	0.00647368421052833	0.275380952381
MIR5584	NA	NA	NA	0	0	0.333333333333	0.289850925926
C1orf228	0	0.0173611111111	0	0	0.0261976190476133	0.007643434343445	0.0133483044732933
TMEM53	0	0.0173611111111	0	0	0.0261976190476133	0.007643434343445	0.0133483044732933
PTCH2	0.053163461538575	0.0339423926134	0.022497252747265	0.01141105685385	0.0109072944768283	0.0189037182659533	0.154252770122667
RPS8	0.1671148325355	0.2152045454545	0.1161449207827	0.155375	0.164376714341633	0.138776041666667	0.0931331892034
SNORD38B	NA	NA	NA	NA	NA	NA	NA
SNORD38A	0.009166666666645	0.01755555555555	0.0081111111111	0.003815789473685	0.00844639376218	0.0140662768030967	0.0198
SNORD46	0.1671148325355	0.2152045454545	0.1161449207827	0.155375	0.164376714341633	0.136398639597333	0.0931331892034
BEST4	0.03475	0.0128333333333	0.16098333333335	0.0808642857143	0.0177043422733133	0.0749759700176233	0.3067429736745
BTBD19	0.652986111111	0.543517361111	0.3776524064175	0.2167040441175	0.2505497685185	0.293366625816833	0.574141737891833
SNORD55	0.1671148325355	0.2152045454545	0.1161449207827	0.155375	0.164376714341633	0.138776041666667	0.0931331892034
PLK3	0.150777605779	0.1211604954368	0.0706280107047	0.042	0.065604941807355	0.0466711122468	0.202757474317333
TCTEX1D4	0.8206099744245	0.322205882353	0.204815079365	0.28043872549	0.332759803921833	0.226343137255	0.6965992427595
UROD	0.04543	0.0492922222222	0.0197388235294	0.0385875862069	0.0236361991038333	0.0257706265494667	0.0511102951585667
HECTD3	0.04543	0.0492922222222	0.0197388235294	0.0385875862069	0.0236361991038333	0.0257706265494667	0.0511102951585667
MUTYH	NA	0	NA	0	0.2	0.3958333333335	0.404007034632
HPDL	0.10087136684975	0.0527482173175	0.01842222222225	0.02613467643465	0.0236410808768	0.0226175010174983	0.0410801261515
LINC01144	0.1598714285715	0.06749107142855	0.0369635135135	0.05667076167075	0.0445434340810667	0.05051592009905	0.123621189361833
TOE1	NA	0	NA	0	0.2	0.3958333333335	0.404007034632
PRDX1	0.039956541218645	0.02320491202345	0.0390806451613	0.01615025252524	0.00962038705905833	0.0326189622161567	0.1269502268375
MMACHC	0.0749333333335	0.01420416666665	0.07221666666665	0.011223188405815	0.0482710717009833	0.018951754385975	0.138023706896667
CCDC163P	0.0749333333335	0.01420416666665	0.07221666666665	0.011223188405815	0.0482710717009833	0.018951754385975	0.138023706896667
AKR1A1	0.03549705882353	0.0027875	0.0047875	0.03108333333335	0.0116520098039167	0.0167174645390067	0.285884603750667
RPS15AP10	0.8113333333335	0.4845104166665	0.6546770833335	0.4138333333335	0.7533993055555	0.755291666666667	0.873072916666667
CCDC17	0.154564528302	0.122826075269	0.0635595533499	0.0724274193548	0.0755968807060333	0.0660917218817667	0.371212697687333
NASP	0.03114166666665	0.09134565217365	0.02876418067225	0.01216	0.0157395768667717	0.0218379208122583	0.135381373389833
IPP	0.257765625	0.1395440789475	0.0958704088704	0.102374929972	0.1088103818744	0.0989816121806333	0.336242415730333
TMEM69	0.016991666666685	0.0172333333333	0.011768762677495	0.006325	0.00831336852155167	0.0105630952381117	0.0501299901230333
TSPAN1	0.151675480769	0.1319110576925	0.2371128205125	0.06225	0.0877203525642	0.140989718451333	0.566932146543
RAD54L	0.315400537634	0.225907852564	0.1777451923075	0.1859342105265	0.185474477008833	0.148472974821667	0.329435094753
LRRC41	0.106309552705	0.05604685870175	0.0405949329359	0.0486168866887	0.0498978892587167	0.0446369973274333	0.118832632734083
UQCRH	0.1486071900825	0.0766640435837	0.0636139727846	0.07289507286605	0.0910951640628167	0.0813981521553167	0.168298639321
LURAP1	0.156705882353	0.03570588235295	0.0265588235294	0.002176470588233	0.0230941176470533	0.04962745098045	0.032039545398245
NSUN4	0.404693668831	0.1521893504195	0.1837349094565	0.11280208333335	0.1624267908868	0.106194901097183	0.327553540601
LINC01398	0.0326071428571	0.00544184981685	0.05264285714285	0.0151176470588	0.0154087677826133	0.03721312040785	0.03456499118165
FAAH	0.00528111111111	0.02959920634923	0.004567434210525	0.00683108108108	0.01214717348928	0.0197487092355517	0.143299408525833
FAAHP1	NA	NA	NA	NA	0	0	0.679523809524
KNCN	0.5916333333335	0.4129	0.2769333333335	0.1975	0.0433111111111167	0.0714333333333333	0.635488888888833
DMBX1	NA	NA	NA	NA	NA	NA	NA
MKNK1-AS1	NA	NA	1	NA	0.75	NA	0.75
MOB3C	0.05237004662005	0.005075	0.020181574239725	0.0221170718816	0.01414290173991	0.0137923126615	0.154675994202667
ATPAF1	0.03665789473685	0.03079900181485	0.0468572956782	0.04075438596495	0.02270133667501	0.0270879803675983	0.03374934462595
EFCAB14	0.02559782608695	0.0351181296144	0.015727006688965	0.03150246103365	0.0259811320754667	0.0326100628930667	0.0270463774084
EFCAB14-AS1	NA	NA	NA	NA	NA	NA	NA
TEX38	NA	NA	NA	NA	NA	NA	NA
CYP4B1	NA	NA	NA	NA	NA	NA	0.6
CYP4A11	NA	NA	NA	NA	NA	NA	NA
CYP4X1	0.1	0.00453846153846	0.02884615384615	0.05046153846155	0.00740781440781167	0.006095441595435	0.03353906955737
TAL1	0.0202105263158	0.003983606557375	0.0185557142857	0.01226256575103	0.017140230801855	0.00568710004129333	0.007074138331485
PDZK1IP1	NA	NA	NA	NA	NA	NA	0
LINC00853	0.02272727272725	0.0294117647059	0.0669642857143	0.0431882352941	0.0128888888888833	0.0451354166666667	0.121117273576033
CYP4A22	NA	NA	NA	NA	NA	NA	NA
STIL	0.489769327731	0.2388916666665	0.178475	0.1295954903145	0.1727304386258	0.153281369998817	0.415549995442667
FOXE3	0.0195162601626	0.00452284097433	0.01031727937164	0.013761402387025	0.00847798474491667	0.00953544692921667	0.0176137349342467
FOXD2	0.01014679443693	0.01337022988505	0.01452747252745	0.0133475	0.0110476630060133	0.0107969459014067	0.0179152536271
FOXD2-AS1	0.01229310344826	0.012380745341595	0.01849532019705	0.012842857142865	0.007844643479125	0.01331803503011	0.0297684455612667
SLC5A9	NA	NA	NA	NA	NA	NA	NA
BEND5	0.01558333333335	0.00718055555554	0.005916666666665	0.00926388888888	0.0105408496731867	0.0173733404457133	0.00795222293393667
AGBL4-IT1	NA	NA	NA	NA	NA	NA	NA
DMRTA2	0.0192037037037	0.00880555555555	0.00558625336927	0.02805555555555	0.006748350116635	0.02241657983511	0.011805191957115
CDKN2C	0.03377941176475	0.0443792792793	0.05347581699345	0.05814444444445	0.0426339626927333	0.0453905754430333	0.0387846304431333
C1orf185	NA	NA	NA	NA	NA	NA	0
RNF11	0.0252692307692155	0.012714743589725	0.0081923076923	0.00715384615385	0.00787066365008	0.01442118437118	0.0153745190270167
TTC39A-AS1	0.7527344537815	0.345303921569	0.589202839757	0.3650588235295	0.334627263939667	0.289594304388333	0.137583520572017
MIR761	0.7429	0.6066	0.4161	0.5112	0.541966666666667	0.6251	0.685166666666667
BTF3L4	0.04382259136215	0.00322093023256	0	0.01444165282392	0.0111253676470583	0.00948754288536667	0.00896410256410167
TXNDC12	0.04382259136215	0.00322093023256	0	0.01444165282392	0.0111253676470583	0.00948754288536667	0.00896410256410167
KTI12	0.14482692307705	0.11337841191065	0.035716216216215	0.00386224489796	0.0288334305966478	0.10899514732581	0.114591743596917
ORC1	NA	NA	NA	NA	0.458277777777667	0.166666666666667	0.145482859797333
PRPF38A	NA	NA	NA	NA	0.458277777777667	0.166666666666667	0.145482859797333
GPX7	0.0641510604242	0.05691653061225	0.0506530612245	0.0523163265306	0.0422881746031667	0.0500788435374167	0.0887718588829
COA7	0.1852530172415	0.2059102272725	0.07369716885745	0.099617777778	0.131442207791967	0.0690800865800167	0.253199707890667
FAM159A	0.00520029239766	0.011983537611127	0.00848245614035	0.005184210526315	0.00799707602338833	0.00943274853800167	0.0211425664005583
ECHDC2	0.01025	0.010535714285695	0.022107142857165	0.0598198757764	0.005094900713325	0.00840903394850667	0.0337728306047333
PODN	0.0483120567376	0.04454767689035	0.01758717532465	0.0297723880597	0.0268906181020667	0.0410826857473833	0.04295620470035
SLC1A7	0.222222222222	0.312111111111	0.4583888888885	0.0357	0.11927777777776	0.134277777777667	0.751160002436833
LOC100507564	0.10174390243915	0.033431300813	0.01489722116485	0.004183910472975	0.0295963997038667	0.04062057197025	0.224292405855
C1orf123	0	0	NA	NA	0.04761904761905	0	0.107977362914917
MAGOH	0.10174390243915	0.033431300813	0.01489722116485	0.004183910472975	0.0295963997038667	0.04062057197025	0.224292405855
CPT2	0.0065	0.002633333333335	0.0125	0.02919444444445	0.016211111111105	0.018616666666655	0.0660075252524833
DMRTB1	0.1825952380955	0.1305244565215	0.04575961538465	0.045569017094	0.04855834674585	0.0662596177267667	0.808208837208333
SLC25A3P1	0.093721563342215	0.016641509433965	0.009114272671925	0.01515550821665	0.00873407384864667	0.0282003237641167	0.936774529569667
DIO1	NA	0.1515	0.4166666666665	0.166666666667	0.2549333333334	0.0796111111112167	0.7859355921855
YIPF1	0.1895727272725	0.1742045454545	0.00435	0.068525	0.164884615384667	0.127403030303	0.133710606060667
LRRC42	0.0538590463843	0.0466805307096	0.0479004818384	0.04048850574715	0.0451828433661833	0.0528517841146833	0.0800642656860333
TMEM59	0.017125	0.0069074074074	0.0153409090909	0.006818181818185	0.013386363636375	0.0164469696969667	0.0756406926406267
LDLRAD1	NA	0.375	0.1666666666665	0.157142857143	0.0852366799866667	0.0833035714285667	0.555545361990833
MIR4781	0.017125	0.0069074074074	0.0153409090909	0.006818181818185	0.013386363636375	0.0164469696969667	0.0756406926406267
CDCP2	0.22934375	0.1222426470588	0.05605113636365	0.03005357142855	0.0603720043573833	0.0859782470884	0.615551948051667
MRPL37	0.01205555555555	0.1346460526316	0	0.1826842105265	0.232898412698333	0.2989442982455	0.396294372294333
SSBP3-AS1	0.7335	0.7488333333335	0.5705	0.379375	0.5547585470085	0.449405982905833	0.794310185185333
FAM151A	0.1665833333335	0.399621212121	0.05729166666665	0.0395625	0.0515359848484833	0	0.490010416666667
MROH7	NA	0.778	1	1	0.666666666666667	0.25	0.509166666666667
C1orf177	NA	0.02775	0.0238333333333	0.14252564102585	0.01487573099415	0.0439861111111667	0.732590277777833
TTC4	0.10770454545465	0.1055127877237	0.0830123076925	0.05665659777425	0.0621315418718167	0.0517123984016667	0.394463579361333
TTC22	0.023351190476205	0.03443220338985	0	0.00816868442292	0.00946060638785833	0.00529506322302833	0.0918399542555167
PARS2	0.00375	0.002	0	0.005325	0.0195	0.0113583333333333	0.00452696078431333
DHCR24	0.01602173913045	0.0123875	0.002304347826085	0.030675	0.01017615089515	0.00947014424497833	0.010383356561125
PCSK9	0.803872340426	0.314875	0.235015625	0.5351910511365	0.469038535506333	0.608660729895	0.0609195186440333
BSND	0.2208075757574	0.0931100386102	0.11946145833335	0.122396875	0.222129503445933	0.169181134259367	0.134575523087833
TMEM61	0.21136	0.04019603174605	0.0356273819387	0.0325875	0.0760851285462633	0.12287799425035	0.204171889175667
LOC100507634	0.0026015625	0.01864524291497	0.0087551020408	0.0050847457627	0.0177573183862817	0.008816159250575	0.00531509120659333
MIR4422	NA	0.7733333333335	0.625	0.4657333333335	0.691222222222333	0.713388888889	0.700677777777833
C8A	NA	NA	NA	NA	NA	NA	NA
TACSTD2	0.0987345911948	0.03522183908045	0.0484347826087	0.01815552584668	0.03561865233965	0.0349479553663667	0.129735632466167
MYSM1	0.0645161290325	0.00075	0.000846153846155	0.0192803030303	0.0116930846930883	0.00699919062419167	0.330875312650333
JUN	0.0207681927887	0.0347186026936	0.0188555725191	0.02070490820765	0.01754354133765	0.0169829689781883	0.0209605047136667
LINC01135	0.0201056818182	0.03965760546645	0.02036324312335	0.0247802643785	0.0217582639635167	0.019094788001745	0.0245738980979
HSD52	NA	NA	NA	NA	NA	NA	NA
MIR4711	NA	NA	NA	NA	NA	NA	0.714285714286
LOC101926944	NA	NA	NA	NA	NA	NA	NA
CYP2J2	0.723714285714	0.3874914285715	0.5423363095235	0.1376666666665	0.522447619047833	0.264311082250933	0.0422533333333333
C1orf87	0.0336153846154	0.03280769230765	0.029	0.0486153846154	0.0489871794871833	0.01484615384615	0.270915493548
NFIA-AS2	NA	NA	NA	NA	NA	NA	NA
NFIA-AS1	NA	NA	NA	NA	NA	NA	NA
MGC34796	NA	0	0.333333333333	0	0.00850212652843333	0	0.885101851851833
TM2D1	0.319825	0.229666666667	0.1959	0.221661904762	0.214245238095333	0.198097619047667	0.281196866096833
L1TD1	0.080019230769	0.0535013392857	0.021111875	0.08042632113825	0.02354903356568	0.0200690643581967	0.1534683729565
ANGPTL3	NA	NA	NA	NA	NA	NA	NA
FOXD3	0.0411326903024	0.03792117537315	0.03424295201655	0.0528340669014	0.0299444357487667	0.0330181104637833	0.02611019295485
MIR6068	0.01064	0.02373333333335	0.03786666666665	0.03645454545455	0.0214309561965833	0.011918560606055	0.0112271011395867
FOXD3-AS1	0.046073979798	0.04182319159335	0.03683123962365	0.0572895687646	0.0324359436689667	0.0349712475411833	0.0266779987935
ALG6	NA	NA	NA	0	0.0416666666666667	0.00925925925926667	0.00390131578947833
EFCAB7	0.0138888888889	0.0317777777778	0	0.00694444444445	0.00201851851851833	0.016055555555565	0.00696296296296333
DLEU2L	NA	NA	NA	NA	NA	NA	NA
ROR1-AS1	NA	NA	NA	NA	NA	NA	NA
UBE2U	0.17803333333335	0.04266666666665	0.1022333333335	0.0141999999999835	0.0443717171717167	0.0381222222222383	0.858122222222167
MIR4794	NA	NA	NA	NA	NA	NA	NA
MIR3671	NA	NA	NA	0	0.444444444444667	0.41666666666675	0.639888888888833
MIR101-1	NA	NA	NA	0	0.444444444444667	0.41666666666675	0.639888888888833
LINC01359	0.0208125	0	0.078125	0.0263157894737	0	0.021849310776945	0.0135334496124
LEPROT	0.06666666666665	0.01760925925925	0.1490384615385	0.0246736909323	0.0111583333333333	0.00699192782526167	0.0122587719298133
LOC101927139	NA	NA	NA	NA	NA	NA	NA
MIR3117	NA	NA	NA	NA	NA	NA	NA
INSL5	NA	NA	NA	NA	NA	NA	NA
MIER1	0.008203703703695	0.0142348608838	0.00241402116402	0.023814589665645	0.0101189176218533	0.0139278358777017	0.0183452282386667
C1orf141	0.0657101449275	0.14073333333315	0.01522916666665	0.063569475240145	0.0110830253757	0.0530345015672333	0.326248123955667
IL12RB2	0.528282142857	0.372442857143	0.304271428571	0.292503968254	0.428242009025833	0.382517739167833	0.332145135135167
GADD45A	0.01765853658535	0.010969571075699	0.00856294835007	0.00904058441558	0.016333301148565	0.00992230352908667	0.0288004637002833
DIRAS3	NA	0.666666666667	0.533333333333	0	0.296270833333333	0.4583333333335	0.507379807692333
MIR1262	NA	NA	NA	NA	NA	NA	NA
RPE65	NA	NA	NA	NA	NA	NA	NA
DEPDC1-AS1	NA	NA	NA	0	0.015	0.0449028985507167	0.009666666666665
SRSF11	NA	NA	NA	NA	NA	0	NA
CTH	NA	NA	NA	0	0.0769230769231	NA	0
HHLA3	0.0418771551724	0.016806254029635	0.000858974358975	0.0142497065727835	0.0267933006535467	0.0128697884488267	0.0189459459459567
ZRANB2	0.02197222222223	0	0.013854166666685	0.01506666666665	0.0103277777777833	0.00783194444444	0.01513333333334
MIR186	NA	NA	NA	NA	NA	NA	NA
ZRANB2-AS1	0.2517583333335	0.0626663265306	0.072470779221	0.0982694336159	0.0725040831554167	0.0708956586946833	0.179298367624167
NEGR1-IT1	NA	NA	NA	NA	NA	NA	0.83645
FPGT	0.03496666666665	0.09870289855085	0.0563	0.04734782608695	0.0415296442687667	0.0515029424682	0.0901956521739
ERICH3-AS1	NA	NA	NA	NA	NA	NA	NA
TYW3	0.007363636363635	0.0100909090909	0	0.022181818181825	0.0213030303030217	0.0312727272726733	0.01722934472933
CRYZ	0.007363636363635	0.0100909090909	0	0.022181818181825	0.0213030303030217	0.0312727272726733	0.01722934472933
LHX8	0.04947044233155	0.0545084745763	0.05237267465895	0.03922857142855	0.03422654357245	0.0414991179616333	0.0301844830638667
SNORD45A	0.25	0.25	0.15	0.25	0.1953125	0.25	0.0293317460317333
ACADM	0.007223039215685	0.00118085106383	0.0063431372549	0.0237461410096	0.00676683875677333	0.0101648588513333	0.00796491552597167
SNORD45B	NA	NA	NA	NA	NA	NA	0.166166666666667
RABGGTB	0.0509166666665	0.10208333333315	0.036153846153845	0.0987916666665	0.0516602564102333	0.0965277777778833	0.2419775603775
SNORD45C	0.0509166666665	0.10208333333315	0.036153846153845	0.0987916666665	0.0516602564102333	0.0965277777778833	0.2419775603775
ASB17	NA	NA	NA	NA	NA	NA	NA
MIR7156	NA	NA	NA	NA	NA	NA	NA
USP33	0.0304572281167	0.02195489464445	0.03571708074535	0.04047044950055	0.02838771351125	0.0340690892299	0.0384241028295333
NEXN-AS1	0.11793968253955	0.05542326254825	0.11204671717175	0.08568340380535	0.0491124384546	0.0576028839022333	0.06587699167065
DNAJB4	NA	NA	NA	NA	NA	NA	0.563416666666667
FUBP1	0.1141351351355	0.0058108108108	0.02171621621625	0.04838991430455	0.00880180180178833	0.0606121299872367	0.155848001848167
PTGFR	0.00874815270938	0.01784482758619	0	0.0138903940887	0.0114516739645967	0.0159273809523817	0.116940972222217
IFI44	NA	NA	NA	NA	NA	NA	0.7364375
IFI44L	NA	NA	NA	NA	NA	NA	NA
LINC01361	NA	NA	NA	NA	NA	NA	NA
DNASE2B	NA	NA	NA	NA	NA	NA	NA
UOX	NA	NA	NA	NA	NA	NA	NA
GNG5	0.00490180102916	0.00515568181818	0.01319696969699	0.010462121212105	0.00891742308807833	0.0130435676318117	0.01447687805657
CTBS	0	0	0	0.01425	0	0	0.007388888888895
RPF1	0.142857142857	0.04716666666665	0.09919940476185	0.0504375	0.05366213768115	0.152529546238717	0.0451736111111167
SSX2IP	0.0598970588235	0.0421545031056	0.040518441358	0.05442968985245	0.04686582947715	0.0473528064280833	0.0488641066907167
C1orf180	NA	NA	NA	NA	NA	NA	NA
MCOLN3	0.04252816901405	0.02837467532465	0.0206593827672	0.013007990867585	0.0122404473135233	0.0246885501383233	0.01579299719886
SYDE2	0.006940833333335	0.022160984848465	0.01272184065932	0.01055555555557	0.006529656099635	0.0175019807353567	0.00974443065157333
MIR4423	NA	NA	NA	NA	NA	NA	NA
BCL10	0.0136611394558	0.0372162022704	0.042460446247455	0.009010204081645	0.0108098508634267	0.01182653061225	0.0531799533799333
LOC646626	0.0136611394558	0.0372162022704	0.042460446247455	0.009010204081645	0.00764965986395333	0.01182653061225	0.0174074437467467
CYR61	0.0068782894737	0.00667105263158	0.00352777777778	0.0287470760234	0.031835592769815	0.0233234649122817	0.0672666303934667
ZNHIT6	0.00503846153845	0.003784615384615	0.00146153846154	0.02221153846154	0.00434166666666667	0.0108230769230767	0.102341666666617
ODF2L	0.17592857142845	0.3131904761905	0.04404523809525	0.0447575757576	0.239065873016	0.241259126984167	0.329606207423
MIR7856	NA	NA	NA	NA	NA	NA	NA
CLCA1	NA	NA	NA	NA	NA	NA	NA
CLCA3P	NA	NA	NA	NA	NA	NA	NA
SH3GLB1	0.02579965110035	0.0237777777778	0.0268468092506	0.0206615673645	0.0197300724637667	0.0212834585793333	0.0397385898160167
SEP15	0.007	0.01391363636365	0.003385714285715	0.003526623376625	0.007183333333335	0.00743028207274717	0.00718095238095167
LINC01140	NA	NA	NA	NA	NA	NA	NA
LMO4	0.017513636363635	0.0133703703704	0.011541269841255	0.01535185185185	0.00797285766158833	0.0171067727351717	0.0148004626291833
LINC01364	0.2	0.500166666667	0.3333333333335	0.2708333333335	0.01575	0.03056666666674	0.814013888889167
GTF2B	0.0251666666667	0.218538888889	0.1540555555555	0.0657777777777	0.0456759259259333	0.0203450292397833	0.789096153846167
CCBL2	0.12817931034485	0.172147597254	0.1486944444445	0.0692748049052	0.102692272601083	0.119306943545117	0.180622699040167
GBP3	NA	NA	NA	NA	NA	NA	NA
RBMXL1	0.12817931034485	0.172147597254	0.1486944444445	0.0692748049052	0.102692272601083	0.119306943545117	0.180622699040167
GBP7	NA	NA	NA	NA	NA	NA	0.75
GBP2	NA	NA	NA	NA	NA	NA	NA
GBP5	0.4181666666665	0.552772727273	0.4722045454545	0.3059227272725	0.308007575757417	0.281171717171667	0.856893939394
LOC729930	NA	NA	NA	NA	NA	NA	NA
GBP1P1	NA	NA	NA	NA	NA	NA	NA
GBP6	0.1	0.3689285714285	0.409142857143	0.075	0.378833333333333	0.142738095238117	0.4519285714285
FLJ27354	0.09366666666665	0.0231077327327	0.03633055555555	0.0663611111111	0.023777451845765	0.0451107323414667	0.0245607070801483
GEMIN8P4	0.01549342105261	0.0346559758772	0.02989285714285	0.0246842105263	0.0290167049808233	0.0140662786267117	0.0992100370082583
ZNF326	0.01549342105261	0.0346559758772	0.02989285714285	0.0246842105263	0.0290167049808233	0.0140662786267117	0.0992100370082583
BARHL2	0.004032258064515	0.016205	0.013698630137	0.01719704624955	0.00604443475139833	0.00772496434632833	0.00664359479135667
ZNF644	0.01559722222223	0.003314814814815	0.03857264957265	0.00541854990584	0.00531981062983333	0.0222885802469117	0.00882951977402
CDC7	0	0.0265	0	0.0111956521739	0	0.010638047138055	0.023120915032685
BRDT	0.0541153846155	0.0416875	0	0.0201875	0.0182753703703667	0.0146875	0.771070228518833
EPHX4	0.0260476190476	0.02796480331265	0.02892424242425	0.01986601479915	0.00533981964878833	0.0318658440120333	0.0182275207860967
BTBD8	0.2607604166665	0.035825	0.043125	0.1095	0.0075225	0.01534343137255	0.02881
KIAA1107	NA	NA	NA	NA	NA	NA	NA
SETSIP	NA	NA	NA	NA	NA	NA	NA
GLMN	0.0238095238095	0.0238095238095	0.008595238095255	0.01940476190476	0.01153174603175	0.01038095238095	0.00821856725146333
C1orf146	0.2997772727275	0.0792727272725	0.057727272727275	0.022909090909105	0.0586450617283833	0.04536534701855	0.878547441258333
GFI1	0.01440298507465	0.01257392661984	0.00809223666855	0.004495663531875	0.00785353188291333	0.015140323453655	0.0104389454357033
SNORD21	NA	NA	NA	NA	NA	NA	NA
RPL5	0.03090625	0.10591517857145	0.00500595238095	0.0576869047619	0.0556383928572	0.0294583333333333	0.181155753968333
SNORA66	NA	NA	NA	NA	NA	NA	NA
TMED5	0.129411764706	0.0843300653596	0.1044117647057	0.1763426573429	0.084804436687	0.0591752055661167	0.11649963023105
DR1	0.006475	0.012833333333345	0.0205375	0.02095	0.009469067671395	0.0150166666666667	0.00794739664980333
LOC100131564	0.006475	0.012833333333345	0.0205375	0.02095	0.009469067671395	0.0150166666666667	0.00794739664980333
LOC100129046	NA	NA	NA	NA	NA	NA	NA
DNTTIP2	0.00438095238095	0.0537100840336	0.0012	0.146734375	0.250152292768913	0.0552002060439667	0.2211
MIR760	0.18178125	0.11403815315315	0.0736662256742	0.07848529411765	0.0781622195686	0.0653624630884	0.00738824125912667
ARHGAP29	0.0406570660522	0.05740745637225	0.03027811550155	0.0417224958949	0.02363877642825	0.0340415495955667	0.06562793462575
F3	0.00215789473684	0.01668174665615	0.01612903225805	0.0242419354839	0.0138316865801917	0.0141507998950933	0.00989305953153667
CNN3	0.04142055555555	0.02054550785835	0.03239580781275	0.0338462995706	0.0248250036132167	0.039583129404	0.0305393369843
ALG14	0.012568181818175	0.017522727272715	0.017522727272715	0.01121739130435	0.0236357414727067	0.0244084321475667	0.0259291465378367
TMEM56	0.1638701923075	0.209516826923	0.2009615384615	0.167824519231	0.177256410256333	0.176730769230667	0.635864926739833
RWDD3	0.248116698292	0.278539732143	0.1681672876305	0.20366627451	0.15813959513655	0.152427885174817	0.151300317353667
LOC100996635	NA	NA	NA	NA	NA	NA	NA
DPYD-AS2	NA	NA	NA	NA	NA	NA	NA
MIR137	0.0165	0.02283333333335	0	0.0087777777778	0.0159027777777833	0.0342361111111	0.0111929347826133
MIR137HG	NA	NA	NA	NA	NA	NA	NA
MIR2682	0.0165	0.02283333333335	0	0.0087777777778	0.0159027777777833	0.0342361111111	0.0111929347826133
LPPR5	0.11554288499	0.10460719373225	0.0871502034776	0.0755588235294	0.0690722491351	0.07121676619365	0.0504455989005167
MIR548D1	NA	NA	NA	NA	NA	NA	NA
FRRS1	0.075	0.0524	0.00442857142857	0.04764583333335	0.0469634230503733	0.0110888888888883	0.824605935503833
MIR548AA1	NA	NA	NA	NA	NA	NA	NA
AGL	NA	NA	NA	0.0909090909091	NA	NA	0.06309523809515
SLC35A3	0.5474791666665	0.321943181818	0.1692673076925	0.1428173076923	0.159039795667567	0.308306410256333	0.328235047192667
SASS6	0.0312333333333	0.01276488095238	0.0064375	0.01576041666665	0.01402886002884	0.00653265988372167	0.00763565891473
LRRC39	NA	NA	NA	NA	NA	NA	NA
TRMT13	0.0312333333333	0.01276488095238	0.0064375	0.01576041666665	0.01402886002884	0.00653265988372167	0.00763565891473
RTCA	0.0001052631578945	0.005105263157895	0.00446212121212	0.004251420454545	0.0135469677601417	0.01500989174693	0.0187363792363833
MIR553	0.8305	0.71775	0.8106666666665	0.6144166666665	0.686611111111	0.705138888889	0.801797619047667
RTCA-AS1	0.0001052631578945	0.005105263157895	0.00446212121212	0.004251420454545	0.0135469677601417	0.01500989174693	0.0187363792363833
GPR88	0.0131074766355	0.010182242990635	0.00455140186916	0.007938020390825	0.00707009345795167	0.00922741433021333	0.00982878787877667
LINC01349	NA	NA	NA	NA	NA	NA	NA
SLC30A7	0.0829888888889	0.0724151193634	0.0817727272725	0.06073076923075	0.05576151347855	0.05798151261855	0.0517782563551833
EXTL2	0.0829888888889	0.0724151193634	0.0817727272725	0.06073076923075	0.05576151347855	0.05798151261855	0.0517782563551833
DPH5	NA	NA	NA	0	0	0.125	0.0258160358160433
LOC102606465	NA	NA	NA	0	0	0.125	0.0258160358160433
S1PR1	0.03474242424245	0.01166868686869	0.00881297134236	0.006268085106385	0.017846378138765	0.021443170990365	0.0246370575480333
LOC101928370	0.03474242424245	0.01166868686869	0.00881297134236	0.006268085106385	0.017846378138765	0.021443170990365	0.0246370575480333
RNU6-31P	NA	NA	NA	NA	NA	NA	NA
DNAJA1P5	NA	NA	NA	NA	NA	NA	NA
LOC101928436	0.02092857142855	0.00442857142857	0	0.02857142857145	0.0106071428571333	0.02335714285715	0.0183333333333217
AMY2B	NA	NA	NA	NA	NA	NA	NA
AMY2A	NA	NA	NA	NA	NA	NA	NA
ACTG1P4	NA	NA	NA	NA	NA	NA	0.8
LOC100129138	0.25259375	0.001785714285715	0	0.0128076923077	0.0267733295689717	0.07696724086715	0.775345194102833
PRMT6	0.0531404494382	0.0328656240510025	0.02261129668997	0.0186751442454	0.0219367834015883	0.0168052434457	0.0795081772784
MIR7852	NA	NA	NA	NA	NA	NA	NA
NBPF4	NA	NA	NA	NA	NA	NA	NA
SLC25A24	0.3635454545455	0.0909090909091	0.0909090909091	0.1257727272725	0.13636363636355	0.202939393939367	0.693424242424
NBPF6	NA	NA	NA	NA	NA	NA	NA
FAM102B	0	0	0.015774193548365	0	0.0048870967742	0.004193548387106	0.01067181899641
FNDC7	0.3478	0.4444444444445	0.422376068376	0.1088	0.0875877976190667	0.10980555555555	0.734483333333333
HENMT1	0.268212121212	0.2042621870885	0.2038287220025	0.16521943734	0.159672515649833	0.129394150658567	0.218219101123667
PRPF38B	0	0.0138888888889	0	0.01010714285715	0.00462962962963333	0	0.00744663742690167
SPATA42	NA	NA	NA	NA	NA	NA	NA
AKNAD1	NA	NA	NA	NA	NA	NA	NA
CLCC1	0.037709009009025	0.03955465465463	0.07832528957543	0.07096376811595	0.0673913043477667	0.0809152654629833	0.153196047385333
TMEM167B	0.029838235294105	0.02595798319325	0.013452922077935	0.0241901260504	0.0129418833174333	0.0120078826770667	0.293723943113167
TAF13	0.428571428571	0.427665158371	0.25	0.1356315789475	0.216888473225583	0.180222222222167	0.783545948743
SCARNA2	0.349171984048	0.0987655822853	0.1128162496638	0.06716379310345	0.0765666345758833	0.0842017234834	0.585868078045333
C1orf194	0.0377	0.00866166541637	0.0266395348837	0.009233683420865	0.00760417977965833	0.013930873902645	0.103196721311517
SARS	0.012706896551725	0.0351859273066	0.0223230490018	0.008269894894885	0.02233224603915	0.0172254378763167	0.0167432432432667
CELSR2	0.085765	0.08828344155845	0.04855357142855	0.0791612903226	0.0629008339449333	0.0657649416395	0.170333250573
PSRC1	0.0691	0.25740601503735	0.02170559210525	0.1164215686275	0.0734437564500833	0.0571092621258617	0.327885043252167
SORT1	0.06387205387205	0.0525425925926	0.0442000349406	0.0589531590414	0.0454409861281833	0.0506162135844667	0.04145638881545
PSMA5	0.01800490196077	0.01373529411765	0.0058823529412	0.00617647058826	0.00605392156863	0.0218916122004277	0.0415079365079333
AMIGO1	0.04164705882355	0.10138235294125	0.00793350168351	0.04384117647059	0.0268009049773667	0.02318	0.4715580659535
CYB561D1	0.081175	0.0760236842105	0.016510256410265	0.1303137254905	0.09023319243155	0.0499088158249833	0.269911551577
GPR61	0.0267857142857	0.242285714286	0.123	0.11121428571435	0.0968571428570667	0.128380952381	0.3083703703705
ATXN7L2	NA	NA	NA	NA	NA	NA	0
SYPL2	0.0556326229508	0.05820572616025	0.0710345098039	0.0501160236553	0.0422455860924333	0.04550973668735	0.0705125286903667
AMPD2	0.08608369565215	0.01665357142855	0.00585	0.01439642857145	0.0172999999999983	0.0199071428571383	0.0159119350555833
GSTM2	NA	NA	NA	NA	NA	NA	NA
GSTM4	0.05100671834625	0.02720907511945	0.0175432748538	0.0279920634921	0.0721757587650333	0.0546296788809333	0.157442822017
GNAT2	NA	NA	NA	NA	NA	NA	NA
MIR197	NA	NA	NA	NA	NA	NA	NA
GSTM3	0	0	0	0	0	0.0161290322580667	0.03362452651515
EPS8L3	0.04166666666665	0.5788571428575	0.131	0.0685238095238	0.129999999999983	0.1579523809524	0.637773809523833
GSTM5	0.181818181818	0	0	0	0.00925	0	0.169267796092883
CSF1	0	0.03333333333335	0.0232558139535	0	0.00217647058823333	0.0283564814814833	0.0237262875352
AHCYL1	0.016109447004585	0.00775892857143	0.01225216450218	0.00913594470048	0.0155059523809433	0.0158423579108933	0.0819129106187833
ALX3	0.06250225515465	0.0328425520263	0.0401869269949	0.007044166117335	0.01138847651892	0.01916304929815	0.02299764052715
STRIP1	0.193351851852	0.0798703703704	0.0884074074073	0.1272407407408	0.0804614948282167	0.0504977492877667	0.1102773049645
UBL4B	0.8074155844155	0.7071904761905	0.459909090909	0.581701298701	0.509696969697	0.4913415945165	0.643741208791333
KCNC4-AS1	0.02040721422275	0.005219227504243	0.0147374415888	0.0112730951082	0.00908397062306833	0.0140814561773167	0.0422069743103
SLC6A17	0.0219241502683	0.015166666666661	0.006330031446545	0.0071046511628	0.00723312478162667	0.0228097520113333	0.0599308529369333
LOC440600	0.002314516129031	0.014605633802815	0.042640754785135	0.00720312785807	0.00717513628781167	0.0124035767820833	0.0688656160102
SLC16A4	NA	NA	NA	NA	NA	NA	NA
LAMTOR5	0	0.0011680743243245	0.01291131756757	0.013125	0.000944475725725	0.00911936936936667	0.00364670890986667
PROK1	NA	NA	NA	NA	NA	NA	NA
LAMTOR5-AS1	0	0.0011680743243245	0.01291131756757	0.013125	0.000944475725725	0.00911936936936667	0.00364670890986667
CYMP	NA	NA	NA	NA	NA	0	0.6068333333335
LOC440602	0.818181818182	0.00833333333335	0.02272727272725	0.0294117647059	0.0975513285024333	0.111600874166033	0.697345128205167
KCNA10	0.174503968254	0.247424369748	0.25796875	0.485855952381	0.356960317460333	0.341164799253183	0.812336834734
KCNA3	0.1152	0.0497	0.0667	0.0159	0.024	0.0675074074074	0.6569375
CD53	NA	NA	NA	NA	0.5	NA	0.586404761904833
LRIF1	0.05314583333335	0.0557083333333	0.0449375	0.0473958333333	0.0331680149927333	0.0421736111111	0.0267633538246117
DENND2D	0.20825	0.203	0.294	0.301	0.0870833333333333	0.0995	0.489583333333333
CEPT1	0	0.01020408163265	0	0.01308392857143	0.00746203566621167	0.00528936212165833	0.00673009109608833
CHI3L2	0.82496875	0.7827247474745	0.5992779605265	0.6665267857145	0.386238768116	0.4868240739985	0.784623188406
CHIA	NA	NA	NA	NA	NA	NA	0
CHIAP2	NA	NA	NA	NA	NA	NA	NA
PGCP1	NA	NA	NA	NA	NA	NA	NA
PIFO	0	0	0	0.023875	0.0316955128205167	0	0.0383974358974667
OVGP1	0.53825	0.3205	0.15	0.305	0.266	0.219916666666667	0.439666666666667
WDR77	0.01121875	0.0148148148148	0.0121888888889	0.001273170731705	0.00850708547646667	0.00853933910306833	0.0121625771351633
ATP5F1	0.01121875	0.0148148148148	0.0121888888889	0.001273170731705	0.00850708547646667	0.00853933910306833	0.0121625771351633
C1orf162	0	NA	NA	NA	0.597222222222333	0.5833333333335	0.861223684210333
LINC01160	0.438551861702	0.3203305555555	0.216754267425	0.2961927140255	0.291766526497667	0.350269740467	0.846122384761667
FAM212B-AS1	0.009066666666665	0.027254147812995	0.0359999999999835	0.02714263565895	0.00577059881659667	0.0109867720135017	0.0259343705571333
FAM212B	0.009066666666665	0.027254147812995	0.0359999999999835	0.02714263565895	0.00577059881659667	0.0109867720135017	0.0259343705571333
DDX20	0.01451063829785	0.0190491803279	0.01106284153007	0.011272223504945	0.00482507030891667	0.00836499390290167	0.0120601620120533
KCND3-IT1	0	0.3335	0	0.0515	0	0.2334	0.585958333333333
LOC643355	0.034129749962	0.0286543694401	0.0244048892713	0.03108878596765	0.0291024789469667	0.03088372784435	0.0291576734943833
MIR4256	NA	NA	NA	NA	NA	NA	NA
WNT2B	0.0181818181818	0.0246818181818	0	0.01077272727275	0.00463636363636	0.0215606060606	0.008712121212125
MOV10	0.007490625	0.0369142857143	0.06285357142855	0.0450632352941	0.00936666666666667	0.0160583333333333	0.01344760197887
CAPZA1	0.0625	0.0702380952381	0.06623958333335	0.05394736842105	0.0327526857603	0.0409524324095333	0.00657416501322667
FAM19A3	0.01755	0.0154	0.018225	0.0265	0.0132333333333333	0.008775	0.1842281482885
PPM1J	0.006659722222245	0.0184403860029	0.0075241935484	0.00409027777778	0.01347774034288	0.0116198593073567	0.0104976061548083
SLC16A1	0.01307617051012	0.008920485175205	0.0256885077187	0.005122936320755	0.00642071861498	0.0128834461205733	0.00883435155665333
AKR7A2P1	0.8102142857145	0.8362857142855	0.571392857143	0.7163214285715	0.521017857142833	0.6965	0.867114145658333
SLC16A1-AS1	0.01307617051012	0.008920485175205	0.0256885077187	0.005122936320755	0.00635641465584667	0.0128834461205733	0.02636231398307
LOC100996251	0.132615384615	0.1214470085469	0.01196153846152	0.0611258199165	0.0850794508819067	0.051367296232705	0.2318862525165
LOC643441	NA	NA	NA	NA	NA	NA	NA
PTPN22	NA	NA	NA	NA	0.25	0.666666666666667	0.938
RSBN1	0.01390322580645	0.01369058641978	0.003127314814813	0.010475308641984	0.00941422819075667	0.00902001730640167	0.0909111746758167
HIPK1	NA	NA	NA	NA	NA	NA	NA
DCLRE1B	0.1415597643097	0.213432044324	0.1638319060435	0.140005727178	0.15793164264705	0.152244714844167	0.198795970478
AP4B1	0.1438445573294	0.213432044324	0.1638319060435	0.140005727178	0.15793164264705	0.152244714844167	0.198795970478
OLFML3	NA	NA	NA	NA	NA	NA	0.8055
HIPK1-AS1	0.025076585695015	0.01330357142858	0.020625	0.009054511278195	0.0135285087719167	0.0105952380952333	0.0132195351182817
BCAS2	0	0	0.138888888889	0.1097794117647	0.0713287037037667	0.111342592592617	0.274249287749333
CSDE1	0.00754166666665	0.02779166666665	0	0.013499999999985	0	0.005361111111105	0.0143695421764467
NRAS	NA	NA	NA	NA	NA	NA	NA
AMPD1	0.24725	0.210833333333	0.238097222222	0.1419027777776	0.1133482286635	0.126087962962883	0.739390706839667
SIKE1	0.005973684210525	0.00863157894737	0.06723684210525	0.006236842105275	0.01127896262395	0.0117719298245667	0.0484203080646367
TSHB	NA	NA	NA	NA	NA	NA	NA
VANGL1	0.10020454545455	0.109325	0.11184584980255	0.147856060606	0.113546590909183	0.11640477750485	0.135303752470483
NHLH2	0.0527105263158	0.05732916666665	0.03288245614035	0.06134210526315	0.0777623254415333	0.0814148741419667	0.1152240835464
MAB21L3	0	NA	0	0	0.0555555555556667	0.00476666666666	0.723083333333333
ATP1A1-AS1	0.069283092325	0.08169369369365	0.0283721264368	0.02918186874305	0.0355553303693833	0.0332106043752333	0.378911195547167
CD58	0.0557441860465	0.02131	0.0142614517265925	0.01792	0.0248987313816	0.0211894117647	0.1437213690475
MIR320B1	NA	0.625	NA	0.3	0.416666666666667	0.1944444444445	0.9222
C1orf137	NA	NA	NA	NA	NA	NA	1
PTGFRN	0.07860164141415	0.0638761080625	0.051707721519	0.06831293129315	0.0475578834486333	0.051517653432	0.04517133182905
TRIM45	0	0.105263157895	0	0.0138888888889	0.0180959595959667	0.0138888888889	0.0464720008313283
TTF2	NA	0	0	0	0.07142857142855	0.01785714285715	0.016783339022575
MIR942	NA	NA	NA	NA	NA	NA	NA
LOC100996263	0.0167857142857	0.04	0.05420714285715	0.03130555555555	0.02008068783069	0.0227074879227117	0.0149225170625233
FAM46C	0.0167857142857	0.04	0.05420714285715	0.03130555555555	0.02008068783069	0.0227074879227117	0.0149225170625233
GDAP2	0.008577445652175	0.03528260869565	0.01291304347828	0.006065217391287	0.011063179347815	0.00373141654979167	0.00784057971015167
TBX15	0.011814859437765	0.0147117647059	0.011732520120745	0.01290445659031	0.0126380043072683	0.02082481253675	0.0177836002972333
HAO2-IT1	NA	NA	NA	NA	NA	0	0.475
HSD3B2	NA	NA	NA	NA	NA	NA	NA
HSD3B1	NA	NA	NA	NA	NA	NA	NA
ZNF697	0.0835697787901	0.01170916515427	0.0210081098974	0.03072807017545	0.012890585639695	0.0231388108223	0.141826611981
HSD3BP4	NA	NA	NA	NA	NA	NA	NA
LINC00622	NA	NA	NA	NA	NA	NA	NA
HMGCS2	NA	NA	NA	NA	NA	NA	NA
PHGDH	0.111111111111	0	0.01516666666665	0	0.01344444444445	0.0185185185185167	0.00925925925927
ADAM30	0.18825	0.107875	0.0942916666665	0.0678939393939	0.0963648989898	0.114282828282933	0.323568181818
NBPF7	0	0.18449999999985	0	0.2	0.128777777777783	0.122166666666667	0.212333333333333
REG4	NA	NA	NA	NA	NA	NA	NA
FCGR1B	NA	NA	NA	NA	NA	NA	NA
HIST2H2BA	0.247795081967	0.256319672131	0.2498606557375	0.1581049606135	0.1770302081115	0.1848521857925	0.269352526423
EMBP1	0.05199193548385	0.067	0.0482094017094	0.0357398676592	0.0474670492142167	0.0412133995037167	0.0468126177024667
ANKRD20A12P	NA	NA	NA	NA	NA	NA	NA
LOC102723769	NA	NA	NA	NA	0.5	NA	0.610533333333333
LINC01138	0.0229047619048	0.06852529761905	0.02233333333335	0.0305	0.01118550580918	0.0184810769165833	0.0100215805296233
LOC100132057	0.005460084033615	0.03132142857145	0.016249999999995	0.003420168067225	0.00653571428571667	0.0224068627451	0.066944677871135
PPIAL4G	NA	NA	NA	NA	NA	NA	NA
MIR6077	0.138916666667	0.125	0.0118333333333	0.0555	0.0254722222222833	0.12443333333326	0.070133940620785
RNU1-13P	0.138916666667	0.125	0.0118333333333	0.0555	0.0254722222222833	0.12443333333326	0.070133940620785
FAM72C	0.0201523497101	0.01641615305595	0.0177971059113	0.0185567319848	0.01864677109545	0.0185104499227333	0.0129164046202167
FAM72D	0.0201523497101	0.01652372881355	0.0177971059113	0.0185567319848	0.0187844120315833	0.0185602145178333	0.0130776224553333
LOC653513	0	NA	NA	NA	0	0	NA
PFN1P2	NA	NA	NA	0.625	NA	0	NA
TXNIP	0	0	0.03786363636365	0.00240909090909	0.0142878787878667	0.0201969696969667	0.00977272727274333
HFE2	NA	NA	NA	NA	NA	NA	NA
POLR3GL	0.0123125	0.01378125	0.00115625	0.00453125	0.0106145833333333	0.01509375	0.00801041666666667
ANKRD34A	0.0123125	0.01378125	0.00115625	0.00453125	0.0106145833333333	0.01509375	0.00801041666666667
PEX11B	0.03035	0.03065	0.09645	0.01084230769231	0.0265118357487983	0.0135833333333333	0.066150840336095
PIAS3	0.0737030075188	0.1310260416665	0.10930952381	0.111548701299	0.0975609722223333	0.102906629318567	0.0666792009160333
ANKRD35	0.0793269230769	0.051725	0.041625	0.02272727272725	0.0386668627451	0.0274916666666667	0.158219865319833
POLR3C	0.000796296296295	0.005764112903226	0.003008928571427	0.00292998120301	0.00612879828753	0.01033491662659	0.0184061203212967
ITGA10	NA	NA	NA	NA	NA	NA	NA
GNRHR2	0.03035	0.03065	0.09645	0.01084230769231	0.0265118357487983	0.0135833333333333	0.066150840336095
MIR6736	0.8412	0.756	0.6909	0.3447	0.687433333333333	0.4882	0.796366666666667
RBM8A	0.0839083333335	0.0790491935484	0.01908008898777	0.03753225806455	0.0225283157118667	0.02734262774924	0.441512643183167
NUDT17	0.135407894737	0.073201754386	0.07512061403505	0.0132894736842	0.0524700292397667	0.0636966399196833	0.0862933375103667
CD160	0.00625	0	0.03091576086955	0.014625	0.0174447463768183	0.01073188405797	0.121018459719833
GPR89A	0.2227051630435	0.14465789473685	0.1173157894735	0.0705932330827	0.0903409207908167	0.0523217753841667	0.1614010531135
PDZK1P2	0.0201476470588	0.01276315789475	0.00866396761133	0.0395371462264	0.0278283471528167	0.0237139435190267	0.0479063592646167
LOC728989	NA	NA	NA	NA	NA	NA	NA
NBPF13P	NA	NA	NA	NA	NA	NA	NA
PDIA3P1	NA	NA	NA	NA	NA	NA	NA
PRKAB2	0.1042991596638	0.04785097147585	0.03337738095235	0.01013351254482	0.0158771825735133	0.0217212205472683	0.0678970216163
RNVU1-8	0.11694047619035	0.2156	0.01353333333335	0.034575	0.112422222222167	0.0379960317460333	0.0211341403834267
CHD1L	0.000546511627907	0.01094230769231	0.0105	0.0116153846154	0.006977564102565	0.008746794871795	0.00979093567251333
ACP6	0.0440220238095	0.03571894409935	0.0340664335664	0.0405025867316	0.03425995770745	0.0546758936259667	0.0409630656261667
GJA5	0.14583333333335	0.01041666666665	0.0069375	0	0.0156666666666633	0.0774509803923167	0.821871405228833
GJA8	NA	NA	NA	NA	NA	NA	NA
MIR5087	0.0744230769231	0.10903846153835	0.0848076923077	0.0920384615385	0.0983421052631167	0.111423076922983	0.0849508547007667
RNVU1-19	0.02561538461535	0.0904615384615	0.038923076923095	0.0429596273292	0.0217971014492833	0.0182568084089967	0.0628913043478333
PPIAL4D	NA	NA	NA	NA	NA	NA	NA
PPIAL4E	NA	NA	NA	NA	NA	NA	NA
PPIAL4F	NA	NA	NA	NA	NA	NA	NA
NBPF14	0.7223666666665	0.554119607843	0.6031	0.5169333333335	0.595038888888667	0.468011111111167	0.461432352941
NBPF15	NA	NA	NA	NA	NA	NA	NA
DRD5P2	0.0638011063616	0.04520298062595	0.02169410569105	0.01590180652685	0.0138521002907917	0.0239951360373167	0.393702867071833
LOC645166	0.190467777778	0.194007751938	0.1722838345864	0.04305	0.0744589366061167	0.0747748196247333	0.498457051961833
LOC101060524	0.0638011063616	0.04520298062595	0.02169410569105	0.01590180652685	0.0138521002907917	0.0239951360373167	0.393702867071833
FCGR1C	NA	NA	NA	NA	NA	NA	NA
RNVU1-20	0.0795	0.0545909090909	0.0875	0.103875	0.0264074675324683	0.0311994949494833	0.336970238095233
LOC103091866	0.01369736842107	0.0522968146718	0.00780612244898	0.0208836580087	0.01798542532427	0.0325540605804233	0.00961007906273833
HIST2H4B	0.005805555555555	0.00427777777778	0.0058611111111	0.01388888888888	0.0139999999999933	0.0196739766081833	0.00735185185185167
HIST2H4A	0.005805555555555	0.00427777777778	0.0058611111111	0.01388888888888	0.0139999999999933	0.0196739766081833	0.00735185185185167
HIST2H3D	0.005216216216215	0.0266025437202	0.0177432432432	0.010567567567555	0.0126044226044108	0.0283136773136817	0.00817458410786
HIST2H2BF	0.005216216216215	0.0266025437202	0.0177432432432	0.010567567567555	0.0126044226044108	0.0283136773136817	0.00817458410786
HIST2H2AA3	0.09022183507575	0.03300664166275	0.0404745689655	0.027500575374	0.0398682952318833	0.0401758038754667	0.0257565507481333
FCGR1A	NA	NA	NA	NA	NA	NA	NA
HIST2H3C	0.0298416666667	0.01966393939395	0.0229685897436	0.0175543900544	0.0199510993711917	0.01961393121245	0.0143212007899333
HIST2H2AA4	0.09022183507575	0.03300664166275	0.0404745689655	0.027500575374	0.0398682952318833	0.0401758038754667	0.0257565507481333
HIST2H3A	0.0298416666667	0.01966393939395	0.0229685897436	0.0175543900544	0.0199510993711917	0.01961393121245	0.0143212007899333
SF3B4	0	0.0555555555555	0	0	0.0050925925926	0.0221111111111	0.00807870370370667
MTMR11	NA	NA	NA	NA	NA	NA	0.764
BOLA1	0.01904285714285	0.01432857142855	0.002485714285715	0.00996808510638	0.0116770010131683	0.00861362065829833	0.1701203579685
HIST2H2AC	0.04014420803785	0.03444636015325	0.03115942028985	0.04920244565215	0.0155286862598783	0.0282218174163167	0.0181967080251267
HIST2H2BE	0.04014420803785	0.03444636015325	0.03115942028985	0.04920244565215	0.0155286862598783	0.0282218174163167	0.0181967080251267
SV2A	0.18645454545465	0.10749999999995	0.0315909090909	0.0919090909089	0.0535151515151667	0.0720825757575	0.225574074074
HIST2H2BC	0.04383846153845	0.0406467594516	0.0275444297082	0.02458653846155	0.0287880241545	0.03381196860665	0.0256908478709
HIST2H2AB	0.04014420803785	0.03444636015325	0.03115942028985	0.04920244565215	0.0288954113182717	0.0270698664797833	0.0961352021821333
ANP32E	0.01191666666665	0.0257401960784	0.0171470588235	0.027968137254915	0.01988480392156	0.0189905123339667	0.0106065188172083
PLEKHO1	0.05902083333335	0.01931026610545	0.00833033158395	0.01035964048263	0.0182263008997067	0.015769469583245	0.0108327915504017
APH1A	0.0667449443883	0.0386922705314	0.0673309957924	0.0495695652174	0.0529068082237833	0.056018958544	0.0810286000616667
MRPS21	0.131526923077	0.0989999999999	0.0269423076923	0.0178846153846	0.0271499078263667	0.01611736425339	0.269605243664833
CA14	NA	NA	NA	NA	NA	NA	0.0564166666666667
C1orf54	0.746202380952	0.61284375	0.3775069444445	0.3517023026315	0.439670138888833	0.403828094542	0.5521481119165
PRPF3	0.2001104081635	0.149667340521	0.06258820384885	0.0457775735294	0.04910804338755	0.0698273368771333	0.331416410794167
CIART	0.022475	0.011275568181818	0.025761363636365	0.012725	0.00507759441964167	0.0120501683501683	0.0397421830503
MIR6878	NA	NA	NA	NA	0	0	0.671833333333333
LINC00568	0.0312894736842	0.01034729064038	0.03161602418745	0.01636829176115	0.0167897761645517	0.0201545536534867	0.172342703533167
MCL1	0.00315327380952	0.00452586206897	0.02011206896555	0.00934482758622	0.009957810270865	0.00595280390107667	0.00717755784230167
ADAMTSL4	0.07802817460315	0.08890439560435	0.05606896255585	0.0455939562706	0.0445692973388833	0.0423532562909167	0.172315730200167
MIR4257	0.1650714285715	0.294601102941	0.0959238095238	0.05126086956525	0.0818728140096667	0.143301984127	0.5424904362335
ECM1	0	0.3	0	NA	0.125	0	0.25
ADAMTSL4-AS1	0.666666666667	0.25	0.2363333333335	0.0766666666667	0.33166666666674	0.311	0.677666666667
HORMAD1	0.757670040486	0.559043771044	0.422777777778	0.5604093567255	0.3697308488615	0.300992236966667	0.7839424603175
GOLPH3L	NA	NA	NA	NA	NA	NA	NA
ARNT	0.08537826086955	0.0785	0.07520370370375	0.0574681778553	0.0504604935580833	0.0548626906127	0.438525198412667
CTSK	NA	NA	NA	NA	NA	NA	NA
FAM63A	0.038428571428565	0.3983	0.08192857142845	0.0255714285714	0.10500291858675	0.0981135181704667	0.0435736747783667
ANXA9	0.0815454545455	0.19621969697	0.2191666666665	0.34975000000015	0.117611111111333	0.0350833333333333	0.40395
SETDB1	0.1107941176472	0.04958333333335	0.0326793400287	0.02362972972975	0.0310473830240833	0.0185571759259333	0.700203157531667
CERS2	0.0178077147867	0.02860644411835	0.0285922222222	0.02828004535145	0.0169050818857867	0.0340036458573	0.0788927687394
C1orf56	0.04763555555555	0.02375625	0.0182512762337	0.0626677777778	0.0165806470311783	0.0339662625193167	0.1718849631105
BNIPL	NA	NA	NA	NA	NA	NA	NA
MLLT11	0.0443703703704	0.04254545454545	0.002305555555555	0.009218637992845	0.013632767769845	0.0172389310563	0.01675237017885
SEMA6C	0.10644523281615	0.075484375	0.0641862599205	0.0324676644494	0.0296820315509517	0.03651216050945	0.0158617955869367
GABPB2	0.3055555555555	0.1805566816817	0.1800588235295	0.07407912355445	0.0702810245310117	0.11009484020875	0.473526954915167
CDC42SE1	0.0443703703704	0.04254545454545	0.002305555555555	0.009218637992845	0.013632767769845	0.0172389310563	0.01675237017885
VPS72	0.1522227272725	0.1419083333335	0.1454884615385	0.12949621212105	0.121830434149317	0.172699494949517	0.199833333333333
SCNM1	0.146388888889	0.141972222222	0.2021324786325	0.156027777778	0.0771525309231833	0.10608241755505	0.197640993374167
PIP5K1A	0.1065270212765	0.04936481481485	0.0541774387796	0.0600303030303	0.0761738890338	0.05826978627735	0.413185372123833
PSMD4	0.09518452380935	0.1087642857143	0.02851256613755	0.0613333333333	0.0661611033277667	0.0470270224016667	0.326229810263333
LYSMD1	0.146388888889	0.141972222222	0.2021324786325	0.156027777778	0.0771525309231833	0.10608241755505	0.197640993374167
TNFAIP8L2-SCNM1	0.79475	0.5642227272725	0.4970576923075	0.357	0.568832875458	0.427366666666667	0.697124007936667
TMOD4	0.7479261363635	0.525480769231	0.1289285714285	0.3875625	0.362988710826167	0.426199404761833	0.630803968254
TNFAIP8L2	0.79475	0.5642227272725	0.4970576923075	0.357	0.568832875458	0.427366666666667	0.697124007936667
RFX5	0.0861953846155	0.05027832512315	0.027626227209	0.0332888655462	0.0347712173579	0.0458179623205667	0.04184502314815
PSMB4	0.0311590909091	0.0158181818182	0.0235909090909	0.00591666666667	0.0295972222222283	0.0129502777777783	0.224617140217
PI4KB	NA	NA	0.0714285714286	0.0833333333333	0.1	0	0.165360446570833
SELENBP1	NA	NA	NA	0	0	0	0.6498785714285
CGN	0.0342195121951	0.0745347222222	0.0537659574468	0.01922916666665	0.02503400845105	0.0251896825396833	0.145395266700667
MIR554	NA	NA	NA	NA	NA	NA	NA
CELF3	0.02629166666665	0.2824583333335	0.376458333333	0.01996568627455	0.0356978163992833	0.0446457961973333	0.0915268065267833
TDRKH	0.00438181818182	0.00433152173913	0.013402777777795	0.0211	0.011447363465155	0.00684107722560667	0.00963333333333833
RIIAD1	0.142857142857	0.0357142857143	NA	0.00714285714286	0.0151575630252	0.005946428571425	0.0362356103731833
OAZ3	0.004868421052635	0.02405263157895	0.017866028708115	0.01715789473685	0.0281842105263167	0.0332378167641333	0.02035244578043
LINGO4	0.2164	0.1942	0.2356	0.09	0.1202	0.1387	0.519087962963
MRPL9	0.00740476190476	0.05061904761905	0.02426785714284	0.03709523809525	0.0508730158730167	0.0527628968254	0.0703434338896667
THEM5	0.4135	0.2212727272725	0.555863636364	0.039066666666665	0.1002020202021	0.2758696969695	0.7973285103785
THEM4	0	0.01191071428573	0.02326785714285	0.01492857142855	0.00871428571429833	0.009619047619035	0.012482539682545
C2CD4D	0.0260096153846	0.02324804432853	0.02636762950585	0.01250905088062	0.00811122807016667	0.017565599237585	0.0140115250475517
LOC100132111	0.04521675783715	0.04367175825215	0.0227100464191	0.0193574934806	0.01330351522345	0.02703052077785	0.0363829104116167
S100A10	0.086956521739	0.010633333333335	0.0094204113924	0.0100375	0.012948315783655	0.0113916488086333	0.0317508174023167
S100A11	0.0219729102167	0.00860526315791	0.01771894409935	0.009180272108845	0.0319612528344783	0.0146624692154683	0.467674814259
NBPF18P	NA	NA	NA	NA	NA	NA	NA
TCHH	NA	NA	NA	NA	NA	NA	NA
RPTN	NA	NA	NA	NA	NA	NA	NA
TCHHL1	0	0.3333333333335	0	0.5	0.178222222222283	0.271166666666833	0.622166666666833
FLG	NA	NA	NA	NA	NA	NA	NA
HRNR	NA	NA	NA	NA	NA	NA	NA
CRNN	NA	NA	NA	NA	NA	NA	NA
FLG2	NA	NA	NA	NA	NA	NA	NA
LCE5A	NA	NA	NA	NA	NA	NA	NA
CRCT1	0.00874	0.00188095238095	0.03265476190475	0.014202380952365	0.00511111111111167	0.0207358730158683	0.0325476190476167
LCE3D	NA	1	NA	0	0.375	0.25	0.672133333333333
LCE3E	NA	1	NA	NA	NA	NA	NA
LCE2B	NA	NA	NA	NA	NA	NA	NA
LCE3C	NA	NA	NA	NA	NA	NA	NA
LCE3B	NA	NA	NA	NA	NA	NA	NA
LCE4A	NA	NA	NA	NA	NA	NA	NA
LCE3A	0.14545	0.0261842105263	0.05	0.124	0.022666666666675	0.0207543859649	0.0840359649122833
LCE2D	NA	NA	NA	NA	NA	NA	NA
LCE2A	NA	NA	NA	NA	NA	0	NA
LCE2C	NA	NA	NA	NA	NA	NA	NA
C1orf68	NA	NA	NA	NA	NA	NA	NA
LCE1E	NA	NA	NA	NA	NA	NA	NA
LCE1D	NA	NA	NA	NA	NA	NA	NA
LCE1B	0.03575	0.2146666666665	0.4404166666665	0.0678333333335	0.167527777777667	0.218944444444383	0.582638888889
LCE1A	NA	NA	NA	NA	0.1875	0.125	0.48325
LCE1C	NA	NA	NA	NA	NA	NA	NA
KPRP	NA	NA	NA	NA	NA	NA	NA
LCE1F	NA	NA	NA	NA	NA	NA	0.5129333333334
LCE6A	NA	NA	NA	NA	NA	NA	NA
SMCP	NA	NA	0.4	0.8	0.13464	0.20992	0.7921
SPRR1A	NA	NA	NA	NA	NA	NA	NA
IVL	NA	NA	NA	NA	NA	NA	NA
SPRR4	NA	NA	NA	NA	NA	NA	NA
SPRR2D	NA	NA	NA	NA	NA	NA	NA
SPRR3	NA	NA	NA	NA	NA	NA	NA
SPRR2A	NA	NA	NA	NA	NA	NA	NA
SPRR1B	NA	NA	NA	NA	NA	NA	NA
SPRR2F	NA	NA	NA	NA	NA	NA	NA
SPRR2E	NA	NA	NA	NA	NA	NA	NA
SPRR2B	NA	NA	NA	NA	NA	NA	NA
SPRR2C	NA	NA	NA	NA	0.25	NA	0.0899333333334
PRR9	NA	NA	NA	NA	NA	NA	NA
LELP1	NA	NA	NA	NA	NA	NA	NA
LOC101928009	0.25	0.3888333333335	0.395833333333	0.0431666666667	0.137955555555617	0.0567777777778333	0.620833333333167
SPRR2G	NA	NA	NA	NA	NA	NA	NA
S100A9	NA	NA	NA	NA	NA	NA	0.583333333333333
LOR	0	0.0364230769231	0	0.002076923076925	0.0120384615384567	0.00301282051282	0.05313636363635
S100A12	0.477222222222	0.3815	0.231597222222	0.2325357142857	0.3007724867725	0.198339947089933	0.81197417154
PGLYRP4	0	0.2583	0.2325	0.10442857142857	0.177023809523833	0.12034310134305	0.631840277777667
PGLYRP3	NA	NA	NA	NA	NA	NA	NA
S100A8	NA	NA	NA	NA	NA	NA	NA
S100A7A	NA	NA	NA	NA	0.5	0	0.8201944444445
S100A7	NA	0	NA	NA	0.5	NA	0.336916666666667
S100A7L2	NA	NA	NA	NA	NA	NA	NA
S100A2	0.282761029412	0.2682954545455	0.1413897058825	0.07210962566845	0.0895406746032333	0.136020684152333	0.665441197691167
S100A1	0.4211676136365	0.4656625	0.14955	0.14055	0.311391213768	0.166096383728817	0.118659832451483
S100A4	NA	NA	NA	NA	NA	NA	0.511166666666667
S100A5	NA	NA	NA	NA	NA	NA	NA
S100A6	0.1075961538461	0.02987631578945	0.0268346153846	0.0196875	0.0198687423687333	0.125516203703733	0.0857529715762333
S100A13	0.4211676136365	0.4997381578945	0.195260869565	0.165695652174	0.339086364269833	0.178711438156117	0.178381963645817
S100A16	0.003666666666665	0.098	0	0.003166666666665	0.0451666666666667	0.0145	0.354296031746
S100A14	NA	NA	NA	NA	NA	NA	0.636791666666667
S100A3	NA	NA	NA	NA	NA	NA	NA
ILF2	0.019696969697	0.20512820512805	0.018055555555565	0.03747817460319	0.0540547924297333	0.016190740740755	0.297818933367
NPR1	0.020521428571415	0.01266574831142	0.00562987012985	0.00799084906752	0.00642753745129933	0.0230233033461333	0.0432591135055833
SNAPIN	0.170132244898	0.10441509433945	0.04632317470665	0.0541158412483	0.0580115371056167	0.0750199693217583	0.323756548004167
INTS3	NA	0.01612903225805	0.0513076923075	0.073277265745	0.0737463620291167	0.0239129554656	0.2763016733005
MIR8083	0.025	0.34249393939375	0.0075681818182	0.0340909090909	0.02998484848485	0.138092676767617	0.829793333333333
SLC27A3	0.12252083333335	0.1681229166665	0.05337356321835	0.0435740409016	0.0394746019930833	0.0540029309953833	0.0740317238006333
SLC39A1	0.0484385964912	0.05712337662335	0.07808049535605	0.0459458450047	0.0387526441102833	0.0295810020405833	0.185156387924833
CREB3L4	0	0.0555	0	0	0.0596201888162417	0.00925925925926667	0.0316519371450833
RPS27	0.0547677419355	0.098380357143	0.210330172414	0.064825	0.07941931079615	0.0669928373776333	0.623391815590667
RAB13	0.10073529411745	0.03874074074075	0.06005555555555	0.05561659663865	0.0471566891392167	0.042946682946665	0.268519721314333
DENND4B	0.3169574712645	0.2648425287355	0.1712081280785	0.185787541713	0.183730707731	0.175198166393	0.214163399199
CRTC2	0.008875	0.03725219298245	0.0097297348484665	0.014419642857135	0.00844273372825667	0.0181644325912078	0.0110105894709783
JTB	0.03426474501105	0.012889909977505	0.008396690518775	0.09540143369161	0.0797144658071	0.0460187504140917	0.286687076023333
MIR6737	0.04522	0.02521186440675	0.0229320689655	0.03403884615385	0.02379213148145	0.03291125463965	0.0198715516325667
HAX1	0	0.00553333333335	0.02223333333335	0.001516666666665	0.0117722222222228	0.00836666666666167	0.00758003003003617
C1orf43	0.05467024041585	0.0306222222222	0.0514388888889	0.0386211556384	0.0249511517286	0.03145826651395	0.0161169195573833
UBAP2L	0.05467024041585	0.0306222222222	0.0514388888889	0.0386211556384	0.0249511517286	0.03145826651395	0.0161169195573833
C1orf189	NA	NA	NA	NA	NA	NA	NA
MIR190B	0.04125	0.49925	0	0.14166666666685	0.0674722222221667	0.15258333333345	0.773472222222333
AQP10	NA	NA	NA	NA	NA	NA	NA
ATP8B2	0.0828026565465	0.0858387096774	0.06706582633055	0.0636810515873	0.0638842485919	0.0784512935413167	0.0638916660222167
TDRD10	0.04251903651905	0.0275145631068	0.01756313131315	0.027520022883295	0.0128578201342683	0.0173791970424683	0.135274828149333
UBE2Q1	0.02272033898305	0.0231142857143	0.0212960455038	0.00389347484277	0.015877893112815	0.00993191706440667	0.0114207255161617
SHE	0.04251903651905	0.0275145631068	0.01756313131315	0.027520022883295	0.0128578201342683	0.0173791970424683	0.135274828149333
ADAR	0.008875000000015	0.02792628726285	0.002020833333335	0.01846875	0.008002420033665	0.00958677057900833	0.01738520066005
CHRNB2	0.07765418719215	0.05079411764705	0.04389655172415	0.0578793103448	0.0581261106909167	0.0514822112753167	0.163127647058833
PMVK	0	0.11665	0.003785714285715	0.03115	0.058338477047205	0.06605	0.311932306940167
ADAM15	0.07199119623655	0.04669625603865	0.06062028548975	0.0648061465721	0.0839318172013667	0.0470390445295667	0.0492915532879833
FLAD1	0.1325850694445	0.08576190476185	0.05020833333335	0.00297381864623	0.0240416666666667	0.0220873559907833	0.592607388626667
ZBTB7B	0.21921118012405	0.1699992682925	0.0342592592593	0.0193275862069	0.0210355640999	0.05858817465575	0.0130244412223667
DCST1	0.40275	0.25	0	0.3125	0.2939675925925	0.24165	0.586111111111167
SHC1	0.3045	0.0608846153845	0.1514010989012	0.1840384615385	0.08041163003665	0.0144976190476167	0.0505119047619233
DCST2	0.40275	0.25	0	0.3125	0.2939675925925	0.24165	0.586111111111167
LENEP	0.4998833333335	0.6744634502925	0.4729153846155	0.06844886363635	0.208921052631667	0.267438530968	0.780923280423333
EFNA4	0.291451068376	0.10402029220795	0.09768685419045	0.08368510101005	0.0809585926466833	0.0960601668624833	0.04010078551815
LOC100505666	0.07199119623655	0.04669625603865	0.06062028548975	0.0648061465721	0.0839318172013667	0.0470390445295667	0.0492915532879833
PYGO2	0.008755555555555	0.0275	0.01807316561847	0.02159869281047	0.0353004732928433	0.0285271875751333	0.0896059506531167
CKS1B	0.3045	0.0608846153845	0.1514010989012	0.1840384615385	0.08041163003665	0.0144976190476167	0.0505119047619233
MIR4258	0.0417142857143	0.00592857142855	0.0167857142857	0.008500000000005	0.00977380952381667	0.0144976190476167	0.00926190476192333
MUC1	0.1931378205125	0.1933001576665	0.184520034843	0.06879347826085	0.07549526999855	0.0853516340065667	0.278663580068167
DPM3	0.15362745098055	0.2903658536585	0.0409892857143	0.09796190476185	0.054436507936505	0.0676233848118333	0.488114234449667
TRIM46	0.03073076923075	0.057753846153845	0.0044974012474	0.014729729729705	0.01970184695185	0.0274859667359667	0.0264808639344
THBS3	0.08075454545455	0.05488444444445	0.0613858401084	0.049972072072065	0.0730743509496	0.100890344474647	0.0877068616718
SLC50A1	0.05498300653595	0.0454835249042	0.02851785714285	0.02884962406015	0.0325929842925667	0.02638724948085	0.04536376573105
MTX1	0.08075454545455	0.05488444444445	0.0613858401084	0.049972072072065	0.0730743509496	0.100890344474647	0.0599027971044667
KRTCAP2	0.03073076923075	0.057753846153845	0.0044974012474	0.014729729729705	0.01970184695185	0.0274859667359667	0.0226401893312333
EFNA1	0.16817857142855	0.02421710526315	0.0256577266922	0.02370470383275	0.0205551674929667	0.0292438482180667	0.0223347067847
MIR92B	0.114819659443	0.04512	0.0735	0.0527421356421	0.0288653418109167	0.0478917894901933	0.10552659855145
RUSC1	0.0426543865226	0.02780292682925	0.02378462469735	0.02513406839245	0.0173528339472967	0.0216490376697	0.03643164125385
FAM189B	0.1612491039425	0.0884985587003	0.0372322661645	0.08322222222205	0.0576464607070833	0.0564834455667833	0.0636588101122667
GBA	0.00643034055727	0.02125760869565	0.0513475	0.02756410256412	0.0181903360057727	0.0121781090033067	0.0257447089946983
HCN3	0.03877142857145	0.011885714285695	0.01084285714285	0.01054285714288	0.013600449236285	0.0140816137566167	0.00960248806754
FDPS	0.1721632996635	0.267391025641	0.07637472283815	0.1817193181818	0.0428056397306667	0.0401391414141333	0.3958044305935
SCAMP3	0.013875	0.003225806451615	0.0277777777778	0.00758333333335	0.017400477258342	0.03789455839535	0.0631309462031
CLK2	0.406982183908	0.2664221357065	0.295038375973	0.2736379310345	0.308834573982833	0.256241009852333	0.642926743082
PKLR	0	0.1676	0.13288888888885	0.148588888889	0.194385185185167	0.197666666666667	0.666570370370333
MIR555	0.7825789473685	0.5853055555555	0.597821637427	0.506605263158	0.642428728070167	0.657245614035167	0.8014908120105
RUSC1-AS1	0.0426543865226	0.0259150819672	0.0246905940594	0.0162099107789	0.0175351607677233	0.0220974209220167	0.0188866755915167
POU5F1P4	NA	NA	NA	NA	NA	0.2	NA
ASH1L-AS1	0.02984541062805	0.001444444444445	0.01916666666665	0.00061111111111	0.00986772486772333	0.0272407407407483	0.01553133903134
YY1AP1	0.010634522992475	0.0062125	0.0140818181818	0.00353373015873	0.0153070059842067	0.015627355623105	0.152900130323833
DAP3	0.010634522992475	0.0062125	0.0140818181818	0.00353373015873	0.0175219598273917	0.0179642850205383	0.166561773737667
GON4L	0.07952786377685	0.02809782608695	0.017	0.01498936170215	0.0252416312057	0.017832436456545	0.175430925926
RIT1	0.7521	0.2433260869565	0.452009090909	0.4109636363635	0.435235714285833	0.5034944444445	0.0775055021367633
SNORA80E	NA	NA	NA	NA	NA	NA	NA
RXFP4	0.0339	0.2512	0.28145	0.0307	0.0943738095238167	0.105583333333333	0.680907051282
ARHGEF2	0.6803354166665	0.434556048387	0.186754147813	0.440238095238	0.420305037079	0.278632199621	0.0337487470733333
KIAA0907	0.1944444444445	0.1418843700157	0.111247947455	0.07997419171865	0.04993787529285	0.0453290764790833	0.403179401993333
SCARNA4	0.4719375	0.253778409091	0.3515	0.2882670454545	0.340939393939167	0.334641666666667	0.771168956043833
MIR6738	0.8831363636365	0.871090909091	0.5555454545455	0.619318181818	0.608151515151667	0.540075757575833	0.862974521801667
UBQLN4	0.0374742857143	0.03665356182795	0.032648411371245	0.0195579710145	0.0198230716495017	0.0389583647836167	0.02987275438935
MEX3A	0.163618872549	0.06600699300695	0.0427432748538	0.012185347985365	0.0499417932046333	0.0340992078678717	0.0260795580485333
LAMTOR2	0.0374742857143	0.03665356182795	0.032648411371245	0.0195579710145	0.0198230716495017	0.0389583647836167	0.0264073463039133
RAB25	0.4515	0.2674615384615	0.1743076923075	0.1269615384615	0.173021652421833	0.192881766382	0.6497173621585
SSR2	0.2225	0.09108333333335	0.093375	0.027125	0.0690138888888333	0.104527777777833	0.6596706349205
PMF1-BGLAP	0.130133201581	0.0466181818182	0.0701363636364	0.0424878787879	0.0467486772486667	0.0330777457110833	0.135202387060167
PMF1	0.130133201581	0.0466181818182	0.0701363636364	0.0424878787879	0.0467486772486667	0.0330777457110833	0.135202387060167
BGLAP	0	0.2916666666665	0.102925	0.321181818182	0.204614433811833	0.10277272727275	0.783606149496167
SEMA4A	0.175	0.2426145833335	0.10593055555555	0.1044444444442	0.145510416666667	0.0428657407407333	0.392123569794
PAQR6	NA	NA	NA	NA	NA	NA	0.379166666666617
SLC25A44	0.3984	0.2425750830565	0.2238444444445	0.1440996336995	0.2177192918195	0.164714786967167	0.496807373107167
TMEM79	0.05072727272725	0.04627424242425	0.04507575757575	0.0713576923077	0.0530212948942	0.0493025011687833	0.0554141639341167
TSACC	0.150272727273	0.1666917613635	0.1404772727275	0.0415207792208	0.0841321022727333	0.0649400574821833	0.134428742220333
RHBG	0.03229166666665	0.02258333333335	0.015270833333335	0.031359375	0.0168333333333283	0.0209895833333433	0.0824385988854333
CCT3	0.1494	0.1828485714285	0.15488	0.0500394736842	0.0847742232028167	0.0679184745704	0.172170261248167
C1orf85	0.4419	0.36125	0.12275	0.1083	0.124430952381	0.156733333333333	0.771050000000167
VHLL	0.201875	0.6061025641025	0.1785833333335	0.0640237068965	0.203492792871167	0.0724559181717833	0.797476010101167
C1orf61	NA	NA	NA	NA	0	NA	0.0307777777777167
MEF2D	NA	NA	0.25	0.25	0.288916666666667	0.15625	0.182375
MIR9-1	0.0459107782898	0.0521076112412	0.0383721033868	0.03915573770495	0.0344506958551833	0.0465110425466333	0.0273840752627167
BCAN	0.0602227272727	0.06103440860215	0.04094462365595	0.0533494623656	0.0578869474313	0.04583272560095	0.04477530241935
GPATCH4	0.0359809027778	0.02636363636365	0.03734722222225	0.03254166666665	0.0268425925925833	0.016527777777785	0.0338425925926
HAPLN2	0.233	0.09511111111105	0.386920634921	0.093	0.204209656084667	0.113968833943783	0.6573400735295
TTC24	0.375	0.625	0.125	NA	0.1442857142858	0.22777777777775	0.5895794612795
APOA1BP	0.01336363636365	0.036756097561	0.001727272727275	0.01165151515152	0.00208952020202	0.00199532828283	0.0633912195551667
CRABP2	0.0097954545454725	0.00500357142857	0.011455194805209	0.009371212121195	0.00991529581530167	0.0243136243386433	0.008677645127865
RRNAD1	0	0.075330821206	0.09084	0.0435394736842	0.0186099726775967	0.07814136068635	0.0905361689814833
HDGF	0.0834738095238	0.09468290441175	0.03884237901405	0.08705726788455	0.0957783148467	0.0866491128812667	0.1767856864845
MRPL24	0.2083333333335	0.05083333333335	0.01666666666665	0.03353333333335	0.025831944444455	0.0614444444444667	0.0215760683760833
NES	0.010830882352965	0.006030691708655	0.01756148310385	0.011018339768335	0.00798690284333167	0.011043477390955	0.0516343103687667
ISG20L2	0	0.075330821206	0.09084	0.0435394736842	0.0186099726775967	0.07814136068635	0.0905361689814833
SH2D2A	0.0205909090909	0.338088888889	0.02083333333335	0.186419191919	0.0692559523809833	0.0684591750842	0.552918518518333
PEAR1	0.0951597222224	0.1193296551724	0.0550104166667	0.0600376059322	0.04085677198045	0.0525261671416833	0.101978798454267
NTRK1	0.0119210526316	0.14413055555565	0.00757575757575	0.060971875	0.03115601770604	0.03306646675085	0.23694498372
INSRR	0.0235515873016	0.007653061224485	0.0061224489796	0.01521428571425	0.02008907216295	0.009690476190475	0.0100971294401883
MIR765	NA	0.622333333333	0.666666666667	0.5513333333335	0.555555555555667	0.600000000000167	0.4286666666665
ARHGEF11	NA	0.01	0.0312966101695	0	0.00450297619047667	0.00444666666666667	0.0105621774625067
ETV3	0.0123886554621705	0.010690476190485	0.001797297297295	0.01972680995474	0.0039253159597155	0.0202292840008383	0.010349293460725
CYCSP52	NA	NA	NA	NA	NA	NA	NA
ETV3L	0.377153409091	0.321940909091	0.121181818182	0.175765909091	0.123936666666717	0.121576010101117	0.694961538461667
FCRL5	NA	NA	NA	NA	NA	NA	NA
FCRL3	NA	NA	NA	NA	0	0.166666666666667	0.69075
FCRL2	0.25425	0.2585	0.040625	0.166625	0.141041666666667	0.207833333333333	0.722333333333333
FCRL1	NA	NA	NA	NA	NA	NA	NA
KIRREL	0.030590909090905	0.04848214285715	0.00892857142855	0.01705357142855	0.00465476190476167	0.0219307359307333	0.0137690886699467
CD1D	0.04019791666665	0.015114583333335	0.01355595930235	0.01477083333335	0.00878236373165	0.011934350775195	0.0519062821006833
LOC646268	NA	NA	NA	NA	NA	NA	NA
CD1E	NA	NA	NA	NA	NA	NA	NA
CD1A	NA	NA	NA	NA	NA	NA	0.574055555555667
CD1B	NA	NA	NA	NA	NA	NA	NA
CD1C	NA	NA	NA	NA	NA	NA	NA
OR10K2	NA	NA	NA	NA	NA	NA	NA
OR10T2	NA	NA	NA	NA	NA	NA	NA
OR10K1	NA	NA	NA	NA	NA	NA	NA
OR10R2	NA	NA	NA	NA	NA	NA	NA
OR6P1	NA	NA	NA	NA	NA	NA	NA
OR6Y1	NA	NA	NA	NA	NA	NA	NA
OR10Z1	NA	NA	NA	NA	NA	NA	NA
OR10X1	NA	NA	NA	0.5	0.281444444444667	0.0833333333335	0.5998333333335
OR6K3	NA	NA	NA	NA	NA	NA	NA
OR6K2	NA	NA	NA	NA	NA	NA	NA
OR6K6	NA	NA	NA	NA	0.3333333333335	NA	0.5502666666666
MNDA	NA	NA	NA	NA	NA	NA	NA
OR6N2	0.3645625	0.27275	0.09122596153846	0.0481875	0.0540416666666667	0.0241458333333333	0.7753295454545
OR6N1	NA	0	0.25	0	0.42173	0.2188125	0.6136279761905
PYHIN1	NA	NA	NA	NA	NA	NA	NA
AIM2	NA	NA	NA	NA	NA	NA	NA
ACKR1	0.272375	0.097625	0.13275	0.040125	0.140583333333333	0.053875	0.257833333333333
CADM3	0.01996666666665	0.02045945945945	0	0.05763988095235	0.0559450435030833	0.03636818191595	0.0512036787520333
CADM3-AS1	NA	NA	0	0.0666666666665	0.1935333333332	0.129611111111167	0.339388888888833
FCER1A	NA	NA	NA	NA	NA	NA	NA
OR10J3	NA	NA	NA	NA	NA	NA	NA
OR10J1	NA	NA	NA	NA	NA	NA	NA
OR10J5	NA	NA	NA	NA	NA	NA	NA
APCS	NA	NA	NA	NA	NA	NA	NA
CRP	NA	NA	NA	NA	NA	NA	NA
DUSP23	0.019205278592395	0.01187096774195	0.00862068965515	0.009727272727265	0.0156253502825933	0.0140918401310217	0.00986282089404833
C1orf204	0.0546402439024	0.04228658536585	0.005048500783175	0.02575642538685	0.00734756097561167	0.0293731154487983	0.0731896934638667
TAGLN2	0.2113103448275	0.0242068965517	0.02794950738915	0.008071428571445	0.012742687531995	0.00117769607843167	0.0444688880991333
SLAMF8	0.303125	0.3949166666665	0.262083333333	0.18875	0.183859126984	0.225175	0.7621375
CFAP45	0.221584126984	0.1822575757575	0.09624684873935	0.1465523504274	0.0790760184936833	0.0941656591412333	0.537742226528833
VSIG8	0.121	0.6275	0.0833333333335	0.04783333333335	0.0592777777776667	0.140722222222117	0.369444444444333
SLAMF9	NA	NA	NA	NA	NA	NA	NA
PIGM	0	0.01098	0.00164	0.00132	0.00434296296296333	0.00473222222222167	0.01183355825461
LINC01133	0.191625	0.3505	0.1808125	0.271925	0.0956666666666667	0.231279166666667	0.713013888888833
ATP1A4	NA	NA	NA	NA	NA	NA	NA
ATP1A2	0.1138333333335	0.4458333333335	0.02383333333335	0.0776	0.0672333333333333	0.0838333333333333	0.295333333333333
KCNJ9	NA	NA	NA	NA	NA	NA	NA
IGSF8	0.05577777777775	0.0595378250591	0.0666475177305	0.03592624113475	0.0406296296296167	0.0510908699397	0.04089103881865
PEX19	0.27290909090925	0.07295	0.03	0.00835714285715	0.0439211538461667	0.0101966666666667	0.512078614672333
PEA15	0.0526466666665	0.02491860465115	0.0500925925926	0.02798148148145	0.0177091358024667	0.1116797488776	0.04077997497085
DCAF8	0.005	0.037375	0.003333333333335	0.012016666666665	0.00785180076627667	0.0249252810709783	0.2140604612365
SUMO1P3	NA	NA	NA	NA	NA	1	0.675
LOC729867	NA	NA	NA	NA	NA	NA	NA
NHLH1	0.138999999999835	0.331333333333	0.2315	0.0781666666665	0.117944444444333	0.160277777777833	0.4454444444445
NCSTN	0.00761538461541	0.001576923076925	0.0256153846154	0.0095769230769	0.00715384615384833	0.01353205128204	0.00723873348873333
VANGL2	0.04316666666665	0.013391875	0.0250056818182	0.0252570564516	0.0219855105803633	0.012016767681825	0.00913567362427667
CD84	NA	NA	NA	NA	NA	NA	NA
SLAMF6	NA	NA	NA	NA	NA	NA	NA
CD48	0	0.04166666666665	0.0555	0.275	0.03611111111105	0.0919444444444333	0.487388888889
SLAMF1	NA	NA	NA	NA	0.25	NA	0.488791666666667
SLAMF7	NA	NA	NA	NA	NA	NA	NA
LY9	NA	NA	NA	NA	NA	NA	0.666666666667
ITLN2	0.666666666667	NA	NA	NA	NA	0	0.625
ITLN1	NA	NA	NA	NA	NA	NA	NA
LOC101928372	0.3603424369745	0.3925357142855	0.2257708333335	0.12458333333335	0.1055484848485	0.1312045454545	0.817488720538667
F11R	0.0658181818182	0.00904545454545	0.0617727272727	0.02568181818185	0.0197878787878867	0.023863636363615	0.345279118104333
TSTD1	0.0976375	0.090436309524	0.057275	0.0993	0.0303943089430833	0.0979040650406	0.0578445748438667
ARHGAP30	0.0793333333335	0.2095202020201	0.035	0.091625	0.1323143939394	0.189770833333333	0.687233699633667
USF1	0.00573076923075	0.007660714285715	0.1875	0.019681318681305	0.0145538893019917	0.0213787471926433	0.0778267268446
KLHDC9	0.05091379310345	0.035597826087	0.02896739130435	0.0225543478261	0.0225234946279033	0.0206084026292783	0.0261037080799167
PVRL4	0.03516666666665	0.4257291666665	0.0051875	0.0194375	0.0270208333333333	0.0718888888888333	0.524520833333333
NR1I3	NA	0	0.909090909091	0.05	0.143409090909167	0.0635303030303333	0.857621212121167
B4GALT3	0.153632730015	0.0896241450066	0.0799685362517	0.0450581395349	0.0433062015503833	0.0294499422728167	0.138455365622
USP21	0.2117647058825	0.08176470588255	0.05080462184875	0.12488569518705	0.0682806555276833	0.0738010941128333	0.3255733447195
ADAMTS4	0.05117708333335	0.150023809524	0.15233333333355	0.1219761904764	0.1084047619047	0.0925873015872	0.278595238095167
NDUFS2	0.05117708333335	0.150023809524	0.15233333333355	0.1219761904764	0.1084047619047	0.0925873015872	0.278595238095167
NIT1	NA	0.0125	0.06529166666685	0	0.007246794871805	0.01156944444445	0.22778107658165
MIR5187	0.08091666666665	0.01922727272725	0.0303181818182	0.0128076923077	0.02294545454545	0.0399848484848167	0.153947368421
[truncated: 23,729 more rows]
