# Supplementary material for: Unique molecular events during reprogramming of human somatic cells to induced pluripotent stem cells (iPSCs) at naïve state
Source: eLife. 2018 Jan 30;7:e29518. doi: 10.7554/eLife.29518 (PMC5807049; doi:10.7554/eLife.29518)
Supplement: Source data 1. — The Source Data files include the source R code for Figures 2–6. The R scripts use the data in the ‘Expression Data’ folder with the relative path. The ‘Expression Data’ folder contains the non-redundant related gene expression, methylation and histone modification tables for the main figures and figure supplements. [file elife-29518-data1.zip › Source Data/Expression data/develop_repeats_fpkm.txt]

Oocyte_r1	Oocyte_r2	Oocyte_r3	Zygote_r1	Zygote_r2	Zygote_r3	cell2_r1_c1	cell2_r1_c2	cell2_r2_c1	cell2_r2_c2	cell2_r3_c1	cell2_r3_c2	cell4_r1_c1	cell4_r1_c2	cell4_r1_c3	cell4_r1_c4	cell4_r2_c1	cell4_r2_c2	cell4_r2_c3	cell4_r2_c4	cell4_r3_c1	cell4_r3_c2	cell4_r3_c3	cell4_r3_c4	cell8_r1_c2	cell8_r1_c3	cell8_r1_c4	cell8_r2_c1	cell8_r2_c2	cell8_r2_c3	cell8_r2_c4	cell8_r2_c5	cell8_r2_c6	cell8_r2_c7	cell8_r2_c8	cell8_r3_c1	cell8_r3_c2	cell8_r3_c3	cell8_r3_c4	cell8_r3_c5	cell8_r3_c6	cell8_r3_c7	cell8_r3_c8	Morulae_r1_c1	Morulae_r1_c2	Morulae_r1_c3	Morulae_r1_c4	Morulae_r1_c5	Morulae_r1_c6	Morulae_r1_c7
(A)n	0.021596491067277	0.0180050515047407	0.0180307497046883	0.0242822800056038	0.0227302965570648	0.0150895868443621	0.0251806930730884	0.0243244156185899	0.0203941057920941	0.0208927093130277	0.0226485585751004	0.0243364754853195	0.010295814933608	0.0121220943437444	0.0270905361198904	0.0124430692708217	0.0080492737111705	0.00864620057076268	0.00911619636506825	0.00694222417330787	0.00931919872836082	0.00948683063806131	0.00840756080722777	0.00924661293704405	0.0111359608965434	0.0210249714004132	0.00702980167130324	0.0204565943401463	0.0110247840566409	0.0118035209452505	0.00761845400439918	0.00451886456242293	0.00438747793736439	0.0130130460409206	0.0126255946821859	0.0108499725689324	0.0103078663254334	0.0106581728395488	0.010533956803331	0.00869907559813559	0.00910877007733575	0.0105027991454178	0.0121959174117805	0.00530657600620099	0.00789355786960248	0.00443487977226257	0.0143471995426334	0.0105549223088706	0.00672892708873683
(AAATG)n	2.30013258398594e-05	4.93794463344776e-05	2.37232935509622e-05	4.14882158792552e-05	4.61123207262229e-06	2.21470435524617e-05	8.93280547180946e-06	2.04186146168962e-05	4.00592469309673e-05	5.48269931880614e-05	2.17711549912103e-05	5.12378147934277e-06	0	0.000282597802485067	1.92159797503439e-05	0.0002681320248199	1.04478796412651e-05	8.14321755505267e-05	3.43810461017471e-05	2.41125783103754e-06	5.62035724446644e-06	2.01162809334055e-05	0	1.04094394192674e-05	0.0002502272683973	0.000158024932603134	0.000578643224064534	0.000280011545490728	5.59864548269133e-05	0.000160815505271715	2.84910217049027e-05	0.00057777369060669	0.000248086917060862	0.000199076909771518	0.000196513565329324	4.10528342808169e-05	0.000530948635505073	2.93946607292306e-05	4.33999396336395e-05	0.000127318431973894	9.57138065560593e-06	9.03559692513637e-06	7.35624673974938e-05	0.000251533271065135	0	0.000424438766896218	7.75866929198456e-05	8.94244807383457e-05	3.59732528725472e-05
(AACTG)n	0	0	0	0	0	0	0	0	0	0	0	0	0	0	0	0	0	0	0	0	0	0	0	0	0	0	0	0	0	0	0	0	0	0	0	0	0	0	0	0	0	0	0	0	0	0	0	0	0
(AAGTG)n	0	0	0	0	0	0	0	0	0.000112773983904598	0	0	0	0	0	0	0	0	0	0	0	0	0	0	0	0	0	0	0	0	0	0	0	0	0	0	0.000462284443878955	0	0	0	0	0	0	0	0	0	0	0	0	0
(AATAG)n	0.000261780037751784	0.000343439348698597	0.000149998229681894	0.00041971635489347	0.000291560126784191	7.0015938520946e-05	0.000150614838139095	0.000129103323638932	0.000311738586400905	0.000328416133521899	0.000157320228012376	0.000178182250386104	0.000331580285755555	0	0	0.000756853493818661	0	0	0.000197623029288807	6.09838436109667e-05	0.000248755740650903	0.000436085899597251	0	1.64542655251141e-05	0	5.70950839282583e-05	0	3.47149795000821e-05	0	0	0	0	8.87892521293904e-05	0.000145237895722723	0	0.000199669138633997	0	0	0	0	0	0	0	0	0	0	0	0	0
(AATTG)n	0.000284687922258968	7.63963133969638e-05	9.17574164689474e-05	0.000256750286029792	7.13416525936651e-05	0	9.21346102473383e-05	0.000180515462803001	4.76744414958946e-05	0.000133933207090056	9.62364536657183e-05	0.000118907170309883	0	0	0.000396394348988337	0	0	0.000173773767350981	0.000338493728853596	0	8.69541085055377e-05	0.000266763918417169	0.000120559680512526	0.000201309161805499	0	0	0	0	0	0	0	0.00041256449066299	0	0	0	0	0	0	0	0	0	0	0	0	0	8.41873088455436e-05	0	0	0
(ACATG)n	0.000511598590632513	0.000732202868849552	0.000219856955752843	0.000307595497167714	0.000170939409164035	0.000410497940676737	0.000220760737474662	0.000540659023072191	0	0	0.00023058903083387	0	0	0	0	0	0	0	0	0	0.000104173953027	0	0.00115547648850769	9.64700646180282e-05	0	0	0.000168901057860295	0	0	0	0	0.000164755388827496	0.000173521467270097	0.000283839453139015	0	0	0	0	0.00160884551501444	0	0.000354813231775369	0	0.000129856057015078	0	0	0.000201718467542833	0	0	0
(ACCG)n	0	0	0	0	0	0	0	0	0	0	0	0	0	0	0	0	0	0	0	0	0	0	0	0	0	0	0	0	0	0	0	0	0	0	0	0	0	0	0	0	0	0	0	0	0	0	0	0	0
(ACCTG)n	0.000219010459674332	0	0.000282355974920679	0	0	0	0	0.000138870571582756	0	0	0	0	0	0	0	0	0	0.000802105105792134	0.00178562245338354	0	0	0	0	0	0	0	0	0	0	0	0	0	0	0	0	0	0	0	0	0	0	0	0	0	0	0	0	0	0
(ACGTG)n	0	0	0	0	0	0	0	0	0.000533678459265067	0	0	0	0	0	0	0	0	0	0	0	0.000730037938535666	0	0	0.000676050059134214	0	0	0	0	0	0	0	0	0	0	0	0	0	0	0	0	0	0	0	0	0	0	0	0	0
(ACTAG)n	0	0	0	0.000633703686294596	0	0	0	0	0	0	0	0	0	0	0	0	0	0	0	0	0	0	0	0	0	0	0	0	0	0	0.00290120380740433	0	0	0	0	0	0	0	0	0	0	0	0	0	0	0	0	0	0
(ACTG)n	0	0	0.000133976508469723	0.000281163977212529	0.000208334233695297	0.000333532504578155	6.72636276454807e-05	0.000197680190565251	0	0.000130372047983359	0	0.000115745539511959	0.000627169316698648	0.000225312233888199	7.23477361535114e-05	0	0	0	0	0	0.000317407799363333	0.000129835457269112	8.80155832567481e-05	0.000352721769983068	0.000339156035026276	0.000611959222056115	0.000205849971236785	0.000248055820652418	0	0.000726560158531606	0.00107268062718133	0	0	0	0	0.000285347090829769	0.000405204688715016	9.48602087454533e-05	0.000140056977391583	7.98918438681333e-05	0.000216216211078452	0.000408225856285603	0.000316526917475987	0	0	0	0	0	0
(ACTTG)n	0	0	0	0	0	0	0	0	0	0	0	0	0	0	0	0	0	0	0	0.000337448245983058	0	0	0	0	0	0	0	0	0	0	0	0	0	0	0	0	0	0	0	0	0	0	0	0	0	0	0	0	0
(AGATG)n	0	0	3.41339189917192e-05	2.38778885721121e-05	0	4.24879392007322e-05	3.42742357352724e-05	5.03640502957784e-05	1.77349754016564e-05	0.000116254568910412	5.37001929634917e-05	4.42336747816528e-05	0.000585886824097812	0	0	0	0	1.61610361481014e-05	5.39658246923153e-05	0	0	0	0	4.49324156179913e-05	0.000201620103159827	0.000103941438443141	7.86682641931072e-05	3.15992608864245e-05	0	3.08516095809103e-05	5.46585279022535e-05	0.000281370302070856	0.000296341066650545	4.40675295758784e-05	0.000273000686520559	0	0	0	0	0	0	0	0	7.82518965652594e-05	0	0.00025054260600174	0	0	0
(AGCTG)n	0	0.000145330185833207	0.000174551909562917	0.000366315779410257	0.000542858426961609	0.000325908266906598	0.000175269452589161	0.000257548544442952	0	8.4927910829481e-05	0.000183072468726266	0.000226199411851761	0	0	0	0	0	0.000165286600747532	0.000551934148168952	0	8.2707241921525e-05	0.000845783609908732	0.0012613865769949	0.000689317767698846	0	0	0	0	0	0.000631068160294624	0	0	0	0	0	0.000371765768204173	0	0	0	0	0	0	0	0	0	0	0	0	0
(AGGGGG)n	0.000699521237755725	0.000469293211346753	0.000676385506968274	0.000512585323668508	0.000569715962560242	0.00119272818521082	0.000820658884375777	0.00119205074538227	0.000761431487466477	0.00117925394950698	0.00130057128726118	0.000925214128960712	0.00143655667786517	0.00031597149896175	0.000426125352479	0.000227524789327137	0.00121636049144156	0.000800603252648637	0.000891139536363813	0.00148954992348636	0.000774515260730767	0.00139289341097774	0.00118493340028442	0.000840899943926699	0.000475622823136853	0.000472006859760071	0.00090933624410454	0.000521799691866422	0.000576425427082437	0.000611344439887893	0.000541546901108457	0.00105597217381875	0.000444862756360035	0.00261967912388709	0.00103041595718877	0.00111045144518252	0.00102284565381238	0.000877993192337652	0.000294617910817237	0.000571394107872662	0.00087932493274975	0.000644044933499701	0.000133166516771908	0.00151830713393608	0.00110441619558853	0.000465437109323951	0.000663632743638832	0.000637405411369697	0.000927968698691497
(AGGTG)n	0.000215304436088801	6.60310622429933e-05	0.000118962016791993	0.000166436311163805	0.000246648818167581	0	3.98170141559325e-05	0.000390058997291924	8.24121969723337e-05	1.92935835525075e-05	8.3179344388345e-05	5.13870788703667e-05	0	0.00142266255453087	0.000149893014604403	0	0.000192102460214249	3.75491497493126e-05	0.000167181593568385	0.000241828221675467	0.000112734605160437	7.68566968655539e-05	0.000208404919398489	0	0	0.00033206440645599	0	0	0.000280747762317905	3.58408859909957e-05	0	2.97157353443046e-05	0.000187780856261489	0	0	0	2.3986278158609e-05	0.000168458812288258	0	0.00018916937962413	0	0	0	0	0	0	0	2.98949962585862e-05	0
(AGTAG)n	0	0	0	0	0	0	0	0	0	0	0	0	0	0	0	0	0	0	0	0	0	0	0	0	0	0	0	0	0	0	0	0	0	0	0	0	0	0	0	0	0	0	0	0	0	0	0	0	0
(AGTTG)n	0	0	0	0	0.000195799323238084	0	0	0	0	0	0	0	0	0	0	0	0	0	0	0.00010238535906114	0	0	0	0	0	0	0	0	0	0	0	0	0	0	0	0	0	0	0	0	0	0	0	0	0	0	0	0	0
(ATAAG)n	0	0	0	0	0	0	0	0	0	8.90591094853585e-05	0	0	0	0	9.88436563631464e-05	0	0	0	0	0	0	0	0	0	0	0	0	0	0	0	0	0	0	0	0	0	0	0	0	0	0	0	0	0	0	0	0	0	0
(ATAGG)n	0	0	0	0	0	0	0	9.81012294667175e-05	0	0	0	0	0	0	0	0	0	0	0	0	0	0	0	0	0	0.000151846150834685	0	0	0	0	0.00159699292150697	0	0	0.0015450587969035	0.00205108313955322	0	0	0	0	0	0	0.00121552265668731	0	0	0	0	0	0	0
(ATATG)n	0	0	0	0	0	0	0	0	0	0	0	0	0	0	0	0.000536083689589653	0	0	0	0	0	0	0	0	0	0	0.000255063954349135	0	0	0	0	0.00104497436741695	0	0.000471500508395852	0.000113804053047239	0	0	0	0	0	0	0	0	0	0	6.09245562443783e-05	0	0	0
(ATCG)n	0	0	0	0	0	0	0	0	0	0	0	0	0	0	0	0	0	0	0	0	0	0	0	0	0	0	0	0	0	0	0	0	0	0	0	0	0	0	0	0	0	0	0	0	0	0	0	0	0
(ATCTG)n	0	0	0	0	0	0	0	0	0	0	0	0	0	0	0	0	0	0	0	0	0	0	0	0	0	0	0	0	0	0	0	0	0	0	0	0	0	0	0	0	0	0	0	0	0	0	0	0	0
(ATG)n	0.0117745710716956	0.0102943068905822	0.0110835555262526	0.00474406452227181	0.00552586959157104	0.00594472800133909	0.00808486160543425	0.00884058780945751	0.00731186092345466	0.00776456929449396	0.0082537165516814	0.00795399022056924	0.00730872437694014	0.00742487949877882	0.00458104096884858	0.00811401132422031	0.00602952152049043	0.00725085700572245	0.00635374385376002	0.00712961838912582	0.00805100742683958	0.00889653158433748	0.00774613275662743	0.00737024247360732	0.00335234033026612	0.00243730491117115	0.00404946019469069	0.00401185812430619	0.00479502321726384	0.00398408341009058	0.00434496065141012	0.00421782254932736	0.00386148087032858	0.00332493099885792	0.00457960648849965	0.00366749440765599	0.00361215976569456	0.00471404523929212	0.00428070992964458	0.00485410441625733	0.00543139036540859	0.00386168423021479	0.00403271951573466	0.00371038113856394	0.00331460273871287	0.00231751400959608	0.00418137494517141	0.00315244575912402	0.0036815304163791
(ATGGTG)n	0.000365411042636696	0.000718174567021814	0.00069669828806725	0.000635895540346887	0.000531367095220992	0.000813525533388181	0.000599624790495775	0.000744052417509725	0.00117903307221358	0.000897482681420068	0.000883807329777969	0.000673548570828176	0.000983589632289427	0.00148038058101388	0.000566120422076913	0.00208377448010866	0.000803602568605638	0.000933028568889131	0.000923146826866239	0.00118965954492415	0.00104378839065506	0.000925939460467326	0.00140795534991228	0.0011645758902685	0.000419919794130108	0.000176793407558796	0.000458764826538136	0.000362408376359928	0.0002557633164716	0.000383819549781091	0.000499373025648843	0.000586728075098799	0.000816945422712115	0.00107077447140439	0.000849088605210773	0.000413357772637798	0.001155909236935	0.000211408954536217	0.000509822358013223	0.000383796462632507	0.000392632704767815	0.000136468076499138	0.000133246669558368	0.000319435704925987	0.000336842854141895	0.000243512290421325	0.000585910750137896	0.000250113358830101	0.000304717918452105
(ATGTG)n	0	0	0	0	0	0	0	0	0	0	6.94733369810915e-05	0	0	0	0	0	0	0	0	0.000161584476622558	0	0	0	0	0	0	0	0	0	0	0	0	0	0	0	0	0	0	0	0	0	0	0	0	0	0	0	0	0
(ATTAG)n	0	0	0	0	0	0	0	0	0	0	0	0	0	0	0.00159559533199636	0	0	0	0	0	0.000466685326480015	0	0	0	0	0	0	0	0	0	0.000788582242952184	0	0.00336852915489098	0.000423854216935777	0	0	0.00158872871910948	0.000464910519707163	0.000171605046543966	0.000978876157461482	0.0001766128502685	0	0	0	0	0	0.000644239672690774	0	0
(ATTCG)n	0	0	0	0	0	0	0	0	0	0	0	0	0	0	0	0	0	0	0	0	0	0	0	0	0	0	0	0	0	0	0	0	0.0111908772369845	0	0	0	0	0	0	0	0	0	0	0	0	0	0	0	0
(ATTG)n	0.000466766042180921	0.000468704266989259	0.00052412327844651	0.000774023788259828	0.000875386140976932	0.000833620321989366	0.000555515486710793	0.000649219922149384	0.000584981477819417	0.000566691595475287	0.000956898726168728	0.000771441724308725	0.000343290859339779	0.000946724901807312	0.000838602132160345	0.000407463491267421	0.000675382734526061	0.000312486780798186	0.000583117332433061	0.000552454333267403	0.000561071816451965	0.000517329250683759	0.00104571768515986	0.00109026485727041	0.00113023412208186	0.000384224992379908	0.000596515640855803	0.000305498707493481	0.000137435499321201	0.000561450323563709	0.000543975713888312	0.001032826688493	0.00042898362741774	0.0017793467305411	0.000909354221295966	0.00162275942228745	0.000786720178713787	0.00032986508303032	0.000821865597912351	0.000995501514421542	0.00307012004716743	0.00110902876321638	0.000619135128982605	0.00206933763524864	0.000172888745625252	0.00122892173529815	0.000838022875825538	0.000687826624482708	0.000100922410322918
(ATTTG)n	0	0.00103328840371475	0.0012410530060467	0.00144693442113777	0.00160820374372083	0.00231718710699131	0.00207692448575528	0.00284846149153467	0.00429876306511608	0.00140894147204849	0.0013016336412821	0.00142956753029358	0.000645511477828312	0.0106674783716074	0.00156373589971548	0	0.00874507405660313	0.00587588624010517	0.00152608430608942	0.0043729154836219	0.00294021622179798	0.00160359141937875	0.00190238333070902	0.00108911235742129	0.00139629989895948	0	0	0	0	0	0	0	0.00522398666792004	0.000534074235293283	0	0	0	0	0	0.00123342534851383	0.00489587250046633	0	0	0	0.000368439440994195	0	0.00216471794178267	0	0
(C)n	0.000816539333177202	0.00065735765293487	0.000394766692575717	0.0025774309984598	0.0023531470784047	0.00196553149806212	0.00218014218548447	0.00258876411854337	0.00170924254354397	0.00294511946861669	0.00200117783652394	0.0021031322585464	0.00533860131427881	0.00118025023122605	0.000852701024765596	0.00201845242997094	0.00417258240965698	0.00454804922628539	0.00589453545262033	0.00508243125695903	0.00423981683738669	0.00286923700079664	0.00449524645999798	0.00548523467616294	0.00222074597245405	0.00210368698947232	0.00394253915153385	0.00511633896928043	0.00310546925164246	0.0020219007953488	0.00316069278278078	0.00216940854959137	0.00311568471829966	0.00271813975299231	0.00150348394224143	0.00161150585097649	0.00135314386197186	0.000931696939292095	0.00226975659410001	0.00141242547642862	0.000849451987303506	0.000300713111855308	0.00186531632672634	0.00437417313878619	0.00550825636364623	0.00712322577718505	0.00619717839823055	0.00466260415251224	0.00684127704139213
(CA)n	0.00124789502894296	0.00118713216430144	0.00118011715905825	0.00141274797636158	0.00128414257791146	0.00109198871147382	0.00139304430300458	0.00132851307115028	0.00128907231003524	0.00127873610052908	0.00135855731037331	0.00136409411039478	0.00114200804125791	0.0010823331962506	0.000597433455848657	0.000963210796474451	0.000792981128379243	0.000836494543662391	0.00081121553622621	0.000858747197964524	0.000869658014622312	0.000918038864094628	0.000923357048241368	0.000850907084973686	0.000352972745371117	0.000274713639216034	0.000405172585096742	0.000327281835540969	0.000325220813735238	0.00032395204693249	0.000429163236998035	0.00058282594744744	0.000568396857966677	0.000672765868952329	0.000675573055298798	0.000474059901678077	0.000488253242738315	0.000534933038303421	0.00053119416976766	0.000586776857509645	0.000502935024206202	0.000423094290892	0.000537169984891885	0.000388002956185848	0.000308229309082413	0.000443454763287893	0.00047694920129043	0.000410109896114692	0.000366021775971908
(CAA)n	0.00177767616573496	0.00155666118676404	0.00185277375379037	0.000826926705512582	0.00106352136071764	0.000837808740085898	0.00083208853341881	0.0010358304039167	0.000993982627902775	0.000909680130822503	0.000962751634796827	0.000932673887048346	0.000831932970592992	0.00060045297813892	0.000582324394179868	0.00104782586570725	0.000600292331989695	0.000890920230563974	0.000739938397335035	0.000809177462330536	0.00097734122669365	0.000688511383854848	0.000817789984129801	0.000877542299570053	0.000339959576985009	0.000418734355803823	0.000422559798062003	0.000348398710783055	0.000428900289587867	0.000586550113639311	0.000672174751861596	0.00151316415933209	0.000875854574712765	0.000931247048722376	0.00120178617815689	0.000813110711380067	0.000773415446794287	0.00072765612516225	0.00101508672565146	0.000821430959332902	0.000494452398470823	0.000994192074676891	0.000846388231905106	0.000741096371624442	0.000541450487723238	0.000540077949569119	0.00087893876397811	0.000662024395441069	0.000501694212013468
(CAAA)n	0.000704900973770996	0.000847352526259716	0.000924726650132007	0.00107441419159536	0.000937976529011501	0.000792171404275477	0.00110596221815243	0.00100763153045862	0.000871180059415606	0.000972249676194927	0.000805434830598472	0.000731171365015188	0.000587403727430669	0.000735861263999053	0.000652892706611521	0.000840941657075842	0.000462257965698134	0.000435304620540911	0.000595161007241362	0.000547735322775053	0.000484745508435995	0.00072618603781134	0.000555126763341538	0.000455893338762139	0.000562804408463702	0.000430879975492754	0.000579755169069464	0.000432949825407491	0.000455698242924947	0.000365064322178122	0.000382955593084592	0.000764653661687533	0.00062497607927231	0.000854212708422899	0.00117192813413857	0.000442856751317621	0.000551320386813207	0.000532446511522521	0.000347232395875048	0.000396139298075046	0.000556060535568399	0.000416978067410593	0.000597972355924914	0.000531506138130498	0.000478060144074736	0.000848435484435356	0.000794314670297683	0.000590972926873828	0.000485828809039856
(CAAAA)n	0.0024089178031332	0.00276428223080407	0.00236128860214254	0.00195181996615626	0.00178608228242061	0.00151255088653387	0.00205667756896809	0.00200508278234624	0.00169685165738814	0.00181686237433783	0.00195047882385667	0.00179296272672276	0.00151150993055529	0.00172023498707452	0.00109541753195774	0.00120189400695103	0.00110614210469244	0.00107479649160992	0.00114438163639453	0.00109329401817239	0.00124263655103131	0.00129105253950106	0.00129378245316065	0.0012545671456942	0.00140806229631204	0.00113897667612349	0.00191248084889268	0.00103136589836062	0.0013902389370346	0.00106934162512307	0.00140114697052877	0.00130957150024296	0.00147651661624613	0.00144149889870515	0.00160804876802294	0.00277573969227071	0.00239891802666717	0.00188653417139471	0.00235765768946323	0.00247219852071253	0.0022991695400337	0.00289896331439952	0.00195370091108273	0.00121063468121381	0.000849555127300339	0.00086840084230239	0.00109147673728466	0.00102387420191008	0.00120669826580733
(CAAAAA)n	0.00565150284232028	0.00748744584813339	0.00725913029606788	0.00792378684617099	0.0077631150789845	0.00599164137817401	0.00679784602295141	0.00726325551882135	0.00682118130842403	0.00558016548295897	0.0080663229445609	0.00728839035139115	0.00342480442601578	0.00426217325573617	0.00356657452111802	0.00297923880474133	0.00253439632216218	0.00277891089351547	0.00278029247021194	0.00288821388298176	0.0029856447453187	0.00385408054091975	0.00342596348692696	0.00300462808139208	0.0058066029621086	0.0037491926629859	0.00550931677733723	0.00317268389256536	0.0068143443271215	0.0050732623362149	0.00655741679762096	0.0023761267117136	0.00245463118212136	0.00315292356269231	0.00345326478660401	0.00600970374741808	0.00580701599997631	0.00520660029689976	0.00664353637369134	0.00569249357766905	0.00453649749862201	0.00560158177134692	0.00687358679948969	0.00331361364364156	0.00420598189605496	0.00234594043190157	0.00423629121416302	0.00432317370646444	0.00315669599520587
(CAAAC)n	0.00146507884072777	0.000935072539269125	0.0012762372203237	0.00392820234447159	0.00341343657120147	0.00381260805846383	0.00315244950839437	0.0037661351202785	0.00310328524375931	0.00305507830130481	0.00425654236280993	0.00445439144434616	0.0033721645347095	0.000915748548830233	0.00234318519056543	0.00255522269664741	0.00222576736481735	0.000531737300761235	0.00123754397271416	0.00286417232212101	0.00164482328129246	0.00153361994406148	0.00157623211304059	0.00221757823988898	0.000603071871309006	0.000310902319788836	0.000980445744166857	0.000803398635933808	0.000522061275793551	0.00106123339269999	0.00155316206960441	0.00221880333192677	0.00108784786290123	6.59058474546629e-05	0.00268305005523607	0.000353361762329729	0.00148220555688377	0.000361448825652842	0.00152094094474083	0.00109589182543666	0.000411927701904616	0.00132215440552923	0.000542732594151201	0.000789957795501529	0.000545594121336564	0.000702567581971517	0.000667826497823639	0.000307888043909196	0.000796215415644412
(CAAAG)n	0	0.000188232395515916	0.00045216104129412	0.000316302706504062	0	0.000703530073564984	0.000113504943011236	0	0.000117464756198723	0.000109999061860021	0.000118558196095982	0.000585949256350836	0.00305738500070579	0	0	0	0.00169264251129274	0	0.00226374839627393	0	0.000856982721608592	0	0.00118818495063183	0.000297602625684732	0.00858470345157497	0.0153177765259682	0.00885779204653817	0.00753453433752909	0.000355696728456949	0.00469983546414682	0.0117657138809812	0.00914863545586301	0.0242669421125044	0.0102155967247606	0.00904088062090761	0.00722269369422665	0.00560689991047939	0.00368168307576302	0.0191436284851681	0.00310073584436326	0.00267561836247322	0.000344433196478985	0.00774485229707492	0.00829262155166446	0.00342301738305525	0.00186685722128029	0.00325332970857748	0.000852206002530292	0.000979489597588109
(CAAAT)n	0	0	0	0	0	0	0	0	0	0	0	0.000517356879746645	0	0	0	0	0	0	0	0	0	0	0	0	0	0	0	0	0	0	0	0	0	0.00773120469146818	0	0	0	0	0	0	0	0	0	0	0	0	0	0	0
(CAACC)n	0.000394731465680916	0.000141235490523646	0	0	0	0	0	0	0	0	0	0	0	0	0	0	0	0	0	0	0	0	0	0	0.000286280820202789	0	0	0	0	0	0	0	0	0.000876002126722923	0.00368252551540071	0	0	0	0	0	0	0	0	0	0	0	0	0	0
(CAACG)n	0	0	0	0	0	0	0	0	0	0	0	0	0	0	0	0	0	0	0	0	0	0	0	0	0	0	0	0	0	0	0	0	0	0	0	0	0	0	0	0	0	0	0	0	0	0	0	0	0
(CAACT)n	0	0	0.000220662746681737	0.000154361427955605	0.000343131827811651	0	0.000166177380619495	0	0	0	0	0.000142976904812982	0	0	0	0	0	0.000365662237402278	0	0	0	0.000641526987340979	0.000289927847412418	0.000823000889580359	0.000558598690900339	0.000587948980987754	0	0	0	0	0	0	0	0.000284879744340257	0	0.000352480484485659	0	0.000312474394976565	0	0	0.00249279552744353	0.00134471691706822	0	0	0	0	0.000938176672118807	0	9.56017193924453e-05
(CAAG)n	0.000206250040501868	0.000110694845129285	0.000199428595841716	0.000418522155990044	0.000155056301161193	0.00028961012065184	0.000333747335404194	0.000130779420563071	6.90781358858469e-05	0.00061453357321458	0.000278884644052515	8.61455888180141e-05	3.45764032628721e-05	0	0	0	8.78295402746153e-05	0.000314738031999292	0.000175165103928825	0.000513509446515921	0.000188988927862809	0.000901901000435376	0.000655070966603434	0.000145843991014176	0.00100969061828954	0.000809708572618045	0.00321735427695829	0.000984638766265621	0.000522941257821453	0.000841174087622204	0.00106448109801144	0.00204244067889088	0.00115425525026278	0.000343288076499029	0.000683578243554173	0.000176978692949243	0.000120632195930344	0.00178856691868996	0.00191106282510997	0.000713530383369919	0.000607929811082196	0.000455743567856813	0.000510424521713761	0.00102867614409966	0.00248663765408211	0.00140281196894914	0.00608746484223069	0.00220511017417079	0.00224645365189657
(CAAGA)n	0	0	0	0.000333447006673892	0	0	0	0	0	0	0	0	0	0	0	0	0.000209927934874811	0	0	0	0.000225858266002508	0	0	0.000418311120633594	0	0	0.00292953844571328	0	0	0.00172333107841723	0	0	0	0	0	0	0.000576664017411236	0.00371248887600507	0	0.000568487395709664	0	0	0	0	0	0	0	0	0
(CAAGC)n	0	0	0	0	0	0	0	0.000321326564630551	0.00016972578712854	0	0	0	0	0	0	0	0	0	0	0	0.000154782668103555	0	0	0	0	0	0	0	0	0	0	0	0	0	0.000373235496179134	0	0	0	0	0	0	0	0	0	0	0	0.000427342064467113	0.00123135942435721	0
(CAAGG)n	0	0.000252190616592918	0	0.00127133123442383	0.000471009517510808	0.000565546698455567	0.00182486430048714	0.00119179326448111	0.000944263899287881	0.00103162432860517	0.00301800349179624	0.00314018007041269	0.000315094869982241	0.000848989983471915	0.00016356636014273	0.00366804476539855	0.0016007817448813	0.00215115649502302	0.00111739609408714	0.000369443145466746	0.000574085561572939	0.00102737832615384	0.000397977583116039	0.000664538370820783	0	0	0	0	0	0	0.00194012390835708	0.00022698497841559	0.00358593125086036	0.000782096325986758	0.00103824177497508	0	0	0	0	0	0	0.00023073291915833	0	0	0	0	0	0	0
(CAAGT)n	0	0	0	0	0	0	0	0	0	0	0	0	0	0	0	0	0	0	0	0	0	0	0	0	0	0	0	0	0	0	0	0	0	0	0	0	0	0	0	0	0	0	0	0	0	0	0	0	0
(CAAT)n	0.00151160160402676	0.00255215124869518	0.00148190750236147	0.00137746235452271	0.00121532085382418	0.00114971221825947	0.00125358843922353	0.00157749708111654	0.0015821000076252	0.00149142363253627	0.0014690810647897	0.00140301990212442	0.00202727704708151	0.00165006518833518	0.00162239366744746	0.00186830922089436	0.00077780488662222	0.00175886446400824	0.000780966683043017	0.000767555600281882	0.00104844020989202	0.000668870142298193	0.00101354432102215	0.000801665336228246	0.000137037006371581	0.000108177976738436	0.000265118062602579	0.000244305002532272	0.000111784865097854	0.000458701244741592	0.000471344035936838	0.000714982665697078	0.000432588531849822	0.00117935160267845	0.000603046956893228	0.000583682669687504	0.000405217300127675	0.000330583743341933	0.000190992731540997	0.000302630039343834	2.18407010602814e-05	0	0.000179850436886741	0.000628261900644747	0.000235038294706225	1.86253175757985e-05	0.000318677742441084	0.000336691658765003	0.000175899625835151
(CAATA)n	0.00144871545503835	0.00137210953104176	0.000714133907372374	0.00326636711969927	0.00380126631102841	0.00304281694563021	0.0028958577929544	0.00208036849248384	0.00119875388898928	0.00149675309663995	0.00236221048150699	0.00182714342436913	0.00414302870174572	0.00252513741743258	0.00290709127678718	0.00279397503017388	0.000725789589551741	0.000650218555018188	0.000868498287615659	0.00183138146188139	0.00210833808919607	0.00204956495947479	0.00147962300202294	0.00216935771361709	0	0.000209097521011827	0	0	0	0.000148952991512551	0	0.000864480128350896	0.00138739230428197	0.000567360164612516	6.27647563759969e-05	0.000350996147801974	0	0	0.000660404822578519	9.8272350900681e-05	0	0	0	6.29672932426094e-05	0	0	0.0001077952961605	4.14140536322273e-05	0
(CAATC)n	0	0	0	0	0	0	0	0	0	0	0	0	0	0	0	0	0	0	0	0	0	0	0	0	0	0	0	0	0	0	0	0	0	0.00218243726387666	0	0	0	0	0	0	0	0	0	0	0	0	0	0	0
(CAATG)n	0	0.000347367032663167	0.000417212559957421	0	0	0	0	0	0	0	0	0	0.00412310707266741	0	0	0	0	0	0.00131922852899231	0	0	0	0	0	0	0	0	0	0	0	0	0	0	0.000538629239432245	0	0	0	0	0	0	0	0	0	0	0	0	0	0	0
(CAATT)n	0	5.66957154407605e-05	0	0.000142905860003097	0	4.23807397717413e-05	3.41877599360447e-05	0.000234439235339464	0.000106141374445793	3.31317863371666e-05	3.57098029305976e-05	8.82441415297806e-05	0.000425024435723392	0	3.67718352713428e-05	5.49749299564402e-05	2.99897049821159e-05	3.22405219136911e-05	0.000143545775789663	0	0.000129061866287147	0	0.000313146794997517	2.98793657595424e-05	5.74604012709095e-05	0.000570235536334465	0	0	5.35680387122828e-05	0.000123095077029802	0.000109041242804826	0.00076543742503813	0.000591186763380633	0.000351650758021539	0.00116705095986411	7.25159955031978e-05	0.000247141721747673	0	0.000142372170162107	8.12124851013806e-05	0	0	0.000120659708449716	0.00011708169403002	0	0	0.000133623401748286	0.000102673992718283	0.000118009152143728
(CACAA)n	4.82589025609896e-05	0	6.22170717392784e-05	0.000304661358879946	0.000532113454917615	7.74442325813029e-05	0.000218654911679991	0	0.000581870727128748	0.000423802426886447	0.000326270647761756	0.000322504980204546	0	0.000697548526960708	0.000369571559673844	0	0.000739820752364061	0	0.00121317290215176	0	0.000117920277512279	0	0.000653973974417708	0	5.24999882518151e-05	4.73644114368286e-05	0	0	0	0	4.98139922416006e-05	0.00223794919259479	0.00157134861298962	0	0.00163499695734815	0.000231895547146116	0	0.000616727086873858	0.000617887296363711	0.00111302420956511	0	0	0	7.13162157488632e-05	5.54123547186818e-05	0	0	4.69052016019058e-05	5.39108582965029e-05
(CACAC)n	0.000454353902782005	0.0006311482356185	0.00075805400724467	0.000530285699717706	0.000937664555660961	0.000889969414565723	0.00138394580745727	0.00146590833867357	0.00131585866027112	0.000695747092873203	0.00124679483896174	0.00105677231718797	0.00173845254174133	0.000898183935320725	0.00118153742626721	0.000514629721814109	0.000849803806630361	0.00132143417428806	0.000472130682589545	0.000406260056478041	0.000644901662982904	0.00119376315227118	0.00175432513305785	0.000823998324331492	2.90754942640473e-05	1.31156569640172e-05	6.61773900487178e-05	0	0	9.34308704851781e-05	4.13819077085188e-05	0.000400229027316804	0.000258353335816627	0.000467088653239549	0.000866123243433611	9.17344103360946e-06	0	0	0.000342197763075302	0.000143829938945342	0.000407791801491627	0.000721808550974726	0.000386681210499665	9.87406993309156e-06	0.00042963785661696	3.16142524522336e-05	2.25382255439842e-05	3.89654921517923e-05	4.47852914838217e-05
(CACAG)n	0.000115388430223755	4.1286147571978e-05	0	0.000416259491858995	0.000424099547824607	3.08618995778253e-05	0.000248957243224086	2.4388572252116e-05	0.000128821270261018	0.000337774615448017	0.000546085781333633	0.000514079149895235	0	0	0	0	0.000109193382242917	0.000211299609090452	0	2.0160523058922e-05	0.000375934387000627	0	0.000684105916440976	0.00147956622166322	0.000125528988635549	0	7.61895293946591e-05	4.59054138447614e-05	3.90085553065749e-05	0	0	0.000594555685986705	0	0.000512148227660868	5.66568834798026e-05	0	0	0.000912855222172098	0.000181433414643037	0.000147848502242028	0	0	0	0	0	0	0.00016217555538254	0.000448606768488577	0.000472642205465666
(CACAT)n	0.000126373229437396	0	0	5.6985843563544e-05	0	5.06998566753117e-05	4.08986378751975e-05	4.00654896364904e-05	4.23254564904226e-05	0.000198176910990525	4.27194499255088e-05	3.51886678720267e-05	0	0	0.00043989953643715	0	0	0	0.000128792293942006	0	0	0	0.000267582763002666	0.000107233585566251	0	0	0	0	0	0	0	0	0	0	0	0	0	0	0	0	0	0	0	0	0	0	0	0	0
(CACCAT)n	0.000291868877526281	0.00020886221479659	0.000232044023427225	0.000337807397652336	0.000277936450598275	0.000378608112248444	0.000308564790989568	0.00035471515527917	0.000228092570769688	0.000308188105704225	0.000397944467724867	0.000493043983320994	0.000384914532603745	0.000727736020703715	0.000169330409211717	0.000207586061454883	0.000673925155460036	0.000436484721036257	0.000406523058668823	0.000474253196654993	0.000380362389347472	0.000571295986349724	0.000391402129386249	0.000481569608315825	0.00029635095369977	6.68404363892746e-05	0.000216807018070377	5.80576474836713e-06	3.45345207505717e-05	1.13367960079209e-05	0.00020587058635577	0.000258482276986135	0.00022273792933342	0.0024694546418995	0.00251510039378108	0.000220392799204772	6.44901499255511e-05	6.66063051262325e-05	0.000144233930243713	2.24384938644077e-05	3.3737042278177e-06	6.21046154738434e-05	0.000218545906439376	0.000345055237238134	0.000134053125243701	5.75405638092728e-06	0.00012306432426522	7.56484589864873e-05	0
(CACCC)n	0.000443513198761373	0.000302952997431973	0.000259905813325227	0.000290901354811535	0.000290991614356755	0.000472333080179009	0.000527167938038874	0.00056756055457112	0.000448330736586861	0.000455244105070602	0.000343466964876739	0.000408660808161057	0.000210889146835603	0.000279738399250826	0.000359295890005633	0.000159468627015211	0.000242663821433139	0.00044791996995076	0.000290377702318819	0.0002831910000459	0.000325116382902848	0.000473520187607378	0.000423446541427718	0.000419677968861363	0.000587760541108903	0.000213689078827846	0.000662897279395371	0.000587079060909977	0.000834185981056449	0.000798705332381495	0.000482776097802533	0.000288255184448074	0.000155898733445121	0.000134217311741212	0.000439498355700562	0.000166066503529293	0.000257831303164993	0.000147218165260723	0.000282569593416603	0.000384362901687078	0.000251667329607161	0.000197982979274076	0.000171931723869816	0.000190666629996695	0.000231479764617929	9.53852966623923e-06	0.000462409929332796	0.000297831769170563	0.000180165926565366
(CACCG)n	7.50985890916934e-05	0	0	6.77288452447465e-05	7.52776220465071e-05	0	4.86088709432086e-05	0.000142855971459945	5.03046741662519e-05	0.000329752259415605	5.07729434542663e-05	0	0	5.42748668305648e-05	5.22829632123718e-05	0	0	0	0	0	4.58757140989755e-05	0	0	0	0	0.000221119852501968	0	0.000179260527492755	0.000152328311964121	0	0.000310074231766124	0	0.000305658794399577	0	0	0	0.000468521680647823	0	0	0	0	0	0.00182993592468552	0	0.000258691522400179	0	0.000696624656797083	7.29920133785223e-05	0
(CACCT)n	2.87641900036601e-05	0	0	0	0.000115331052141375	0.000253878823666272	0.000204799357517004	9.11942633439305e-05	3.85352966890913e-05	5.41291697374291e-05	0.000175023039607628	0	0	0.000166306462032895	0	0	0.000898256031391273	0.000228249941504196	0.000703555212846465	0.00107046206828881	0.00052713816844895	0	0.000462880399428244	0.000325436776310225	0	0.000112924153487218	0	0.00027464078541674	0	3.35178341557033e-05	5.93821683312173e-05	5.55793787762612e-05	8.78048550385974e-05	0.00253742196618352	0	0.000157964342331802	0	0	7.75336740189168e-05	0.000265362353005383	1.99490682763245e-05	0	0	0	0.000363307194445711	0.000204146046939966	0	0	0
(CACG)n	0.000391393261090418	0.000308914138418266	0.000371027893776841	0.000705968352557551	0.000542333458631846	0.000609621121654255	0.000849421078697682	0.000613139194734377	0.000693990457286933	0.000678766253991106	0.000716016149443561	0.000730831093030553	0.000656143930779509	0.00128953493943711	0.000408726709489353	0.000479261136121449	0.000464064213727772	0.000730773751812743	0.00101676670095771	0.000724063171061529	0.000857917085947257	0.00115059159068019	0.000916484916270558	0.000931225691071823	0.00100185801844262	0.000677891800078088	0.00055866928084398	0.000645736270808687	0.00105074127434313	0.000630457889215421	0.000427770503363345	0.000645050868161502	0.000573952079157263	0.000632285239386618	0.000254353288571392	0.00150142953790069	0.00104135868561903	0.00200703682056144	0.00155922470748082	0.00269038185313817	0.00243503234266055	0.00156011819008129	0.00271737920516213	0.000306208879634658	0.000489063571378468	2.7233408337536e-05	0.00123285649323853	0.000481112286293278	0.00142743456915451
(CACGA)n	0	0	0	0	0	0	0	0	0	0	0	0	0	0	0	0	0	0	0	0	0	0	0	0	0	0	0	0	0	0	0	0	0	0	0	0	0	0	0	0	0	0	0	0	0	0	0	0	0
(CACGC)n	0.000859180574889965	0.000276674449452067	0.000110768576631775	0.00247956970261435	0.00232531786142754	0.00172347941882393	0.0018908066560949	0.00250603797391174	0.00149635403834694	0.00150903892732281	0.000697053736005019	0.00205745641088602	0.00132512866634479	0.00633361426447001	0.00125612297859964	0.000536554071542024	0	0.00178311166172981	0	0.0002251724426564	0.00115467081815378	0.000322034563274618	0.00443892007932936	0.00092346945524532	0.000280406107645557	0.000252976632836953	8.5095919329557e-05	0.000512716566746189	8.71371408093658e-05	0.000500585485203986	0	0.00307126801816554	8.7423779151082e-05	0.000858025858908768	0.000126559899355393	0.000117959079014118	0	0.000548997081295863	0.000115795763079766	0.00145315869534503	5.95874660402073e-05	0.000168755692925311	0.00261696893843011	0.000634841490320336	0.000986537535184004	0	0.0010868011461186	0.0021712076620367	0
(CACGT)n	0	0	0	0	0	0	0	0	0	0	0	0	0	0	0	0	0	0	0	0	0	0	0	0	0	0	0	0	0	0	0	0	0	0	0	0	0	0	0	0.000603007948162319	0	0	0	0	0	0	0	0	0
(CACTA)n	0	0	0	0.000207197723730759	5.75727811375557e-05	4.60855461623836e-05	7.43527176357423e-05	0.000109257111947228	3.84733193907267e-05	0	0	3.19860663116776e-05	0	0	0	0	0	0	3.90235370606998e-05	0.000150526819281941	0.000421032286973833	3.5879789090168e-05	0	0	0	0	0	0	0	0	0	0	0	0	0	0	0	0	0	0	0	0	0	4.24388833548108e-05	0	0	0	0	0
(CACTC)n	0	0	2.66130827092867e-05	3.72335929927597e-05	2.06917475900702e-05	0	0	0	1.38273711649092e-05	0	0	0	0	0	0	0	0	0.000239404237288111	1.40251202560897e-05	1.08199148576003e-05	8.82698031089027e-05	0	3.49668165512358e-05	0	0	0	0	0	0	0	2.13077192247309e-05	0	0	0	9.12212426567702e-05	0	0	1.88430241241393e-05	0	3.17394186928007e-05	0	0	0	1.52526010561153e-05	0	0	0	0	2.30601359187354e-05
(CACTG)n	0	0	0	0	0	0	0	0	0	0	0	0	0	0	0	0	0	0	0	0	0	0	0	0	0	0	0	0	0	0	0	0	0	0	0	0	0	0	0	0	0	0	0	0	0	0	0	0	0
(CACTT)n	0	0	0	0	0	0	0	0	0	0	0	0	0	0	0	0	0	0	0	0	0	0	0	0.00113290952416648	0	0	0	0	0	0	0	0	0	0	0	0	0	0	0	0	0	0	0	0	0	0	0	0	0
(CAG)n	0.0245900377318186	0.0248658100056385	0.0274103886431641	0.0156936237636877	0.0181349435393914	0.021643614752005	0.0254435459101565	0.022413353109246	0.0215791091421977	0.0226697264401775	0.0254705879328233	0.0239598047830814	0.0238055717263871	0.0317766251275014	0.0202315149000986	0.0258587216054962	0.0220922395836061	0.0217138251375563	0.0228655537770563	0.0223795796326828	0.0245457491428172	0.0303728244115214	0.0268599655673329	0.0254526104732731	0.0234694471079818	0.0113715644695438	0.0238363999086295	0.0232669184382697	0.0233908565440344	0.0170754250844519	0.0254949684647511	0.0284479505435581	0.0261525824744468	0.028660709340908	0.0265320111184887	0.0156876056109435	0.0193747980059269	0.0193876403581394	0.0201462459057713	0.0231235015022348	0.0217927933535879	0.0207227897391606	0.0218020486884093	0.0108758467116114	0.0108833840037208	0.00463429353056548	0.0115113740055189	0.0094597866072112	0.0115709992726738
(CAGA)n	0.00131844737705745	0.0018651006774334	0.00163224738328229	0.000944950355170771	0.00102401384589391	0.000973828088424549	0.000649931295283522	0.000669910199276792	0.000532235462711898	0.000837983073211378	0.000590318531402687	0.000841220203051875	0.000743593077033886	0.00128730960427859	0.00146497870531748	0.00149041597248338	0.000535420397798929	0.000490330438898157	0.000765277772017489	0.000695649098032902	0.00104009144529474	0.0011727112713485	0.00127197138545058	0.000656934362078873	0.000664914276636681	0.000488467206456095	0.00147014123712139	0.0010316774652732	0.000602162383333964	0.000427325630993693	0.000721024044181603	0.000767642107932626	0.000435338483397033	0.00119169298375293	0.00164629437440222	0.00106689771114518	0.00231511568848228	0.00133900648690461	0.000535433413166031	0.000892777854159721	3.63335281208202e-05	0.00054021966598048	0.00154915866781054	0.00178063861913788	0.000822107991278633	0.00165250739410899	0.00128854111628837	0.000712867318233365	0.00106319066752957
(CAGAA)n	0.000230835359017966	0	0	0	0	9.26091678586302e-05	7.47061050769768e-05	7.31842631991254e-05	0	0	0	6.42761826833522e-05	7.73959262389839e-05	0	0	0	0.00150725064419812	7.04510568205258e-05	0.000392090101455891	0	0	0	0.000293262568851287	0.000914081372730519	0	0	0	0.000137751150594242	0	0.000134491902602714	0.000119136886387706	0	0	0	0	0	0	0	7.7776888015364e-05	0	0	0	8.78873693866309e-05	0	0	0	0	0	0
(CAGAC)n	0	0	0	0.00043942213881102	0	0	0	0	0.000326374788089872	0	0	0	0	0	0	0	0	0	0	0	0	0	0	0	0	0	0	0	0	0	0	0	0	0	0	0	0	0	0	0	0	0	0	0	0	0	0	0	0
(CAGAG)n	0.000147856062887786	0	0	0	0.00014820854764344	0	9.57024141999265e-05	0.000187505710875499	9.90411558597128e-05	0.000185492816443932	0	0	0	0	0.00030880818894945	0	0	0.000180502951230378	0	0	0.000270963910942122	0	0.00112705390561941	0.00083641848524155	0	0	0.00161085373253998	0	0	0	0	0	0.000601789014594783	0	0	0	0	0	0	0.000795688520005709	0	0	0	0	0.000169772874418173	0	0.000124684801079299	0.00114966865299946	0
(CAGAGA)n	0.00293136993292124	0.00286392140850945	0.00285139135457269	0.00281557669957279	0.00266437958241665	0.00277662255746384	0.00249954289712497	0.00266804678398199	0.00271944029949612	0.00274951129586714	0.00255487663008716	0.00297728943342353	0.00292920678903988	0.00228527355013093	0.00157991278343595	0.00328072018249839	0.00146364089729308	0.00142808130981428	0.00160150207979918	0.00158249880191272	0.0017294225579265	0.00214450148888548	0.00165870896886629	0.00173912609964834	0.00112391922111831	0.000745715980116879	0.00182544075272299	0.00151735420904957	0.00184633964260078	0.000993479325474561	0.00127090040229849	0.000704986256359797	0.00101040719566257	0.00097664482223724	0.000890194346114455	0.000712645236877323	0.00162895484940118	0.00145121888625242	0.00119637574397886	0.00135138797568905	0.000695643252552795	0.000820057563749488	0.00102346980534767	0.00120063770154606	0.0009875961812685	0.00169070777161021	0.00145908162330984	0.00119181416365824	0.00171437705114514
(CAGAT)n	0	0	0	0	0	0	0	0	0	0	0	0	0	0	0	0	0	0	0	0	0	0	0	0	0	0	0	0	0	0	0	0	0	0	0	0	0	0	0	0	0	0	0	0	0	0	0	0	0
(CAGC)n	0.000308349946272003	0.000277790288092954	0.000326547082009919	0.000268158460199542	0.000275968789283106	0.000344613348833976	0.000420553850123149	0.000425952377921771	0.000372523595831139	0.000542267360406914	0.000368545920526271	0.000459965064369875	3.3231054529037e-05	3.18355843461243e-05	8.43348247840835e-05	0.000257896921903294	0.00032826943886742	0.000228549321611211	0.000475119775022791	4.90642942910536e-05	0.000289271309123732	0.00049531916066575	0.000293805174823258	0.000635434078219751	0.000239605954218486	9.72754074676704e-05	2.72678024770829e-05	7.88605846893463e-05	1.11687533913615e-05	0.000109075841049327	1.70510454505697e-05	0.000196829014442368	0.000336164792926396	0.000201624455538453	0.000162217430134451	0.000132294205444517	8.15863264366373e-05	0.000598122799660986	4.08156539378262e-05	3.80981839255797e-05	6.8738305676987e-05	5.40754120506026e-05	0.000343814215678436	0.000166809415174452	0.000139093775322362	1.95395555194952e-05	0.000246096874920865	0.000133794858364165	1.84533793363628e-05
(CAGCC)n	0.00127291461007301	0.00135358243155798	0.00153372543204288	0.00128747449041824	0.000667786498881917	0.000706364486935516	0.00161703173828242	0.00107114731675597	0.00102797313820422	0.00143276407772777	0.000997327380577907	0.000695636770967538	0.00208210086409413	0.00184850633021499	0.00091932038096838	0.000718160115326086	0.00101994732773026	0.00151040704354524	0.00191561123325342	0.00125334991551119	0.00204208057003624	0.00245985933720211	0.00202523111997512	0.00179011781608967	0.00125536204076187	0.00168132894274267	0.00136677733292811	0.000908695472175217	0.00226825668106851	0.00167735374530732	0.00211211639466777	0.00165504394357516	0.000278412324425371	0.00128704439285875	0.00112152029953937	0.000996304867360462	0.000612304366817786	0.00219358470326794	0.000697449825474033	0.00104262049917797	0.00237617514680103	0.00195108393044669	0.00130446404350623	0.00113392950738331	0.000204897149541763	1.40719106531683e-05	0.00125400678307631	0.000450945093469333	0.00123593959780943
(CAGCG)n	0.000439925358128442	0	0	0	0	0	0	0	0	0	0	0	0	0	0	0	0	0	0	0	0	0	0	0	0	0	0	0	0	0	0	0	0	0	0	0	0	0	0	0	0	0	0	0	0	0	0	0	0
(CAGCT)n	0.000248132286464816	0.000177564183453979	0.000159950428299752	0.00317024514451465	0.00145088899058847	0.000995485469216066	0.00289094306349653	0.00217648403456908	0.00249316544525874	0.00223094282600189	0.00120226733106433	0.00112851112566807	0.00493625734462097	0.00588796530117726	0.00296549822102914	0.000688699558495176	0.00211329361143049	0.00290298666694388	0.000309078109948744	0.00190754804118925	0.00111156730259872	0.00165340325093439	0.00126094913800362	0.000701839434687018	0	0.000162355393971472	0	0	0	0	0.000256128074550137	0.00231734963794968	0.00151488496221632	0.00240915503141153	0.00152294320307426	0	0	0	0.000613102280731466	0	0.000143407709482324	0	0	0.000458357285824608	0	0	0	0.000120585988314436	0
(CAGG)n	0.00175230772901581	0.00147617662780849	0.00200176665595939	0.000720157817263687	0.000289041865404148	0.000409348086501172	0.000574284417544608	0.000731361332489031	0.000534887376491023	0.000542632566102167	0.000464885009916439	0.000555870385135165	0.000208236609727394	0.00035267360307206	0.00020074976872176	0.000415559854166892	0.000403012546951483	0.000365562991949254	0.000949439662553548	0.000592944775084517	0.000514894131000822	0.000415691674113711	0.00054480906409177	0.000853250757863802	0.000410217299507972	0.000130619867564919	0.000351501799624494	0.000344151394871548	0.000157470853442194	7.75404538937092e-05	0.000160271105472976	8.57185508550799e-05	0.000135419018666031	0.00118140264894397	0.000359407918790546	0.000487248141652177	0.000709210357693812	0	5.97890290041381e-05	0.000187577993081987	4.61503509360729e-05	0.000566370494729018	8.44515094946435e-05	0.000245841613295771	5.09380652072354e-05	0.000104949615557543	0.000411509954369574	2.15589125375219e-05	0
(CAGGA)n	0	0.000252190616592918	0	7.06295130235463e-05	7.85015862518013e-05	0	0.000101381350027063	4.96580526867131e-05	0	0	5.29474296806358e-05	4.36136120890651e-05	0	0	0	0	0	0.000191213910668713	0.00015962801344102	0	0	0.000244613887179486	0	0	0	7.68632992615201e-05	0	0	0	0	0	0.00022698497841559	0	0	0.000230720394438907	0.000430081967138161	0.00085502789165696	0	0	0	0	0.00176895238021386	5.96346185466562e-05	0	0	0	0	0	0
(CAGGC)n	0	0.000311129411924613	0.000373688595120612	6.53521108807031e-05	0.000145271973412262	0.000174429776654236	0.000140709278839185	9.1895255294199e-05	0.00014561816159942	9.09087496202895e-05	4.89912240253388e-05	4.035482464961e-05	0.000437326706630879	0	0	0.000301686247275877	0.000411436702153784	4.42316255521564e-05	0.000443102062614511	0	0.000309860934522897	0.000316871042585525	0.000245493930477881	0.000368930636233185	0.000472988674295417	0.000355600558531454	0	0	0	0.000168877395008421	0	7.00082578450566e-05	0.000737331610744265	0.000361829238425003	0	0.000994866140264688	0	0	0.000488310373550746	0	0	0	5.51787494597372e-05	0.000107084983781416	0.000332818057942715	0	0	0	0.000323799760023875
(CAGGG)n	0.00050423338390137	0.000154641801916493	0.000185735824034201	0.000324822012908478	0.000361025330223044	0.000346789907168767	0.000372998683156049	0.000685125577409942	0.000530765643754128	0.000587401255110596	0.000779209254645066	0.000561615815472479	9.66071599470944e-05	0	0.000601787576566892	7.49741154389326e-05	0.000490794972564462	0.000175876867050767	0.000293648875224203	0.000377567270956365	0.00026401941583492	0.000494986126900075	0.000183028133858302	0.000651985628932474	7.83637698395627e-05	7.06981841332823e-05	0.000285376253432677	0.000257915656902841	0.00102277580890196	0.0010072530721741	0.000817899886852479	0.000626336338162429	0.000439774387860616	0.000359682648258742	0.000212214582070528	0.000741722993871994	0.000505573140086809	0.00223563046306264	0.00228144307726131	0.00177210499051783	0.00269772566352227	0.00106113051098444	0.000767919539823386	0.00180964474371759	0.000330843579668257	0	0.00072893563345743	0.000700127475263377	0.00120704543907809
(CAGGT)n	0	0	0	0	0	0	0	0	0	0	0	0	0	0	0	0	0	0	0	0	0	0	0	0	0	0	0	0	0	0	0	0	0	0	0	0	0	0	0	0	0	0	0	0	0	0	0	0	0
(CAGT)n	0	5.34849436372375e-05	0	0	0.000149838549726846	0	0	0.000157973253622538	3.33768044944173e-05	0	0.000134749991754527	0	0	0	0	0	2.82913385640545e-05	0	0	0.00101857634130983	0	0.00062253672141017	0	0	0	0	0	0	0	0	0	0	0	0	0	0	0	0	0	0	0	0	0	0.000920426372825734	0	0	4.20186960958307e-05	0	0
(CAGTA)n	0	0	0	0	0	0	0	0	0	0	0	0	0	0	0	0	0	0	0	0	0	0	0	0	0	0	0	0	0	0	0	0	0	0	0	0	0	0	0	0	0	0	0	0	0	0	0	0	0
(CAGTC)n	0	0	0	0	0	0	9.73140447510892e-05	0	0	0	0	0	0	0	0	0	0	9.17713122525919e-05	0	0	0	0.000657440711932028	0	0	0	0	0	0	0	0	0.0015519069400677	0	0	0	0	0	0	0	0	0	0	0	0	0	0	0	0	0	0
(CAGTG)n	0.000101555201441494	0.000109009794793593	0.000392785595088719	0.000183178315476257	0	0	0	0	6.80265951756408e-05	0	6.86598318642169e-05	5.65561594035518e-05	0.00143010271200371	0.000146790907814749	0	0	0	0.000433925712969515	0.000482996237390629	0.000479077160197092	0.000372224094455789	6.34408448784e-05	0	0.000804293747166699	0.00220960137908275	0	0	0	0.00144194622238637	0	0.000419310821277575	0	0	0	0	6.97138551617393e-05	7.91972496310848e-05	0	0.000342176673603893	0.000234222893213935	0.00154951334407533	0.000698142696844407	0	7.50383066343843e-05	0	0.000480507022049171	0	0	0
(CAGTT)n	0	0	0	0	0	0	0	0.000305031081162757	0	0	0	0	0	0	0	0	0	0	0	0	0	0	0	0	0	0	0	0	0	0	0	0	0	0	0	0	0	0	0	0	0.000333633149794061	0	0	0	0	0	0	0	0
(CAT)n	0.0151142240501099	0.0157754723372973	0.0155161220260528	0.0124679725204378	0.0140426728627211	0.00981860830211009	0.0153372161520809	0.014803245569498	0.0112982024546407	0.0126968613479055	0.0199050130640324	0.0194443256701455	0.0163637215000165	0.0168539904205892	0.00940706542232783	0.0192553523415504	0.00885583149222309	0.00953782644634206	0.00884089890056354	0.00997981754565783	0.00978292509199342	0.0112161852434741	0.0106383524976398	0.0103449418546703	0.0188311486424673	0.0142792985705016	0.0315427802938168	0.0348504674863255	0.0448884544888168	0.0308748554668735	0.028839320546109	0.0135922848896776	0.0115090368142213	0.0130912232575739	0.0143389837495556	0.0180403578851983	0.0191720077903897	0.0248604032145189	0.0217961677319553	0.0236781610013063	0.023320690239109	0.0226875373070415	0.0299265929972574	0.0164420898468665	0.0338123113630125	0.00287945963129079	0.0388092816260628	0.0258577252000159	0.0333815994213843
(CATA)n	0.000139386808033882	0.000220807808564521	0.000240569298199711	0.000175383197670393	0.000170141810084096	0.000168664326931391	0.000123689451858674	0.000133999507836526	0.000132522377294024	0.000117048549952709	0.000113236599684786	9.70307579279682e-05	0.000148495050154347	0.000174664818255687	0.000140081710033657	0.000332273818614072	0.000153816290631999	0.000101549286612433	0.000164203338667037	0.000172045621428142	0.00014351501260963	0.000118673425502592	0.00014947297598428	0.000127178725388898	0.00022745458545152	0.000172107299208538	0.000350699241380045	0.000276369494774658	0.000248528007067578	0.000248872773406073	0.000268031523430319	0.000210684827691863	0.000382024821216924	0.000263805458261109	0.000367590799962293	0.00048613564375432	0.000302431490911801	0.000331428656227916	0.000521912181402758	0.000427770765774384	0.000399933533875673	0.000558591717395927	0.000480194272752618	0.000168607495932549	0.000130361853167054	0.000249974329649436	0.000112803176186048	0.000166068453368205	0.000129340941210766
(CATAA)n	0	0	0	3.2172992417354e-05	7.15177220148036e-05	8.58721746861667e-05	2.30904990424784e-05	0.00013572072785077	2.38960504148537e-05	4.47545836360786e-05	2.41184907089134e-05	5.96003151218297e-05	0	0	0	0	0	6.53259887547243e-05	0	0	0.000130753063618328	0	0	0.000343070179262138	0	0	0	4.25767453358628e-05	0	0	0	0.000379117465418071	7.259800487502e-05	0.00100939967704625	5.25486102271244e-05	0	0	0	0	0	0	0	0	0	0	0	0	0	3.98518390745097e-05
(CATAC)n	0	9.45257547542938e-05	0	7.94197831387483e-05	0	0	0	0	0	0	0.000416759402986658	4.90415899208634e-05	0	0	0.000613077276775187	0	0.00105000508418237	5.37529096135721e-05	0	0	0.000215177994067954	0	0	0	0	0.00121001162492809	0.000784970973867689	0	0.000803800309345925	0	0	0	0	0	0.000908022300829189	0	0	0	0.000593423891733123	0	0	0	0	0	0	0	0	0	0
(CATAG)n	0	0	0	0	0	0	0	0	0	0	0	0	0	0	0	0	0	0	0	0	0	0	0	0	0	0	0	0	0	0	0	0	0	0	0	0	0	0	0	0	0	0	0	0	0	0	0	0	0
(CATAT)n	0	2.11112010261793e-05	0	0	0	0	0	0	0	1.23369428586041e-05	0	0	0	0	0	0	7.81687081589699e-05	1.20050718827253e-05	4.00879992288062e-05	0	0	0	6.66304311760946e-05	0	0	0	3.89586475303e-05	0	7.97863207151715e-05	2.29178245331824e-05	0.000223314119683578	0.000361022887789679	2.00121946184251e-05	0	5.79417033073217e-05	0.00058054377752837	0	0	0	3.0240258641806e-05	0	0.000309039193005118	0	0	2.25828502773428e-05	0	8.2926621943696e-05	1.91158298610851e-05	2.19709277364911e-05
(CATATA)n	0.000188752716659601	0.000198122201082297	0.00019036710551193	0.000244979881617545	0.000168955914733706	0.000222427579383876	0.000152378739349607	0.000212429273008601	0.000189886850771898	0.00021320712025206	0.000194008920776756	0.000171056762268641	0.000250342435702533	0.00028742663938612	0.000281242098487567	0.000379143315764193	0.000176773331549486	0.000139448207976418	0.000184084429977022	0.00014018964295727	0.000151469425364658	0.000147499451216408	0.000218267304663186	0.000145390078501787	0.000294750999282781	0.000172265839286417	0.000304219322328349	0.000131342084218678	0.000104545294779608	0.000161510512589418	0.000240128824118125	0.00118364455155872	0.000977312183761821	0.000194759153650938	0.000216480133297161	0.000380108845908624	0.000478528442508627	0.000693643333537486	0.000424297599208586	0.000658084584421458	0.000719748314326605	0.000526694317329229	0.000322464289240664	0.000196593038909741	0.000391076701384454	0.00027105498170662	8.75154172410767e-05	0.00016585690996133	0.000175845461518965
(CATCC)n	7.36470271998281e-05	2.63510130722241e-05	0.000189896666998816	0.000199259193878964	0.00036911299835663	0.000354558674195516	0.000333685255430767	0.000171226909369244	0.000394658781360272	0.000307979581204523	0.000414929715815091	0.000218741752310187	4.93856739203869e-05	0	0	0	8.36316220940817e-05	0.000284710012884891	6.67171511090331e-05	0.00012867517022322	0.000254937631912414	0.000506074776892094	8.31681419144234e-05	0.000138873202604198	0	0	0.000170198720658251	2.9299274246895e-05	0	0	0	0.000166021200549179	0	0.000122580079236744	7.23228668698103e-05	0	0	0	0.00044665886113797	0.000264221355692959	0	2.41089309787757e-05	0	0.000199529679242371	0	0	0	0	0
(CATCG)n	0	0	0	0	0	0	0	0	0	0	0	0	0	0	0	0	0	0	0	0	0	0	0	0	0	0	0	0	0	0	0	0	0	0	0	0	0	0	0	0	0	0	0	0	0	0	0	0	0
(CATCT)n	0	0	3.28034686705835e-05	4.58943826453086e-05	2.55047903027646e-05	2.04159355798992e-05	0	0	3.40874254786237e-05	0	0.00012041656849078	4.25095625625858e-05	0	0	0	0.000317794725022292	0	0	0	1.33367014233874e-05	1.55431380040284e-05	0	2.15501692114804e-05	5.75747577602985e-05	5.53604234876642e-05	0.00024972518687146	2.5200660770438e-05	3.0367604866962e-05	2.58051566202422e-05	0.000148245475207518	0.000288904452908328	9.83284466430652e-05	0.000181230300267008	0.000211749466298175	0.000337319792104226	0	0	0	0	0	0	0	0	0	0	3.00971393316214e-05	0	0	0
(CATG)n	4.50179445498121e-05	0	4.83655957238625e-05	3.38334518722675e-05	7.52087768030209e-06	6.02027118837772e-06	9.71288312788635e-06	0	5.02586679635144e-06	4.7064383439132e-06	2.53632544976326e-05	0	1.50938986584666e-05	0	0.000104470295525821	0	0.000195964564561933	3.20588268053954e-05	0.000270180385307544	0	3.66670067257699e-05	0.000103115482549715	5.08378809487527e-05	9.76217822740707e-05	0.000228546306718483	0	0.000237798261258185	3.58193169105823e-05	0	8.74295434276236e-06	1.54895326494633e-05	7.24879729374254e-06	0	0.000174834495197969	0.000685232214800932	0	7.60651439532112e-05	0.000116431603571025	7.5840972692145e-05	0	5.20361167461879e-06	0	0	4.98950858138659e-05	0	0.000372753111538231	0	0	0
(CATGC)n	0.00227609643367067	0	0	0.000933060642396951	0	0	0	0.000787217227867893	0.00041581082408996	0.000389383182167068	0.000979256756710981	0.000345698078644614	0	0	0	0	0	0	0.00028117163376387	0	0	0	0	0.000234105950947635	0	0	0	0	0.000209853795827873	0	0	0.000199907697418502	0.00126326466969641	0.00034439960912573	0	0.000426124157624619	0	0	0	0	0	0	0	0	0	0	0	0	0
(CATGT)n	0	0	0	0	0	0	0.000229395278870343	0.000112361127970636	0.000237398123736124	0	0	0	0	0	0	0	0	0	0.000481586441017626	0	0	0	0	0	0.00154220630988403	0	0.000526521686499693	0	0	0.000412975719609033	0.0010974781478097	0.00171199411624601	0	0	0	0.000486572593294662	0	0	0	0	0	0	0	0	0	0.000209608214959862	0.000298865028156218	0.00017223217634325	0
(CATTA)n	0	8.2551374876628e-05	0	0.000277436019740831	0	0	0	4.87647864742082e-05	0	9.64825822547233e-05	0	0	0	0	0	0	0	0	0.000104504379714111	0.000443419135493066	0.000281879356049748	0	0	0	0	0	0	0	0	0	0	0.000668705682547879	0.000391269586699737	0	0.000113285058125818	0	0	0.000702018418407573	0	0	0	0	0	0.00011365061997982	0.0007064478564591	0.000272910214511966	0	0.000298995407221674	0.00146052396190653
(CATTC)n	8.04861000330443e-07	4.31970648662117e-06	6.22593038054527e-06	4.35525940986889e-06	1.61355953329223e-06	2.58322668761213e-06	1.4065928455752e-05	5.10347804058131e-06	8.62615841079229e-06	5.04869164244152e-07	6.52984231303091e-06	0	0	1.16337002168478e-05	1.12067399881428e-06	0	1.18817260723695e-05	4.8637500966104e-05	1.25774400425656e-05	1.56092987699591e-05	1.52417080161154e-05	5.53070322942143e-05	1.70421323614429e-05	6.82962137884032e-06	6.12915619160697e-06	1.50089112137947e-05	3.18863758130926e-06	9.60602650613179e-07	2.28558707481113e-05	6.56512082100194e-06	2.32623091275234e-05	2.33277945914247e-06	2.86638191537637e-05	5.35852858947719e-06	7.11350769609383e-06	5.52507034656362e-06	5.64899670238904e-06	1.4693945535152e-06	1.08474861315788e-06	6.18766508121082e-07	0	3.95216325266426e-06	0	9.45581270451016e-05	0	3.80818862000979e-05	1.35745442916128e-06	0.000135335132541273	2.69737261113795e-06
(CATTG)n	0.00043426108313108	0	0	0.000391645196679922	0.000435296349516426	0	0.000562166112596421	0	0.000290889117281817	0.00108960444108553	0	0.000725520860331401	0.001164814226086	0	0	0	0	0	0.00029504920367067	0	0.000265278449768325	0.00162767970250247	0	0.00294792643811314	0.000472424786987006	0	0	0	0	0	0	0.0012586463180813	0.00220935773777377	0	0	0	0	0	0	0	0	0	0	0	0	0	0	0	0
(CATTT)n	0	6.40024900583493e-06	2.30614654328347e-05	4.30195042101421e-05	7.17214201760746e-05	4.30583787388041e-05	1.92968882076302e-05	3.78075806269421e-05	3.5946167412833e-05	9.72444514343654e-05	1.61247903075797e-05	9.96167831565438e-06	5.99750395829405e-05	4.30923828260509e-06	4.15108796685079e-06	1.86179804627666e-05	0	8.73494020018384e-05	1.62045527011568e-05	3.1253186662675e-06	1.09271230855876e-05	3.72477725631102e-06	0	3.37301292541771e-06	0.000240003187370503	0.000117041052834529	0.000879921793115312	0.00114573002212025	5.44245549179006e-05	0.000340450047897458	0.000160022398616971	0.000207380331887602	0.000497499329445547	3.96970458337383e-05	0.000351321867978237	0	4.64987682231654e-06	0	2.41081005889419e-05	3.66715631324626e-05	0	5.85568232635805e-06	2.27016619347109e-05	0.00025112458339822	2.05392196574579e-05	0.000691189563302596	0.000231294726754146	0.000133292257081218	0.000199826729272822
(CCA)n	0.00103657281985856	0.000873165067633323	0.000913896308578615	0.00192210092264893	0.00169135858746534	0.00140237590787624	0.00128621872794009	0.00135138676171051	0.00133731798286305	0.0014622574859343	0.00150689894573769	0.00156224796006202	0.00124213569781478	0.00118754851455909	0.00131547900118282	0.00139578512671106	0.000839280973021852	0.000761823592011063	0.00113379082459185	0.000830826074782554	0.000976797312795619	0.000827573546733508	0.0011062780998227	0.000996594873016771	0.00116306652074026	0.000764160295538592	0.00117397654262113	0.00114561292945163	0.00147320719606818	0.00109684126347396	0.00143463046642116	0.00110025305219777	0.000560477820181026	0.00130751396250216	0.00111950073263243	0.00108809361223447	0.00101498801220844	0.00129414321351803	0.00140643452445834	0.00151518870799287	0.00149099833626364	0.00164339303491298	0.00191844064692077	0.000801978437541856	0.000974062865265651	0.000489353316511273	0.000909404958652218	0.00091036084394762	0.000804869474544439
(CCAA)n	0.00123722002784155	0.00156782188022838	0.000886148613054199	0.00260354818774507	0.00225641955442228	0.00206817530258871	0.00204652014542036	0.00198303874457364	0.00157692694810409	0.00228511608994597	0.0018936626494803	0.0012536129759352	0.000288071449205389	0.000745131089937649	0.000646006103279817	0.000608094614414294	0.000321968725704119	0.00065031131192499	0.000980702464915204	0.00100877254310067	0.00129113191484468	0.000386441475929542	0.00107698388809958	0.000845703606382556	0.00211239267759653	0.00151785979702172	0.00190614859298208	0.000451190578736646	0.00165560567537795	0.00292341923359128	0.00425696024273537	0.00272263759448189	0.00325216458442025	0.00394691895098033	0.00169590265136226	0.00353877237042353	0.00207708405139165	0.000470568926825025	0.00136639000434124	0.000435947608603508	0.000417112262281451	0.000843778464626555	0.00049722409830172	0.000952262235480505	0.000512999518295682	0.00138216831652333	0.00147804955872129	0.000734870285612422	0.00103658998748883
(CCCA)n	0.0014123504770807	0.00168059144477131	0.00165913143553418	0.000875703482378537	0.00125738065788504	0.000741828675668783	0.00206590045019105	0.00240677959163403	0.00197614671690304	0.00169317946190219	0.00167101786612824	0.00184474424913901	0.000641773649199638	0.000836055740553692	0.000669526326920615	0.00140714768715677	0.000870498728065761	0.000473587839449977	0.000937494831866203	0.000630709607528386	0.000754921151556143	0.00067912785052757	0.00103880938725289	0.0011695354574581	0.00458919498756228	0.00253523599573495	0.00281607751183389	0.00215695654282338	0.00312392991340131	0.00455831976732334	0.00341926164325517	0.000772020598488238	0.000434912461241733	0.000556757492910542	0.000130027187719507	0.001594614943129	0.0013151747131101	0.00138676922734084	0.00152467079815355	0.00207158522804099	0.00145316827221243	0.00104027397024632	0.00110730525744036	0.000216267021862054	0.000938881386775785	0.000126396284818764	0.0007757262122523	0.000614117355531081	0.000384060304309813
(CCCCAA)n	6.7535263373322e-05	4.83284302340627e-05	0	0.00022332838306674	0.000157957952994948	3.61260918819634e-05	0.000247709133639249	0.000242663038240351	0.000286509816569254	0.000197694843156018	9.13190021249529e-05	0.000200588977107347	0.000105670350197248	3.25391592597364e-05	0.000689589175422271	0	0.000204510038009161	1.37411954492719e-05	0.000183541435804626	2.3599354491399e-05	0.000192525579162921	2.81258803532391e-05	0.000114399370524901	6.3674249117506e-05	9.79605239109811e-05	6.62834799623966e-05	2.22963425534949e-05	0	0	0	6.97115124294722e-05	0.000152243558646588	2.2906274973359e-05	0.000899259970194208	0	7.72673958315184e-05	0.000298446295276202	0	0	1.73067395386248e-05	0	0.000243190169614223	0	0	2.58486881623041e-05	0	9.4919125117102e-05	2.18802816727964e-05	0
(CCCCAG)n	0.0110519029105911	0.0108684026924877	0.0118024413097545	0.00592957468703156	0.00565524280852973	0.00708926169692074	0.00942726722106971	0.00756367217994303	0.00761701407371872	0.00756495930708367	0.0101687113133245	0.00856791690169318	0.0144023126639283	0.0165811559909974	0.010941944027767	0.0160326478381659	0.0122160502393446	0.00871449794992679	0.011737823840094	0.011162456216008	0.0115135673727347	0.0143752855710987	0.0125266598830945	0.0117212412072009	0.0134536837893276	0.00585064844847339	0.0178425325693843	0.0218371249696901	0.021134623955685	0.0141114818003691	0.0175030977644801	0.0162309734645094	0.0127110192962197	0.0165607852393393	0.0174696416786601	0.00848079107419518	0.0108064162727273	0.0128606350831798	0.0134183061086225	0.0137244668709196	0.0169844166516271	0.0125817765529332	0.0115197593925409	0.00557982414809891	0.0059460290270908	0.00279235915649264	0.00736615644076659	0.00394985009450493	0.00860391809275645
(CCCCCA)n	0.00041850996525741	0.000241893301141834	0.000622566626217087	0.000580676619958141	0.000419507681414335	0.000542454591243202	0.000583450798374013	0.000714456615492575	0.000495983066978447	0.000626011205692076	0.00043530435346727	0.000250996823247537	0.000129526748971383	0.00039552902740433	0.000134475174867583	0.000636639890416118	0.000402133668438736	0.000393013637581892	0.000524949139970216	0.000590597060063148	0.00057031068567756	0.00050276987310833	0.000408993825474008	0.000673827389515679	0.000105066791633445	9.47891021118841e-05	0.000191310138715447	0.000268957331895217	6.52997175690931e-05	0.000112540153943728	0.000166152302046701	0.000622048132597183	0.000262058086109469	0.000375081088780583	0.000284528236985429	6.62980315235249e-05	2.51055869283394e-05	5.87732887359145e-05	0.000303716726771206	0.000123748051722779	0.000334906963919905	0.00037939157690431	0.000122570676363792	0.0011179983488088	0.000147860308062577	0.000190401353391793	0.000244331431704551	0.000312900326732408	0.000179817212156646
(CCCCCG)n	0.000418687582218793	0.000199742698322177	0.000359857821829941	0.00125866663208858	0.000932634937354733	0.000970515693206611	0.00213791126452473	0.00327428075949742	0.00199436253650872	0.0024512342667731	0.00160405151104205	0.00119174445686313	0.000311955993882801	0.00100863913438686	0.000291486534212975	0.000290520388468655	0.000449036657018811	0.000823494575279925	0.000790189246612254	0.00065837316405936	0.00125040674345971	0.000581225089169464	0.000866828722029908	0.00068423518628695	0.000556701024849516	0.000136975700201219	0.000598983981438655	0.000555226859866447	0.000235904611861678	0.000596298964336629	0.000528219175968789	0.000449447650747804	0.000615369617261309	0.000774305328103365	0	0.000351283041205031	0.000108837047883822	0.000721911629988195	0.00043888812516869	0.000321881484053541	0.00032263987359395	9.13737721233906e-05	0.00021254600596491	0.000893720607170045	0.00074783325004247	0.000880450874424505	0.00192228612017996	0.00171820402864176	0.000987415582377788
(CCCCCT)n	8.77815202743275e-05	0.000141337598310317	0.000226342036576091	0.00106875647729037	0.00105588946782643	0.000528257905150804	0.00150568016001732	0.000946231465480884	0.000735003950910896	0.00118385774601315	0.000919888860715221	0.00100215453712346	0.000323751322454281	0.000158602524384863	0.000152781764968484	0.000730921740797367	0.000672856063095712	0.000267909600112757	0.000328026796851328	0.000322078639637676	0.000482610389673954	0.000356437378461537	0.000334563572619527	0.00047174921708816	0.000143243895071103	8.61544673041214e-05	0.000347766203575853	0.000419069434427828	0.000311594654331467	0.000306865561461946	0.00018122036506632	0.000212018935882694	8.93198992888296e-05	0.000876635442314828	0.00122839594621594	0.00105452790019453	6.84559222519701e-05	0.000921485454619113	0.000207037667490291	6.74852735508436e-05	0.000395719017894835	0.000818975086682862	6.68431988105377e-05	0.000648610464228383	0.000755950790588147	0.0015055967748064	0.000888298079638406	0.00145042602871364	0.000784498088340089
(CCCCG)n	0.000325368799646975	0.000287359474389749	0.000292040866844907	0.000783742075020013	0.000776141270015096	0.000522140696480085	0.00115163887471518	0.000885306959654341	0.000681431694744479	0.00100239409946707	0.000723973592778452	0.000883054038913846	0.000262372420976502	0.00055959477633007	0.000355548552627425	0.000548702044379213	0.000322710579976749	0.000256427240816725	0.00034418937591915	0.000265530681686582	0.000415129711595747	0.000645787034554367	0.00052673090720248	0.000300554343675771	0.000501820733815076	0.00043252109616196	0.000624114869307111	0.000594780991745213	0.000685033038867822	0.000513518850389808	0.000527162375359676	0.000338219998502077	0.000347834001444793	0.000452436283340634	0.000485344901818243	0.0012298580796874	0.000998888769840903	0.00161284878728944	0.000960291614287549	0.00109238020947725	0.000734095234900728	0.000853444445979628	0.00103494407059044	0.000645157169254526	0.000893798830603187	0.000311793001851776	0.00159764772249421	0.00127297389959789	0.0006119264975863
(CCCG)n	0.00105608324043756	0.000485830432362899	0.000972528283399753	0.000272127229104638	0.00030245740388865	0.000605273636849397	0.000585915675007303	0.000573979956899701	0.000303178170447302	0.000851727328388304	0.000306000354038982	0.00025205719750082	0.00263038441164102	0.00676018823419823	0.000525168333261449	0.000314056582961891	0.000256984345723986	0.000368362384568555	0.00051252334335437	0.000158157900577547	0.000276485541334084	0.000753974892014067	0.000638900394366206	0.000426731399155294	0.00114889387809514	0	0.000448276167482095	0.000180062388699233	0.000765048505167717	0.000351604079368923	0.000311461243737244	0.000145757749559116	0	0	0.00088893861714235	0.000103565960774572	0	0	0.000508333040458269	0.000231972242483914	0.000209266916023909	0.0016298092679315	0.000229765190344771	0.000222951787803355	0.000519697382475907	0.000178458684009067	0.000127225594739464	0.000146637036817091	0.000337076837659049
(CCCGA)n	0	0.00180016727424337	0.00432425835624377	0	0	0.00134564702468617	0.00217101719726463	0.00425358259035801	0.00112337841425409	0.00105197997834086	0.00226767113195739	0.000933957792581306	0	0	0	0	0	0.00204736220373462	0	0	0.00614683877529478	0.00838120156205692	0.0170448741674891	0	0	0	0	0	0.00340171843623745	0.0156337548660834	0	0	0	0	0	0.0126636565959272	0	0	0	0	0	0	0	0.00371750550050014	0	0	0	0.00652008216742513	0
(CCCGAA)n	0.00249687365424251	0.00918910298391682	0.00551838375426643	0.00257353694457594	0.00250282613182594	0.00171724167897672	0.00161614499937385	0.00203557169203678	0.00095572969673321	0.00156622636023252	0.000482313131473899	0.000595933115595357	0	0	0.000993314863945508	0	0	0	0.00339289248780397	0.000373929137440686	0.00152527315477839	0.000222825717205097	0.00241686034023935	0.00302673410728714	0.0419086862740576	0.00490118692259357	0.0134247562322801	0.0361859808640927	0.0303876187453315	0.013300632812038	0.0301916109499092	0.000344611741613328	0.00617010528741849	0.009499115893536	0.00210169741209214	0.0252204411834068	0.0180808902991484	0.0172568666233958	0.0365359444806368	0.0148080612229097	0.000494765023548889	0.0402847204800759	0.00950650100122136	0.034789910465315	0.0237550355446175	0.0156112553141845	0.0222589475318088	0.0149076966830405	0.0326746680284022
(CCCGG)n	0.000162151974951188	0	0	0	0	0	0	0	0	0.000101713876110949	0	0	0	0	0	0	0.000184135506978868	9.89777133749909e-05	0	0	0	0	0	9.17290144338089e-05	0.000352804408230681	0	0.000160600364845793	0	0	0	0	0	0	0	0	0	0	0	0.00010926988006432	0	0	0	0	0	0	0	0	0.000157603481878198	0
(CCCTA)n	0	0	0	0	0	0	0	0	0	0.000536361622759708	0	0	0	0	0	0	0	0	0	0	0	0	0	0	0	0	0	0	0	0	0	0	0	0	0	0	0	0	0	0	0	0	0	0	0	0	0	0	0
(CCCTAA)n	0	6.44812643007363e-06	1.5489318685166e-05	2.16706570207806e-05	2.40859787704167e-05	4.82005326370342e-06	6.99884628118201e-05	1.90452011847875e-05	2.41433764991776e-05	9.42037442756409e-05	4.46748849590071e-05	3.3453990710102e-06	0.00025780772801935	0	4.18214041488209e-06	0	0	4.76681964080224e-05	1.22443288297757e-05	2.83382801019e-05	4.77050775374477e-05	2.25158439779388e-05	6.10540504703159e-05	0	1.96052874138994e-05	5.89582925209578e-06	0	0	6.0924089861568e-06	3.49996738482453e-05	0	2.32146280194686e-05	4.27871501095448e-05	0.00014997750685345	0.000150428729199585	2.47422033696272e-05	9.36932097711554e-06	0.000219339945574375	8.09614753242197e-06	9.23647170801359e-06	0	0	0	0.000142036847736352	3.44881074172793e-05	0	0	1.75160031313048e-05	6.71071814697915e-06
(CCCTAG)n	0.000636486045537275	0.000722813085197	0.000499483575290441	0.000415960118636256	0.000166435672337669	0.000488500907311546	0.000734393227317933	0.000432829528787607	0.000636434308108883	0.000642274584278309	0.00061741269355372	0.000652410969643738	0.00186188157804014	0.00143999351303658	0.000854121890828277	0.000940900428512076	0.00130937820624958	0.00118242679922133	0.00140388440495757	0.00278982135366469	0.000879053796351452	0.00106028936405151	0.00120316047888644	0.000975811399056641	0.000341193286763703	0.000425512533900679	0.000356310555099574	4.4037502788204e-05	0.000168395761771988	0.000354713350560352	0.00117116696683256	0.000677306013935746	0.000328513307531134	0.00113615135890452	0.000502751287070723	0.000544571833492744	0.00133801403109977	8.42029567403498e-06	0.000677554942333376	0.0003262147109486	5.75774959030137e-05	0.000117767955455778	2.80966094128106e-05	6.81585980278284e-06	4.23671208169093e-05	1.09113219748456e-05	0.000373383749280045	3.58627304921126e-05	4.12191082365458e-05
(CCCTG)n	0.000617700858962777	0.00116032487865	0.00192454062336133	0.0010213192868482	0.000980357947757784	0.00161080589236217	0.00166590687088731	0.00114237941792089	0.00158610287893498	0.00167902926168293	0.00132245565928463	0.00120399307091794	0.000276142155005634	0.000558026992697497	0.000716729650006467	0.000857224819290248	0.00128598214675558	0.000691249473908025	0.00150386534080538	0.00116018220505062	0.00179235022454119	0.00122193285449863	0.00100273883838191	0.000320312678518059	0.000671985605095304	0.000454688711453089	0.000203930054598152	0.000860097908238087	0.00130513616448825	0.000479855796296607	0.000159401396235205	0.00154166565295934	0	0.000856764840745203	0.00189560846372139	3.53357152922569e-05	0.00048171052226009	0.000375901875184628	0.00111000557832339	0.0014246407891805	0.000178499675699553	0.000808836850066303	0	0.00212993249409696	0.00118210517612518	6.08883961719931e-05	0.00151928546405851	0.00300186926989304	0.00161010350401562
(CCG)n	0.0121412972751607	0.00934220100126564	0.00998829357906399	0.0079651520060057	0.00616362559792593	0.00677716191557998	0.00984997904866999	0.00877836420567384	0.00673655457761939	0.00728841916403448	0.0065114346761172	0.00649309443638178	0.00654184460914691	0.00675155243231567	0.00599207903046275	0.00699777853897874	0.00329746763960346	0.0040181030709437	0.00396493521428578	0.00381457294409285	0.00493389696577603	0.00604659352033112	0.00470448585390605	0.00480758635312072	0.00819237799448054	0.0049667487847344	0.00883088450814037	0.0109770419651483	0.0109490153835439	0.00785312844906839	0.00936105486032959	0.00426438278797184	0.00462205040393249	0.00728648575636508	0.00526536671213056	0.0069670530167006	0.00723513856799233	0.00952475116101997	0.00765393156007081	0.00970459109905797	0.0106014726535323	0.00994360304375565	0.00984163178693353	0.005231908147881	0.0071388304278626	0.00220911067340403	0.00713279416601009	0.00582424095806207	0.00643390881480696
(CCGAA)n	0	0	0	0	0	0	0	0	0	0	0	0	0	0	0	0	0	0	0	0	0	0	0	0	0	0	0	0	0	0	0	0	0	0	0	0	0	0	0	0	0	0	0	0	0	0	0	0	0
(CCGAG)n	0.00183968786126439	0.00197472894932152	0.00118589509466685	0.000276525244928551	0	0.000738067004449083	0.000992308365416409	0.000583256400647575	0.000410770692888869	0.000192331693009794	0.000207297209537519	0.000341507798903467	0	0.000221594961342568	0.000213462360913542	0.0019147934694525	0.000522275256158243	0.00187157858018165	0.00104161309780706	0.000803569939298041	0.00187302663018242	0.000383080172407147	0	0.000346902454586041	0.00266848425134479	0.00150465731281642	0.000303680689890227	0.00402539473403174	0.00248772136145042	0.00178643284770271	0.00379793952969294	0.000296226860720144	0	0.000510337602613582	0.00316156855652345	0.00210479508160039	0.00454312222605953	0.0047580539249222	0.00351252996279487	0.00188577031061671	0.0034023841215362	0.00240894490143484	0.00326869994021793	0.00203899544118341	0.0024644504830945	0	0.00129281765967576	0.000596027713284823	0.00376776998538893
(CCGCG)n	0.000140825097243621	0.000226743407542137	0.000181556660283025	9.52539987749706e-05	0.000317611845837142	2.82489110958243e-05	0.000227878747799175	0.000223236618201925	0.000259411554486186	0.000220840148549868	7.14071807383939e-05	3.92127952811914e-05	0.000637425739066371	0.00033077327215018	4.90205839258657e-05	0	0	4.29798838872612e-05	9.56805350803983e-05	0.000129175125941439	0.000150545981757877	0.000483848651996501	0.000149091578921921	3.98322233867062e-05	0.000153201079148187	0.000967504075881959	0.000104608170839014	0.000420187341756967	3.5705812860066e-05	4.1024553913841e-05	0.000254385302528146	3.40135226296616e-05	0.00035823267425281	5.85982633481148e-05	0	4.83355864250612e-05	0.000356920381456166	0	0	0.000108264475035406	2.44169006634252e-05	0.00024202604046253	0	7.80408832742432e-05	8.08498518164019e-05	4.16444992143636e-05	0.000385956002784204	0.000136874840211546	7.86590811145914e-05
(CCGG)n	0	0	0	0	0	0	0	0	0	0	0	0	0	0	0	0	0	0	0	0	0	0.000281760305113726	0	0	0	0	0	0	0	0	0	0	0	0	0	0	0	0	0	0	0	0	0	0.000333268199896248	0	0	0	0	0
(CCGGA)n	0	0	0	0	0	0	0	0	0	0	0	0	0	0	0	0	0	0	0	0	0	0	0	0	0	0	0	0	0	0	0	0	0	0	0	0	0	0	0	0	0	0	0	0	0	0	0	0	0
(CCGGG)n	0.0344544989534215	0.0362813885624266	0.0250213641741131	0.0100299997244558	0.00808769359737308	0.0134729041544908	0.011715226779636	0.0124444792379547	0.0102250032389363	0.0128580368904393	0.0116470651996619	0.00947242537044747	0.0178399834001727	0.0219063811999647	0.0218614900659731	0.0154338956373973	0.0177055814210542	0.0139763357334685	0.00859330805690827	0.0101727797918894	0.0201148527978426	0.0209785930622104	0.0108969235652907	0.0202309922868497	0.00664245541013627	0.00363841703659489	0.0107989900499757	0.00416420144899836	0.000884642294481291	0.00177873270611779	0.0132805105321698	0.00926985779667346	0.00887552332588427	0.0068961568284206	0.00385462176226381	0.00464052881137328	0.000170057887318472	0.000597169546865235	0.00602491511113269	0.000167646606277886	0.000302474881494328	0	0.000166051567160086	0.0219133418104194	0.00425664015091138	0.000515889184233108	0.0102979613581069	0.00423899020224119	0.00925702108479176
(CCGTA)n	0	0	0	0	0	0	0	0	0	0	0	0	0	0	0	0	0	0	0	0	0	0	0	0	0	0	0	0	0	0	0	0	0	0	0	0	0	0	0	0	0	0	0	0	0	0	0	0	0
(CCTA)n	0.00017611761694028	0.00010502523099473	5.04571146518903e-05	8.82413591023935e-05	9.80763758096898e-05	0.000157015285887183	0.000113995197728987	0.00021093788084276	0.00019662019047833	0.000257773072310058	0.000238140554020023	0.000152568917380159	0.000288688002332879	0	0	0.00054992295683412	9.9997260881252e-05	0.000513622357905703	0.000119659266393256	0.000225654374392874	0.000119539476784463	7.33463197556232e-05	9.94430835583914e-05	0.000321027896827141	0	0.00013444140249894	0	0	0	0	4.03984026817519e-05	1.89056596256409e-05	1.99115659966976e-05	0.000130282162606355	0.00014412587816613	0	0	0	0	0	0	0	2.98019315996441e-05	0	0	0	4.95057819654076e-05	0	0
(CCTAA)n	0	0	0	0	0	0	0	0	0	0	0	0	0	0	0	0	0	0	0	0	0	0	0	0	0	0	0	0	0	0	0	0	0	0	0	0	0	0	0	0	0	0	0	0	0	0	0	0	0
(CCTAG)n	0	0	0	0	0	0	0	0	0	0	0	0	0	0	0	0	0	0	0	0	0	0	0	0	0	0	0	0	0	0	0	0	0	0	0	0	0	0	0	0	0	0	0	0	0	0	0	0	0
(CCTAT)n	0	0	8.09400995325876e-05	0	0	0	0	0	0	0	0	0	0	0	0	0	0.000106939504363322	0	0.000255933063121984	0	0.000421866804605719	0	0.000212693707295108	0	0	0	0.00055962666947713	0.000299719152895849	0	7.31569190993044e-05	0	0	0	0.0009404566782393	9.24790329726167e-05	0	0.000244798944309527	0	0	0	0	0	0	0	0	0.00133672382628177	0	0	0
(CCTCG)n	0.000691139565365721	0.00192886775787553	0.000534624837759646	0.00199460832407479	0.00263259144714374	0.00288370441629013	0.00277358321809013	0.00508357354662777	0.00203701859998169	0.00338156952054106	0.00336433176134663	0.00284823102773998	0.00639573712868325	0.00199798735636742	9.62330315593838e-05	0.000431613282048719	0.00196209966452892	0.00185623777214737	0.000939159350481778	0.00152151357358891	0.00202655340314819	0.000345400155449067	0.000936588410539021	0.00172029495921766	0	0.000135665823286727	0	0.000329950388035389	0.000140189216065341	0.000322143628274259	0	0.00253735302829959	0.000140650369645161	0.00115035115343225	0.000203613900010292	0.00132843624002648	0.00150914759019234	0.000504711602450763	0.000279444283443179	0.000531338970716797	0.0025883916088531	0	0.000210513462192021	0	0.000476152610902334	0.000327011723339019	0.000815958686844538	0.000134350509142071	0
(CCTG)n	0.000506758759780676	0.000402931152708898	0.000653331187379066	0.000389320461696847	0.000470339683905246	0.000677690905587639	0.00036445382369217	0.000476039355008223	0.000540608062705718	0.000388516441639151	0.000431436596366345	0.000553976201337567	0.00113272835842253	0.00084100035412149	0.000535734695448011	0.00230513997713721	0.00137471450285392	0.000526999867318816	0.000918149775696376	0.000934591637803509	0.000951626774266302	0.000855908120319808	0.000921994935027005	0.00106174930452044	0.000653385125537955	0.000515786813964895	0.000650623626086463	0.00147844213937727	0.00192255038437077	0.000524895127204803	0.000794319573312705	0.000707185994707521	0.00070661743859572	0.000749744725041656	0.000635882697194079	0.000322102753166448	0.000131730984500452	0.000633908785048065	0.000493265034547449	0.000230867817660365	0.00114548825460735	0.000737295323199312	0.00140061154923083	0.000416044330421396	0.000344815394725044	4.44022595963944e-05	0.000823029161195921	0.000839148644747135	0.00125802002851049
(CCTTG)n	1.69211492897388e-05	0	2.18153398316551e-05	1.52606049656762e-05	0	5.43089606930593e-05	2.19050177102903e-05	1.0729394738486e-05	0	2.12284270115053e-05	1.14401158059058e-05	2.8270197969321e-05	0	1.22291661591584e-05	0	0	0	0	0	0	0.000113703439448612	5.28526354148887e-05	5.73261650466495e-05	0	1.84082126151913e-05	0	0	2.01954136831962e-05	1.71612419019728e-05	3.94351640387019e-05	0	1.6347878483357e-05	0	0	0	0	0	0.0002625828299054	0	0	0	0.000116324684813419	0	0	0	0	1.42693515031942e-05	0	3.7805819575785e-05
(CG)n	0.000313583158170067	0.000299201355957806	0.000359362149899046	0.000785583082183384	0.000488958916020173	0.000475270419531607	0.000631468959810442	0.000397674818623347	0.000466784878282806	0.000415261609907511	0.000447573520592371	0.00027165393094594	0.000420560508282082	0.00010072498242844	0.00012128543233724	0.000181325139152699	7.91326145694307e-05	0.000212679384111551	0.000402441424152729	0.000273944297487968	0.000468256657545604	0.000174127351094158	0.000324613028652729	0.000413917701494708	7.58092116859314e-05	6.83935142189283e-05	0.000103527507917123	0.000207923281716516	0.000141347804627865	8.1201493077396e-05	7.19306729108512e-05	0.000100986429790958	0.000389985115834309	0	0.000923834967815293	0.000502280644472821	0.000244546052838133	3.18051732949345e-05	0	0.000107146040375949	0.000676610478714585	0	0.000238784898230206	0.00012872445967067	0.000240043878223491	4.12142874456202e-05	0.000176293317228513	0.000237056476874645	0.000155692974602848
(CGA)n	0.00859099520118749	0.0126370233077651	0.00861452097069316	0.00459136255730424	0.00414626617196621	0.0107228602533169	0.00556067140620139	0.00262281966328941	0.0036233075268971	0.0045905583331583	0.00645359237239447	0.00691070027026356	0.0145088966966246	0.0223058324294831	0.0084176666850812	0.00298057474018549	0.0104783526235522	0.00757459632922572	0.0129710310292955	0.0241829066637807	0.0242963360047247	0.019876801398484	0.0204812446757495	0.0122397658504886	0.00519221581924398	0	0.00220598236995731	0.00493680486249176	0.00161349852452563	0.000370769081598676	0.000985314500627887	0.00768513082056976	0.0301097942263017	0.00900312563101319	0.00328087303035452	0.0179106147509769	0.00198507823184329	0.024978462891101	0.0098631529476926	0.00758310938585255	0.000220673498448692	0	0.00218060171213999	0.00775844177305636	0.0076723458435961	0.00150548793386266	0.010732825853912	0.00587593358851547	0.00497629998070236
(CGAA)n	0	0	0	0	0	0	0	0	0	0	0	0	0	0	0	0	0	0	0.027457907400772	0	0	0	0	0	0.000976996822792654	0	0.000889478943761316	0	0	0	0.000927011867454639	0	0.00274143383201869	0	0.0304264226678102	0	0	0	0	0	0	0	0	0.00199073519405481	0	0.0180591740468821	0.00151466211015267	0	0
(CGAAA)n	0	0	0	0	0	0	0	0	0	0	0	0	0	0	0	0	0	0	0	0	0	0	0	0.00136826067745092	0	0	0	0	0	0	0	0	0	0	0	0	0	0	0	0	0	0	0	0	0	0	0	0	0
(CGAAT)n	0	0	0	0	0	0	0	0	0	0	0	0	0	0	0	0	0	0	0	0	0	0	0	0	0	0	0	0	0	0	0	0	0	0	0	0	0	0	0	0	0	0	0	0	0	0	0	0	0
(CGAG)n	0.00151430089260538	0.000886612997654559	0.00106488539112942	0.00111738772440517	0.00110393523197091	0.00154642610455998	0.00115836813269018	0.00122206102992825	0.000645496803111081	0.000690824040198445	0.000372288866108198	0.000843315176884072	0.00166164315109002	0.00268627361300991	0.00297104755393951	0.002005974110855	0.00156327287557569	0.00268896187846506	0.00215124990812397	0.00144314601343322	0.00109323595149423	0.0025799276917216	0.00361446670271283	0.00194690153084003	0.00269571368248096	0.00108089668185996	0.00395404653367275	0.00591486573163848	0.00446774448587014	0.00288745880689908	0.0069628891377704	0.00119699833515487	0.000280152573007504	0.000916524674081535	0.00101391411433697	0.00274052910624704	0.000322068815166412	0.000753977332640732	0.00102044687994761	0.00021166809608963	0.000190950129269889	0	0.000104827111785415	0.000406874373750884	0.000158069710285945	0.000814192454027763	0.00243788472967429	0.00280984493405702	0.00153786530015875
(CGAGA)n	0	0	0	0	0	0	0	0	0	0	0	0	0	0	0	0	0	0	0	0	0	0	0	0	0	0	0	0	0	0	0	0	0	0	0	0	0	0	0	0	0	0	0	0	0	0	0	0	0
(CGAGG)n	0.000234853769523114	0.000504186114720388	0.000454172589446879	0.00211806570583571	0.00235413654399986	0.00244975431263951	0.00266023093707378	0.00201037312563632	0.00235974653361691	0.00125220208640419	0.00174658925482676	0.00156948265027976	0.00157486488207758	0.00076379539867013	0.000981018509730322	0.00354440493281632	0.00246691716738574	0.000860129730466459	0.00422850593748059	0.000615500379036797	0.00150639163023182	0.000440134666169914	0.000994559066510488	0.00305569396167279	0	0.000230500694729324	0.000232606485873365	0.000700745698380768	0	0.00054733261716849	0.00024242167210806	0.00260931745400297	0.000238969602894215	0.00214993287909551	0.000864866778380275	0.000564264213365212	0.00018314938425324	0.000214380402124154	7.91308377100222e-05	0	0	0	0	0.000520594580727678	0.000404499471389371	0	0.00019804866275884	0.000228265932747379	0.00144297573908512
(CGAT)n	0	0	0	0	0	0	0	0	0	0	0	0	0	0	0	0	0	0	0	0	0	0	0	0	0	0	0	0	0	0	0	0	0	0	0	0	0	0	0	0	0	0	0	0	0	0	0	0	0
(CGATA)n	0	0	0	0	0	0	0	0	0	0	0	0	0	0	0	0	0	0	0	0	0	0	0	0	0	0	0	0	0	0	0	0	0	0	0	0	0	0	0	0	0	0	0	0	0	0	0	0	0
(CGATG)n	0	0	0	0	0	0.00994131067217133	0	0	0	0	0	0	0	0	0	0	0	0	0	0	0	0	0	0.0210265365330723	0.0134785684124048	0	0.0306779472440127	0	0.00628276568325488	0	0	0	0	0	0	0.0085050903297322	0.0531413545024579	0	0	0	0	0	0	0.0595053771610668	0	0	0	0	0
(CGCGG)n	0.000130264348077942	0.000209739476432604	0	0.000205591669064999	0.000228506065677918	0.000182913290449242	0.000274026577897418	8.25982672304258e-05	0.000152700402409606	0.000326846262984137	0.000308243678166508	9.06803778871453e-05	2.18379236142611e-05	7.06079857512529e-05	0	6.77912074798116e-05	1.84905948430662e-05	3.97567384267746e-05	0.000154884213449264	0.000102418312186039	9.94687460508846e-05	2.03438134686769e-05	0.00011032872811628	0.000128957944978074	0.000106284173190833	0	0	0.000194338336049167	6.60563283938396e-05	3.79480424680975e-05	0.000100846479304689	6.29255642340826e-05	9.94104318444714e-05	5.42038650989643e-05	0	6.70662095521206e-05	0.000330154224752179	0.000416179956703848	2.19454152430434e-05	0.0001251818881766	0	3.19822906933335e-05	7.43945225255357e-05	0.000240628149908996	7.4786763476131e-05	0.00019260748429688	0.000274624929316383	9.49577464036006e-05	0.00014552056589851
(CGCTG)n	0	0	0	0	0	0.000357129195701169	0	0	0	0	0	0	0	0	0	0	0	0	0	0	0	0	0	0	0	0	0	0	0	0	0	0	0	0	0	0	0	0	0	0	0	0	0	0	0	0	0.00150133663704282	0	0
(CGG)n	0.00831776722534822	0.0081052752706975	0.00845097999355613	0.00625376331629414	0.00524232648927181	0.00566089144608411	0.00903327286077197	0.0075069379382653	0.00657654920871005	0.00727473862098508	0.00587143832993916	0.00556742289801024	0.00813735681141145	0.00938448972499394	0.00624914123930826	0.00867035369699987	0.00475111166278655	0.00472614572905429	0.00563716855922826	0.00560484571976713	0.00664412496873829	0.00741140384897941	0.0067024600093069	0.00566951346233378	0.00583907230473965	0.0033783214930466	0.0048661368173138	0.00509791966467736	0.0059633746543829	0.00498215672476196	0.00578552023645086	0.00419110458786926	0.00553776508790875	0.00691522094269355	0.00586220859975817	0.00464853942440437	0.00586585548668212	0.00565646025523067	0.0069081149622718	0.00510670131306766	0.00550568896894236	0.00761207672342556	0.00569910534513555	0.0040829174796273	0.00366046977091635	0.00156258288481534	0.00395342156575569	0.00302559220508446	0.00397094673098361
(CGGA)n	0.0207508375405896	0.0275734389124449	0.034410546863802	0.014957661596707	0.0178619736366119	0.0209828604288994	0.0103356418462406	0.00992943996934715	0.00713081220615976	0.0125325970532761	0.012516853109559	0.0163246802982826	0.00501765558902851	0.0154986951107247	0.0104186991199631	0.00899247352362952	0.00670131580265049	0.0066863155476985	0.00372121904167006	0.00266862819993565	0.0074925825122494	0.00674649452295179	0.00699085298606019	0.00711304308723627	0.000167839860789793	0.000605686704828771	0	0	0.000625881613173041	0.00188767160883046	0.00222954010510564	0.00245939810412378	0.00149135858273817	0	0.00363617686951036	5.29541837556388e-05	0.0012031541506852	0.000915407041090495	0.000155949084229027	0.00302454075549674	0.0047615003962604	0	0	0.00290692869759566	0.000265725828091874	0.00875975901746362	0.00084567030648168	0.00307404890498487	0.00120645239684626
(CGGAA)n	0	0	0	0	0	0	0	0	0	0	0	0	0	0	0	0	0	0	0	0	0	0	0	0	0	0	0	0	0	0	0	0	0	0	0	0	0	0	0	0	0	0	0	0	0	0	0	0	0
(CGGAG)n	0.00140904474785171	0.00259281387245133	0.00415220563649932	0.00907692282756185	0.00746556332065207	0.00807566682586862	0.0127684028664058	0.00740286970052691	0.0109216518112594	0.00808099208826298	0.00639624612717558	0.00571708513482628	0.00607414315012185	0.0145476798228874	0.00308303065032954	0.00565676717931756	0.00880040733354174	0.00516049319389608	0.00752199378986665	0.00728008787181023	0.0104519357380537	0.00792198619132419	0.00988821225742158	0.0103622155615572	0.00832131776654433	0.00217317216665396	0.0105663964181301	0.00552557499963243	0.00755348420672487	0.00727130293050347	0.00644113418248654	0.0176970012481948	0.0180241396771804	0.0201021575565297	0.0240172586725668	0.00248723132321744	0.00188371813645076	0.0016537002836268	0.00366242494560411	0.0037140171236947	0.00600296303273359	0.0118610184967863	0.00889014544180151	0.000892398535265948	0.00346694672924909	0.0123813404215946	0.00458315862641022	0.00117387420985141	0.0044973381788462
(CGGG)n	0	0.00091311614190953	0.000182786259336787	0.000895058359343699	0.000994817859964443	0.000682565468850624	0.000275306477840891	0.00017979879702354	0.000284911013049963	0.000355737274319844	0	7.89567307133192e-05	0.000285218990203449	0.000819725405807166	0.000690936086469336	0	0	0.0010385032009602	0.000674299744773746	0.000594514144721203	0.000952697804889608	0.000974251069013038	0.00084056731940716	0.000882243748351701	0.000771193195011483	0.00013915093317966	0.000702110889750875	0.00135370584236472	0.000575162108322259	0.00165209576760923	0.000146347506398724	0.00027395104354315	0	0.000943921955324514	0.00104422261658711	0.00029197764560267	0	0	0.000573245816386008	0.000108997700111545	0	0.000556948961331269	0.000863685311487489	0.00020951844794972	0.000325589641457738	0	0.000358679911185148	0.000275603660042959	0.000158383605177489
(CGGGA)n	0.000508456444068048	0.00327467614711609	0.000655519901574641	0.00275135670833433	0.00203867436054929	0.00163190694451054	0.00427839486194613	0.00354643339087219	0.0017029438273031	0.00414624604528652	0.00103127757508615	0.00396423625862819	0.00784200934371213	0.00146987612548839	0.000353982809555121	0.00158764282643046	0	0.000620724554231099	0	0.00266510633134024	0	0	0.00689027855793531	0.000287632688475863	0.0127222333339868	0.01347386598713	0.0151077328136344	0.035803762207217	0.0201111645237857	0.00592485266072256	0.0089222951262887	0.00196492189020397	0.00827787502152824	0.0042314424337307	0.0029958869308047	0.0167537457751509	0.01348157402179	0.0204217981051937	0.0161038544850572	0.0113359433873127	0.0225685780926019	0.0139815646289309	0.0205203022090494	0.0127736062814505	0.00875737967790222	0	0.0274415165551277	0.00296516299573856	0.0335123260006955
(CGGGG)n	0.000578459669822341	0.000563428428017803	0.000570836693021616	0.000711692251945861	0.000626368967822572	0.000756386277233315	0.000908310588713239	0.000787921009885514	0.000633841261495088	0.00075034473575695	0.00074837682163351	0.00057469001496454	0.000529171088200031	0.000616769601261794	0.000390288845509845	0.000590925851912555	0.000403456253051544	0.000241933619781392	0.000312961789721068	0.00026015588600589	0.000414441017688875	0.000379204758358563	0.000356864312501699	0.000452470817133281	0.000209765274786631	0.000255832452646143	0.000183901681161615	0.000285532646114709	0.000173827371921133	0.000208042409037253	0.000206404900919673	0.000206985949026897	0.000145332648742864	0.000326877808049753	0.000299808952971278	0.000132363657290151	0.000222769631005588	0.000156454065966151	0.000279122138521671	0.000222356077532575	0.000294696854309919	9.81883788198062e-05	0.000122355842452744	0.000192602439627135	0.000246001913549353	0.000206962530750334	0.000475761765266398	0.000270704976001964	0.000247313922108813
(CGGGGG)n	0.000670874827851683	0.000288047982883204	5.76610256726184e-05	0.000605039028611902	0.00058281095153319	0.000358865642357739	0.000694776683727534	0.000538826820695491	0.000539261363435955	0.000476932723346816	0.0005140433234885	0.000697406526123774	8.99740471527307e-05	0.000226263898939738	0.000249097082427472	0.000465508947192665	0.000253942588083424	0.000464102954242775	0.000425423826008719	0.00060951496206075	0.000437140737027987	0.000474969743746301	0.000833366349085774	0.000480715719077901	0.000535210577153837	0.000658439991021774	0.00070875233945207	0.000907448643446083	0.000408236285003006	0.000416930842899822	0.000692493026078535	0.000691356044468406	0.00154729913057113	0.000818856120887271	0.000856456404522444	0.000276318317033439	0.000383663823577492	0.000122478268636571	0.000210972816909216	0.000206303883252233	0.00027916644433188	0.000439232255123857	0.000102170523716004	0.000760079337880363	0.000770319090571332	0.000952270472973682	0.00116919328054955	0.000782467500422539	0.000999261230838377
(CGGT)n	0	0	0	0	0.00292569373376906	0	0	0	0	0	0	0.00162544577362708	0	0	0	0	0	0	0	0.00611949415311585	0.00891488636481054	0.00182331428213017	0	0	0	0	0	0	0	0	0	0.00281985184723983	0	0	0	0	0	0	0	0	0	0	0	0	0	0	0	0	0
(CGGTG)n	0	0	0	0	0	0	0	0	0	0	0	0	0	0	0	0	0	0.00564271615121211	0.00228393569618824	0	0	0	0	0.000475406187763262	0	0	0	0	0	0	0.00017349391539295	0	0.000171023373056906	0	0.000247583679082282	0	0	0	0	0	0	0	0	0	0	0	0	0	0
(CGTAA)n	0	0	0	0	0	0	0	0	0	0	0	0	0	0	0	0	0	0	0	0	0	0	0	0	0	0	0	0	0	0	0	0	0	0	0	0	0	0	0	0	0	0	0	0	0	0	0	0	0
(CGTG)n	0.00122431227167145	0.0008580197284802	0.0014740676026709	0.00128667196465255	0.00131851264268525	0.00131523540192827	0.00224638767762967	0.00210438909353645	0.00150465304805193	0.00163116508841607	0.00151181854915713	0.00145379869993206	0.00187945687414541	0.00164534258796857	0.000626938954003074	0.00212733554456172	0.00135008153716906	0.000469391907909557	0.00101744767393794	0.00151681861741898	0.00176776253356616	0.00121359798618584	0.00127689780950837	0.00100168083761719	0.000473322394082281	0.000327714362731417	0.000701502393646425	0.000374361710264952	0.000410474024639319	0.000495199185383192	0.000793769361705825	0.000547427238610825	0.000576553995249442	0.00134729127089986	0.000894272248845204	0.000896011266237287	0.000449769100379894	0.000507992227866693	0.000845486623985684	0.000847889475911036	0.000652619804312162	0.00062602455626038	0.000639497795446922	0.000351386881030607	0.000139417484472203	0.000335121614077827	0.000341303862154401	0.000108179029961195	0
(CGTTG)n	0	0	0	0	0	0	0	0	0	0	0	0	0	0	0	0	0	0	0	0	0	0	0.00734552910551318	0	0	0	0	0	0	0	0	0	0	0	0	0	0	0	0	0	0	0	0	0	0	0	0	0	0
(CTA)n	0.00204201244229562	0.00176969381868975	0.000992632545948157	0.00230202634904403	0.00213076909021652	0.00135644306792137	0.0021830182159311	0.00222875953598616	0.00187797552171974	0.00222058236833039	0.00170874030789136	0.00183629527777407	0.00126269028568054	0.00084676633238896	0.0011070075290959	0.000679424111600277	0.000708011203035505	0.000270744473827937	0.000608409337766823	0.000320222764815249	0.000853760560139116	0.0008155675584704	0.000588314688084579	0.000397678698180022	0.0037874216111833	0.00161811538539653	0.00200589505896999	0.00141833819582933	0.00246990587184063	0.00206741763985468	0.0026520447034352	0.000743854387096873	0.00165202043168674	0.00232621421631892	0.00188613016009093	0.00180391111098756	0.00185350953869033	0.00217721322482034	0.00200769057128353	0.00175002146771135	0.00293690259064119	0.00276976195674818	0.00121081079877862	0.0008038828488027	0.00185462039254055	0.00112852448054346	0.00158085106123182	0.00222875682371097	0.000775970935205958
(CTAA)n	0	0	0	7.74427135726352e-05	0	0	0	0	0.000230078068435633	5.38637556095322e-05	0	0	0.00011516338670921	6.20591263731663e-05	0	0	4.87555401788459e-05	0.000104829578182734	0.000233368479056066	0	5.24553426840337e-05	0	0	0.000242880785035488	0	8.42778353430415e-05	0	0	0	0.00030018136111327	8.86364953888735e-05	0.000165920561308595	0.000174748634648245	0.00071461701073189	0.000379464886355815	0	0	0	0	0	0	0	0.00261548833365589	0	0	0	0	0.000918068146771106	0
(CTAAA)n	0	0	0	0	0	0	0	0	0	0	0	0	0	0	0	0	0	0	0	0	0	0	0.00010907658832964	0	0	0	0	0	0	0	0	0	0	0	0	0.000530440508472903	0	0	0	0	0	0	0	0	0	0	0	0	0.000863214167208324
(CTAAG)n	0	0	0	0	0	0	0	0	0	0	0	0	0	0	0	0	0	0	0	0	0	0	0	0	0	0	0	0	0	0	0	0	0	0	0	0	0.00496864783817448	0	0	0	0	0	0	0	0	0	0	0	0
(CTAAT)n	0	0	0	0	0	0	0	0	0	0	0.000626830291515407	0	0	0	0	0	0.000105284565994026	0	0	0.000194388329848518	0	0	0	0	0	0	0	0	0	0	0	0	0	0	0	0	0	0	0	0	0	0	0	0	0	0.00109669783819867	0	0	0
(CTACT)n	0	0.00010757024649655	0	9.03796607722897e-05	0	8.0410073115945e-05	0	6.35439459272697e-05	0.000201384773502797	0	0	5.58092969485693e-05	0	0	0	0	0	0	0.000408529666620928	0	0	0	0	0	0	9.83566021583532e-05	0	0	0	0	0	0	0	0	0	0	0	0	0.00216101119028492	0.00130973565234727	0	0	0	0	0	0	0	0	0
(CTAG)n	0	0	0	0	0	0	4.7196026027492e-05	0	0	0	0	0	0	0	0	0	0	0	0	0	0	0	0	0	0	0	0	0	0	0.000254898177164403	0	0.00183158284769073	0	0	0	0	0	0	0	0	0	0	0	0	0	0	0	0	0
(CTAGG)n	0	0	0	0	0	0	0	0	0	0	0	0	0	0	0	0	0	0	0.000900608704654142	0	0	0	0	0	0	0	0.000437618461413864	0	0	0	0.000456084441338672	0	0	0	0	0	0	0	0	0	0	0	0	0	0	0.00993030359868795	0	0	0
(CTAGGG)n	0.00132107576809561	0.00128348912935984	0.00115617143032897	0.00111316366585171	0.000241646929946934	0.000433288168055499	0.0006241527886923	0.000544179944948038	0.000600712501894568	0.000568581827614964	0.0006649789453	0.000617565089506651	0.000957005950927988	0.000243917068856063	0.000678042551152994	0.00120438739144063	0.000427058200499164	0.000735753515986781	0.000740336460825796	0.00140006343564727	0.000441793663366194	0.000855386299390018	0.000849382951938371	0.000572770897331855	0.00035667103426199	0.000132498175644942	0.000200562963970197	0.000702036821050042	0.000312950747842805	5.61824873479362e-05	0.000348376708027205	0.000661450047333743	0.000343415845831413	0.000465446569809585	0.000639192020045652	0.000403788477962603	0.000345917806816493	0.000272870382226549	0.000428873605314873	0.00100821227890591	3.34385649988965e-05	6.62901782416192e-05	0.000469938753300858	0.000171001237800572	8.85780898200091e-05	0	0.000187029182063071	0.00014995836872886	0.000236989249057152
(CTAGT)n	0.00192119301967484	0.00412443388149431	0.00192645405673729	0.00134762302908218	0.000641924363527388	0.00274050195744807	0.000967186634646374	0.00027070972181955	0.00100092858710262	0.00133901811589097	0.00202049178916316	0.00130767226795315	0.00229030982850664	0	0.00178335643294858	0	0	0.00182419684397452	0.00174041682165231	0.000783226396531002	0.000521602352709027	0.00293371524438385	0.00235036268847292	0.000241514367116864	0.000232225686430322	0	0.0012685395906807	0.000254771818609604	0	0	0.00264413511560901	0.000206233890374783	0.00347531039933359	0.000710596661867013	0	0	0.000166470168176732	0.00116914206643658	0	0.00361041467697186	0	0	0	0	0.000245108095063649	0.00151501633850736	0.000540037756573419	0.000207478001459907	0.00429239618588612
(CTATA)n	7.30415473291256e-05	1.3067185748468e-05	1.56946212648912e-05	0	0	0	3.15182765353838e-05	7.71905402902345e-06	0	7.6361891349387e-06	7.40733161010346e-05	3.38974053453412e-05	0	0	8.47514486883525e-06	0	1.38240091864624e-05	0	0	0.000102093826657156	7.43652040858469e-06	0	0	5.50925895392309e-05	0.000105947439696464	0	0	0	0	0	0	0.000129372789783131	0	6.07861511835708e-05	5.37962050638783e-05	0.000125350739770467	0	5.5561794615093e-05	0	0	0	0	0	0	0	0.00038879444756802	0	1.1832112214798e-05	0
(CTATG)n	0	0	0	0	0	0	0	0	0	0	0	0	0	0	0	0	0	0	0	0	0	0	0	0	0	0.00118548757979476	0	0.0004435696676619	0	0	0	0.000179531430739481	0	0.000618591033471008	0.000410593319029019	0	0	0	0	0	0	0	0	0	0	0	0	0	0
(CTATT)n	2.31380819505012e-05	2.4836517771023e-05	5.96608554371615e-05	2.08674435916812e-05	6.95797274895911e-05	3.713120077265e-05	0.000134788742066624	2.93428786056406e-05	0.000108493059749976	1.45139397880705e-05	1.56432835919006e-05	2.57712265351347e-05	0	8.36111791025012e-05	1.61085248345458e-05	0.000120413492819446	0.000328437446703674	0.000324840645405413	0	9.70237658242318e-05	0.000197882072523274	8.6725216254991e-05	3.91940725196983e-05	0	2.51715013418643e-05	0.00043147502178637	0	5.52306617978286e-05	2.34663860415801e-05	0	9.55347240489878e-05	8.94167519210129e-05	0	0	0.000408997141022275	0	0	2.11210206376606e-05	0.000171513481994396	1.77882518438004e-05	0	0	0	0	0	0	0	0	0
(CTCA)n	9.15129626495703e-05	0.000141206217264757	6.63647202133054e-05	0.000257913770424391	0.00030385935824041	0.000238642406473211	0.000344293907159665	0.000388053653656653	0.000264355460800786	0.000337247274485444	0.000402157836410593	0.000442746534962938	0.000356690337631766	9.09394456218183e-05	0.000135384818140448	7.1436747616746e-05	0.0002727892316232	0.000254859406070485	0.000256477991448272	0.000122915676198777	9.08420739012952e-05	0.000260826839575148	0.000164704168592868	0.000307376543693635	4.9777649397636e-05	4.49083732194229e-05	6.23131352295857e-05	0	2.32028578896208e-05	8.66422623980023e-05	6.49425332227229e-05	0.000248660435730374	0.000122215715378283	0.000628306055071816	0.000775107843059982	0.000137419259830897	0.000138271366324365	0.000297594591790242	6.16681385228843e-05	0.00010553093575768	0.000142802431239107	0.000123574624927577	0	4.64874978111231e-05	1.97021241622989e-05	0	2.41160966814705e-05	3.89138533790306e-05	5.11153600670792e-05
(CTCCG)n	0	0	0	0.000222569099576639	0	0	0	0	0	0	0	0	0	0	0	0	0	0	0	0	0	0	0	0	0	0	0	0	0	0	0	0	0	0	0	0	0	0	0.000166303427219843	0	0	0	0	0	0	0	0	0	0
(CTCG)n	0.0132198675457693	0.0129167781358468	0.00895877198818676	0.0102411610810222	0.00832458697224294	0.00571167430578688	0.0177717940419301	0.0152604103486015	0.0112394292602005	0.0146713321602446	0.00951067097023895	0.00802285909484276	0.00602357239444555	0.0135963541607676	0.0178171347476077	0.00617416654722958	0.00259825378691789	0.00393125551013029	0.00713949882114992	0.00568556017352584	0.00641911639087642	0.0103758900968569	0.0109096077167309	0.0105465319107816	0.014934795652941	0.00648741695676629	0.0151077328136344	0.0161824913930924	0.00653183121285348	0.0144171414744249	0.00664798460390138	0.00425733076210859	0.00482876042922481	0.00705240405621784	0.00873800354818038	0.0107037820230131	0.010573783546502	0.0060337130765345	0.00879430351311634	0.00286656039679173	0.0201001398637236	0.00699078231446544	0.00296834560256689	0.00563541453593404	0.00525442780674133	0.00020047954898171	0.00500235978869516	0.00658925110164125	0.00795207735609723
(CTCGG)n	0.000856272206230253	0.000459563154637589	0.00027598404882938	0.000386121286994733	0.000429156767717887	0.000343529071182225	0.000277118556209378	0.000135736679981453	0	0.000268559063582082	0.000144727953062161	0.000119214640660942	0	0	0	0	0	0	0.000145443859919463	0	0	0	0	0.000726586946488393	0	0	0	0.000510980995857344	0.00065131632964631	0	0	0	0	0	0	0	0	0	0	0	0	0	0.000815034490433143	0	0.00024579951423167	0	0	0	0
(CTCTG)n	0.00129660013003209	0.000618567207665972	0.000928679120171003	0.0014292168567973	0.00158851145298139	0.00173394953584384	0.00233124176972531	0.00347130292554371	0	0.00171701905340021	0.0026298312344271	0.00160461661563566	0.00193214319894189	0	0	0	0.00171778240397562	0.00413310637569302	0.00117459550089681	0	0.00105607766333968	0.000449987388090977	0	0.00203745509041398	0	0	0.000428064380149015	0	0	0.000503626536087048	0.000148709070336814	0	0	0	0.0023343604027758	9.88963991829325e-05	0	0	0	0	0	0	0	0	0	0	0	0	0
(CTG)n	0.0724349505572895	0.0645747916282519	0.0645297310548061	0.0358280174120534	0.0317064233731417	0.042651373548945	0.0511278402740789	0.0461028846441683	0.041227381300082	0.046002983482962	0.0427294015670131	0.044120728251706	0.0534622303883626	0.0569503703214076	0.0364942845689899	0.0515986299577942	0.0375735847528	0.0337107285550159	0.0373373306875744	0.0364719281852095	0.0440307324956649	0.0501836174864078	0.0452715416714635	0.0398346038817601	0.0595193946744488	0.0428102986526085	0.0611387380528249	0.0648904738993809	0.0521479916200635	0.052100451328719	0.0582442334856011	0.0465171241138955	0.0487836990099466	0.053518862534433	0.0579819589458223	0.0728019830886427	0.079113948804707	0.0839820275278334	0.0830984655869591	0.0894830606123124	0.112580715415455	0.0998607552656327	0.100897195558042	0.0388391733107641	0.0508423589894383	0.0161454436896374	0.0512429257647457	0.056030448658802	0.0673655575372027
(CTGGGG)n	0.00282172039616118	0.00312655168226949	0.00425169364436299	0.00309418947511914	0.00327061151738942	0.00255062391545133	0.00335370151317815	0.00283697269403626	0.00355043342296618	0.00306564820205356	0.00360241839534684	0.00350157155653773	0.00511307984368525	0.00670489217680701	0.00416289271003076	0.00631838119097933	0.00508866902408695	0.00452605747987046	0.00628427648919843	0.00520043373213144	0.00497011135291502	0.00475450448564693	0.0053965147051091	0.00540662274819328	0.0448724434220971	0.0260449090186077	0.0495282589976251	0.0719924758847487	0.0434234423339118	0.0578141144891158	0.0692386111063322	0.0175878933290349	0.00654741048116093	0.0156396173755069	0.00604391319889384	0.0161785639799328	0.0205853478048894	0.0237440771827651	0.0473011322213246	0.0233186440838456	0.0400523544969297	0.0355090580706624	0.0219611384666411	0.0133736616543377	0.0123730484973774	0.000463804046886481	0.0408709662624172	0.00888102327610923	0.0128825351171591
(CTGTG)n	0.000123393698011636	0.000927159323766811	7.95417441544839e-05	0.000166926824682479	0.000123687865167472	0.000346531459405972	3.99343610472457e-05	0.000273845992986971	0.000289292774565027	0.000154803557788371	8.34244867650993e-05	3.43590163530927e-05	0	0	0.000644291882025631	0	0	0.000451917754726788	0	0	0.000226133702912267	0	0.000522547802221466	0	0.000805426649033944	0	6.11064802827896e-05	0	0	0.000718930292368164	0	0.00298033122065998	6.27780918172302e-05	0	0	0	0	0	0	0.000142295168255376	4.27891295772464e-05	0	0	0	0	0.00175150669378655	0.000156084083302317	0.000299831014304865	0
(CTTA)n	9.04764521933307e-05	0.000291353451539241	0.000116645419147559	0.00114236658560647	0.0012696900376655	0.00116154807257561	0.00122981167910624	0.000860542230463635	0.00133332126544256	0.00056753614330759	0.000795205689045566	0.00146120550022631	0.00285153813484376	0.000523109416939834	0	0	0.00123291208011126	0.00187771490339536	0.00307361241975855	4.74237996962778e-05	0.00116066240362123	0.000847800381556801	0.00406138792570103	0.000921281928572764	0.00187012625811458	0.00115439282360342	0.000358442781509776	0	0	0.000105428823798849	0.00121409542342643	0.000262233614407996	0.00156505502223342	0.000301182847444081	0.00106619642187208	0.00180115251245148	0.000705575496713301	0	0.000792605603947927	0	0	0	0	0.00193871697686291	0.000311663527136073	0.000107022018547315	0.000457784613917974	0	0
(CTTAA)n	0	0	0.000539786732744912	0	0	0	0	0	0	0	0	0	0	0	0	0	0	0	0	0	0	0	0	0	0	0	0	0	0	0	0	0	0	0	0	0	0	0.00038218850999375	0	0	0	0	0	0	0	0	0	0	0
(CTTAG)n	0	0	0	0	0	0	0	0	0	0	0	0	0	0	0	0	0	0	0	0	0	0	0	0	0	0	0	0	0	0	0	0	0	0	0	0	0	0	0	0	0	0	0	0	0	0	0	0	0
(CTTAT)n	0	0	0	0	0	0	0	0	0	0	0	0	0	0	0	0	0.000101263710065934	0	0	0	0	0	0	0	0	0	0	0	0	0	0	0	0	0	0	0	0	0	0	0	0	0	0	0	0	0.00421925819302284	0	0	0
(CTTCG)n	0	0	0	0	0	0	0	0	0	0	0	0	0	0	0	0	0	0	0	0	0.0150348353828156	0	0	0	0	0	0	0	0	0	0	0	0	0	0	0	0	0	0	0	0	0	0	0	0	0	0	0	0
(CTTG)n	0.00170852812631496	0.002445255359385	0.00236585700562055	0.00165500099685193	0.00329834307113259	0.00294488273194819	0.00167929107993546	0.00216669357088593	0.00351813923646846	0.00301668471587595	0.00337976125868864	0.00211440100634417	0.00479493335813292	0.00375006857656654	0.0010132453529292	0.00500552639294024	0.00194015948816758	0.00370804311570698	0.00206368373599298	0.00553905432829456	0.00309242670649254	0.00268802972758486	0.00257254302632106	0.00236258144492932	0.0061267497234206	0.00571374559313404	0.00896228377480914	0.00490901796833139	0.00539084084892164	0.00479286861578776	0.00679306257343453	0.00226199497773168	0.00399204276171105	0.0023171050625232	0.00484700405878159	0.00712392181464748	0.00414520088563149	0.00196392469696601	0.00349663616205824	0.00695665267026285	0.00513469554926957	0.00198862243270419	0.00746868587251618	0.00369373991742418	0.00668459900533808	0.00044910428045809	0.00389543182258775	0.00842602029943928	0.0067862273658037
(CTTTA)n	0	0.000147234648277474	0	0	0	0	8.87831253287162e-05	0	0	0	9.27357602540191e-05	0	0	0	0	0	0	0	0	0	0	0	0	0	0	0	0	0	0	0	0	0	0	0	0.000202049762504565	0	0	0	0	0	0	0	0	0	0	0	0	0	0
(CTTTG)n	0	0	0	0	0.00016745852961584	0.000134046291396917	0	0	0	0.000104792722113207	0	0	0	0	0	0	9.48546144921409e-05	0	0	8.75656840842114e-05	0	0	0	0	0.000726967366216658	0.000983782546849703	0	0	0.000169430665096032	0	0	0	0	0	0	0	0.00208449601890864	0	0	0	0	0	0	0	0	0	0.000281758829516567	0	0
(G)n	0.00330505338804899	0.00321506567625161	0.00266311930071494	0.00866270136120166	0.00859291878526522	0.00853586168126041	0.00728683196407518	0.00635251357085025	0.00864798796274202	0.00621953184880941	0.00446898645671903	0.0069021991340136	0.00602550591450899	0.00574759574792242	0.0048176108878514	0.00806245974293115	0.00486734238386331	0.00592613483061259	0.00596473237022554	0.00384368363615238	0.00523669949649844	0.0050970908955364	0.00594840397111989	0.00537527655047578	0.017865179738184	0.0110491711892494	0.0148327196440089	0.0283517084023331	0.0147695230029289	0.0149236132278996	0.0170577753630306	0.00678529849053422	0.00556992692149063	0.00911106294968855	0.00745480438812776	0.00397039262755787	0.00298015019681884	0.00735378027905634	0.00501117098148667	0.00531997042800298	0.0073779582526592	0.00446298230293049	0.004325589650145	0.024039194296361	0.0186190413934467	0.0189364155138032	0.0217742341456108	0.0212817789153145	0.0212297621497246
(GA)n	0.000420760604494497	0.000390019763000641	0.000449176617221676	0.000595093412054243	0.000531343410168502	0.000515566853565403	0.000572687319015517	0.000527609154537973	0.000483089042145514	0.000502211933882774	0.000579041554586684	0.000579015888850877	0.000596998828288787	0.000583170622218913	0.000418862171181435	0.00072853276727648	0.000367507686779122	0.000483901528830375	0.000425341630616264	0.000393269664978821	0.000466980357155573	0.000428906194109198	0.000397666183011104	0.000421768470217548	0.000636555080321777	0.000399067660413318	0.000582649222408077	0.000711497519861038	0.000512076885056202	0.000469218415107912	0.000611294054454172	0.00129094045558624	0.000703420935942573	0.0011440826451105	0.00158134129047489	0.00057011456252612	0.000618229533791989	0.00065975751493944	0.000615836804438324	0.000641508753591229	0.000886349739794605	0.000777004003331599	0.000678524174339029	0.000678742406761367	0.000451523602175991	0.00032932304766271	0.000488127731884915	0.000418895227289698	0.000404145664867971
(GAA)n	0.0127783263108534	0.0118461378724867	0.012092616589142	0.0150414739860761	0.0122872511772734	0.0131486465069556	0.0163473409416406	0.0180210378840164	0.0161054964482987	0.018240782285154	0.0167975870531885	0.0180338801947062	0.0102780723891902	0.0108495878709296	0.00758349944220431	0.010994736152397	0.00562378886737886	0.00521838794932425	0.00551013852887929	0.00487888969623496	0.00698072948661803	0.008632586867275	0.00652921802568141	0.00654549813197727	0.00936793569460729	0.00458651690198392	0.0091008220335624	0.0100096815525921	0.0112894557349064	0.00806524202062285	0.009465136361721	0.005284960727158	0.00581386415671318	0.00639567166314779	0.00689773144512788	0.00693686733531034	0.00765716177044317	0.00805656768712058	0.00589933635034386	0.00770271725052801	0.00802800831843828	0.00681606929295233	0.00749494397763654	0.00521997197484996	0.00578238796225054	0.0020100792318616	0.00688731571753735	0.00489464983913333	0.00527376409610436
(GAAA)n	0.00114965216230365	0.00078978664304177	0.000889303161838775	0.000969836615108211	0.000788591326846838	0.000787923774039016	0.000687349376854418	0.0006459827985273	0.000564418732567394	0.000674106991064262	0.000659595865893615	0.000681611542501309	0.000214435800548306	0.000369673552651909	0.000243314762906507	0.000301908087290177	0.00037237295653344	0.000364477493306618	0.000404733098898287	0.000280346846861012	0.000345743593765974	0.000450795999245714	0.000371507705478843	0.000320575328525329	0.000141616117213146	0.00014165045245569	9.45956462750377e-05	0.000129189561031791	0.000153548551718328	0.000104698537463163	0.000144594639447752	0.000546807705480516	0.000258435797609496	0.000569932120133977	0.000857678654350824	0.000302078911507769	0.000263171830906542	0.000187928925284826	9.34431328102323e-05	0.000164257781445176	0.000152105618673547	0.000164666565929369	0.000176163112468032	0.000186621709878343	0.000251015615069273	0.000370727153726022	0.000261909948128888	0.000151279242563849	8.06142970884296e-05
(GAAAA)n	0.005055066380946	0.00390841136653004	0.00395416042054276	0.00837972309133464	0.00728364842122507	0.00760038669555437	0.0158197300652919	0.0170849614630905	0.0117001240838484	0.0135405809417513	0.0125385662528568	0.013557810578469	0.00256640153269604	0.00275059314954762	0.00303080966715072	0.00216875357412859	0.00195873798920273	0.00220957441069706	0.00218135736337587	0.00191131050528796	0.00217881283956831	0.0028258082727848	0.0020934487828289	0.00206278966314891	0.00143410117454858	0.00119991058777817	0.00125825461483779	0.00106580689207018	0.00136391003003731	0.00133790074651612	0.00156374204447703	0.00100654677361637	0.00148738763402642	0.00352122757997064	0.00349214988779604	0.00255423771853933	0.00215140231459838	0.00209612722533609	0.00247515623396774	0.00183075519245946	0.00121286569299368	0.00254225607932787	0.00242048088342959	0.000663764319889321	0.00240475995876301	0.000955713035029401	0.00137164634827225	0.0014982624985472	0.00162109250413277
(GAATG)n	2.68469589385537e-06	1.4408821228176e-06	8.65301054116637e-07	1.21061763558651e-06	6.72774033612996e-07	1.61561547854597e-06	8.6885810908405e-07	2.12789639054205e-06	4.49584851757245e-07	1.26303191323469e-06	1.81507954356091e-06	1.12133170015732e-06	2.70042500757557e-06	1.74624267238215e-05	1.40179587611958e-06	0	7.24059092813324e-06	2.58101679426728e-05	6.84021735152394e-06	1.33684017628569e-05	1.23000654298736e-06	3.85735598629597e-05	3.97920385360514e-06	9.49204089527657e-06	5.8412643225351e-06	2.43731429000544e-05	3.5231834872343e-05	1.84240812343332e-05	1.9059521557993e-05	2.42449113223425e-05	1.31632344152072e-05	1.55624472614742e-05	6.1464272178191e-05	0	3.75690639957964e-05	9.21471761371934e-06	1.09916357933812e-05	0	9.04572387783301e-06	9.13301746568287e-05	2.7929092570071e-06	9.88713248491134e-06	9.71052778404242e-06	0.000219694753847562	1.54132515750946e-06	0	3.96193664402641e-06	1.23945930891043e-05	3.07409842594168e-05
(GACTG)n	0	0	0	0	0	0	0	0	0	0	0	0	0	0	0	0	0	0	0	0.00162685938630892	0	0	0	0	0	0	0	0	0	0	0	0	0	0	0	0	0	0	0	0	0	0	0	0	0	0	0	0	0
(GAGAA)n	0.00196300095646103	0.00200675596369155	0.00140598320092405	0.00517058495341663	0.00896387872772929	0.00567528221138173	0.0108705741504794	0.00930563974057202	0.00765989097964037	0.00760304437435864	0.00539287669730948	0.00586508620761026	0.00923523592853308	0.0104037264852047	0.00678973329668234	0.0103778582618653	0.00842116580141006	0.00621931978815648	0.00950538776650005	0.00656548479658867	0.0114204251522106	0.0124768449295756	0.0135645728400926	0.0142950375571026	0.000305073325285902	0.000642205410253612	0.00120356307089526	0.000111564009257706	9.48025616340041e-05	0.000326773078896144	0.000160814006979916	0.00249855893506202	0.00256808921689618	0.00248934950484473	0.00339643535283028	0.000684458100853012	0.00218690742386144	0.00284424830368989	0.00107084931117848	0.00150912921208638	0.000194488057655561	0.00293761706313344	0.000142359134563851	0.00011511470875086	0.00132376486488183	0.00257997547278146	0.000761995381016036	0.000211993022637232	0.000104423926920038
(GAGTG)n	1.0727232466644e-05	3.45439739164629e-05	2.76598495416518e-05	2.90235706059934e-05	9.67752530235656e-05	6.88587797909877e-05	6.94338821615185e-05	4.08116646033925e-05	7.18562013570309e-05	4.71024713771027e-05	0.000137797664466224	7.16880349678975e-05	0	0	0	0	0.000170541872527199	7.85749497563627e-05	0.000145767673863518	8.43411923424809e-05	0.000176930423100597	0.000120622127297865	8.17698578731544e-05	1.21367434724593e-05	0.000385108759282937	0.000284266812535484	0.000233740870968977	0.00034568007929099	0.000195829923053002	0.000562501914444328	0.000376478792125975	4.14552202866653e-05	4.36609127102905e-05	0.0001964016147458	0.000110610766899608	0.000434466836471283	0.000803094872182281	1.95841728625274e-05	0.000231321443805811	7.42225919160814e-05	0.000736534941318344	0	7.35164163473709e-05	0.000253640454923334	0	0	6.33228001664701e-05	0	0.000479343108718244
(GATTG)n	0	0	0	0	0	0	0.00024498386078859	0	0	0	0	0	0	0	0	0	0	0	0	0	0	0	0	0	0	0	0	0	0	0	0	0	0.00500659196088534	0	0	0	0	0	0	0	0	0	0.00605239328082746	0	0	0	0	0	0
(GCATG)n	0.0055090471344578	0.00620910690508082	0.00639221130882132	0.000248421045806956	0.000276109027506336	0.000884072999884564	0.000356582679405534	0	0.000184511336642459	0.000518353110924763	0.00055868667180257	0	0.000184710785851659	0.000199073513365828	0.000191767456719063	0	0.000469194649361761	0.00437154561287437	0.0016843507625156	0.00115504063870063	0.00185093103472654	0.00103243930312997	0.00279956644674731	0.00155822790399356	0.00449489463843807	0.00135173388356466	0	0.000657505491947109	0.000279360724573039	0.000962922968725418	0.000852985511432853	0	0.00252251715577763	0	0.00243449795511399	0.000945438807070957	0.000644429888785787	0.000251439809206415	0.000371239955499832	0.00105882067122875	0.0129905001736511	0.000270514456944248	0.00125849608795012	0.000814117961997005	0.00474424289265665	0	0.00301970295463286	0.000267725696983654	0.00800052791815798
(GCCTAA)n	0	0	0	0	0	0	0	0	0	0	0.000395422422817234	0	0	0	0	0	0	0	0	0	0	0.000365365482353637	0	0	0.0120891591444594	0	0	0	0	0	0	0	0	0	0	0	0	0	0	0	0	0	0	0.0410549178427102	0	0	0.00690499143086938	0.00170539721431206	0
(GCCTG)n	0.000530493703440449	0.000683321097458338	0.000957503554239925	0.000669807741123683	0.00180797851146581	0.000936449921758187	0.00226625056261126	0.00141278114522464	0.00198996218225786	0.00166382712407984	0.00136290126228617	0.00141807502655477	0.00405537340177773	0.00306716549079542	0.000590919922556888	0.00452763992339956	0.00108434638992659	0.00194288304199213	0.00245094001203675	0.00116785872338387	0.0017499476345605	0.00165697907498722	0.00161750553529301	0.00300099117476565	0.00150049774182136	0.000104132173344164	0	0.00164617680489939	0	0	0.000547588275427592	0.00358764792867982	0.0047501577478483	0.00123615504582738	0.00203172653530018	0.00262198170948053	0.0015720695574271	0.000290548762403498	0	0.00106037503921867	0.000294334173393991	0.000520983802084169	0.00121186882988556	0.000627163924586298	0	0	0	0.000103122585835717	0.000237049492264945
(GCGTG)n	0.000201827458183926	0	0	0	0	0	0.00019595451098981	0.000255950282199069	6.75969059109011e-05	0	6.82261427666703e-05	0	0	0	0	0	5.72974848843817e-05	0	0.00013712725622726	0.000264472819117374	0	6.30401214566282e-05	0	0.000228346695505439	0	0	0	0	0.000204691169201788	0	0	9.74948776971217e-05	0	0	0	0.00131619665840769	0	0	6.80030636570503e-05	0	0	0	0	0	0	0	0	0	0
(GCTG)n	0.000283947750892597	0.000251004147408738	0.000183037705479986	0.000128041375413308	0.000125569709320707	6.7010237837565e-05	8.10838816212269e-05	9.53185412784163e-05	8.95068062750666e-05	9.42952862529104e-05	8.46937453333745e-05	0.000116272567513974	0.000117604671807277	0	2.32566910396354e-05	0.000208616450849641	4.74181733106501e-06	6.62701634988797e-05	0.000124831943600505	3.5019527989878e-05	0.000198964311198567	0.000156511969632876	0.000113172924838016	8.50386791306469e-05	0.000272560260354844	4.9179654101464e-05	0.000248144729681672	6.97718844042149e-05	3.38796069529248e-05	4.86578952657904e-05	0.000137928307128365	0.000419560315565879	0.000220941852292076	0.000222404809899005	0.000405961760418903	0.000160521967870699	0.000306101389933796	0.00016009079331595	0.000146322491608402	0.000243977078869647	0.000359105182992908	9.84203147063235e-05	0.000305249443182884	0.000197465098989341	0.000124661409341806	3.95145538532746e-05	2.81704566116379e-05	7.30542675512115e-05	0
(GCTTG)n	0	0	0	0	0	0	0	0	0	0	0.000220434197037749	0.000181575038085087	0	0	0	0	0	0.000995092800418813	0	0	0	0	0	0	0	0	0	0	0.00165335939033023	0	0	0	0.000663519251859877	0.00162803725001325	0	0	0	0	0.000219713443050921	0	0	0	0	0	0	0	0	0	0
(GGA)n	0.0140191548673619	0.0120701716772185	0.012178156683229	0.0114537759467892	0.0121566803733913	0.0125301750647582	0.0164371809219978	0.0171944908558656	0.0143598987590286	0.0161961658733978	0.015971302658902	0.0165039515497555	0.0138381247769489	0.014019930018747	0.00961581049253667	0.0158225755564733	0.0113425356178953	0.0102541266516047	0.0118210835630028	0.0113766110371771	0.0126560971073983	0.0131671513416363	0.0112827538101203	0.0125310958851077	0.00716900584772196	0.00372870779516149	0.00890216848720946	0.00759179761025955	0.00757338948315497	0.00675797056726927	0.00692037913046492	0.00805174288634743	0.00611191900410004	0.0090541166840415	0.00807719413124686	0.00826913478009247	0.0112260558363809	0.00798570847443846	0.00777588718211568	0.00794502222984373	0.00908017753785537	0.0108130005698721	0.00713478470777297	0.00477254544367494	0.00647143468056466	0.00353965381311201	0.00654078913421233	0.00506468368613115	0.0064909292942757
(GGAA)n	9.61208672005905e-05	0.000123811868148832	0.000145608816677416	0.000119196162004755	8.55106398068022e-05	9.44790270856176e-05	8.24360766681296e-05	9.82794619024271e-05	8.53119995562007e-05	9.04413219240243e-05	0.000112912768830062	0.000139846537294552	0.000549487517991347	0.000411597780072014	0.000229195809124512	0.000385173326832262	0.000265376583318623	0.000406305435062055	0.000240004043910658	0.000307332366795047	0.000217255342092335	0.000220669245407131	0.000265601939442694	0.000143415018541235	0.000122867582019277	6.72167101375724e-05	9.52010997482811e-05	4.30201425032782e-05	2.92454151714808e-05	7.42040077097845e-05	6.69723225819532e-05	0.00023796500691957	8.31345849151261e-05	0.00015998613882653	0.000127430052202658	6.68081798904902e-05	0.000121808886550179	6.36126126419009e-05	8.66342649250653e-05	8.77520383400332e-05	4.49978663075884e-05	4.01190460411382e-05	6.03845391176002e-05	6.569620245185e-05	9.24339814877911e-05	0.000183339051045901	4.96475877998814e-05	4.20410698694008e-05	4.4293544767851e-05
(GGAAA)n	0	1.84637772220803e-05	8.8705248765243e-05	0.000124104943607079	5.17264376344957e-05	5.52075959581113e-05	6.68024218345721e-05	7.63485173398254e-05	8.06550943990442e-05	0.000129478127327951	0.000186070595516196	2.87379770709837e-05	0	0	0.00025148084566173	0	0.000136732117835954	7.3497135834186e-05	7.01216274831297e-05	0	1.05077144210381e-05	1.0745434654136e-05	1.45686812882054e-05	7.78451702930086e-05	0	5.06469339725141e-05	3.40730869826401e-05	0	8.72260209892586e-05	0.000100219216820178	1.77554264860695e-05	0	3.50051806812232e-05	0.00017178020964043	2.5337798176608e-05	0.000236158795351549	1.34142108657173e-05	0	0	5.28960335329104e-05	0	1.68927824305866e-05	1.30981912782252e-05	0	7.90035045459304e-05	4.06934744972226e-05	1.45054624931037e-05	1.67186330864162e-05	1.92156909777868e-05
(GGAGA)n	0.000337597629450329	0.000440031355485134	0.000248710124715641	0.000130486173727009	0.000290059245292642	0.000232185044297614	0.000280949079626953	0.000397548452300301	0.000371514485108022	0.000559668725369301	0.00019563797658927	0.000201437512460935	0.000614470040381638	0	0.00099049384341913	5.01971595900321e-05	0.000191683482956076	0.000279666294035723	0.000409595236268268	0.00046766391605477	0.000353536008366176	9.03835487805232e-05	0.000367626575824063	0.000450162980271924	0.000236099804173439	0.000213004395570294	2.38833717025202e-05	0.000230241834167688	0.000122281346710951	0.000224794219158015	0.000298694004956785	0	0.000637954679477287	0	0.000532812350360584	0.000115874085760174	0	0	1.6249858236448e-05	0.000352233670387474	1.67240639911068e-05	0.000307863847329465	0.000312157950848131	0.000231630400452198	0.000609148526054273	2.85239015114588e-05	0.000569382038865779	0.000492191617381294	0.000161629789649668
(GGAGAA)n	0.000746168610474203	0.000457680360488892	0.00022904446988181	0.000160224741003901	0.00049863163717286	0.000541692627636164	0.000505969242625995	0.000225300962441414	0.000452217999136113	0.00046805289683643	0.000624585060692467	0.000435329501353009	0.00204909406493426	2.56793880052842e-05	0.00101421482260104	0.00107249054797263	0.000625409794041768	4.33773333578328e-05	0.000337978638314547	0.000242115067745892	0.000694574313990155	0.000776877441993892	0.000391222725390202	0.000422105936488575	0.000425198898178987	0.000139492987445933	0.000527877589239128	0.000127221886712931	0.000288287972355837	0.000248423530735201	7.33536254710682e-05	0.00034328057136011	0.000397699909768056	0.000473121129895771	0	0.00104882508046036	0.00202277914991851	0.000681121393498168	0.000861982413355339	0.000655593798727802	0.000468211147475242	0.000314053890199351	0.000432904191008946	2.625418454058e-05	0.00012239624646395	0.000294207199529873	0.000209744267389747	0.000414421703957842	0
(GGATG)n	0.000429303864988458	0.000329154739507072	0.000474405957660443	0.000276553179593156	0.000368851983002706	0.000861165158236884	0.000654989681748744	0.000427764569017213	0.00115027412939483	0.000750169377422786	0.000642686267371095	0.0002732338385004	0.000267316569159598	0.000199455612239851	4.2696784989273e-05	6.38328967490983e-05	0.000191520272740117	0.000411788882476576	0.00050002479450239	0.000739359026884186	0.000580696911610247	0.000938641234643434	0.0007791499707838	0.000537753123105647	6.6718845560949e-05	3.00961862751441e-05	6.07422735612334e-05	0	0.000310996583977664	0.00010719679882164	0	0.000948021714073558	0.00081125098547935	0.000510389157073892	4.51698277020509e-05	0.000694652543851751	0.000191308680995909	0	0.000557928762296292	0.000471490202927199	0	0	0.000747206890350425	0	0	0	0.000129294826051016	0	0
(GGCTG)n	0.00137042210884255	0.00169732736571306	0.00176679630356687	0.00115671004520382	0.000933404170893965	0.000845848624650799	0.00170582615343331	0.00160423361456114	0.00177710571511134	0.0010249452437004	0.0010928187674178	0.000763188986262828	0.00051839188426088	0.00111740192349161	0.00154119898711323	0.000438883031720315	0.000897816467436465	0.000643466849932221	0.000931103356053266	0.000709106169736524	0.00105180901580308	0.00140487120007622	0.000863079474688415	0.00123244039257343	0.000802769398412023	0.000293145599058869	5.22041818008899e-05	0.000146784666460612	0.000160369257759762	0.000348042655864289	0.000398984791711101	0.00120517370145389	0.000303916165977492	0.00166686061905912	0.00126814088653745	0.000132668972846144	0.00109611890558459	0.000801894627960494	0.000828773808162789	0.00125617057720148	0.000255887762222672	0.000500382069515789	0.000214059182947817	0.000376477134767325	0.00102886665915413	0.000415649559791912	0.000933414799258867	0.000734297035206775	0.00157017676071079
(GGGA)n	0.000102027392451501	0.000123206227511447	0.00012605657622152	0.000360392124993711	0.000238631453496597	0.000187607362763303	0.000398985675467832	0.000307295190638645	0.000330323976047265	0.000434661437748453	0.00024142675403535	0.000366956835343518	0.000399097810223431	0.000310308668767064	0.000103586224940539	0.00018141249539026	0.000265511621177304	0.000176453237938811	0.000115533803913393	0.000305271947977685	0.000189574301948467	0.00025228761844499	0.000183627940358258	0.000163530567214248	6.47463582636104e-05	8.76192525165353e-05	6.73674041770937e-05	4.56636845914194e-05	8.62292080218165e-05	7.43054388784529e-05	6.5821945101045e-05	0.000201248739755954	0.000289818080032376	0.000318407094790699	0.000288054754963863	6.71197468041579e-05	0.000139239598960662	0.000108655351981305	8.88066450043783e-05	0.000127460631919975	3.53799536474235e-05	2.08746660938156e-05	0.000174804831666144	0.000179044611173323	0.000248945847154304	3.51998782362851e-05	0.000146981874422271	2.06594671220091e-05	0.000123474619990618
(GGGAA)n	1.30879358905111e-05	4.21459418753137e-05	6.74937060733947e-05	8.26249276658845e-05	9.18339601683212e-05	6.30092126421414e-05	5.0828367960794e-05	0.000149378822051765	0.00015780480634846	0.000197033631954155	5.30912527337069e-05	4.37320813496873e-05	0.000421267698374912	2.83765375409575e-05	9.11170341501345e-06	2.72445067442471e-05	1.48623148822679e-05	0	0	0.000212663833372629	9.59408285541633e-05	0.000114463225748352	3.32548853567406e-05	0.000266537392347831	0.000113905032071372	2.5690695290618e-05	3.88880976576542e-05	1.56204685061379e-05	1.32736393946229e-05	0	0	0	0	2.17839100843981e-05	5.78367771856942e-05	0	4.08262112098155e-05	0	0.000194031420711808	1.00618322743421e-05	0	6.42665743009878e-05	5.9796606257105e-05	2.90117059281044e-05	3.00559402561556e-05	7.74067331147853e-05	9.93317410228175e-05	1.27208087817871e-05	1.46207605176132e-05
(GGGAGA)n	0.000200045141102296	0.000314936342253728	0.000739328298111797	0.000384882903182483	0.000267362724231784	0.00036382899652558	0.00120850524534699	0.00104858538352879	0.000634266332831568	0.00139704752890072	0.000622137532775711	0.00052731828972639	0.000643894933992971	0.000250597702427737	0.000241400692848055	0.00195719300851511	0.000416470976638641	0.000545414556581207	0.000398687812841928	0.000181748519287655	0.000350313007543014	0.000299920419678193	0.000158134935270922	0.000414938681345502	0.000362709158323357	0.000379585356099991	0.000264174581952748	0.000334255790488994	0.000419292696843907	9.32420466179351e-05	0.000206491374192479	0.000631341549735695	0.000583512723731524	0.000910091968282821	0.00139478339413931	0.000814786233644438	0.000821621446888876	0.00108346353883163	0.00100654453379929	0.000399859363016294	0.000980422075353699	0.000576279820232534	0.000619470615117842	0.000236498746308343	0.00035220356562329	3.15503600216373e-05	0.000629794921597682	0.000388867428596266	0.000268168682234087
(GGGGA)n	0.000597823774276724	0.000649168343772423	0.000600456650172535	0.000959197537026304	0.000850097375456564	0.000607971011290758	0.0016377962422949	0.00145456802689722	0.00121532323419922	0.00145639493463299	0.00142872576962951	0.00132010005074566	0.001118746619691	0.000738514547007671	0.000479113426457881	0.00119381345651967	0.000505207750020019	0.000500693452119037	0.000661220488497304	0.000422662293397701	0.000471355706576466	0.000933641132856176	0.0005828716960314	0.000640983455430295	0.00116460115464775	0.00139863146832204	0.0017212304657483	0.00126107586876942	0.00102226052120654	0.00144994510702085	0.0014853164247219	0.0008865029921659	0.000671960064015696	0.000705779829661625	0.00152571238095055	0.00400839899663106	0.00108420811664329	0.00226532487001929	0.00160674543499163	0.00153377813439074	0.000785837597173347	0.00243034940876891	0.00201146488114592	0.000503363429041545	0.00157242565558798	0.00010689457345229	0.00213378419328444	0.0016688421087954	0.00124249176242015
(GGGTG)n	8.35824042703164e-05	0.000106030028193313	0.000205718616386925	0.000383753274896465	0.000327510134857324	0.000310938138248218	0.000339355600598738	0.000279444479421127	0.00022903995554581	0.000324107476367853	0.000287680725343815	0.00035968211066268	0.000219096981110083	0.000505215877220484	0.000327976162428928	0.000490333605159054	0.000655769277050676	0.000204075103138283	0.000676296291044071	0.000242947701490444	0.000278499541497498	0.000550613619855776	0.000218808471690422	0.000386855850003958	0.000165323250195958	7.45756209010618e-05	0.00012793676965262	0.000181374014900427	0.000115593200760778	0.000150520237436915	0.000156865008485653	0.000785484276354472	0.000966445379548839	0.00154293162891858	0.00185798384575714	0.000464225624270471	0.000213320504876299	0.000235824345323937	0.000153610765336109	0.000554947238083247	0.000279298441226633	0.000231327814917255	0.000295084554202328	0.000185275061991433	0.000104696601521092	9.88672456003574e-05	0.000185820896689735	0.000155090442303831	0.000220695931457861
(GGTTG)n	0	0	0	0	0	0	6.05662935735046e-05	0.000533992450654531	0	0	0	0	0	0	0	0	0	5.71166089512895e-05	0	0	0	0.00011690794410699	7.92520094614554e-05	0	0	0	0	0	0	0	0	0	0	0	0	6.42338819600613e-05	0	0	0	0	6.48959671763417e-05	9.18948617609623e-05	0	0	0	0.000110683992671468	0	0	0
(GTATG)n	0.000134850509599567	0.000144749123339871	0	0.000243234111487575	0	0.000108201737658018	8.72843431152595e-05	0	0	0	0.000273510756253413	0.000300393354877328	0	0	0	0	0	0	0	0	0	0	0	0.00038142317863192	0	0	0	0	0	0	0	0	0	0	0.000198638882462284	0	0	0	0	0	0	0	0	0	0	0.00510434647322958	0	0	0
(GTCTG)n	0	6.79946320196266e-05	0	0	0.000253983429308833	0	0	0.000200829102894094	0	0.000278142452537119	0.000171305707380755	0	0	0	0	0	3.59663678072246e-05	0	0.00017215308294307	3.32025976588089e-05	0	0	0	0	0	0	0	0	0	0.000147626754526351	0.000915404874122569	0	0	0.000316298555876949	0.00177286860685088	0	0	0	0.00115253272495221	0	0	0	0	0	0.000872813967897768	0	0	0	0
(GTGTG)n	5.14611089256136e-05	8.83817249213171e-05	3.98072811758784e-05	8.35398207138436e-05	0.000113484339722368	6.60664188704296e-05	5.32945597538261e-05	0.000143574457284827	0.000193038409230656	0.000129121063357201	9.04592644609865e-05	0.000166220610085758	2.76067251223718e-05	1.48766833980363e-05	7.16535236511738e-06	3.21372111137892e-05	6.42816661531354e-05	9.42357234452156e-05	5.59426015300711e-05	2.15789303198741e-05	6.28724227403313e-05	7.71537728986015e-05	6.10197209795792e-05	4.07560100749545e-05	2.23934442819596e-05	1.01014528171991e-05	3.05812107609933e-05	0.000233391821625277	3.13147714860634e-05	2.39862817512723e-05	4.24955089274971e-05	1.98870641923807e-05	2.09451877896974e-05	0.000205567786222132	0.00015160754227193	0.000105978391353087	6.4210647719069e-05	3.7579991149828e-05	2.08069591578077e-05	5.5387669330747e-05	2.14141509022533e-05	3.0323154465727e-05	3.91862105392533e-05	0.000159701606114457	4.72713811657693e-05	4.86975041163996e-05	3.47171052949243e-05	2.00070334029083e-05	6.89857183775818e-05
(GTTTG)n	0.000181678535497142	0.00023401743593827	0.000187381077921983	0.000163849648359627	0.000254956312926008	0.000437327229114551	0.000305745957934144	0.000138238888350754	0.00031641242623173	0.000182339838237679	0.00022109386365565	0.000242824554164065	0.000828434728787401	0.00112919529618783	5.05931858521443e-05	0.00011345735783804	0.000474511514752342	0.000421407626205611	0.000641875057159536	0.00019045588697751	0.000554912725604678	0.000953344120702009	9.23247014698209e-05	0.000411100586593465	0.000513876471073848	0.000142648861832728	7.19760313601448e-05	4.33667136776223e-05	7.37025421305936e-05	0.000254043838050134	0.000525092190183786	0.000702093828376687	0.000147889974498814	0.000302390607246496	0.00155218429593673	0.00117232601324954	5.6672391464523e-05	3.3168143373889e-05	0.000416256244094676	0.00092183558845834	0.00113400925166416	0.000499580684909728	0.00069171588905566	0.000187937094770316	0	4.29804730938764e-05	0.000183848142170793	0.000282531690759863	0.000162364998173332
(T)n	0.00700956556471285	0.00663046368625233	0.00601890332563584	0.0136170332219311	0.015551985556479	0.00866193645591093	0.0053392497452891	0.00615852897800108	0.00553342496190362	0.00497887103254847	0.00668351331134814	0.00626079778062072	0.00507136927060338	0.00525927286517812	0.0589089215459218	0.00794520657606071	0.00406438081122876	0.00466866091906158	0.00506670139705431	0.00472131918508566	0.00472034173924394	0.00369359157418165	0.00487581963593349	0.00489474543332879	0.0246119267171654	0.0567392792531196	0.00994378707768124	0.0119215379195404	0.0211291546745722	0.0185136701429312	0.0130754524063984	0.0108902304075536	0.00905883178047258	0.00516157218732145	0.00405686550051614	0.00625999209318236	0.00542402840907066	0.00746157280515329	0.00681066336486508	0.00670582948408801	0.0043287655769625	0.00605858135465596	0.00692604461376601	0.00491883336158565	0.00666168805094849	0.00535572571233358	0.0104047423759222	0.00848023088455658	0.00588694525947083
(TA)n	9.67716389308875e-05	0.000206086984815097	0.000122582156598563	0.000119500303221051	0.000146185961926224	0.000430812124074605	8.16926764463395e-05	0.000185155248682296	0.0001623546258993	0.000153184534255588	0.000124915233724135	0.000422874575811679	0.000103934897585935	0.000298790271979552	0.000255005060248436	0.000183997905758984	0.000116049714234167	0.000121893531900116	8.69639968542417e-05	9.05934308718874e-05	5.47267344664699e-05	9.63252265618222e-05	0.000105345285418015	0.000142184361708791	0.000191243951838129	6.3687301988592e-05	0.000338226769156793	0.00019271928554648	0.00010171621916761	0.000251079908196585	0.00032962245272916	0.00341801038115326	0.000982047992864108	0.000111990445351853	6.16253614914606e-05	0.00045163455317555	0.000646759030262449	0.000310267457738332	0.000186016637033462	0.000374618901045709	0.000472832357164924	0.000308304926254269	0.000405092442963563	0.00073578456349643	0.000672681437801228	0.00131552590643745	0.000201976018696386	0.000236078343063719	0.00143253918871443
(TAA)n	0.000312838132880002	0.000446689637858296	0.000517659268595506	0.000649532646827851	0.000513847811049939	0.000539567008209692	0.00077021872489739	0.000658744836130209	0.000594715958316011	0.000528796683155051	0.00067997808134477	0.000638263063613875	0.000588823598872705	0.000755051243060735	0.000376561618541699	0.000593401054486825	0.000307662629868604	0.000412847155823263	0.000391994429195143	0.000540967778429539	0.000523304642483671	0.000409728810776243	0.000470492331973069	0.000491220905784544	9.11790092238589e-05	4.39994439400901e-05	7.62545968006815e-05	3.14051819246187e-05	9.29097651671183e-05	3.06621226059136e-05	6.23706470468215e-05	0.000265518817264854	0.000243946665751313	0.000188164338821785	0.000312955665185917	0.000177287230038997	7.90416358384184e-05	9.60784425125876e-05	0.000133318038265641	0.000201545380031149	0.000101385624295298	0.000194291892281615	0.000181075046819541	0.000188667370692674	0.000140998457654539	0.000167155330476342	0.000183271061378131	0.000157241184329093	0.000130645574640735
(TAAA)n	0.000828151939012548	0.000887328567507392	0.00073245736380479	0.00135685798552076	0.00152616673552469	0.00124336527130704	0.000842480916218006	0.000879641056600969	0.000960469020424193	0.000787232222034573	0.0013524992822189	0.00138108403934605	0.000316470939120615	0.000295457022560317	0.00018102266046911	0.000444277745212188	0.000378901825750912	0.000547706542936175	0.000377836303588524	0.000545161658147871	0.000430608230587931	0.000452555918116384	0.000399715614172913	0.000468483724542586	0.000140617262875872	0.000148989101621606	0.00013844129647257	6.63717157897313e-05	0.000114324298065783	0.000171635966057097	0.000116357289192893	0.000249757428840208	0.000252340811327019	0.00032271028822145	0.000329880287078597	0.000203255159269825	0.000107833618609207	0.000164636913723652	0.000155975852803907	0.000238029924656105	7.400946090811e-05	8.5611164625269e-05	0.000164806768273759	0.000161030180364996	0.000155320971302749	9.95598025602322e-05	0.000422062762168436	0.000381278658449771	0.000141038121476022
(TAAAA)n	0.000669435268058337	0.000854856141296431	0.000784937693127748	0.000916020431497761	0.000963161137929333	0.000724680515689897	0.000984271646777892	0.000922139247473381	0.000751876944135975	0.000595489987739502	0.000778384291901134	0.000710265321794042	0.000197363364064619	0.0004441883828429	0.00029530197706941	0.000570626582894502	0.000329307760042741	0.00040686258816873	0.00042346536024461	0.000450710476419149	0.000447718850572891	0.000472268175815918	0.000437458315234511	0.000550091569818537	0.00028879534973631	0.000529586509860842	0.000391530371012866	0.000244512940839777	0.000500421050400128	0.00065229812872827	0.00054208313882716	0.000524094976304047	0.000616573741568873	0.000437045520061765	0.000437793692042891	0.000683371128843337	0.00053555673907356	0.000877106608730596	0.000583337750186526	0.000614477927670225	0.000482289841273908	0.000569587760623443	0.000736070712352812	0.00042214985749705	0.000646077146715709	0.000897664246425806	0.000871120049701103	0.000779666663103143	0.000425493901275884
(TAAAAA)n	0.0102825994326317	0.00803345391524924	0.00792753267419391	0.00760637380778472	0.00674273051321485	0.00490296731197082	0.0106605795187428	0.00857938937973609	0.00699957012965035	0.00761762343615803	0.0104408677003679	0.0115028162892524	0.00752363291767966	0.00890653181341356	0.0082221736581263	0.00819046711781159	0.00677129008206176	0.00510896786744333	0.00991686501974595	0.00625096260569907	0.00868882843263002	0.00672018465348087	0.00709980832726481	0.00941878454626817	0.00460856912857535	0.00398136677443534	0.00297516149116003	0.00242075247897875	0.0037365530662105	0.00400893481478883	0.00314045558040774	0.00302615920136843	0.00215525902635657	0.011345655684595	0.0116672159675525	0.0100724138141189	0.0125638301120645	0.0101244558343942	0.00747415961156525	0.00729324419008652	0.00413993786039179	0.0104134452111315	0.0131378348269607	0.00199191384129818	0.00371449781009423	0.00160958472705666	0.00455750209233072	0.00514056888468691	0.00177824211439315
(TAAAG)n	0.000719309234854561	0.00169864125261543	0.00111283046798122	0.00103795257812044	0.00115363847701225	0.000461729121266725	0.00167610758973653	0.000729761562895544	0.00144548454725112	0.00279746903245052	0.00165346542014998	8.01167585105291e-05	0.000771758430364087	0.00124765314727475	0	0.000149735034341072	0.00024504857990363	0	0	0.000226218267271581	0	0.000269608557357637	0	0	0.000469514112943958	0	0.000854911515615142	0.00240379022032227	0.000583612357307089	0.00134109461173512	0	0.000277975916694732	0.000292766077479405	0.00119723750376172	0	0	0	0	0	0	0	0.000565131623796326	0	0.000106298340535628	0.000991119557859266	0.00204204097948574	0	0	0
(TAAG)n	0.000206355198578263	0.000443005134790008	0.000532080735880436	0.00037220937114788	0.00041369428730385	0.000165575874553499	0.000133566999559789	0.000261692198794969	0.000345566779367761	0.000129441452127598	0.000348783544259253	0.000287298369233882	0	0.000820247834473341	0	0	5.85828805344052e-05	0.000881715809698084	0.000560814122000812	0.000378568299071069	0.00012605685682397	0.000322271728996495	0.00183513388597967	0.000933877444024964	0.000336735138787135	0	0	0	0	0	0	0	0.000104985795968991	0.000171731552205114	0	0	0.000885087141611298	0	0	0	0	0	0	0	0	0	0.000435040612875256	0	0
(TAATG)n	0	0	0	0	0	0	7.27692801305367e-05	0	0	0	0	6.26097631323023e-05	0	0	0	0	0	0	0	0	0	0	0	0	0.000244611056373272	0	0	0.000134179824467725	0	0	0	0	0	0	0	0	0	0	0	0	0	0	0	0	0	0.000132984767491201	0	0	0
(TACGG)n	0	0	0	0	0	0	0	0	0	0	0	0	0	0	0	0	0	0	0	0	0	0	0	0	0	0	0	0	0	0	0	0	0	0	0	0	0	0	0	0	0	0	0	0	0	0	0	0	0
(TACTG)n	0	0	0	0	0	0	0	0	0	0	0	0	0	0	0	0	0	0	0	0	0	0	0	0	0	0	0	0	0	0	0	0	0	0	0	0	0	0	0	0	0	0	0	0	0	0	0	0	0
(TAG)n	0.00125996411336913	0.00133405026436587	0.00179014405649837	0.00381091843264938	0.00257748537324847	0.00253775008137131	0.00371705852763351	0.0040815596152051	0.0025319550587089	0.00296244572130207	0.00283947130726107	0.00315992349633424	0.00380491179832403	0.00566798802010915	0.00256588809941818	0.00388068053847107	0.00197584184159484	0.00213983024961556	0.00241093064671581	0.00238559187570005	0.00235092211600278	0.00266647164478571	0.00272229477650319	0.0032340829851306	0.00985592960304505	0.00633447345466757	0.013676049569364	0.0109355704464547	0.0276431045818093	0.0147817670956036	0.0157748809817594	0.00760177595820079	0.0110848933254983	0.00930150263264195	0.0104792597281028	0.00483059831815328	0.00671761067465902	0.00781616781238807	0.00961686019412334	0.0087046151154928	0.00814983401157678	0.0124747839209628	0.0118982101835524	0.00255227073013301	0.00387762875067402	0.00431904784888831	0.00319475449115301	0.0026075265779411	0.00522796038633381
(TAGA)n	7.97642358857454e-05	0.000103286747602687	9.46733574079922e-05	0.000106192171463609	9.89911515210972e-05	9.65101317178188e-05	5.32678014394484e-05	6.10135954729748e-05	5.30059032548327e-05	5.20195896293242e-05	5.17873392196476e-05	5.95802205564723e-05	9.42402440321275e-05	0.000117123655381334	4.45130603579236e-05	6.58893857501454e-05	6.36203763742444e-05	0.000114378540055397	8.17212122983881e-05	4.41316423737015e-05	6.96083322902733e-05	6.88103391631892e-05	9.54378632984786e-05	8.45150692692445e-05	7.30004091057289e-05	2.79592090485427e-05	8.8405861710226e-05	8.31099930071496e-06	6.35611453747209e-05	5.75381727290411e-05	6.1424188121778e-05	0.000151065802127826	0.000144932341557853	0.000122225079945743	0.000120292637049513	0.000162092687784947	0.000132306257766349	0.000129441408008695	0.000153147649764686	0.000197592116051987	0.000147957857118964	0.000118744914362274	0.000164378937912693	8.2324894872828e-05	4.65207601126847e-05	0.000115317696949839	4.11057681499069e-05	5.59915669693032e-05	2.68732421346108e-05
(TAGG)n	0.000456370322995267	0.000423069449608622	0.000695344762676251	0.000748335932424699	0.000207935589634376	0.000615854447093782	0.000644495230295739	0.000618212722889626	0.000444653029136861	0.000416392266421806	0.000939658573677555	0.000485201061928729	0.000751163086479909	4.497622054175e-05	1.44418599948341e-05	0.000107954938310552	2.35564593087159e-05	0.000341879966160428	0.000338259102082906	0.00111993475992922	0.000975745370182502	0.00064793509649948	0.000439235834574184	0.000797972843666106	0.000451342754191098	0.000264674907619044	0.000698550674619357	0.00071798539300368	0.000736345462091309	0.000193378639428763	0.000171300491327639	0.000521074242803013	0.000802090620252126	0.000483378608092957	0.000672247299753792	0.000412961571740226	0.000695618458507103	0.000776365301685521	0.000894649476576646	0.000558172805156742	0.000820049442946968	0.00213908479553195	1.57960624264908e-05	0.000183931796785492	0.000952760776820907	0.000466214622585842	0.000157438739119948	0.000826650887795768	0.00025490960743081
(TAGGG)n	0	0	0	0	0	0	0	0	0	0	0	0	0	0	0	0	0	0	0	0	0	0	0	0	0	0	0	0	0	0	0	0	0	0	0	0	0	0	0	0	0	0	0	0	0	0	0	0	0
(TAGTG)n	0	0	0	0	0	0	0	0	0	0	0	0	0	0	0	0	0	0	0	0	0	0	0	0	0	0	0	0	0	0.000774159999661057	0	0	0	0	0	0	0	0	0	0	0	0	0	0	0	0	0	0	0
(TATAA)n	0	2.27598684435632e-06	1.36681119460764e-06	3.82453188710905e-06	3.18809878784558e-06	8.506639824958e-07	2.74485968639912e-06	2.01670800726844e-06	1.42030939494265e-06	1.99505842497586e-06	2.86706115454239e-06	1.18082118229405e-06	1.42184469131411e-06	7.66202192404103e-07	7.38082345991921e-07	1.1034539063274e-06	6.62146961390899e-06	1.94139018690259e-06	4.32186490707876e-06	1.00025260675406e-05	6.47630750167851e-07	0	1.79584743429003e-06	5.99737060003109e-07	0	1.04052161196442e-06	0	1.26531686945675e-06	3.22564457753027e-06	0	1.09433504889518e-06	4.09701861012772e-06	6.47251072382172e-06	3.52915777163625e-06	0	2.18330587886042e-06	1.65353855230031e-06	5.80651026289751e-06	0	2.44513910246037e-06	7.35270038837847e-07	1.04116698642275e-06	8.07291776637466e-07	3.91676268738081e-06	1.21732226592801e-06	5.01618988860357e-06	1.78805460055742e-06	0	3.5530102544531e-06
(TATAG)n	0	0	0	2.36325960358482e-05	0	0	0	0	1.75527877227202e-05	0	0	0	0	0	0	0	1.48783524285411e-05	7.99750860833835e-06	0.000142430520280248	1.37350524845487e-05	0	0	1.10969232861257e-05	0	0	0	0	0	0	1.52673387364096e-05	2.70485161601923e-05	0	1.33316735040043e-05	6.54222496444379e-05	1.92997291273568e-05	0	0.000102175664341899	0	8.82912704939603e-05	1.00726897418343e-05	0	0	0	0	0	7.74902607532466e-05	0	1.27345354832522e-05	0
(TATATG)n	0.000128042176078488	0.000195926572593053	0.000170344867420341	0.000234024898774036	0.000191155739476665	0.000196187480125385	0.000182947740326833	0.000165833317081516	0.000178380968285526	0.000164480299739018	0.000170832175034296	0.000152095830158504	0.000291837985504385	0.000332250741360971	0.000110004790447671	0.000262994642537492	0.00015236202025106	0.000263572216481593	0.000215637679347668	0.00022204774494422	0.000209689552692638	0.000154868598048688	0.000263040778397519	0.000225005186501229	0.000237097481104026	0.000185161064817989	0.000309622253793036	0.000251987958176054	0.000118807128673455	0.000233327714174584	0.000319875148860977	0.000302680590482069	0.000288985717193346	0.000154169612995339	0.000276895533533708	0.000237974217408794	0.000380291087234346	0.000489280013214755	0.00029419240082331	0.000465481979648654	0.000315058716116303	0.000240122929451793	0.000388965056687674	0.000266717750501453	0.000240865765540166	0.00023765928629034	0.000175173906679125	0.00011319698846955	0.000168906738558349
(TATG)n	0.000685279107790674	0.000802792073065288	0.000609919192113989	0.000903515581377553	0.000725268330920468	0.000625217214401894	0.000600418069201141	0.000588922155734141	0.00061670444073278	0.000618239712696742	0.000571489298916001	0.000553399255546816	0.0010279150611118	0.000722360957994557	0.000588485755575765	0.00112238215758416	0.000383825539588613	0.000435281590966547	0.000471900425254551	0.00050262756852058	0.000466784562945184	0.000533843900181114	0.000421308619294619	0.000421769789019004	0.000382212075502171	0.000180947188065437	0.000685612341887951	0.000163299522418673	0.000304578070286866	0.000255367493522332	0.000501496539907103	0.000900673952712722	0.000672511930280115	0.000681270200527026	0.000968444508503537	0.000342267288382268	0.000245051423290391	0.000340818710088893	0.000407876550328216	0.000318239542491253	0.000271811094216969	0.000194724280791208	0.000322275285796072	0.000289586001226948	0.000299565429206242	0.000796881452338914	0.000336366574489319	0.00037303670802275	0.000354919105378384
(TATTG)n	0.00100603599523798	0.00124350211029888	0.00153283819105779	0.000989792078864473	0.000550055103908373	0.000611534878648683	0.000394651112488599	0.000347950489087737	0.000898522214634888	0.000631061204241236	0.000329776820234439	0.000407463357534718	0.0005724049420748	0.00103553415198049	4.24480741798548e-05	0	0	3.72172902356097e-05	0.00033140808414711	0.000351546716438914	0	0.000304709748464859	0.000154922277006906	0.000120720799953865	6.63302051027251e-05	0.000149604372771744	0.000150971117300053	3.63850081412933e-05	3.09185014039861e-05	0	0	0.000441796613607927	3.1020208068773e-05	5.07416115885755e-05	8.98134226017077e-05	6.27823781495748e-05	0.000546808609057767	0	0	0.000187497500001058	0.000253718008460443	0	2.32141992052666e-05	2.25258108396279e-05	0	0	0	0	0
(TC)n	0.000585280145094066	0.000676438495361181	0.000851042251365444	0.00106634457350597	0.000958578708208544	0.00107576194431753	0.000919803942565728	0.000898069674061452	0.000858497615346244	0.000909675982132309	0.000864358806503732	0.000791387613961454	0.00080448998980399	0.000813531166013434	0.000540181397710228	0.00103141493002236	0.000614982814188221	0.000735667520111987	0.000674355739853083	0.000696134781278186	0.000700146675069356	0.00077897349122262	0.000793267887016232	0.000608264000338456	0.000886088869259605	0.000600718075473482	0.000936225592424483	0.000685370492385643	0.000750968442474646	0.000683840864269769	0.000706591911032395	0.00107763025221858	0.000643629067823994	0.00101742258901527	0.00145739168822671	0.000704589750410553	0.000707677494570373	0.00170991441672132	0.000901875481645713	0.000895066548256568	0.00132973781528335	0.000636676470794602	0.00141320247979227	0.000459232730779212	0.000625907616328389	0.00042023197570517	0.000663612938744161	0.00052751858516031	0.00108061787990384
(TCC)n	0.00870618759884686	0.00899049937775581	0.00922810935225343	0.00838261614330145	0.00752432207110334	0.00798469015775647	0.00914003518074319	0.00907154346347027	0.00765142894966987	0.00870152675448849	0.00785121137469387	0.00800264214791422	0.00868888661023471	0.00927289989470656	0.00705402890639794	0.00893438914468237	0.00691490663104497	0.00651363611549101	0.00751784684454206	0.00534651406477874	0.00721838935333176	0.00815945854714359	0.00758469402023472	0.00726851368781625	0.0083237150821904	0.00578541376370043	0.00882914680164539	0.0108339296278137	0.00955978924447472	0.00856758773762438	0.0093512513969385	0.00521382602948121	0.00490157318436592	0.00634491056701462	0.00572866691841567	0.00912787346654399	0.00773215905756581	0.00765793546375459	0.00760587597047825	0.00933846131435928	0.0090147232210251	0.00755415867537403	0.00948748917403884	0.00783793898393962	0.0067788416987991	0.00140309670116897	0.00978906329773014	0.0097996940975021	0.00831475303948194
(TCCA)n	0.000393002254861623	0.000381085875682277	0.000556375153884736	0.000356511028273329	0.000438351043369589	0.000462157557521289	0.000361268277663174	0.000360111389615386	0.000402779345116541	0.000487265955642229	0.000495614872296008	0.000493163238939481	0.000231125000131001	0.000464509392880612	0.000237551319945697	0.000301844085013155	0.000202232192895003	0.000272904395746492	0.000231049671263846	0.000280792048099516	0.000249916539608351	0.000275699823817354	0.000290945544509965	0.000281237070651513	6.13454248948585e-05	2.20248849742927e-05	5.01511961284999e-05	8.2409728071803e-06	1.22549766804842e-05	2.2796966153594e-05	4.15763429060594e-05	0.000157878947412462	0.000194382672523944	0.000216444948437388	0.000155109036257741	7.18890350652955e-05	0.000125643578588173	9.55945806627681e-05	9.03459072274128e-05	7.87408784146535e-05	7.86160161949477e-05	7.62872736363937e-05	4.07484800683099e-05	0.000133075935837693	3.89812278161005e-05	0.000111623532418715	0.000121307799919532	5.20116764689308e-05	1.28559193341524e-05
(TCCC)n	0.000304185642711602	0.000397111854525351	0.000360369502665368	0.000322528530647926	0.000457366219278624	0.000303442538493793	0.000542776349054094	0.000503048278925371	0.000388242135692039	0.000342938777420267	0.000511358381601388	0.000505914356571803	0.0003583406754839	0.000237664309544741	0.000177430018455863	0.00025670601052989	0.000135369333101344	0.000220802933042759	0.000192707944237797	0.000305953990294586	0.000273706146202159	0.000236244445140788	0.00025067009744591	0.00033020209266508	0.000317502468053059	0.000274340931136303	0.000244276971758135	0.000387576092612441	0.000425232079151031	0.000373615937435448	0.00033944614931239	0.000345507746141593	0.000242594031836479	0.000164203689323566	0.000526790477686592	0.000403515254522537	0.000288507713768815	0.000836757090571326	0.000412735176472079	0.00027177615993958	0.000205262661811142	0.000322954222008327	0.00041630608623129	0.000337140420297236	0.000377594920366182	0.000359812533614219	0.000298112250104392	0.000259695195002223	0.000330626982264476
(TCCCC)n	0.000182131700146605	0.000160590073344087	0.000125791383846932	0.00024052114369455	0.000286889266826538	0.000213989769215191	0.000168411311320832	0.000152607051213022	0.000174286626648944	0.000146888559955194	0.00020229535255515	0.000191991109249399	0.000178836898948906	0.00011282510353361	0.000126798453789127	0.000257269855000796	0.000140344827330913	8.73504938849618e-05	0.00010164801027329	6.81896232721948e-05	9.93387243325221e-05	0.000109712992418924	9.36568340500652e-05	6.2554839826459e-05	4.24580970433185e-05	2.55365489167833e-05	5.15396876511936e-05	2.3290116534277e-05	0.000118745967784486	0.000106115627091071	3.3571552222139e-05	0	0.000112517884532489	0.000140745830918373	9.5816252608452e-05	4.46523621219815e-05	3.04359378323378e-05	2.37506252728298e-05	2.19167290404585e-05	4.50065718820845e-05	4.51126125059042e-06	6.38809693465396e-06	9.90630358234429e-05	6.24815386125289e-05	0.000164315811210971	6.92480574730251e-05	3.83972330242705e-05	4.425568993554e-05	5.81321388051264e-05
(TCCCG)n	0	0	0	0	0	0	0	0	0	0	0	0	0	0	0	0.000493657691343222	0	0	0	0	0	0	0	0	0.00567574091741108	0.00186201342461032	0.000469756067173945	0	0.000481024247624202	0	0.00391662513999585	0.0032075814762353	0.00530867238929453	0.00157885695808577	0.00139730038882063	0	0	0	0	0	0	0	0	0.00105135702436019	0	0	0.000799930926924377	0	0
(TCCG)n	0.000122005022953627	6.54803610607015e-05	0	0.000770225059226229	0.000733775277279699	0.000391578957344369	0.00138197286421538	0.00108305649959477	0.000367761944698536	0.000573980233359214	0.000577399381870985	0.000509585089802702	0.000409066089245434	0.00132262265913872	0.00055210220758788	0	0.00020781853038451	0.000484067852229457	0.000207234117128013	0.00137491850144363	0.000596236772951959	0.000381078547712094	0.00108500078226531	0.000655670736612081	0	0	6.04187867747839e-05	7.28065767811208e-05	0	0.000213251831096345	0	0.000176807430936259	0	0.000101534209523201	0	0.000251255682972394	0	0	0.000575511458345198	0	0	0	0	0.00175789598928393	7.00449580346681e-05	0	0.000360097523374318	0	6.81469651698158e-05
(TCCGG)n	0	0	0	0	0	0	0	0	0	0	0	0	0	0	0	0	0	0	0	0	0	0	0	0	0	0	0	0	0	0.00341752370864866	0.00302734310337843	0	0	0.009762980223912	0	0	0	0	0.0217399552684491	0	0	0	0	0	0.0202054325322034	0	0	0	0
(TCCTG)n	0	0	7.6749437387735e-05	5.36889571443941e-05	0.00017901871836359	4.77666427668558e-05	0.000385324683962442	3.77475215167091e-05	0.000319013913284943	3.73422977210622e-05	4.0247938309893e-05	0.000729362606404934	0	0	0.000787453816196064	0	0	0	0.000242682165168619	0	0	0	5.04203802104258e-05	3.36765473661679e-05	0.000777152208912925	5.84275638238187e-05	0.000412729394183031	0	0	0.000346846150073678	0.0014133340375745	0	0	0.00138718948268763	0	0	0	0	0	0	0	0	4.53311985657657e-05	0	0	0.00049292255453691	0	0	0
(TCG)n	0.0474773128676456	0.0437289876819987	0.039489947652882	0.033978283627598	0.0267120856742103	0.0290013412242657	0.0291444271279617	0.0304929506736134	0.0252369057886365	0.0222879632948989	0.0306490283970104	0.0218344441357454	0.0423123763044972	0.022579878099266	0.0168465098355683	0.0478215321583747	0.0384354535132398	0.0106572330251918	0.0185220040459698	0.0105964197444468	0.021705184481347	0.035590506027776	0.0487725343231854	0.0325759257555772	0.035988185690437	0.013828878713554	0.0497533772054261	0.0310739351315266	0.0149112662835676	0.0235571185204632	0.0366763686167119	0.0677674990856344	0.0573478818973786	0.0412956330510425	0.0397053268912099	0.0292271292814359	0.0429966743153545	0.0363484026911311	0.0767848598977916	0.0478031356363067	0.0671292790477664	0.101675219843356	0.0277559132158768	0.0334963125958283	0.0316538183715901	0.0115942319992329	0.0526937345203061	0.0381072814467471	0.0581704145070137
(TCGGG)n	0	0	0	0	0	0	0	0	0	0	0	0	0	0	0	0	0	0	0	0	0	0	0	0	0	0	0	0.00112511032938775	0	0	0	0	0	0	0	0	0	0	0	0	0	0	0	0	0	0	0	0	0
(TCTA)n	6.28019764004432e-05	5.97672644320952e-05	4.67435540106121e-05	0.000138385891659847	0.000148617918111952	0.000132471788842276	8.84235177103731e-05	0.000102222451148172	9.36767663385062e-05	0.00010396795567889	0.000108993723094548	0.000117903600508294	0.000112880958536601	7.01875082850329e-05	4.01162195795006e-05	9.703800605362e-05	9.99898195826395e-05	0.000112631952000514	7.21421299968666e-05	7.12658807786259e-05	0.000111532579123527	0.000100708867059783	0.000117348729423332	6.48275081126605e-05	8.73383588434605e-05	3.43138967682784e-05	5.9636041818338e-05	2.54998962551868e-05	5.71267721486462e-05	8.29885279539057e-06	4.54448209878326e-05	0.000112591505411908	0.00015349796591517	0.000106684530038173	0.000226981366030729	7.7333515503407e-05	0.000130770344805188	6.32372391184347e-05	9.59848038479693e-05	0.000107015319290605	7.72325709161061e-05	3.5606852984467e-05	5.91611966897606e-05	2.10491763436887e-05	3.86575285093623e-05	0.000150870864445954	6.06036714380407e-05	4.90839771392644e-05	1.08490482513833e-05
(TCTCC)n	0	0	2.8766934816235e-05	2.0123492537435e-05	4.47327474730935e-05	1.79037129864891e-05	0	1.41483837263819e-05	2.98928981152588e-05	0	1.50855805235331e-05	0	1.49626055578159e-05	0.000177386733976813	0	4.64482391149165e-05	0	0	0.000166762226332239	0.000222216268129905	9.5413661769804e-05	2.78777837902878e-05	9.44918842593947e-05	0.000151470198488759	0.000752497258837212	0.000131397595385615	0.000464093027257999	0.000852185889004074	0.000769412498405075	0.000390010699623423	0.000690965917082479	0.000366472953978243	6.81126606308672e-05	0.000445663828215918	9.8603967455734e-05	0.000214440310430619	0.00100924680906675	0.000549936789409561	0.000120290041446873	3.43081558275238e-05	6.19001815701418e-05	4.38263645328671e-05	1.69908689713937e-05	4.94610773000974e-05	0.000409930857019122	0.000290329873161473	0.000131714589555322	0	0.000199411525248458
(TCTCCC)n	0.000186317516025426	0.000266658709090802	0.000160138055994787	0.000705740221220792	0.000759497546731766	0.000588025393920274	0.000651225205194712	0.000669463214590575	0.0006905849053662	0.000802523231696896	0.000512262807266175	0.000636396806697107	9.99515276251057e-05	0.000772018782580664	0.000484260303177297	0.000555915364013645	0.000401996790585831	0.000545896232078516	0.000481039586784946	0.000351574179187112	0.000637371693943734	0.000356933281189571	0.000662774845636163	0.000639423073362313	0.000378357391394946	0.000341346269836085	0.000615115563858182	0.000326142956599675	0.00059207829480874	0.000622378642496967	0.000641071305343457	0.000252007383352639	0.000315971245335924	0.000454830713844169	0.000640386461854123	0.000306960048728366	0.000242164435660971	0.000498887530436232	0.000518958153686278	0.000257829202485804	0.000267051233452886	0.000463542982199744	0.000406710148290944	0.000247803276058381	0.000270984962453133	0.000132233810051403	0.000335186704791948	0.000917528544634382	0.000222014435672316
(TCTCG)n	0	0	0	0	0	0	0	0	0.00135253764731701	0	0	0	0	0	0	0	0	0	0	0	0.000822304374226426	0	0	0	0	0	0.00133323229707905	0	0	0	0	0	0	0	0	0	0	0	0	0	0	0	0	0	0	0	0	0	0
(TCTCTG)n	0.000762937195490042	0.000833651601776964	0.000686167854350537	0.00131021126976712	0.00104180834599025	0.00115102195835612	0.000931465184983165	0.000958838971806854	0.000893576484711294	0.00109612912904828	0.00120921812290951	0.0010202213976182	0.000902201157809756	0.00191664433671614	0.000857155276677167	0.0015002010871715	0.000894904549900908	0.000613493791408649	0.000735638074584526	0.000686053096540846	0.000813508202503149	0.0010673594653804	0.000932507645611397	0.000708120822278983	0.00253220155092929	0.00161417092976875	0.00197506253274507	0.00239909745752298	0.00298848367676947	0.00177005909530594	0.00216686442938787	0.00118066760565607	0.000957601162160604	0.00134209019614539	0.00148385881998651	0.00195692343869944	0.00294814097953767	0.00301507528484098	0.00245362881129801	0.00289053390069301	0.00256008359153877	0.00278617188149631	0.00333440663649292	0.000567103662528887	0.00180713545996155	0.0010375549856637	0.00244828657665615	0.00221794807926909	0.00342447217834022
(TCTG)n	0.00924223987581784	0.00728194598304774	0.00598491424509495	0.00875392558760294	0.00750871451466779	0.00419890887658496	0.00944450206581061	0.00978729824019474	0.0073993977668503	0.00805418628789373	0.007896257719525	0.00850784226971774	0.00714562576443687	0.00918813072655163	0.00535462516057532	0.0064240186173196	0.00437900872555882	0.00280141571566934	0.00545508249109772	0.00435772813628437	0.00665125941929293	0.00640628390226182	0.0061389332085108	0.00707254900068844	0.000298420217535082	0.000103549458808401	0.000271688191504447	0.000289616874611439	0.000406607684898703	0.000590117054831829	0.000479181137005505	0.00168185526045794	0.00270532096064352	0.00277456493694402	0.00262646432266587	0.000528704391739114	0.000929735686755633	0.00150239896007414	0.0020475939681748	0.000851664105299635	0.00131709197294531	0.00193757589935453	0.000474001011703574	0.000319622864681004	0.000593606125885263	0.000424316209227774	0.000676178100962805	0.000512727604316824	0.000459659818870221
(TCTTG)n	0	0	0	0	0	0	0	0	0	0	0.000149471403818022	0	0.00266855291198361	0	0	0	0	0	0.000901264646900794	0	0.000135054360078703	0	0	0	0	0	0.000437937192995375	0	0	0	0	0.00256312826318668	0	0	0	0	0	0	0	0.00288943138453015	0.000459990934129757	0	0	0	0	0	0	0	0
(TG)n	0.00135876677309143	0.00142080839616318	0.00137368166257234	0.00153737624049179	0.00139099128904179	0.00129007702925021	0.00157614419292206	0.00147456530585384	0.00141183249750591	0.001529281202265	0.00151223883272017	0.00144419012711902	0.00130862315372095	0.00120906154981695	0.000871566040280133	0.00122876305276123	0.000877782755051247	0.000965344440121657	0.000903129945448977	0.000981512341720024	0.00103411990685179	0.00116014775817836	0.00111573752645602	0.000995454459681983	0.000353434712647957	0.000303051036312417	0.000376675438777214	0.00031203797767342	0.000297122182585885	0.000331238020729321	0.000398456833014583	0.000717266582155162	0.000739954803107134	0.000875316633861614	0.000832437253273765	0.000485877884137923	0.00049431034003156	0.000496126534906838	0.000497531843866291	0.000495301322897714	0.000495812931123622	0.000456627232015047	0.000444646172737172	0.000401518725374675	0.000333864253704813	0.000529397177990958	0.000487693947481659	0.00035116902521758	0.000342254478112884
(TGAA)n	0.00016665775708378	0.000180627968477888	0.000185656620258554	0.000341464892566473	0.000334110129114504	0.000228498113667707	0.000343515159584886	0.000377556101419708	0.000337074003703443	0.000376547856513848	0.000321614930507457	0.000335203840504067	0.000401454005656388	0.000315732334594162	0.000271477453400863	0.000431127839904871	0.000276528633306494	0.00023308562201758	0.000336397895395779	0.000332456753935474	0.000334084300886254	0.000453838604491135	0.000331639853966603	0.000356974669156864	0.000144339077416252	4.92294184318332e-05	9.45506686806083e-05	4.8278215975072e-05	8.53317215659315e-05	0.000118782553276033	0.000133614072781211	0.00056119565555213	0.000431354890252727	0.000482065460355926	0.000698341095056168	0.000265462473551846	0.000359617730297405	0.000223024616512347	0.000308569479064595	0.000241321464646784	0.000300741644298727	0.000143012765466067	0.000237793371251846	0.000141075360343708	6.13100135336683e-05	0.000622027011687068	0.00012825979478945	0.000119521343335528	7.41090027669341e-05
(TGAG)n	8.26007278822526e-05	0.000123144417305909	8.87431323486865e-05	9.93263563448989e-05	0.000119596599384887	0.000103098190740605	0.00020494825071535	0.000186224453977094	0.000190581008719227	0.000129533423891672	0.000192355063212991	0.00010733426769068	4.30809397732265e-05	0.000305116845242201	0.000121401312474564	0.000811966451262964	1.56332014149078e-05	0.000112043465826923	0.000199542256385848	5.77275858913994e-05	0.000151375708486352	0.000151933668789706	0.000112712584539153	2.33635247502693e-05	3.49454931778349e-05	0.000130612298031564	4.54501848871205e-06	3.28613587164713e-05	0	5.34730761088977e-06	4.73680249137794e-05	0.000416745353731278	8.87176637702528e-05	9.92931750867267e-05	6.08366862158103e-05	3.15012869744269e-06	6.79943611870191e-05	4.18888960732704e-06	2.47388541428805e-05	0.000285760569496345	9.54779513454915e-06	2.70399950008371e-05	2.09660562514518e-05	6.10330013536788e-05	5.26914965200019e-06	0.000184555869500095	1.54791012043176e-05	1.78408247007309e-05	5.12637265956648e-06
(TGG)n	0.00897409885562302	0.00774957943659085	0.00845446064181592	0.00544809226854183	0.00839791402000616	0.007930005346765	0.00992413588798672	0.00997493752483386	0.0093016266232212	0.00879433517323129	0.0102356954281965	0.00953586438130586	0.00935576206479198	0.0102781949443941	0.00567168152361637	0.00937585765276483	0.0053527821855944	0.00566735567553545	0.00509927065657672	0.00604285938505916	0.00563158417174013	0.00586660795718109	0.00609937876746498	0.00588704187537606	0.00310465139280601	0.00133707116493939	0.00335862275473645	0.00294886398937007	0.00518636763936084	0.00232176372480547	0.00326636469674144	0.00329589517918333	0.00301226829757715	0.00295414485089551	0.00322213944925295	0.0039554675098414	0.00425666779615667	0.00510667299613792	0.00561359290651764	0.00567756796882055	0.00550386694225134	0.00666946724314648	0.00591007824341877	0.00143705532501617	0.00175946733146165	0.00112613955579385	0.00239896246259011	0.00165017776346519	0.00175483944044796
(TGGA)n	0.000247430082751332	0.000281516703849129	0.000318312476930151	0.000284789368666445	0.00029953587013841	0.000259326619159462	0.000396439764754173	0.00035577624430426	0.000406011380283232	0.000459970174604917	0.000468895246460692	0.000395678211145621	0.000367723794712029	0.000360706120332844	0.00025599029824383	0.000245950819169601	0.000286690844604648	0.000339901835322542	0.000297344015932733	0.000339643151516932	0.000290968765360602	0.000482238586573682	0.000298863508302257	0.000285636041133541	0.000129111641539064	0.00010868174663559	0.000220398784566651	0.000179587810824326	0.000137023373697928	0.000220408142653423	0.000238449280495734	0.000218060379042225	0.000132082971518593	0.000185190878246736	0.000201357122836132	0.000348795726163644	0.000274354208724138	0.000597780352171514	0.000236358830841464	0.000263539559120877	0.000425147320856912	0.000165985553194815	0.000426446676542872	0.000339418547201627	0.000223878610402234	4.763068063701e-05	0.000306055769205756	0.000301770513044674	0.000453972753677485
(TGGG)n	0.000360091801025155	0.000238595126490569	0.000343883699336618	0.0005332388072779	0.000494635527637703	0.000527924202886502	0.000592760410781982	0.000386183885316221	0.000559838325159828	0.000582817337189797	0.000781451673744636	0.000727869099374959	0.000459086686564539	0.000700408965260513	0.000389966387433624	0.000180455704748419	0.000605793709637129	0.000412464880048233	0.000453067603064832	0.00038214910544494	0.000513264323565021	0.000499882007607926	0.000583610307368214	0.000291723011413577	9.67252752900271e-05	0.00012216898027642	0.000176121546545203	4.77522258690662e-05	9.01731135980695e-05	0.000134686901187352	0.000183553264421826	0.000609885210820547	0.00032116757273026	0.000680739134547605	0.000949528244186191	0.000164793053795868	0.000357086446481059	0.00037739723036172	0.000221685944048127	0.000218732895828771	0.000231238394487543	0.000174635363601917	0.00010832590336373	0.000496004954204777	0.000219495607574023	5.25854735909321e-05	0.000239928902380036	0.00010802189411256	0.000109257107703022
(TGGGGG)n	0.000346157315798763	0.000371566767884984	0.00105483930253386	0.000709516878704296	0.000662421222740164	0.000732251838334826	0.00097770046702442	0.00105755281436099	0.00124368215693753	0.000829064046791131	0.000893574328485388	0.000806151003631759	0.000801881491636332	0.000682290104900921	0.000350533256984295	0.000949853488630541	0.00141154011279757	0.00132539428584085	0.0013256108634335	0.00169894312067637	0.00132641975023596	0.00100257712548398	0.00135929602460512	0.0016377708668721	0.000445047070220913	0.000308855637505341	0.000592186790051334	0.000338022987203578	0.000319153554301772	0.000330025226477942	0.000487243434376427	0.00042563801467771	0.000448284777562805	0.000995174197093248	0.000880736716154824	0.00192259480240318	0.0020614273946065	0.00135010092038535	0.00197215934477274	0.00302410423930667	0.00257533247640122	0.00321409090622708	0.00239626561773626	0.000720814270623618	0.000361334969086158	0.000372236027603404	0.000716504583104564	0.000458791807084782	0.000773396700297541
(TTA)n	0.000944027066993799	0.00131523026061977	0.00147303455458747	0.000430959141735554	0.000471187712839651	0.000372488384643572	0.000706788256580467	0.000720159898856645	0.00070015397069737	0.000471900207469078	0.000677062328720636	0.000578844222405601	0.000532535586351262	0.000500091302787498	0.000232399531565924	0.000537879544168261	0.000390124043538786	0.000639799047626507	0.000583209826702899	0.000661627386442362	0.000599272438214696	0.000654171726282445	0.00072124664590042	0.000544494489114682	0.000387503440057819	0.000474726859650571	0.00140249070135421	0.000879288692624504	0.00065341568846881	0.000852814059927999	0.00108093328647272	0.000465424729387324	0.000372345135025747	0.00031587263284563	0.000369865726518215	0.000551835565895449	0.00085838722351911	0.00212323546230096	0.00102374982162525	0.00171412984282087	0.000919306408664031	0.000982539036986321	0.00169411569246205	0.000663016728582306	0.000359830314203667	0.000263624500608559	0.000567927875787541	0.000538230797003003	0.000619706958161116
(TTAA)n	5.57276477159216e-05	0.000138042229302531	0.000149218698980125	9.27855816116475e-05	9.8830116947587e-05	8.59902103727519e-05	9.71134000697027e-05	0.000116880263309219	9.76298987631819e-05	0.000115625540825958	9.27423083722672e-05	4.29712119335964e-05	0.000149477720586398	0.00013321796760889	5.96878274009425e-06	0.000142775974336038	5.59809802748311e-05	8.89654644178365e-05	6.69882652047473e-05	0.000101111524468593	0.000138788757799878	4.01684806050341e-05	0.000206949916898487	0.000145500033910062	1.3990407963618e-05	3.3658290145616e-05	6.79315661106494e-05	1.53486969282819e-05	8.69513263418083e-06	1.49855405450482e-05	5.30985317873779e-05	0.000140811401220715	0.000205007780596465	0.000135564394022983	0.000176806025671617	4.11976385462448e-05	0.000110318723247254	0.000504782878326326	2.31097671808513e-05	0.00023069135184812	6.54064394718497e-05	2.10494790041492e-05	9.79270656339436e-05	3.80092638483018e-05	1.96886761198406e-05	7.6059977735008e-05	8.67586888870263e-05	5.83309380331279e-05	4.78879409533834e-06
(TTAAA)n	3.82881555384239e-05	2.05493363167287e-05	4.93624345661025e-05	0.000120857716155074	1.91897167199787e-05	6.14435195429358e-05	1.23913380646096e-05	3.64167404541561e-05	3.84708929704825e-05	1.20086009131998e-05	5.17720074273825e-05	8.52907974052555e-05	1.28374928108305e-05	8.30142577178895e-05	0	0	0	2.33711250552451e-05	5.20281012527241e-05	5.01724419718126e-05	1.16946037076223e-05	0.000215265157426065	9.72856402723113e-05	1.08297625517211e-05	0	1.87892373825462e-05	3.79217814065748e-05	0	0	0	7.90438978808446e-05	0.000184954964753369	0	3.18639143912365e-05	2.81998060306888e-05	1.31416948207895e-05	7.46470040197126e-05	3.49503872030107e-05	0	0	1.32771517103968e-05	0.000150407129945793	0.000160354540637944	2.82908045572874e-05	0	2.26449843735017e-05	0.000129151310098789	0	0
(TTAAG)n	0	0	0	0	0	0	0	0	0	0	0.00107729258499813	0	0	0	0	0	0	0	0	0	0	0	0	0	0	0	0	0	0	0	0.00246716544251707	0	0	0	0	0	0	0	0	0	0	0	0	0.000588686347848228	0	0	0	0	0
(TTACG)n	0	0	0	0	0	0	0	0	0	0	0	0	0	0	0	0	0	0	0	0	0	0	0	0	0	0	0	0	0	0	0	0	0	0	0	0	0	0	0	0	0	0	0	0	0	0	0	0	0
(TTAG)n	5.22278900737482e-05	5.60616442942276e-05	6.73340298073057e-05	0	0	4.1906763845182e-05	0	3.31167605322952e-05	0	0	0	0	0	0	0	0	0	0	0	0	9.5713852230588e-05	0	8.84698963155407e-05	0	0.000340906668379818	0	0.000362096899679848	0.000810342711427588	0.000688596307679518	6.0859205754497e-05	0	0.00100916927774584	0	0.000521576971700736	0	0.000537787456327698	0.000244377748603557	0.000286049555828082	0.000457534721480608	0.000642433794738657	0.00144888174480421	0.000256458131067242	0.000636321490672648	0	0.000359818008789238	0	0	0	0
(TTAGG)n	0	0	0	0	0	0	0	0	0	0	0	0	0	0	0	0	0	0	0	0	0	0	0	0	0	0	0	0	0	0	0	0	0	0	0	0	0	0	0	0	0	0	0	0	0	0	0	0	0
(TTAGGC)n	0.00560569708418513	0.00872491045475851	0.010840592278118	0.00758337929305444	0.00505715481958973	0.00494770678882765	0.00598683551212449	0.00639804805142492	0.00469370944090467	0.00527447025151514	0.00397941734652357	0.00296572562205643	0	0.00243079237373011	0.000195131798065011	0.0186705623614205	0.00572911361325939	0.00581692844034296	0.00418953522996082	0.00176295676433254	0.00599264752869997	0.00507766932124155	0.00617214356972945	0.00570803484831325	0.00335408512201578	0.0035761661340623	0.00111041138685623	0.00468328473211449	0.000284261789916426	0.00195963270828331	0.00231453378540844	0.000812367291171585	0.00228157497130765	0.00513164957752715	0.0103217018564774	0	0.000655735676308345	0.00562872274644535	0.0011332588115258	0.00667985812936596	0	0.000275260324609937	0	0.00144970128320519	0.00450564354249965	0	0.000945440061369532	0.00871752444915198	0.000313111079118193
(TTAGGG)n	0.000131176549065779	0.000128004980116699	9.99330168756171e-05	7.52841323677487e-05	8.36749902054204e-05	0.000143527929129347	0.000192968882076302	0.000136107290256992	0.00013579663244848	0.000228150443749857	0.000124967124883743	0.000212515804067293	5.59767036107445e-05	0.000116349433630338	9.13239352707174e-05	6.82659283634776e-05	0.000121876879199354	1.09186752502298e-05	8.50739016810734e-05	0.000353161009288227	9.47017334084256e-05	5.21468815883543e-05	0.000161601928896163	0.00020575378845048	9.0812016842893e-05	5.2668473775538e-05	0	2.84653421644783e-05	3.02358638432781e-05	2.77918406446905e-05	6.15470763911426e-06	0.000132492989817079	0.000103140104885052	0.000188560967710257	0.000351321867978237	0.000110513214816984	0.000102297290090964	0.000310238664587632	8.03603352964731e-06	2.75036723493469e-05	0	2.92784116317902e-05	3.63226590955374e-05	0	2.05392196574579e-05	3.52647736378875e-05	8.54784859743584e-05	2.89765776263516e-05	0
(TTATA)n	1.05213564006636e-06	6.77620182466389e-06	1.35645021174551e-06	2.84665528891083e-06	1.05464390226921e-06	5.06529362826269e-06	4.0860788061111e-06	1.33428036209659e-06	5.63817149615061e-06	4.61984850474295e-06	5.6906553377809e-06	4.10154527689281e-06	0	1.9770245799782e-05	4.39492429586264e-06	8.76071422765235e-06	0	1.28444910825722e-06	6.43365512896459e-06	5.51483492535751e-07	0	0	5.34670254849195e-06	1.66653426799437e-05	4.57839741987428e-06	2.06526807278611e-06	1.04206789780257e-05	1.25572525471776e-06	2.13412858945876e-06	2.45202857362308e-06	5.43019772829893e-06	2.03298077421305e-06	7.49402088055197e-06	0	3.2546380548391e-05	1.44450369022893e-06	1.6410040598482e-06	6.72291032182333e-06	0	1.45596237418805e-05	1.45939278783567e-06	4.13309807460563e-06	8.01172177752496e-07	3.10965763090913e-06	8.45666128816133e-06	1.24454128401128e-06	5.32350126580916e-06	1.53393358606197e-05	2.35071799772625e-06
(TTATG)n	8.97983918080933e-05	6.42599894759985e-05	0.000115771239889575	0.000242958281462715	0.000210029093598646	0.000144105381008696	0.000174370723515634	5.69395362036386e-05	8.02017524819999e-05	9.38804733653961e-05	4.04741618069508e-05	3.33391895192222e-05	0	0	0	0	0.000475872533961361	0.000182710067486424	0.000203371850276894	1.56894633646595e-05	1.82851431208026e-05	9.34940761963996e-05	0.000126759451086166	0	0.00026050679507261	2.93779852024112e-05	0.000237170995358505	3.57248324684801e-05	0.000303575109436436	0	0.000154486742530159	0	0.000426403211159729	9.96418946035787e-05	0.000176367665682912	0.000102738740300976	0	2.73234069367389e-05	0.000100854558465835	0.000322167149506305	0	0	0	0	0.000240588302757476	0.000177033267047748	0.000151451274992092	0	0
(TTC)n	0.00723103035752245	0.00570584585272344	0.00641038675411553	0.0057493175386034	0.00501803233855287	0.00639196273922243	0.00520323891229437	0.00560328749345788	0.00454562103079968	0.00557347568211865	0.0047579793090653	0.00494549089836275	0.00531274110841596	0.00795606346116079	0.00607132015615293	0.00648414398368407	0.00416335551086468	0.00433411291333311	0.0044430297305612	0.00434794359742879	0.00523568813027249	0.00498853302366039	0.00523953297441438	0.00499625102180893	0.00627215832110439	0.0057345669828338	0.00873792094356379	0.0084108800706457	0.00775549849765883	0.00674647540556788	0.00771367582305821	0.00571500997727984	0.00467057479432093	0.0054260471767733	0.00550744485449937	0.00793881160920595	0.00809085124240711	0.011399945525396	0.00912305124652889	0.00939286873102158	0.00853723520648416	0.00758591366342843	0.00962024852996629	0.00649016427118132	0.0078474818174266	0.00381040200297457	0.00847984395717279	0.00710341228230372	0.00766726002794894
(TTCA)n	0.000549662896516891	0.000640483421395124	0.000629209607091775	0.000761862049140795	0.000765511545021091	0.0006921337063585	0.000625499172516891	0.000693978255787573	0.000617995841620495	0.000660084268957075	0.000500972039629402	0.000491216969562289	0.000704559205033497	0.000677316337071243	0.000392829762043542	0.000766179224493681	0.000569865908389166	0.000596800543243205	0.000565142052532461	0.000470833411399334	0.000611129077091797	0.000660406145166057	0.000513607512331901	0.000514569534515977	0.000167572247249746	0.000141632015033577	0.000195920932663901	9.48234386712319e-05	0.000175954086444201	0.000243730698495402	0.000225945865958492	0.000565503724422027	0.000424008901279191	0.000507363534185704	0.000764290345199976	0.000438540667764741	0.000152999503644683	0.000378899677128161	0.00019885949659707	0.000213156582602186	0.000140565002537279	0.000305732733963773	0.000275331381551112	0.000142568814466515	9.12267006097127e-05	0.000502499449942983	0.000188690566969785	0.000113467839504469	0.000260830287807023
(TTCC)n	0.00010070886130009	8.36498383855082e-05	7.88298501625015e-05	0.000240039806033497	0.000236749319541603	0.000264546936456812	0.000304975327018526	0.000283558452504128	0.000297946900285073	0.000302323853546555	0.000249654661522282	0.000258390833209351	0.000766977348084553	0.000612596910147101	0.000291301179051125	0.000430512027713157	0.000395503048601502	0.000652050567484943	0.000442315098771767	0.00052912864850352	0.000435769093278835	0.000348263642870518	0.000451867859274872	0.000340468236553701	0.000314330994569384	0.000274169426703976	0.000477351990088364	0.000276164979620245	0.00045962014481546	0.000515511745194661	0.000712828064944384	0.000334747841984313	0.000306201453267297	0.000229483210199443	0.000266671754314271	0.000244434091080456	0.000428214929930838	0.000406022270092221	0.000265804617526459	0.000375135982665308	0.000359205199215844	0.000472146483425534	0.000580630228470886	0.000496086352234713	0.000667666063378491	0.00010919850687408	0.000612682396930222	0.000469609648182059	0.000393762663865265
(TTCCC)n	0	8.61680914945479e-05	0.000120743021362854	0.000229259514153123	0.000201167234867759	0.000257646803386669	0.000251138691564749	0.000288440444960587	0.000286786308857532	0.000142672002527981	0.000217091929593241	0.000178821960991414	0.000188406955490968	9.66938521373161e-06	1.86290318498243e-05	1.39254637896537e-05	6.83690722315753e-05	8.983379204063e-05	0.000163624342409396	0.000329602514770256	4.08651349585814e-05	5.85055005902135e-05	1.13316959931665e-05	7.56861402592076e-05	1.4555047871294e-05	0	3.97536869258628e-05	0.000303394966290298	6.7845451004824e-05	3.11806861640635e-05	5.52415393511403e-05	0.000465335213155232	0.000272274516696732	4.4537572865607e-05	0.000177372404786822	0	1.04337349765212e-05	0.000403026273871671	6.31114469482921e-05	1.02857931919436e-05	9.27902492595435e-06	1.31394098886002e-05	1.01879311304143e-05	0.000365775363435141	0.000184349635673753	0.00033234468956061	0.000394888327818804	0.000182055362000345	7.47309808456019e-05
(TTCCG)n	0	0	0	0	0	0	0	0	0	0	0	0	0	0	0	0	0	0	0.00435717028237602	0	0	0	0	0	0	0	0	0	0	0	0	0	0	0	0	0	0	0	0	0	0	0	0	0	0	0	0	0	0
(TTCG)n	0	0	0	0	0	0	0	0	0	0.000230518615108591	0.000496910986542722	0	0	0	0	0	0.000208657184663705	0	0	0	0	0	0	0	0	0	0	0	0	0	0	0	0	0	0	0	0	0	0	0	0	0	0	0	0	0	0	0	0
(TTCGG)n	0	0	0	0	0	0	0	0	0.00225923881088878	0	0	0	0	0	0	0	0	0	0	0	0	0	0	0	0	0	0	0	0	0	0	0	0	0	0	0	0	0	0	0	0	0	0	0	0	0	0	0	0
(TTCGGG)n	0.000195795633482235	0.000210167884307493	0.000420711009718405	0.000176581375497269	0.00026168320646053	0.000157103060504105	0.000295708319601622	0.000206917450240486	0.000349742408909895	0.000122817701190946	0.000220623777082503	3.63462396166881e-05	0	0	0	0	3.70567264098517e-05	0	0.00022171510789701	0	0.000199343836151429	0	0	3.69203859428274e-05	0.00347904136295247	0.000256222014996905	0.000711047669942931	0.0017136705167454	0.00158859007600682	0.00167312437854075	0.00148210282657336	0.00800786996309259	0	0	0	0.000806438364956332	0.00244304188326618	5.95757191454459e-05	0.00127543393870819	0.000551925356982797	4.52639255042039e-05	0.00301247597999794	0.000646069481687575	0.000964478600430767	0.00217324610282407	0	0.000770520437028856	0.000951517043891595	0.000218726703086435
(TTCTC)n	0.00129814040103475	0.000735421151832141	0.000743825861230812	0.00208133042512152	0.00206028895863423	0.00162027539109278	0.0012136857840731	0.00201208907992464	0.00210143025531708	0.00255596893525846	0.00187719960596877	0.00224913190439632	0.000967219225509754	0.000495153388317143	0.000200834152819584	0.00221436379485864	0.000655170670590525	8.80428982836697e-05	0.000416496755431049	0.000321313425478404	0.000286360806966592	0.00121640924310324	0.000397032043598063	0.000163190035657011	0.000156913721123268	0	0	0.000344296057080406	3.65710998431325e-05	0	0	0.000243864593108885	3.66914007769984e-05	0.00126038474202143	0	9.90138812442095e-05	0.000112483050200671	0	0.000145797017448615	0	0	0	0	0	0.000579664048055015	4.26537030442199e-05	3.04083982674983e-05	3.50479589066271e-05	8.05652883547169e-05
(TTCTCC)n	0.00134224407299856	0.00108057796806782	0.00129785114273732	0.000756577472029807	0.00124453564973948	0.000861594911229529	0.00104254904984718	0.00121280708558268	0.000989010136095465	0.00101034734156814	0.000771349112650111	0.000784871450276706	4.50036007093805e-05	0.00138233513912902	0.000747566614386582	0.00101285504657641	0.00100979374643021	0.00165909668742832	0.000387582322266037	0.000334184182140087	0.000963430567127877	0.000461169917921051	0.000426310278619768	0.000512530544499496	0.00087612184683772	0.000988023926390621	0.00103028525013609	0.00124152678619816	0.00326709371811087	0.00105574508112079	0.001766507911915	0.00113467396904189	0.00157063207385314	0.00206651187085292	0.000988583074115857	0.00195797596856813	0.00122992120494403	0.00116397230271145	0.001334141025132	0.00183162164400354	0.000558538627070667	0.000889773065655446	0.00176309097088126	9.91773152908135e-05	0.00069354264882259	0.00190524274451246	0.00116019166054033	0.000456607567219083	0.000112458312630446
(TTCTG)n	8.0155399289312e-05	8.60391541162003e-05	0	7.22894091574506e-05	0.000241039462618417	0.00012863063716303	0.000259409897481448	5.08250890450752e-05	0	0.000150838428370502	0	0	0	0	0.00100446244295731	0	0	0.000391415430552908	0.000435678676241454	0.000252083730627429	4.89647838362976e-05	0.000100145067515996	0.00033944219526401	0	0	7.86696984255748e-05	0	0	8.12927167888802e-05	9.34020870993232e-05	0	0	0.00163120259699378	0.000133412787585806	0	0	6.25087349213923e-05	0	0	0	0	0	0	5.92261680829614e-05	0.000368147569242681	0	0	0	8.95429888262486e-05
(TTG)n	0.00148507092518897	0.00144811749101154	0.00135406443064577	0.00148456365430955	0.00118730201932504	0.0011758032283289	0.001067784912391	0.00111183552194743	0.00117215358577813	0.0011986663620418	0.00116008089328164	0.00109806597755318	0.00110383127300501	0.00153621687887099	0.000622827132319121	0.00121793650112359	0.000805615093155698	0.00073720462252516	0.000968882161793208	0.000948158720845043	0.00100883900211125	0.00103725100792768	0.00116232481101019	0.000872490794964503	0.000850613566049394	0.000633944164557402	0.00124934535112397	0.000657722526273548	0.000725851787139531	0.000727642955237502	0.00103426311668483	0.00157304823298739	0.00125621310742657	0.0012895009791359	0.00162616997600232	0.00140143085623806	0.00118603077049027	0.00114001895340071	0.00114664199609711	0.0014071832320598	0.00152135316105666	0.0006958382152572	0.00148235466871997	0.001101272913232	0.000803294927684783	0.000912187147392962	0.00107882132883961	0.00120864141927482	0.00101738584296481
(TTGG)n	0.000246012357093405	0.000280575154637162	0.000198229855759326	0.000610142825908605	0.000385310693333986	0.000320768660630794	0.000587181963569775	0.000360731468539504	0.000700361742611658	0.000569045395031004	0.000509370258062256	0.000436701670718166	0.000608323669055979	0.000100010693220661	0.000256907390097547	0.000240052367384	0.000515079487255647	0.000290946948767981	0.000302955243015305	0.000556092215109403	0.000479024995227992	0.000364995342061515	0.000429748055762725	0.000721937359267931	0.000250905373901264	0.000150907784387424	0.000411173378622519	0.00018351004258072	0.000311878754411396	0.00039416986549453	0.00022219735370253	0.000564484576045578	0.000469357023210575	0.000511836922892763	0.000475628538794177	0.000242762557025838	0.000119907091048178	0.000477203260629417	0.000145058505557983	0.000189131051312991	0.000362565373097041	0.000558705119412663	0.000234164503583061	6.8166193454617e-05	0.000688542434203213	0.000109125379057718	0.000350086273357645	0.00014944469561138	0.000240471592624357
(TTGGGG)n	1.97699946013172e-05	0	0	8.91494048714555e-05	0.00023780550864555	0.000142767943416294	0.000153557683745564	0.000313394900699654	0.000225129307063947	0.000235623234695469	0.000173760263563102	0.000374337388012593	0.000238629878087371	0.000771555727066153	2.75273853464123e-05	4.11542168112104e-05	0.000841885670829524	3.62028681981209e-05	8.0593744965142e-05	0	0.000144923514175896	9.88014512656182e-05	0.000117210800498289	6.71030539351662e-05	0.000301103879474719	0.000135824868800545	0.000939879274689566	0.000188764114139824	0.000180454582930533	6.91117045418399e-05	6.12211823367854e-05	0.00301783284836817	0.00140815258706878	0.00312604217310195	0.00299954544845174	2.71427267263826e-05	0.00166509199869153	0.000144372369282516	0.000546221299641572	0.00101832702148631	4.11337470730856e-05	0.000737792327666885	1.50543038613286e-05	0.00109559153248425	0.000113502576260424	0.00170713154047908	0.000283419580726105	0.000557247481060546	0.0001104270218461
(TTGTG)n	5.16238940660926e-05	0	6.65553369455886e-05	9.31156437004304e-05	0	0	3.34144653660628e-05	0.00016366888793682	0	0	6.98041623952871e-05	5.74987620602777e-05	0	0	0	0	0.000263802297753398	0.000441157808185674	0	2.70589877518728e-05	0	6.44981922930401e-05	0	8.76105688878011e-05	0.000561607017183532	0	5.11299120733546e-05	0	0	0	5.32874168706918e-05	0.000249374653157264	0	0.000687393505561151	0.0013687840543549	0.000141751505495537	0	0	6.95759236327916e-05	3.96877680168057e-05	3.58031492381041e-05	0	0	0.000114433417617436	0.000118552282714459	0	0.000348269247096327	0	0
(TTTA)n	0.000163620831118908	0.000244018724901491	0.000252014799235861	0.000147564023288623	0.000114662486663359	0.000123153755375382	0.000126525387253112	0.00014598312006935	0.000116390614049995	0.000126250443743603	0.000111600352363392	0.000108054457472998	0.00029032009863025	0.000260571244200959	8.26613358279377e-05	0.00017783611123151	0.000254041070376203	0.000147601848271742	0.00020167754566221	0.0002117508387675	0.000160099429901395	0.000217993718510142	0.000158202339813067	0.000221980040596099	0.0010806026574855	0.000470395163865934	0.00167361396819682	0.00150695239259678	0.000969221283439769	0.00103598226534874	0.00130630771184719	0.000670080852245068	0.000696893507126058	0.000686862312365766	0.000667599741192034	0.00161422141148454	0.00143746236234314	0.00170505113110594	0.00227056928129532	0.00136698715042129	0.00105543947830571	0.00198655477505845	0.00203758739243396	0.000295290915221684	0.000490468737857582	0.000166138184604557	0.000641052847175333	0.000755749732188522	0.000514382370391825
(TTTAA)n	4.2669173054347e-05	9.16025517677961e-05	0	0	0	3.42370131386277e-05	2.76183660883398e-05	1.35278754718653e-05	0	0	1.44239694575586e-05	1.18812454636784e-05	2.86127756548394e-05	1.54188228654163e-05	0	0.000133233450573374	1.21134969449129e-05	0	0.000144953186228422	0.000313114404235897	9.12290873430148e-05	1.3327571362211e-05	5.42086418385496e-05	0.000120689285226378	0.000162466578769147	6.28174334982398e-05	2.11304387820723e-05	0	0.000151461106926935	2.48603952660344e-05	0.000198198629519048	0.000762636344403912	0.00017366781655371	0.000106529567034182	0.000219985442153375	0.000175744767847995	1.66376566732719e-05	0.000389494897027648	0.000129391266469192	0.000196820980550029	0	0	0.000633582195529009	4.72918537806104e-05	4.89940555496919e-05	0.000176652523586147	1.79911369564099e-05	6.22084027430392e-05	0.000119166185930912
(TTTAG)n	0	0	0	9.8616711988208e-05	0	0	0.00014155407518188	0	0	0	7.39280394244035e-05	6.08956629889108e-05	0	0	7.61267065217604e-05	0	0	6.6745777895527e-05	0	0	0	0	0.000185225878020865	0	0	0	0	0	0	0	0	0.000845142916751994	0.000778846355254109	0.00036400160416963	0.000161072090930332	7.50629369879102e-05	0	0	0	8.40648688540408e-05	0	0	0	0	0	0	9.22110578587178e-05	0	0
(TTTC)n	0.00095407320099994	0.0013994850709252	0.00154736189214533	0.000823341209276404	0.000685441760894992	0.000569737930342316	0.000994951886811638	0.000857289837213237	0.000686124881084828	0.000572658777486223	0.000846936160277307	0.000706720177923192	0.000761070973985326	0.000639282557325895	0.00106077214221586	0.000755288446311358	0.000586013619748228	0.000558985868478279	0.000639549069223217	0.000607908134698417	0.000614883540693148	0.000697478663898853	0.000648852839482523	0.000592284346755404	0.00187056925934833	0.00143208372080161	0.00115922474197802	0.000881318808932933	0.000803584297615919	0.000729867314664815	0.000927705080294208	0.00178182194934089	0.00183043279673261	0.00150770018029325	0.00193931812259211	0.00156259365934463	0.0016340969952776	0.00208304196653434	0.00218068490585199	0.00246765198567778	0.00231811598863936	0.00203137881878472	0.00158911822402537	0.000625288885803851	0.000442270942104514	0.000338983339127331	0.000619717196183381	0.000450900509951944	0.000356591290102148
(TTTCC)n	0.00495150030744565	0.00516790767588397	0.00396139425239778	0.0065660036880907	0.00800406424959952	0.00482099085884827	0.00678992277272164	0.00496388426083043	0.00384114296860975	0.00576995079029383	0.00525299950125927	0.00497002839255259	0.00555139870932349	0.00838760502613679	0.00411482763803552	0.0056628998351893	0.00561168094382793	0.00384669129458611	0.00428169469141116	0.00283130174356927	0.00411268826031543	0.00568507277136138	0.0061165382590395	0.00377533203235659	0.00700477115978006	0.00226659016483836	0.00668743646885926	0.0103943945259814	0.0101626064127336	0.00898537713184938	0.0114544240071058	0.00200425833423416	0.00179227202170661	0.00742704085505723	0.00259460033514082	0.0151813943119688	0.019306997590029	0.0142027016407252	0.0217477918973044	0.0168666105175638	0.026277988002503	0.0252362605498719	0.021907244280184	0.00491672659576141	0.00543827067090155	0.000277801835378138	0.00610650043506423	0.00652460124436258	0.00865785443451073
(TTTCG)n	0	0	0	0	0	0	0.0066602391983881	0.00217485437529604	0.00229753099412419	0.00215150707434685	0.00231891793719937	0.000955064183374103	0.00230001453116981	0	0.0238788403733793	0.0124948387413426	0	0	0	0.00179781749131087	0.00209525012867863	0.00214265181176879	0.0116200460426197	0.00873135839085205	0	0	0	0	0	0	0	0	0	0	0	0	0	0	0	0	0	0	0	0	0.0039383470189888	0	0	0	0
(TTTG)n	0.00115395395433499	0.00116056509235135	0.000971836774493966	0.00130316769831743	0.00143220735314158	0.00129400783579194	0.00130808548722686	0.00127759409579805	0.00108568366180179	0.00136275818088756	0.00112584900102746	0.00115134569944297	0.00171024169413698	0.00167088047707846	0.00127892380400864	0.00165540742450669	0.00139875412640828	0.00103744131907261	0.00105040635893554	0.00112708010713437	0.00124194227910672	0.00135714928391202	0.00141040105593135	0.00132272698950909	0.000947570226433658	0.000672398557614838	0.0010688528349647	0.000617469106084416	0.000637428704325649	0.000466274173189019	0.000809390316676683	0.00152682994255949	0.0013181217542099	0.00119747662924016	0.00116992115216896	0.00107515480909569	0.00157916685733617	0.00179864118321881	0.00160562603062143	0.00148064582608549	0.00135254010869929	0.00178623612466748	0.00232371812655709	0.000957174794995021	0.00103494291145595	0.000953812133115878	0.00090323887302682	0.0016047892016623	0.00128007151938321
(TTTTA)n	0.000226710605230782	0.000240310247534459	0.000306897436601799	0.000319472702540361	0.00019600405393811	0.000177360986374511	0.000271473424017051	0.000249771001901752	0.000205013361855957	0.000142209889336368	0.000252904376107353	0.000282496205181785	0.000326855697606912	0.000530455066917938	0.00020123820607063	0.000318554247116563	0.000225265762034009	0.000216225562762551	0.000223348671792974	0.000363922342134062	0.000254478000532561	0.000262005465490483	0.000410431798798442	0.000283752437202942	0.000197307497345358	0.000228071177725484	0.000297517146190791	0.000226610249325125	0.000192564181508727	0.000383057206770692	0.000236941304658337	0.000391515923895576	0.000778557585096333	0.00029715775972337	0.000413265085029385	0.00036767202020114	0.000382327802084555	0.00052512831150298	0.000525161363193532	0.000479303328290791	0.000200471430317655	0.000542700782836506	0.000403531631141018	0.000580019335407682	0.000234284474531776	0.000140788997082568	0.000532918861636421	0.000415912872542096	0.00013296273638152
(TTTTC)n	0.00124964613422564	0.00114975050913586	0.00108308415205165	0.00116016048843527	0.00117894141738539	0.00124283579331485	0.00101276833171365	0.00120521361691966	0.00107623740489651	0.000955137844445997	0.00115015313310826	0.00121348923389166	0.00147174354029552	0.000667866637797155	0.00204338554544322	0.00124054849163397	0.00104641152218932	0.000810859833560674	0.00117724693507773	0.000930224081809695	0.00088205130434367	0.00133496933048512	0.00109397712582973	0.00107523439488813	0.000571204812329477	0.0009842788738686	0.000338024154058606	0.00042612979610244	0.000782791828971233	0.000367100640536709	0.000569079969140752	0.00141529130975422	0.00140511208205603	0.00135458564175351	0.00122975582548941	0.000360435053411816	0.000491359397662726	0.000349881112769308	0.000300751112499734	0.000585307393121298	0.00080841345896097	0.000453771015993659	0.000843619627304419	0.00031037085522753	0.000777730207262949	0.000863301446748907	0.000495909576229324	0.000505229677048411	0.00041058864782312
(TTTTG)n	0.00252358443024349	0.00320025077663702	0.00318151371209104	0.00330816122752463	0.00307059186125294	0.00240417274327001	0.00287537388884097	0.00285220125391164	0.00281237874856142	0.00294766072125632	0.00307887943436125	0.00284186431139067	0.00262323153771122	0.00283258861538861	0.00154570641548537	0.00229925247973477	0.00172450162444412	0.00212656747825282	0.00175126334905908	0.00180268938646592	0.00200656817177127	0.00248560799271767	0.00219254401739917	0.00208663402431437	0.00200030794079108	0.00154343932784395	0.00202388007507066	0.00146152732670386	0.00207808986699397	0.00186717532776638	0.0020958336432678	0.00165595802322428	0.00165127635180774	0.00199484287470918	0.00221229661943178	0.00205173193631119	0.00243097721770964	0.00261957036986692	0.00215958111324698	0.00247806076739072	0.00207933353601219	0.00207808162284197	0.00238929540045621	0.00204754615594417	0.00217324288665394	0.00131642738827078	0.00355939002565593	0.00231351468014167	0.00195842911579754
(TTTTTA)n	0.00160023748702965	0.00173250965127486	0.00213422312983127	0.00190353021493036	0.00107858696456711	0.00109583025974148	0.00147331004808917	0.0013208355955403	0.00149698699612609	0.00151433674849786	0.00124977494170366	0.00177466411859739	0.00117483245423937	0.00125621502807998	0.000941197884740587	0.000804067063158565	0.00101041890813745	0.000959945276128434	0.00131219392252371	0.00102677569593273	0.000926979640187534	0.00103412844214618	0.00115671052311412	0.00117838683730384	0.00130565208921291	0.00090714342446022	0.00426290181300188	0.00154766585393149	0.00170688844094245	0.00109309815767448	0.00327512736665714	0.00206580675229531	0.00244242268873361	0.00101028476503579	0.00231655690711583	0.00353225631604516	0.00306605003894674	0.0125421888323254	0.00554052519661529	0.0112206504427953	0.00155949692582115	0.00399661628831148	0.00685952051040293	0.000968346771512753	0.00145728146830607	0.00102802712916985	0.00172172008267308	0.00244028979684738	0.00121745339920538
(TTTTTG)n	0.00389164739882852	0.00488333567370137	0.00481938515719974	0.00409799627600778	0.0044778223343132	0.00321494950312843	0.00397708162100208	0.00364930196504848	0.00372664256725696	0.00358262058279241	0.00433572332624248	0.00405064139268194	0.00514942852470111	0.00585882192754428	0.0039189885556451	0.00506600829079415	0.00355718677989035	0.00352639470075179	0.00300905434885455	0.00360274444507384	0.00320433662014035	0.00323574083870988	0.00334249428419885	0.00330534521869657	0.00198564283843634	0.00240468039234616	0.0022909302748707	0.00260364101431956	0.00173995625287252	0.0024909415763742	0.00235931048519793	0.0022611769742186	0.00169548458593707	0.00226251513531395	0.00299544063128901	0.00419157512404082	0.00414196896341181	0.00496334374119728	0.00469460341053806	0.00467318093564732	0.00401429719214834	0.00362809808353966	0.00490836199040309	0.00161190358279179	0.00168041117524731	0.00141989694867366	0.00205688270122845	0.00230145478889177	0.00191041858414086
5S	0.000421793484827678	0.000527619954073235	0.000496690966047541	0.000335471833404573	0.000805648543075808	0.000375748194328215	0.00322886460870027	0.00266609253107371	0.00103226378046014	0.00137706857543113	0.00108453567058608	0.00134834619050199	0.000772807600303721	0.000525662806970494	7.63024533742402e-05	0.000435556486864092	0.00044126279068831	0.000257463127768131	0.000209856599046131	0.000356870617592563	0.000336786980321212	0.000304986254966859	0.000202531082485128	0.000204789237471578	0.000382986773822064	0.000172761401804168	0.000523019107800263	0.000420169871687942	0.000222309968813487	0.000270905601596984	0.000253689079825108	0.000936937327231518	0.00123348575210764	0.000751795516438096	0.00113010760464371	0.000528933481779466	0.000463614600778679	0.000730635441082946	0.000380472516949892	0.000520873458554643	0.000304046875856395	0.0005055589832341	0.000391996303275382	0.000267487503307429	0.000320335150378707	0.000298570787763214	0.000296876889189742	0.000119437701115042	0.000170668268537372
7SK	0.000295462422935634	0.000127402397647197	0.000175809475607422	0.000173089960470077	0.000197444531441528	0.00019249597002944	0.000155282943324426	0.000144113368323597	0.000143784437058445	0.000226522002790275	0.000122927614314524	0.000115320889481803	0.000462300969038186	0.000102204827347565	4.21945200188497e-05	0.000459972890887347	0.000136215115227375	0.000168018872054875	0.000315702304282016	0.000259437798075559	0.000177404770175428	0.000253985577111758	0.00034435414144163	0.000214285180388126	0.000255494235766995	0.000289985951221321	0.000405187176957078	0.000382774511322464	0.000210014413365153	0.000232470196866656	0.000560439530190251	0.000526989167371554	0.000141326697107723	0.000504385178204136	0.000416625729483132	0.000735020035816859	0.000565205289556569	0.000601650727970977	0.000730048829812272	0.000970716277344875	0.000754856034434889	0.000657213165017461	0.000392284083653477	0.000242571960607334	4.63943975881278e-05	0.000328584182832954	0.000138421684165214	0.000127633095455578	0.000177727956416326
7SLRNA	0.000323834150022115	0.000323211652420141	0.000312025088075602	0.000377109521096511	0.000629849850518725	0.000422124364525057	0.000481729055205015	0.000562696463515965	0.000528218756445378	0.000487519340432467	0.000372580471274017	0.000418903040732919	0.000156198698213898	0.000239788099529134	0.000316421651456924	0.000218789919613686	0.000525800140535957	0.000391869449712931	0.000508752710036277	0.000329354576070477	0.000342890769410479	0.000317996679854196	0.000254064949016615	0.000297607081697724	0.000281834657142671	0.000202966272968263	0.00048729276890717	0.000314621695345944	0.00018438119446117	0.000246271711511623	0.000255686728436133	0.000450083597294023	0.000689079249242928	0.000400939018729533	0.000713015639344737	0.000679380173055734	0.000585716114410319	0.000561128847908824	0.000431852177007227	0.000596629061401446	0.000302607353732964	0.000564640843301988	0.000728524235765023	0.000413909655640438	0.000208750215382847	0.00037364584471806	0.000277875439434402	0.000218668658749847	0.000343990050210693
A-rich	0.0073128399502717	0.00608509602508853	0.0059248211918971	0.00871380026015628	0.00709317732351792	0.00696119123227963	0.00746463906914589	0.00765269210028121	0.00625434518331192	0.0073173297450347	0.00606448039621624	0.0066102450368829	0.0034720149207808	0.00378211571220336	0.00390622199570447	0.00389327464028817	0.00213500798491181	0.00204320024041077	0.00208879463179765	0.00176966927458443	0.00274692385080686	0.002845737693754	0.00247869850755834	0.00258058769145477	0.00308122522170537	0.00185150928795788	0.00231949223571318	0.0020396122730976	0.00243378303640376	0.00229797559849169	0.00249586625697217	0.00217120872150238	0.00200898122599789	0.00352492800799272	0.00301097321444611	0.0026814973288961	0.00274162029228818	0.00283616311736857	0.00265765126375052	0.00241397621615149	0.0023359259375683	0.00256600470726598	0.00262991166195653	0.00146547662271874	0.00202599610733048	0.00126314766121418	0.00243136597357891	0.00158764126860303	0.00123330919044445
ACRO1	1.3362467682461e-05	7.171665455463e-06	0	0.000283202070004743	5.35772937401416e-05	5.36090752246599e-06	0.000363261786225997	0.00042364495457861	0.000429639762421127	0.00045681581653615	0.000311678127869785	0.000360916007403209	0.00396054270753722	0.00186867865954655	0.000376764614303633	0.00130735133982824	0.000792844945683402	0.00185151697807418	0.00147985037829882	0.00109262730988655	0.00136318311697691	0.00125211642644028	0.00116004162903742	0.00162521047385466	1.45367871856984e-05	0	9.9259530404549e-05	1.59481225568577e-05	2.71041329852301e-05	0.000140137051685173	7.58618212135749e-05	0.00101341626046556	0.000299126214790879	0.000600502899560277	0.000797174434402984	0.000119246858891982	0.000239674831967433	6.09879756444587e-06	0.000292649814148889	4.10915547621891e-05	4.17032257979986e-05	6.56146262744177e-06	0	4.93670896771454e-06	6.90443818507379e-05	0.00140674133903267	5.63418432891952e-05	1.29876397365786e-05	2.23911671264282e-05
ALINE	0.00011271950268191	9.3495057858838e-05	7.26609704386981e-05	4.15873058032474e-05	3.5950798180165e-05	3.69998987798764e-05	9.94904496678787e-06	3.8985489856771e-05	2.40243134586874e-05	5.46365498076604e-05	3.11759327703485e-05	6.56269101277066e-05	4.1229056158365e-05	0.000296232946887187	4.99381943161735e-05	0	6.10915271360726e-05	9.69512138168195e-05	3.13301466839765e-05	0	0.000106415860194008	0.000112024035563403	6.50924597922933e-05	0.00027824803176519	0.000239677134314599	0.00010560157155356	0.000411041514428176	0.000342442222289138	0.000493649662512473	0.000125377462752095	0.000645223417442138	0.000188101181539232	0.000448352877199872	0.000537256414465509	0.00062642076676641	0.00122397502154269	0.00147837985120273	0.000799760663793994	0.000552426609449999	0.000831121951609257	0.00148533061563646	0.000789987142438218	0.000752987590969027	0.000238505163429842	0.000370634716927539	0.000969692287217469	0.000501197333233739	0.000642406104005441	0.00082993329916998
ALR/Alpha	6.11472200103429e-07	9.18899685617069e-07	1.20877486169324e-06	1.61763311098071e-06	1.34844585233535e-06	9.48560638759482e-07	8.70729290167784e-07	7.49598695814598e-07	8.46493669152144e-07	1.0228298915316e-06	1.07485685043539e-06	8.17270262375991e-07	1.74948891703863e-06	1.47306683266201e-07	2.75286940026981e-06	5.09148535536933e-07	4.81431049884155e-06	2.73711671594971e-07	3.96063691610333e-06	6.19646842614858e-07	3.56100476845155e-06	7.30859911411751e-06	2.31325389459036e-06	9.91604293153556e-07	4.30168848573043e-06	4.84111647667468e-06	1.32429148538495e-05	3.89222861888432e-06	2.23253396004322e-06	1.0925393627736e-06	2.65094010068564e-06	1.77226848816416e-06	7.17590512047182e-06	3.25680212069364e-06	1.20095607939959e-07	6.5761278531392e-06	3.97377614888907e-06	2.64199111508375e-06	1.86798160231659e-06	2.94590831494158e-06	1.19590393061745e-05	5.28449360396014e-06	1.10506947590486e-05	1.74700562998368e-05	1.82548903729832e-06	1.330859213638e-05	1.44380694852658e-06	8.24123614080876e-06	3.6886655656534e-06
AT_rich	0.00335584333697887	0.00369755036316138	0.00344996879834202	0.00300504238150453	0.0027022921963963	0.00211172695294732	0.0026808087360702	0.00262274210059742	0.0023877382673275	0.00225684515505342	0.00272365182571336	0.00267705585742655	0.00195393581286873	0.00195901250102988	0.00114027209225343	0.00182932748854284	0.00124548232358466	0.00157958953119929	0.00134129561192794	0.00143175278477304	0.00142889668746642	0.00150230506792287	0.0015264181692619	0.00151615093330834	0.000912663385143601	0.000796025328665042	0.00143271913237989	0.000748893677514728	0.00104198461462592	0.000971730476481483	0.00147391143272923	0.00123388031354481	0.00148377621604985	0.00121761905627044	0.00130121865103673	0.00152040867710707	0.0015986998426419	0.00199357526099495	0.00177126478592452	0.00208968610157023	0.00118618696152308	0.00155839415635355	0.00210941805221021	0.000798387026845313	0.000842003594982949	0.000773909980814751	0.00124445829747472	0.00114128843183703	0.000911693045708133
AluJb	0.000482546153513936	0.000463126598393888	0.000481683350063245	0.000422356629871868	0.000344084853467692	0.000325713678153774	0.000395675341079865	0.000399176338828965	0.000367848331111206	0.000403415937803499	0.000371127907488348	0.000383437426154327	0.000311415297676921	0.000324610512187191	0.000314130377776177	0.000280915789723156	0.000307641783742249	0.000242750186767582	0.000287040016750937	0.000247604561694534	0.000300310916994277	0.00031064559951155	0.000291661480044588	0.000263487603068019	0.000357979952872782	0.000235978853439409	0.000323467760397814	0.000270697462906616	0.000264056005792029	0.000252174089238235	0.000249710146739148	0.000491786021688118	0.000394122525061446	0.000588533092467611	0.000589458369296722	0.000551485729962775	0.000577344078035987	0.000551185967999516	0.000405772072564473	0.000488841989989774	0.000473071420163005	0.000445355964826239	0.000517530368930487	0.000262572281717457	0.000214035099249045	0.00039991569210462	0.000310453474651674	0.000238879300189661	0.000243825707590852
AluJo	0.000536758860462177	0.000488504123822341	0.000496729617714386	0.000477105602178959	0.000408091600539452	0.000388450236692125	0.000470970366248357	0.00047606155215143	0.000450531536854061	0.000500623117825138	0.000477818637804724	0.000484641983464365	0.000389580391735299	0.000411793806091126	0.000315212588545903	0.000416104621884713	0.000360021280102129	0.000294929857657371	0.000345366000693538	0.000308792934680491	0.000362449231576455	0.000409559995077732	0.000356242364263251	0.000336016128666777	0.000373295448306735	0.000220856293168502	0.000322688479751916	0.000276893168097062	0.000254460172101871	0.000254174723623095	0.000246806460813997	0.000543552836212002	0.000445528851158901	0.000653288091180022	0.000626790097663075	0.000588031520390127	0.00051954369674016	0.000576957665972083	0.000393117587767545	0.000492818131614883	0.0005269261846745	0.000416684710922703	0.000511089014620905	0.000290486174678245	0.000218953559917562	0.000411317518966834	0.000311459178805991	0.000249790657351797	0.000250710608530271
AluJr	0.000442488172082727	0.000420678602232825	0.000444149799073994	0.00047229996678708	0.000356110049645777	0.000338644777265348	0.000396838229416171	0.000406760219183866	0.000369772405688979	0.000402944827602342	0.000391268999492309	0.000402652627648939	0.000366952941912348	0.00034420857289472	0.000263362014749713	0.000336399539539425	0.000306067824768225	0.000263300836136712	0.000313873621651508	0.000271613435296197	0.000307105525585461	0.000311715153714328	0.000306255278156212	0.000287459937314382	0.000319140344734478	0.000211704905795333	0.000281606965247079	0.00023864109947981	0.000236274597556837	0.00022783689873409	0.000238510856975659	0.000480370251495062	0.000391162004540916	0.000545371949865678	0.000555027097329854	0.00051658217359752	0.00052974647065016	0.000494780515108438	0.000370557625293266	0.000424263631066493	0.000427599483801359	0.000406444254420895	0.000439074825769043	0.000245378498053558	0.000179549352761723	0.000405293191072464	0.000281185436845449	0.000217355180635964	0.00020626145178784
AluJr4	0.000430709228824553	0.000418816653822501	0.000419417742329592	0.000478018764836847	0.000397606976726447	0.000401872874121085	0.00042054871529072	0.00043071016840982	0.00042535143987584	0.00048843409067031	0.000398666254741179	0.00038794088725978	0.000381660729343387	0.000405428141719677	0.000327387673691034	0.000361642597797937	0.000412774907406171	0.000304341936101227	0.000353174741629777	0.000332578763356507	0.000376533980919482	0.000392626684990665	0.000356733519160087	0.000361887919446396	0.00033013980294915	0.000200016471870842	0.000311737261137376	0.000221017130767009	0.0002424318150637	0.000217348479340805	0.000301679758862134	0.000483676713596753	0.000389625932959417	0.000635339862885765	0.000637459021676258	0.000507809656289583	0.000468316558043328	0.000491098802282668	0.000393277475717595	0.000437126463681258	0.000497545966266903	0.000385604549987754	0.00036882219046798	0.000245430822035244	0.00015662212092452	0.000431676799133153	0.000290509062880748	0.000192596051078955	0.000197737247538508
AluSc	0.00101135097249632	0.000901101154659785	0.000952996883088356	0.000900646897936821	0.000756710264708346	0.000893776101248364	0.000833505803165377	0.000798901274874803	0.000831191279483769	0.000972340518812337	0.000610960211615927	0.000627164785214193	0.000788208972074941	0.000803484995041149	0.000728374785083685	0.000751109600367012	0.000438221139017339	0.000362295330484628	0.000413351913254986	0.000364305402566826	0.000590620179825113	0.000630212580737357	0.000583614098864888	0.000571732494129851	0.000367396693721006	0.00027268908058998	0.000292436736867382	0.00031655189491354	0.000326287802775093	0.000311884964804147	0.000307437376004592	0.000580149430810943	0.00049270077856533	0.000776837198627653	0.000682474492716953	0.000678414156450232	0.000596923287514427	0.000634896251723077	0.000554799063453357	0.000666917476624322	0.000641854083282359	0.000674733892419832	0.000667832562488353	0.000304841345763167	0.000252016169221264	0.000493118522743366	0.000349586559841162	0.000288307911964305	0.000263020410700699
AluSc5	0.000399476420492904	0.000403294273891835	0.000443060281976613	0.000407591537684053	0.000365261365012881	0.000317334100587734	0.000369323983867865	0.00036705860596036	0.000324631517678396	0.000364518647284327	0.000338542838513538	0.000335612439304248	0.00018874432077783	0.000227047453015351	0.000299761324995849	0.000275198296073958	0.000241395332332473	0.000185435796174426	0.000205755721149258	0.000182305541605508	0.000218408777251384	0.000262700158892228	0.000219347397354176	0.000193055277190949	0.00025554531956006	0.000176706312817899	0.000270560920282254	0.000200988048905772	0.000210416393239807	0.000161483069100032	0.000178273086398923	0.000495947767865093	0.000308955186520171	0.000437692144239501	0.000498236751470129	0.000428361267812751	0.000492726384413707	0.000316759651543786	0.000273924879198954	0.000282592260761944	0.000313218306002524	0.000362402146619336	0.000295568481536276	0.00019289143850049	0.000151432151669945	0.000427068379922192	0.000237626213745109	0.00016460821354998	0.000145012897081107
AluSc8	0.000386141767954546	0.000411554431267111	0.0004327458677792	0.000548346595677765	0.000519603174022599	0.000446689400594576	0.000406775056880435	0.000402478146641253	0.000414235867110648	0.000425325461623191	0.000376345317267485	0.000396893089438345	0.000293964551511415	0.000333037401289822	0.00154084836750529	0.000310732235915973	0.00027346927776987	0.000220577344631184	0.000267293186855804	0.000218913661483187	0.000294519374255811	0.000309865963503372	0.000312918913879993	0.0002620612364252	0.000512560372762123	0.000771516191954233	0.000276654414048728	0.000404046246580324	0.000471755285159353	0.000381357643063548	0.000279517819928864	0.000514753574334386	0.000385911316738059	0.000584011294110308	0.000586472433603054	0.000640967116026925	0.00076592956465248	0.000612576810643464	0.000472500664525946	0.000478306806261381	0.000483583131328193	0.00051515810595401	0.000529540124410126	0.000294254543749711	0.000207605036783533	0.000446775197541493	0.000346192649117006	0.000268220917795209	0.000226116907429002
AluSg	0.000357657961480292	0.000358698548438685	0.000380458306945968	0.0003563323880323	0.00033017694661533	0.000268530848468165	0.000356382339938777	0.000350510868906274	0.000335313950802708	0.000361919105782244	0.000331151128315238	0.000331791073907481	0.000251715595160857	0.000268483161287687	0.000238223464386163	0.000247508225904147	0.000262707059105669	0.000204463135410804	0.000251219068754119	0.00018509498157747	0.000235811566432164	0.000251467505440472	0.000241680150057673	0.00021747193809165	0.000348729773606299	0.000275689631496755	0.00033067573603135	0.000371331778764692	0.000301360396918636	0.000306238802917421	0.000280752775216283	0.000509464864748852	0.000402713660081202	0.000539634054613129	0.000615246492368039	0.000576338995589505	0.000648783074732015	0.000618275273054111	0.000428426555438619	0.000528596408442439	0.000528179435133373	0.000508249194046201	0.000544579599810444	0.000361970110212311	0.000221565033393072	0.000381180903606599	0.000370389404238847	0.000278917724731495	0.000251807882299894
AluSg4	0.000435107100013216	0.000423337527487715	0.000455590722097995	0.00045197014778893	0.000376001457410479	0.000395418152341924	0.00051408770443545	0.000511278907109265	0.000580405737555377	0.000672311158931157	0.000596217292824031	0.000602733666542088	0.000330750843231693	0.000340975196765677	0.000324053774474138	0.000453619224147479	0.000297536074130382	0.000176532883248033	0.000277049751381817	0.000207776665210364	0.000318708203830892	0.000383533949142822	0.000342195684288335	0.000300918105249491	0.000258743233691862	0.000196575017054459	0.000253521395254778	0.000222042344712042	0.00021407371859309	0.000234561049796198	0.000202879884919578	0.000518090131236383	0.000334977417497788	0.000520880766352444	0.000693700583521361	0.000431038490393412	0.000446137456208573	0.000415301782241916	0.00033635424019799	0.000379193698110633	0.000416521377378551	0.000378556828251161	0.000378325041724167	0.000222092389235801	0.000167030085332699	0.000179557859015923	0.000238424739674455	0.000173552042897928	0.000208153135044637
AluSg7	0.00132063946822274	0.00114733723494073	0.00102541925363246	0.00060591565232704	0.000738443046050386	0.000861642548459048	0.000522278378665872	0.000504662123452729	0.00046854941368789	0.000592257159395606	0.000751078285203589	0.000804692959786529	0.000557860299308243	0.000578801972306217	0.000448583007011638	0.00070581931537729	0.000468260583760917	0.000438320501349399	0.000480501162012177	0.000407492000655624	0.000520918315488018	0.000551196490663707	0.00048138246958965	0.000425708279733358	0.000337870984969166	0.000227940248963234	0.000303842663827935	0.000362544419361029	0.000270745105888983	0.000262078668295298	0.000231751366735466	0.000611246314705762	0.000414384429028259	0.000809083249990512	0.000672630619250828	0.000623862386999172	0.000591662521585589	0.000546438543753881	0.000377003493359993	0.000528792774294507	0.000692976857835073	0.000476102707960506	0.000565355404060599	0.000315720214264878	0.000211170793156922	0.000370471437772272	0.000342320994039886	0.000299573278129099	0.000205887737534781
AluSp	0.000645579776817328	0.000637034700200536	0.000661736947058991	0.00058026345228121	0.000480876263579071	0.000472060500835567	0.000581125752100614	0.000559415110067876	0.00051364676799639	0.000579020581209906	0.000526167344481305	0.000536937368850676	0.000506090849222905	0.000461896688140429	0.000418181228307876	0.000497335657938842	0.000358733247153854	0.000303188857623494	0.000344470473290525	0.000291448058393968	0.000409912470544441	0.000462209362444531	0.000392560305510936	0.000381255936792088	0.000480867725950563	0.000342840331507644	0.000454062901584486	0.000439386733248837	0.000400242602903375	0.000394241250862498	0.000350072961584335	0.000602054623864417	0.000453345819188161	0.000771624575576583	0.000715168673767804	0.000742604355073535	0.000826552569313541	0.000743479853086601	0.000595282314544013	0.000637232114508572	0.000698923592457251	0.000687893969210849	0.000758094757245142	0.000398168512965036	0.00032780534917971	0.000406387368464836	0.000441240458174526	0.00037397248314019	0.000396304108914073
AluSq	0.000306324488845949	0.000312758134626552	0.000338062023131168	0.000355391116993306	0.000250510764199524	0.000223652135145266	0.000300795513393591	0.000285005763150335	0.000286531952632092	0.000317122678507749	0.000278097056259431	0.000295222474929882	0.000244953085851362	0.000258185902141654	0.000290980299745963	0.000278982620941753	0.000218073780476791	0.000157227901698529	0.000220054192355803	0.000177652454537803	0.000243410473780226	0.000241378778769703	0.000235075391565495	0.000215397482679691	0.000292522384239447	0.000236597283835032	0.000229103430760078	0.000259584661521667	0.000242326180527216	0.00021561385614646	0.00020579815494411	0.000364892523572712	0.000331676250786588	0.00049284112718653	0.000460008556619192	0.000531402070444832	0.000546524670752182	0.000507619717099344	0.000358060767501257	0.000409875323030384	0.000463164373457437	0.000396014112716098	0.000519667568732202	0.000265258800726171	0.000187032095879437	0.000365701165241326	0.000289845481081539	0.000221884505030691	0.000204326367080251
AluSq10	0.000948739652820297	0.000757241885694125	0.000851113718077857	0.000781801863383959	0.000625658830168077	0.000666212352786115	0.000957962682728463	0.00112621120389311	0.000855257304580934	0.00100850003608414	0.000746238550292974	0.000847823451777308	0.000445027649178835	0.000448579780561965	0.000516195618065382	0.000339632397321197	0.000354395964632805	0.000320035329836435	0.000383052027762574	0.000250774282821734	0.000388382970531439	0.000431627143148163	0.000431770093195676	0.000401046886343132	0.00021665608190874	0.000177796946341596	0.000292709668270063	0.000264023675403548	0.000185491669464513	0.000191471982792888	0.000241531597376164	0.000445957705820402	0.000294218156276537	0.000550851495235903	0.00064487867722011	0.00055880456034746	0.000605841531032321	0.000472237259860353	0.00033766342377556	0.000374509531831031	0.000475973687126556	0.000257737387670086	0.000392610665249252	0.000290016394521006	0.000130004616859315	0.000355077471639982	0.000244815766555471	0.000173815812193651	0.000193290303900235
AluSq2	0.000490932289740144	0.000501417500627204	0.000502201253966648	0.000432709400473301	0.000359215293025777	0.000324971341803649	0.000412039817548377	0.000426914105387971	0.000409371076757208	0.000452549157015486	0.000386550370314701	0.000405041694125953	0.000323847018873606	0.000298466932642676	0.000295477714654151	0.000304097424352294	0.000292474522206273	0.000228280975908034	0.000277068909269206	0.000239800092966261	0.00028902885360647	0.000311579939314734	0.000267106260162246	0.000258197504756627	0.000341281524849465	0.000234608590479736	0.000305147321341828	0.000314311137240409	0.000282552574193784	0.000299363419598797	0.00029432784082848	0.000468910245274093	0.000388555640299068	0.000573753828635479	0.000584789722875796	0.000590667365561066	0.000636933282097924	0.000580143199224908	0.000486307317552225	0.000524881810876804	0.000538157129179918	0.000533254415211496	0.000500240544415932	0.000308281052034561	0.00020212649946792	0.000341809083985534	0.000317108606839438	0.000239807964407534	0.000218125165779435
AluSq4	0.000281355690239973	0.000316230424466739	0.000274311031718433	0.000234766897716348	0.000196871638422542	0.000206368821579062	0.000299653049549662	0.000236222773318309	0.000237539840312974	0.000302619641294902	0.000232900989664106	0.000217018243092902	9.92996837836069e-05	0.000143070207276981	7.75912868207977e-05	0.000178463323553824	0.000225243147254381	0.000154137632808027	0.000209165056497825	0.00017157680506329	0.00018853619875389	0.000228343224661868	0.000219154113116537	0.000191788358774605	0.000189923315866943	0.000170579983285439	0.000237751629658715	0.000318124783140117	0.000250568584268562	0.000263372422145426	0.000177793009757049	0.000376487055796832	0.000214120077463274	0.00061488163143321	0.00046381152645672	0.00043496666469676	0.000247372169492153	0.000298803264119897	0.000291487347305029	0.00040863803784652	0.000244859619838459	0.000308459062624514	0.0002462922377997	0.000165852431033289	0.00020314377671988	0.000426841922692729	0.000139991763217576	0.000209832055734125	0.000263809198283731
AluSx	0.000407499332999318	0.000401729159752634	0.000418536958593154	0.000366847646802953	0.00031019531774481	0.000281201306622335	0.000369319459876057	0.000371517980385464	0.000353817901916653	0.000391636435368387	0.000338522727405136	0.000354578644206801	0.000268206646895591	0.000281513808753918	0.000263388476466766	0.000260489568133686	0.00024926210115299	0.000198593205522368	0.000249468917640299	0.000205928456104225	0.000256625090364828	0.000275312653285202	0.000256071648402842	0.000236467370268879	0.00035218054440408	0.000257635781307483	0.000362488180302712	0.000325451940885408	0.00032836616617003	0.000309916937791468	0.000314728088978527	0.000434368647119626	0.000345454774412189	0.000512042662615981	0.0005181272213297	0.000605294287675933	0.000633113081512616	0.000642683976902989	0.000439162278149582	0.000537552748181413	0.000536357920903723	0.000469255455957229	0.000602209640621844	0.000304013361315069	0.000257284530824093	0.00031732365309244	0.000333466109532318	0.000259127001846471	0.000255680591308276
AluSx1	0.0004933425064689	0.000495692788649654	0.000496684053107149	0.000393478746156647	0.000405711569889766	0.000312738037034524	0.000412349444144601	0.000404878195187473	0.0003861061107148	0.000427900601092778	0.000370402809143786	0.000368490166123996	0.000287120751562511	0.000307220967545767	0.000330701122593787	0.000311506431588967	0.000265037232384199	0.000214378806182759	0.000264355704952437	0.000219990247739096	0.000257527021880723	0.000270690682295107	0.000249922404516653	0.000236915477248794	0.000361840378017826	0.000316603231438941	0.000310261438940499	0.00029460416845439	0.000300373091829962	0.000303804221599803	0.000291176998803203	0.000505628685289876	0.000375086893155132	0.000568388553746879	0.000588182413872179	0.0005497959628552	0.000534913153883902	0.00059935300823994	0.000419302211138249	0.000496138509951853	0.000487981959058954	0.000524065121232358	0.000522911929766475	0.000271313787631311	0.000238818250051868	0.000339270237073016	0.000359044554991079	0.00026755811261507	0.00025293648309612
AluSx3	0.00106515890009475	0.00096282817530095	0.000931408982195795	0.000857066235037994	0.000675286593595413	0.000644834440474674	0.000921796795202399	0.000906866983103082	0.000829892575106287	0.000985950453185502	0.000545608314573522	0.000553078562486612	0.000457733523644657	0.000422858348738215	0.000395478530066002	0.000507080584059753	0.00031581161143902	0.000282363177125525	0.000315089104013819	0.000278647042368303	0.000361775075832151	0.00037930057443355	0.000338409733033009	0.000311133795971522	0.000343513700098428	0.000269974576418962	0.000296520370562543	0.00029260774940566	0.000302483670996009	0.000261955589735048	0.000245784427659784	0.000485131623942883	0.00036515651576368	0.000611364837970549	0.000572620462249965	0.000639940291649091	0.000622558821616058	0.000652763368010226	0.000470186078520905	0.000536213985626041	0.000583477631454276	0.000462659508826554	0.000562765221889474	0.000295932465882987	0.00026005778125434	0.000450743726990859	0.000362745974207442	0.000258651298408072	0.000224095503726432
AluSx4	0.000366827258235586	0.000405122198940726	0.00038256160784057	0.000472191016867182	0.000334888483452163	0.00028382942634912	0.000367557380878094	0.000380826674939532	0.000338201764923435	0.000411887830761684	0.000333148198605698	0.000364498312714861	0.00027800743650737	0.000225588326949268	0.000208059117838468	0.000328290497473916	0.00026874092147728	0.000285502100858079	0.000309414954820667	0.000278874169440869	0.000292780788520726	0.000284127519076412	0.000296336118697822	0.0002832203482736	0.000312757830699125	0.000232459037189788	0.000248505108240069	0.000207528270453963	0.000223805159014436	0.000237846236556777	0.000216852921575378	0.00039923433195404	0.000380897398995968	0.0004804331092683	0.000499786124957418	0.000557293720899311	0.00051912737021373	0.000461582024377087	0.000230455886132424	0.000484083507880661	0.000367123197716432	0.000429654074004537	0.000590476171414988	0.00024685785548798	0.000164279963490523	0.000326627951075585	0.000325253477216467	0.000207371918499573	0.000214251939878953
AluSz	0.000443759718585972	0.000433255863343385	0.000430654386656225	0.000424957367763781	0.000366601548538747	0.000341950803385727	0.000456099978628684	0.000442511980980676	0.000408802102361304	0.000457014048395447	0.000374264752073773	0.000386800862997554	0.000290508582464467	0.000287656440700696	0.000290377525233601	0.000312891512826724	0.000270259516608757	0.000200973919886665	0.000255542667450594	0.000216072843979678	0.000258281945794607	0.000281534036148432	0.000260606070491107	0.000237164517044362	0.00035105756201905	0.000240828813058098	0.000298359023614624	0.000281681191323195	0.000276838683584191	0.00027719390718031	0.000247076269531831	0.000460992595995447	0.000350743509747315	0.000528545701692995	0.000551275301895688	0.000521522540884669	0.000545032018388398	0.000551951671519653	0.000416353086352829	0.00049770788347974	0.000469474360828098	0.00047070319821721	0.000500814768934452	0.000269798224460467	0.000229318239654064	0.000381202414797964	0.000304737564144058	0.000260277663084807	0.000227351320125631
AluSz6	0.000374837840885329	0.000342098943186001	0.000361973371931554	0.000308142963463645	0.00026547713769141	0.000239961031548569	0.000296408337716625	0.000298151215606588	0.000284232130325533	0.000298885502557962	0.000293197444706486	0.000297463019298606	0.000259417184856244	0.000298193268002787	0.000300542757962841	0.000241269148504839	0.000226337267973187	0.000172539230585793	0.000220306599740323	0.000166802134023831	0.000212642415109842	0.000225446790886836	0.000214492031369436	0.000201200929050519	0.000312754064791621	0.000243894620446814	0.000260034169719606	0.00023985183038062	0.000255194988334556	0.000245330890620923	0.000233548190059917	0.000462657698362694	0.000367699858504809	0.00051373802605731	0.00052608264904414	0.000534628774529642	0.000518012575658413	0.000545226999191143	0.000372473074227514	0.000491472876449634	0.000472626321147571	0.000403928721400012	0.000469269203182302	0.000319992184027124	0.000261632202517962	0.000427509706727192	0.000368342086384426	0.000259068436152037	0.000250606151310983
AluY	0.000416318056876449	0.000421183586938972	0.0004338714301226	0.000376686129265599	0.00032175012091021	0.000297574038209022	0.000382375081820981	0.000379548260297015	0.000366210007818196	0.000400881767309567	0.000357535417373545	0.000376251163190917	0.000288607699007004	0.000288842580817925	0.000405052378859438	0.000284305767221713	0.00023896471119153	0.000190682966471902	0.000256235705319815	0.000194091277844585	0.000244718756323792	0.000259553015382973	0.000252516993877146	0.000229313855122284	0.000297826739121994	0.00024020619904813	0.00024562616343149	0.000267562967278615	0.000251982402562399	0.000236671327368108	0.000210131932765823	0.000414949206329645	0.000335285691783424	0.000527685121415175	0.000525907483889752	0.000544817791580888	0.000524544684157615	0.000521653942873023	0.000366856136897911	0.000458346866645197	0.000427275496486238	0.00044514743962278	0.000478804387004473	0.000229545635944552	0.000150230942248811	0.000376976104113514	0.000262952777872132	0.000191304362087636	0.00017494636696252
AluYa5	0.000316437672174917	0.000304342614253782	0.000321075357882725	0.000333818904310212	0.000275761807904341	0.000236371680716118	0.000317283250302036	0.000315326911877887	0.00026945337652937	0.000274621114116193	0.000292785914272122	0.000294098209149011	0.000261094456399269	0.00036054536462458	0.00266725574220412	0.00034004256987827	0.000233181244250211	0.000208259052722912	0.000252021877170272	0.000200911998421871	0.000195715558423184	0.000215437745262449	0.000209146014478247	0.00022800448440276	0.000320762434292294	0.00063638924093738	0.000222150652456644	0.000268955465820618	0.000484328306495693	0.000244799430781603	0.000324460585385072	0.000302665011287033	0.000265462080964325	0.000448692021114224	0.000361031474916258	0.000376615643911284	0.000388224706139915	0.000401317160267582	0.000310988158899218	0.000317550332293766	0.000375933067000093	0.000308179648937291	0.000307312336969511	0.000129355890968714	9.09870057112789e-05	0.000435962690901218	0.000257301032208521	0.000165295030421397	0.000110872507115318
AluYa8	0.000741385730265304	0.000863375156990226	0.00063120222780655	0.000649706894593649	0.000827283721216909	0.000594875203125091	0.000792246194969553	0.000895849577584501	0.000815199994896736	0.000508925613484903	0.000846431762722208	0.000716694247099719	0.00055812449389435	0.000869428341415036	0.00177729548654628	0.000240231576985457	0.000575826520902579	0.000636121097609665	0.0003088838840732	0.000681886491347195	0.000499890955239699	0.000423815540970718	0.000598305193271638	0.000320485113286344	0.000844584488422461	0.00100222658061975	0.000865909801242295	0.00109353465240171	0.0014186890252511	0.000937259814336192	0.00102518114263486	0.000662210369287289	0.00090383094219074	0.00116413416264388	0.000844819405591091	0.000806611792561699	0.00119451167818575	0.000861905539530837	0.000989773623292294	0.000865705442998838	0.000650000399716291	0.00142871524799384	0.00246588872876513	0.00221705518132362	0.00185515201112206	0.00151400400040098	0.00322036708645685	0.00220935387960129	0.00146109605654598
AluYb8	0.000451705132323038	0.000513694095587642	0.000430181182431823	0.00036643493618661	0.000307542872448689	0.000303551470905995	0.00041578818094589	0.000386928243652529	0.000414075288399195	0.000430235719996871	0.000390306510467938	0.000411041532016861	0.000243792224152292	0.00039754115351821	0.00245099351718936	0.000388638343003815	0.000316831258370493	0.000318903694536662	0.000342886244897928	0.000342058654329018	0.000342953831313139	0.000350712613238002	0.000292859917227439	0.000303680970386051	0.000392216051817458	0.000773418705909492	0.000201584557157604	0.000219437003479107	0.000548279215961602	0.000289186714095541	0.000284286335134268	0.000331504577094798	0.000252907200640209	0.000362691901560204	0.000472004109532256	0.000384352173679501	0.000382057205166873	0.0003847011062115	0.000341102604533772	0.000306547108321562	0.000244008027784575	0.000279391073410222	0.000333590277565677	0.000196231472775426	0.000138136033843778	0.00039737563924213	0.00039208205008982	0.000203338396754661	0.00011030368213963
AluYb9	0.000142209846333671	0.000186570593475402	0.000126302216676646	0.00012540409637479	0.000152052128709932	0.000141999502797612	0.000147276483372475	0.00014026863143222	0.000165115680431004	0.000156603767818767	0.00020511099907807	0.000212951283305292	0.000129268512659888	0.000509317976696187	0.000369619479528389	0.000315766592986451	0.000116631487247606	0.000115740026509104	0.000133122780013945	0.000101043358633689	0.000158300419391595	8.2915023834181e-05	0.000107063191651676	0.00020737654151698	0.000264721761006961	0.0002760462574459	0.000125199164207812	0.000184814537568634	0.000211533884622514	0.000195171689627521	0.000146792401111731	0.000213720773405369	0.000405165842600828	0.000241957819360379	0.000474819991995101	0.000468584406785241	0.000381994209111985	0.000357706131494468	0.000349252260093769	0.00035471203488769	0.000107394910710572	0.00027311390562112	0.000255080433069295	0.0001027426309988	9.79738290513959e-05	0.000157001578644105	0.000191877490097526	0.000116719741048041	0.000172986430778478
AluYc	0.0014624087413813	0.00128290919104738	0.00158622277442474	0.00147799202386071	0.00105771545934404	0.000977809723382932	0.00157013294271479	0.00162737986855494	0.00132606805071645	0.00164919494567993	0.00128881616670871	0.0013769070363318	0.000604520145319449	0.000773969336594033	0.000859518363920195	0.000734696202827484	0.00056555245143666	0.000405891017244809	0.000470608807000974	0.000340694847647851	0.000540488980448906	0.00056035433211938	0.000506768104493369	0.000452104132092354	0.000334689350884121	0.000312480147407013	0.000275547328834278	0.000256998592738866	0.000291520021970577	0.000249464148211486	0.000196772461665498	0.000700525915993968	0.000630150023501317	0.000828523115755709	0.00097178496372403	0.000572427416732475	0.000629476129310894	0.000512923958320596	0.00038252222896818	0.00043352226464587	0.000397319064788826	0.000354086107299437	0.000436047569248768	0.000253870270737116	0.000178490153791456	0.000503516440317825	0.000267434223251007	0.000207108769808544	0.000159438017782885
AluYc3	0.000832374603717483	0.000552994459224823	0.000606549798750629	0.000865885563459655	0.000469460285356065	0.000522691134023441	0.000486407793675631	0.000452201748322728	0.000470579025614857	0.00048740826619928	0.00043465989457481	0.000407829131260353	0.000248391697574735	0.00042002167209291	0.000401642600828215	0.000243731995249022	0.000190978489617648	0.000171526477398774	0.000189477172368974	0.000287887331975826	0.000270493266442126	0.000171553096024647	0.000335365241897277	0.000157760343838808	0.000310333476621092	0.000242367708313878	0.000288859673395644	0.000119416082060708	0.000284993431746436	0.000287755644867668	0.000153820426428243	0.0005388586997145	0.000392071943313158	0.000800783617311032	0.000636575284613737	0.000840285435903908	0.000612599104456573	0.000736493332820433	0.000456191729535725	0.00025531279303772	0.000562519403145684	0.000453675978840625	0.000530083081767853	0.000360212184414015	0.000156441222784033	0.000569099335314302	0.000359042978933579	0.000204842856668626	9.75045146966817e-05
AluYc5	0.000343251221758716	0.000368447353906578	0.00029502101865063	0.000103188839984646	0	0.000137709448625065	0.000222175336998623	0.000108824695936883	3.83210503166209e-05	0.000107656450855463	0.000154711072327285	9.55784171450526e-05	0.00095906184512122	0.000124036380547951	7.96561392025657e-05	0.000178632259212021	0.00344311882028182	0.000279361145025229	0.000272083632408705	0.000149931066699031	0	0.000107213353943576	0.000145360074647358	9.70882293743443e-05	6.22361338303651e-05	5.61481620689129e-05	5.66611162818177e-05	0.000136556926521997	0.000116040527131357	0.000199988901533247	0.000118104037391507	0.000276351858380081	5.82111217001079e-05	0.000952194169972571	0.000421349533002829	0.000706887454845816	0.00035691003263824	0.00026110692588152	7.71026066643073e-05	0	0.000158705252559406	0.00370807717347702	0.00034850174366655	0	0.00013137719984188	0.000338351745407316	0.00028945860906423	0.000166811374713148	0.000127817300672825
AluYd8	0.000272953922648306	0.000261143196148254	0.000328951665363254	0.000513741482485133	0.000571000982053918	0.000304714503361573	0.000222763102440418	0.000278425234651141	0.000238484040558281	0.000182383501992046	0.000164481072310734	0.000294102863411765	0.000159161221368776	0.000167248836059046	0.00198290159328554	0.000308801433321274	0.000218992967483664	0.000210075146755083	0.000298336756374014	0.000248818278178141	0.00022473683352998	0.000122324157797145	0.000226155452755948	0.000275251595739452	0.00132978213264147	0.00287113181119052	0.000158679037469031	0.000616131847045675	0.000962875966782357	0.000864301606471227	0.000349124455359705	9.17240103566947e-05	0.000138868732309754	0.000306166647591892	0.000393328751251409	0.000232179190035793	0.000235998700768491	0.000519984367338436	0.000247914210645579	0.000205281558707615	6.58448721620306e-05	0.000349644536186444	0.000203328449583778	0.000149070352451833	0.000224840536182594	0.000336907222356316	0.000645499035566469	0.000484456023113279	9.28022163888898e-05
AluYf4	0.000225456442474285	0.000266387119647657	0.000306935001970294	0.00019119225255461	0.000123959354046419	0.000136351797855421	0.000235775952533092	0.000207502256341329	0.000195539226623368	0.000183639060371519	0.000203615786480782	0.000211760048906021	0.000185032264155767	0.000136189260886982	0.000532963741580505	0.000136593567859776	0.0001299218103716	0.000143267351655629	0.000189762098832255	0.000161387437674045	0.000153656205394342	0.000134009264142728	0.000157464685753723	0.000169419087618345	0.000474981810302784	0.000455765699063221	0.000326616565600783	0.000569290335776713	0.000417210827697602	0.000421521868184866	0.000303927366833737	0.000284464086045234	0.000186607663927102	0.000480271319630112	0.00043743570876201	0.000612717335063309	0.00049334828649323	0.000532167853197673	0.00031803062368915	0.000480532299107999	0.000591027609408951	0.000336253065565568	0.000504146452132713	0.000242422717823362	0.000119778454516787	0.000842847186957852	0.000326332303599688	0.000170072758654554	0.000209571163010508
AluYf5	0.000259010246309836	0.000302735855649901	0.000281981199270399	0.000259547188440276	0.000167315641492804	0.000180115331397848	0.000238433987002858	0.000255474664472657	0.000343139726102983	0.000281615786230352	0.000252940487575171	0.00029489675683689	0.000173685158147517	0.00036606153119505	0.000104185239673757	0.000155759869239471	0.000111113966667213	0.000140533413810143	0.000187710775561423	0.000289625268424611	0.000207447164224951	0.000197757929648158	0.00019987171046326	0.000133497389279527	0.000256726117225921	0.000254209425029283	0.000193824036211177	0.00052208464448362	0.000245172964013397	0.000476196916322286	0.00041588798938103	0.000528274417890885	0.000409965770826616	0.00046942388984764	0.000712189207999897	0.000339797211209104	0.000305225821646958	0.000562180470680822	0.000127996058076784	0.000579671090067599	0.00013572311418108	0.00024871449407093	0.000140251829943852	0.00022115085751392	3.30448359039505e-05	0.00057870992717264	0.000218419457463518	0.000206990169684317	7.07287399130615e-05
AluYg6	0.00035683085616219	0.000354800986755452	0.000392243667664156	0.000286244663575199	0.000242846934227432	0.000159733611020479	0.000209084098105051	0.000259603570291139	0.000269214927381336	0.000286268153532882	0.000271720958569433	0.000258335144268247	0.000144827957179595	0.000215810670516638	0.000653743255555646	0.000340122877132081	7.67761978748854e-05	0.0001650769616781	0.000107184410240285	0.000153565686139479	0.00020421134373828	0.000186540317451104	0.000144748220932255	0.00013811366124032	0.000326896708985558	0.000383395348427767	0.000256691904626044	0.000349668327254426	0.000321895096938258	0.000302003298483743	0.000193857544871074	0.000312082051138261	0.000313399122221178	0.000268826407925065	0.000257278456040079	0.000434465834147547	0.000546292905493121	0.000617161531088906	0.000291081671980237	0.00036961933465119	0.000504069283855374	0.000383633146050108	0.000168750448344338	0.000108239120982953	0.000112135031345776	0.00102633313927899	0.000319914960288016	0.000105871815382185	0.00021819306599212
AluYh9	0.00100547070822076	0.000801112550127703	0.00110919500897845	0.00135552516423622	0.000779279166896552	0.000840041430756999	0.000959439252096715	0.000847876826101874	0.00081238166502728	0.00111186423677189	0.000791911584174371	0.00113143992110417	0.000542173210922865	0.000943920075053681	0.000238144219746122	0.000679698064299915	0.000258961778425682	0.000227779881838799	0.000359179383337513	0.000239062331346965	0.000487572804325931	0.000259014732060562	0.000403848581473713	0.000387013495127918	0.000157872864549066	0.000152603203765359	0.000102664896527566	0.000160828843013835	0.000147178570506517	0.000181181039396157	0.000331690696188694	0.000420608962871997	0.000295325431250568	0.000897151338018959	0.000748178872309367	0.00064752420742173	0.0015763049082682	0.000709653743713638	0.00034227248868119	0.000470170758106482	0.000402583696937677	0.000600611561316799	0.00018943623670551	0.000405933049518483	0.000130924082194563	0.000416882996028284	0.000157341966230174	0.000120898941978959	4.63187131109143e-05
AluYk11	0.000837624555920132	0.000879305658845985	0.000775431204090902	0.000748769170925382	0.000728658245109714	0.000651370172775166	0.000723685594675517	0.000816571723163284	0.000699498103805323	0.000655040181254684	0.000930535484554658	0.000941167147920755	0.000376108280433442	0.000509358900602534	0.00188302434197793	0.00116370785778877	0.000280746044118468	0.000470744227690924	0.000358511520991323	0.000622787949015789	0.0005049200558079	0.000597021668349784	0.000403158940366775	0.000688845725984097	0.000272969560738927	0.000416481857126897	0.000241208031282927	0.000167351664665628	0.000351779277890084	0.000219289339023643	0.000213297358802638	0.000734382480279908	0.00055193254714627	0.000743145052053547	0.000771833384000212	0.000628191639539682	0.000595664635176127	0.000377249881617404	0.000524667571889743	0.000669485940478233	0.000550215057398967	0.000808113559391479	0.000199496839229855	0.000141777639079162	6.77911014537293e-05	0.000597973153118599	0.000276941429303651	0.00019008286906662	0.000107175543875255
AluYk12	9.21636000633428e-05	0.000189613550658481	0.000108918836971907	2.77063980446085e-05	0.000115479144414132	7.39504930703228e-05	0.000114337785494682	7.79190293100017e-05	9.2603468199272e-05	0.000105988519944167	7.78879022754387e-05	5.9880298722289e-05	1.03003965290351e-05	0.00032193868583585	5.88165146964673e-05	0.000167870844107302	0.000117740873222426	0.000131265739550731	6.26185441487129e-05	6.84365158433622e-05	4.22252037419359e-05	5.27761439859554e-05	5.20392720578825e-05	0.000108618219150931	0.000225592009837456	9.79932677982307e-05	6.84612743699093e-05	0.000137496720667532	0.000280413902417873	0.000125293926418337	7.13501024921441e-05	0.000192922586720049	7.81489795159205e-05	0.000294015818928504	0.000181013030153623	0.000237250767617077	0.000503112836788054	7.71184719581044e-05	0.000129388720163201	0.000141708317246454	0.000175777220306195	0.00029416214180477	0.000169601742355548	6.24240185166087e-05	6.17312951512679e-05	9.08480814275848e-05	5.82901366177215e-05	0.000119437782790168	5.14787792452501e-05
AluYk4	0.000606261321334883	0.000433231313337818	0.000653913168861877	0.000426118352839073	0.000477035440329793	0.000459961379522827	0.00082609428570232	0.000749707951045609	0.000753102200226319	0.000782367125859594	0.00115921978563958	0.00121767754966144	0.00079667000585071	0.000968875901803207	0.000853262579686194	0.000886379375658068	0.000771844617678058	0.000665070004621422	0.000682650636100913	0.000608995444268831	0.00116112167622419	0.00107892837914729	0.00122415383107872	0.00128199672656841	0.000410587333153732	0.000273208254427722	0.000234545912909513	0.000295544177298039	0.000259801481743044	0.000252067961647517	0.000299677638169792	0.00120884184703947	0.00100613254930054	0.00172822293645098	0.0014875635925798	0.00105900124981259	0.00107964692515155	0.0010325133295781	0.000747653407268317	0.000755802816673988	0.000904099448123938	0.000794975670470643	0.000681856686330576	0.000240174676897441	0.000192824153745354	0.00050569395995362	0.000213621344464215	0.000180372954636748	0.000193958536212856
AmnSINE1	0.000663738569175223	0.000687821484578793	0.000678160357927941	0.00070555809875622	0.000891568357751847	0.000693725499285577	0.000960755893288344	0.000973931677363989	0.000635515019585335	0.000965876105865096	0.000504350842517274	0.000619966613647018	0.00116466008605079	0.00119301351734943	0.000503370541426052	0.00124828259658341	0.000860157667898713	0.00121777502270922	0.000869435228563897	0.000803083829462933	0.000942957620106392	0.000958315989539071	0.00089265207758215	0.000878634180223028	0.000199765541898093	0.000129536266069908	0.000282278716055474	0.000228291886311302	0.000178473714822949	0.000256323969035948	0.000240880319144766	0.000881490229232821	0.000576108678811226	0.000512575840804182	0.000788927841243705	0.000491084367974442	0.000560871474406024	0.000572702355958725	0.000286153312895575	0.000324986834930612	0.000189702950365909	0.000360672305557185	0.00062339810248886	0.000279842468580883	0.000144957496426541	0.000509081920242131	0.000238728173082401	0.000234251127815635	0.000106840617378415
AmnSINE2	0.00128911057543934	0.00197222270346179	0.00267442904293706	0.00138978029961162	0.00207937619660634	0.00219950164119967	0.00152493663770572	0.00128717279475138	0.00119104652726735	0.00161725360919004	0.00155275587247546	0.00136154688447919	0.00326898238293496	0.00137071724598898	0.00202188013822434	0.00552117788931753	0.00100115929460774	0.002559602512982	0.00332222004347913	0.00177855453420149	0.00199133652276545	0.0021752319171757	0.00114202431909887	0.00181892644534607	0.00145075873032083	0.000319939824984299	0.000293511552271136	0.000848858012838872	0.000270496892152241	0.000656112503471405	0.00116240753935247	0.00247655835378009	0.000814160081714425	0.00120845831801156	0.000240090665266456	0.000376347963677743	0.000577761835271191	0.000392244138563829	0.000399400986977267	0.000341741788448917	2.05528182680906e-05	0.000567517833181192	0	9.8535853108053e-05	0	0.000227851476078354	0.00011245734011238	0.000460855168331133	0.000695214807418244
Arthur1	0.000552306296823298	0.000556917799827163	0.000601597170497476	0.000338180281304301	0.00040862648503594	0.000262187667580252	0.000473815950313554	0.000461131722420016	0.000301361152998641	0.000361945589044409	0.000253247508619144	0.000243445151705769	0.000180638044788782	0.00037064854531342	0.000197526411570149	0.000254661287447072	0.000253860379476088	0.000256859632170363	0.000196019314519812	0.000213674739526163	0.000160661478620382	0.000232752932458422	0.000180227501722409	0.000167941304328948	9.19039949353729e-05	7.2745211692585e-05	6.51215896773849e-05	4.85109559308478e-05	4.20309261355027e-05	5.71144073538123e-05	5.14162838628503e-05	0.000160925397248447	8.47438473797391e-05	0.000130661508317353	0.00025592630403789	0.000142518556679987	0.000117777925897845	9.20290272447104e-05	0.00018340690907376	0.000130812894061914	0.000102532404417129	8.45307072881758e-05	0.000150505568268604	0.000142509225214381	6.26854135904914e-05	0.000196557850783124	5.24222602121238e-05	4.29915703177883e-05	3.91740290545959e-05
Arthur1A	0.000123166047352467	0.000150798576022327	0.000203449678640755	0.00011802169192226	0.000302862007373193	0.000210005941505949	0.000209268599496684	0.000173278524414005	0.000199810952900181	0.000220912394028976	0.000248510624743706	0.000208988976733535	0.000388439413232446	0.000436724611414058	0.000100484878038119	0.000438664955009896	0.00015188368805104	9.74999283168977e-05	0.000156904649079102	0.000222927727610956	0.00015400449098044	0.000300550756258341	0.000200483752713381	0.0001317288454231	5.23398897654737e-05	3.77759790957582e-05	6.28997986363728e-05	9.64679872354832e-05	0.000140527843800668	0.000116610638364983	0.000127134936802396	0.000383009718921874	0.000481716213605633	0.000256251073834539	0.000297654190136201	0.000180987476727759	0.000127566865280266	0.000270532407331484	0.000184152491255478	0.000207130942119396	6.0061200958609e-05	0.000102058405157124	0.000106976409510745	0.000228937933972131	0.000110486749966877	0.000544059636102428	7.78980608603156e-05	0.000104747248240709	0.000197786963114545
Arthur1B	9.09737270284374e-05	9.27690144424261e-05	0.000120544482307515	9.89111176808496e-05	8.1564930807792e-05	9.4083423150258e-05	8.17837926605143e-05	8.74886057658105e-05	9.34392032995016e-05	7.95747285559979e-05	6.52645598002154e-05	6.38920874390202e-05	0.000229105725020796	0.00010921484136173	0.000146022572434068	0.000104682564522207	0.000117368645841365	0.000169059357627993	0.000117095821234696	0.000134841026412523	0.000112999267261567	0.000132604895851385	0.000138692039208389	0.000119224091554228	5.82815525284178e-05	5.01002115249989e-05	6.15705281026658e-05	3.37795924727147e-05	5.63838884725812e-05	5.47709444364671e-05	2.50414012304117e-05	0.000372562864377355	0.000286446687289873	0.000175814400884411	0.00022557854025739	0.000170349907544824	0.000354332592384326	0.00013886651092224	6.94787303308915e-05	6.60538777280664e-05	0.000121630761255777	7.44524045709105e-05	0.000132390265104459	3.51036429661662e-05	3.30786290641326e-05	0.000133317119253366	1.7900582015394e-05	3.24213416822458e-05	3.21823047075423e-05
Arthur1C	0.000306370019093995	0.000306934983231561	0.000319748131894737	0.000315776716018108	0.000245680317382047	0.000203684443375979	0.000173751494087696	0.00012950912551747	0.000261901704837107	0.000247086316560697	0.000215022559007178	0.000178742318786287	0.00028957725269157	0.00054405606899848	0.000195009879376958	0.000683309214897426	0.000422456939679872	0.000509375639645719	0.000412347945556564	0.000393052780666905	0.000376088868703974	0.000390065485596773	0.000316322420700153	0.000440709802758395	0.000114272368765113	0.0001116853668506	0.000124265252070275	4.87537354962367e-05	8.87763070793371e-06	8.84003758420266e-05	0.000274076793124968	0.00110503128918971	0.000344397571558348	0.000383661952461317	0.000640405280429937	0.00032648369490244	0.000423231356602233	0.000117191789805164	0.000235948072800447	0.000134590414160209	0.000331872510388901	2.00585248994832e-05	0.000222183135627002	6.03664794713687e-05	1.67515937818052e-05	0.0015048077849398	4.92109035817098e-05	0.000107766586437837	1.30381436153914e-05
BC200	0.000639753502552066	0.000655499909891178	0.00101224556147738	0.000603197760887398	0.000568406082491128	0.000664992113507078	0.000762305003810335	0.000507070157194687	0.00082785730245242	0.000601952043936388	0.000520998447307259	0.000485835207521817	0.000780002053967631	1.05081674440362e-05	0.000576983332200565	0	0	0.000523633208164056	0.000434666537725494	0.000182907714304943	0.000346398228631236	0.000599474504600349	0.000209349514670707	0.000139827760470448	3.16352853478869e-05	0.000142703524422882	0.000100805057285016	3.47066653314995e-05	7.37307847103246e-05	0.000389683153156016	0.000120067063735084	0.000435464978469186	5.91786581866691e-05	0.000290406223070812	0.00102804684448364	6.9867461395271e-05	9.0710573031494e-05	3.9817023961125e-05	0	0.000603614508822921	3.02518346774037e-05	0.000428376105119359	0.000221433904762983	3.22301334286787e-05	5.00853155885197e-05	0.000584758425812726	0.000159396113234919	0	1.62427215924224e-05
BLACKJACK	0.000342410630992361	0.000409042083040167	0.000300469315051578	0.000272946796973441	0.000247640074179652	0.000200592970198164	0.000258808104805464	0.000255170121074286	0.0001812709425814	0.000224716568187413	0.000211086620701751	0.000225340742899174	0.000318246013598164	0.000191319911156728	0.000141748293380594	0.000212684122323045	0.000203614429557659	0.000133495279861049	0.000188616278990953	0.000176581893971157	0.000187352870961398	0.000128800961358751	0.000124734710670017	0.000141214232516046	6.92934459450829e-05	4.26403737000626e-05	0.000109762773416414	3.82301886077472e-05	2.20310481185493e-05	2.23095820359381e-05	6.4228074620436e-05	0.000268916611746008	0.000208672208880853	0.000172813663304413	0.000195786690161016	7.80979615976702e-05	0.000152176674297714	7.6627857759506e-05	0.000112145267199237	0.00010756074524531	9.24364652540775e-05	3.54351564404239e-05	5.83151978463951e-05	5.0056786689719e-05	6.25684175185066e-05	0.000238661532708489	6.36491387656958e-05	5.97618905701746e-05	3.90738946557948e-05
BSR/Beta	0.000137230857878396	0.000127009967708123	0.000124065087973073	0.000100773628840808	0.000105404359377259	0.00012971361425864	7.49375548662067e-05	7.21987064009349e-05	4.89501768710537e-05	7.64872619936454e-05	6.64968104899374e-05	7.5477529560168e-05	0.000135613202586926	5.63446017067367e-05	9.82009650415916e-05	0.000106130031345732	0.000158730525188832	0.000136800250823223	0.000105795396488915	0.000134618995711486	0.000172981822887085	0.000128059959392202	0.000159230248266191	0.000108034741412281	0.00039102217192097	0.00025477990401149	0.0003296951372799	0.00037219300988246	0.000361518122396086	0.000382694789113606	0.000412021565223722	0.000149000396714166	0.00032660952895314	0.000311147710126405	0.000322618744522765	0.000614658323524514	0.000618588015264689	0.000514257135034557	0.000448352130160013	0.000482268195170298	0.00057237512487755	0.000908346761847807	0.000578618516447999	0.000568994572955914	0.000328073165270476	3.7691905605786e-06	0.000484037472037257	0.000448045953648232	0.000386105170789819
C-rich	0.000672215315701014	0.000675099680975229	0.00073156725704636	0.000847185771520802	0.00080008390466755	0.000664397695019957	0.00109336071846001	0.00100389640433097	0.000888767867671453	0.00100978380093459	0.000853450359705531	0.00089200733016504	0.000656937959589849	0.000763462250838496	0.00047754956896985	0.000663308696382497	0.000568275423199725	0.00060618891665364	0.000584490597302088	0.000638666008595038	0.000667013736445651	0.000697767257253533	0.000657319333520531	0.000660239128949343	0.00050333076885966	0.000382318428296573	0.000532744639614177	0.000489852819079152	0.000613335798717745	0.000493914936981555	0.00064981615483188	0.000801708257236761	0.000625072674885424	0.000751698392923364	0.000789252817901228	0.000644432737416393	0.000625948707352596	0.000609527840574571	0.000622556675295829	0.000702440043591029	0.000748374164843345	0.000731106177451084	0.000836908402538385	0.000565508179312857	0.000583692118420378	0.000277876822966983	0.000733758178972311	0.000442439024455028	0.00048051041170776
CER	7.27354416405322e-06	4.2040136553537e-06	5.0493199823797e-06	2.27068627501547e-05	1.51426054212904e-05	1.84063733940046e-05	8.32941152983847e-06	9.22404561861087e-06	1.0119127185972e-05	9.12502447426531e-06	1.13481363740099e-05	7.47810756042628e-06	3.75187612912285e-05	8.08722846686067e-07	1.05170734762539e-05	6.52226657883445e-05	6.51241236998096e-05	5.94247207947348e-05	5.24596453010701e-05	6.39322525857657e-05	3.96471320051441e-05	5.59228758020652e-05	4.45444522298009e-05	1.58254918622395e-05	3.04336818937793e-06	2.19653143363084e-06	0	2.67107212892775e-06	1.70232641657721e-06	7.17165207268236e-06	1.15506554894335e-06	5.89197329195526e-05	8.65349291555105e-05	6.05314059413712e-05	2.71974595156523e-05	1.53631279318779e-06	3.883297491044e-05	1.53218613692171e-06	8.44557008021854e-05	2.36576352669243e-05	4.65644461569203e-06	3.29684071965409e-06	2.00241787210366e-05	0.000143867542354185	1.22063408470462e-05	6.48584221357852e-05	2.21755788431699e-05	0	3.75018578094936e-05
CR1_Mam	0.000105824483495205	0.000122827620120632	0.000149743141497409	0.00016604917135202	0.000157821530096772	0.000180178595278544	0.000139221019764217	0.000158752071635805	0.000140620110503005	0.000142476400620835	0.00012971388673837	0.000143261657743315	0.000233658633656318	0.000208923509320726	0.000156931726751285	0.000436101722539732	0.000150458617224108	0.000269935086748362	0.000163675099251516	0.000157386420490549	0.000166606280161033	0.000230033772164387	0.000165413116628551	0.000150878453739858	0.000382812507338129	0.000262612950154074	0.000463558160359624	0.000247469103584452	0.000407489837818464	0.000292743793554072	0.000499104250936648	0.000522002079976553	0.000456104015750301	0.000475426960948463	0.000381468966600635	0.000226202160081182	0.000407265540134118	0.00048378155283423	0.000398885002764962	0.000500706051289443	0.000661136713042864	0.000272915094005293	0.000511010443319401	0.000198978538440669	0.000215360823766991	9.15927568282581e-05	0.000304722635314928	0.00021658300520579	0.000347927231336455
CT-rich	0.0029106574399466	0.00331858640254676	0.00337193330509177	0.0035776228921287	0.00344111194754706	0.00351462851919395	0.00365357966226119	0.00384358703277326	0.00339798026712341	0.00366075039759072	0.003037308418183	0.00315871567671828	0.00293203089282803	0.00300325321398378	0.00232581688391636	0.00307805327113399	0.00168034677925138	0.001584437917155	0.00167500237663006	0.00162367815098183	0.00192044818256521	0.00221099820604244	0.00203907429819417	0.00191228936369082	0.00259382261130098	0.00175813608578179	0.00277006925543628	0.00244042638421101	0.00287255384781455	0.00230032723234389	0.00308224179122984	0.00273772848101267	0.00192206385563583	0.00299292627159637	0.00331541082071463	0.0020594415390168	0.00220728177850154	0.00264248508737249	0.00260530751088965	0.00277337811982204	0.00251573281170428	0.00256664922688599	0.0028185020659003	0.00190801191686049	0.00227074019080253	0.000772974201610716	0.00233761649165365	0.00209784802768963	0.00217235028149661
Charlie1	0.000103130259370077	0.000143807151087241	0.000146006545073743	0.000107786882414912	8.16381500907716e-05	7.2309537964639e-05	7.39272308014587e-05	6.7837631651007e-05	5.26182625429067e-05	6.89231544351846e-05	4.52884753760783e-05	6.06538696655552e-05	0.000115045092643541	7.48820603415678e-05	4.56288644821121e-05	8.97848708879345e-05	0.000106166956085873	0.00012384247026545	7.03970292194296e-05	0.00011973233812792	0.000113340239458502	6.68331755974919e-05	8.48982450353576e-05	7.66060626450011e-05	0.000260561646597108	0.000171220440742288	0.000369434612527978	0.00022028960651377	0.000107526094881203	0.000253825102580348	0.000373582204797049	0.000402269979036513	0.000308438163617573	0.000246249517861973	0.000302408230502191	0.000435687439173527	0.000356277668547434	0.000183000894800279	0.000209464425570171	0.000246006357468799	0.000319521949125258	0.000192624149067028	0.000276325802433793	0.000481782461514433	0.000220234104515393	0.000280462638158421	0.000163776566434665	0.000142393277251114	0.000263257043925983
Charlie10	0.000592262679857774	0.000738441267203228	0.000546461500287932	0.000562617462132567	0.000328966710599176	0.00030785749719071	0.000257013284033722	0.000282719003478573	0.000290334391335392	0.00028748632677548	0.000251636643315075	0.000285072443497947	0.000124471869320459	0.000161118951914851	2.33141818039106e-05	0.000174276793938071	0.000168954362902426	0.000367358030103802	0.000225577993197622	0.000240226003879896	0.000258927694450816	0.000231313760755409	0.000254458174793507	0.000158048746062645	0.000227955249507514	7.41866077663009e-05	0.000296614474853696	0.000127898260433472	0.000123238469251242	6.68957870421879e-05	0.000211354451340666	0.000415975522457932	0.000368010868451616	0.000192696472889315	0.000284699535805497	0.000288996992152967	0.000146247253012978	0.000146730550216354	0.000250813866648212	0.000176539086358214	0.000254815246957309	9.396534349746e-05	0.000195259709752729	9.26138347668507e-05	0.000273559769785365	0.000449315913765141	7.98791237406361e-05	0.000152514498772149	0.000159260762750323
Charlie10a	0.000310885392368522	0.000460513910037392	0.000464933062513796	0.000330844726675065	0.00016827832864448	0.000214526235008859	0.00018915243032702	0.000264149918441579	0.000266555009232269	0.000265214452548533	0.000180758750717169	0.000207758738783961	0.000208471206481491	7.18980784036519e-05	0.000216435617886529	0.000271804972210279	9.88493110795199e-05	0.000326395330431515	0.000181652886413956	0.000299832650845004	0.000212700934816291	0.000135945595799955	8.95245763576473e-05	0.00016531514965064	0.00138664706782677	0.00100080361044193	0.00171814099456329	0.000838555191419558	0.0024719246875043	0.00133312825701567	0.00223348717528645	0.000396465855785624	0.000828794259279828	0.00119012568737313	0.000751027492885157	0.00206155236413122	0.00291900427379521	0.00165729839339773	0.00178491744765779	0.00200285841496035	0.0012936656136013	0.00173417387466054	0.00112683777127955	0.000542117182027051	0.000171344716680299	0.000419220723410403	0.000241191791157862	0.000791671795738515	0.000291728196328762
Charlie10b	0.000188392088588012	0.000172262237097167	0.000179912367249017	0.000239124671621278	0.000216817685676523	0.000156761197156802	8.58096742988353e-05	0.000101758828634496	9.81510057139527e-05	9.19128332492098e-05	7.54778364995014e-05	4.66291910051167e-05	9.82571029371801e-05	0.000231965670732359	0.000296317395539923	0.000348592411687748	0.000261473774345498	0.000396092864741918	0.000421922260241726	0.000537621980811162	0.000144920182907181	0.000226656942758366	0.000319121230448233	0.000217093125370195	0.000394715340138923	0.000287622522374526	0.000808554025146768	0.000316450211253875	0.000389206820438854	0.000430921899222882	0.000266486079771693	0.00084937795619324	0.000504083372416211	0.000232270240247998	0.00134642405984187	0.00100585439836503	0.00136033800999513	0.00154772114628882	0.000409068815437556	0.000332580284760175	0.0005419851499229	0.000370029751375467	0.000393173957107993	3.60892444306552e-05	0.000272399921389695	7.4281212073285e-05	7.64921077603303e-05	1.35635214268107e-05	0.000288402768741843
Charlie11	0.000201822488165994	0.000264778722181183	0.000308381201203722	0.000188758151873216	0.000179825446563263	0.000215918540541631	0.000217721872881879	0.000279642496013403	0.000130183427749507	0.000262574036801276	0.000111180605868826	0.000129046200944956	0.000671670622894992	0.00010264230153054	5.20396309449646e-06	0.00122147122130973	9.76155333606112e-05	0.000305700232026025	0.000101573244042354	9.01144451614981e-05	0.000105023064762131	0.000140085709085329	0.000126618985295359	0.000249483764342518	0.000439118077510195	7.33635765317175e-06	8.14371866557801e-05	0	0	2.61306880626317e-05	4.62946653992467e-05	0.000101103309354606	1.52118107680944e-05	6.22071740977919e-05	0.000198193756054245	0.000605486866045847	0.000443024059080395	5.45862581684787e-05	5.0371399315523e-06	0.000655113513187352	0.0001399716312404	0.000110113619475693	5.69193482939347e-06	0	0	0	0.000195407786330366	0.000290609193110874	8.3503484125441e-06
Charlie12	0.000155685855678228	0	5.01789179689782e-05	7.02038703626787e-05	0	0.000156149577810102	2.51925960190344e-05	0	0	7.32433809769316e-05	0	2.16753892110804e-05	0	0	0	0	0	0	0.000132221690835875	0	0	0	0	0	0.000592787404212699	7.64000892262218e-05	0	0	0	0	4.01756649826475e-05	0.00165452520232972	0	0.00045347346917709	0	0.00080154396619479	0	0	0	0.00329145382142196	5.39870541146435e-05	0	0.00112622947768943	0.000143793754667377	0	0	3.2821886987537e-05	0	0
Charlie13a	0.000137977363878577	0.000122507020436419	0.000125178518008987	0.000125973318499541	0.000162211090352012	0.000132579446643444	0.00011797510103711	0.000186859117688483	7.64494190745142e-05	8.33442013379218e-05	0.000119772393189541	0.000107196105094111	0.00043292014768451	5.53990512169621e-05	0.000116219048680587	0.000101059111331718	0.000111225910197057	8.8380595582627e-05	0.000104161894303121	0.000170536355222944	0.000195628323621093	8.4065287358411e-05	8.51212274080366e-05	0.000113707553759396	0.0001760468239433	0.000145451023129062	8.94175938054659e-05	7.72554839835721e-05	3.45518794695244e-05	8.13823975311343e-05	0.000207481194179321	0.000299519951091507	0.000223592721140745	0.000258005458052276	0.000434090817148862	0.000419792041454551	0.000330773035806491	0.000172597042305215	0.000144634398344162	0.00021869820078554	0.000482007122083633	0.000110410594237168	0.000177704128887912	7.42601272357326e-05	4.69421773878204e-05	0.000298209939951874	5.02765244561026e-05	0.000119206211603158	5.89906691913821e-05
Charlie13b	0.000111396581278839	0.000123430786788887	0.000125085237809497	0.000168521534797175	0.000144080190504413	0.000126865778468868	0.000127925350104586	0.000166332990323536	0.000108317653973454	0.000142006649379339	0.000140908997805741	8.80522754029988e-05	0.000253014395497916	0.000371375453426153	0.000310213197421028	3.36612681227961e-05	0.000357053686303772	0.000232504417037707	0.00011719118394704	0.000293829605732457	0.000155854582926523	0.000193052489427062	0.000173479461668211	0.000213444000770773	0.000199371056210858	0.000158707476438558	0.0004199682524946	0.000145818283784607	0.000196798953486823	0.000230301442016769	0.000370923266842267	0.000364528099769854	0.000446082438558761	5.3829129299149e-05	0.000349354044628363	0.000115937773190092	0.00018775560004818	0.000488746863401026	0.000489147414286722	0.000248632898494117	6.97812376802228e-05	0.0004164243950517	0.000229849509842133	2.12412958962201e-05	0.000210430898277626	0.000888370299329784	0.000115151114218749	0.000115257096308969	4.01429212511694e-05
Charlie14a	0.00107112793955986	0.0010627654668581	0.00120377623043976	0.000775353021612527	0.000632200607628986	0.000672862561426229	0.000675061330458438	0.000697056087691081	0.000717493399564916	0.000733776518652821	0.000571714977030036	0.000574927552947318	0.000630848084923877	0.00059077585543013	0.00036058986411937	0.000920490435832145	0.00056015871747306	0.000118289345092791	0.000215453626805514	0.000391529428236173	0.000424018738824246	0.000655919910758764	0.000507317363440975	0.000480362715695021	0.000310480656224737	0.00023169532462563	0.000596744135198855	0.000336419102332284	0.000314462810950483	0.00076777359077713	0.00117110960530108	0.000469762553093824	0.000473245858432078	0.000234580783316477	0.000731810350937155	0.0005804915919586	3.84683649413515e-05	5.46769438041691e-05	0.000534230287322163	0.00241352267137336	0.00173987571211335	0.000411773802448664	9.39052634564819e-05	0.000406137616170529	0.00016587494235007	0.000250067118589159	0.000362494961023409	0.000253421261942671	0.000137763641211073
Charlie15a	0.000439176011643788	0.000448068685415772	0.000446810480641657	0.000520722094796893	0.000520391399937752	0.000499872086992744	0.000420493241337921	0.000393243822058743	0.00037313100864181	0.00046075379499128	0.000424509952021298	0.000400075513854884	0.000584294282392158	0.000736710534746345	0.000205136047600984	0.000543269104458958	0.000457688088059964	0.000305757882944367	0.000390383734671797	0.000223577781052506	0.000479562729514715	0.000515392844920457	0.000413558125369042	0.000438144975078822	0.000535775874670828	0.000292636107011702	0.000562825260466753	0.000250356206345136	0.000271086636314584	0.000266505193142956	0.000402636345881605	0.000713713960979964	0.000587501850716945	0.000596691503791939	0.000588014742628937	0.00079944629298578	0.00101597754324025	0.000708283215281812	0.000603244228264964	0.000642904472664528	0.000686533539385717	0.000435437013618055	0.000661361712040869	0.000855839256704929	0.000372164904918438	0.000404139047775085	0.000500505690242299	0.000491635355548797	0.000577604502043898
Charlie16a	0.000759648040901036	0.000923697625633972	0.0009195365265169	0.000663264674758334	0.000527864022369669	0.000437112120604159	0.000573318185519888	0.000578910453097451	0.000598725465550003	0.000618258323351446	0.000410595798293643	0.00043372303109744	0.000494516271859118	0.000688995274331122	0.000372941216478471	0.000820061219444173	0.000319049409204786	0.000460610906968651	0.000370130387040969	0.000371735088106867	0.000505954732843002	0.000409005293549373	0.000450288755936318	0.000454270984791858	0.00031168618312721	0.000138618177656007	0.000240801270226225	0.000162545185709443	0.000120730864165813	0.000156348200056509	0.000264499630580792	0.000373291210066259	0.000390073250407102	0.000468474898694207	0.000283832736545727	0.000232687820195803	0.00016363971279609	0.000219170424602255	0.000269209793980037	0.000248183747990713	0.000276366252410901	0.00039035312016175	0.000235067722421908	0.000278785319816696	0.000116995183751085	0.000396180508551616	0.000183757712631153	0.000109819391756878	0.000173554936646672
Charlie17a	0.000423972675881322	0.000514974918181811	0.000472624458824097	0.000317680383614871	0.000202905615427059	0.00031461033269891	0.00020633361304774	0.000196066469075002	0.00015374297695472	0.00028894290605753	0.000292029070428474	0.000273391297379954	0.000468140382427224	0.00029719597694947	0.000389485921436243	0.000240548154104843	0.000429868027697114	0.000156638054826645	0.000265317472536155	0.000217215276115346	0.000395305925950411	0.000302688974007474	0.000334788825367056	0.000397630148828853	0.000216744461752883	0.000148612226321776	0.000208379239022373	0.000117942632640733	0.000155183777942466	0.000104008314248279	9.21336264724983e-05	0.000786880305019341	0.000392479270981102	0.00060486123973167	0.000474263030640526	0.0002658761815846	0.000130512905550486	0.000261888412222806	0.000392037237066406	0.000252423257214099	0.000392423541159271	0.000245753590276258	0.000223320289182122	0.00031209223144879	6.22249150947633e-05	0.000397810518675831	0.000137097893653905	0.000122384632536273	0.00010505265861407
Charlie18a	0.000598950095619341	0.000669769606989613	0.000523645573827529	0.000370290291764671	0.000314202724564412	0.00025800570789362	0.000277663340541135	0.000342924835595122	0.000266649062632533	0.000301857481422522	0.000260176751076855	0.000246273931571516	0.00022598388744717	0.000177083238567797	0.000101940726927049	0.000166189569331517	0.00021139857436273	0.000211544780613789	0.00017597559113571	0.000182812278063005	0.000185188711268545	0.000313485454367446	0.000198801637828104	0.000250164217733905	0.000214527411415852	0.000114825424986151	0.000186565133820513	9.30882777810005e-05	6.26851076082502e-05	0.000177484478193281	0.000218742226679622	0.000392407098644346	0.000271780307323241	0.00036618630555793	0.000340335735714452	0.000325793845714297	0.000364374424919385	0.000211574992169951	0.000221641959295048	0.000278881090226882	0.000221475877508151	0.000104779958779649	0.000186579787546099	0.000202250696795492	0.000125042346012749	0.000191481354087337	0.000150781092747396	0.000125154897180604	0.000124120062494996
Charlie19a	0.000374101877821762	0.000401562582264604	0.000394482525116811	0.000397817670560074	0.00027312975887854	0.000264331390448561	0.000192992351753926	0.000203222759482644	0.000202717356633878	0.000210848025722768	0.000278594161658412	0.000300379264666216	0.000191703838990303	0.000350269078144985	0.000327307225730004	0.000138315177166958	0.000241576875799794	0.000316284737600201	0.000257969008076534	0.000401541079294735	0.000294699831579023	0.000322295203931228	0.000363194569875385	0.000276064779629901	0.000244187204619538	0.000130426772046974	0.000283145283277521	0.000129282491154462	0.000220850582197477	0.000162659297775529	0.000311230931472956	0.000545917657609783	0.000567010045797218	0.000513001742095479	0.00090308597315148	0.000272905323194029	0.0004066959891318	0.000115189016600035	0.000360461444167725	0.000435270220111692	0.000169613206252981	0.000438681237362178	0.00043963246043792	0.000213710420163693	8.97578177647628e-05	0.00057196644730894	0.000244845884313972	0.000235531165077346	0.000111028351683517
Charlie1a	0.000180334746900251	0.000227532119219807	0.000217419913528735	0.000194396129049584	0.000158151842066578	0.000131011399304563	0.000132038818588444	0.000132663454921551	0.000128352520627082	0.000123559944074146	0.000160329909740317	0.000133521698412695	0.000191952850916236	0.000175265333665563	7.81439387949905e-05	0.000158919612192924	0.000152455058843287	0.000134677876659982	0.000134113395944481	0.00011961451787976	0.000112850579958936	0.00011927048224239	0.000129785135556895	0.000117655707267131	0.000243619971576718	0.000172537015020938	0.000248227206912906	0.000159082862354444	0.000165594648594989	0.000187536749214706	0.000182170179631037	0.00041981494270727	0.000288189528347119	0.000399060540834615	0.000376675856070838	0.00027081505129463	0.00028823871771487	0.000292186840457356	0.000201332908584852	0.000361455382194321	0.000281143033610013	0.000218304187663591	0.000314023737673585	0.000126336460270148	0.000113404511280483	0.000289786545605007	0.000120870083201275	0.000133830273599876	0.000130000759802583
Charlie1b	0.000176662970673354	0.000182699126675988	0.000170671410360832	0.000128542614128429	0.000116977245340916	9.84487111835883e-05	0.000105988528827808	0.000110263931055253	0.000103815594424537	0.000103872160715974	9.04368269981063e-05	0.000126126395694916	0.000127744605736535	7.90063666337532e-05	4.17463513010085e-05	8.44962077073755e-05	0.000100568803466385	0.000136835315562846	0.000128491425532268	0.000108314239360771	0.000187378371451151	8.24099355214225e-05	0.000139859774272099	0.000124204746429883	0.000216776533203804	0.000129928180077477	0.000260402947503746	0.000158548500656607	0.00013285684995863	0.000124160237277045	0.00013379102538142	0.000310161250099695	0.000323847815934034	0.000426093015110582	0.000362147619934912	0.000277375302631142	0.000178057340214805	0.000178525458713597	0.000302439017910231	0.000344682262161867	0.000125401661289228	0.000256846588262748	0.000242002640156017	9.88383771277689e-05	9.21563292002366e-05	0.000461588195281152	8.98531101170215e-05	0.000112528891808755	0.000119030303116678
Charlie1b_Mars	0	0	0	0	0	0	0	0	0	0	0	0	0	0	0	0	0	0	0	0	0	0	0	0	0	0	0	0	0	0	0	0	0	0	0.00106970364694402	0	0	0	0	0.00558287263011525	0	0	0	0	0	0.00343597006915065	0	0	0
Charlie20a	3.88871147705809e-05	8.34831961551096e-05	9.28419145184929e-05	5.71526704391636e-05	6.64100646821781e-05	9.24514204254898e-05	9.32235664206269e-05	8.03655638658638e-05	9.93701041328674e-05	9.66682145983209e-05	5.6476856369808e-05	5.29375248040476e-05	0.000238552885732549	0.000111376284073365	4.21133378255974e-05	0.000112429690710597	2.94394547476498e-05	6.15396711915449e-05	0.000150697557771355	2.18927713238787e-05	0.000107337839140171	9.71700663643597e-05	7.19709127623718e-05	7.16983422855866e-05	0.000285164270806527	9.32954785507856e-05	0.000189722082747812	5.32876475403118e-05	0.000138766431115879	6.54531215746911e-05	0.000166507533506815	0.00032282078283823	0.000216894630063885	0.000369170810710179	8.48620698376063e-05	0.000141382261114433	0.000359418033522365	7.09942643790079e-05	0.000118407718240311	0.00036539433694319	0.000298664506561977	0.000120227791847407	0.000190829421181112	0.000166015030298622	6.11889281771066e-05	0.000473613779145354	0.000137244446583944	0.000120388214759678	4.98772449064339e-05
Charlie21a	0.000316619534608132	0.000442284583379824	0.000369054841590654	0.000238608864700754	0.000311577555080164	0.000211128383575898	0.000247983748890969	0.000217263766233631	0.000251792912782007	0.000202235045250608	0.000164211450284485	0.000205310665018362	0.000345135277930624	0.000137922306489585	0.000139906150654711	0.000249792545822298	0.000114102115174766	0.000285926083368212	0.000159130028840199	0.000402391592062819	0.000309109743977732	8.67024980724219e-05	0.000251021253349735	0.000285432553698634	0.000157280671990206	0.000157503886097187	0.000156078964207557	7.59222664747198e-05	0.000155424082601012	9.77114332942048e-05	0.000153710920482408	0.000386905500670535	0.000317755055682333	0.000291167996690215	0.000172500469511813	0.000299721199613679	0.000444219624707877	0.000159685876953128	0.000417954597998156	0.000453481598707545	0.000916453121863449	0.000803626056795612	0.000553752504478875	0.000167715845804359	0.00028884975516843	0.000359128987885783	0.000202383945619016	0.000411722666788584	1.45356650020482e-05
Charlie22a	0.000388825600277734	0.000487498445249753	0.000495124244715384	0.000422526788262151	0.000423296826552477	0.000447522332422693	0.000324907199222103	0.000372852240620598	0.000352253670523801	0.00032286837601578	0.000381389603721633	0.000405563593801895	0.000404995314076793	0.000882187263024702	0.000235195659043364	0.000794471519472182	0.000146576836062596	0.000462033864604443	0.000331306523156213	0.000539583086398653	0.000339735954870346	0.000358372199127251	0.000452139940794295	0.000436309702916349	0.00039872606387819	0.000143888987171047	0.000236744865495095	0.000213012919159623	0.000289292324936366	0.000163407315699695	0.000172714273888712	0.000290976806218547	0.000283758055996951	0.000474769413810741	0.000368532971107318	0.000178307477881763	0.000434951664172482	0.000288016760337258	0.000358665592066903	0.000431234603752841	0.000289558810570088	0.000183102752914386	0.00070743689618569	0.000154247158885445	0.000166508182845071	0.000154566884298856	0.000403144425231987	0.000398053744346192	0.000211841377022539
Charlie23a	0.000196666105626964	0.000224548256261444	0.000206714985241835	0.000280171167377934	0.000215969501742127	0.000156796407259007	0.000304049916979958	0.000332804549747406	0.00031549630191056	0.000376377229514803	0.00032351453091055	0.000295085568857536	0.000251997878066887	0.000200073296573364	0.000184881792256409	0.000152543435170867	0.000262446953233836	0.00043430354573723	0.000410223409067636	0.000245562616919008	0.000375718359502887	0.00031300886881921	0.000287516119120159	0.00026148134877711	0.00015944007574191	8.48308189732713e-05	0.000200987554088908	8.67123099624294e-05	0.000144828346669398	0.000109474993452534	0.000232742812404582	0.000770904963070026	0.000743093644670878	0.000886101501288206	0.00143371409749866	0.000589029932770992	0.000334090325258974	0.00015893963517846	0.000324144990176319	0.000286017251847018	0.000346635652493556	0.000467473987372221	0.000369143272198109	0.000319322715332344	4.89032752713805e-05	0.000339314894211533	0.000183803379804598	0.000118098713105832	2.23897195046324e-05
Charlie24	0.000431322068769623	0.000571583930893628	0.000524495956949952	0.000646403372833676	0.000489997039109688	0.000575099995151626	0.000519069353575117	0.000514572999139859	0.000484387573444389	0.000433560107484714	0.000472336012974509	0.000507096378518721	0.000312799845878716	0.000555713366132119	0.000306955495832016	0.000171813050765015	0.000387605552287362	0.000442049336258801	0.000331402415801952	0.000186446359694826	0.000316179701655288	0.000374560380344412	0.000291348119940168	0.000338584799319674	0.000129761675240116	0.000145290145964317	0.000116028219129076	0.000146173078397709	0.000108010384556911	9.30747157726551e-05	0.000140711804737698	0.000331309639400076	0.000359774076210903	0.00045910402171799	0.000404741776485599	0.000243448900636859	0.000475062350090739	0.000244010167937131	0.000111956542659367	0.000285744577658889	0.000334591825378157	0.000251016277831393	0.000143540366155729	0.000155809057163518	0.000119840026438791	0.000564367824314293	0.000144592881143847	3.51940412547139e-05	9.16085873426282e-05
Charlie25	0.000172198090017675	0.000225091826322529	0.000207203569248722	0.00013390273113272	0.000138854033750775	0.000173785641283876	0.000135235968262924	0.000142671920950484	0.00011893518689186	0.00011089596743139	0.000102449906369321	7.3734315513312e-05	0.00012881466160433	0.000193035963495856	3.14359246873259e-05	0.000158517306107433	0.000209883475101449	0.000211621207294023	0.000171594469894166	0.000192150761755767	0.00014726767331079	0.000144384156835375	0.000136121945620247	0.000195690044271017	0.000118226796226067	2.70410166876069e-05	5.83661197808823e-05	3.83634802840956e-05	1.78522312526083e-05	9.63148752235092e-05	7.89986589918659e-06	0.00010351550170768	0.000132385329278973	0.000285337273447314	0.00034722277182885	4.72830245471425e-05	0.000119366850540842	6.7764945314642e-05	6.03406379575966e-05	0.000118851069996851	6.21015073352195e-05	0.000160843521374612	0.000147441744299229	6.44661176179129e-05	1.84541595372748e-05	0.000641844202256545	8.90634014653074e-05	3.94244140162604e-05	0.000100030048247208
Charlie26a	0.00288284812325646	0.00300973720449209	0.00271360450581882	0.00264061903816629	0.00242631051513622	0.00199346907146368	0.00131372333713454	0.00148953867130871	0.00144767410586167	0.00152305953303555	0.00204306889344466	0.00188803775501058	0.00180965841624203	0.000920858891992167	0.000376805564218306	0.00118926264444147	0.000749063816951366	0.000837402855274994	0.000638425085640961	0.000837290404922303	0.000906931642417545	0.00102841237948507	0.000834047397847424	0.000905775319752832	0.000278046272025685	0.000402094007320415	0.000212190306342238	0.000291583303749157	0.000152477318745181	0.000547469855259867	0.000159068491712415	0.00108937949794929	0.000267713064744791	0.00105099429262504	0.000393094003714723	0.000639874801493949	0.000510015734966536	0.000120083127265529	0.000357127863482837	0.00019937991406469	0.000132943480064916	0.000693950088927597	7.44138670726938e-05	0.000402694088568435	0.00012084080079561	0.000160053979026322	0.000196513534876731	0.000138820486211012	0.00014275920500353
Charlie2a	0.000296483271953196	0.000380041857165699	0.000344507785112242	0.000391563491353673	0.000474157635497796	0.000362613748114182	0.000497770320111163	0.000591970305309967	0.00051127959662092	0.000703882071810449	0.000385650712422118	0.000544227504518299	0.000444274269910683	0.000418490861235691	0.000592507362540271	0.000482854172523842	0.000208381163467259	0.000150225707693342	0.000259132797756078	0.000194380188437229	0.00016499514843918	0.000362630122095723	0.00012596110296355	0.000158764014000908	0.000285483367358818	0.000119596959788603	0.000131142991694057	0.000109934965639318	0.000208731439353309	0.000145347935207025	0.000138657593458011	0.000501499522963621	0.00050035784316821	0.000662757252444704	0.000344153628016202	0.000219661771385319	0.000240938118605448	0.000189621318514601	0.000168756475511196	0.00026186411187852	0.00039560706802672	0.000389637920294169	0.000217361595102895	0.000447000140102367	0.000248988517091241	0.000236638470807068	0.000434096036787989	0.000236874874602477	0.000179001632237586
Charlie2b	0.000261638803604766	0.000287932845773112	0.000236768433573779	0.000234545028059843	0.000214349194010954	0.000178646178036514	0.0002153516739039	0.000221134111503394	0.000182630996283584	0.000197258983311108	0.000246625160636637	0.000219611006663776	0.000206235510769867	0.000253408211867956	0.000107276185940694	0.000124704348786125	0.000181944241967626	0.000168342431366022	0.000138237746195288	0.000190874614447147	0.000148302061588488	0.000158729254018781	0.000154212803785905	0.000127550589077476	0.000130684462468774	5.03084730752682e-05	0.000132370754193706	6.11771624219993e-05	4.43315059383831e-05	6.52262828619469e-05	0.000113935707103066	0.00029865094263375	0.000342379483650319	0.000230824601510937	0.000241802620143564	0.00021889392622542	0.000171175726034268	9.5589591964579e-05	0.000148762738409468	0.000174550838912415	0.000105776948646779	6.85607863539552e-05	0.000121406213606156	0.000285336971891888	7.36610931860832e-05	0.000235089635187409	0.000131002672750145	5.50167458192339e-05	0.000126116549889012
Charlie3	2.75894334593819e-05	6.83414257738141e-05	6.01941431182953e-05	2.6795962362641e-05	2.76552059040258e-05	5.78975238841975e-05	3.15944661880251e-05	4.373490197507e-05	1.99023348287244e-05	3.2615457639822e-05	3.01313984519737e-05	2.36378059864457e-05	6.26178093789452e-05	3.75778997302254e-05	7.38750606704189e-07	4.41781189969499e-06	3.73548010424268e-05	0.00013213405883832	6.48866689374709e-05	6.34066883281376e-05	8.81575277607784e-05	8.35231309162513e-05	0.0001096458772099	5.04235252679938e-05	3.57859781977321e-05	6.76951406026944e-05	0.000175513364141044	0.000277355285088725	0.000128066414852284	0.00016692715895943	0.000157726924022332	0.000421349807762747	0.000496675105661923	0.000351469131027654	0.000428283820904607	0.000203231286155346	0.00014067803180106	3.48706049088722e-05	3.71835629637776e-05	5.46575488720964e-05	3.31171088977608e-05	0.000134432146186584	0.000269071558986082	0.000639794417276814	0.000336285142979366	0.000651439919057195	0.000375831436576941	0.000270218009920642	0.000200334129705782
Charlie4	3.82768900561504e-05	1.36955267386008e-05	3.28986071405204e-05	0.000138082464366827	0	7.16630145970065e-05	7.43261530482973e-05	6.47218232823168e-05	1.70931438762549e-05	0.000128054054780175	8.62612910101064e-05	3.55273759945392e-05	0	0.000442612440124368	0	0.000252317158872413	2.89774846844975e-05	0.000171337823027011	6.06815919280648e-05	2.67507625540771e-05	7.7941085447463e-06	0	9.72570160244063e-05	0.000101048043809897	0.00024984442309573	0.000112702254274258	0.00175652556579354	9.13670361219428e-05	1.29399990954348e-05	0.000401423647758341	0.000276572243083226	0.00086286921305981	0.000402459525197089	0.000361018109872918	0.000526241498206585	0.000140136833645287	9.95000542841043e-06	0	0.000197752257410339	9.80892253115957e-06	1.769766025136e-05	0.000225544313729819	0.000194311951146937	0	0	0.00099608614883494	0.000688604320264438	0	0.000313571710775927
Charlie4a	0.000225446334827462	0.000274578977920009	0.000282062592304764	0.000190635548399665	0.000179970672300124	0.000137230139709001	0.0001583839252382	0.000148584998050279	0.000143823695182547	0.000158600500089554	0.000143660820524198	0.000148434933046003	0.000177243314101218	0.000232226940455593	0.00017473664646172	0.000301307841629234	0.000223221337978845	0.000197041427538204	0.000196435716834706	0.000213053666175375	0.000172318504798545	0.000153091353299842	0.000222924873338913	0.000189312286888382	0.000166727789534624	7.84791591415048e-05	0.000143726297696523	9.41083993124066e-05	9.12328025758202e-05	0.000136744210355532	0.000125717487157815	0.000407004951138357	0.000366508333179392	0.000458419938804529	0.000429698438305674	0.000368223244100034	0.000510117665782864	0.000254791407803726	0.000271414475074555	0.000295697292976679	0.000171246690991557	0.000223949752110884	0.000299085526876985	0.000112968351459383	8.58630715195563e-05	0.000366074720518281	0.000118627085987678	0.000120895108495023	0.000188163805494387
Charlie4z	0.000570199591169418	0.000479949741938841	0.000593576233116461	0.00065957316034866	0.000621703464749358	0.000705814455997696	0.000733845056344091	0.000681280849388337	0.000636974252917964	0.000720342389959547	0.000704560125509984	0.000752195938523125	0.000968962461015433	0.00103598835010124	0.00052703027651743	0.000776866516935901	0.000970249989855761	0.000740687896328879	0.000880093667080848	0.000740222883297765	0.000980325070269231	0.000999184725283008	0.000864636137205299	0.000910582706061123	0.00035638919035298	0.000237669289766252	0.000374887912981236	0.000382007801595579	0.000228532345456304	0.000273407678350938	0.000389792947298956	0.000890478232013139	0.000861279386600256	0.00105073994034138	0.000964474797784116	0.000539115206521404	0.000532357454712605	0.000569793770997416	0.000429885941997522	0.000546250679087264	0.000538838510846558	0.00050911034392203	0.000551840848763122	0.000326454329590219	0.000179438201659858	0.000403217468989164	0.000229220675922928	0.000227619925040358	0.000240351099082087
Charlie5	0.000179675557805555	0.000238409791818658	0.000205980850321272	0.000237631910748336	0.000138097158980748	0.000118108959904195	0.000152238669104945	0.000140833542854643	0.00014491772110303	0.000156408300324494	0.000132454600651561	0.000140319392585886	0.000163691663425171	0.000177555738577928	0.000142593607098214	0.000148845367828161	0.000144846880557319	0.000203680516610774	0.000175462913594488	0.000234209603083842	0.000143038670422026	0.000112896574029904	0.000178354460888722	0.000121496347816442	0.000121952419157128	9.30568098543245e-05	0.00018937037151314	7.31481993973046e-05	6.64085122342821e-05	0.000138562125884806	0.000105439515186963	0.000230776332984456	0.000335266880743272	0.00022407462682985	0.000331027325479006	0.000210362186246618	0.000359080386955885	0.000125758739653199	0.000162732400537157	0.000278680698755009	0.000301175666552408	0.000105461205212797	0.000202634188297495	0.000249652229788036	0.00011668788704395	0.000203238649756257	0.000304360635902426	0.000137468188993303	8.89482226093718e-05
Charlie6	0.00685501193188143	0.00703310674270438	0.00621561057818476	0.0054472640234885	0.00416625204901585	0.00579472313156518	0.00428083755840555	0.00510698867245039	0.0033251104393097	0.004502311150093	0.0026835184480466	0.00341578439068232	0.00532658805363047	0.0066234207095764	0.00279761246668769	0.00619175422142087	0.00365171991821931	0.00261519095889884	0.00292933247173901	0.00225472029642379	0.00280824090994011	0.00419306526043391	0.00292173054363548	0.00211722521135422	0.00386265579248573	0.00364914091926325	0.0081038913617094	0.00489301017119426	0.0104309128131217	0.0051559756796349	0.00476302079825581	0.00260724042988493	0.0040212321631741	0.00347945601742991	0.00401149063191134	0.00202325239136342	0.00159568784035737	0.00293991161533654	0.0037333587620837	0.00346603738709735	0.00275279892148966	0.00272041708641887	0.00239807993674241	0.00319662431490779	0.0020808748564545	0.000847558236340632	0.00480066269985749	0.00218261626785828	0.00295146413816634
Charlie7	0.000163678728375798	0.000201780322895559	0.000180065677346691	0.0001455036629726	0.000112118663256293	9.04529649887151e-05	8.52857953833723e-05	9.71018467365415e-05	8.64959128494673e-05	9.95491791014988e-05	8.86868055392617e-05	8.88698965542955e-05	9.73885443342395e-05	5.37503306004631e-05	3.9750579272586e-05	0.00011428506957488	0.000171239110327598	0.0001136717965235	0.000101658774548078	9.85317616636552e-05	0.000111255599649048	0.000113772579652717	0.000136149427708108	9.40834544384286e-05	9.77913799574052e-05	7.29942842691801e-05	9.80215170548756e-05	4.43820186902921e-05	6.62222836988658e-05	4.33319221600467e-05	7.43514510697234e-05	0.000238473185398496	0.000209152313708981	0.00015254200440622	0.000153978584103851	0.000175473527224203	9.68175790363538e-05	7.75114708935156e-05	0.00011108797574916	0.000166353057498344	4.06144800735521e-05	0.000102370404599182	0.000138460584827751	6.1227668605895e-05	1.91639246342329e-05	0.000227899778742155	4.5433127817082e-05	4.21197432544694e-05	4.41583673012929e-05
Charlie7a	0.000262080204634962	0.000217321512247028	0.000192160949272083	0.000244202525351206	0.000202942722475318	0.000208295406843491	0.000200990498997947	0.000191383020172715	0.000155585791277971	0.000161279835377219	0.000146957033350418	0.000154944983519582	0.00018240705947095	0.000140037178192475	2.42124206972715e-05	0.000111180343111025	0.000153037126077156	0.000150117778140813	0.000124054531866688	0.000132162603995914	0.000177549184138231	0.00014199388433667	0.000166215642276922	0.00016231110280311	0.000112153187443737	5.241974729043e-05	0.000311240833749909	7.11567162235854e-05	0.000122191882073893	8.8288756043936e-05	0.000134621668900695	0.00025680121902306	0.000108691439811227	0.000175725734125248	0.000144540824062694	0.000336795117829922	0.000280903848635849	0.000374156461564921	0.00031471528246558	0.000323710939838039	0.000175732626149168	0.000322032481115433	0.000458719951311111	0.000124816363458233	0.000119800936793281	0.000357022521547786	0.000464012702040214	0.000138833147474645	0.000192870305652597
Charlie8	0.000193115570393827	0.000266517119488332	0.000264019094820203	0.000374644673909365	0.000351521166600927	0.000356731589994896	0.000278496997659431	0.000279551803013503	0.000291766635386989	0.000279545918498977	0.0002987868451084	0.000308161198065686	0.000527953376870619	0.000375758637103292	0.000206100251883428	0.000450592398758871	0.000329547888376446	0.000400914465089273	0.000449135605570162	0.000469406538796351	0.00045210694125757	0.000407650336483583	0.00043990777781539	0.000394362632960762	0.000226247474072032	0.000145797018319475	0.000163943720461648	0.000124739796233495	0.000129673671122159	0.00028808830154143	0.000191671640138012	0.00036750783889096	0.00056682674446837	0.000642853427240023	0.000436857088142917	0.00038167535485474	0.000292097968337145	0.000348202868021302	0.000324981032821099	0.000349544637674829	0.000358749241168098	0.000351171927555089	0.000499330972515627	0.000204237028791636	0.000225396306821406	0.000320054294629905	0.000328387295209494	0.000264015505738684	0.000307596981956779
Charlie9	0.000324568010347802	0.000370258365020288	0.000378175760541929	0.000380899229879169	0.0004097400553051	0.00036394513842207	0.000370061294746741	0.000386633534434871	0.000345674999921244	0.000340742076537784	0.000347056494453032	0.000276044065312962	0.000266821730301709	0.000635007831840961	6.33448090093828e-05	0.000450895904048068	0.000215899256757821	0.000334062734824792	0.000300793846857358	0.000252695175567771	0.00024887434309114	0.000224812508905197	0.000173679196332518	0.000222018998759881	0.000610154233054991	0.000267903614567998	0.00107333425178317	0.00121074117075256	0.00077817113277848	0.000878263014978619	0.000657437635904494	0.000325380136380355	0.000587275480667802	0.000639674332388969	0.000738152083069855	0.000516457400369785	0.00042573738968522	0.000716511551940664	0.000778781446004539	0.00137707794384132	0.000782671110938357	0.000570815251762674	0.000315400065109859	0.00129041568664295	0.00032278052368163	0.00062487764647779	0.000860046887368878	0.000537212101076971	0.000244248830487762
CheshMITE	0	0	0	0	0	0	0	0	0	0	0	0	0	0	0	0	0	0	0	0	0	0	0	0	0	0	0	0	0	0	0	0	0	0	0	0	0	0	0	0	0	0	0	0	0	0	0	0	0
Cheshire	0.000104153094177719	0.000156343052838129	0.00013742496278625	0.000212814932673689	0.000109295207529857	9.20583025742351e-05	8.37419533628006e-05	8.71955412401997e-05	7.6307426148304e-05	8.37074316700225e-05	0.000207947915027598	0.000159508050902	4.31057356933639e-05	8.29179026181792e-05	8.66726457049188e-05	5.25087513771624e-05	9.42492011627773e-05	0.000104799650880754	8.56914399226342e-05	8.53007770995296e-05	0.000137687031139321	0.000170792293438011	0.000112334421341306	8.56169269820769e-05	0.00019031912459849	0.000105417045824463	0.000257085258703904	0.000187431427319552	8.66503581040195e-05	5.78383427768292e-05	6.29937376590611e-05	0.000334104773496244	0.000177182614917947	0.000292536886422128	0.000252904369809781	0.000383738940152332	0.000296972330822338	0.000210201682722559	0.000182044899033358	0.000334048386542595	8.85997154546674e-05	0.000222152390092487	0.000185262500809719	2.58530338824056e-05	4.85841618162398e-05	0.000415799084843377	6.79315901261343e-05	0.000103604129934551	2.99968016443017e-05
Cheshire_Mars_	0	0	0	0.000559836385438171	0.000155558358032711	0.000124520506885582	0.000602690356909353	0.00127922799528533	0.00072766894215743	0.000292037386625301	0.000104920366790462	0	0	0	0	0	0	0	0	0	0	9.69451356551829e-05	0	0	0	0	0	0	0	0	0	0	0	0	0	0	0	0	0	0	0	0	0	0.00298135325244609	0	0	0	0	0
D20S16	0.000431449222043213	0.000497424616893213	0.000927065811528887	0.00440990512206018	0.00367606117275215	0.00588518683743434	0.00292191874181759	0.00305491132777587	0.00387481577483452	0.0037187569764986	0.0145847926167032	0.0175711749169706	0.00993860906364022	0.013448455420014	0.00976762230749996	0.0102369781940367	0.0207726487503431	0.0184154819740425	0.0154494976184213	0.0202024487960729	0.0136221866487438	0.013770649264511	0.0140619165046319	0.0126780739532363	0.00830082134210468	0.00105863050041017	0.000348187272363084	0.00157341313435385	0.00295765593401278	0.000614474217039878	0.00194635403882716	0.00756473205597713	0.00774772072512519	0.0069018889134261	0.00952129723778388	0.00267104878051168	0.000940850901538329	0.00329656703318993	0.00413499867048202	0.0026351123546471	0.000398968763461881	0.0011769856741652	0.00389985165121773	0.00214300610566576	0.000229353358062558	0.000113410888258447	0.000148228935711403	0.000341689924072	8.92554481693524e-06
DNA1_Mam	4.16504524023909e-05	3.3530832529986e-05	4.02729193098306e-05	1.8781558210707e-05	1.0437436481613e-05	1.67098045738335e-05	4.04384720813218e-05	5.94220468552174e-05	6.97487283822689e-06	0	1.4079599165899e-05	4.05915382546828e-05	0.000656346764709166	0	7.24916771763196e-06	0	0	0	4.24477346389541e-05	0	6.36078610002947e-06	0.00012358908553407	4.40953482939354e-05	5.30135302957194e-05	3.39830810342944e-05	0	0	6.21373363856437e-05	0	1.21334283700994e-05	0.000150474072337931	2.01196893601085e-05	0.000519159658867243	0.00010398618823836	0.000168719037069451	0	8.12021745154064e-06	0	0.000224537009308899	8.80558738792189e-05	0	4.09038050977719e-05	0.000586739840492114	0	0	0.000221702102774162	0	0	8.14247767149775e-05
ERV3-16A3_I-int	0.000166538783948346	0.000142238277334156	0.000140886136393647	0.000242471753464944	0.000183166767029039	0.000227587901212802	0.00017346459329363	0.00018798547928799	0.000157770951871419	0.000171492396712836	0.000160455965381696	0.000188714779335649	0.000304028199854717	0.000344063548770073	0.000156296783477116	0.000274051153380312	0.00015220858051551	0.000162820573627131	0.000189311579255121	0.000174666698724113	0.00020896341866885	0.000213446551963027	0.000193987542535172	0.000197935234808261	0.000135306486449249	0.000107330116953005	0.000112881706024513	9.53209509559261e-05	0.000124157490394397	0.000105462214295977	0.000103433867734459	0.000244783544685621	0.000273965401628483	0.000227586151928345	0.000310304270388982	0.000303983359576571	0.000258772617989226	0.000119888622386524	0.000135103486832976	0.000122800852019573	0.000169915089648825	0.000170083166076118	0.000107098537951839	9.63509898064328e-05	5.22747394043601e-05	0.000113162819676788	7.73770412235761e-05	5.10919603131817e-05	5.63635380674137e-05
ERV3-16A3_LTR	0.000144897604353706	0.000171905688906173	0.000188211643958052	0.000125765472598721	0.000195477469808217	0.000182699556739022	0.00016289407953879	0.00018237229249604	0.00012552047487854	0.000124376666929284	0.000116377015317628	8.73674769791517e-05	9.49726770885086e-05	0.000229123451006304	0.00021312986025087	6.69020415510511e-05	0.000157118955908981	0.000214796529582766	0.000182831091942375	0.000138763940146527	0.000174366044323789	0.000155171228099053	0.000168858798670653	0.000140517008673268	7.58527451714522e-05	2.9939345290622e-05	3.77660786748319e-05	1.17024008504856e-05	4.64063819919984e-05	2.66595403868578e-05	6.41000439243607e-05	0.000202088842618313	0.000100877911696086	0.00035541054758793	0.000117150486256927	0.00018098469824919	0.000220047914031648	0.000211824755425896	0.000187209536678477	0.000154948439648706	0.000135248688684713	8.5594042595774e-05	9.54028901709347e-05	0.000113503572171653	2.50189295380519e-06	0.000170106563447026	2.84803706611413e-05	1.9060120181204e-05	2.43409970917799e-06
ERVL-B4-int	0.000161121190174076	0.000116211227203118	0.000127772120179099	0.00017876227156918	0.000224015982553928	0.000196432533601568	0.000195972345033521	0.000224834371342147	0.000187357785886317	0.000223147852444561	0.000201483970823898	0.000218382380991513	0.000272829131822421	0.000184803570541904	0.000147355737470094	0.000207029836611751	0.000200010992418613	0.000182192404764913	0.000212088807399204	0.000190474214540299	0.000196778419255774	0.000197826898471311	0.000191735771620086	0.000165767510538818	9.49542924314942e-05	7.15588265034053e-05	6.44058041781878e-05	6.0594731873743e-05	0.000115208041200896	5.97013194195311e-05	5.94659220171614e-05	0.000212664191579526	0.000178570149761899	0.000224957816603625	0.000301195246194609	0.000206486732079575	0.000210711414359872	0.000135330582609205	0.000153489488755033	0.00014659180010721	0.000164560717235339	0.000202515279840933	0.000183857460833866	7.776865044176e-05	7.6131266373032e-05	0.000247487143321304	0.000101756689558342	9.70028686699396e-05	8.17082717939813e-05
ERVL-E-int	7.69447494597908e-05	6.88136054712411e-05	6.89741373542738e-05	0.000107938261349107	0.000111801193224523	9.65869191411209e-05	9.63238918101916e-05	9.69936617060228e-05	9.01586958523712e-05	9.79293333182737e-05	7.69662867657987e-05	8.65573200577395e-05	0.000194635771804504	0.000196826265966555	0.000129077525745545	0.000226177039799164	0.000161615841591063	0.000118942770401373	0.000125395112103145	0.0001285678856296	0.000123354797559925	0.000142760022507268	0.000121614350730584	0.000131017264871377	7.77695570981764e-05	5.13767617900647e-05	6.56260799385667e-05	6.23845033083975e-05	4.52159606210904e-05	4.43377765417316e-05	7.67264834093395e-05	0.000238831989411709	0.000163312916024237	0.000188968790971419	0.000165653611942339	0.00017719135614237	0.000101426910935945	8.67263220949595e-05	8.12729604748889e-05	0.000119135544687836	0.000146284896006908	9.05878903588572e-05	6.26885912285868e-05	0.000106324074174514	3.32747979254943e-05	0.000268591941723531	5.36722285637152e-05	6.05911690660197e-05	0.00010991417048036
ERVL-int	2.46045636819325e-05	2.569684440441e-05	3.34357197557843e-05	4.73786769086866e-05	3.39952495748065e-05	4.42867366494777e-05	5.29423008012567e-05	6.15619213953981e-05	5.65710484070409e-05	5.63126123196144e-05	2.47273284217168e-05	2.88859253484614e-05	7.1793575613341e-05	0	2.03701879663898e-05	4.01439157334084e-05	8.49535957731241e-05	1.62363763330923e-05	4.78920409067251e-05	2.50961571676529e-05	5.97148489919309e-05	8.88985143953826e-05	2.53448367943341e-05	6.77128251100095e-06	3.97885761573885e-05	7.04875479268529e-05	7.37660029421923e-05	0.000144446900890832	4.72096564379946e-05	8.44625600674738e-05	2.19653349129615e-05	2.8910659679197e-05	2.63890452380215e-05	6.86230963748524e-05	0.000123423017572267	7.76032291648438e-06	8.66040780542973e-05	4.85614311056045e-06	5.37741326032021e-06	0.000135988284494395	4.24299225622707e-05	2.61226915607145e-05	3.24076876898423e-05	6.68241903120099e-05	5.49763122491557e-05	0.000628489894032423	4.99089381140711e-05	4.2658093799872e-05	4.16007131354392e-05
Eulor1	0.000184499922266297	0.000173287641427318	8.91989168606733e-05	0.000103996350280833	0.000184939764967015	5.55148407844243e-05	4.47827966158142e-05	0.000175482095924966	6.17934942956968e-05	2.89330460537451e-05	0.000155921772862896	6.42175810884426e-05	0.000154650726339863	0.000316684487376821	0	7.20120625572851e-05	0.000432121071232583	2.81547301987514e-05	6.26772202904721e-05	0.00014506018658047	0.000154970825122979	2.88139622157024e-05	0.000175797118085143	6.52319993238453e-05	0	2.26350211166731e-05	0	0	0	0	0	0	0.000258133287429608	0	6.79434925425622e-05	0.000142483848784831	0	0	0	0	0	0	0	0	0	0	0	2.24155689162731e-05	0
Eulor10	0	0	8.43416769913924e-05	0.000117999996758304	0	0.000367442840577022	8.46883863588142e-05	0	8.76428849051683e-05	0	0	0	0	0	0	0	0	0	0	3.4290268961425e-05	0.000319706269634585	4.0867389082228e-05	0	7.40158254396941e-05	0	0.000128414718938643	0	0	0.00019904451625829	0	0	0	0.000133132849888264	0	0	0	0	0	0.00119028810732134	0	0	0	0	0	0	0.00147028417506436	0	0	0
Eulor11	0.000588272281218265	0.000384363319256211	0.000560572251523512	0.000230670704819064	0.000307656368363986	0.000184703320122496	0.000198662342115722	0.000210833329859968	0.000256991270197157	0.000352964633784405	0.000190214578013447	0.000185170431913028	0.000548840676800884	0	0.000320517296214975	0.001011607267734	0.000174267780113468	0.00014051032313295	0.000486577604840104	0.000187689237591352	0.000640597833831347	0.000207711569720255	0.000411592252710336	0.000419597635286705	2.78248168270911e-05	0.000401647654786184	0	0	0	0.000208627900818668	7.92037439837381e-05	0	7.8075887699892e-05	0	0.00022605466350991	0.000351153881156789	0	0	1.7235693923189e-05	0	0	0	0.000428476844684063	0	0	0.000272289336875311	4.31374952166836e-05	0	0
Eulor12	9.37312018244943e-05	0	0	0	4.69773272058023e-05	3.76041549279292e-05	3.03345771734521e-05	0	0	0	0	0	0	6.77409330644257e-05	0	4.87788980175486e-05	2.66096702998641e-05	2.86068055331146e-05	0	0	0	0	3.96933022530433e-05	0	0	0.000321978544938021	0	0	0	0	0	0	0	0	0.00041420669237851	0	0	0	0	0	0	0	0	0	0	0.000831539768935255	0	0	0
Eulor2A	0.000588452346195681	0.00069813649723488	0.000119787383299682	0.000782091601818124	0.00074508025298312	0.000546716299591914	0.000240559603737311	0.000274935677072931	0.000435665886397286	0.000330266543552172	0.000502538689787926	5.17436058944647e-05	6.23052604862344e-05	0.00111916647142711	4.31237092754631e-05	0	3.5170050919747e-05	5.67145024297469e-05	0.00111526250876312	0.000714284390487147	0.000227033530931202	0	0.000629552540417414	0.000770894343524535	0.000539087727544401	0.000182382704583809	0.00174846457815585	0.00110892416915475	0.00106796119052164	0.000216537314873056	0.00242965828498875	5.98438102464936e-05	0	0	0.000182485919568453	0.00142445727744673	0.000797038987027989	0.000508882772718951	0.00217054733292137	0.00211911057632433	0.00141766005064008	0	0.00554216800830601	0	0	7.32698443477693e-05	0.000391762927174473	0.000421433736666036	0.00110715004162025
Eulor2B	0	0.000179798188190073	0.00025914052394221	0.000271916999482771	0.000167902079412858	0.000430084293509674	8.67352638130224e-05	0.00021242093832215	8.97611711643264e-05	8.40562304733236e-05	0.00018119345541741	0.000223877753612912	0	0	6.9968349179254e-05	0.00170854267746644	0.000133148200168363	0.000163590137457661	0	1.75595241122406e-05	0	0.000418551341665462	0.000141868181598588	0	0.00025511251326867	0.000920629085338732	0	0	0	3.90369389521175e-05	0	0.000161827939583347	0	0.000724869765548703	4.93473263903103e-05	0	0.000209001725325957	0	0.000248326384536418	0	0	0	0	0	3.84663625626872e-05	0	0	0	7.48480959463643e-05
Eulor2C	0	0	0	0.00114141756794076	0.000200310828381818	0.000481031161556677	0.000474269831002181	0.000380134191337129	0.000267717568110586	0.000292485984761438	0.00112587358702076	0.000816111461500715	0.000893356532844098	0	0	0	0.000151284471829906	0	0	0.000244403760339496	8.13823288953518e-05	0	0	0.000150727860452131	0.000942050480436893	6.53768154350783e-05	0	0	0	0	0	0	0	0	0	0	0	0	0	0	0	0	0	0	0	0	0	0	0
Eulor3	0	0	0	0	0	0	0	0	0	0	0	0	0	0	0	0	0	0	0	0	0	0	0	0	0	0	0	0	0	0	0	0	0	0	0	0	0	0	0	0	0	0	0	0	0	0	0	0	0
Eulor4	0.000187260022892427	0.0001507542920904	0	0	9.38532227982671e-05	0	0	5.936909691971e-05	3.13589594355321e-05	2.93658815668872e-05	0.000126603477755795	0	6.27857143764737e-05	0	0	0	0	0	0	0	0.000800744882613457	5.8490032492763e-05	0.000753358552616635	0	0	0	9.27340786524753e-05	0	0	0	0	0	0	0.0011688021898229	0	0	0	0	0	0	0	0	0	0	0	0	3.94783924453733e-05	0	0
Eulor5A	3.3116789996577e-05	0	2.13476642614041e-05	2.98668985903628e-05	0	1.32861723471633e-05	1.0717709816302e-05	0	2.21832307418711e-05	1.03866668164792e-05	2.2389726973832e-05	9.22138121630026e-06	0	0	0	0	0.000159827852228221	0	7.87516775889477e-05	0	0	0	0	0	0	0	0	0	0	0.000115769268114271	0	0.000367940520324987	0.000943520611907226	0.000137801174609275	0.000243910170424723	0.000329634883224674	0.00049069288716986	0.000408102775645192	0	0.000330976760550363	1.14838816015739e-05	0	0	0.000110113762097511	5.70385737258087e-05	0.000665939431360041	9.77441237350319e-05	0.000112657431078546	3.69953413359157e-05
Eulor5B	0	0.0002594706562915	7.79106870874101e-05	0.000109002585100245	6.05757810694768e-05	0.000193957484744732	0.000117346440186611	7.6637313244555e-05	8.09601803623294e-05	7.58146032568968e-05	0.000163427622888429	3.36544615682294e-05	0	0.00109187244539689	0	0	0	0	0.000246354043439138	6.33513231061167e-05	3.69161131570892e-05	0.000151005124699612	0.000102366521478384	0	0	0	0	0	0	0	0	0	0	0.000201168316379632	0	0	0	0	0	0	0	0	0	0	0	0	0	0	0
Eulor6A	7.55283645455647e-05	0	0	0.000136232890012075	0	0	0	0.000191564679983777	5.05925585916871e-05	0	5.1063507698966e-05	0	0	0	5.25821690232413e-05	0	0	0	0	0	0	4.71820565666927e-05	0.000191908573296562	0	0.00139682103602055	0	0	0	0	0.000176020753344184	0.000623697459466868	0	0.00122963209451415	0	0	0	0	0	0.00157779290368067	0	0	0	0	0	0	0	0	0.000293638933143555	0
Eulor6B	0.000433475576602187	0.000961608775302701	0.000745135912490596	0.000495186581978869	0.000550378029124872	0.000486938722470692	0.000374099498005425	0.000256535088632121	0.000193575297962672	0.000362544508910313	7.81508901150587e-05	8.0467612555796e-05	0	0.00104426414570232	0.00024142544246505	0	0	7.05583699306866e-05	0	0	0.000105919441958145	0.000144420933238033	0.000269233502058508	6.53909805864776e-05	0.000880264464100312	0	0	0	0	0	0.000208807128560327	8.37579756605889e-05	0	0.000240496109380924	0.000638522645310265	0	0	0	0	0	0	0	0	0	0	3.41830609507086e-05	0	0	0
Eulor6C	0	0	0.000143612983941307	0.000100462382561198	0	0	0	7.06328852160366e-05	0	0	0	0	0	0	0	0	0	0	0	0	0	0	0	0	0	0	0	0	0	0	0	0	0	0	0	0	0	0	0	0	0	0	0	0	0	0	0	0	0
Eulor6D	0.000175360194747906	5.37806844331189e-05	0.000355269389588237	4.51861009291517e-05	2.51111783702222e-05	0	3.24299837174959e-05	9.53080525940578e-05	6.7122717827842e-05	0.00012571321355431	3.38737703131376e-05	4.1853518310774e-05	0	0	0	0.000730077232720189	4.26716599485566e-05	0.000152914318261932	0.000170206646336386	0	3.06065257717354e-05	0	0	0.000396803500912976	0.000327036321964761	0.000122935606147418	0	0	0	2.91915246220299e-05	0.000413739389221316	0.000629271221831847	0.000433338252009007	0	0	0.00025795334622238	0.00111356548744713	0.00155499657858314	3.37630132013547e-05	0.00198370057123861	3.47482904217302e-05	2.46023711770704e-05	1.90759908794949e-05	9.25515798176838e-05	0.00046023763133516	0	0.000211255175881654	0	0.000895533346366271
Eulor6E	0	0.000150603317142616	0.000271327974051348	0.000189803553833556	7.03194241534508e-05	0.000281444547571294	0	8.89644613883521e-05	0.000187965327460125	0	0.000142286275092774	3.90677976559317e-05	0	0	0	0.000219048478710189	0	0	0.000190653472027547	0	0	0	0.000118832224956303	0	0.000534221049856117	0.000481963262205584	0	0	0	0	0.00123101691481265	0.000338877504174881	0	0.000233526335376679	0	0	0	0	0	0.00102470936973366	0	0	0	0	0	0	0	0	0
Eulor7	0	0	0	0	0	0	0	0	0	0	0	0	0	0	0	0	0	0	0	0	0	0	0	0	0	0	0	0	0	0	0	0	0	0	0	0	0	0	0	0	0	0	0	0	0	0	0	0	0
Eulor8	0.000478373046935378	0.000256743854283297	0.000388811403472601	0.000318881761769674	0.000646300770678779	0.00045893713833125	0.000343291304052037	0.00027035729558264	0.000299539353802446	0.000365304363303402	0.000246080657455721	0.00029536347196951	0.000578805602751304	0.00194659508848703	0.000101359701334808	0.00020565547044207	0.000135806954477408	0.000564955252663006	0.000798418974625209	0.00065411017019156	0.000609861423592918	0.000695119439910396	0.000933636403489462	0.0006883022939241	0	4.08266330381516e-05	3.08997104722318e-05	0	0	0	0.000343504757216396	0.000904238353152379	0.000719553201492772	0.000865453127183949	0.000229779775474974	1.42776191769803e-05	0.000291957273264012	0.00036072813218431	0.000119134080070127	0.000119923982975856	0.000194734590874693	1.02129888503396e-05	0	0	0	0.0010086959992652	6.13876897567784e-05	0	0
Eulor9A	0.000637391854106549	0.000503072932062208	0.00065256455616858	0.00064247033808128	0.000714077423163001	0.000646811437322906	0.000400428783327002	0.000558689894642039	0.000351610783315201	0.000211669390404801	0.000709767619612159	0.00102313138122574	0.000527986290288918	0.00074517327353649	0.00190549960761138	0.000780486468526833	0.00102184289248352	0.000434836871210681	0.00124823743514379	0.000569923244991273	0.000355009802867455	0.000644105588795984	0.000539845580259429	0.000657512125200444	0.000632224105065553	0.000496782237791292	0.000408483536672996	0.000201369178271104	0.000228153793339542	0.000393209403978042	0.000290263720849495	0.00101425501224832	0.00082024043384716	0.00124810826726148	0.00162926329921773	0.00158288597508943	7.30980049244419e-05	0	0.000846409673739334	0.000951212266054962	1.3001637692691e-05	0.0003866258376114	0	0.000304741166481216	0.000387462129523787	0.000354801257140557	0.00023713367398944	0.000619512500900665	2.09423973990244e-05
Eulor9B	0.00114625247792478	0.00123039239375852	0.00134344449447326	0.00122172327573994	0.000940078728049377	0.00175585456259257	0.000809380252739234	0.000198223081579505	0.0018148365319189	0.000457555314987255	0.000845413954447556	0.000812443888225551	0.00447211888243933	0.00203337909944623	0	0	0.000591660949303879	0.0038164012242633	0.00233638859631698	0.00338641420350935	0.00114580619807246	0.00110663221792178	0.000353029205208323	0.000648432497501199	0.0028340621876409	0.00112500639454657	0	0.00049747411749105	0.00052841661256349	0.00145711103540736	0.000537813270167641	0.00110741864512268	0.00466536262155647	0	0.000613987125880675	0.00243211130953207	0.00146274302253746	0	0	0	0	0.00122804091267791	0	0	0.000119651119526436	0.000123260855553122	0	0	0.00232817918767596
Eulor9C	0.000374597075823066	0.000335078441626955	0.000482943703710482	0.000422295340105819	0.000406780946941152	0.000225427704978792	0.000565750470780396	0.000395875385054915	0.000418205456561066	0.000607019709838604	0.000274363953799658	0.000225997808097883	0.000544254775423871	0.00119571036833037	2.17325933056774e-05	0	0.00116980204433634	0.000952726652807399	0.000381767696481322	0.000474506231123956	0.000476731891166339	0.000916532312942439	0.000132195351035048	0.000494453724862456	0.000135839130441759	0.000735307646082234	0.000371012607558196	0.000298054731437974	3.16593499053362e-05	0.000218251976868657	3.22223376387976e-05	0.00319683738831467	0.00254107948778916	0.00410463841016127	0.00404648076400545	0.00188574400975963	0.000194751607690097	0	0.000567969643970691	0.000431977927488555	8.6599143364892e-05	3.06568214266312e-05	2.37704423577581e-05	2.30655592894051e-05	0	0.0022524260803991	0.000342216439325937	0.000182044663559844	0.000139489633354588
FAM	0.00201288541681015	0.00158225856240435	0.00152177255138374	0.0012128884367229	0.00103920583263589	0.00104851429140976	0.00102318680323173	0.00101073867474828	0.000854362234357361	0.00100064329644289	0.000881302957200029	0.000887933728433428	0.000556648709584939	0.000653575633990311	0.000465907192293383	0.000638081423990372	0.000759724434082656	0.000724171536139898	0.00059698387800726	0.000621852038166443	0.000666645445176791	0.000855166660346966	0.000688118162927563	0.000622338813610627	0.0006080059558548	0.000438666880968552	0.000588907982390614	0.000496565571682965	0.000555426325046232	0.000475933778735475	0.000592222491584498	0.000798110166130543	0.000667071108405916	0.00102105024664007	0.000915457193029408	0.000810829770536144	0.000818816532393288	0.000652634755598473	0.00110877377541896	0.000663161533153211	0.000821969894345499	0.000813652561016314	0.000925092053210908	0.000421852576021263	0.000364401872570515	0.000638789233635867	0.000474348296413125	0.000326005401051744	0.000415035020338066
FLAM_A	0.000557976534489026	0.000564479423319466	0.000553625342964321	0.000638602503297603	0.00057675505623864	0.000518826863581604	0.000618024004669255	0.000606851847699805	0.000574866841580134	0.000611656783608653	0.000601487708184151	0.00058981428947706	0.000603973525320522	0.000567723466454362	0.000992380754137027	0.000492828173433259	0.000430243734910456	0.000443136618868257	0.00043194529496055	0.000463811988391582	0.000494402548206004	0.000519653884610363	0.00051397225108731	0.000470397599692344	0.000432240219690585	0.000413938802786277	0.000502340060196133	0.000342883900826223	0.000496736035139312	0.000397482563293662	0.000422983663005222	0.000713260989532864	0.000658101960312443	0.000834617255465127	0.000765459565250704	0.000756741995387434	0.000717960041321814	0.000903362538188079	0.000573047827609499	0.000881133869852752	0.000590324368859476	0.000584359181986499	0.000801977088998442	0.000379008913790196	0.000289720539766647	0.000485471493292511	0.000473091955683418	0.000336818807416739	0.000371426224968185
FLAM_C	0.000862154621772965	0.000821111831894813	0.000812061811506053	0.000869280881425922	0.00069190743650819	0.000657146005033565	0.000830657411515206	0.000840012015982796	0.000746296690461635	0.000842742284147582	0.000717877427420803	0.000772650873402187	0.00045666343869785	0.000560627188043538	0.000465342437979955	0.000587704107028754	0.000580518194542657	0.000442754796476018	0.000566100120895026	0.000405754278970828	0.000518119480959809	0.00056615001380262	0.000484710409010828	0.000483395865195584	0.00132772815446025	0.000837617545530977	0.00131742263359448	0.00128565024774635	0.00143406124886223	0.00117307931755328	0.00145345200929804	0.001221029803012	0.00101810808505662	0.0014529082022417	0.00144898200892717	0.00189498660411823	0.00175254939222364	0.00221557643233702	0.00224987640500762	0.00184445739378082	0.00202253589930834	0.00207774274914434	0.00259029259931758	0.000923030525433106	0.000935573017961127	0.000696048166746226	0.00155901055371217	0.0010776446995238	0.00101158490029042
FRAM	0.000465858119361752	0.000470687614973974	0.000497753553683586	0.000432824127658326	0.000419041627034174	0.000349588011039287	0.000339599004744137	0.000341760030177367	0.000307258777107845	0.000344666976243427	0.00026430984836471	0.000297312746439443	0.000302447250556599	0.000267202537540392	0.00062693579143657	0.000368580932740423	0.000256959019541011	0.000211007145233818	0.000300534915875656	0.000190038814482411	0.000271147794990781	0.000284469691713573	0.000264197174357257	0.000232871133588061	0.000722368851245305	0.000742046847702308	0.000711093460849076	0.000429360700179027	0.000734114871260148	0.000567576068525262	0.000864351734951244	0.000515289323631712	0.000524234349191968	0.000706018952127215	0.000613156544836279	0.000755254932733592	0.000994380484626939	0.000780941997805199	0.000854087644372736	0.000836393743514907	0.000694059312459082	0.00112367915240496	0.000786576176663882	0.000400895820896642	0.000360816461834763	0.000518084065343456	0.000361155711167958	0.000404578930900017	0.000387885791165438
FordPrefect	0.000837077161225823	0.00098481491896097	0.000914655010942771	0.000232913953941706	0.000181312234568665	0.000203996471683563	0.000273833352283845	0.000300114352145703	0.000197899357553273	0.000241422213521779	0.000140634346841871	0.000207061784914656	0.000727763064485749	0.000266534569154816	0.000258851467549345	0.000839873409259803	0.00050609193309524	0.000439186202130618	0.000311335661849254	0.000345002765675383	0.000375684236996366	0.000279349107746497	0.000412786296441508	0.000262631583206812	0.000332334814895855	0.000128214914529396	0.000261758338221996	0.000237469904857966	6.8283244738391e-05	9.01643830770203e-05	0.000351636619977778	0.000648527650979724	0.000320044195964054	0.000217434533241858	0.00057877387575475	0.000758115038478513	0.000999168200790623	0.000500841929622359	0.00040630294067019	0.000338376751286794	0.000158203765607481	0.000336526181545415	0.000239507410882844	0.000331158725939213	0.000321924373222637	0.000142639337462009	0.000127111876361009	0.000289105109909929	0.00019083947686447
FordPrefect_a	9.92280399818982e-06	1.59767714346401e-05	5.11713093707379e-05	8.94903705270392e-06	4.47590685954666e-05	3.18475514325387e-05	9.63406180015931e-06	3.14593527857376e-05	2.99104873462769e-05	9.33648995193177e-06	0	2.76300808174326e-05	1.33079197155064e-05	0	3.45408350992787e-06	0.000139426708940716	4.50722982660835e-05	1.21137772180042e-05	3.0338245567196e-05	0	3.3338661702276e-05	1.23974165827556e-05	0.000151275974517777	2.80665416331748e-05	0	5.3563852559808e-05	0	3.55286384292299e-05	8.55405807942094e-05	0	0	6.71064085773788e-05	8.07736162245818e-05	0.000198189360238284	0.000401956242738765	5.44930765462885e-05	0.000305660582403937	4.5288919902172e-06	6.68671228401842e-06	0.000400497335385829	6.88184490601982e-06	3.41072295915127e-05	0	0.000205292601054065	5.69683421889622e-06	0	3.34710073702462e-05	0	0.000249411075820097
G-rich	0.000865064801130117	0.000815859276796533	0.000883268285227048	0.00104242174007007	0.000956880300381564	0.00082352806627521	0.00132298628974784	0.0012599730322187	0.00117260042744331	0.00122485883186668	0.0012067838244609	0.0012295639231534	0.000796790748298111	0.000903434455850634	0.000662556599815788	0.00101209408074918	0.000600634610139093	0.000596577810827358	0.000718932817490216	0.000635809774350503	0.000778770264664482	0.000842484862042422	0.000784303702919167	0.000768696121371498	0.000840506773174677	0.000615160743992865	0.000952114068891393	0.000996253867934871	0.00113941682730216	0.000863246865527737	0.00123584658900672	0.000761649364388795	0.000740742396426619	0.0011247816047918	0.00110241678702909	0.000971638497415027	0.000958700604467814	0.00101355639313675	0.00110102916438107	0.00100699302917217	0.00103930271630158	0.00151866227669365	0.00125414978866999	0.000887667132139773	0.000937701671187809	0.000325676981611105	0.00118352515326803	0.000908834025281155	0.000785875233894681
GA-rich	0.00674279278703852	0.00619614361337301	0.00635769492687893	0.00792138052106113	0.00681194081440049	0.00715735317112704	0.00793685317211112	0.00860088836458755	0.00755807351438633	0.00863720877079997	0.00773262550134135	0.00824356258421306	0.00494613882726668	0.00517981126443858	0.00460232395971299	0.00550186093505834	0.0033104738916653	0.00303077747610867	0.00336107615439003	0.00280796392757256	0.00385230352455959	0.0042416868297122	0.00384342715028198	0.00380191223926573	0.00577330305015391	0.00353444591983685	0.00501947472019359	0.00605356134761288	0.00706423861663659	0.00495574277794866	0.00593974076940135	0.00662160497965214	0.00371097128519577	0.00558441450847439	0.0075357268206866	0.00446748194496621	0.00486906176294339	0.00488992646413162	0.00479526983998924	0.00498614609899303	0.00549939737659446	0.00506854986790836	0.0046281544146224	0.00278713176519368	0.00435400239263313	0.00208168089421909	0.00381994380242372	0.00364308595984087	0.00347457225918511
GC_rich	0.00313192629634741	0.00270596964461883	0.00303935917710542	0.00225715690130403	0.00223033937229405	0.00220487815193268	0.00269578069130155	0.00233641014257643	0.00202815242503834	0.00234684103514651	0.0019004283709978	0.00194523940189321	0.00184088413173705	0.00222759192369552	0.00163791703746842	0.00212853469137131	0.00135250143313756	0.00128122467979948	0.00151320289039432	0.00129056321480596	0.00159086134082443	0.00182670526820057	0.00181213921150433	0.00169498132512005	0.00149789802899991	0.000976049743658157	0.00125316113474864	0.00151838612084907	0.00113859465119459	0.00113767328994799	0.00134408018978819	0.00150155797299986	0.00141732773381556	0.00212905934035773	0.00180792024169056	0.00160623007232717	0.00161605904725064	0.00177852488942676	0.00177328425382554	0.00172494863668414	0.00163278734360833	0.0016926241162821	0.00185576152943636	0.0015110672426194	0.00145220669221833	0.000795391374808593	0.00180697804182086	0.0013029713260667	0.00139495720071425
GSAT	2.15381462116391e-05	1.49594433950439e-05	3.26679228047966e-06	7.99833026150865e-06	0	9.14920907890053e-06	1.47609959278104e-05	1.68703487478096e-05	6.70444840995836e-05	2.78154061638189e-05	1.37050285866451e-05	1.55224338664333e-05	8.49581727152752e-07	0.000227995216497168	2.64611716646446e-06	0.00034812973633854	0.000161136052987259	6.88279096372156e-05	4.13184643831476e-05	0.000108909065774389	5.88198687987499e-05	5.30274799360701e-05	0.000162031475949068	3.29686918941698e-05	0	0	2.50965301549585e-06	6.04842482679339e-06	0	1.47632916167259e-06	0	4.89610738533231e-06	7.60600379511064e-05	4.21749010048371e-06	0.000186625537135357	0	1.6796401542236e-05	1.15650348405805e-06	0	0	0	1.24423778768964e-06	0	9.45500202493746e-05	0	0	1.06839975214241e-06	1.3545519006786e-05	1.41533160267542e-06
GSATII	0.000989983403967478	0.000954252081714196	0.000725944764905977	0.000710677810733892	0.000524546330697176	0.000745236243333329	0.000702188357640959	0.00060056448869248	0.000808680925085377	0.0010298674157237	0.00112034725329208	0.000952671504066215	0.00120355906750076	0.00134911960354241	0.000904398305154381	0.00142058191898509	0.00078971942449599	0.000690213176051725	0.00079425604276309	0.00102016760827212	0.000600080785960158	0.000868869000748339	0.000567624046352344	0.000536660718471119	0.000108197880850449	0.000169698022093398	4.54641601837846e-06	2.73928859375191e-05	0.000243636382156131	5.5272502276905e-05	9.95034388308428e-05	0.000588353375344414	0.000261564043151126	0.000537366718972649	0.000324562094115195	0.000257339614302725	0.000307858583749649	0.000385496342175234	0.00033098391580534	0.000127043749723476	0.000483903701371306	0.00018332743052284	0.000274972817383012	0.000169588244857302	1.05415396837584e-05	0.00017556297972077	1.80645042802116e-05	0.000117488210824531	6.83726526335429e-06
GSATX	5.91015463456595e-06	6.34398568234442e-06	0	7.99524904778766e-06	5.92424427939724e-06	7.11331017420579e-06	3.82545061579325e-06	2.2485132996801e-05	7.91781594727428e-06	1.66828144655647e-05	1.39851604062948e-05	1.48111607569528e-05	0.000130785183911399	2.13567831046371e-06	0	0	1.677853939625e-06	0	0.000128496813459868	1.54892230392045e-06	0.000111921004040651	0	4.25481626715116e-05	1.67168071786772e-05	8.35841559048476e-05	0	2.92680058596903e-06	1.05806658637335e-05	0	1.03303230258215e-05	0	2.28396991550271e-05	0.000120274612490444	4.91850961913772e-06	0	4.05710055545485e-06	0	0	0	0	0	0	0	3.71192012832135e-05	3.39311057311074e-06	3.49547679857325e-06	1.99357791778352e-05	2.87218502619705e-06	0
HAL1	0.000535903214396743	0.000536763075175993	0.000590402288052247	0.000548823252653528	0.000483691579352874	0.000468602679143105	0.000459949396873452	0.000468800654676564	0.000415321708371172	0.000466223234476944	0.000499721958030844	0.000525847850185267	0.000330818619815096	0.000300014214198394	0.000263820528955354	0.000315555669556152	0.000277610402022144	0.000295658538629121	0.000290444059200468	0.00026309947614035	0.000288993216906611	0.000367845092883995	0.000260758110801666	0.00027097973090895	0.000249664270030216	0.000152124769780769	0.000179584875350543	0.000134382427561164	0.000118327746781136	0.000144087525125529	0.000165513941135402	0.000432002359386982	0.000375201436022963	0.000427581771990766	0.000453653708930529	0.000267634838652775	0.000299336299846683	0.000234827084080943	0.000178257526749065	0.000282554059624527	0.000285346199819515	0.000180984438070871	0.000193680615428778	0.00019131135428554	0.000166774888053488	0.000379764057751001	0.000164346737547254	0.000162665097785715	0.000162255825490764
HAL1-2a_MD	8.09888054702237e-05	0.000106691403192312	0.000101249563000218	0.000182602574116016	0.000179584159977157	0.00026879757622516	0.000265284136401819	0.000241984090222988	0.000234262341833275	0.000190123575581861	0.000222339392951832	0.000198861991725148	0.000308573118216429	0.000754705659463558	0.000275938307593174	0.000650094714524671	0.000395047593401661	0.000158793270165551	0.000265959358384969	8.68311617311583e-05	0.00014767206358268	0.000195473560909133	0.000121598988103151	0.000163129838014801	0.000299027300995583	0.000340833439246293	0.000535974258799265	0.000275335242348778	0.000233968700627174	0.000181596961589248	0.000381260190690464	0.000629516507304735	0.000526912662629284	0.000508563376400833	0.0009652370555915	0.000459928824598082	0.000655510355806723	0.000832256925338091	0.000629280013666128	0.000778289051419025	0.000582113441337736	0.000483247279591613	0.000845636585865665	0.000253875003389453	0.000222621604748031	0.000959445019774212	0.000337344036450463	0.000277894879377875	0.000179577184491795
HAL1-3A_ME	0.000498775637033289	0.000499794279595007	0.000568225655965314	0.000785019550577775	0.000724325596573357	0.000621931472615652	0.000618853541173849	0.00054141697928114	0.000508097358425192	0.000669939347790648	0.000516563510721465	0.000447045677859093	0.000668930489295208	0.000560180362221434	0.000375137995214924	0.00060685966899398	0.000391456834008092	0.00029095933730589	0.000322923765670617	0.000336753228544245	0.000522443991462033	0.000507507123262741	0.000513718956332317	0.00050334804038661	0.00128662966201617	0.00108212050092966	0.00241801429788653	0.00250483256299262	0.00284034199343616	0.00194969183139035	0.00346702438428035	0.000340384483335458	0.000278360973712667	0.000374843782129056	0.000278824073945819	0.00136861497939093	0.00126926191276984	0.00309625750671428	0.00270937577172501	0.00386001389149596	0.00310273969836108	0.00401908389284792	0.00347189111928343	0.00122813048125535	0.00187677382943351	0.000330131507463364	0.00188983226359048	0.00164638752098844	0.00205589561150853
HAL1N1_MD	0	0	0	0	0	0	0	0	0	0	0	0	0	0	0	0	0	0	0	0	0	0	0	0	0	0	0	0	0	0	0	0	0	0	0	0	0	0	0	0	0	0	0	0	0	0	0	0	0
HAL1b	0.000349565812677023	0.000338019562889509	0.000358763215892819	0.000417688143587686	0.000307030494504181	0.000364710200715495	0.000252516661266091	0.000257036842662241	0.000238108122935154	0.000295449203007354	0.000215727053642356	0.000249570795018412	0.000153305617228885	0.000196317322689315	0.000107990892690091	0.000154285269299936	0.000120734327392619	0.000161907129956919	0.000143137594176323	0.000100504323290614	0.000122988446931599	0.00011102849152169	0.000154072140751496	0.000133083979405855	9.2530992262716e-05	6.05588725130511e-05	9.47116150096658e-05	4.69431507216981e-05	9.02519891299322e-05	6.15873637856509e-05	6.92733053269172e-05	0.000266948331588077	0.000156834651565885	0.000206217049641865	0.000217990475347874	0.000162675937278905	0.000151831703672214	0.000235616771567957	8.6472513480476e-05	0.000132858882597743	7.58682094972192e-05	6.01135935171905e-05	0.000105575363869772	9.80853099242265e-05	6.88728962509447e-05	0.000208490411762023	0.000109662819349565	5.7821357990153e-05	5.46488763727385e-05
HERV-Fc1-int	0.000297246863600298	0.000242490217631138	0.000183946125142214	0.000203738341445595	0.000119182196753616	7.63218523989651e-05	0.000177006357074278	0.000248792095693384	4.77864848366605e-05	0.000171539077549276	0.000184886700398328	0.000258237683424655	0.000414597213961749	0.00108271662663032	0.000413881193310629	0.000915770789738151	0.000263285646171429	0.0002104701176538	2.42349463414569e-05	0.000324071919115262	0.000530214001422966	0.000155978002043568	0.000362529051035903	0.000174877970643257	0.000258695594284306	9.33559413827346e-05	7.06566117488425e-05	0	1.2058578867195e-05	0.000304806168609205	0.000110457113231375	0.000505430554366214	0.000157277193600863	0.000197898247782	0.000472881917720731	0.00168136274556045	0.00137229321244819	0.000162800628522602	0.000921410880542375	0.00095064096739667	0.00286139105285774	0.000467069222957402	0.000135807157160305	0.00180977817067043	2.73046385570316e-05	0.0050631098316274	0.00119315980012849	1.15563540178608e-05	0
HERV-Fc1_LTR1	0.000153747339410075	0	0	0.000415978377901974	0.000102742579203776	0.000246728460038694	3.31718818761521e-05	3.24961357781023e-05	3.43291394529783e-05	0.000160736430930016	3.46486978629317e-05	0.00011416266112255	0	0	0	0	0	0	0.000104460270149822	0	0	0	0	2.89915102178103e-05	5.57529843160421e-05	5.02991976933398e-05	0	0	0.00166324102504536	0.000298593368094831	0	0.000297077081323257	0	0.00110890510647253	0	0	3.99663311070931e-05	0	0.00010360622090853	3.93996413876105e-05	0	0.00211387660395198	7.80495632236499e-05	0.000378675499797695	5.88458063786102e-05	0	0.00544541870227771	0	0
HERV-Fc1_LTR2	0	0	0	0	0	0	0	0.000450408608924414	0	0	0	0.00039558430684216	0.000317552708281635	0	0	0	0	0	0	0	0	0	0	0	0.0020606859663271	0.00255627428027626	0	0	0	0	0.000244407185023142	0	0	0.000394098460676635	0	0.0152786451087155	0.0469009571789527	0	0	0.0216617199974409	0.0755385008262278	0.0183700839256259	0	0.00034990561393163	0	0	0.0071881468628462	0	0
HERV-Fc1_LTR3	0	0	0	0	0	0	0	0	0	0	0	0	0	0	0	0	7.29681771939967e-05	0	0	0	0	0	0	0	0	0	0	0	0	0	0	0	0	0	0	0	0	0	0	0	0	0	0	0	0	0	0.000216746737185267	0	0
HERV-Fc2-int	0	0	0	0	0	0	0	0	0	0	0	0	0	0	0	0	0	0	0	0	0	0	0	0	0	0	0	0	0	0	0	0	0	0.000626789628551128	0	0	0	0	5.0753423740073e-05	0	0	0	0	0	0	0	2.1170945051344e-05	0	0
HERV-Fc2_LTR	0	0	0	0	0	0	0	0	0	0	0	0	0	0	0	0	0	0	0	0	0	0	0	0	0	0	0	0	0	0	0	0	0	0.00222815535429965	0	0	0	0	0	0	0	0	0	0	0	0	0	0	0
HERV15-int	0.000136457387312268	5.3638348935914e-05	0.00011150217587678	5.02664939115652e-05	7.70606748965061e-05	0.000101780430146456	0.000180380863314983	0.000124303753004624	0.000127453116741394	0.000154314464053851	6.36700728424586e-05	9.09777866066227e-05	0.000315755228740775	0.000104175826614615	0.000214085425187605	7.80155374918596e-05	0.000344834801487799	0.000133739202197874	0.000163227095085601	7.35397837305155e-05	9.74468612578838e-05	0.000316963618423353	4.72062761072052e-05	0.000102200034265688	1.25450304017596e-05	2.82946721143275e-05	2.47460758830132e-05	0	0.000148139594428489	4.70307383277587e-05	1.98386726014264e-06	0.000406643993394502	0.000224895968381393	0.000431854200604697	0.000458633093513708	0	0.000284773931948343	2.80702468416762e-05	4.14445000625117e-05	1.3298024448992e-05	0.000109300720130204	0	0	1.42010205541491e-06	0	0.000370564560829673	3.24147799613523e-06	1.86802321197416e-06	4.29405401686732e-06
HERV16-int	0.000125703909283151	0.000103666594338987	0.000113640962116346	0.000127193422181614	0.000103722462372038	9.47124999933146e-05	9.79841415000011e-05	0.000116157753273651	8.06085577768565e-05	9.92848431741323e-05	7.46221902167127e-05	9.41220261847184e-05	9.89421705335682e-05	0.000137933981323315	0.000146745923579951	0.000148386938663033	0.000110541144373743	0.000140593287480513	0.000101550737784134	0.000121130368287585	0.000136488026672826	0.000184345462240416	0.00013665328541942	0.000127261643147718	4.21093055074681e-05	1.80547251389207e-05	2.08767030967992e-05	2.69867041866099e-05	3.18718775878297e-05	1.29508041925444e-05	2.45267800866098e-05	0.000154028049101616	0.000121667521489299	7.2718425746535e-05	7.67760067489011e-05	8.31340523940841e-05	4.42328154548157e-05	8.32605822092537e-05	6.63722113581886e-05	7.68991186426522e-05	1.86055900774113e-05	5.98433713445944e-05	3.76459947803895e-05	4.98389014612831e-05	1.23214589881892e-05	0.000171357972783975	1.93910162312124e-05	4.09742667938789e-06	7.27817789213707e-06
HERV17-int	0.000174678937203637	0.000138198044544087	0.00015746210964997	0.000262666190220617	0.000370420875894364	0.000309914178730464	0.000374102156816944	0.000364495552108076	0.000417920500937264	0.000561173122860981	0.000653065661802866	0.000633475002991502	0.000254570067593553	0.000327427232010216	0.000169091066140207	0.000281769651979097	0.000225823096288452	0.00021707154297481	0.000264315214613112	0.00011016269389332	0.000310767258132727	0.000329535958550826	0.000362202753792509	0.00028109266688373	0.000342962618315505	0.000449777060877889	0.00054797183009615	0.000566881614253666	0.000506769092414116	0.00059807086043528	0.000630718024816406	0.000182880443891783	0.000298830139140337	0.000170274193090521	0.000186060901134296	0.000433780071267695	0.000388586554424712	0.000522187152948241	0.000380334653722207	0.000444871913124709	0.000827754235501283	0.000531729069486693	0.000902210894425166	0.000305188662310604	0.000110274493049037	0.000519026444489996	0.000117667242363379	0.000118033644265347	0.000265883709998088
HERV1_I-int	4.11539100735669e-05	0.000182589115515859	0.000258211054244204	9.15510780261284e-05	6.60032317671668e-05	0.000101264989086462	7.63610790332099e-05	4.69709101652211e-05	0.000106591948524837	0.00015660989545506	0.000174360562907849	0.000178765391710828	1.83977879417319e-06	0.000132850023823901	0	0	1.55777650315187e-06	9.37827678171987e-05	0.000385863523953762	0.000264605247955117	0.000132403052040028	0.000210810259465551	2.09134362045631e-05	0.000155204507470323	8.35717778623241e-05	5.38548157408602e-05	2.71734092852724e-06	6.87641432706369e-05	0	5.75461335443421e-05	3.11520361101994e-05	1.59038634900682e-05	0	5.47981337417127e-05	1.21241910471697e-05	5.65012463268212e-06	3.42332203504822e-05	0.000673689333431531	0.000164546282755233	0	0	1.61664656162417e-05	2.08917092062328e-06	2.02721914090126e-06	0.000148063109983676	0.000382947666941103	0	0.000141331601497007	3.67789982214232e-05
HERV1_LTRa	0	2.75590185771844e-05	0	0.000162084068963449	0	8.24028119658961e-05	1.66182065763722e-05	0	5.15938830195357e-05	8.052456063592e-05	6.94322041587226e-05	0	0	0	0.00218066344845958	0	0	0	0.000191883052273009	0	0	0	0	0	0.000223445775930926	0.000503970477776625	0.00119515034260275	0.000919273093283068	0.00138005095825196	0.000329091663900576	0.00143109368221112	0.00329900962116394	0	4.27331664203202e-05	0	0.000687356323273206	0	0.000421852326433092	0.00351216296561978	0.00169748037983069	0.00183403698761443	0.000378212295803808	0	0.00301632667396581	0.00114972551264821	0.0002429561852161	0.00132070131891769	0.00187156634151223	2.8681324425696e-05
HERV1_LTRb	0	0	0	0	0	5.27876271062413e-05	0	4.17153472504768e-05	0	0	0	0	0	0	0	0	0.000261477208869861	0	0	0	0	0	0	0	0.0027196677919265	0.000839399203118655	0.00299731656211551	0.00337630637639854	0.00286904796155571	0.000766609674566833	0.00149398791642668	0.000254238918173335	0.00113800598170636	0	0.000484542830973778	0.00641291921481108	0.00318090071676059	0.000900801917247949	0.00203932551194164	0.000101154779340623	0.000319388301395831	0	0.00636221505176172	0.0010208234653519	0.000302161864915915	0	0	0.00083126101755263	0.000367467813919596
HERV1_LTRc	2.10053627505795e-05	4.50944954173484e-05	2.70808512379808e-05	7.57760687784279e-05	0.000252665267437809	1.68543430536432e-05	6.79804360779354e-05	5.32764825171129e-05	9.84928690651119e-05	9.22329688296917e-05	4.26041597347196e-05	0.000187166408367273	0	0.000804587061216841	2.92474897660241e-05	0.000437258213908604	0	0	0	3.30302777623027e-05	0	0.000144340982544939	1.7790707819041e-05	0.000118826873586665	2.28513546539282e-05	0	0	0	0	0	0	0	0.000106867418082061	0	0.000866362984141779	0	0.00114666393608137	0.000613575076593662	0	1.61486454874277e-05	2.91360483731302e-05	4.12576197567728e-05	0	0	0	0.000323006389795942	0	0.00014291301823624	0
HERV1_LTRd	0	0	0	8.14883144751497e-05	0	0	0	0	0	0	0.00012217546506453	7.54783571024928e-05	0	0	0	0	0	0	0	0	0	0	0	2.55568857002664e-05	0	0	0	0	0	0	0	0	0	0	0	0	0	0	0	0	0	0	0	0.000300432428452385	5.18743430838679e-05	0.00903124712103514	7.61952363791638e-05	0	0
HERV1_LTRe	5.85097334442222e-05	0.000125609204563628	3.77164014302295e-05	0.000237455660400288	8.79738285404728e-05	0.000164315225547165	0.000170421502233234	0.000408099601840921	0.000137174291717418	0.000440420299336229	0.000296681145107186	0.000114044383500435	0	0	0	0	0	0	5.96297397935038e-05	0	8.93550676503754e-05	0.000456882915722672	0.000148666259845583	0.000546130647230434	0	0	0.00046359889435825	0.000349157214786871	0	0	0	0	0.000178605365308851	0	0	0	2.28142424004735e-05	0	0	0	0	2.87304290239555e-05	0	0.00105919289012901	0	0	0	0	0
HERV3-int	2.24484911336063e-05	1.86552061856502e-05	3.73437200299689e-05	3.9837969047419e-05	3.91970456957766e-05	4.18349834337119e-05	5.71832780868424e-05	2.80091973057901e-05	3.68651169813572e-05	3.54305607927256e-05	4.84686830702947e-05	3.99243996289545e-05	9.71183333294501e-07	2.45974625610587e-05	0.000118473642156714	1.20593316491514e-05	0.000161585845697483	4.86220561431028e-06	0.000140221257375681	0.000105519091322436	8.22790872894805e-05	2.17136825922721e-05	9.26116133866367e-05	5.73506021318011e-05	0.0006451952003643	0.000297792796412718	0.000121926657414978	8.55625171887697e-05	0.000154962556596352	0.000168763784630608	0.000365517544829305	0.000433059583946618	0.000171682689942793	0.000515862439177796	0.000425608240918308	0.000664123499274287	0.000771407911397028	0.00116801805764619	0.000552395474814809	0.00112845728568494	0.00121638223357293	0.000572486604624751	0.000635231561166364	0.000350467390148586	0.000177106389304522	0.000258684245536129	0.000314490165983123	0.00011261312482921	0.000296886418351447
HERV30-int	0	0	0	2.09638013339203e-06	2.33003398739524e-06	0	0	2.94783726119292e-06	0	1.45809595196839e-06	0	2.58902280406497e-06	0	0	0	0	0	0	0	0	1.13597608575469e-05	0	0	2.6299205130693e-06	0	4.56281479684275e-06	9.20899884341703e-06	2.77428477614814e-06	2.3574744689708e-06	0	2.3993966566325e-06	0	0	2.32136840537318e-05	8.56011939210262e-05	0.000113293089117364	4.71312998830674e-05	0	0	0	0	0	3.18606604544335e-05	5.15264532909497e-06	5.33810733350959e-06	0	7.05675471384504e-05	0	0
HERV35I-int	3.51007106840213e-05	7.36020804483295e-05	3.78862901047493e-05	0.000118526435386238	7.77329542211694e-05	4.65036933538124e-05	0.000107257395746118	0.00013768114120288	8.96742730448163e-05	8.85832315348678e-05	4.96695845216169e-05	6.27341876214388e-05	9.7981988419131e-05	9.2621987359458e-05	0.000190948014807363	0.000154631025807112	4.40307783837534e-05	4.58406170808298e-05	7.54275320556568e-05	7.6588095521179e-05	9.3248127672886e-05	7.49603447126912e-05	8.3655763206812e-05	4.47923319653009e-05	0.000159845981962898	7.61107081788005e-05	2.7488475590893e-05	7.79399885576292e-05	6.87138689827586e-05	0.000108436653046019	0.00010111197824983	0.000168769036581329	4.3191265043982e-05	0.000210592950379454	0.000161125368545313	8.85363204702653e-05	0.0003533038458638	4.32178336669809e-05	0.000183176565316007	0.000128021684154882	2.88727465195938e-05	7.21496038566307e-06	7.95630733804175e-05	2.23167028691271e-05	1.21848439211066e-05	0.000243324349154693	2.68464237121296e-05	1.66613548600034e-05	4.28592055585156e-05
HERV4_I-int	0.000140627929521078	8.01507775242936e-05	6.89912033935158e-05	0.000113359104436442	0.000164664956673821	0.000296572741535116	0.000111967426225705	0.000138094554769108	0.000185897934651035	0.000142076578314828	0.000427422534348761	0.000379103857400374	0.000177753641338577	0.000194273640738685	9.79039014541988e-05	0.000288852278101227	0.00045081579264556	0.000240046509625984	0.000290021900942012	0.000272013199821584	0.000501750870253406	0.000253441380415727	0.00018445661269087	0.000349187991824809	0.000115078403852328	0.000201535606588056	0.000129421587673019	0.000136648183564561	8.2039943345237e-05	8.26593134403365e-05	6.1660676296811e-05	0.000210408234164497	0.000153222885293664	0.00016985239237011	0.000487625543109273	0.000428003965562712	0.000811348325702826	0.000298769619262025	0.000139212890537805	0.000340603457110605	0.000555839587405811	0.000298213261690952	0.000334519910233789	0.000137932069137464	0.000152899505546299	0.000609440140958722	0.00013223245572639	0.000232240486856336	0.00042680580656339
HERV9-int	2.13147486091529e-05	2.52030271926799e-05	2.53328690419535e-05	1.45674612908968e-05	2.30347469398975e-05	2.37832877779267e-05	1.62753729179061e-05	1.71052972680136e-05	1.62854462501782e-05	1.9324129344155e-05	2.1052923645333e-05	2.07728459993321e-05	4.06459606518612e-05	4.71762374780904e-05	3.06057191115611e-05	3.27574317027494e-05	9.71960606815495e-05	4.54352520977961e-05	5.69091063438641e-05	4.91404834952346e-05	4.88272811669169e-05	4.171395842618e-05	3.9913491674493e-05	3.12746756019845e-05	0.000106700708865047	2.82742472721523e-05	2.8532553042467e-05	4.90896680128114e-05	3.90122574064225e-05	2.38670726762181e-05	3.60963631441968e-05	0.000120659925362411	5.47290480565466e-05	4.12972554741864e-05	2.60008641214232e-05	1.77181702829195e-05	0.000111680313430946	2.432079537878e-06	5.73415422035627e-05	3.05966628335602e-05	2.66779646631137e-05	2.4366912341045e-05	3.46168079976275e-05	3.28520412531807e-05	4.97133188252935e-06	2.87581322430241e-05	7.16167816262398e-06	8.90177268714999e-06	2.54852921778382e-05
HERVE-int	0.00115829625831185	0.000801882820124687	0.000906682789944279	0.000123630729869652	0.000185907781523871	0.000219062262028048	0.000669572596466491	0.00053760185570455	0.000305954843406094	0.000372136929257944	0.000186138428531694	0.000239610542571214	0.000444558245724605	0.000427092487522296	0.000153580038761144	0.000350104928761475	0.000217477600062098	0.000207431528823651	0.000140098712790137	0.000153367055729953	0.000289925125772773	0.000268418964396991	0.000353678476111354	0.000213744971752406	6.20332510157032e-05	2.88305191244606e-05	7.87246891015818e-05	3.36842249836436e-05	6.01677350864637e-05	1.3423364319793e-05	3.86451365964692e-05	0.000272112182537074	9.02554488476144e-05	5.2727229099735e-05	0.000114538903852381	0.000100824178263497	1.61702975440849e-05	0.000117772297448607	8.34496013910264e-05	0.000118672008135684	0.000242474873692955	0.000126141047521159	5.96486499021088e-05	5.83054300445416e-05	8.13470594126937e-05	0.000153294889397025	6.55715923795532e-05	9.68494706517988e-05	1.80162507934926e-05
HERVE_a-int	3.81176326610636e-05	2.2730907019699e-05	3.93140723879109e-05	0.00014132761446345	0.00013415430307653	0.000120300744873453	0.000195185324262666	0.000158445820924001	9.92951458089116e-05	0.000140273390943754	0.00013228967520883	0.000127838137728699	5.73694311993138e-05	0.000168349987792905	3.243429871899e-05	0.000166629927627488	0.00011061818957241	0.000126159049054203	7.88456085320586e-05	7.68104474341579e-05	0.000139710237375057	0.000185203093765803	0.000138463006361667	0.00011116955732473	6.08189764448161e-05	6.15204962310837e-05	2.09738279107455e-05	0.000109184265966772	4.98264855948006e-05	4.14559141230948e-05	4.72151173826644e-05	9.16564374997196e-05	1.89618721558925e-05	9.72808091242613e-05	4.49187413611427e-05	6.80324633330469e-05	9.90860676871516e-05	7.65484052305569e-05	8.50507012763305e-05	7.29352278325116e-05	7.81331827293724e-05	0.000131436044562683	0.000151577728988512	8.69979581636538e-05	6.80833020310406e-06	3.00588413945554e-06	6.57166797504539e-05	7.40968049281688e-06	5.10982434478289e-05
HERVFH19-int	2.17613088471306e-05	2.07632742538645e-05	4.67590724831004e-05	1.30838527244135e-05	2.42368746713808e-05	3.88020027669363e-05	5.94716319082456e-05	8.89233597660891e-05	2.2674989857655e-05	2.42672435082972e-05	1.47124695277184e-05	2.15446887257188e-05	0	7.68886381029487e-05	1.51500277657471e-05	7.80156968340982e-05	2.60844334210511e-05	7.37951264678404e-06	1.64280508651196e-06	9.50527206137908e-05	0.000135888088733573	2.86987440078478e-05	2.04788490368056e-06	6.83906910969684e-06	7.8912449184868e-06	2.3731063790925e-06	2.39478642826905e-05	2.88579448995035e-06	4.90446178506606e-06	1.9722607968042e-05	0.000207154562490122	6.77441885222781e-05	0.00028785481056922	0.000301834197545491	0.000295618947810484	0	1.50848299215276e-05	0	0.000123832408348754	1.30120720049364e-05	0	2.37457827763489e-06	4.78707220641689e-05	0.000287639968323959	5.27503406252114e-05	1.14403699899234e-05	2.03899838790356e-06	0	0
HERVFH21-int	0.000222788624338339	7.97140926863656e-05	0.000165608312776397	8.86968111737472e-05	5.23091297507325e-05	6.76395900584136e-05	0.000297501576364982	0.000426344050011501	0.000285024673272797	0.000260614359240775	0.000170978357926368	7.93608150946022e-05	0.000577395093116489	0.000134902491393047	0.000297630923952728	0.000438699483040056	0.000231340342707411	3.67541566094242e-05	0.000211370934174169	0.000397669806573937	0.000137321682362534	8.77677286239984e-05	9.17966503528892e-05	2.83853678365893e-05	0.000168128958588187	9.65252236486107e-05	0.000361797620320564	0.000124565069098624	0.000315515418610002	9.12133568502439e-05	0.000103589072515214	0.000577853623449663	0.000171551470779141	0.000180396650526803	5.61739942211855e-05	0.000232848618461462	3.13045854053324e-05	3.48105736371649e-05	5.004376556514e-05	0.000205223735592895	6.54241906639411e-05	0.000295668650746076	0.000395843870250609	0.000430079640390584	0.000417136095820944	4.98570873314805e-05	0.000424832891756422	3.70652726743043e-05	0.000195068924837145
HERVH-int	0.000796196833117573	0.000862084847068575	0.00099689143304181	0.00110111666783652	0.00131286106426946	0.00112281591410658	0.00134170440303266	0.00131747433868871	0.00110983738988169	0.00134831425585663	0.000842679558524112	0.000889798832675461	0.000949902276407528	0.00117314709446606	0.000755914798925456	0.00105832780027229	0.000767337885307525	0.000830113402729238	0.000847980178702605	0.000817052414284433	0.00111060781941981	0.00114741998130749	0.0010785637831034	0.00106466422089027	0.000884004980459583	0.000738966735943207	0.00111559500702047	0.000932938970964278	0.000986210174284375	0.000820098201458831	0.00133368755171132	0.00159848293037609	0.00143962896059982	0.00154979302627678	0.00163922685543985	0.0011128246226035	0.00109370808953147	0.00106822340508763	0.000704187331057118	0.00115366471710861	0.00113081942684765	0.000766138559785427	0.000999826776126448	0.0018248882182619	0.000688116842816124	0.000251998358435041	0.00125054457029831	0.000805943880382863	0.00104107919311722
HERVH48-int	0.000126091293791855	5.62678302386298e-05	0.000122377625565137	3.83317142781437e-05	0.000132072426410529	0.000151191849121006	5.41041852960687e-05	6.73754570048329e-05	6.9277868472945e-05	0.000127083478546209	0.00012260427895879	9.94130452244477e-05	3.2301283157951e-05	0	3.74806493986981e-05	1.47459544871398e-06	0.000261435018029701	0.000102909917356433	0.000192516796137143	0.000366845189411825	9.17385812165553e-05	0.000424818203289234	0.000197989463932579	0.000311766308261216	0.000209611819272892	0.000271146753639768	0.000326945451875227	0.000113290317406334	0.000189665299638249	0.000100704465380448	0.000168177093234084	0.000411996127184282	0.00031426550556105	0.00054235994378273	0.000484166515131635	0.000364706320497044	0.000506020952736302	0.00074361901232005	0.000247270941347853	0.000847384675716899	0.000393029866178874	0.000153049447720399	0.000114354981132874	0.000133994174314196	4.06690724157676e-05	0.000504427976533209	4.18155215329e-05	0.000115669256956085	0.000246898526038293
HERVI-int	2.44397466972262e-05	8.39479371835226e-06	2.77275500625794e-05	4.14377764318533e-05	5.1935781996976e-05	4.07888704484803e-05	6.01123979603766e-05	2.72743704245083e-05	2.22644602579641e-05	7.35861192487241e-05	5.08918197755448e-05	3.15763860605994e-05	1.50775331254888e-05	2.26085994046272e-05	2.04176785680587e-06	5.5962508849338e-05	4.99556374184795e-06	4.83344614919362e-05	5.97781866525452e-05	4.76541168548024e-05	3.76225563109615e-05	1.70994251001203e-05	4.55388881027251e-05	6.58094313087652e-05	2.76510612601386e-05	2.01488697732762e-05	1.93647088787902e-05	3.15023790242962e-05	9.91460799529445e-06	0.000334909773146725	1.21090994225445e-05	4.53345670835801e-05	6.7641110823178e-05	8.78648411653266e-05	1.72802335956073e-05	5.1673079534567e-05	0.000139513331370817	0.000112438432589053	0.000201584131555825	0.000163839683339384	0.000326794093030641	0.000174731846762122	0.000252354188227765	0	1.1224987236375e-06	3.35345331814132e-05	9.31557173190475e-05	1.14020122474271e-05	3.49466439014905e-05
HERVIP10F-int	3.36814547222648e-05	4.76811248579846e-05	5.28631650092468e-05	9.68514939196663e-05	0.000107156859891395	0.000116718489183941	0.000136492645897905	0.000167140184055984	0.000159238205102597	0.000163814935093194	0.000154780111892343	0.000165824739172088	5.826496847238e-05	2.61060074969029e-05	9.17558853683437e-05	1.06693715562939e-05	5.68173422236277e-05	9.56449305373675e-05	0.000108450869469722	2.43067078097424e-05	8.02130609879021e-05	0.000158871596351765	5.41596796479831e-05	5.99219542291636e-05	5.31035450781485e-05	4.83880172930539e-05	0.000111680671046595	8.15629043754854e-06	8.41607364811075e-05	4.20917777482711e-05	4.48441362911219e-05	8.06435066459861e-05	0.000116722542472524	0.000130807396756745	8.6284873596267e-05	0.000104547408431397	0.00011077523157777	0.000204077334833304	5.95385904371847e-05	8.14343057721598e-05	7.17708481842935e-05	0.000272291492852556	0.00016057562599773	0.000168798450612963	5.04444537457458e-06	6.69787926339979e-05	7.12134838000317e-05	2.84666633720284e-05	3.817144445848e-05
HERVIP10FH-int	0.000147602928299353	0.000112886807826946	0.000118934298797543	0.000415439170862946	0.000741623483065684	0.000849270904210728	0.000559696780021969	0.000575982904459665	0.000687157578618062	0.0010369813801672	0.000588356743246855	0.000670616380365767	0.000369519622063236	0.000660939471885639	0.00051679632657587	0.000973622811708987	0.000585252193076902	0.000285682450441796	0.000441674427456665	0.000101221825425299	0.000254720844207154	0.000275851253786683	0.000217211506680913	0.000328080115615866	0.000195365713578442	0.00020039944711497	0.000143144899867214	0.000314893662802196	0.00016030080789608	0.000278060472464444	0.00017902214127482	0.00502078916323961	0.00136922927535139	0.00259698161914307	0.00471175019120471	0.000264286508133889	0.000393762919736901	0.000126314671203855	0.000163703909545371	0.000188652490147373	0.00030113338135637	6.22106793429718e-05	8.99164366303793e-05	0.000413074578148631	7.20299424400269e-05	0.000750759790782335	0.000103726113730026	7.83066406004362e-05	0.00035657418175421
HERVK-int	1.55684737798331e-05	1.20321125623099e-05	2.72971353705619e-05	3.31359888812731e-05	2.87142830052276e-05	2.59831031783257e-05	4.23232574137324e-05	5.21225108519972e-05	3.96283690397383e-05	8.43757690329997e-05	2.69455199630257e-05	1.62997756476972e-05	7.05729869572752e-05	8.41617245848209e-05	4.33545264564136e-06	7.12978626553015e-06	5.44517767646995e-05	1.90060211838954e-05	9.22371892264788e-05	3.88430905683774e-05	7.03766870899061e-05	4.94056409665484e-05	6.85665699645392e-05	3.7341897362203e-05	0.000253372454025954	0.000169912578397523	0.000128290249819354	0.00013675611365389	0.000215998628182663	0.000178510981115466	5.97809602425096e-05	0.000855533797904985	0.000171719829439356	0.000518251672086925	0.000321059663729376	0.000106871761443148	0.000150548229499913	0.000310943085113422	0.000129670962400467	0.000228365410834985	7.29899730652301e-05	0.000169406389778578	0.000149846719807815	0.000150004567775048	0.000309615783122799	0.000320429773897591	0.000163320536941936	0.000140422784693181	0.000203832042267076
HERVK11-int	1.61569393005256e-06	8.67146444811845e-07	2.08300934791782e-06	7.28569507596182e-06	4.85863709879412e-06	6.48202558797598e-07	4.02627633776143e-05	4.61017035242395e-05	2.59744821371644e-05	3.14180154808814e-05	2.18468915440739e-06	1.43964964328168e-05	5.4171998937732e-07	0	0	3.11106164497871e-05	0.000159622329786328	3.74763998330984e-05	8.89175827684879e-05	4.99656901177895e-05	4.54012682573558e-05	5.90448122021555e-05	1.57369286225898e-05	2.74198347337469e-06	8.08534749209857e-05	3.33006792105958e-05	2.32033868443072e-05	0.00010798663717642	2.94951394950409e-05	8.84872605760289e-05	9.17266832520651e-05	0.000116291215501872	0.000180018997661289	0.000107568165341306	0.000492652975411729	9.26109835904173e-05	0.000211678282351289	4.12956846460313e-05	0.000107244134263846	0.000126075601904404	0.000183769489678183	0.000164226573070872	0.000139639756214272	4.59621859928768e-05	6.77144136159072e-05	1.33781083464202e-05	1.43061499106635e-05	4.47556139197106e-05	3.06836358091553e-05
HERVK11D-int	7.13677608230373e-06	2.68122626721176e-05	3.22034381383917e-05	4.50548973116135e-05	2.86151598346678e-05	4.00849876631647e-05	8.31492491558104e-05	4.75156567428549e-05	1.43416753800572e-05	1.79068841680292e-05	1.93002362816772e-05	3.17958028744206e-05	0	0.000456470094703622	7.45283911213905e-06	0	0	1.52470312000785e-05	7.75828249559818e-05	0	3.92369860459533e-05	0.000287560064056831	8.76462046187181e-05	0.000189751148659729	7.76396976709654e-05	1.75112352724738e-05	0	8.51775153558077e-06	0	8.31621808584245e-05	0.000173118643481349	0	0.000221486386055382	0.000534538833292622	0.000394225769775176	0	1.66967234251508e-05	0.000211725407724067	0	0	9.40429274417745e-05	7.00883858539397e-06	0.000364108653507118	0.000297941755036204	4.0973327907802e-06	8.44188917372965e-06	0	0	0
HERVK13-int	0.000573179556219536	0.000777997882964914	0.000762800733357817	0.000833759692515367	0.000504117780991028	0.000495515345067234	0.000665407276100441	0.000536957412919831	0.000604401289953435	0.000582224769095873	0.000517523294478033	0.000533379715888447	0.0013539337056338	0.00103160464058974	0.00118425503934931	0.00106614569501896	0.00262664637087697	0.00229785142981588	0.00196978393878111	0.0019499243362924	0.00172585145092314	0.0021576085582072	0.00287204586216219	0.00189108874081039	0.00210398406978472	0.00148079132079236	0.00213892780336396	0.00105482348669716	0.00127513676245677	0.00085750343621546	0.00217956090435653	0.00270806910827194	0.00263015471586872	0.00195727022945213	0.00185203667255908	0.00325688615451645	0.00319814733662707	0.00225825332041662	0.00167956615298339	0.00216630638434543	0.00173627347368705	0.00096601666292646	0.00137696207815053	0.00165035276554133	0.00145215931125568	0.000590514189393354	0.00138457454495792	0.0007475941495481	0.00190027139092052
HERVK14-int	0.00170013113181116	0.0015677400283135	0.00183567160596929	0.00186931111523301	0.00172257054063419	0.00167966891710859	0.00234334995321052	0.00223382524929168	0.00293423483813621	0.00401914190938709	0.00224770768515195	0.00212344614938648	0.00326950808175159	0.00418490521692984	0.00206873414290687	0.00255467542983121	0.00157782629005141	0.0015863826916807	0.00132881288718621	0.00151787287607508	0.00187193725405253	0.00167580666172874	0.00213515564789702	0.00176463258908179	0.000412810777738571	0.000232909025281625	0.000240714036105917	0.000363953417853698	0.000463909237722179	0.000260495172424765	0.000431924700367016	0.00154838866751728	0.00130181895340943	0.000822400216251125	0.00109090129721166	0.00087117582975301	0.00104869019808747	0.000798460346534657	0.00104910573878939	0.00057199453618006	0.000488975222069681	0.000862410480998494	0.00102747640808823	0.000391348881985266	0.000130318366525054	0.000227818047873559	0.000188516886937058	0.000167138343428713	0.000218996000752077
HERVK14C-int	2.13092920187952e-05	4.32054748903845e-05	2.13676458509908e-05	2.77595075210637e-05	3.08534673493476e-05	2.65972166278335e-05	5.51712429307055e-05	6.45565530341416e-05	8.08859797040616e-05	4.75263489013626e-05	2.24106839427008e-05	1.18671589350952e-05	1.58771400274974e-06	0	3.29674171327582e-06	5.17515785127835e-05	0.000141156575659754	1.30072112800057e-05	1.60868142464976e-05	7.44626601265228e-06	1.44636389182911e-06	7.39542780808468e-06	8.62299249929591e-05	2.81274454418107e-05	0.0003683361239342	2.78857584416385e-05	0.000316580794700858	3.67360756202392e-05	3.60194126329314e-05	0.000148985523132175	0.000263951524208013	0.000322535236715897	0.000113232082866496	0.000780290606098985	0.000195310777882638	0.00014628033584802	0.000227111722217087	0.000427936418595386	0.000354207464951565	0.000467805743317494	8.37465944395079e-05	8.37091630205939e-05	0.00014423498891569	0.000991951465372447	4.62173028148002e-05	8.40205154814772e-06	0.000183691355095423	0.00032448093857223	0.00016398986395487
HERVK22-int	0.000173751707649135	0.000143598053546171	0.00021163832883595	0.000162949515302918	0.000136234083928073	0.000195010487295661	0.00020560870469696	0.000214262469305367	0.000199215095048258	0.000264451434479378	0.000157468424424029	0.000154048181969862	0.000116513123520763	0.00031046561805996	6.82743730163659e-05	0.000198596825874948	0.000207596917614705	0.00010378087746162	0.000114792702222812	7.76635185832552e-05	0.000142605623475444	0.000139172859151867	0.000111047715833176	0.000214370769545562	0.000135098076979637	9.04966052590974e-05	6.80966075639227e-05	7.06085603795711e-05	9.18923290107864e-05	5.09271218641708e-05	0.000125435433697126	0.000326976657931484	0.000289057217105037	0.000481699269638093	0.000368995449719282	0.000203058602283521	0.000397769378687652	0.00020239154147124	0.000139713800540583	0.000115549083305087	0.000221415883262535	0.000317196285570299	0.000121755016322322	0.000207146728402142	2.20314533079878e-05	0.000246505046337263	2.20232769725462e-05	2.53834779304398e-05	5.06091696455416e-05
HERVK3-int	7.52140394989518e-05	5.72958611194748e-05	7.61151225472171e-05	0.000226839273440239	0.000189699390947685	0.000214146779983708	0.00026278673454204	0.000277433305733401	0.000296874630399023	0.000382004873558961	0.00018536008806377	0.000187814776664364	0.000216388723273189	0.000288157463938218	0.000315306125800212	0.000204550258993304	0.000401799435204028	0.000422576073788366	0.000228038196480438	0.000230608680122427	0.000375968692244172	0.000274841082958675	0.000281527503024832	0.000263983184263918	0.000641394539536661	0.000288135848019651	0.000963620160548649	0.00126930097800238	0.000583182417662682	0.000735079594167268	0.000611918871734816	0.000384425875217656	0.000306128689143571	0.000281337049246864	0.00046699658372697	0.000541854532861986	0.000714584847357665	0.000475433060904119	0.000661081478856508	0.000619271678007993	0.000823963984229721	0.000534533609006696	0.000629391666190328	0.00122444357480591	0.000555323833985501	3.82660409641934e-06	0.000808863118454315	0.000459063092264058	0.000675797168394615
HERVK9-int	7.00643221640889e-06	7.19374633555766e-06	8.64020198270408e-06	6.86832742773066e-06	9.46596504586389e-06	1.27102495000755e-05	7.68984262030664e-06	4.24949317352201e-06	1.24473094418223e-05	1.33759639900314e-05	8.85601019813399e-06	1.17056603204028e-05	2.36958799838922e-05	0	4.24157841684059e-07	3.48770359318334e-06	3.07874978641701e-05	1.43177570120614e-05	1.98693590328109e-05	0.000104745099417681	2.17723852459441e-05	3.80597446839782e-06	3.43149816511723e-05	3.05018962751626e-05	0.000148466635718269	0.000281939214201909	8.56863638703651e-05	0.000109071990810307	0.000146751163900292	0.000150862679745843	0.000201558457234512	7.59312131220172e-05	0.000172341158109895	0.000187601147100385	1.39104908155694e-05	0.000288370136358148	0.00018339788240119	0.000395973957474924	0.000185983968441469	0.000235130363991832	0.000299159507784968	0.000166037451665471	0.000354211170295591	0.000490914214441864	4.12743516729255e-05	0.000174041891665555	8.75987374741214e-05	0.000159884518726362	0.000108897490490519
HERVKC4-int	1.28352124952554e-05	2.75547458009035e-05	1.10317377620561e-05	7.71709234744015e-06	1.7154415048104e-05	1.02987545195083e-05	5.53854335797401e-06	5.42571740866537e-06	3.15247068003762e-05	8.0512076031951e-06	0	9.53058453013947e-06	0	0	0	0	0	6.26770032912598e-05	5.23236279663473e-05	2.24255236833517e-06	1.30678118358299e-05	2.40542103211298e-05	0	5.56665273007664e-05	3.72351887811151e-05	8.39820569529244e-06	1.27123940996205e-05	5.10628093507811e-06	8.67822008709042e-06	3.48982498261562e-05	4.41627100029131e-06	0	4.35338358173861e-06	0.000320449057723647	0.000151253252140868	0	1.33459571888152e-05	3.905434463424e-06	0.000219115764514101	3.61809868402231e-05	0	4.20170730457881e-06	3.25788639003847e-06	0.000347740557841819	9.8251902403278e-06	3.54256170711878e-05	0	4.15839149355153e-06	0
HERVL-int	1.52426191419877e-06	2.41116748711407e-06	1.96513198254565e-06	2.96641389914545e-06	2.89496029708946e-06	2.70356571981803e-06	6.90623566926534e-06	7.0707610994351e-06	4.83643181433619e-06	2.51613514433836e-06	4.1763538320731e-06	3.21674201602791e-06	7.42387835898564e-06	3.58891882201266e-05	4.97077860123635e-06	1.65328978515247e-05	3.79889553925967e-05	2.56597522047597e-05	3.65194590322992e-05	2.16978390886606e-05	1.55841879415835e-05	1.48843280342044e-05	1.65110735581395e-05	1.98776295504957e-05	4.78264692393404e-05	2.84241772522033e-05	3.71062582558899e-05	4.75866664587352e-05	4.12508415253718e-05	1.88834423064538e-05	3.37862559440323e-05	0.000855283076264432	6.88143003476372e-05	0.000106421406766941	0.000792112538709565	0.000112950611265467	6.59408492220192e-05	0.000147193828284077	9.89857243480142e-05	0.000133403870886627	3.87801284577104e-05	5.39685259383106e-05	8.4485524480442e-05	6.85243120908671e-05	7.18504949513793e-06	0.000600306105483061	1.44775192093397e-05	1.59846607623547e-05	1.7655134405378e-05
HERVL18-int	5.60580750944847e-05	5.6963755866663e-05	5.10722407722977e-05	6.13423208474729e-05	5.69409388715829e-05	6.47712556690937e-05	4.54766564737014e-05	4.26544939001149e-05	4.75638592649386e-05	6.18883367170543e-05	2.88039691374708e-05	3.41325321458883e-05	2.40582436303069e-05	5.18579254894469e-05	0.000106674150915631	9.10207844728993e-05	0.000214739895826334	0.000145996374000976	8.88706797277994e-05	0.000101078178896971	0.00010592926580771	0.00015688556321148	0.00018738363952535	8.20281906787884e-05	0.000134979175294928	3.96136975025256e-05	1.11043326058005e-05	5.26322366158239e-05	0.000106126492087572	3.48386010775355e-06	2.0059687950003e-05	4.83819383861476e-05	5.78010378592837e-05	5.84708560577616e-05	5.0646148088949e-05	3.54032340493313e-05	0.000157379662436624	0.000118717218278751	0.000187369147705493	2.18356653025484e-05	0.000579547703217099	4.47765614951018e-05	0.000176438248733543	3.86594624138173e-06	1.71646944688604e-06	1.7682533468249e-06	1.26061158048445e-06	5.81179744903045e-06	8.34979325379148e-07
HERVL32-int	4.6710221422904e-05	6.3813215166089e-05	0.000104017154098276	0.00012254937831314	5.10780843229783e-05	0.000248727465407342	9.34505611882836e-05	0.000105009650779675	0.000147910548303949	0.000114536961717684	8.03855219123166e-05	5.67555348186054e-05	0.000276208308751989	9.82055897170355e-05	0	0	0.000472563980307693	5.7023923502261e-05	0.000265430364692147	2.22576867524218e-06	6.74440510616297e-05	2.65268710958449e-06	3.59651836345142e-06	7.20650977925509e-05	0	0	1.26172520980076e-05	0	0	9.89630417562355e-06	7.45147192433881e-05	0.000201023515941108	0	0.000268576193418429	1.25101036434056e-05	0.000212793828755051	0	0	0	0	5.59555681394577e-05	3.33620873541001e-05	0	0	0	0	0	0	0
HERVL40-int	0.000102112393534859	0.000107043960023124	9.46933722041341e-05	0.000105016816897403	0.00010714440333611	0.000138471957614756	0.000105905048768656	0.000104883574810054	9.15997715901438e-05	9.10220435295305e-05	8.72040510839477e-05	9.07868046442666e-05	0.000334360206592412	7.50928492138391e-05	2.619095361316e-05	0.000295225420825722	0.000127822998089129	0.000128668496137564	0.000210162700929482	0.000218160393922777	0.000154302787937263	0.000215240972285852	0.000198258334797554	0.000162822293863599	0.000145516462627186	9.31867517598541e-05	8.87151701624904e-05	4.2049153183382e-05	3.45204189273324e-05	0.00010785439398815	0.000154714128245661	9.11530020928232e-05	0.000317174289396029	0.00011231182028285	0.000233098721247988	0.000171346625355158	0.000287326337878724	8.77598289084266e-05	0.000134804806298933	0.000123033408123863	0.000166900585368916	0.000100868318271675	0.000115042151193458	0.000112071946622596	3.97685268397881e-05	9.18254940479838e-05	0.000113806001288869	6.67457706189651e-05	8.07172803904657e-05
HERVL66-int	2.97614801993872e-05	3.19461022501919e-05	9.59238632857555e-06	6.71021490236572e-06	1.49162153716273e-05	4.17901778363229e-05	7.22386382814323e-06	6.36903551660015e-05	1.74437214395482e-05	2.33357897027632e-05	5.03031404968795e-06	2.07177352113752e-05	4.98930782544342e-06	2.68863302566509e-06	2.58995940075258e-06	7.74412457772319e-06	2.53472641018033e-05	6.81241299483974e-06	0.000108686732210666	8.18982488535144e-05	1.13628063231852e-05	2.3239743285929e-06	3.15084893305915e-06	6.73440147146625e-05	0.00036828810926474	4.74659957496106e-05	0.000191598528286646	3.55203653226651e-05	6.03675261434136e-05	0.000117044794458223	0.000207363448799339	7.18829810926998e-06	2.27122896065278e-05	9.28796298647183e-05	4.38395611910144e-05	0.000513307400315782	0.0006121458692332	0.000400713610269812	0.000355984516186259	0.000403264105734092	0.000309610908786154	0.000215556210081514	0.00107363800702877	0.00019516581157721	8.54326150329085e-06	0.000849296676753048	0.00027920868679216	5.78532935745548e-05	9.97411994416335e-05
HERVL74-int	0.000104365179705251	4.71018567517401e-05	8.56235254910858e-05	0.000155089661689758	0.00013790025084661	0.000103724438953051	0.000170415731628223	0.000147392162507854	0.000118368401851997	0.000139114539272917	0.00011305574322853	0.000120865340744952	0.000415134875157068	4.37129501784969e-05	0.000222928263614729	0.00022342374278257	6.06039269697199e-05	0.000213555196070346	0.000238510882735989	0.000192084454097022	0.000205026712630673	0.000271157002676315	0.000220982903350074	0.000249574596551958	0.000290293449397856	0.000209517431642029	0.000178542177045053	0.000369433570237959	7.57761190240587e-05	0.000172745508812823	0.000199542066128329	0.000332278693935351	0.00017618581330007	9.86978368016109e-05	0.000178190602426667	0.000332162074373913	0.00029040930592794	0.000391894410814064	0.000229368129880355	0.000369261382126279	0.000176018045513933	0.00028768279778661	0.000428963845306695	5.69596304139924e-05	7.76205959651845e-05	0.000356323319185254	0.000292031825793373	0.000106048455022429	0.000156334116994844
HERVP71A-int	1.08333570228419e-06	2.32571450644223e-06	0	6.83916354633102e-06	1.08591834457056e-06	0	6.3108712666473e-06	5.49538860987444e-06	1.45134150122407e-06	5.43639500866377e-06	7.32425775494986e-06	6.03310375010586e-07	0	7.82942818039896e-07	7.54208585730116e-07	0	4.30572609984918e-06	6.61269100557402e-07	7.36048770390219e-06	5.67837200768785e-07	4.56628702231139e-05	2.57165934195763e-05	9.17542304702251e-07	6.12840616350189e-07	2.3570826779914e-06	3.18976739239022e-06	6.11592564204795e-05	6.59410910470657e-05	3.95534538621318e-05	4.16582282060882e-05	0.000192338139195651	7.32643396737519e-06	0.000117948374564639	7.21253151824704e-06	0.000346285623022665	0.000164350964640486	4.56209939898032e-05	9.88895958377537e-07	8.68736844737239e-05	2.16542087181538e-05	8.26468316233726e-06	0.000129797663257456	8.24930161838555e-07	0.000198516033788547	1.2439193398258e-06	1.28144694903691e-06	9.13560755664925e-07	1.79001035242642e-05	6.05106565152149e-06
HERVS71-int	0.00296938649184227	0.00363004020071675	0.00432896416747897	0.00195576899237009	0.00215127490404035	0.00289983962458113	0.00280315712472113	0.00309032615387933	0.00213762682764266	0.00235138425772861	0.00238221109590041	0.00217454519300518	0.00297496959400836	0.0022664005918189	0.00250658087481101	0.00191704644102746	0.00185966884200346	0.00213317712903005	0.0018401115101361	0.00235520143309781	0.0025227556887758	0.00256632204330277	0.00291647662438527	0.00211013855166699	0.000405099512571616	0.000248364082026038	2.14148507620702e-05	6.97706485160124e-05	0.000106394004339258	0.00027527883265792	0.000514978332842796	0.000988756611776528	0.0019849492784683	0.00162478307104026	0.00133531922324098	0.000550822475173974	0.000528330026747182	0.000182748810028036	0.000446283403426153	0.000339222395337573	0.000381552416110306	0.000542650342091806	0.000322579528000069	0.000591708565349989	5.51705632200966e-05	0.000661180446094535	0.000209345233003472	6.6159085609066e-05	0.00020844031877676
HSAT4	9.49065991188064e-05	0.000115639798875264	0.000109129144975068	9.48463095191408e-05	0.000125986752356861	0.000121430656255666	7.96929090625572e-05	5.77388868019515e-05	9.79368441054369e-05	0.000117456081847025	7.02344642485611e-05	4.42827026603209e-05	7.31020204863291e-05	0.00020299053818719	2.41077606872499e-05	5.20603511727888e-05	0.000101947840487875	0.000249729902868065	8.97522721159588e-05	9.61305692526427e-05	8.69638443266446e-05	0.000147417587820074	0.000123831913550296	0.000217655893400937	4.04617305867966e-05	2.51749948612395e-05	2.66752360469063e-05	4.59207362732357e-06	3.12172605469292e-05	2.24171165310145e-05	2.64769889597955e-05	6.19535560760987e-06	2.6099958318646e-05	6.83092231771806e-05	6.61217603220836e-05	6.16282249757721e-05	0.000361060368479852	7.49259419375024e-05	7.9511645734966e-05	0.000184379321536409	0.000310427785139062	0.000187670040270794	1.66022802222243e-05	9.57121161037331e-05	1.32536764701204e-05	1.51705828615835e-06	3.02828748621242e-05	1.99447335832441e-05	3.00872705134129e-05
HSAT5	0	0	1.18589509466685e-05	2.48872720435696e-05	0	1.47613400889817e-05	0	2.91628200323788e-05	1.84846811799991e-05	0	0	0	0	7.31263372430476e-05	0	0	1.56682576847473e-05	0	0	0.000212142463974683	0	0	7.79071268766549e-06	2.08141472751625e-05	1.00068159425429e-05	9.02794387689854e-06	0	1.0978349274632e-05	0.000149263281687025	0	9.49484882423236e-06	0	0	0	0	0	0	0	0	0	0	0.000243905671270278	7.00435701475271e-06	7.47631661767249e-05	0	0	0	0	1.0275736323788e-05
HSAT6	0	0	0	0	0	0	0	0	0	0	0	0	0	0	0	0	0	0	0	0	0	0	0	0	0	0	0	0	0	0	0	0	0	0	0	0	0	0	0	0	0	0	0	0	0	0	0	0	0
HSATI	7.61536620944869e-05	4.90462032069319e-05	0.000215995945491253	8.24164553374608e-05	9.16022523769138e-05	3.66626359460408e-05	2.95750712020746e-05	2.89725959177672e-05	5.10114131911667e-05	1.91077146091015e-05	4.11890090199988e-05	5.08920302430155e-05	0.00146050345706069	0.000627426175040699	0.000339311971587608	0	2.59434271749453e-05	0	0.000165571013238975	0.000303364787921649	9.30404598033412e-06	0.00019980523794141	0.000257996506465591	0	0.000149123147763937	1.49484268910011e-05	0.000437464756986875	1.8177898949466e-05	0	0	0.000581696458323518	4.41441934941709e-05	1.54976523703348e-05	7.60513135856667e-05	0	0	3.56328016779698e-05	0	0	0	0	0	0	0	1.748839494132e-05	0	0.000475222387094061	0	0.000612522566616163
HSATII	0	0	0	0	1.07101876940183e-06	8.57323269135072e-07	0	0	0	0	7.22376370811783e-07	0	0	0	2.23158091600452e-06	0	0	0	7.25949655629782e-07	1.12009213773522e-05	0	0.000128153650827802	0.000319448398071833	0.000139019361253311	9.29896728159262e-06	0.000173030082823104	0.000120640215494097	1.40274441973538e-05	3.25089601908675e-06	1.2450499262402e-05	0.000212860061956296	0	4.34878649105616e-06	3.55678521758452e-06	0	4.54748824723446e-05	0.000137484848640272	3.02351555886374e-05	0.000132482652513217	3.0392792611428e-05	0.000201559067235914	0.000135361969792889	1.9526676741961e-05	0.000618956151609516	0.000209791671167024	3.79159374534921e-06	0.000466731493745018	6.75025050508954e-05	0.000207687816692916
HSMAR1	0.000242835681079228	0.000345689290003707	0.000601031823613737	0.000446793996786522	0.000764738365425425	0.000491285825453599	0.00164912529278129	0.00160400313404443	0.0013778521981763	0.00196067199661108	0.000933703424211541	0.00106814233141525	0.000336562833599124	0.000392296256744434	0.000499043481760802	0.000447380120615128	0.000502483791582174	0.000266729552266201	0.000590697333760003	0.000209984310798759	0.000216166534400611	0.000197937238124581	0.000261764586760062	0.000226993728171223	0.00163026598471002	0.000780004340213143	0.00125464959961172	0.00136388094670577	0.000672993159202316	0.000880679074227367	0.000796216633166645	0.00169432619751844	0.00142837326961269	0.00158538844507618	0.00186886154856144	0.00285124263552291	0.00282238197620377	0.0019108362743139	0.00172216283027573	0.00198569065227957	0.0025703681450173	0.00140985233486354	0.0018436879123785	0.00134284117505649	0.000950561558044492	0.00114436546187023	0.00124674693072213	0.00165153653686767	0.00141005470869603
HSMAR2	0.00126343596663786	0.00124647583038529	0.00119517190986793	0.000815722366523756	0.000676350763556971	0.000709653899913119	0.000521635019062539	0.000457506465566676	0.000383516567297676	0.000394601425415359	0.000380120541479271	0.000380261765674468	0.000310543518587966	0.000463897866447171	0.000149862290695235	0.000292161364129066	0.000315437019357749	0.000217745285241093	0.000212474956263002	0.000240402423229842	0.000288170103419197	0.000307214664295955	0.000303547069755818	0.000252681417973626	9.81547297287072e-05	8.19936868373959e-05	0.000114460816170922	7.74396308885481e-05	0.000128221001730838	6.55480271665591e-05	0.000121590244364176	0.000465976363812818	0.000448832979430521	0.000320278053775792	0.000349080579283234	0.00016019368920284	0.000277104168360304	0.000217085028721464	0.000193098124321095	0.000272960972018528	0.000104484577194063	0.000176669248628682	0.000195722288306381	0.000174280468986139	6.45899562296742e-05	0.000317540457418743	0.000184343781707147	0.000123963405919585	0.000200651761124861
HUERS-P1-int	6.80505886183397e-05	4.89406844655338e-05	7.01865666939532e-05	3.06862475120404e-05	5.25238708882436e-05	6.82532824590354e-05	3.65589517114248e-05	3.36567250649989e-05	6.7919537047499e-05	3.71371952368468e-05	2.85249005665409e-05	3.03179345441727e-05	3.23993276882536e-05	1.22952930263854e-05	1.61079109191971e-05	5.87878765200251e-05	5.17752241887749e-05	7.47686544251304e-05	7.76756155194538e-05	0.000135899433669158	0.000102678590665109	7.09929369888038e-05	5.87888681793425e-05	6.12087478409874e-05	0.000179895344476569	9.55086325364e-05	0.000242637918582974	8.36550199959967e-05	6.00440523148425e-05	1.18945206342536e-05	7.44580500672883e-05	0.000156473352245939	5.95491359061533e-05	3.05816086917342e-05	0.000185445067217369	8.92241010753679e-05	9.34012055021981e-05	0.000113055272223151	2.79730579409295e-05	2.51118690522712e-05	6.56020112299995e-05	4.00984073845033e-05	6.73642323915884e-06	1.25705056533592e-05	2.65668441008048e-05	0.000403280467076058	1.09033478134259e-05	2.51338516911008e-05	9.12245934816392e-06
HUERS-P2-int	0.000174401501872218	9.50416908259328e-05	9.16673894369184e-05	0.000223831131400797	0.000119682592688136	9.25735594950434e-05	8.33607968012795e-05	0.000104630270000862	0.00011322803641485	0.000166621108972055	0.000232192077435901	0.000208443717234786	0.000367939098399183	0.000182276930374641	0.000339032950635752	0.0002178257717816	0.00019347546028004	0.000269412622853074	0.000262508210606717	0.000478163658982919	0.000265523484156908	8.54818329886234e-05	0.000317010839916277	0.000318742990840193	5.69184729459124e-05	7.50509903452388e-05	0.000186019806771582	0.000108877634707113	6.39475017061082e-05	1.71958382897042e-05	5.26216391501517e-05	1.16648973514321e-05	0.000150156687857642	0.000301443076495049	5.73081695883865e-05	0.00043191336091338	0.000140190825908064	0.000281658103220787	0.000393255086839783	0.000169144013285039	0.000318202393596317	0.000492745262900282	0.000135866577705762	5.0554276253448e-05	6.16163578746363e-06	0.000145993080055043	7.91916309630041e-06	9.1274292165093e-06	8.99201294095038e-05
HUERS-P3-int	8.07949067160913e-05	7.47258350384486e-05	0.000121851794475844	3.98701624724769e-05	7.48752539090062e-05	6.6459352741809e-05	4.40732841807937e-05	5.28416139543141e-05	4.83338919008895e-05	4.07994953490922e-05	3.81338278747872e-05	5.77290970764574e-05	0.000119261609869619	8.63021689453025e-05	0.000266031532463149	4.12533533855296e-05	7.90537955090059e-05	1.83001245245234e-05	4.2810675476481e-05	4.42135852245738e-05	4.74929722722766e-05	3.01562441638827e-05	4.38985396024254e-05	6.84145226883666e-05	5.14104698245204e-05	1.09719607119716e-05	3.92559730840896e-05	2.66847066322139e-05	5.77196565422978e-05	5.92121265227468e-06	6.2942213654186e-06	0.000145314888946713	4.70514897348034e-05	7.78107073977053e-05	0.000229044547277162	0.000134994088996138	1.03031052231377e-05	3.15415708311505e-05	3.66394428490419e-05	7.03178007305176e-05	7.15407296629553e-05	9.48166152381814e-06	4.72063929567492e-05	0.000135166856339341	2.62559984115676e-05	2.28406275281314e-05	9.55577910151106e-05	5.08706924919299e-05	3.51947069698698e-05
HUERS-P3b-int	9.10394049159916e-05	6.28213455514241e-05	8.19735348073517e-05	7.94988029079359e-05	4.6352477629909e-05	5.10179707728375e-05	4.44289680790131e-05	5.3603123016031e-05	4.5010970415645e-05	5.34809156932947e-05	4.29874912998046e-05	3.90308794817383e-05	0.00010513912601246	5.69183565455173e-05	9.7586335766919e-05	0.000156422778165101	8.28696564175334e-05	7.0124723720685e-05	0.000114382167435258	9.50590285617163e-05	6.48824528202799e-05	0.000185961425798383	7.03752169631496e-05	4.00561703719183e-05	2.04368509618816e-05	5.81496923013821e-05	0.000135252391923565	0.000123315537201603	0.000248414772978289	5.64101775643493e-05	0.000144688662590179	0.000179400451715779	0.000219824037433687	0.000419709663709591	0.00025650012374165	8.38228644237691e-05	0.000128469975067808	0.000150376945181728	0.000191350516723477	0.000231633214794216	7.06559021087685e-05	0.000151141057281074	0.000262440811036053	9.34281537546311e-05	0.00013689007879915	8.88852667156911e-05	6.51954101674078e-05	6.81199255761998e-05	4.76222248674538e-05
HY1	0.000562976330672679	0.000470012076480221	0.000421148347261136	0.000319681266118115	0.000376212300426959	0.000133843721098062	0.000256426986584457	0.000180690092520989	0.000186226581471805	0.000174390599514307	0.000187960102067266	0.000263203565304087	0.000195749279030045	0	4.83875388799759e-06	0.00053532143293527	0.000122335391090782	0.000466673323674913	0.000231390078191238	0.000109291693900956	0.000101898412632537	5.64436715079908e-05	1.76599477052453e-05	3.5386052003041e-05	0.000400740053201163	0.000115965483238084	0.000440564374947218	0.000348399324418189	0.000190321449808724	0.000186275935074373	0.000451980370599878	0.00100722830097864	0.00250353406961198	0.0011336940560876	0.000767852940690002	0.00126912290330322	0.00162605151220849	0.00114834197059875	0.00101166585482823	0.00121827653327037	0.000563977069877871	0.000327635039486261	0.00055571042396204	0.000842228276753874	0.00051873749202576	0.000156205490046678	0.000357527400594492	0.000236437700523413	0.000691025268648745
HY3	0.00268323137368747	0.00299621892425857	0.00299206250843364	0.00283852526764215	0.00282347217641826	0.0025560246720898	0.00310313574549113	0.00383820341071307	0.00351379308145145	0.00394058390378593	0.00285869538958999	0.00285402946226469	0.00325323902858204	0.0028123157766702	0.00357229752837571	0.00370605187635967	0.00189174355456396	0.00275561915376975	0.00217298732431916	0.00243959389866152	0.00182555360499346	0.00205751124857387	0.00207333482816904	0.00153947955652699	0.000961484388949403	0.000904874559090061	0.000831273409192603	0.000349081152050512	0.000993082317675772	0.000970601072553685	0.000695705512927625	0.00122244771324833	0.00160451019086116	0.0042649642504135	0.00307207056578579	0.00107373647711135	0.00102641725771876	0.00108536253126105	0.000844092657093428	0.000835887243098822	0.000220488602346096	0.00051203955566213	0.00106033699509044	0.00079398670405529	0.00146017474311063	0.000398620029911833	0.0012761361414864	0.000642721128611283	0.000944704791057928
HY4	0.000115929001339988	0.000497754776410099	0.000448379217736092	0.000188194311970164	4.64821491463461e-05	0.000130227221224976	0.000180088960909669	0.000308735629123716	0.000201902643502893	0.000145438722945078	9.40532710550615e-05	0.000142034063934416	0.000513076110470625	5.02701676739557e-05	3.22834917971902e-05	9.65294599632331e-05	2.63291833993615e-05	0	7.87654267360978e-05	0.000267365616833354	7.08179179606092e-05	2.89680240362875e-05	0.000196374517791752	0	0.000176563892661734	0.000227560455192218	0.000252603323625464	0.000193705979410327	0	0.000594385997906585	0.00110091510198478	0.00125441622046477	0.000943685339874038	0.000540274913857642	0.00225412345034309	0.000493401780127681	3.61626304838547e-05	0.0011640518512069	1.56242908249624e-05	0.000196074307617399	9.6481447076101e-05	0.00059202415370964	0.000370762252614087	0.000925117088346276	5.32452965445323e-05	0.001892381773878	0.000586567132483503	0.000405637559224547	0.000181308821478386
HY5	0	0.000233570090779965	0.000561068646939155	0	0	0	0	0	0	0.000136493459555338	0	0.000121180186707682	0	0	0	0	0	0.00013282170569031	0	0	0	0	0	0	0	0	0	0	0	0	0	0	0	0	0	0	0	0	0	0	0	0	0	0	0	0	0	0	0
Harlequin-int	0.000303027260329144	0.000307222461862452	0.000395972283654294	0.000301933115370506	0.000280902899739642	0.000256335409874887	0.000267243332700787	0.000271513125507789	0.000245030473633406	0.000340787152579569	0.000248827077813763	0.000234510611507066	0.000181904410591142	0.000132049479299541	9.78086143150278e-05	0.000302175784872085	0.000533985377208868	0.000362409785913201	0.000423194466658197	0.000247161592762187	0.000349451650133394	0.000439519300953496	0.000286399638620535	0.000247938141813485	0.000541842116823124	0.000332982490447858	0.000427062009209792	0.000279609087748461	0.000308463730134115	0.000396210550900823	0.000274608986975749	0.000873229215247764	0.000497294568475841	0.000914825358735754	0.00116628173197951	0.000640979336385648	0.000657949726074917	0.000577096911243094	0.000340672333710807	0.000534006015756204	0.000644994794536414	0.000390799896729397	0.000436171341551	0.000510479856205778	0.000308903270022546	0.000551585709585056	0.00037873870682635	0.000293074440989078	0.000304289648190065
Helitron1Na_Mam	9.62130578798259e-05	0.000135052596102521	6.20206263165562e-05	0.000250301715685244	0.000166919585439773	0.000160337856359125	0.000136527230760945	0.000164249507551707	0.000210695935623977	0.000204268454997785	0.000150110988144786	0.0001731082212194	0.000114146937746313	6.95346073334761e-05	0.000123660307825422	0.000412118625159198	9.03471441183662e-05	8.58340174650837e-05	0.00037713380639615	0.000137714542499017	0.000119808491247816	0.000171064217719024	0.000147306384066235	9.00147355918502e-05	0.000140899833152143	9.44297241997214e-05	0.000153933890278263	0.000101580747046114	7.50601661557472e-06	5.17446811023131e-05	0.000122231897967662	0.000825855743433293	0.000271105477883866	0.000277164663673031	0.00030525330026778	0.000281968488604112	0.000337640441310214	0.000229697954902436	4.98733900158255e-06	0.000108106095230651	1.28322006558688e-05	6.54149723627755e-05	0.000138073672638398	0	6.79844857171017e-05	0.000739749959236796	6.24115609396191e-06	0.000136674606381737	0.000227364242251828
Helitron1Nb_Mam	0.000172644444116523	0.000212342736122908	0.000185482732977101	0.000110288995133539	6.85013427090189e-05	3.75177137162932e-05	8.3810344554632e-05	8.89449597290632e-05	4.09578219166993e-05	6.31723980121038e-05	4.37707953546845e-05	8.81336555497069e-05	0.000149537054713297	0.000122173275090582	2.50403148651469e-06	0.000131025917247327	0.000153164436162291	8.12322097186489e-05	0.000166174284600679	3.39347504432516e-05	4.61404391747052e-05	3.37030662968549e-05	8.83430539972258e-05	4.47629329988979e-05	1.95642470587071e-05	1.41203695924001e-05	7.12468470860418e-06	4.29273684534459e-06	0.000127672766713456	8.38233790734372e-06	7.42532167070722e-06	0.000187644860170613	0.000131752540111	8.38115904049321e-05	0.000392062008498993	9.8761638996831e-06	0.000726472302851519	0.000101779569430767	2.42375988483213e-06	7.74239484126653e-05	0.000895522054502029	0.000134226712471087	5.20378203477688e-05	2.6576159550942e-06	4.12990948729793e-05	0.00013188962662496	2.42647452210013e-05	0	0
Helitron2Na_Mam	0.000614479994451334	0.000510806814108145	0.000363344062581143	0.000533344683297758	0.000560370921991291	0.00039666285029295	0.000409694779688064	0.000530249232289914	0.000414703277869724	0.000501372110953981	0.000449799701552012	0.000432258086738594	0.000628923624598273	2.33733593416234e-05	0.000238021530273909	0.000163498141027207	0.000438084494404663	0.000214330942257906	0.000254263875171301	0.000256698161154127	0.000254009334331674	0.000291503831288646	0.000223045776555894	0.000423404633616758	0.00115099478056342	0.00138756148717556	0.000956371616036086	0.000661698651885707	0.000431084879988326	0.000936761761146007	0.000891808527942313	0.0013033783488376	0.00167359832239563	0.00149184091502358	0.00291961153372546	0.00148429043272872	0.00126465233833133	0.00167008601420383	0.00123601812066364	0.00177595528179797	0.00168543620668708	0.0015835271778488	0.0020721707020555	0.00113337869304909	0.00110343970298086	0.000677665486918832	0.00292207763141886	0.00224976625555272	0.00276126885125762
Helitron3Na_Mam	0.000162578183649256	0.000137849917203654	0.000170851645394294	0.00031049723699625	0.000305389627847063	0.000203896557506773	0.000334264966429742	0.000302333379822945	0.000307490105683923	0.000301658753015758	0.000301115748236322	0.000206187500827718	0.000307822489913159	0.000325833875844422	0.000379504227057117	0.000264488044042312	0.000142731040731684	0.000200977538187061	0.000212566256259532	0.00025493301894484	0.000227004919785187	0.000260304653031582	0.000325150680304262	0.000326146138959052	0.000108497549803703	0.000103247782879052	0.000161022495211031	0.000107617311418232	0.000130245286506103	0.000135318766548611	0.000109997753544693	0.000452731767790386	0.000497672288748049	0.000227394513820728	0.0002857691357974	0.000139739280275301	0.000286599556181485	0.000167112005121399	0.000323147385201558	0.000174352953434287	0.00016771003133011	9.52615496175777e-05	0.00013420204790535	8.68149681056918e-05	1.88245982346438e-05	8.72663157572874e-05	8.75595008767546e-05	6.24103659560157e-05	0.000126675376223559
Kanga1	0.000289332937988708	0.000337344615881717	0.000381593313908763	0.000233945728690737	0.000136677364223209	0.000112075209194948	0.000143147585003893	0.000102274114811524	7.90830735943737e-05	8.34442811868359e-05	6.40802279618197e-05	8.24169186393366e-05	0.000149416717293125	0.000158631543028156	0.000404019634833596	7.78823302821971e-05	0.000100078271918309	0.000133979309039292	0.000106198899892002	6.18824874781667e-05	0.000115798928223319	0.000273194004047266	0.000173227477549777	0.000145802446620436	0.000497465637601834	0.000239905755423666	0.000419964996591533	6.35069862558076e-05	0.000251277587132463	0.000310021926251154	0.000135596858294342	0.000358249040209402	7.44468680551194e-05	9.41005631582378e-05	8.81785190782402e-05	9.13178217699089e-05	0.0012669256245004	0.000517595573699143	0.000389947460611571	0.000360498657427575	0.000343665044568722	0.000195962901940342	0.000445702858319506	0.000567637994844895	4.58235819880263e-05	0.000438622662991593	0.000169671296421848	0.000530110050062853	0.00082290776349066
Kanga11a	0.000202876980706718	0.000150490795306514	0.000131841299953182	8.03273268339193e-05	8.9280278256022e-05	0.00010190606451518	6.51240276985323e-05	5.43846541968234e-05	6.2976581084356e-05	9.00129253616627e-05	5.68719869022162e-05	9.73668824324989e-05	1.88027921979242e-05	0.000138277856715193	1.03347169600329e-05	0.000104721364251579	0.000206968970204693	5.23535551975174e-05	0.000192752333300282	2.68009470340499e-05	7.55683578075064e-05	0.000100976548827509	0.000162049871863415	5.31847352739704e-05	0.000165081061763036	0.000101986553210379	8.65820403648231e-05	6.88999017154345e-05	1.17096673423883e-05	8.45676255559324e-05	0.000119178964783746	0.000280460609187806	0.000198040856279573	0.000140011115037682	0.00024296254757117	0.000124548148116545	0.000155639905870214	6.62472544287806e-05	0.000200068349968611	9.89072617883976e-05	3.31738691448992e-05	3.72562796517452e-05	9.922220630565e-05	5.84991764036645e-05	8.52254571311049e-05	0.000212662901473418	3.75548303780619e-05	4.80941752507926e-05	7.3703219210477e-05
Kanga1a	8.45487961567662e-05	0.0001361325681246	0.000128987210929908	0.000113106633910928	0.000113000477524377	5.65337541068082e-05	0.000102154606785451	9.20319806975952e-05	8.58962358872451e-05	8.75083176590547e-05	6.66890884995339e-05	5.25785637386485e-05	0.000222059728112992	0.000101841119955222	2.64879506214527e-05	0.000178934384368997	4.00047431056204e-05	0.000110958623887601	9.66988005828137e-05	0.000127041440640695	9.6410705368119e-05	0.00011619752969915	0.00011696213706652	8.44980191173679e-05	0.000349520609952478	6.77683577543832e-05	0.000219119039378487	0.000154727283858369	0.000100039859681469	0.000151066373681034	0.000161455581804084	5.03720291169932e-05	0.00021220861943167	0.000229851281981912	0.000410991688689518	0.000276655391923577	0.000682426221493044	0.000181368907327372	0.0001785222085497	0.000450666652386569	0.000136821605255056	0.000125933582333857	0.000423845328217431	0.0002509308590743	0.000334931263268072	0.000331701037416602	0.000281629992145064	0.000634133554934856	0.000429751725945073
Kanga1b	0.000878168922771245	0.000545378982439058	0.000695473529713184	0.000248911291400272	0.000223209407761024	0.000342247736319418	0.000316685651609051	0.000298302338503435	0.000207984892338886	0.000188864019255575	0.000256570054559069	0.000284698628449928	0.000382769375973054	0.00115826496867895	0.00019869632788863	0.000434159659938369	0.000341905876222413	0.000191441111161836	0.000198173927602617	0.00038138956172542	0.000143691922602722	0.000409480386799415	0.000265633640226235	0.000342422131517047	0.000139889672679244	0.000113892849859928	1.86378395200491e-05	6.36343849053941e-05	0.000114509465984002	1.46185340226331e-05	5.50354930040229e-05	0.00125747590770131	0.00125417375847625	0.000501136392544246	0.000461989073123523	0.00066957210071183	0.000790006168978478	0.000944760045626954	0.000266298549884087	0.000660657713563423	0.000417630039405384	0.000110883396558271	3.82115049211079e-05	2.78087925025789e-05	1.08036486391644e-05	0.000890366578853112	9.78579550011327e-05	0.000185948822675365	1.05109045415613e-05
Kanga1c	0.000115317351852219	0.000111194131945634	0.000138591777265403	6.69835466611641e-05	0.000101877928670829	7.68458418076796e-05	3.66880308697146e-05	7.06419812380856e-05	4.45141544787333e-05	8.09178894514662e-05	4.75713759886494e-05	7.29281488080454e-05	0.000124512231871544	0.000207647627083378	7.89221774164103e-05	6.50984161405569e-05	0.000106536686617257	0.000125270012819859	0.000134124327806224	6.55667124096763e-05	0.00013611267214989	0.000101341546526819	0.000162230223314833	5.41780305591219e-05	0.000261534824447261	0.000186075453784181	0.000296181797737824	0.000116636787631711	0.000237871686150083	0.00018448092470594	0.000106928241805366	0.000224709355535495	0.000385824236680789	0.000527014228177884	6.62189296012353e-05	0.000148930125570373	9.60265058193921e-05	0.000114185292577251	0.000156735666219172	7.96387497167336e-05	0.000223664501405677	8.25382187100232e-05	0.000187528517867047	0.000184855966078764	8.75258667527757e-05	0.000152589327883404	9.72453939044605e-05	0.000157675532663513	7.42369927258628e-05
Kanga1d	0.000110079314977861	0.000166964673831256	0.000126492235770988	0.000133807812039027	8.87531395109331e-05	0.000101766631515246	8.36421913252363e-05	0.000107733706490281	7.37364594911946e-05	6.45467387595051e-05	8.08943993323233e-05	4.53110933293287e-05	6.09785715730294e-05	2.42126827138836e-05	1.33280400674455e-05	9.96289774167815e-06	0.000107339676366374	8.03388757249999e-05	0.000138200733451267	6.64790096966711e-05	0.000152031046728406	4.93319874831154e-05	0.000152010011288971	0.000189522338745202	5.46699839033029e-05	1.64407123192788e-05	7.11039006814489e-05	3.14169100309146e-05	1.21349152317157e-05	2.50965599076543e-05	7.4104238460429e-05	0.000208075975704311	0.000104703564962933	6.3728331181653e-05	6.69750673175514e-05	0.000147845232264535	4.85209351252306e-05	2.62129970511374e-05	0.000187061365233133	8.27877948808153e-05	7.80038812383616e-05	0.000136307536087165	0.000118444628541822	0.000167977976305049	3.29729874113389e-05	0.0002094677567837	2.82520718079356e-05	1.39554132810072e-05	0.000101585164410906
Kanga2_a	9.89010269478123e-05	7.78512477245164e-05	9.35048962764418e-05	0.000118927264896482	9.32620306692547e-05	0.000111099084498603	9.76827795469574e-05	8.50087223058788e-05	6.91930871695467e-05	9.32869797660359e-05	8.27149606434221e-05	8.52689777951611e-05	0.000138044502559217	6.30058656473075e-05	0.000112716559053043	0.00011132627642517	0.000167632175961242	0.000114030856623206	0.000128419292878323	0.000198910439765423	0.000115461660330834	0.000127684453522409	7.13555756803297e-05	8.86880877104515e-05	0.00016099046944807	0.000101381998675518	0.000204616393633198	8.48128512253034e-05	0.00015677194408311	0.000153660887311327	0.000164853219647268	0.000538620939600788	0.000463663110127721	0.000425556409840661	0.000823385551460731	0.000172495623409304	0.000187962346599603	0.000146453142013056	0.000149584944612601	0.000163895087410933	0.000124481148013276	3.74122961614823e-05	0.000251034651567484	0.000118547391003872	9.92608989614909e-05	0.000435885671639508	5.18944242362077e-05	6.12363151259217e-05	9.57528477452199e-05
L1HS	1.44183569372596e-05	2.99861586169007e-05	4.76334208731821e-05	3.95791665280979e-05	4.43518148823139e-05	5.40129671054351e-05	5.03373491953947e-05	5.33688730830955e-05	3.06041492883425e-05	3.00156859777218e-05	3.24730859933207e-05	3.43265083353157e-05	1.38985466629067e-05	2.54647569906711e-05	0.000176918526795254	2.71063740837723e-05	2.7220288627183e-05	2.96482953869142e-05	2.88989007963138e-05	2.73958366903957e-05	2.34507344442778e-05	2.28553885932872e-05	2.74764950137454e-05	2.17674797804397e-05	3.42139315036386e-05	5.62506582633425e-05	2.82037695560796e-05	2.64578039242964e-05	4.7981514202672e-05	2.71968967770474e-05	2.78125548947639e-05	4.40532395327455e-05	2.38404398952404e-05	3.97471817434083e-05	5.72116840171334e-05	2.7589738012272e-05	1.60228056399505e-05	4.32682250668084e-05	2.5383429337681e-05	3.0067092525308e-05	3.2686464395521e-05	2.08858319960993e-05	1.43415536891854e-05	5.32014442550898e-05	2.30743681304443e-05	0.00021372126810612	6.54294576690834e-05	3.05678421693071e-05	2.56705264337385e-05
[truncated: 867 more rows]
[truncated: 72 more columns]
