# Supplementary material for: Unique molecular events during reprogramming of human somatic cells to induced pluripotent stem cells (iPSCs) at naïve state
Source: eLife. 2018 Jan 30;7:e29518. doi: 10.7554/eLife.29518 (PMC5807049; doi:10.7554/eLife.29518)
Supplement: Source data 1. — The Source Data files include the source R code for Figures 2–6. The R scripts use the data in the ‘Expression Data’ folder with the relative path. The ‘Expression Data’ folder contains the non-redundant related gene expression, methylation and histone modification tables for the main figures and figure supplements. [file elife-29518-data1.zip › Source Data/Expression data/Epiblast_specific_genes.txt]

A4GALT
ABCB8
ABR
ACADS
ACOT11
ACSL4
ADCK2
AHNAK
AIM1L
ALDH2
AMOT
ANGPT2
ANKRD55
ANXA2
ANXA2P1
ANXA2P3
AP1S1
ARFGEF2
ARHGAP21
ARRB1
ASRGL1
ATAD3C
ATF6
ATG3
ATG5
ATP11A
B4GALT1
BARD1
BBS5
BCAT1
BMI1
BRDT
BTK
BTLA
C17orf51
C6orf211
C7orf31
CAPN2
CBFA2T2
CCDC101
CCDC109B
CCDC53
CD320
CD53
CD81
CDA
CDC25B
CENPA
CEPT1
CFLAR
CHI3L2
CHN2
CHST12
CITED4
CLDN19
CLEC4D
CNKSR3
CNTROB
CORO1C
CPA4
CPPED1
CTH
CTSB
DNAJC15
DNMT3L
DPPA3
DRG2
DSCR8
DYSF
EFHD1
EFR3B
EGLN3
ERBB2IP
ESRRA
EXPH5
FAM151A
FAM43B
FAM73A
FBP1
FBXO25
FEZ2
FILIP1
FOLR3
FOXR1
FUCA1
GAS7
GATA6
GDPD3
GGT5
GINS3
GLIPR2
GOSR1
GOT1
GPD1L
GPD2
GPR160
GPX2
GRHL1
GTF3A
GTSF1
GYPC
HAVCR1
HHLA2
HIC2
HIST1H1E
HORMAD1
HOXB7
HPGD
HUS1
IER5
IL6R
IL6ST
ITGAM
KLF5
KRT8
KRT80
LAMA1
LAMB1
LAMC1
LCP1
LIM2
LMBR1L
LOC729080
LPIN1
LRPAP1
LRRC25
LYRM1
MAN1A2
MFAP3L
MGLL
MGST2
MICAL2
MKI67
MPP7
MRGPRX3
MS4A15
MTFR1
MX1
MYBL2
MYO5B
NACA2
NACAP1
NBAS
NCOA4
NEFH
NFKB2
NLRP12
NLRP2
NLRP7
OR6W1P
OSBPL11
PAAF1
PACSIN2
PARD3B
PFKL
PGM2
PIGP
PLEC
PLXND1
PPP1R2
PPP2R5A
PQLC1
PQLC3
PRR13
PSME4
PTTG3P
PYGB
PYGL
RAB15
RAB6A
RAD51
RAP1A
RAP1GDS1
RBM23
RBMS1
REEP1
REEP5
RHOC
RHOU
RHPN2
RIN2
RNF125
RPL13P5
RPP38
S100A14
S100A6
SCARA5
SCN2B
SEPHS2
SERPINB1
SERPINB6
SH3BP4
SHISA5
SHPK
SIGLEC11
SLC25A16
SLC25A44
SLC35A1
SLC6A19
SLC7A7
SLK
SMPDL3A
SNX6
SNX8
SOAT1
SPHK1
ST6GAL1
ST6GALNAC1
ST6GALNAC3
STS
SUN3
SUSD2
SYCP3
TAF13
TAGLN2
TAOK3
TBX3
TDRD6
TFCP2L1
THSD1
TMBIM1
TMC7
TMEM104
TPCN2
TRIM60
TSPAN13
TSPAN18
TSSC4
TTLL4
UACA
UBASH3B
UCA1
UGCG
VPS37C
WDR66
YPEL2
ZBTB10
ZBTB33
ZNF468
ZNF593
ZNF600
ZNF823
