# Supplementary material for: Unique molecular events during reprogramming of human somatic cells to induced pluripotent stem cells (iPSCs) at naïve state
Source: eLife. 2018 Jan 30;7:e29518. doi: 10.7554/eLife.29518 (PMC5807049; doi:10.7554/eLife.29518)
Supplement: Source data 1. — The Source Data files include the source R code for Figures 2–6. The R scripts use the data in the ‘Expression Data’ folder with the relative path. The ‘Expression Data’ folder contains the non-redundant related gene expression, methylation and histone modification tables for the main figures and figure supplements. [file elife-29518-data1.zip › Source Data/Expression data/fpkm_expression_names.txt]

(A)n
(AAATG)n
(AACTG)n
(AAGTG)n
(AATAG)n
(AATTG)n
(ACATG)n
(ACCG)n
(ACCTG)n
(ACGTG)n
(ACTAG)n
(ACTG)n
(ACTTG)n
(AGATG)n
(AGCTG)n
(AGGGGG)n
(AGGTG)n
(AGTAG)n
(AGTTG)n
(ATAAG)n
(ATAGG)n
(ATATG)n
(ATCG)n
(ATCTG)n
(ATG)n
(ATGGTG)n
(ATGTG)n
(ATTAG)n
(ATTCG)n
(ATTG)n
(ATTTG)n
(C)n
(CA)n
(CAA)n
(CAAA)n
(CAAAA)n
(CAAAAA)n
(CAAAC)n
(CAAAG)n
(CAAAT)n
(CAACC)n
(CAACG)n
(CAACT)n
(CAAG)n
(CAAGA)n
(CAAGC)n
(CAAGG)n
(CAAGT)n
(CAAT)n
(CAATA)n
(CAATC)n
(CAATG)n
(CAATT)n
(CACAA)n
(CACAC)n
(CACAG)n
(CACAT)n
(CACCAT)n
(CACCC)n
(CACCG)n
(CACCT)n
(CACG)n
(CACGA)n
(CACGC)n
(CACGT)n
(CACTA)n
(CACTC)n
(CACTG)n
(CACTT)n
(CAG)n
(CAGA)n
(CAGAA)n
(CAGAC)n
(CAGAG)n
(CAGAGA)n
(CAGAT)n
(CAGC)n
(CAGCC)n
(CAGCG)n
(CAGCT)n
(CAGG)n
(CAGGA)n
(CAGGC)n
(CAGGG)n
(CAGGT)n
(CAGT)n
(CAGTA)n
(CAGTC)n
(CAGTG)n
(CAGTT)n
(CAT)n
(CATA)n
(CATAA)n
(CATAC)n
(CATAG)n
(CATAT)n
(CATATA)n
(CATCC)n
(CATCG)n
(CATCT)n
(CATG)n
(CATGC)n
(CATGT)n
(CATTA)n
(CATTC)n
(CATTG)n
(CATTT)n
(CCA)n
(CCAA)n
(CCCA)n
(CCCCAA)n
(CCCCAG)n
(CCCCCA)n
(CCCCCG)n
(CCCCCT)n
(CCCCG)n
(CCCG)n
(CCCGA)n
(CCCGAA)n
(CCCGG)n
(CCCTA)n
(CCCTAA)n
(CCCTAG)n
(CCCTG)n
(CCG)n
(CCGAA)n
(CCGAG)n
(CCGCG)n
(CCGG)n
(CCGGA)n
(CCGGG)n
(CCGTA)n
(CCTA)n
(CCTAA)n
(CCTAG)n
(CCTAT)n
(CCTCG)n
(CCTG)n
(CCTTG)n
(CG)n
(CGA)n
(CGAA)n
(CGAAA)n
(CGAAT)n
(CGAG)n
(CGAGA)n
(CGAGG)n
(CGAT)n
(CGATA)n
(CGATG)n
(CGCGG)n
(CGCTG)n
(CGG)n
(CGGA)n
(CGGAA)n
(CGGAG)n
(CGGG)n
(CGGGA)n
(CGGGG)n
(CGGGGG)n
(CGGT)n
(CGGTG)n
(CGTAA)n
(CGTG)n
(CGTTG)n
(CTA)n
(CTAA)n
(CTAAA)n
(CTAAG)n
(CTAAT)n
(CTACT)n
(CTAG)n
(CTAGG)n
(CTAGGG)n
(CTAGT)n
(CTATA)n
(CTATG)n
(CTATT)n
(CTCA)n
(CTCCG)n
(CTCG)n
(CTCGG)n
(CTCTG)n
(CTG)n
(CTGGGG)n
(CTGTG)n
(CTTA)n
(CTTAA)n
(CTTAG)n
(CTTAT)n
(CTTCG)n
(CTTG)n
(CTTTA)n
(CTTTG)n
(G)n
(GA)n
(GAA)n
(GAAA)n
(GAAAA)n
(GAATG)n
(GACTG)n
(GAGAA)n
(GAGTG)n
(GATTG)n
(GCATG)n
(GCCTAA)n
(GCCTG)n
(GCGTG)n
(GCTG)n
(GCTTG)n
(GGA)n
(GGAA)n
(GGAAA)n
(GGAGA)n
(GGAGAA)n
(GGATG)n
(GGCTG)n
(GGGA)n
(GGGAA)n
(GGGAGA)n
(GGGGA)n
(GGGTG)n
(GGTTG)n
(GTATG)n
(GTCTG)n
(GTGTG)n
(GTTTG)n
(T)n
(TA)n
(TAA)n
(TAAA)n
(TAAAA)n
(TAAAAA)n
(TAAAG)n
(TAAG)n
(TAATG)n
(TACGG)n
(TACTG)n
(TAG)n
(TAGA)n
(TAGG)n
(TAGGG)n
(TAGTG)n
(TATAA)n
(TATAG)n
(TATATG)n
(TATG)n
(TATTG)n
(TC)n
(TCC)n
(TCCA)n
(TCCC)n
(TCCCC)n
(TCCCG)n
(TCCG)n
(TCCGG)n
(TCCTG)n
(TCG)n
(TCGGG)n
(TCTA)n
(TCTCC)n
(TCTCCC)n
(TCTCG)n
(TCTCTG)n
(TCTG)n
(TCTTG)n
(TG)n
(TGAA)n
(TGAG)n
(TGG)n
(TGGA)n
(TGGG)n
(TGGGGG)n
(TTA)n
(TTAA)n
(TTAAA)n
(TTAAG)n
(TTACG)n
(TTAG)n
(TTAGG)n
(TTAGGC)n
(TTAGGG)n
(TTATA)n
(TTATG)n
(TTC)n
(TTCA)n
(TTCC)n
(TTCCC)n
(TTCCG)n
(TTCG)n
(TTCGG)n
(TTCGGG)n
(TTCTC)n
(TTCTCC)n
(TTCTG)n
(TTG)n
(TTGG)n
(TTGGGG)n
(TTGTG)n
(TTTA)n
(TTTAA)n
(TTTAG)n
(TTTC)n
(TTTCC)n
(TTTCG)n
(TTTG)n
(TTTTA)n
(TTTTC)n
(TTTTG)n
(TTTTTA)n
(TTTTTG)n
5S
7SK
7SLRNA
A_rich
ACRO1
ALINE
ALR/Alpha
AT_rich
AluJb
AluJo
AluJr
AluJr4
AluSc
AluSc5
AluSc8
AluSg
AluSg4
AluSg7
AluSp
AluSq
AluSq10
AluSq2
AluSq4
AluSx
AluSx1
AluSx3
AluSx4
AluSz
AluSz6
AluY
AluYa5
AluYa8
AluYb8
AluYb9
AluYc
AluYc3
AluYc5
AluYd8
AluYf4
AluYf5
AluYg6
AluYh9
AluYk11
AluYk12
AluYk4
AmnSINE1
AmnSINE2
Arthur1
Arthur1A
Arthur1B
Arthur1C
BC200
BLACKJACK
BSR/Beta
C_rich
CER
CR1_Mam
CT_rich
Charlie1
Charlie10
Charlie10a
Charlie10b
Charlie11
Charlie12
Charlie13a
Charlie13b
Charlie14a
Charlie15a
Charlie16a
Charlie17a
Charlie18a
Charlie19a
Charlie1a
Charlie1b
Charlie1b_Mars
Charlie20a
Charlie21a
Charlie22a
Charlie23a
Charlie24
Charlie25
Charlie26a
Charlie2a
Charlie2b
Charlie3
Charlie4
Charlie4a
Charlie4z
Charlie5
Charlie6
Charlie7
Charlie7a
Charlie8
Charlie9
CheshMITE
Cheshire
Cheshire_Mars_
D20S16
DNA1_Mam
ERV3_16A3_I_int
ERV3_16A3_LTR
ERVL_B4_int
ERVL_E_int
ERVL_int
Eulor1
Eulor10
Eulor11
Eulor12
Eulor2A
Eulor2B
Eulor2C
Eulor3
Eulor4
Eulor5A
Eulor5B
Eulor6A
Eulor6B
Eulor6C
Eulor6D
Eulor6E
Eulor7
Eulor8
Eulor9A
Eulor9B
Eulor9C
FAM
FLAM_A
FLAM_C
FRAM
FordPrefect
FordPrefect_a
G_rich
GA_rich
GC_rich
GSAT
GSATII
GSATX
HAL1
HAL1_2a_MD
HAL1_3A_ME
HAL1N1_MD
HAL1b
HERV_Fc1_int
HERV_Fc1_LTR1
HERV_Fc1_LTR2
HERV_Fc1_LTR3
HERV_Fc2_int
HERV_Fc2_LTR
HERV15_int
HERV16_int
HERV17_int
HERV1_I_int
HERV1_LTRa
HERV1_LTRb
HERV1_LTRc
HERV1_LTRd
HERV1_LTRe
HERV3_int
HERV30_int
HERV35I_int
HERV4_I_int
HERV9_int
HERVE_int
HERVE_a_int
HERVFH19_int
HERVFH21_int
HERVH_int
HERVH48_int
HERVI_int
HERVIP10F_int
HERVIP10FH_int
HERVK_int
HERVK11_int
HERVK11D_int
HERVK13_int
HERVK14_int
HERVK14C_int
HERVK22_int
HERVK3_int
HERVK9_int
HERVKC4_int
HERVL_int
HERVL18_int
HERVL32_int
HERVL40_int
HERVL66_int
HERVL74_int
HERVP71A_int
HERVS71_int
HSAT4
HSAT5
HSAT6
HSATI
HSATII
HSMAR1
HSMAR2
HUERS_P1_int
HUERS_P2_int
HUERS_P3_int
HUERS_P3b_int
HY1
HY3
HY4
HY5
Harlequin_int
Helitron1Na_Mam
Helitron1Nb_Mam
Helitron2Na_Mam
Helitron3Na_Mam
Kanga1
Kanga11a
Kanga1a
Kanga1b
Kanga1c
Kanga1d
Kanga2_a
L1HS
L1M
L1M1
L1M2
L1M2a
L1M2a1
L1M2b
L1M2c
L1M3
L1M3a
L1M3b
L1M3c
L1M3d
L1M3de
L1M3e
L1M3f
L1M4
L1M4b
L1M4c
L1M5
L1M6
L1M7
L1MA1
L1MA10
L1MA2
L1MA3
L1MA4
L1MA4A
L1MA5
L1MA5A
L1MA6
L1MA7
L1MA8
L1MA9
L1MB1
L1MB2
L1MB3
L1MB4
L1MB5
L1MB7
L1MB8
L1MC
L1MC1
L1MC2
L1MC3
L1MC4
L1MC4a
L1MC5
L1MCa
L1MCb
L1MCc
L1MD
L1MD1
L1MD2
L1MD3
L1MDa
L1MDb
L1ME1
L1ME2
L1ME2z
L1ME3
L1ME3A
L1ME3B
L1ME3C
L1ME3D
L1ME3E
L1ME3F
L1ME4a
L1ME5
L1MEa
L1MEb
L1MEc
L1MEd
L1MEe
L1MEf
L1MEg
L1MEg1
L1MEg2
L1P
L1P1
L1P2
L1P3
L1P3b
L1P4
L1P4a
L1P4b
L1P4c
L1P4d
L1P4e
L1P5
L1PA10
L1PA11
L1PA12
L1PA13
L1PA14
L1PA15
L1PA15_16
L1PA16
L1PA17
L1PA2
L1PA3
L1PA4
L1PA5
L1PA6
L1PA7
L1PA8
L1PA8A
L1PB
L1PB1
L1PB2
L1PB3
L1PB4
L1PBa
L1PBa1
L1PBb
L1PREC2
L2
L2a
L2b
L2c
L3
L3b
L4
L5
LFSINE_Vert
LOR1_int
LOR1a
LOR1b
LSAU
LSU_rRNA_Hsa
LTR1
LTR10A
LTR10B
LTR10B1
LTR10C
LTR10D
LTR10E
LTR10F
LTR10G
LTR11
LTR12
LTR12B
LTR12C
LTR12D
LTR12E
LTR12F
LTR12_
LTR13
LTR13A
LTR13_
LTR14
LTR14A
LTR14B
LTR14C
LTR15
LTR16A
LTR16A1
LTR16A2
LTR16B
LTR16B1
LTR16B2
LTR16C
LTR16D
LTR16D1
LTR16D2
LTR16E1
LTR16E2
LTR17
LTR18A
LTR18B
LTR19_int
LTR19A
LTR19B
LTR19C
LTR1B
LTR1C
LTR1D
LTR2
LTR21A
LTR21B
LTR22
LTR22A
LTR22B
LTR22C
LTR23
LTR23_int
LTR24
LTR24B
LTR24C
LTR25
LTR25_int
LTR26
LTR26B
LTR26E
LTR27
LTR27B
LTR28
LTR29
LTR2B
LTR2C
LTR3
LTR30
LTR31
LTR32
LTR33
LTR33A
LTR33A_
LTR33B
LTR33C
LTR34
LTR35
LTR35A
LTR35B
LTR36
LTR37A
LTR37B
LTR38
LTR38_int
LTR38B
LTR38C
LTR39
LTR39_int
LTR3A
LTR3B
LTR3B_
LTR4
LTR40A1
LTR40a
LTR40b
LTR40c
LTR41
LTR41B
LTR42
LTR43
LTR43_int
LTR43B
LTR44
LTR45
LTR45B
LTR45C
LTR46
LTR46_int
LTR47A
LTR47B
LTR48
LTR48B
LTR49
LTR49_int
LTR5
LTR50
LTR51
LTR52
LTR52_int
LTR53
LTR54
LTR54B
LTR55
LTR56
LTR57
LTR57_int
LTR58
LTR59
LTR5A
LTR5B
LTR5_Hs
LTR60
LTR61
LTR62
LTR64
LTR65
LTR66
LTR67B
LTR68
LTR69
LTR6A
LTR6B
LTR7
LTR70
LTR71A
LTR71B
LTR72
LTR72B
LTR73
LTR75
LTR75B
LTR75_1
LTR76
LTR77
LTR78
LTR78B
LTR79
LTR7A
LTR7B
LTR7C
LTR7Y
LTR8
LTR80A
LTR80B
LTR81
LTR81A
LTR81AB
LTR81B
LTR81C
LTR82A
LTR82B
LTR83
LTR84a
LTR84b
LTR85a
LTR85b
LTR85c
LTR86A1
LTR86A2
LTR86B1
LTR86B2
LTR86C
LTR87
LTR88a
LTR88b
LTR88c
LTR89
LTR8A
LTR9
LTR90A
LTR90B
LTR9B
Looper
MADE1
MADE2
MARNA
MER101
MER101_int
MER101B
MER102a
MER102b
MER102c
MER103C
MER104
MER105
MER106A
MER106B
MER107
MER110
MER110_int
MER110A
MER112
MER113
MER113A
MER113B
MER115
MER117
MER119
MER11A
MER11B
MER11C
MER11D
MER121
MER123
MER124
MER125
MER126
MER127
MER129
MER130
MER131
MER132
MER133A
MER133B
MER134
MER135
MER136
MER1A
MER1B
MER2
MER20
MER20B
MER21_int
MER21A
MER21B
MER21C
MER2B
MER3
MER30
MER30B
MER31_int
MER31A
MER31B
MER33
MER34
MER34_int
MER34A
MER34A1
MER34B
MER34B_int
MER34C
MER34C2
MER34C_
MER34D
MER39
MER39B
MER4_int
MER41_int
MER41A
MER41B
MER41C
MER41D
MER41E
MER41G
MER44A
MER44B
MER44C
MER44D
MER45A
MER45B
MER45C
MER45R
MER46C
MER47A
MER47B
MER47C
MER48
MER49
MER4A
MER4A1
MER4A1_
MER4B
MER4B_int
MER4C
MER4D
MER4D0
MER4D1
MER4E
MER4E1
MER50
MER50_int
MER50B
MER50C
MER51_int
MER51A
MER51B
MER51C
MER51D
MER51E
MER52_int
MER52A
MER52C
MER52D
MER53
MER54A
MER54B
MER57_int
MER57A_int
MER57A1
MER57B1
MER57B2
MER57C1
MER57C2
MER57D
MER57E1
MER57E2
MER57E3
MER57F
MER58A
MER58B
MER58C
MER58D
MER5A
MER5A1
MER5B
MER5C
MER5C1
MER6
MER61_int
MER61A
MER61B
MER61C
MER61D
MER61E
MER61F
MER63A
MER63B
MER63C
MER63D
MER65_int
MER65A
MER65B
MER65C
MER65D
MER66_int
MER66A
MER66B
MER66C
MER66D
MER67A
MER67B
MER67C
MER67D
MER68
MER68_int
MER68B
MER6A
MER6B
MER6C
MER70_int
MER70A
MER70B
MER70C
MER72
MER72B
MER73
MER74A
MER74B
MER74C
MER75
MER75A
MER75B
MER76
MER76_int
MER77
MER77B
MER8
MER81
MER82
MER83
MER83A_int
MER83B
MER83B_int
MER83C
MER84
MER84_int
MER85
MER87
MER87B
MER88
MER89
MER89_int
MER90
MER90a
MER91A
MER91B
MER91C
MER92A
MER92B
MER92C
MER94
MER94B
MER95
MER96
MER96B
MER97a
MER97b
MER97c
MER97d
MER99
MER9B
MER9a1
MER9a2
MER9a3
MERX
MIR
MIR3
MIRb
MIRc
MLT_int
MLT1_int
MLT1A
MLT1A_int
MLT1A0
MLT1A0_int
MLT1A1
MLT1A1_int
MLT1B
MLT1B_int
MLT1C
MLT1C_int
MLT1D
MLT1D_int
MLT1E
MLT1E_int
MLT1E1
MLT1E1_int
MLT1E1A
MLT1E1A_int
MLT1E2
MLT1E2_int
MLT1E3
MLT1E3_int
MLT1F
MLT1F_int
MLT1F1
MLT1F1_int
MLT1F2
MLT1F2_int
MLT1G
MLT1G_int
MLT1G1
MLT1G1_int
MLT1G3
MLT1G3_int
MLT1H
MLT1H_int
MLT1H1
MLT1H1_int
MLT1H2
MLT1H2_int
MLT1I
MLT1I_int
MLT1J
MLT1J_int
MLT1J1
MLT1J1_int
MLT1J2
MLT1J2_int
MLT1K
MLT1K_int
MLT1L
MLT1L_int
MLT1M
MLT1M_int
MLT1N2
MLT1N2_int
MLT2A1
MLT2A2
MLT2B1
MLT2B2
MLT2B3
MLT2B4
MLT2B5
MLT2C1
MLT2C2
MLT2D
MLT2E
MLT2F
MSR1
MST_int
MSTA
MSTA_int
MSTB
MSTB_int
MSTB1
MSTB1_int
MSTB2
MSTB2_int
MSTC
MSTC_int
MSTD
MSTD_int
MamGyp_int
MamGypLTR1a
MamGypLTR1b
MamGypLTR1c
MamGypLTR1d
MamGypLTR2b
MamGypLTR2c
MamGypLTR3
MamRep1161
MamRep137
MamRep1527
MamRep1879
MamRep1894
MamRep38
MamRep4096
MamRep434
MamRep488
MamRep564
MamRep605
MamSINE1
Mam_R4
Merlin1_HS
ORSL
ORSL_2a
ORSL_2b
PABL_A
PABL_A_int
PABL_B
PABL_B_int
PRIMA4_int
PRIMA41_int
PRIMA4_LTR
PRIMAX_int
Plat_L3
PrimLTR79
REP522
Ricksha
Ricksha_0
Ricksha_a
Ricksha_b
Ricksha_c
SAR
SATR1
SATR2
SST1
SSU_rRNA_Hsa
SUBTEL_sa
SVA_A
SVA_B
SVA_C
SVA_D
SVA_E
SVA_F
T_rich
TAR1
THE1_int
THE1A
THE1A_int
THE1B
THE1B_int
THE1C
THE1C_int
THE1D
THE1D_int
Tigger1
Tigger10
Tigger11a
Tigger12
Tigger12A
Tigger12c
Tigger13a
Tigger14a
Tigger15a
Tigger16a
Tigger16b
Tigger1a_Art
Tigger1a_Mars
Tigger2
Tigger2a
Tigger2a_Car
Tigger2b
Tigger2b_Pri
Tigger3
Tigger3a
Tigger3b
Tigger3c
Tigger3d
Tigger4
Tigger4a
Tigger4b
Tigger5
Tigger6a
Tigger6b
Tigger7
Tigger8
Tigger9a
Tigger9b
U1
U13
U13_
U14
U17
U2
U3
U4
U5
U6
U7
U8
UCON1
UCON10
UCON11
UCON12
UCON12A
UCON13
UCON14
UCON15
UCON16
UCON17
UCON18
UCON19
UCON2
UCON20
UCON21
UCON22
UCON23
UCON24
UCON25
UCON26
UCON27
UCON28a
UCON28b
UCON28c
UCON29
UCON31
UCON4
UCON5
UCON6
UCON7
UCON8
UCON9
X1_LINE
X2_LINE
X3_LINE
X5A_LINE
X5B_LINE
X6A_LINE
X6B_LINE
X7A_LINE
X7B_LINE
X7C_LINE
X7D_LINE
X8_LINE
X9_LINE
Zaphod
Zaphod2
Zaphod3
polypurine
polypyrimidine
tRNA_Ala_GCA
tRNA_Ala_GCG
tRNA_Ala_GCY
tRNA_Ala_GCY_
tRNA_Arg_AGA
tRNA_Arg_AGG
tRNA_Arg_CGA
tRNA_Arg_CGA_
tRNA_Arg_CGG
tRNA_Arg_CGY_
tRNA_Asn_AAC
tRNA_Asn_AAT
tRNA_Asp_GAY
tRNA_Cys_TGY
tRNA_Gln_CAA
tRNA_Gln_CAA_
tRNA_Gln_CAG
tRNA_Glu_GAA
tRNA_Glu_GAG
tRNA_Glu_GAG_
tRNA_Gly_GGA
tRNA_Gly_GGG
tRNA_Gly_GGY
tRNA_His_CAY
tRNA_His_CAY_
tRNA_Ile_ATA
tRNA_Ile_ATC
tRNA_Ile_ATT
tRNA_Leu_CTA
tRNA_Leu_CTA_
tRNA_Leu_CTG
tRNA_Leu_CTY
tRNA_Leu_TTA
tRNA_Leu_TTA(m)
tRNA_Leu_TTG
tRNA_Lys_AAA
tRNA_Lys_AAG
tRNA_Met
tRNA_Met_i
tRNA_Met_
tRNA_Phe_TTY
tRNA_Pro_CCA
tRNA_Pro_CCG
tRNA_Pro_CCY
tRNA_SeC(e)_TGA
tRNA_Ser_AGY
tRNA_Ser_TCA
tRNA_Ser_TCA(m)
tRNA_Ser_TCA_
tRNA_Ser_TCG
tRNA_Ser_TCY
tRNA_Thr_ACA
tRNA_Thr_ACG
tRNA_Thr_ACG_
tRNA_Thr_ACY
tRNA_Thr_ACY_
tRNA_Trp_TGG
tRNA_Tyr_TAC
tRNA_Tyr_TAT
tRNA_Val_GTA
tRNA_Val_GTG
tRNA_Val_GTY
