# Supplementary material for: Unique molecular events during reprogramming of human somatic cells to induced pluripotent stem cells (iPSCs) at naïve state
Source: eLife. 2018 Jan 30;7:e29518. doi: 10.7554/eLife.29518 (PMC5807049; doi:10.7554/eLife.29518)
Supplement: Source data 1. — The Source Data files include the source R code for Figures 2–6. The R scripts use the data in the ‘Expression Data’ folder with the relative path. The ‘Expression Data’ folder contains the non-redundant related gene expression, methylation and histone modification tables for the main figures and figure supplements. [file elife-29518-data1.zip › Source Data/Expression data/he6.imprints.methyratio.txt]

TRAPPC9	11	0.727273
HTR5A	12	1.000000
DIRAS3-Ex2	5	0.971400
NHP2L1	3	0.666667
L3MBTL	5	0.200000
SNURF	20	0.000000
ZNF331	37	0.631459
CXORF56	15	0.600000
RB1	19	0.894737
MEST	28	0.459964
WDR27	13	0.000000
H19	28	0.857143
GNAS-XL	20	0.486150
KvDMR1	33	0.833333
NESP-AS	23	0.434783
FAM50B	22	0.742591
PEG3	20	0.201200
