# Supplementary material for: Unique molecular events during reprogramming of human somatic cells to induced pluripotent stem cells (iPSCs) at naïve state
Source: eLife. 2018 Jan 30;7:e29518. doi: 10.7554/eLife.29518 (PMC5807049; doi:10.7554/eLife.29518)
Supplement: Source data 1. — The Source Data files include the source R code for Figures 2–6. The R scripts use the data in the ‘Expression Data’ folder with the relative path. The ‘Expression Data’ folder contains the non-redundant related gene expression, methylation and histone modification tables for the main figures and figure supplements. [file elife-29518-data1.zip › Source Data/Expression data/hg.geneSymbol.homoID.txt]

TCOF1	homo1
NSRP1	homo2
SPPL3	homo3
AIG1	homo4
OPA1	homo5
C16orf11	homo6
ITGA8	homo7
ITGA9	homo8
ITGA1	homo9
ITGA2	homo10
ITGA3	homo11
ITGA4	homo12
ITGA5	homo13
ITGA6	homo14
ITGA7	homo15
TRHR	homo16
UFSP1	homo17
UFSP2	homo18
FAM212B	homo19
FAM212A	homo20
CHST9	homo21
CHST8	homo22
CHST1	homo23
CHST3	homo24
CHST2	homo25
CHST5	homo26
CHST4	homo27
CHST7	homo28
CHST6	homo29
ITGAX	homo30
BCL2A1	homo31
ITGAV	homo32
ITGAL	homo33
ITGAM	homo34
ITGAD	homo35
ITGAE	homo36
ZNF7	homo37
IGF2R	homo38
CTD-2587H24.4	homo39
SLC36A4	homo40
SLC36A3	homo41
SLC36A1	homo42
ARTN	homo43
ART1	homo44
ART3	homo45
ART5	homo46
ART4	homo47
CELSR3	homo48
CRTAM	homo49
POU4F2	homo50
RLF	homo51
CRTAP	homo52
HAUS5	homo53
CPEB3	homo54
CPEB2	homo55
SRBD1	homo56
ABAT	homo57
POU5F1B	homo58
SP1	homo59
PHOX2A	homo60
PHOX2B	homo61
UPK2	homo62
CFH	homo63
ANKFY1	homo64
CFB	homo65
OPA3	homo66
AAAS	homo67
SIDT1	homo68
SIDT2	homo69
CYP20A1	homo70
AAGAB	homo71
C4orf19	homo72
SLC7A6OS	homo73
C4orf17	homo74
CDH26	homo75
ECEL1	homo76
STXBP5	homo77
TEN1-CDK3	homo78
ARPP21	homo79
NCBP2-AS2	homo80
C15orf26	homo81
C15orf27	homo82
ZNF117	homo83
ZNF112	homo84
SEZ6L	homo85
PRKAR2A	homo86
PRKAR2B	homo87
S1PR5	homo88
S1PR4	homo89
ITGA2B	homo90
PHACTR4	homo91
NLGN2	homo92
OR2K2	homo93
PHACTR3	homo94
NUP107	homo95
KRTAP2-2	homo96
KRTAP2-1	homo97
KRTAP2-4	homo98
VMP1	homo99
NR1D1	homo100
NR1D2	homo101
MLANA	homo102
OGFR	homo103
PTCH2	homo104
PTCH1	homo105
TIMM44	homo106
RAD9B	homo107
RAD9A	homo108
ERGIC2	homo109
ERGIC3	homo110
ERGIC1	homo111
B3GAT3	homo112
B3GAT2	homo113
B3GAT1	homo114
CALM3	homo115
SPG21	homo116
SPG20	homo117
GSDMA	homo118
GSDMD	homo119
UPK1A	homo120
UPK1B	homo121
DLGAP3	homo122
DLGAP1	homo123
DLGAP4	homo124
CYP27B1	homo125
OIP5	homo126
FBXL16	homo127
PTPN18	homo128
PTPN13	homo129
PTPN11	homo130
PTPN14	homo131
LYAR	homo132
TFIP11	homo133
C2orf81	homo134
C2orf80	homo135
DMRTB1	homo136
SNORA81	homo137
SNORA84	homo138
TRAPPC6A	homo139
SNAPC4	homo140
MZB1	homo141
TRAPPC6B	homo142
CDK3	homo143
HLA-DQB1	homo144
HLA-DQB2	homo145
LPAR2	homo146
HAPLN1	homo147
CAMKK1	homo148
CHMP3	homo149
CHMP7	homo150
CHMP5	homo151
OR52N4	homo152
OR52N5	homo153
OR52N2	homo154
OR52N1	homo155
LY6G6D	homo156
LY6G6E	homo157
GALNTL5	homo158
GALNTL6	homo159
TDG	homo160
CKS2	homo161
HN1	homo162
LRRC27	homo163
LRRC25	homo164
ENTPD4	homo165
KIAA1522	homo166
MPDU1	homo167
LRRC20	homo168
LRRC28	homo169
GCNT4	homo170
GCNT7	homo171
GCNT3	homo172
GCNT2	homo173
LPCAT4	homo174
LPCAT2	homo175
LPCAT3	homo176
LPCAT1	homo177
TAGLN	homo178
CCDC179	homo179
CCDC170	homo180
CCDC172	homo181
CCDC173	homo182
CCDC174	homo183
CCDC175	homo184
CCDC176	homo185
PDK1	homo186
PDK4	homo187
LNPEP	homo188
ALPI	homo189
SEC61A1	homo190
SEC61A2	homo191
ALPL	homo192
PECR	homo193
NAPRT1	homo194
IRF4	homo195
DDIT3	homo196
DDIT4	homo197
SLCO4C1	homo198
EPHB3	homo199
RIIAD1	homo200
GOLGA8T	homo201
GOLGA8Q	homo202
GOLGA8S	homo203
GOLGA8R	homo204
GOLGA8M	homo205
GOLGA8O	homo206
GOLGA8N	homo207
GOLGA8H	homo208
GOLGA8K	homo209
GOLGA8J	homo210
GOLGA8G	homo211
GOLGA8A	homo212
HYAL1	homo213
GOLGA8B	homo214
ARHGAP8	homo215
EPHB1	homo216
VMO1	homo217
ATP5C1	homo218
ESRRG	homo219
NPC2	homo220
NPC1	homo221
C3orf58	homo222
RAB3GAP2	homo223
BHLHA15	homo224
RAB3GAP1	homo225
C3orf52	homo226
DAG1	homo227
ETHE1	homo228
EPHB4	homo229
SGSM3	homo230
KDM1A	homo231
KDM1B	homo232
CKS1B	homo233
FCER1G	homo234
BTG4	homo235
FCER1A	homo236
BTG2	homo237
BTG1	homo238
HESX1	homo239
SRD5A3	homo240
ZFP14	homo241
ESRRB	homo242
SEC11C	homo243
GGA1	homo244
GGA3	homo245
GGA2	homo246
FHOD1	homo247
GJC2	homo248
C4orf3	homo249
GJC1	homo250
PSMB9	homo251
PSMB8	homo252
STAMBPL1	homo253
PSMB6	homo254
PSMB5	homo255
PSMB4	homo256
PSMB2	homo257
LMBR1L	homo258
PNMA1	homo259
TRAV23DV6	homo260
ACKR3	homo261
PNMA3	homo262
PNMA5	homo263
LTN1	homo264
C9orf142	homo265
NACC2	homo266
VPS13D	homo267
NACC1	homo268
VPS13A	homo269
SH3KBP1	homo270
VPS13C	homo271
VPS13B	homo272
BEX1	homo273
CTNNA1	homo274
TMEM160	homo275
TMEM165	homo276
TMEM164	homo277
FOXN4	homo278
TMEM168	homo279
EVI2B	homo280
FOXN1	homo281
FOXN2	homo282
FOXN3	homo283
NICN1	homo284
COL14A1	homo285
IFFO1	homo286
IFFO2	homo287
C11orf35	homo288
C11orf31	homo289
C11orf30	homo290
IFNA6	homo291
MACROD2	homo292
MACROD1	homo293
SEP15	homo294
RIMS1	homo295
CADPS2	homo296
DNAH11	homo297
USP17L30	homo298
RIMS2	homo299
KRR1	homo300
FAM64A	homo301
C8orf48	homo302
C8orf47	homo303
C8orf46	homo304
GABRA2	homo305
IFNA5	homo306
MB	homo307
SLC18A3	homo308
SLC18A2	homo309
SLC18A1	homo310
RALBP1	homo311
ZNF831	homo312
ZNF830	homo313
ZNF839	homo314
LRIF1	homo315
CPEB1	homo316
SUGCT	homo317
SBSPON	homo318
ZPBP	homo319
FAM25A	homo320
TMEM174	homo321
SLC17A8	homo322
RAB33B	homo323
SLC17A4	homo324
SLC17A5	homo325
SLC17A6	homo326
SLC17A7	homo327
CA5B	homo328
SLC17A1	homo329
SLC17A2	homo330
SLC17A3	homo331
IGLL1	homo332
C16orf52	homo333
AP5B1	homo334
CHMP4B	homo335
CHMP4C	homo336
COBLL1	homo337
SRRT	homo338
TMEM255B	homo339
TMEM255A	homo340
ST5	homo341
ST7	homo342
TMEM173	homo343
KCNAB1	homo344
TP53TG5	homo345
HOXB13	homo346
RPL14	homo347
IFT80	homo348
FBXO17	homo349
TOMM34	homo350
TMEM171	homo351
PPP3CA	homo352
PPP3CB	homo353
LIF	homo354
NCF1	homo355
RPL18	homo356
ADRA2A	homo357
RPL19	homo358
TEX26	homo359
TEX22	homo360
TEX29	homo361
SYT8	homo362
SYT9	homo363
MTCH2	homo364
MTCH1	homo365
SYT1	homo366
SYT2	homo367
SYT3	homo368
SYT4	homo369
SYT5	homo370
SYT6	homo371
SYT7	homo372
IGKV1-12	homo373
FUBP1	homo374
IGKV1-17	homo375
RP11-96O20.4	homo376
MARCO	homo377
SAP30	homo378
PER2	homo379
NBL1	homo380
SYP	homo381
DRC1	homo382
C1orf53	homo383
C1orf52	homo384
C1orf51	homo385
C1orf50	homo386
C1orf56	homo387
C1orf54	homo388
MARC1	homo389
MARC2	homo390
ATG4B	homo391
TMEM47	homo392
ATG4D	homo393
SMPD4	homo394
SMPD1	homo395
SMPD3	homo396
BRIP1	homo397
PLEKHF1	homo398
TTC29	homo399
TTC24	homo400
TTC25	homo401
TTC27	homo402
PATL2	homo403
TTC22	homo404
PATL1	homo405
ENO1	homo406
ENO2	homo407
ENO3	homo408
ENO4	homo409
LHFPL1	homo410
CFI	homo411
OBSCN	homo412
SRRD	homo413
MCL1	homo414
SORBS1	homo415
SORBS3	homo416
SORBS2	homo417
ODC1	homo418
LRRC14B	homo419
EOMES	homo420
PDSS2	homo421
CGB2	homo422
UNC13D	homo423
CFP	homo424
FBXO18	homo425
FKBP15	homo426
UBE2J1	homo427
UBE2J2	homo428
FKBP11	homo429
FBXO10	homo430
FBXO11	homo431
FBXO16	homo432
FBXO15	homo433
SNORD48	homo434
RHEB	homo435
SNORD41	homo436
SNORD46	homo437
SNORD44	homo438
PLA2G6	homo439
PLA2G7	homo440
PLA2G5	homo441
PLA2G3	homo442
GDPGP1	homo443
CCDC77	homo444
KRTAP1-3	homo445
KRTAP1-4	homo446
CCDC73	homo447
CCDC70	homo448
CCDC71	homo449
CCDC78	homo450
CCDC79	homo451
SNORD4A	homo452
GHITM	homo453
CNTLN	homo454
CSHL1	homo455
FKBP1B	homo456
FKBP1C	homo457
MAP10	homo458
LGALS9B	homo459
UNC50	homo460
NKAIN3	homo461
NKAIN2	homo462
NKAIN1	homo463
MAP1A	homo464
IGSF9B	homo465
UNC5B	homo466
UNC5C	homo467
VGF	homo468
UNC5A	homo469
UNC5D	homo470
MAP1S	homo471
CCP110	homo472
CEBPZ-AS1	homo473
RPL18A	homo474
CLEC18A	homo475
CEND1	homo476
CLEC18B	homo477
SDR42E1	homo478
ALOX12B	homo479
EPB41L1	homo480
PPCDC	homo481
EPB41L3	homo482
EPB41L2	homo483
EPB41L5	homo484
ACSS3	homo485
ACSS2	homo486
ACSS1	homo487
KIDINS220	homo488
PCOLCE2	homo489
CNTNAP1	homo490
DFNA5	homo491
MAGEH1	homo492
WNT3	homo493
WNT2	homo494
WNT1	homo495
LRRN4	homo496
AGXT	homo497
LRRN2	homo498
LRRN1	homo499
WNT4	homo500
CNTNAP2	homo501
DKK2	homo502
OR2F2	homo503
PCNA	homo504
ZBTB7A	homo505
ZBTB7C	homo506
ZBTB7B	homo507
NPSR1	homo508
PCNP	homo509
PCNT	homo510
PCNX	homo511
UTY	homo512
TMEM42	homo513
DNPH1	homo514
TOP3B	homo515
UFD1L	homo516
ILF3	homo517
ILF2	homo518
OR51F2	homo519
DENND2C	homo520
DENND2A	homo521
DENND2D	homo522
PPT1	homo523
RABAC1	homo524
INPP4B	homo525
ZNF618	homo526
UBE2G2	homo527
IGSF1	homo528
SAFB	homo529
ILK	homo530
RFPL4AL1	homo531
TRNP1	homo532
ZNF335	homo533
AC006547.14	homo534
OR1M1	homo535
PPP1R26	homo536
PPP1R21	homo537
NGLY1	homo538
RNA5SP65	homo539
RNA5SP61	homo540
RNA5SP63	homo541
LMX1A	homo542
ZCCHC24	homo543
LMX1B	homo544
RP11-785H5.1	homo545
ABCE1	homo546
MYL10	homo547
KCP	homo548
NUDT11	homo549
MTG2	homo550
CNR1	homo551
GBX2	homo552
GBX1	homo553
CNR2	homo554
GNL3L	homo555
TGS1	homo556
ANKS1B	homo557
ANKS1A	homo558
RNA5SP325	homo559
RNA5SP321	homo560
RNA5SP322	homo561
COCH	homo562
ADAM10	homo563
ADAM11	homo564
ADAM12	homo565
ADAM15	homo566
ADAM17	homo567
ADAM18	homo568
ADAM19	homo569
MEPE	homo570
HAGH	homo571
TRBV20-1	homo572
G3BP1	homo573
OPALIN	homo574
AC002398.9	homo575
NDEL1	homo576
SHANK3	homo577
SHANK2	homo578
SHANK1	homo579
CPOX	homo580
HUS1	homo581
PLAC8L1	homo582
PCSK9	homo583
hsa-mir-1199	homo584
PCSK6	homo585
PCSK7	homo586
PCSK4	homo587
PCSK5	homo588
MAEA	homo589
TWIST1	homo590
TC2N	homo591
PLTP	homo592
C11orf1	homo593
SETBP1	homo594
SAMSN1	homo595
MREG	homo596
FAM151B	homo597
FAM151A	homo598
PAXIP1	homo599
VPRBP	homo600
USE1	homo601
CNRIP1	homo602
SAT1	homo603
APBB2	homo604
CDC34	homo605
CDC37	homo606
OR2T35	homo607
OR2T33	homo608
IRAK2	homo609
IRAK1	homo610
SPIN2B	homo611
PGLS	homo612
WDR7	homo613
VPS29	homo614
TAS2R50	homo615
SKA3	homo616
SKA2	homo617
PCDH20	homo618
C6orf89	homo619
PPP1R13B	homo620
PPP1R13L	homo621
TMC5	homo622
AKR1E2	homo623
WNT10A	homo624
WNT10B	homo625
OR4A47	homo626
HOGA1	homo627
POU3F3	homo628
POU3F1	homo629
LAMB1	homo630
LAMB3	homo631
LAMB2	homo632
CYSLTR2	homo633
ATP7B	homo634
MPHOSPH8	homo635
POU3F4	homo636
MPHOSPH6	homo637
ASTN1	homo638
FAM91A1	homo639
MGA	homo640
MGP	homo641
RSPH3	homo642
ADSS	homo643
SAMD4A	homo644
ADSL	homo645
GAS2L1	homo646
GAS2L3	homo647
C5orf22	homo648
KRTAP26-1	homo649
HN1L	homo650
ZW10	homo651
RSRC2	homo652
CPN2	homo653
CPN1	homo654
CDADC1	homo655
GABBR1	homo656
PHACTR1	homo657
NLGN3	homo658
ARHGAP44	homo659
CASQ1	homo660
ARHGAP40	homo661
CASQ2	homo662
SERPINE1	homo663
KRTAP2-3	homo664
PLA2G16	homo665
LRRFIP1	homo666
SOX18	homo667
ATG9A	homo668
CDC42EP3	homo669
CDC42EP2	homo670
CDC42EP1	homo671
CDC42EP5	homo672
CDC42EP4	homo673
GPRC6A	homo674
TBKBP1	homo675
ABI2	homo676
ABI3	homo677
ABI1	homo678
TESC	homo679
PITPNC1	homo680
KRT39	homo681
KRT31	homo682
KRT32	homo683
KRT34	homo684
IL21	homo685
IL20	homo686
IL22	homo687
IL24	homo688
TIMP1	homo689
C4B	homo690
SLC22A7	homo691
AHRR	homo692
SNX33	homo693
ADCY4	homo694
ADCY5	homo695
ADCY6	homo696
ADCY7	homo697
ADCY1	homo698
ADCY2	homo699
ADCY3	homo700
ADCY8	homo701
ADCY9	homo702
NUCKS1	homo703
SLC22A1	homo704
DDI1	homo705
XRCC3	homo706
XRCC5	homo707
XRCC4	homo708
XRCC6	homo709
MEIS3	homo710
MEIS2	homo711
MEIS1	homo712
PCDHAC2	homo713
CHRAC1	homo714
PCDHAC1	homo715
CTLA4	homo716
NHLRC1	homo717
ESPNL	homo718
DDX60	homo719
RP1-302G2.5	homo720
H2AFY2	homo721
ADCY10	homo722
KCNA6	homo723
KCNA7	homo724
KCNA4	homo725
KCNA5	homo726
KCNA2	homo727
KCNA3	homo728
KCNA1	homo729
OPTN	homo730
BHMT	homo731
OPTC	homo732
MCCC2	homo733
MCCC1	homo734
ACACB	homo735
ZDHHC3	homo736
PLA2G2A	homo737
PLA2G2C	homo738
PLA2G2E	homo739
PLA2G2D	homo740
PLA2G2F	homo741
OR8J3	homo742
OR8J1	homo743
C19orf24	homo744
CYFIP2	homo745
RNA5SP105	homo746
C19orf25	homo747
FAM3B	homo748
KRTAP29-1	homo749
LHPP	homo750
ITGB1BP1	homo751
NUP188	homo752
SETMAR	homo753
GLT8D2	homo754
GLT8D1	homo755
ITGB1BP2	homo756
OR2C1	homo757
PSORS1C2	homo758
REG1A	homo759
REG1B	homo760
MRGPRD	homo761
MRGPRE	homo762
MRGPRF	homo763
MRGPRG	homo764
IGKV2-30	homo765
TTC39A	homo766
BPNT1	homo767
ABHD14A-ACY1	homo768
BCL9	homo769
BCL6	homo770
CLMN	homo771
CLMP	homo772
GAS1	homo773
RPP40	homo774
ZAP70	homo775
CSNK1G2	homo776
SERPINB8	homo777
MOSPD3	homo778
CSNK1G1	homo779
SERPINB1	homo780
SERPINB3	homo781
SERPINB2	homo782
SERPINB5	homo783
SERPINB4	homo784
SERPINB7	homo785
SERPINB6	homo786
FAM76B	homo787
FAM76A	homo788
SYNDIG1	homo789
EXD2	homo790
EXD1	homo791
ELP6	homo792
ELP5	homo793
ELP4	homo794
ELP3	homo795
ELP2	homo796
SPRYD3	homo797
SPRYD4	homo798
SPRYD7	homo799
KLHDC4	homo800
KLHDC2	homo801
KLHDC3	homo802
KLHDC1	homo803
ASXL1	homo804
ASXL3	homo805
ASXL2	homo806
HDDC2	homo807
HDDC3	homo808
DONSON	homo809
SPATA13	homo810
SPATA17	homo811
SPATA16	homo812
SPATA19	homo813
SPATA18	homo814
ZNF682	homo815
CPLX4	homo816
HFE	homo817
KIAA1407	homo818
GPR146	homo819
GPR143	homo820
GPR149	homo821
HLA-C	homo822
SLC7A4	homo823
CITED4	homo824
DAGLA	homo825
HLA-E	homo826
HIRA	homo827
RIN1	homo828
RIN3	homo829
RIN2	homo830
WWOX	homo831
OLFML3	homo832
RIPK1	homo833
RIPK3	homo834
RIPK4	homo835
TUBG1	homo836
CRABP1	homo837
CRABP2	homo838
C7orf72	homo839
TUBG2	homo840
ZNF416	homo841
ZNF414	homo842
ZNF410	homo843
FAM71F2	homo844
SSSCA1	homo845
POU4F1	homo846
FBF1	homo847
RASA4	homo848
HM13	homo849
RASA2	homo850
RASA3	homo851
ACTN3	homo852
ACTN2	homo853
ACTN1	homo854
NGFRAP1	homo855
ACTN4	homo856
EZR	homo857
EIF2S2	homo858
AC007040.11	homo859
RPL7L1	homo860
CMC1	homo861
N6AMT1	homo862
N6AMT2	homo863
OR5J2	homo864
ALAS1	homo865
ABLIM1	homo866
ABLIM3	homo867
ABLIM2	homo868
GPR157	homo869
GPR156	homo870
FAM172A	homo871
BIVM-ERCC5	homo872
ATP6V1E1	homo873
RAB6A	homo874
RAB6B	homo875
RAB6C	homo876
AC034228.7	homo877
CMC4	homo878
UXT	homo879
GDI2	homo880
IQSEC1	homo881
TTC30A	homo882
TTC30B	homo883
TFAP4	homo884
SPDL1	homo885
CALM1	homo886
GSDMC	homo887
NAPEPLD	homo888
TMPRSS3	homo889
SPTA1	homo890
HGSNAT	homo891
TAPT1	homo892
CRYZL1	homo893
SERF2	homo894
OR4L1	homo895
TRIM36	homo896
NAT2	homo897
DLGAP5	homo898
NAT6	homo899
FAIM2	homo900
FAIM3	homo901
CCBL2	homo902
COX5A	homo903
TMEM259	homo904
TMEM258	homo905
TMEM256	homo906
TMEM254	homo907
TMEM253	homo908
TMEM252	homo909
TMEM251	homo910
PDK3	homo911
SIPA1L1	homo912
SIPA1L3	homo913
SIPA1L2	homo914
CLCN1	homo915
RPTOR	homo916
CEP164	homo917
SLC35F4	homo918
IPO5	homo919
SLC35F1	homo920
SLC35F3	homo921
SLC35F2	homo922
TM4SF2	homo923
NRBP1	homo924
SUPV3L1	homo925
LMAN1L	homo926
TSPAN18	homo927
TM4SF1	homo928
MPC2	homo929
MPC1	homo930
TSPAN11	homo931
TSPAN12	homo932
TSPAN14	homo933
TSPAN15	homo934
MAB21L2	homo935
MT-ND1	homo936
MT-ND2	homo937
MT-ND3	homo938
MT-ND4	homo939
MT-ND5	homo940
SLC17A9	homo941
EAF1	homo942
EAF2	homo943
FOXF1	homo944
RBPJL	homo945
TMUB1	homo946
TMUB2	homo947
JAZF1	homo948
SCGB1C1	homo949
KIAA1644	homo950
SYNCRIP	homo951
HSD17B3	homo952
HSD17B4	homo953
PTPN12	homo954
MMAA	homo955
MMAB	homo956
TYR	homo957
ALG8	homo958
ALG9	homo959
TRBV19	homo960
ALG2	homo961
ALG1	homo962
ALG6	homo963
ALG5	homo964
WIF1	homo965
KIAA1324L	homo966
INSL5	homo967
INSL6	homo968
UTRN	homo969
HGS	homo970
PDX1	homo971
MRPL27	homo972
SCPEP1	homo973
ADAP1	homo974
ADAP2	homo975
KLHL10	homo976
KLHL11	homo977
KLHL12	homo978
KLHL13	homo979
KLHL14	homo980
KLHL15	homo981
KLHL17	homo982
KLHL18	homo983
CTD-3222D19.2	homo984
C2orf82	homo985
NPTX1	homo986
C2orf88	homo987
PPT2	homo988
PAQR3	homo989
RTEL1-TNFRSF6B	homo990
SLK	homo991
CYB561D2	homo992
PHYH	homo993
GFY	homo994
NOTCH4	homo995
MEAF6	homo996
AZIN1	homo997
NOTCH1	homo998
NOTCH2	homo999
NOTCH3	homo1000
ZNF655	homo1001
ZNF654	homo1002
TCTEX1D1	homo1003
TICAM2	homo1004
ZNF653	homo1005
TCTEX1D4	homo1006
N4BP2L1	homo1007
FADS1	homo1008
RAPGEF6	homo1009
RAPGEF1	homo1010
RAPGEF2	homo1011
RAPGEF3	homo1012
FADS3	homo1013
ZNF384	homo1014
ZNF382	homo1015
POC1B	homo1016
SIL1	homo1017
KRTAP3-2	homo1018
KRTAP3-3	homo1019
RNF139	homo1020
SNRPD3	homo1021
SNRPD2	homo1022
SNRPD1	homo1023
GRK6	homo1024
NMBR	homo1025
IFT43	homo1026
IFT46	homo1027
DVL3	homo1028
GLDN	homo1029
QPCT	homo1030
PC	homo1031
RP11-12J10.3	homo1032
DHRS13	homo1033
GPR89B	homo1034
GPR89A	homo1035
LGMN	homo1036
SCAI	homo1037
PRSS58	homo1038
CAPS2	homo1039
EHMT1	homo1040
EHMT2	homo1041
ADIPOR2	homo1042
ADIPOR1	homo1043
MARK4	homo1044
STOX1	homo1045
MARK1	homo1046
MARK2	homo1047
MARK3	homo1048
EFCAB11	homo1049
EFCAB10	homo1050
EFCAB13	homo1051
EFCAB12	homo1052
EFCAB14	homo1053
CAPSL	homo1054
ACTR3B	homo1055
WDR13	homo1056
WDR12	homo1057
WDR11	homo1058
WDR17	homo1059
WDR16	homo1060
PPAN-P2RY11	homo1061
WDR19	homo1062
WDR18	homo1063
FAM204A	homo1064
USP9X	homo1065
USP9Y	homo1066
CAMKK2	homo1067
KRT33B	homo1068
KRT33A	homo1069
AWAT1	homo1070
ZFP41	homo1071
ZFP42	homo1072
KDM6A	homo1073
PRKAG2	homo1074
MYADML2	homo1075
PLOD3	homo1076
LDLRAD1	homo1077
LDLRAD3	homo1078
HPCA	homo1079
RNA5SP481	homo1080
APEH	homo1081
DEFB135	homo1082
DEFB136	homo1083
DEFB130	homo1084
NKX6-2	homo1085
NKX6-3	homo1086
NKX6-1	homo1087
KCTD12	homo1088
KCTD11	homo1089
KCTD10	homo1090
KCTD17	homo1091
KCTD16	homo1092
KCTD14	homo1093
KRTAP10-6	homo1094
KCTD19	homo1095
KRTAP10-2	homo1096
KRTAP10-1	homo1097
H6PD	homo1098
SLC25A35	homo1099
SLC25A34	homo1100
SLC25A37	homo1101
SLC25A30	homo1102
SLC25A33	homo1103
GPBAR1	homo1104
SLC25A39	homo1105
SLC25A38	homo1106
TUBA1C	homo1107
TUBA1B	homo1108
TUBA1A	homo1109
RAD21	homo1110
MAMLD1	homo1111
CHMP6	homo1112
CBLL1	homo1113
FAM102B	homo1114
FAM102A	homo1115
RIMKLA	homo1116
RIMKLB	homo1117
CTPS2	homo1118
PCID2	homo1119
UGT1A5	homo1120
POMT1	homo1121
POMT2	homo1122
AIF1	homo1123
NR2E1	homo1124
AGPS	homo1125
CEL	homo1126
HOXA13	homo1127
STOM	homo1128
EFCC1	homo1129
NPLOC4	homo1130
HOXA10	homo1131
SSBP3	homo1132
TMEM86B	homo1133
LGALS12	homo1134
SSBP4	homo1135
PBLD	homo1136
OR5K3	homo1137
PGPEP1	homo1138
OR13G1	homo1139
SSRP1	homo1140
IRAK1BP1	homo1141
C1orf174	homo1142
C1orf177	homo1143
C1orf173	homo1144
C1orf172	homo1145
RBBP8NL	homo1146
GPC2	homo1147
GPC3	homo1148
GPC5	homo1149
GPC6	homo1150
MPHOSPH10	homo1151
ANKDD1A	homo1152
NYX	homo1153
SNAPC3	homo1154
CNGB3	homo1155
LGALS7	homo1156
GSC2	homo1157
ORM1	homo1158
ORM2	homo1159
WHSC1	homo1160
KRTAP11-1	homo1161
ALDH3A2	homo1162
ALDH3A1	homo1163
EDC3	homo1164
EDC4	homo1165
ATXN3L	homo1166
ANAPC5	homo1167
AMZ1	homo1168
RD3L	homo1169
PSMD14	homo1170
PSMD11	homo1171
PSMD10	homo1172
PSMD13	homo1173
PSMD12	homo1174
RNA5SP454	homo1175
RNA5SP453	homo1176
RNA5SP458	homo1177
EXOSC10	homo1178
MYLK4	homo1179
MYLK2	homo1180
MYLK3	homo1181
RBMY1J	homo1182
TRMT44	homo1183
MOB2	homo1184
PQLC2	homo1185
PQLC1	homo1186
LOXHD1	homo1187
RP11-5A19.5	homo1188
LRRC26	homo1189
KIAA1524	homo1190
LRRC24	homo1191
LRRC23	homo1192
HMGB2	homo1193
CHP1	homo1194
HMGB4	homo1195
GCHFR	homo1196
LRRC29	homo1197
MNDA	homo1198
MND1	homo1199
PAPPA	homo1200
TPSAB1	homo1201
AIM1L	homo1202
CALY	homo1203
ASAH2B	homo1204
CHPF	homo1205
COL23A1	homo1206
AGMO	homo1207
C1orf234	homo1208
C1orf233	homo1209
RIBC1	homo1210
C5orf48	homo1211
CLEC1A	homo1212
CLEC1B	homo1213
C5orf46	homo1214
C5orf47	homo1215
RFFL	homo1216
ZFHX3	homo1217
RFC2	homo1218
FAM45A	homo1219
RAB27A	homo1220
RAB27B	homo1221
LSAMP	homo1222
FAM122A	homo1223
RP11-125O5.2	homo1224
CYP2D6	homo1225
FILIP1	homo1226
C10orf54	homo1227
C10orf53	homo1228
SPRR3	homo1229
DHX40	homo1230
IQCA1	homo1231
TRIM9	homo1232
TRIM8	homo1233
PFN2	homo1234
CATSPER3	homo1235
PFN4	homo1236
ZNF770	homo1237
TRIM3	homo1238
TRIM2	homo1239
TRIM5	homo1240
TRIM7	homo1241
TRIM6	homo1242
USP17L3	homo1243
PPA2	homo1244
PPA1	homo1245
LRRN3	homo1246
RALGDS	homo1247
CSF1R	homo1248
SIPA1	homo1249
CCDC178	homo1250
FAM159B	homo1251
FAM159A	homo1252
SSX2IP	homo1253
ALPP	homo1254
LRAT	homo1255
RAB12	homo1256
LYST	homo1257
OR7A5	homo1258
CCDC171	homo1259
DCXR	homo1260
NFYC	homo1261
NFYB	homo1262
NFYA	homo1263
RAB2A	homo1264
EBP	homo1265
LEPROTL1	homo1266
GPHA2	homo1267
RP11-309L24.9	homo1268
SKIL	homo1269
CYTH1	homo1270
GCGR	homo1271
CYTH3	homo1272
CYTH2	homo1273
CYTH4	homo1274
DPH1	homo1275
DPH2	homo1276
DPH3	homo1277
MYH7B	homo1278
DPH5	homo1279
DPH6	homo1280
MASP1	homo1281
MST1	homo1282
CASP12	homo1283
PAH	homo1284
DCN	homo1285
DCK	homo1286
THRB	homo1287
DCC	homo1288
THRA	homo1289
TAF4B	homo1290
DCX	homo1291
DCT	homo1292
RNA5SP522	homo1293
CDH20	homo1294
CDH23	homo1295
CDH24	homo1296
CREB1	homo1297
FLRT1	homo1298
FLRT2	homo1299
GDF15	homo1300
NKG2-E	homo1301
ARCN1	homo1302
QRFP	homo1303
AES	homo1304
LINC00935	homo1305
AEN	homo1306
FAM196B	homo1307
FAM196A	homo1308
PPP6C	homo1309
CEP128	homo1310
SLA	homo1311
HSPA4L	homo1312
MOS	homo1313
MOK	homo1314
EIF4EBP1	homo1315
EIF4EBP3	homo1316
EIF4EBP2	homo1317
MOG	homo1318
YBEY	homo1319
SH2D1B	homo1320
EIF1AX	homo1321
SH2D1A	homo1322
EIF1AY	homo1323
LRRC37A2	homo1324
LRRC37A3	homo1325
PDHA2	homo1326
CPSF3L	homo1327
AC018720.10	homo1328
TCAP	homo1329
MRPS17	homo1330
RFPL4A	homo1331
RILPL1	homo1332
RILPL2	homo1333
MRPS10	homo1334
FMR1	homo1335
LYPD6	homo1336
SEL1L2	homo1337
LYPD5	homo1338
LYPD2	homo1339
LYPD1	homo1340
CALCOCO1	homo1341
CALCOCO2	homo1342
RGS4	homo1343
RGS5	homo1344
RGS6	homo1345
RGS7	homo1346
RGS1	homo1347
RGS2	homo1348
RGS3	homo1349
RGS8	homo1350
FSD1L	homo1351
CDK2AP2	homo1352
MLYCD	homo1353
CD28	homo1354
SUZ12	homo1355
MRPS9	homo1356
MRPS7	homo1357
CD22	homo1358
MRPS5	homo1359
IFI35	homo1360
CD27	homo1361
MRPS2	homo1362
IFI30	homo1363
NKIRAS2	homo1364
NKIRAS1	homo1365
FAT3	homo1366
RNA5SP361	homo1367
FAT1	homo1368
KMT2C	homo1369
PSG8	homo1370
PSG9	homo1371
PSG6	homo1372
PSG7	homo1373
PSG4	homo1374
PSG5	homo1375
PSG2	homo1376
PSG3	homo1377
PSG1	homo1378
PCDHB3	homo1379
COL27A1	homo1380
TMEM246	homo1381
TMEM241	homo1382
GATSL3	homo1383
AKR7A2	homo1384
GOLGA8F	homo1385
DDA1	homo1386
MARCH11	homo1387
MARCH10	homo1388
OR4F21	homo1389
C6ORF165	homo1390
RPS6	homo1391
CTAGE8	homo1392
HIST1H1T	homo1393
DCBLD1	homo1394
CT45A4	homo1395
OR8B2	homo1396
OR8B3	homo1397
PLCD4	homo1398
CTRB1	homo1399
PLCD3	homo1400
PLCD1	homo1401
HIST1H1D	homo1402
OR8B8	homo1403
HIST1H1A	homo1404
HIST1H1B	homo1405
SOS2	homo1406
PCDHB4	homo1407
GNMT	homo1408
CAB39	homo1409
CKMT1A	homo1410
CKMT1B	homo1411
BCL2L15	homo1412
BCL2L14	homo1413
BCL2L11	homo1414
BCL2L10	homo1415
BCL2L13	homo1416
BCL2L12	homo1417
PURG	homo1418
HSD11B2	homo1419
HSD11B1	homo1420
ISYNA1	homo1421
GTF2H3	homo1422
GTF2H1	homo1423
GTF2H5	homo1424
SMARCC2	homo1425
SMARCC1	homo1426
RYK	homo1427
BLOC1S6	homo1428
BLOC1S5	homo1429
BLOC1S4	homo1430
LHX4	homo1431
BLOC1S2	homo1432
BLOC1S1	homo1433
LHX8	homo1434
LHX9	homo1435
NADK2	homo1436
SLC38A5	homo1437
SLC38A4	homo1438
SLC38A7	homo1439
SLC38A6	homo1440
SLC38A1	homo1441
SLC38A3	homo1442
SLC38A2	homo1443
OCA2	homo1444
NAA38	homo1445
YBX1	homo1446
YBX3	homo1447
YBX2	homo1448
TTC4	homo1449
RNA5SP178	homo1450
STIP1	homo1451
RNA5SP177	homo1452
RNA5SP173	homo1453
FKBP14	homo1454
CHIC1	homo1455
C2orf40	homo1456
AC004980.11	homo1457
BASP1	homo1458
VSNL1	homo1459
SDCCAG8	homo1460
SDCCAG3	homo1461
CHDH	homo1462
CDIPT	homo1463
NCOA2	homo1464
NCOA3	homo1465
NCOA1	homo1466
NCOA6	homo1467
NCOA7	homo1468
NCOA5	homo1469
RIF1	homo1470
MPG	homo1471
PRDM14	homo1472
PRDM15	homo1473
STARD3NL	homo1474
SREK1	homo1475
ERO1L	homo1476
MAP7	homo1477
MPO	homo1478
CDIP1	homo1479
SMARCAD1	homo1480
SYBU	homo1481
AP1S1	homo1482
ZNF496	homo1483
ERF	homo1484
ERG	homo1485
ZNF493	homo1486
ZNF492	homo1487
ERH	homo1488
RGAG4	homo1489
NDNL2	homo1490
MTRNR2L7	homo1491
FBN2	homo1492
NCR1	homo1493
FBN1	homo1494
SCN1B	homo1495
SCN1A	homo1496
EEPD1	homo1497
MCPH1	homo1498
FRYL	homo1499
DEXI	homo1500
FUOM	homo1501
IDI1	homo1502
IDI2	homo1503
IPMK	homo1504
GRPEL2	homo1505
BMP7	homo1506
TMEM185B	homo1507
UBXN10	homo1508
UBXN11	homo1509
SNORD12C	homo1510
SNORD12B	homo1511
POTEM	homo1512
FCHSD1	homo1513
FCHSD2	homo1514
SNORD123	homo1515
SNORD127	homo1516
SNORD124	homo1517
AC012313.1	homo1518
HIGD2A	homo1519
HIGD2B	homo1520
TRAIP	homo1521
DND1	homo1522
MESDC1	homo1523
MESDC2	homo1524
NOBOX	homo1525
C21orf91	homo1526
NID2	homo1527
NID1	homo1528
C17orf61-PLSCR3	homo1529
OR5B3	homo1530
OR5B2	homo1531
DLL1	homo1532
SOSTDC1	homo1533
C14orf166B	homo1534
ISG20L2	homo1535
DAW1	homo1536
OR4D1	homo1537
OR4D2	homo1538
OR4D5	homo1539
OR4D6	homo1540
FANCG	homo1541
FANCF	homo1542
FANCE	homo1543
FANCB	homo1544
FANCA	homo1545
HNRNPAB	homo1546
FANCM	homo1547
FANCI	homo1548
CA5A	homo1549
F13B	homo1550
HNRNPA3	homo1551
HNRNPA1	homo1552
DMXL1	homo1553
KRTAP4-16P	homo1554
SRD5A1	homo1555
HOXA6	homo1556
HOXA5	homo1557
HOXA4	homo1558
HOXA3	homo1559
HOXA2	homo1560
HOXA1	homo1561
IGLL5	homo1562
SLC25A18	homo1563
FAM188A	homo1564
FAM188B	homo1565
CEP55	homo1566
RGS7BP	homo1567
ARMCX1	homo1568
PRMT2	homo1569
SLC25A17	homo1570
HSPD1	homo1571
NARFL	homo1572
MTX2	homo1573
MTX1	homo1574
FUT2	homo1575
ATP10A	homo1576
ATP10B	homo1577
PCDHB8	homo1578
KRIT1	homo1579
TRABD2B	homo1580
CDPF1	homo1581
SLC6A20	homo1582
CTD-2521M24.10	homo1583
SCRIB	homo1584
FUT9	homo1585
WWP2	homo1586
PCDHB7	homo1587
DAPL1	homo1588
TPI1	homo1589
PCDHB5	homo1590
LINC00633	homo1591
PRTN3	homo1592
CTSH	homo1593
CTSK	homo1594
NFIC	homo1595
CTSO	homo1596
CTSA	homo1597
CTSC	homo1598
CTSE	homo1599
CTSF	homo1600
CTSZ	homo1601
FHOD3	homo1602
CTSS	homo1603
CTSV	homo1604
CTSW	homo1605
NFIB	homo1606
INCA1	homo1607
EMD	homo1608
EMB	homo1609
ASPM	homo1610
AFF4	homo1611
AFF3	homo1612
PDPN	homo1613
PDPR	homo1614
STK40	homo1615
KIAA0196	homo1616
UBA6	homo1617
UBA7	homo1618
PDP2	homo1619
UBA5	homo1620
UBA2	homo1621
UBA3	homo1622
UBA1	homo1623
PWP2	homo1624
PWP1	homo1625
PHF20	homo1626
PHF23	homo1627
PSMB1	homo1628
RPAIN	homo1629
CPXM1	homo1630
CPXM2	homo1631
EGF	homo1632
GPR64	homo1633
GPR65	homo1634
GPR62	homo1635
GPR61	homo1636
PNOC	homo1637
GPR68	homo1638
WNT7B	homo1639
TDGF1	homo1640
GNS	homo1641
ATP5L2	homo1642
RPAP2	homo1643
INSM1	homo1644
TMEM37	homo1645
TMEM33	homo1646
CORO6	homo1647
NT5C1A	homo1648
OTOP1	homo1649
OTOP3	homo1650
OTOP2	homo1651
OR14J1	homo1652
POGK	homo1653
C10orf105	homo1654
C10orf107	homo1655
SDS	homo1656
ANO10	homo1657
POGZ	homo1658
PRUNE2	homo1659
NRCAM	homo1660
FAM155B	homo1661
CLK1	homo1662
PNLIP	homo1663
CPEB4	homo1664
CXorf56	homo1665
CXorf57	homo1666
LYZ	homo1667
TRIML2	homo1668
LYN	homo1669
CTD-2561J22.3	homo1670
TRIML1	homo1671
LY9	homo1672
IP6K3	homo1673
IP6K2	homo1674
ACOT13	homo1675
KREMEN1	homo1676
DPCR1	homo1677
UQCR10	homo1678
C3orf67	homo1679
MYO15A	homo1680
KATNBL1	homo1681
NFKBIB	homo1682
NFKBIA	homo1683
NFKBID	homo1684
NFKBIE	homo1685
NFKBIZ	homo1686
KIAA0101	homo1687
BEX2	homo1688
PLAC1	homo1689
KIAA0100	homo1690
PLAC9	homo1691
PLAC8	homo1692
DOCK11	homo1693
PRSS33	homo1694
PRSS36	homo1695
PRSS35	homo1696
RPGRIP1	homo1697
DLX5	homo1698
KRTAP8-1	homo1699
PRSS38	homo1700
DLX1	homo1701
DLX2	homo1702
DLX3	homo1703
ACTB	homo1704
PDGFC	homo1705
VAV1	homo1706
VAV3	homo1707
TMEM163	homo1708
EVI2A	homo1709
NR6A1	homo1710
PYGO1	homo1711
PYGO2	homo1712
CRHBP	homo1713
FERMT2	homo1714
FERMT3	homo1715
CRNKL1	homo1716
ZFY	homo1717
TPTE2	homo1718
SYNGR3	homo1719
WDR90	homo1720
WDR96	homo1721
ZFX	homo1722
PRPH2	homo1723
USP6NL	homo1724
RABGEF1	homo1725
GRIN2D	homo1726
USP12	homo1727
USP10	homo1728
USP11	homo1729
USP16	homo1730
USP14	homo1731
USP15	homo1732
USP18	homo1733
USP19	homo1734
INPP1	homo1735
TAP1	homo1736
CRKL	homo1737
TFB1M	homo1738
TAP2	homo1739
UBAC2	homo1740
FBXL4	homo1741
MT1M	homo1742
SUPT5H	homo1743
RETN	homo1744
RPTN	homo1745
SLC35E2B	homo1746
SF3A2	homo1747
FXR2	homo1748
CYP4X1	homo1749
SNAP91	homo1750
C1orf141	homo1751
RHBDD1	homo1752
KLC1	homo1753
KLC2	homo1754
KLC3	homo1755
CHCHD3	homo1756
CHCHD1	homo1757
CHCHD7	homo1758
CHCHD4	homo1759
OVCA2	homo1760
ZNF519	homo1761
ZNF512	homo1762
ZNF511	homo1763
OR5AR1	homo1764
HNMT	homo1765
RP11-514P8.6	homo1766
TSPYL4	homo1767
TSPYL5	homo1768
TSPYL2	homo1769
XIRP1	homo1770
XIRP2	homo1771
CTDP1	homo1772
VWF	homo1773
KIAA0355	homo1774
FOXP2	homo1775
OR4A16	homo1776
NTN1	homo1777
NTN3	homo1778
NTN4	homo1779
NTN5	homo1780
SI	homo1781
IFNA21	homo1782
SH3TC2	homo1783
B4GALNT4	homo1784
B4GALNT1	homo1785
B4GALNT3	homo1786
MIR3654	homo1787
NDE1	homo1788
NUDC	homo1789
SRFBP1	homo1790
NUMBL	homo1791
FOXP4	homo1792
BCAT1	homo1793
NRP1	homo1794
NRP2	homo1795
C12orf60	homo1796
C12orf66	homo1797
C12orf68	homo1798
GSTA1	homo1799
GSTA2	homo1800
SAV1	homo1801
DYNLT1	homo1802
NIPBL	homo1803
DYNLT3	homo1804
STRAP	homo1805
C1orf85	homo1806
C1orf87	homo1807
RNF208	homo1808
RNF207	homo1809
STRA6	homo1810
SIGLEC15	homo1811
SIGLEC12	homo1812
SIGLEC11	homo1813
KIFC3	homo1814
PSMA7	homo1815
NLGN1	homo1816
SYNPO2	homo1817
DMRT2	homo1818
PROS1	homo1819
CRADD	homo1820
NCKAP5L	homo1821
POM121	homo1822
PLA2G12B	homo1823
PLA2G12A	homo1824
TNKS2	homo1825
SUV39H2	homo1826
UBE2E2	homo1827
EPOR	homo1828
ERAS	homo1829
ADCYAP1R1	homo1830
SNORA9	homo1831
SNORA8	homo1832
HS6ST1	homo1833
HS6ST2	homo1834
HS6ST3	homo1835
SNORA3	homo1836
SNORA2	homo1837
SNORA4	homo1838
SNORA6	homo1839
TCERG1	homo1840
CNBP	homo1841
OR7E24	homo1842
INTS12	homo1843
RANBP9	homo1844
LYRM5	homo1845
TXN2	homo1846
AGAP2	homo1847
AGAP4	homo1848
AGAP5	homo1849
AGAP6	homo1850
ARMCX3	homo1851
SLC23A1	homo1852
GDPD3	homo1853
SLC23A3	homo1854
GDPD1	homo1855
GDPD4	homo1856
GDPD5	homo1857
PON1	homo1858
SKP2	homo1859
C6orf106	homo1860
YWHAQ	homo1861
FAM163B	homo1862
YWHAH	homo1863
YWHAB	homo1864
FCRL1	homo1865
FCRL5	homo1866
FCRL6	homo1867
YWHAE	homo1868
FCRLA	homo1869
FCRLB	homo1870
HTR1D	homo1871
PDCD1LG2	homo1872
CHST11	homo1873
CHST10	homo1874
CHST13	homo1875
SLC20A1	homo1876
CHST15	homo1877
CHST14	homo1878
ROCK1	homo1879
ROCK2	homo1880
BCL2L1	homo1881
FAM92A1	homo1882
LRRC9	homo1883
WNK3	homo1884
DIO3	homo1885
LRRC1	homo1886
LRRC3	homo1887
RFNG	homo1888
PLD4	homo1889
PLD5	homo1890
PLD6	homo1891
MORN1	homo1892
PLD1	homo1893
MORN3	homo1894
PLD3	homo1895
DOCK9	homo1896
RRP8	homo1897
DOCK1	homo1898
DOCK6	homo1899
DOCK7	homo1900
GRIA4	homo1901
ACSBG1	homo1902
ACSBG2	homo1903
TNFRSF12A	homo1904
SCNN1G	homo1905
SCNN1B	homo1906
SCNN1A	homo1907
FAM98C	homo1908
FAM98B	homo1909
SLAMF9	homo1910
FGF7	homo1911
CLEC9A	homo1912
SCUBE2	homo1913
SCUBE1	homo1914
ZNF750	homo1915
SMIM12	homo1916
RPP38	homo1917
ITSN2	homo1918
SMIM17	homo1919
SMIM14	homo1920
FGF5	homo1921
RPP30	homo1922
SMIM18	homo1923
HACE1	homo1924
TRBV30	homo1925
NT5DC2	homo1926
NT5DC3	homo1927
RUSC2	homo1928
RUSC1	homo1929
PPIH	homo1930
PPIG	homo1931
PPIF	homo1932
PPIE	homo1933
ZNF667	homo1934
PPIC	homo1935
PPIB	homo1936
FGF1	homo1937
CAMSAP1	homo1938
DCPS	homo1939
PTHLH	homo1940
THEMIS2	homo1941
LLPH	homo1942
DCP2	homo1943
HDGFRP2	homo1944
PIP5K1C	homo1945
LZIC	homo1946
NAA50	homo1947
PIP5K1B	homo1948
CFDP1	homo1949
ATF6B	homo1950
FAM193A	homo1951
TPPP3	homo1952
TPPP2	homo1953
TDP2	homo1954
AQP11	homo1955
ANKRD52	homo1956
PTGES3L	homo1957
ANKRD54	homo1958
ANKRD55	homo1959
KBTBD7	homo1960
KBTBD6	homo1961
KBTBD4	homo1962
KBTBD3	homo1963
AMN	homo1964
KBTBD8	homo1965
AMT	homo1966
RASL11B	homo1967
RASL11A	homo1968
PHAX	homo1969
RBM26	homo1970
RBM27	homo1971
RBM24	homo1972
RBM25	homo1973
RBM20	homo1974
RBM28	homo1975
EPHA8	homo1976
EPHA7	homo1977
EPHA6	homo1978
EPHA2	homo1979
PRSS45	homo1980
LSMEM1	homo1981
SNORD121B	homo1982
ZGLP1	homo1983
COL9A2	homo1984
COL9A3	homo1985
CD200R1	homo1986
GLB1L2	homo1987
GLB1L3	homo1988
ARL9	homo1989
ARL1	homo1990
ARL3	homo1991
ARL2	homo1992
ARL6	homo1993
RRM2	homo1994
RRM1	homo1995
ZC3H12A	homo1996
ZC3H12B	homo1997
ZC3H12C	homo1998
ZC3H12D	homo1999
TSR1	homo2000
[truncated: 16,099 more rows]
