# Supplementary material for: Unique molecular events during reprogramming of human somatic cells to induced pluripotent stem cells (iPSCs) at naïve state
Source: eLife. 2018 Jan 30;7:e29518. doi: 10.7554/eLife.29518 (PMC5807049; doi:10.7554/eLife.29518)
Supplement: Source data 1. — The Source Data files include the source R code for Figures 2–6. The R scripts use the data in the ‘Expression Data’ folder with the relative path. The ‘Expression Data’ folder contains the non-redundant related gene expression, methylation and histone modification tables for the main figures and figure supplements. [file elife-29518-data1.zip › Source Data/Expression data/hg.homo.K4me3.txt]

homo1	0.928136318773	0.80660443677	0.490849831782	1.53798662366	1.25432258437	1.56928232723
homo2	1.07819428522	1.1188386827	0.492963081621	1.50100252488	1.19869564095	1.9009782459
homo3	1.54504129905	1.19689763242	0.64828016369	1.51004158396	1.94019311163	2.49092436839
homo4	1.02216357229	0.689516725868	0.317478559256	0.523710552927	1.31056092339	1.78053939639
homo5	1.27271387639	1.3530141401	0.49121771127	1.46418777825	1.29578649978	1.66635510677
homo7	0.494635526322	0.126911499038	0.189081956878	0.367924434712	0.816159803714	1.00743727311
homo8	0.188961888939	0.14310730195	0.299654867448	0.819561473822	1.41215957886	1.7796502605
homo9	1.74027922468	1.77251218976	0.323818495065	0.374631485449	0.930807549541	1.19739647081
homo10	1.05040577433	0.722527824819	0.29712813855	0.625114107851	1.34448032951	1.44620130119
homo11	1.89903292284	1.34646461159	0.398422661781	0.93420841383	1.54937356803	2.11160781427
homo12	1.13853505609	0.910682389572	0.330203890756	0.42507744078	0.93964458028	1.1077289828
homo13	2.04602848221	1.62427238347	0.297128280468	0.472948726878	1.65920791188	2.11650079884
homo14	0.935962472863	0.728545966268	0.391026035853	1.37301456289	1.76926805181	2.01597410188
homo15	0.211192697495	0.221166516542	0.187244394742	0.546528357707	1.36824988224	1.67122190951
homo16	0.0277885138616	0.0130098669827	0.0135056252629	0.00357209995575	0.0128212503158	0.0
homo17	0.930896264657	0.858643663824	0.4794566385	1.51555769372	1.60525718044	2.90226724531
homo18	1.272713879	1.03254944849	0.499715949789	1.34152257951	1.42615515574	2.24397732289
homo19	1.32065378374	1.06679984318	0.528381496847	1.55028192919	1.89560335844	2.2525071276
homo20	0.872559294231	0.858643632695	0.351151568905	1.08695669634	1.35084189172	1.83852169164
homo21	0.0666924330965	0.065049322471	0.182328653947	0.614397594919	1.21747436851	1.78852016136
homo22	0.188961889245	0.130097512767	0.55943532791	1.61572157894	1.74589269129	1.88415400208
homo23	0.423217157893	0.527824490875	0.263363665476	0.771568841815	1.27958161353	1.30773524777
homo24	1.4864018632	1.01776937133	0.310633891523	0.655415914975	1.58857864146	1.83852173604
homo25	2.05997944871	1.98987261766	1.10458485299	3.34334364352	3.07898183004	3.56372295974
homo26	0.0333462161571	0.0130098669827	0.0405172401965	0.0214325997345	0.0202972579366	0.0846178301536
homo27	0.0666924332008	0.0390295337588	0.121551956676	0.176417656247	0.444355712459	0.480784522498
homo28	0.903107756503	0.584465375796	0.307050737746	0.905631300237	1.2366579216	1.41569276596
homo29	0.233423508249	0.208156284824	0.243105100729	1.00018248571	0.768423376225	1.03428280068
homo30	0.0746320083663	0.0130098669827	0.0405172876194	0.0464372992348	0.0333461555969	0.0115387646612
homo31	0.0444616213441	0.117087754697	0.0337643252313	0.00894239988923	0.0188474028809	0.00769250977412
homo32	0.0500193249509	0.0130098669827	0.0135056252629	0.0178604997788	0.0146359503604	0.00701221979409
homo33	0.0111154055446	0.0260197339654	0.0405172426924	0.0392930995133	0.0186697129598	0.0771083149724
homo34	0.016673108317	0.0520394629538	0.05549250108	0.0392930994667	0.02174694297	0.00384625488706
homo35	0.0193952484503	0.0260196568221	0.0540231400132	0.014288399823	0.0173978352342	0.0128993446212
homo36	0.0722501345798	0.0130098669827	0.0405173600018	0.0214325997345	0.0146754003614	0.0115387646612
homo37	1.26159847048	0.929179650828	0.615250916906	1.90919146326	1.92534980681	2.63920251449
homo38	1.53105252948	1.56117037573	0.54184152437	1.09791645579	1.85932731587	2.48085115234
homo40	1.15600212193	0.884662842363	0.339253421135	0.830836670456	1.30172390998	1.96916452601
homo41	0.0222308110893	0.0	0.0611434276924	0.014288399823	0.0173977102973	0.0115387646612
homo42	0.800309162766	0.741555966437	0.407977143191	0.921888454776	0.810469602604	1.06848056057
homo43	0.188961889707	0.19514638567	0.122057420351	0.257336155638	0.732699799359	1.05388046269
homo44	0.0415504445359	0.0130098669827	0.0914165103436	0.19369517635	0.0988068533689	0.0827340547554
homo45	0.0277885138616	0.0520394679308	0.0675287178531	0.014288399823	0.0376958354702	0.0230775293224
homo46	0.19697707893	0.247185404077	0.310633899719	0.856958850401	0.877162761406	1.26710066863
homo47	0.0515694324374	0.0520393435061	0.0645884682015	0.0125630998444	0.0136990128374	0.105942084635
homo48	0.683597411789	0.626149464965	0.647315413348	1.99603915743	1.89421235815	2.77159865881
homo49	0.0222308110893	0.0624827625155	0.0270112505257	0.0174473997839	0.0149714902602	0.0
homo50	0.111154052898	0.197359052941	0.305489377081	0.461284326263	0.915362230228	0.328345952414
homo51	1.56092045064	1.26194618396	0.582956411034	1.76156999558	1.64942332478	1.99109145497
homo52	0.867644319713	1.18388786016	0.616857764892	1.468464213	1.36793409724	1.94598216118
homo53	0.498869964488	0.323650900319	0.276869807504	0.746564304221	0.689953672789	0.873105482437
homo54	0.189718036152	0.234175593674	0.0945405284464	0.216973913239	0.226256115139	0.168372107103
homo55	3.12176528218	3.49050706874	1.12277595745	3.33437649741	3.63579592696	4.30401458172
homo56	0.850328485668	0.736954026997	0.344398778044	1.03208791179	1.01489908396	1.70340493552
homo57	0.367829168811	0.364272918478	0.210442703381	0.657262588218	0.655334263707	0.71676858275
homo58	0.0444616221786	0.111955232769	0.031650938116	0.014288399823	0.0398261202415	0.00769250977412
homo59	0.650251197755	1.00175120926	0.543173465654	1.28147734048	1.13680522398	2.04708422623
homo60	0.0500193242431	0.0910689817816	0.268186732791	0.828722659577	1.14991364565	1.30920026513
homo61	0.0226845011115	0.060270192638	0.14856400004	0.109325698849	0.270087743259	0.0674010387063
homo62	0.0222308110893	0.0390295586437	0.0742817401439	0.0276047996581	0.0426170955682	0.0461550597176
homo63	0.350135260299	0.666152145028	0.0472697458267	0.0535814991053	0.106213290529	0.271280327491
homo64	1.30844196121	1.29964778709	0.478997963168	1.51084345678	1.43022846163	1.97248763818
homo65	0.0555770277232	0.0390296009481	0.0569630826637	0.014288399823	0.0548176257005	0.0192312744353
homo66	0.583558763549	0.715536463425	0.489195560038	1.1109165057	1.03526593413	1.77159142225
homo67	0.478264876999	0.390292843625	0.256610958301	0.847797998298	0.711050210637	0.969262650305
homo68	0.294558234602	0.234175635472	0.270117100857	0.50723550031	0.872813255061	0.752588466793
homo69	1.03373266644	0.962721750021	0.312241814613	0.703651123159	1.21752402055	1.33159773476
homo70	1.04231496873	1.18388753772	0.612494063906	1.62033816428	1.50252433559	2.27296857472
homo71	1.03929036777	1.00175105077	0.471372212104	1.46892668721	1.51676657504	1.87572875607
homo72	0.172288781494	0.104078463554	0.36644905322	1.03741003738	0.616533638971	0.819257347742
homo73	1.28938698564	1.40505329664	0.766204023786	1.99023022069	1.71895730533	2.06228661683
homo74	0.0277885138616	0.0126558569968	0.0463051431701	0.0107162998673	0.015188250374	0.0115387646612
homo75	0.0222308110893	0.0418614319861	0.0270115175918	0.0248588996921	0.12049550833	0.121118329491
homo76	0.0624579925016	0.0852274585068	0.349819775529	0.870154023748	1.01951484004	0.899191987267
homo77	2.50739339851	2.47477307209	0.823626539864	2.2353439246	2.78052843582	3.50479893767
homo78	1.20046374732	0.984050840184	0.771027318761	2.17741300401	1.5391554291	2.23984322906
homo79	0.0532707701102	0.0260197339654	0.259917864576	0.178604283679	0.711296713312	0.598554426344
homo80	2.29071862425	1.92544321859	1.17321644796	3.65583923153	2.64492268159	3.40992363259
homo81	0.155615672149	0.158241591901	0.108046165876	0.149809008209	0.393748665471	0.318822418941
homo82	0.433500796884	0.337988304868	0.324140128188	0.750136624634	1.18157347292	1.31948334442
homo83	0.0222308110893	0.0484108655751	0.0337645124272	0.0214325997345	0.0101485127499	0.00769250977412
homo84	0.828097675852	0.689516881227	0.211315184049	0.925168531727	0.981177040976	1.00003248361
homo85	0.166731076524	0.146736245662	0.182328091778	0.410789406838	1.01661524016	0.711561823592
homo86	0.864846567221	0.905018609136	0.530402606919	1.54318656056	1.30812469173	1.63466916981
homo87	0.97558473178	1.24893558337	0.668538748458	0.679375704158	1.44929350451	1.7567294157
homo88	0.462499153607	0.442331729278	0.28816984608	0.611724809013	0.88187757746	1.31383192761
homo89	0.0111154055446	0.0130098669827	0.0752006399184	0.028576799646	0.0304455732321	0.0307700390965
homo90	0.0333462166339	0.0260196418911	0.0405170130655	0.0250046996456	0.0130483852252	0.018524819456
homo91	1.03898790921	0.92369257006	0.372558867291	1.23771329657	1.26631583196	1.90610658296
homo92	0.111078438468	0.511717330262	0.133588267639	0.278622700814	0.343852263452	0.460349334843
homo93	0.00555770277232	0.0650493349135	0.0135056252629	0.014288399823	0.0101485127499	0.0129516746197
homo94	0.0389039194062	0.0260197339654	0.0405172102451	0.0178604997788	0.0173974504285	0.00769250977412
homo95	0.822539976746	0.637478192836	0.482075629912	1.38803225932	1.48968307458	2.00291760257
homo96	0.0222308110893	0.0130098669827	0.0405169856101	0.0101573998742	0.0143599053007	0.00384625488706
homo97	0.0601517346501	0.0562874907106	0.0405170180574	0.0107162998673	0.0380995131256	0.0269237842094
homo98	0.0333462166339	0.0520394654423	0.054022743158	0.0157220998053	0.0130482802242	0.00769250977412
homo99	1.82806824753	1.81393092276	0.855599093057	2.51294466484	2.04420829741	2.96762779688
homo100	0.920801665917	1.33425215632	0.29579626596	0.331377858805	0.913468138103	1.51103892224
homo101	1.51850043011	1.25628175831	0.770798098497	1.96770519133	2.2781481391	3.53112087422
homo102	0.0141400056928	0.0260197339654	0.0405168882683	0.0321488995589	0.0100005752463	0.0
homo103	1.26129601485	1.05379021771	0.288124086305	1.00754524747	1.19240252996	1.30668869825
homo104	0.367602323428	0.403302401751	0.287664555326	0.697284751585	0.641240355451	0.796179884369
homo105	0.578001061499	0.767575639084	0.50646847713	1.16731632203	1.62694570861	1.86910903018
homo106	0.961482538477	0.741556099296	0.533480757385	1.48617917516	1.15717266275	1.87698455353
homo107	1.01705956103	0.845633857384	0.486210202709	1.44380057179	1.215571321	1.2769649178
homo108	1.02356244808	0.858643793702	0.641527294166	1.61803005165	1.20431741497	1.562400656
homo109	1.38534241501	1.19689726137	0.364657319911	1.13594572186	1.46947371602	1.68752264853
homo110	0.627982577078	0.585439259633	0.359007414348	1.2511997726	0.947623786641	1.56300243316
homo111	0.977437298544	0.923692310929	0.324139834076	0.875159324015	1.25927380286	1.3667115875
homo112	0.71490201892	0.559419337109	0.353219024107	1.15011266942	0.897036751534	1.30773516602
homo113	0.327904452845	0.390293282956	0.56343198929	0.621566479903	1.39692088639	1.28465714983
homo114	0.0722501360402	0.0650493349135	0.263363039687	0.667978541555	1.36542877018	1.53613094247
homo115	1.82942931151	1.546036422	0.6955504798	2.11792635337	2.01403743093	2.9233039564
homo116	1.02817499423	0.845633711874	0.430486824289	1.64369101021	1.45458057803	2.10776147296
homo117	1.38129701447	1.28592975976	0.544873106316	1.32341823622	1.748950397	2.81655028767
homo118	0.0277885138616	0.0520394679308	0.0405168757886	0.0071441999115	0.0218852229323	0.0115387646612
homo119	0.138942563109	0.104078481972	0.243104706854	0.614397896294	0.569092393222	0.595493176382
homo120	0.0306996915042	0.0390296009481	0.0270112505257	0.017860499667	0.0202971129557	0.0115387646612
homo121	0.0333462166339	0.0130098669827	0.0810350497514	0.0568619989064	0.0405953203794	0.0230775293224
homo122	0.0389039194062	0.0	0.021682500422	0.0	0.0231969329035	0.00384625488706
homo123	0.105596351855	0.28621487309	0.438939581878	0.989466047341	1.83175975693	2.78303258098
homo124	0.0666924322695	0.221165980518	0.290375030063	0.635830013236	1.2965657469	1.45300393393
homo125	0.103668168731	0.111070027471	0.225878454782	0.710357369706	0.893801048546	0.977138007218
homo126	1.26715619408	0.819614274129	0.739191748992	2.75049955842	2.06743550648	2.75440816892
homo127	0.100038646735	0.130097859398	0.28362183433	0.725132356979	1.06575244038	1.24648285042
homo128	0.79475145857	0.546409528092	0.35115189027	0.985456793075	1.21207934005	1.37908757165
homo129	1.45774378409	1.51930894011	0.359328240462	0.910880324315	1.92124682914	2.31763246782
homo130	1.4744168908	1.261945768	0.809890974693	2.35837351154	2.05873641535	2.8928475782
homo131	2.23778812239	1.84720746262	0.614515801705	1.91305535886	2.63585844096	4.65666849149
homo132	1.46167576118	1.05378978327	0.557276171409	1.58729133977	1.73691768626	1.96060832469
homo133	1.15600212062	0.936702442169	0.438939816035	1.45830696302	1.40023500085	1.50774163303
homo134	0.105596348643	0.10018445076	0.0732252706066	0.217848298559	0.132833750388	0.297733462445
homo135	0.016673108317	0.0260197339654	0.047270050332	0.02906279964	0.0330790657308	0.0384625488706
homo136	0.00703219534457	0.0390296009481	0.0675289874747	0.053581498934	0.0217472228287	0.01923127448
homo137	1.1873067346	1.92747893572	0.835432437032	2.562905317	0.933253279661	0.908244914809
homo138	1.292033505	0.745627102435	0.507893057801	1.76740121679	1.50249489776	2.11040423868
homo139	1.50609956787	1.34000420897	0.975728139035	2.20929397801	2.21955216271	3.23066628581
homo140	0.947455953687	0.775540791318	0.424790377825	1.08549923426	1.04834409621	1.01217352464
homo141	0.0345938636661	0.0780589779317	0.0756143220291	0.0564245992098	0.0657653733091	0.054946498923
homo142	1.16439538392	1.00927391355	0.573997673765	1.34993025097	1.36294335138	1.74621064075
homo143	0.0500193249509	0.0130098669827	0.0810346875563	0.0464372994248	0.0354172330247	0.0153850195482
homo144	0.0555770271569	0.0132753744721	0.0759354826882	0.0321488992646	0.365560907956	0.427722026221
homo145	0.032552259095	0.0130098669827	0.0478670706153	0.039730499154	0.0218455604762	0.00829430475645
homo146	0.23342350807	0.221166004404	0.337645813793	1.10979890066	1.37682096858	1.90707455741
homo147	1.07051936608	0.702526757956	0.348992858678	0.709580659725	1.4203656538	2.11977156487
homo148	0.375655324601	0.225148914844	0.237041011207	0.446777256599	0.668580742513	0.610093099367
homo149	0.933694020525	0.975731640249	0.324139488667	1.00732653488	0.973582741505	1.43081619183
homo150	0.0222308110893	0.0	0.0227390629426	0.0345788994841	0.0323199306205	0.0397707988713
homo151	1.70065696892	1.52214097844	0.932683754526	2.40002318749	2.3015332846	2.79051568245
homo152	0.0333462166339	0.00389410984516	0.0270112505257	0.0	0.014852942857	0.00769250977412
homo153	0.00752369286865	0.0	0.0424464529976	0.00648809991963	0.0144981277296	0.00769250977412
homo154	0.0506998599842	0.0390296009481	0.00785531265289	0.014288399823	0.00724893767852	0.00384625488706
homo155	0.0333462166339	0.0130098669827	0.0405168832764	0.00935549988411	0.018847407937	0.00384625488706
homo156	0.0444616221786	0.0	0.0423547427282	0.0130247998387	0.06821198064	0.0500013139285
homo157	0.0389039194062	0.0018585524261	0.0472703947723	0.014288399823	0.0724925206946	0.0442188490983
homo158	0.0222308110893	0.0130098669827	0.0283893755525	0.0214325995538	0.0181277428716	0.00384625488706
homo159	0.461289310612	0.298605357692	0.452445536301	0.492947189199	1.22164648923	1.23850183356
homo160	1.72844547848	1.61320920597	0.546986468166	1.60106932894	1.91158101458	2.7243963933
homo161	1.9808105422	2.15714083178	0.759312648781	2.64095689937	2.89110223737	4.27677610152
homo162	1.7572926027	1.31575482513	0.830838346086	2.73276172868	2.11268672127	2.81754410463
homo163	1.18114410664	0.966350133672	0.362131179214	1.28293517195	1.14122399493	1.35852184113
homo164	0.0464654197767	0.0130098669827	0.0675288501382	0.126116993397	0.100621315571	0.050001314221
homo165	1.05834535296	1.10582883835	0.414730159223	0.981447261836	1.37013331811	2.1116077322
homo166	0.0567868677825	0.0390296009481	0.0810342457741	0.111561176369	0.529621264809	0.580788331103
homo167	0.492745151438	0.533399828702	0.418680545568	1.00445925162	0.746922677815	1.53751752103
homo168	0.67248200313	0.46835123992	0.297128046155	0.793001632515	1.01609251623	1.26152765366
homo169	1.11777873978	1.1828251833	0.439352517143	1.36300308135	1.77459437612	2.31747603158
homo170	0.0121362080947	0.0260197339654	0.0405169756263	0.0	0.0205140354875	0.00769250977412
homo171	0.0333462166339	0.0520392638743	0.0675286404788	0.00801899990067	0.0168747504093	0.00384625488706
homo172	0.00555770277232	0.0390295735747	0.0472697533146	0.0275804994963	0.0324878407642	0.0115387646612
homo173	0.122269458711	0.0390296009481	0.232768612593	1.24461465438	0.278362090643	0.288469807584
homo174	1.33384860221	1.11883859374	0.539728202552	1.72171842751	1.66433617332	2.07314493681
homo175	0.894790104963	0.629070401073	0.182328372076	0.356673565255	0.670424873625	0.72310060671
homo176	0.905905507192	0.754565783337	0.55658740592	1.64286492062	1.42762496597	1.98468031522
homo177	1.63887951748	1.30442625189	0.695551151387	2.00272111445	2.04641735812	2.40784984231
homo178	2.15646418615	0.699782814294	0.144612948336	0.0750140988119	0.569664558825	0.610458994022
homo179	0.0183744459003	0.0130098669827	0.0569630052894	0.00357209995575	0.00990195024386	0.0182108394653
homo180	0.705828218184	0.7025265228	0.405174996831	0.869255064839	1.19835041508	1.26927261687
homo181	0.0347072867006	0.0260197339654	0.04726968842	0.0285767995585	0.125781829967	0.207698072333
homo182	0.79528076607	0.585438783765	0.445692875363	1.07594903801	1.11159562549	1.45774002758
homo183	1.0226172642	0.923692608044	0.398605892539	1.48199959509	1.19242273648	1.65141459593
homo184	0.0666924318969	0.0739878830016	0.0742819501236	0.185748223344	0.39712165015	0.431882086849
homo185	1.18934833661	1.09281915735	0.405955987938	1.16449761114	1.52120491855	1.7577500517
homo186	1.81759556177	1.01476076414	0.457360733479	1.08785601175	1.59339208067	2.36284570094
homo187	0.539097143874	0.611104717746	0.222845585018	0.242901270173	0.835176152148	0.857720251815
homo188	2.18349654416	2.01651110794	0.6415271331	1.36096156434	2.24090552648	2.70778133129
homo189	0.0277885138616	0.076288977772	0.0410683379546	0.0	0.0217468130356	0.00769250977412
homo190	1.92020512012	1.49470515449	0.691508304998	1.95504494701	1.82376104826	2.36436330748
homo191	1.30042677253	1.04078047508	0.553739176288	1.46705538186	1.36505428493	1.83082921236
homo192	0.136296041213	0.0910685477853	0.268325039126	0.801337069012	0.871787311522	1.20563865716
homo193	0.595279087096	0.392504918322	0.249857675873	0.896980724145	1.03227758698	1.16267506524
homo195	0.0742539333329	0.0683238824904	0.304799982764	0.705910733474	1.38709797514	1.35326276474
homo196	1.67267941951	1.26787564698	0.837408116817	2.60785961734	1.98496162028	2.89321424741
homo197	2.07071677281	1.88039600416	0.929009136304	2.08764883861	2.05118148221	2.98513251529
homo198	0.1409085581	0.0780590401441	0.441236923449	1.52253220261	1.1287573322	1.55374028779
homo199	0.505750931077	0.598448151127	0.283071398854	0.475086807262	1.26516189934	1.19886170902
homo200	0.19126814615	0.221166420847	0.114799465552	0.200036781017	0.297219755344	0.329602541015
homo201	0.0211722010374	0.0390296009481	0.0299056675062	0.0285767995492	0.0275953406468	0.00769250977412
homo203	0.0222308110893	0.0130098669827	0.0581115750968	0.0071441999115	0.0115983002856	0.00384625488706
homo204	0.0119471705854	0.0	0.0145162502825	0.0071441999115	0.0149811378689	0.00468353486247
homo205	0.0277885138616	0.0130098669827	0.0351884925887	0.014288399823	0.00869872521423	0.0153850195482
homo206	0.0500193249509	0.0130098669827	0.0533337130919	0.00357209995575	0.0159478278095	0.00769250977412
homo207	0.0499059019387	0.0390296009481	0.040425080657	0.0107162998673	0.0281872930592	0.00384625488706
homo208	0.0277885138616	0.0	0.04726968842	0.0178604997788	0.0202970254999	0.00384625488706
homo209	0.0277885138616	0.00274357739091	0.0270112505257	0.0145799998194	0.0137386827394	0.00384625488706
homo210	0.0444616221786	0.0390296009481	0.0607757379934	0.0178604997788	0.0130481427936	0.00769250977412
homo211	0.0290739689246	0.0650490935296	0.0675284932181	0.00357209995575	0.0334637231929	0.00384625488706
homo212	0.0277885138616	0.0520394679308	0.0501182253063	0.014288399823	0.0456942030508	0.369242749846
homo213	0.0269945563227	0.0390296009481	0.0877877173349	0.200037215762	0.0492943156213	0.0460503988098
homo214	1.35052170657	1.37903392355	0.688797563322	1.5824309884	2.17725987764	2.31930715901
homo215	0.0555770276412	0.0390296009481	0.40816140835	1.20913611827	0.822068279536	0.88464447224
homo216	0.78537519975	0.705270096704	0.519561445922	0.671551039623	1.2746207327	1.29138210943
homo217	0.0889232432246	0.0910686980933	0.113007717319	0.281077406947	0.420339372831	0.109186543703
homo218	2.08413843878	1.91871699582	1.02387133751	2.1777042086	2.26404397344	2.68216567106
homo219	0.0826471977234	0.0461980518252	0.21912497057	0.344913451821	1.27134648429	1.02193302514
homo220	1.44084383033	1.21486304125	0.567244826205	1.69027421782	2.01547805807	2.88266929186
homo221	0.972597942352	0.949712079063	0.50646864187	1.29702937343	1.53372065039	2.11160760391
homo222	2.55884941054	2.82612462319	1.17294076357	2.40835805327	3.17387334963	4.25322761154
homo223	1.13539703619	0.989006562874	0.402188955478	0.900164398458	1.30829262249	1.99556493787
homo224	0.172288781822	0.0942545557171	0.141810623363	0.332204169337	0.493226540206	0.586308936397
homo225	1.02435640848	0.922984316632	0.391668979138	1.25452920094	1.0959527534	1.27748815302
homo226	0.931614608608	0.42932185486	0.394012134738	1.01801865792	1.1027482497	1.54217504551
homo227	1.13932901601	0.891654868871	0.729315575823	2.02519823553	1.66171281829	2.56057681878
homo228	1.3325253407	1.24893585569	0.415189723022	1.41172465001	1.33238815083	1.30692396926
homo229	1.75521319506	1.42346071164	0.770935227528	2.18871169457	2.61515579886	3.46845560611
homo230	0.978155643232	0.897673015416	0.323312734559	1.19307442509	1.03497014759	1.3654294215
homo231	1.58042912279	1.66692964803	0.728074399434	2.120842794	2.10857397362	3.00546251122
homo232	1.23963231382	1.00175102194	0.506974271581	1.56512939444	1.55862506536	2.02698924224
homo233	1.3955126366	1.19371077716	0.727661221191	2.43183224341	2.00557512264	3.8945293177
homo234	0.0222308110893	0.0130098669827	0.0810346426293	0.0285767996255	0.0260964630768	0.00769250977412
homo235	0.364955804169	0.316128351524	0.281463438407	0.492947157808	0.753461303001	0.879882072255
homo236	0.016673108317	0.0130098669827	0.047270140186	0.014288399823	0.0150797628714	0.00769250977412
homo237	1.28628676756	1.19034792827	0.504906755701	0.771885467706	1.59696219944	1.7097627577
homo238	2.18640772807	4.2478165794	0.809798892185	1.58456995298	2.62332255669	3.40011202788
homo239	0.0222308110893	0.0520392937362	0.0472698157132	0.22496901386	0.125634213859	0.0807975184154
homo240	0.920083322249	0.50738037236	0.391669083171	0.928740564516	0.955306854646	1.32312015984
homo241	0.72843710281	0.767575325131	0.310634199433	1.18235807362	1.10768958099	1.43113003823
homo242	0.0389039194062	0.0780592018962	0.054022833012	0.0	0.0166578728547	0.0115387646612
homo243	0.878116999321	0.728546432331	0.46595177196	1.1394930769	1.25573297791	1.80390556682
homo244	1.13932901619	0.910683009267	0.615021024004	1.62425073835	1.6912128014	2.49139492029
homo245	1.66175304882	1.7953459312	0.976417032659	2.55952749254	2.2268213861	3.35780292359
homo246	1.02261726259	0.874307888016	0.605281849064	1.75889630776	1.56918800546	1.93038805431
homo247	1.61317040966	1.51753863108	0.632614898644	1.8966035501	2.21426565016	3.83434931003
homo248	0.0500193249509	0.0520391017646	0.0302730327323	0.028576799646	0.0707459409507	0.0461550591197
homo249	0.0277885138616	0.0390296009481	0.0155268753022	0.0178604997788	0.0101485127499	0.00769250977412
homo250	1.85559209771	1.5351508266	0.478538184732	1.30502367721	2.05067842032	3.00831443618
homo251	1.57763136129	1.06679987124	0.320464777194	0.776890868666	1.65757997953	1.86701611704
homo252	0.789193758689	0.910682739094	0.20258737497	0.337913783465	1.05256563388	1.31542786516
homo253	0.867001591414	1.09281899519	0.236351973221	0.556661365472	1.3331273282	1.49235670312
homo254	0.816982269578	0.825632737368	0.396538376614	1.22133551858	0.916308548939	1.43309242404
homo255	0.983713346899	0.910683104992	0.430578787848	1.31034574708	1.21620207641	1.53081937951
homo256	1.12265591154	1.1838875363	0.546985911116	1.56369620973	1.38120966736	1.82698313965
homo257	1.36341406689	1.16308953214	0.648280492008	1.94493618535	1.65327979467	2.3406056568
homo258	1.15770346127	1.0358242287	0.521720264412	1.23584269277	1.28705827701	1.6808244509
homo259	1.52602412549	1.46496822797	0.602847093686	1.6378826285	1.73385970532	1.96003313866
homo261	0.205634998053	0.234175773591	0.33323637677	0.875111566527	0.713338544704	0.725428606043
homo262	0.0222308110893	0.0425697008073	0.0877870534137	0.0620378987212	0.229076457597	0.319240947818
homo263	0.0277885138616	0.0	0.0472700553238	0.0243971996978	0.0242624427974	0.00769250977412
homo264	1.08685220283	0.884663146883	0.368975378521	1.20809199396	1.29382387028	1.30773518303
homo265	0.416827690981	0.364273334548	0.422172392011	0.83710624407	0.875673059776	1.22994624905
homo266	1.79997727242	1.5091313192	0.499715958998	1.36810604965	1.55445264648	1.4007786016
homo267	1.37142926288	0.910682753235	0.457360692397	1.16359883854	1.37042946565	1.56928233717
homo268	1.87079072083	2.12112059891	1.00967636799	2.31859484906	2.16630238791	3.55767873078
homo269	1.58950291512	1.20990686029	0.552774218306	1.30684595216	1.77801661121	2.32192358931
homo270	0.338263709091	0.338253952801	0.0405173475221	0.0321488996018	0.0188473154251	0.0153850195482
homo271	1.0837519894	0.906788646922	0.452445205338	0.914452447409	1.11779935732	1.30773516477
homo272	1.56005087195	1.28796556933	0.567244995393	1.67173273996	1.83677074858	2.33634056747
homo273	0.165180969752	0.104078191593	0.0810343306363	0.2198165561	0.519048753249	0.738485747451
homo274	1.51725278036	1.36602404778	0.58373652041	1.87774647196	1.83708582308	2.90975017955
homo275	0.830025856055	0.741555790886	0.6130456108	1.93545836168	1.42100727255	1.89365199551
homo276	2.27003790712	1.62294429041	0.765836092174	1.96022005039	2.14603341414	3.09800938002
homo277	0.505750927366	1.1968970502	0.386110299565	0.72156049314	0.849260296856	0.9377069411
homo278	0.0889232434705	0.143107666209	0.209340188473	0.646400417805	0.929692579793	1.13080621313
homo279	0.9837133471	0.897672555879	0.452445559688	1.15003972414	1.24936167045	1.79236654332
homo280	0.0333462166339	0.0	0.0489234384522	0.0428651994392	0.0115983002856	0.0115387646612
homo281	0.0389039194062	0.0650489677936	0.0675288900733	0.0902015982214	0.0253863830017	0.0115387646612
homo282	1.85203820005	1.3530141812	0.693253343232	2.1554696787	1.89008970403	2.64239485511
homo283	1.55059899803	1.30097529796	0.531550716832	1.26359268354	1.79490203928	2.00202778232
homo284	0.578001063243	0.611458136231	0.405175050423	1.10282461896	0.893268647598	1.43081618071
homo285	0.383481476277	0.338253674164	0.290375398368	0.507235885123	1.03574942215	1.21542462782
homo286	1.4750596179	1.38673375192	0.44955135686	0.912751081616	1.47845807279	1.38910884319
homo287	2.46493558177	2.88816497593	0.958914635174	1.22165112859	1.83704658197	2.25750457578
homo289	1.22534107466	0.936701959327	0.452444834188	1.08234016266	1.36314056319	1.74971725344
homo290	1.92133934616	1.97146407039	0.736987313256	2.48128241862	2.45282168701	3.62654552926
homo291	0.0407942944989	0.0260197339654	0.0159403128102	0.014288399823	0.0101485127499	0.0157774945367
homo292	0.0384880368859	0.0520394380689	0.020258675009	0.0071441999115	0.020425238003	0.00384625488706
homo293	0.77569648055	0.533399920732	0.468432204165	1.07162384273	1.01199959078	1.38466033803
homo294	2.52104190825	2.63664264749	1.20496035793	2.87110077168	2.956907925	4.04688920132
homo295	0.0222308110893	0.0130098669827	0.0405171428546	0.0071441999115	0.0260965679446	0.0151233695559
homo296	0.589116468348	0.689516380817	0.411928067684	0.646546289282	1.47507576544	2.50769624043
homo297	0.14064390365	0.104078018814	0.216093226649	0.64297433209	1.02763195083	1.1692686743
homo298	0.044801889658	0.0520394679308	0.0675287303329	0.0357209995575	0.0304262031103	0.0
homo299	0.0390551494136	0.0650493349135	0.0472701950967	0.00357209995575	0.0113122877786	0.0
homo300	0.955924830981	1.04113388906	0.297128627941	1.00987805452	1.32159812221	1.80775170997
homo301	0.666924302764	0.576500257209	0.249076726578	0.494405426674	0.870150287444	0.856437924648
homo302	0.499739538997	0.416312093705	0.148564000174	0.164923269406	0.554130666141	0.655594285814
homo304	0.0423822091371	0.0260197339654	0.107127250463	0.0107162998673	0.0376955854483	0.0141814295836
homo305	0.0144424657077	0.0390293670297	0.121552018009	0.260762280112	0.0992109178696	0.219236808613
homo306	0.0277885138616	0.0260197339654	0.0270113428757	0.0071441999115	0.0130480878213	0.00384625488706
homo307	0.0611347304583	0.0130098669827	0.0607755458057	0.0250046996903	0.0188472379642	0.00122975496389
homo308	0.116711755008	0.0650489915013	0.263823052987	0.674418407395	1.29732543076	1.18015314295
homo309	0.0389039187133	0.0390294267535	0.290374936007	0.550100118561	1.15495292531	1.70267218613
homo310	0.016673108317	0.0260197339654	0.0202584378943	0.0178604997788	0.0230290904902	0.0192574394345
homo311	1.58394522154	1.10582919177	0.616261487387	1.71632302364	1.97470405716	2.55447971218
homo312	0.0111154055446	0.0390296009481	0.0690445305854	0.0071441999115	0.0251201454382	0.0192312744353
homo313	1.48390657383	1.48311144298	0.560492083549	1.63243994147	1.7465829977	1.93844685662
homo314	1.12295836741	0.83262465252	0.565453750849	1.29719957332	1.60187429541	2.04739798029
homo315	1.02817496595	0.832623975173	0.390888298705	1.13847298209	1.2221397406	1.53466542608
homo316	0.204576386333	0.169127069771	0.101293078274	0.0509327989463	0.156583878794	0.130773160137
homo317	1.72991997368	2.01651140141	0.850086879104	2.09598350744	1.92732251407	2.45534001131
homo318	0.103327900365	0.140364278704	0.197120499238	0.417933611484	0.704629733883	0.923106709411
homo319	0.0389039194062	0.0520392613858	0.105887714811	0.375068214882	0.310268882642	0.551718522478
homo320	0.016673108317	0.0520394679308	0.0527823233083	0.014288399823	0.0136595628364	0.0230775293224
homo321	0.0111154055446	0.0520394679308	0.0675289275125	0.0178604997788	0.0202973903157	0.00384625488706
homo322	0.0192062109411	0.0260197339654	0.0270114876404	0.00998729987629	0.0594732655883	0.0538475695178
homo323	2.04988484741	1.9289832588	0.749160611339	1.93742682229	2.41608193504	3.46426903168
homo324	0.0277885138616	0.0390296009481	0.0472700428441	0.0178604997788	0.0115983002856	0.00384625488706
homo325	1.29324334864	1.42275322598	0.613366857216	1.67904693202	1.64501445388	2.52700594484
homo326	0.00555770277232	0.0258427289724	0.0877876574323	0.0285767994616	0.174712398075	0.15212370665
homo327	0.35508804217	0.247185507715	0.299011610866	0.91899671427	1.13573999791	1.48602484674
homo328	0.211835426435	0.221166196093	0.137538316265	0.22504142143	0.39046451495	0.323087251909
homo329	0.0499437099472	0.0650490114093	0.0405171977654	0.00702269991301	0.0327345529171	0.0153850195482
homo330	0.0277885138616	0.0390296009481	0.0405168757886	0.0107162998673	0.0217468205318	0.0
homo331	0.0111154055446	0.0130098669827	0.0202584378943	0.0071441999115	0.00434936260711	0.00769250977412
homo332	0.0222308110893	0.0390295959711	0.0607757704407	0.0138752998281	0.0101485127499	0.00384625488706
homo333	1.48349069031	1.13866274735	0.594256547794	1.60743577622	1.93104044615	2.09038804066
homo334	0.772520649992	0.741555808738	0.631466281496	1.58367045059	1.65461117182	2.38084778987
homo335	1.40333878295	1.6001990916	0.569220607534	1.33999156559	1.38172260953	1.61337057586
homo336	0.183404185273	0.195146307543	0.330249402635	1.12041821992	0.9304129045	1.37191813206
homo337	1.80330432899	1.11883833711	0.659810297236	0.978725003898	1.82230122121	2.44987139608
homo338	1.32590902837	1.02299174066	0.600963676862	1.77330566709	1.50837307723	2.31546041183
homo339	0.616942787476	0.520389814809	0.354735069506	1.04661936811	1.01044101354	0.859107086534
homo340	0.170020331785	0.0520390999913	0.18393629019	0.47722501697	0.559742481485	0.579165867023
homo341	0.907644659199	0.962721291587	0.418680908762	1.42168735562	1.54554666137	1.81929011188
homo342	1.59506062195	1.71365822493	0.54354103981	1.20852873247	1.93446292873	2.75762609832
homo343	0.394596879393	0.149036998376	0.0337640631571	0.0178604997788	0.0416211528098	0.00384625488706
homo344	0.0264652512968	0.0208865891695	0.0270112505257	0.0107162998673	0.0115983002856	0.0
homo345	0.0222308110893	0.0520394679308	0.0341777178124	0.0250046996903	0.0289760257136	0.00384625488706
homo346	0.0944809461161	0.1821367331	0.310633824162	0.810497627655	0.355076600831	0.324813931152
homo347	1.40454862744	1.31398503444	0.804929806724	2.10045446525	1.77782974978	2.3873885655
homo348	2.28508530164	2.02084820262	1.00379660065	2.31354041136	2.91112388338	4.02234633222
homo349	0.739174432397	0.5854386601	0.235754346751	0.946600916663	1.19758090812	1.59620632324
homo350	0.826850030534	0.637477657691	0.345225903533	0.885656797601	0.896503603357	1.03111669492
homo351	0.561327952504	0.550303636864	0.473944331959	0.758325406501	1.13404380321	1.33081266824
homo352	2.56414245283	2.85745472984	0.731152710915	1.62529579631	3.01590798331	3.44171490463
homo353	1.13834602111	1.29725826973	0.526727298714	1.51888614996	1.49394336399	1.91387767835
homo354	1.40870745691	0.944047900677	0.38459431757	0.732276387902	0.836152638138	0.838488766385
homo355	0.0111154055446	0.0	0.0337641255558	0.0178604997788	0.0260968928663	0.0192312750723
homo356	1.56708307265	1.77676004983	0.864924617738	2.25726217665	1.84145512926	2.70393534429
homo357	0.24487918222	0.275948927581	0.289548956454	0.490468315747	1.13759428407	1.10006212818
homo358	1.01017859562	1.14485827211	0.680528928414	2.07095466135	1.35249881699	2.09473150899
homo359	0.0333462166339	0.0858470731974	0.047270047836	0.0321488996018	0.13512231614	0.161543148475
homo360	0.755847541645	0.663497547805	0.34044731991	0.795504597226	0.632186095888	0.696176476656
homo361	0.016673108317	0.0130098669827	0.0475459174439	0.00357209995575	0.014497875357	0.00384625488706
homo362	0.0111154055446	0.0130098669827	0.0540231255591	0.0821582985986	0.155804675589	0.080771566486
homo363	0.389039176151	0.481360798419	0.33089246545	0.475086671239	1.35522085801	1.48254492854
homo364	0.905905512996	0.884928808525	0.575146270983	1.53132802573	1.26575386422	1.71884203015
homo365	2.00432680544	1.76932598756	0.78333853472	2.30114699263	2.40182008156	3.26368711135
homo366	0.0389039186314	0.0650492403507	0.221375822276	0.61082577068	0.663234981764	0.365396050462
homo367	0.0937626029402	0.0553140329272	0.380230340458	0.804933069436	1.12536453972	1.8313786809
homo368	0.188961888917	0.26019558081	0.22872619877	0.575105087973	0.67952887208	1.30773498471
homo369	0.0444616221786	0.0780592018962	0.0405174623355	0.0750140996277	0.149433168368	0.172297213562
homo370	0.220833612211	0.0650490462482	0.258953618735	0.533649023339	0.634839191656	0.546171182655
homo371	0.0956907853633	0.130098077565	0.448265244454	0.625114220617	2.26328450819	1.7946947449
homo372	0.27788512747	0.9367023568	0.497556895323	0.869570779776	1.26559631879	1.50774191163
homo374	2.32391360265	2.8992276393	1.05340952344	3.49609185916	2.93313811438	4.68662756311
homo377	0.0222308110893	0.0130098669827	0.0202585601956	0.014288399823	0.0115983627541	0.00384625488706
homo378	2.2055383214	1.81083320223	0.878706557959	2.09034622312	2.8124251871	3.67298825744
homo379	1.16711752892	1.08910209103	0.526728244729	1.3039791046	1.60275211788	1.86544568085
homo380	1.23532225516	1.08777422529	0.289364207521	1.00732630531	1.30858899617	1.47697147996
homo381	0.0722501346692	0.104078343004	0.0405170754641	0.0571535989437	0.220446605512	0.303855453609
homo382	0.261212020658	0.234175875306	0.187703190744	0.275050248776	0.457818616809	0.553864149062
homo383	0.794751458414	0.689517249331	0.324139559865	0.854747974401	1.06242867731	1.60245955402
homo384	1.06114310317	1.15361978088	0.438939682961	0.959382962104	1.19565776409	1.36286504023
homo386	2.64618473858	2.33609107278	0.821375229336	1.88943577141	2.65877988922	3.51149733745
homo387	0.805866863802	0.611458384797	0.423228611059	1.17164166163	1.20489885432	1.44274774066
homo388	0.167827494673	0.221165779769	0.0399199827984	0.0676997989696	0.236849013413	0.138465527287
homo389	0.288055344723	0.468351111427	0.32413996461	0.877152030658	1.10662485807	1.85511023313
homo390	0.644693494208	0.416312043503	0.236351400077	0.314342995429	1.08454123778	1.66907609372
homo391	2.59261150455	2.17262829874	0.978622193784	2.80417842847	2.88443495853	3.95965453932
homo392	1.24466070345	1.00670653744	0.229598820858	0.364886961296	1.03417127157	1.38288115225
homo393	0.967040251836	0.910682560772	0.58681482549	1.53414678398	1.26046727113	1.77049233508
homo394	2.0785807416	1.49612111789	0.878154643849	2.55085173439	2.42232527208	3.30343161027
homo395	0.782690870166	0.702526809186	0.445692567945	0.789234979233	1.04043378772	1.16157648243
homo396	0.193271943361	0.169126791418	0.236351876132	0.432222129375	0.657899041614	0.465399516651
homo397	1.01838282622	0.663497392714	0.343663008414	1.2380299636	1.21311527724	1.4229664141
homo398	0.711385926567	0.637477996752	0.317387023777	0.884077459518	1.19317231099	1.20642394741
homo399	0.316789045244	0.284179130718	0.108046549588	0.150027774017	0.334531182313	0.276931701716
homo400	0.00555770277232	0.0	0.0540228205323	0.0285767994672	0.0259583730018	0.0153850195482
homo401	0.389039175883	0.455341393888	0.229599089764	0.567960763754	0.707420156786	1.05772697337
homo402	0.899213585891	0.663497322947	0.472704339966	1.68910691592	1.21657707846	1.78852001634
homo403	0.0322497990802	0.0390296009481	0.0650940452814	0.0250046996903	0.0188474478582	0.00384625488706
homo404	0.028204396382	0.0390295238048	0.159450885713	0.396500873871	0.224727270046	0.292317206815
homo405	1.38919877821	1.6522385513	0.636933186941	1.67909587193	1.48491871855	1.96380055285
homo406	0.177770869687	0.0263737439513	0.088706148237	0.0986093980819	0.0383165332805	0.0415761838909
homo407	0.736376684375	0.23417567651	0.407104666628	1.31833987513	1.26487602626	1.46229281541
homo408	0.529229389876	0.405426619008	0.401912556984	1.33318812786	1.38015442468	1.97397872944
homo409	0.700270515844	0.891035247326	0.445692785367	0.38221253133	1.18220468417	1.66543910166
homo410	0.200077291556	0.130098109484	0.0570091725886	0.12951849369	0.320062459785	0.320078544226
homo411	0.016673108317	0.0520391319841	0.0270112505257	0.0071441999115	0.0310475756517	0.0115387646612
homo412	0.0222308110893	0.0178775042892	0.0135056252629	0.00357209995575	0.0345987803657	0.0192312744353
homo413	1.30606008913	1.13184841079	0.642353951462	1.71540011571	1.59202075043	2.32699963951
homo414	2.05389243459	2.17466451003	0.967550491787	3.22429883044	2.52808523505	3.98848853853
homo415	0.794751455963	0.585438649788	0.378163391821	1.11808535262	1.31038367104	1.8879477248
homo416	0.157165782116	0.234175515011	0.270116770208	0.625114130123	0.824533769022	0.77788995998
homo417	0.0444616221786	0.0650489676148	0.0540230202079	0.0357209995575	0.0889633431518	0.0230775293224
homo418	1.51411476465	1.01476101033	0.760140013285	1.82776149759	1.21595578752	1.70154649134
homo419	0.0222308110893	0.0390296009481	0.0405172401965	0.0214325997345	0.0226545079537	0.0307700390965
homo420	0.141513475649	0.0910686452985	0.44569273594	1.27683593517	1.49408150824	1.57349406966
homo421	1.18934833741	1.15786819503	0.636795544676	1.84110310948	1.7468888438	2.5346989406
homo422	0.0222308110893	0.0130098669827	0.101293682046	0.028576799456	0.0711210435377	0.0421256491654
homo423	0.0111154055446	0.0130098669827	0.0772676851898	0.0178604997788	0.0428634731267	0.0115387646612
homo424	0.013837545678	0.0260197339654	0.0270114751607	0.0237653997056	0.0333460605033	0.0192312747091
homo425	0.0407942944989	0.0200900667012	0.0403790632859	0.0500093992483	0.0308500931626	0.0059394548256
homo426	1.46375517553	1.32699499597	0.52672698769	1.7446563724	1.77868742858	2.22189436655
homo427	1.53124156143	1.28796524277	0.357904328242	0.899143696574	1.47185999755	1.74113501534
homo428	1.59075056566	1.01476053034	0.526452405632	1.68305664568	1.84668290036	1.43463653411
homo429	0.644353221156	0.676507068023	0.298643975839	0.815017591607	0.789638554116	1.40980515224
homo430	0.82809767288	0.780585339814	0.364657881349	0.773003016157	0.974263724791	1.09399174053
homo431	0.016673108317	0.0780588357151	0.0135056252629	0.00357209995575	0.0258106129449	0.011852744652
homo432	0.305673638992	0.377283020288	0.18232910078	0.532240053324	0.798209228772	1.01157118107
homo433	1.37055968685	1.13379524462	0.733082133643	1.4318445312	1.72619668385	1.94870356016
homo434	1.39702493361	1.27407025349	0.611575747713	2.27252188461	1.44979709497	2.16584850817
homo435	1.94493122357	1.47222569044	0.637071182385	1.88498826418	2.3560950544	3.46539429321
homo436	0.0277885138616	0.0130098669827	0.0472702475116	0.014288399823	0.0211747880215	0.0115387646612
homo437	1.6796360011	1.47337684266	1.13490420598	3.61781036825	2.32203880201	3.60529945584
homo438	1.96319224787	1.74826244579	1.02166662093	3.36915007308	2.16600625165	3.83550012393
homo439	0.171230171897	0.22116603376	0.162069580436	0.652451552946	0.520113008083	0.761563292844
homo440	0.0555770269036	0.0910686877966	0.168822948456	0.417593432603	1.02214817354	1.29619614908
homo441	0.0222308110893	0.0520392365009	0.0389093777463	0.014288399823	0.0144981727069	0.00769250977412
homo442	0.0111154055446	0.0520391001999	0.0684932955503	0.014288399823	0.216027974169	0.276931641135
homo443	1.06016010869	1.19468496563	0.499715461686	1.36232308287	1.37603133009	1.62564188166
homo444	0.666924303792	0.611458583787	0.256610831052	1.00375436635	1.349530001	1.67313166808
homo445	0.0367866993025	0.0	0.0472703049183	0.0071441999115	0.0130480878213	0.0192312744353
homo446	0.016673108317	0.0	0.0405168757886	0.0173501997851	0.0127621602714	0.00769250977412
homo447	0.0337242916524	0.0520391693115	0.060775533326	0.0232307997122	0.0722654827768	0.026923784757
homo448	0.0389039194062	0.0520387512445	0.0202584378943	0.0071441999115	0.0115983002856	0.00384625488706
homo449	0.950367132559	0.832624308914	0.351151719682	1.14923717246	1.1366080799	1.57312855372
homo450	0.683446177751	0.491184337631	0.420242496096	1.17589370576	1.39209842099	1.62211008372
homo451	0.0344804416895	0.0260197339654	0.0675289799273	0.0577610985246	0.0263529954804	0.0153850195482
homo452	0.602954014726	0.612697853521	0.636933642112	1.86975239982	0.805015556296	1.03723958426
homo453	1.19872459954	0.915550593764	0.457774667047	1.60342596125	1.41878763038	1.76272147038
homo454	1.0034488617	0.88466325593	0.30875041125	0.843010849454	1.19407958764	1.50303192959
homo455	0.016673108317	0.0520394679308	0.0405171153992	0.00131219998375	0.0534560010051	0.0423088043742
homo456	0.928930277482	0.642168527871	0.501690856777	1.42076401453	1.55453185673	2.15687353283
homo458	0.63690514823	0.585438547179	0.344398627259	0.607010584839	1.00855724207	1.65455492733
homo459	0.000982995048165	0.0130098669827	0.054022745654	0.0223073997237	0.014497875357	0.00384625488706
homo460	1.84515723226	1.40505351771	0.736068315819	2.11525370047	2.17241730194	2.46376496649
homo461	0.283442830049	0.143107365936	0.364657556675	0.865633679638	1.52676751476	1.82313660604
homo462	0.291987324141	0.299224669605	0.423228927784	0.585821101084	1.36970939827	1.56928231977
homo463	0.402347418226	0.286214513525	0.320234871618	0.574108480982	1.1685840108	1.41765503305
homo464	1.34590919431	1.04078003128	0.178607212499	0.32505956262	0.750167196454	0.534632347615
homo465	0.26631603229	0.247185636893	0.47642522195	1.46153882698	1.85252138503	1.88611633576
homo466	1.26878189386	0.889707514122	0.479456890114	1.09281314044	1.62629433098	2.03214426244
homo467	0.641442049854	0.429321663439	0.395757705308	0.539384472687	2.0571390521	1.98643421625
homo468	0.198035691723	0.364096343488	0.56062956693	1.32951837955	1.95532342743	1.86743465889
homo469	0.134065399192	0.434012915254	0.445692130171	1.01867424595	1.24927245662	1.56158980375
homo470	0.10003864757	0.0260197339654	0.375498736404	0.767997166859	1.49145761724	2.01929720389
homo471	1.12545366773	0.802621959642	0.52314419473	1.09380906919	1.26209446563	1.75031915837
homo472	1.2359271794	1.33850013874	0.547491765603	1.50056515611	1.68238498855	1.81319404721
homo474	1.40428397159	1.07980961533	0.869242916532	2.41603684558	1.75136683886	2.54377809946
homo475	0.0111154055446	0.0520394679308	0.0270112505257	0.0250046996903	0.0170032303566	0.0153850195482
homo476	0.0456714622378	0.0390296009481	0.0945403933525	0.0861434985418	0.141572706067	0.111541394364
homo477	0.0360683567673	0.0440742432475	0.04726968842	0.021432599511	0.0446189507758	0.0192312744353
homo478	0.016673108317	0.0580576376915	0.10129374709	0.438320721753	0.0106317752618	0.00769250977412
homo479	0.0111154055446	0.0260197339654	0.0198450003862	0.028576799646	0.0202972678775	0.0133964796066
homo480	0.72805902648	0.679870232403	0.594256828375	2.03968181113	1.83028049032	1.5008599766
homo481	0.586091866724	0.468351194635	0.322394379415	0.78942961015	0.691580614588	1.26927245279
homo482	0.678039708801	0.558799809128	0.391669051819	0.993718247982	1.58542236067	1.64882421677
homo483	0.0402649894729	0.0520392887592	0.0742814156711	0.028576799646	0.0494916404989	0.032182949055
homo484	0.944809430793	0.78058537294	0.553739411026	1.46958161941	1.43483482533	1.73077382344
homo485	0.26676972454	0.351263536826	0.195834627099	0.296482493158	1.29222621226	1.62184772764
homo486	0.801556807853	0.390292838678	0.465951304652	1.2674323062	1.12840219962	1.2973737944
homo487	0.689155112214	0.663497134432	0.236351796791	0.368531615125	1.02878597689	0.857720061241
homo488	1.13932901716	1.06679995075	0.365576565243	0.857299069667	1.07729213187	1.17311496874
homo489	0.633578087926	0.431446248427	0.357904790588	1.04304749099	1.36884143191	1.66284879263
homo490	0.589116466507	0.247185168967	0.182788284995	0.27371418049	0.825164929255	0.731943583358
homo491	1.03929036786	0.767575180233	0.360293286763	1.02688771478	1.37843855249	1.77698110306
homo492	0.611347278036	1.00175087979	0.200887965381	0.225041619914	0.826121882823	0.784640387639
homo493	0.169226373114	0.221166645661	0.431268325493	1.51368684033	1.32847277343	1.47848938069
homo494	0.618228247739	0.767575641647	0.469717804603	0.628685671508	1.28356615667	1.00003275812
homo495	0.0666924332306	0.156648452908	0.301446618088	0.532459150992	0.707726815371	0.391900725694
homo496	0.161248988815	0.199217534438	0.207364913501	0.236705113521	0.588808944354	0.836211909143
homo497	0.016673108317	0.0475258406103	0.0443756258637	0.014288399823	0.0164013404027	0.0
homo498	0.0373916188553	0.0780586265028	0.189082004786	0.616973434363	1.10666399497	1.58851350342
homo499	0.0500193249509	0.091068827495	0.344398568414	0.968956444681	2.49896041909	2.90462211268
homo500	0.327904450588	0.23417555964	0.357904185764	0.657262808867	1.22023617533	1.36542927502
homo501	0.27232743074	0.156117354795	0.168822902866	0.442937942509	0.504549992052	0.669252355268
homo502	0.60102583199	0.666152225077	0.253532927424	0.170828935375	0.944319601874	0.647770520952
homo503	0.0389039194062	0.039029237628	0.0607758553028	0.0178604997788	0.0242716130977	0.0
homo504	1.07263658801	0.961748034671	0.475461176649	1.24624278396	1.50428947847	2.01545089596
homo505	2.49461446629	2.04624812506	0.873377759002	2.21862561132	2.6861002716	3.65556241426
homo506	0.150057971627	0.364273074925	0.222845739767	0.419513435408	0.907037140248	0.918632330284
homo507	2.32595520907	3.41882056119	1.21203377361	2.10218043239	2.27726065744	3.20536470031
homo508	0.0277885133252	0.0130098669827	0.135058452368	0.124488897508	0.0478440407664	0.0
homo509	1.52307513957	1.23592655355	0.660500028722	1.79784922389	1.93456163739	2.68470355486
homo510	2.1002444353	1.74020877005	0.965254595116	2.89073472098	2.99749400232	4.04819743806
homo511	2.20088799904	2.08076393805	0.555301052555	1.8409078575	2.24270048198	2.86163271786
homo512	0.670213553123	0.757043418273	0.208329416819	0.693226164892	0.923104176003	1.2445988227
homo513	0.867001590647	0.866785480887	0.362176667921	0.673956570594	0.973829146441	1.46158643183
homo514	0.444616201602	0.416312079296	0.364657744892	0.970925402351	0.704856446474	0.969262464302
homo515	0.828097673967	0.637477796912	0.382710850686	1.17438780522	0.971403301323	0.953877474852
homo516	1.45180800693	1.24893601105	0.715809241913	2.11104986287	2.07869914823	2.28469035168
homo517	2.23582212892	1.82136530085	1.19655285566	3.02239081992	2.86247953071	4.78165978175
homo518	1.13932901677	1.00175127976	0.590306202047	2.01853997159	2.08826647397	3.00117141499
homo519	0.041777289547	0.0260197339654	0.0540225609541	0.0178604997788	0.0101485127499	0.00384625488706
homo520	0.750289841823	0.61163526544	0.40370476871	1.12163267136	1.29332063344	1.58417015109
homo521	0.0277885138616	0.0390295486897	0.0536550010443	0.0285767996386	0.0178609879399	0.00852978974953
homo522	0.0222308110893	0.0780592018962	0.0540228679553	0.0514673993625	0.014497875357	0.00873910974339
homo523	0.650251195408	0.585438798085	0.290604627304	0.733928856462	0.849240365581	1.05003419987
homo524	1.11709820808	0.702526808381	0.38914229542	0.979503066348	1.08901921433	1.62697634416
homo525	0.794751457788	0.559418822795	0.303881206721	0.314343108829	1.07387965164	0.67309878906
homo526	1.22825225116	1.38407828012	0.28362216454	0.664406656142	1.06784329926	1.32442851126
homo527	1.40054103748	1.23592609923	0.655033377685	1.47436956036	1.54526060883	1.8885233565
homo528	0.016673108317	0.0910685893595	0.086960475415	0.248272268184	0.298186267186	0.388474107759
homo529	2.65276323558	2.30272583045	1.16347800829	3.35908979981	2.89318327031	3.49242305877
homo530	2.70883176663	1.97739357322	0.667253003493	2.25257253803	2.15618281012	2.74333982898
homo531	0.0222308110893	0.0260197339654	0.0405171977654	0.0178604997788	0.0272109904923	0.00384625488706
homo532	1.18707988769	1.10582911165	0.855048028186	1.89840143163	2.04549057425	2.80856991923
homo533	1.2767214705	0.988740997583	0.740386057824	2.4088689983	1.3098217853	2.27699815626
homo535	0.0277885138616	0.0260197339654	0.0438247427568	0.0071441999115	0.0223287630184	0.0
homo536	1.16711752515	0.910682447836	0.49323827178	1.17380466431	1.75843890531	1.9043011845
homo537	1.23997258016	0.819614686042	0.575376054026	1.41709483438	1.50350051971	1.93700756711
homo538	1.22375316026	1.00175118501	0.486210000142	1.15429202006	1.28228448651	1.47464236165
homo542	0.0316448782682	0.0520391344726	0.223489385091	0.685838925641	1.40159670232	1.19420478395
homo543	1.37653326918	2.3023717435	0.537063402981	0.878731157627	1.6555979652	1.87737708632
homo544	0.0666924328953	0.260549202204	0.360522836469	0.540697567636	0.79185810191	0.658236107837
homo546	1.61407779147	1.66294705565	0.832217188776	1.94513032088	2.16877738108	2.82889984847
homo547	0.0277885138616	0.0543405328393	0.0337640981004	0.0071441999115	0.010148560226	0.00384625488706
homo548	0.200077294059	0.260195359588	0.054022835508	0.225041390225	0.639198809662	0.669252423037
homo549	0.744732136473	0.528709157854	0.256611102469	0.492947018193	1.05393629522	1.41543090521
homo550	1.41165644065	1.28796545343	0.601009581789	1.64313183291	1.56366437591	1.9539101443
homo551	0.172288781621	0.351263553381	0.535685509481	1.35024549846	2.22190961024	2.66262029622
homo552	0.982238849476	0.45534132883	0.63192644269	1.01539402211	2.24726711149	1.83370745867
homo553	0.143328236163	0.234175645798	0.433748394497	0.719251633646	1.10384332369	1.30388884711
homo554	0.0277885138616	0.0	0.472704169184	1.84202605058	0.0222599728918	0.00625343481638
homo555	0.550212552309	0.468350823924	0.237178508617	0.827362103697	0.705793577599	0.965416036695
homo556	1.89702912267	1.66524772163	0.958914483204	2.86830499402	2.41669331328	3.13508488568
homo557	0.38151548598	0.447199343503	0.295703915693	0.464370618802	1.06274439001	1.30004231055
homo558	2.41230753242	2.16678726232	0.989738951541	2.74508108593	2.97922775368	3.7492866451
homo562	0.194519590691	0.117088029325	0.265522490285	0.900163960366	1.21759255624	1.49520860859
homo563	1.76152704047	1.2712384253	0.852337813258	2.10383245948	2.25470388585	2.95328973192
homo564	0.233423508555	0.221166117996	0.155317113183	0.361412015822	0.783947537671	0.712110856302
homo565	1.20617267166	1.11591817129	0.337186202556	0.4815021357	1.13787063094	1.28405582005
homo566	1.00038645494	0.793594859868	0.401500481427	1.04661914063	1.30169441639	1.61159119013
homo567	1.60617602785	1.38478634007	0.563294166237	1.95312569186	1.93476944473	2.60393186467
homo568	0.0111154055446	0.0333654411733	0.0783696714267	0.0464372992143	0.0159476628928	0.00769250977412
homo569	2.18546254025	1.59621692707	0.449137609735	1.05517247831	1.57469153674	1.98954707725
homo570	0.0333462166339	0.0520394679308	0.0337640631571	0.014288399823	0.00724893767852	0.0117742496543
homo571	1.73797296869	1.35301430255	0.991393033907	2.2816830669	2.28802106579	2.72316632603
homo573	1.89400453045	1.41036292808	0.787978332244	2.51700253434	2.54654926116	3.90054785062
homo574	0.0389039194062	0.0130098669827	0.0405168757886	0.014288399823	0.0159477628423	0.0115387646612
homo576	1.71619585814	1.53515088481	0.560492244944	1.67506172311	1.74772776928	3.2385682978
homo577	0.399549662545	0.585438661188	0.463608693957	1.24857555106	1.42472510994	1.67697786455
homo578	0.0479021047354	0.0910683171153	0.0602705053538	0.0071441999115	0.318968173382	0.192313795634
homo579	0.194633014217	0.18443766287	0.240348619334	0.475378043763	0.499844389028	0.510979561821
homo580	1.0726365855	0.832624500588	0.46595137354	1.19946557383	1.4631020068	1.89898951696
homo581	0.554031108007	0.494370532498	0.523420032345	1.20347440093	0.789382049362	1.08465117688
homo582	0.0234784586504	0.0390296009481	0.0202585926428	0.0214325997345	0.0115983002856	0.0153850195482
homo583	0.0889988576472	0.130098139212	0.118152937777	0.117879090941	0.885900879488	1.0336025081
homo585	0.105596351594	0.195146398291	0.259734414391	0.632258346407	0.972932086039	1.032189899
homo586	2.18757975658	1.7424218169	0.762528261006	2.38906471667	1.94828151934	2.73085948336
homo587	0.4446162045	0.283648369074	0.540233117715	1.2818659043	1.16870201866	1.51543435721
homo588	1.89895730197	1.06865817066	0.5429894545	2.75278421503	2.53302682313	2.86929950876
homo589	1.85071500594	1.26557470898	0.667527875528	1.83565950937	1.88292912955	2.21197734718
homo590	2.30531231378	3.90664275631	1.18851421548	1.63720267924	2.20194703543	1.76515446474
homo591	0.0389039186537	0.0130098669827	0.332500626318	1.31097712312	1.33574155052	1.86207041131
homo592	0.49406841021	0.520389972895	0.378163391672	1.20629349821	1.1728836737	1.89456763856
homo593	0.772520652525	0.771381006509	0.409217500068	1.06328886649	1.33640183389	1.89011998872
homo594	1.67286844883	2.16271649878	0.679472090177	0.91289729207	2.04456362834	2.28591998137
homo595	0.0333462166339	0.0130098669827	0.033764250353	0.00357209995575	0.0159476628928	0.0201993794069
homo596	0.633578089036	0.611458773538	0.43218697688	0.846582976861	1.1516586146	1.4808175435
homo597	0.722501327693	0.702526426554	0.359695709638	1.02275675018	0.859556952635	1.26534751995
homo598	0.00555770277232	0.0	0.100099022485	1.0355139988	0.0110262752715	0.00991653470881
homo599	1.83404183077	1.62621882226	0.876317518003	2.62700843675	2.22461220895	2.91637032057
homo600	0.839213080913	0.68951702559	0.317892482512	1.2481629352	1.07148291619	1.70944942089
homo601	0.316789045125	0.390292741001	0.283621886127	0.732276299041	0.931783709615	1.4000459041
homo602	1.58394521572	0.806604498729	0.249260449	0.614397860667	1.01685183384	1.10448389609
homo603	0.481024827622	0.776779832602	0.175575493224	0.627252409387	0.688089467381	0.696176074263
homo604	2.04727612355	1.41947924882	0.595359412558	1.30565592494	2.17493237254	2.64532499503
homo605	2.3736682739	2.0685505787	0.991071357869	2.23738424288	2.54099617288	3.42680070213
homo606	1.91789886204	1.78021150428	0.681402197458	2.32287148473	2.22812329873	3.37538586679
homo607	0.016673108317	0.0130098669827	0.0337640631571	0.0107162998673	0.0081168376999	0.00384625488706
homo608	0.0389039194062	0.0130098669827	0.040517038025	0.00281879996508	0.0200013978677	0.00769250977412
homo609	0.755847544543	0.68951716499	0.339024029091	0.85015486313	0.782763917907	0.953877424665
homo610	0.611347281195	0.663497735113	0.263363952227	0.542955980385	0.453390468306	0.53078592477
homo611	0.567339349613	0.416312018692	0.195834792197	0.417933546085	0.632777943858	0.596173096851
homo612	1.30606008606	1.41806246646	0.587504048847	1.70439190239	1.54258755957	2.76162940421
homo613	0.936983276218	0.884663076863	0.39166907569	0.821651234468	1.06508159274	1.25773361188
homo614	1.01955485615	0.845633857384	0.486210202709	1.44523427177	1.215512146	1.2769649178
homo615	0.0222308110893	0.0390296009481	0.0270112505257	0.014288399823	0.00579915014282	0.00769250977412
homo616	1.48390657108	1.56373668158	0.730371214882	2.87938634213	1.89328517423	3.44741861742
homo617	1.51279149704	0.962721265793	0.656227446079	2.13143685223	1.92311089072	2.85595474721
homo618	0.0277885138616	0.290197858229	0.16207006745	0.293567595107	1.42046411023	1.42189422507
homo619	0.739174434446	0.793595182955	0.250178882502	0.785857529448	0.701966522872	0.91541467246
homo620	1.06707888409	0.754300304666	0.615526556544	1.37226157133	1.95875558376	2.42700277342
homo621	1.77026057032	1.42947932409	0.934199692287	2.84006914293	2.31678143851	3.88610416004
homo622	0.0277885138616	0.0390296009481	0.0239793754667	0.0539216993321	0.0120717002973	0.00384625488706
homo623	0.339019854695	0.299224287078	0.148564048253	0.18052368835	0.484251649973	0.415397792332
homo624	0.0389039194062	0.0260197339654	0.124308798254	0.0500093989782	0.389981447707	0.169235681089
homo625	0.20007729315	0.15850691469	0.187794900499	0.392491803106	0.647266609733	0.475001833912
homo626	0.0333462166339	0.0260197339654	0.0277006549835	0.0071441999115	0.00841271270718	0.0
homo627	0.0222308110893	0.0390293545872	0.0540226283446	0.0478709992748	0.0164410577873	0.0153850195482
homo628	0.0648776726946	0.975731557593	0.546113706455	1.4207146588	0.784381799506	0.438318002319
homo629	0.681328961	0.959004411563	0.731382564962	1.34118193201	2.06474330087	2.04928190794
homo630	1.77642320073	1.72135864137	0.562329995789	1.18464289981	1.99332549057	2.07864009229
homo631	0.0389039194062	0.0390296009481	0.0214069752544	0.0107162998673	0.037695378012	0.0269237842094
homo632	1.17312892256	1.23592621763	0.338013389185	0.907308425345	1.34111708271	1.63328215188
homo633	0.00672973532975	0.0390296009481	0.0412522427067	0.0117125998549	0.0115983002856	0.00769250977412
homo634	1.64190411124	1.44408246554	0.774196907945	2.25682405275	2.05376545865	2.73085928428
homo635	1.4380838834	1.35973990484	0.506790549509	1.79396122176	1.41975446734	0.803820071029
homo636	0.0389039190188	0.637478186011	0.0742819675729	0.014288399823	0.0246467754776	0.212695431782
homo637	0.911463213816	0.744919052929	0.371410107233	1.04603581568	0.986483601983	1.5077421218
homo638	0.0889232428372	0.156116989985	0.168822558671	0.310771084428	0.777961108994	1.02311010927
homo639	1.47948308901	1.27495547414	0.637622529276	1.45395800001	1.72473695193	2.21930372995
homo640	0.93187926168	0.611458016977	0.520020207427	1.82018075244	1.31325366193	2.14640754774
homo641	0.0319095315635	0.182137017742	0.0312834381089	0.00850499989465	0.0729070706638	0.00384625488706
homo642	1.17358260822	0.832624111503	0.492963201433	1.53285928298	1.55318995422	2.11545436727
homo643	1.32246854462	1.17565697475	0.559987071581	1.22498023855	1.49299647881	2.48501157928
homo644	3.02399508233	2.74054374479	0.770889071755	1.81604960979	2.65738902916	3.77252036929
homo645	1.27271387111	1.26194573255	0.516162078165	1.64893966523	1.31949712316	2.07466219
homo646	1.07997123773	0.910682562739	0.440685891867	1.37301507189	1.10608233989	1.53851186251
homo647	0.888740908355	0.403302509591	0.425433574609	0.682267065179	1.21505805423	1.25134875485
homo648	1.650637647	1.54816086714	0.542162620917	2.07549985309	1.86571814108	2.08068056278
homo649	0.0206050885096	0.0260197339654	0.0202584378943	0.00357209995575	0.0173974504285	0.0115387646612
homo650	0.978155642025	0.600041330084	0.424285049081	1.27945986932	1.17145402854	1.20773157616
homo651	0.850328484036	0.663497695863	0.445692726813	1.35381804851	1.19626902956	1.59031907661
homo652	1.81816267829	1.85411087313	0.725134662375	2.46570577252	2.25683433213	3.26891980725
homo653	0.0389039194062	0.0520391494036	0.0472699729577	0.0107162998673	0.0235521628987	0.0115387646612
homo654	0.0111154055446	0.0260197339654	0.0405170180574	0.0392930995133	0.043495085354	0.0115387646612
homo655	1.23380995366	0.897672445044	0.418680631563	1.01852836824	1.32704198786	1.6769783201
homo656	1.31146656407	1.02777059296	0.438388082206	1.60741127831	1.91389890742	2.44055676922
homo657	0.0500193249509	0.039029237628	0.0405172901154	0.00515159993619	0.0231968929796	0.00769250977412
homo658	0.0714939859807	0.156117432341	0.0810350372791	0.0282851996496	0.337588984984	0.361550409278
homo659	0.483520118572	0.884663183317	0.444543885164	1.23324194024	1.55761867997	1.83279170673
homo660	0.016673108317	0.0130098669827	0.0810346301496	0.0428651992884	0.0201293754894	0.0170595794991
homo661	0.0500193242356	0.0520392414778	0.0270112505257	0.0535814991221	0.302792457207	0.566030259289
homo662	0.044461621888	0.0260197339654	0.0675286829099	0.00357209995575	0.0104542502575	0.00769250977412
homo663	1.27494451256	0.377282915011	0.111628588922	0.140599798068	0.140635458496	0.0730788443238
homo664	0.016673108317	0.0650493349135	0.0607756082043	0.0071441999115	0.0148726503663	0.0115387646612
homo665	0.483520121343	0.390292680055	0.559619175665	1.36599226728	1.3774320151	1.96856292628
homo666	2.13835439601	1.21327019846	0.598574814975	1.7334302746	1.86356799913	2.29371705047
homo667	0.11115405149	0.156117323786	0.283621998213	0.453654269723	0.655916695349	0.642328034971
homo668	1.58394521528	1.30097503562	0.641526998498	1.61543010099	1.78625224649	2.42299977315
homo669	2.65786725833	2.01544903232	0.736757354595	1.51511980079	2.62570915906	3.19181123786
homo670	1.45415207193	1.34929689355	0.432508344896	1.13409846761	1.40512719912	1.92947207234
homo671	1.66772668307	1.10582883874	0.476242166243	0.694197656723	1.19022298956	1.62697647446
homo672	0.858570522286	0.668719223797	0.165239250407	0.349068035657	0.48527717035	0.563780769115
homo673	1.97219042584	1.32699459231	0.707402765349	2.04859920136	2.06067953184	2.32370297117
homo674	0.0139509681836	0.0390296009481	0.0135056252629	0.0214325997345	0.0394611452213	0.0115387646612
homo675	1.15600212498	1.01476063071	0.541473656945	1.71734364748	2.07648998978	2.45384837361
homo676	1.68118610414	1.75631655283	0.537936408371	1.86275427033	2.11945314885	2.86223456706
homo677	0.133384863347	0.117088018745	0.0337640631571	0.0107162998673	0.0922082554866	0.0576938243173
homo678	1.45464356821	1.70126800394	0.567888461992	1.50727126992	1.67602352255	2.16213317098
homo679	0.177846482642	0.0910683646351	0.349589495458	1.15125440908	1.23382697482	1.65005408253
homo680	1.50999374515	1.62825411206	0.859687985525	2.71451202136	2.70125965081	3.04052427895
homo681	0.0333462166339	0.0650490039438	0.0339478131607	0.0107162998673	0.00869872521423	0.00384625488706
homo682	0.0333462166339	0.0260197339654	0.0398283848464	0.0127817998417	0.0216679130336	0.0
homo683	0.016673108317	0.0520393260866	0.0607757055461	0.00357209995575	0.00869872521423	0.00384625488706
homo684	0.051531625025	0.0130098669827	0.0474537079856	0.0151631998122	0.0122888677055	0.0
homo685	0.0389039194062	0.0242495322376	0.0540226732716	0.0178604997788	0.0217470254805	0.0
homo686	0.016673108317	0.0260197339654	0.0405168782845	0.0	0.0186697129598	0.0230775293224
homo687	0.0222308110893	0.0457557906806	0.0270113229081	0.00357209995575	0.0159476628928	0.00955022471957
homo688	0.016673108317	0.0520391008109	0.0270112505257	0.0214325997345	0.0271022831127	0.0130824996158
homo689	0.244425490186	0.37728297545	0.0582492178753	0.161375820899	0.272572803366	0.180774616076
homo690	0.016673108317	0.0130098669827	0.0540227855891	0.00952559988201	0.0131861628247	0.00769250977412
homo691	0.0111154055446	0.0520394679308	0.0607757854164	0.0428651993461	0.00869872521423	0.00769250977412
homo692	0.0277885138616	0.0520394679308	0.04051717031	0.014288399823	0.0388689355552	0.00769250977412
homo693	1.65071325763	1.50479475662	0.552590762243	1.60835900865	1.66657506653	2.14897158043
homo694	0.255654320054	0.31435799627	0.192618967474	0.617605911907	0.732650401241	0.499152067445
homo695	0.5730104784	0.559419844896	0.486209930994	0.7470264365	1.5555771447	1.80448140963
homo696	0.0222308110893	0.0350469886065	0.0270112505257	0.0262925996743	0.0250608680667	0.0538475689851
homo697	0.0426090545878	0.0	0.0202584378943	0.0164996997956	0.0217470754031	0.00769250977412
homo698	0.277885131374	0.418524491251	0.252108442023	0.592795318289	1.24489378275	1.17201624624
homo699	0.0385258443877	0.520390023306	0.324139722981	0.591045414262	0.787981750945	2.52182536022
homo700	0.989271043405	0.53340002349	0.351564539574	1.6326826463	1.33655018568	1.81756372907
homo701	0.100038649023	0.0719519634694	0.297128495999	0.496617132396	1.56085410456	1.36176596922
homo702	0.905905510679	0.81518977192	0.385605219252	1.19664622303	1.34242840761	1.54254123834
homo703	1.56848194364	1.48824473014	0.515840637408	2.00903923074	1.86436710388	4.23185109002
homo704	0.00801519039273	0.0130098669827	0.0405170230493	0.0	0.0145077378573	0.0
homo705	0.0274104388431	0.0390296009481	0.0411600008011	0.0230606996678	0.00869872521423	0.00609644482099
homo706	1.38386792412	0.975731546849	0.675429855645	1.92156029247	1.81006136785	2.28105373445
homo707	1.14110597134	1.28796570708	0.681310108796	1.83816224764	1.50942839292	1.81159746387
homo708	1.47555111001	1.49559006496	0.541106196329	1.60619624938	1.8932557939	2.86163275264
homo709	2.01744601629	1.93739144035	0.925149869569	2.25155172961	2.14521495665	3.20010550817
homo710	0.547150140487	0.523842253283	0.263362995088	0.592965699099	1.31861942443	1.56985740363
homo711	2.47306418565	3.28420986944	0.905671760008	2.31208195369	1.9702163066	1.89509200329
homo712	2.63926595753	4.05134265704	0.650209239818	1.74103623948	1.64552722689	1.21882495918
homo713	0.339019855447	0.45534127219	0.357904276669	0.537901564134	1.65793509918	2.09847325662
homo714	2.15154921247	1.32699518478	0.784027551904	2.34389092256	2.16140019607	3.06548569884
homo715	0.244538915046	0.351263146147	0.309072294734	0.514379748378	1.44787389451	1.67313231565
homo716	0.0277885138616	0.0	0.0302273223624	0.0107162998673	0.0144980502687	0.00384625488706
homo717	0.2223081012	0.260195221007	0.141810689315	0.382212711165	0.362562245558	0.388473976178
homo718	0.0360305492654	0.0260197339654	0.0292165750414	0.0259766994938	0.0450627108067	0.0192312745135
homo719	0.581592775367	0.665001922235	0.182328688435	0.28630115914	0.710429166158	0.938492059592
homo721	1.06152117722	0.91068232277	0.663347923055	1.73265238165	1.59029482319	2.19554593351
homo722	0.0277885138616	0.0130098669827	0.0810349475816	0.154839574637	0.0429526079316	0.0307700394876
homo723	0.18340418458	0.260195079625	0.360017408207	1.02693620688	1.04389608706	1.19619299906
homo724	0.0778078376576	0.169127189711	0.24393151135	0.246473746397	0.444858892133	0.763786931228
homo725	0.0746698148921	0.0520392389894	0.229598828889	0.560816981206	0.312932004753	0.235250236688
homo726	0.0111154055446	0.0780588485301	0.122333018057	0.182176311141	0.523969788359	0.56982494455
homo727	0.0259359462708	0.0260197339654	0.060775937669	0.014288399823	0.0189064129656	0.00334911990166
homo728	0.0111154055446	0.159126209706	0.0378984382376	0.0071441999115	0.0299824455138	0.020748844659
homo729	0.188961889349	0.260195133567	0.235570846029	0.421773375949	1.02951600796	0.762243474329
homo730	1.36462390798	0.988740990624	0.290375444546	1.0734218812	1.34685686404	1.73964377409
homo731	0.0611347299516	0.0520394679308	0.108046345189	0.400072937053	0.523220274834	0.639607350687
homo732	0.022306426093	0.0651375039518	0.0510368155837	0.00357209995575	0.0251004305566	0.0153850195482
homo733	0.733616730317	0.695357851908	0.452445515774	1.01636588013	1.07033876892	1.99621944313
homo734	0.828097674385	0.702526534855	0.287297314532	0.925168799315	1.0233317812	1.34836913442
homo735	0.0277885138616	0.0130098669827	0.0202584378943	0.0071441999115	0.0231473180549	0.00484052485786
homo736	1.90239778075	1.7679104345	0.736068410978	2.22047222625	2.29295260772	2.7249978908
homo737	0.0111154055446	0.0	0.0405168757886	0.0321488996018	0.0289272479424	0.00769250977412
homo738	0.0222308110893	0.0390296009481	0.0337640631571	0.0071441999115	0.00628241265472	0.00384625488706
homo739	0.0389039194062	0.0130098669827	0.0892119171396	0.0151631998122	0.0130480878213	0.0
homo740	0.0277885138616	0.0650489815474	0.0256331254989	0.0142883997355	0.0115983452629	0.00769250977412
homo741	0.0298301189616	0.0650493349135	0.047270140186	0.0071441999115	0.0173974504285	0.0
homo742	0.0111154055446	0.0111513145566	0.0607760150433	0.0956447592359	0.00869872521423	0.00384625488706
homo743	0.0207941260189	0.0260197339654	0.0270116174296	0.014288399823	0.00972442523949	0.0
homo744	0.58401245936	0.494370828897	0.7058407363	1.56799693473	1.30031413712	2.19983684116
homo745	0.0418529045507	0.0650491134375	0.0742816852331	0.022283099724	0.102910018288	0.0519636898823
homo747	0.950367131077	0.689517005831	0.607762385026	1.52411131751	1.04244612704	1.52697321433
homo748	0.0333462166339	0.0	0.114799392395	0.0607256991751	0.510348802979	0.48078457904
homo749	0.044348199673	0.0130098669827	0.0757516528144	0.0071441999115	0.0157702153493	0.00384625488706
homo750	0.616904982083	0.533400432691	0.32414008455	1.01247747861	0.87509129509	1.33081294604
homo751	1.87994013288	1.57418010686	0.757200586922	2.0092827565	2.07718063263	3.20395162661
homo752	1.18934834095	1.15786771713	0.634774527319	1.67443056856	1.69094688828	2.26930539581
homo753	0.689155111432	0.689517102689	0.290375458285	0.999550095309	0.796769486718	1.42417017475
homo754	0.628020387724	0.599952959687	0.0607758752704	0.146455628296	0.396322783269	0.492323621232
homo755	2.32463195018	1.71728697664	0.823856015861	2.33247002023	2.40781647214	3.14068426789
homo756	0.100152071044	0.0780591322184	0.0270114027783	0.0321488996018	0.0188476752657	0.0115387646612
homo757	0.0175426808596	0.0260197339654	0.0243928179666	0.014288399823	0.0206327053513	0.00384625488706
homo758	0.0441969696656	0.0520394679308	0.0693661155552	0.288950184297	0.0907289355313	0.0423088037577
homo759	0.0277885138616	0.0130098669827	0.0202585002929	0.0107162998673	0.0130480928188	0.00769250977412
homo760	0.0389039187953	0.0146029119194	0.00675281263143	0.0071441999115	0.0130480878213	0.00384625488706
homo761	0.0196599009633	0.0520394679308	0.0270115200877	0.0178604997788	0.0314813631428	0.0
homo762	0.0111154055446	0.0130098669827	0.0857200755328	0.0119312998522	0.017663737935	0.00384625488706
homo763	0.345787400469	0.340643301994	0.115258652523	0.0723410985488	0.22995455963	0.467178703651
homo764	0.0313424190357	0.0390296009481	0.0675282985345	0.0178604997788	0.0665353006348	0.0346947895028
homo766	0.0444616221786	0.0390296009481	0.00675281263143	0.0071441999115	0.016973410394	0.0110154646765
homo767	0.689155109756	0.585439034745	0.33089277748	0.975177864885	0.863650342898	1.34096490224
homo768	0.666924302019	0.767575694814	0.351151465245	0.858247197485	0.752474911541	1.10241697983
homo769	0.538000729673	1.24159090967	0.418680257395	0.81190734214	1.35804131408	1.50784562984
homo770	0.0444616221786	0.0302678164691	0.0607760000676	0.0246401996333	0.0451226606667	0.0514665540755
homo771	0.126768550649	0.104078216687	0.162069455855	0.4322220806	0.825746909743	0.93464597339
homo772	1.0997445644	0.962721576393	0.2147150454	0.729069090821	1.3380000741	1.5423581148
homo773	1.85279434396	3.38492498232	0.952207660384	2.05073739908	2.9134713766	3.17836202403
homo774	0.67803970889	0.494370788351	0.357904603057	1.1609256778	1.013449087	1.49235650525
homo775	0.0271457863301	0.0253117139935	0.0810344862193	0.189078003345	0.014497875357	0.00879143974185
homo776	1.94708625471	1.41947843719	0.855232338004	1.79364504119	2.37905569251	2.8966415915
homo777	0.88526261463	0.702526387259	0.342606653109	0.655804771854	1.29236403346	1.60892249502
homo778	0.805866861813	1.24893628506	0.519009941339	1.22235596559	0.994117684141	1.44620135311
homo779	1.28001072139	1.23592637791	0.553739140928	1.56797295961	1.66289603994	1.68032721953
homo780	0.301439201556	0.286214843169	0.263363233872	0.636996668696	0.568451540651	0.57929641268
homo781	0.0382611918747	0.0	0.0405168757886	0.0178604996745	0.0202972278977	0.00769250977412
homo782	0.0378075018525	0.0260197339654	0.0337640631571	0.0107162998673	0.0136399127981	0.00769250977412
homo783	0.0389039194062	0.00575266227126	0.0405168757886	0.0376649995334	0.0173974504285	0.0138151195943
homo784	0.0330437564403	0.0390296009481	0.0202584378943	0.0107162998673	0.0353382206075	0.0153850195482
homo785	0.0927796089873	0.0130098669827	0.0405170679763	0.00357209995575	0.00661773766298	0.0
homo786	1.03622796061	0.81306494613	0.524201034047	1.30013954399	1.16263610295	1.4570860105
homo787	2.42701466268	1.74888237028	0.916238136709	2.42840571947	2.98379428282	4.30343879339
homo788	0.936038088128	1.10582947826	0.418681061223	0.953745436473	1.06105773728	1.68851662579
homo789	0.166731077462	0.117088084415	0.256611056797	0.876132137069	1.69868870596	1.60457878694
homo790	0.611914389811	0.546409323275	0.270116320305	0.546844365142	1.04733813994	1.52697281744
homo791	0.967040235095	1.04078049304	0.463883763552	1.5735862885	1.06714302082	1.31542781952
homo792	0.983713344872	0.962721750677	0.722516281798	1.6183701966	1.35273518266	2.16160950689
homo793	1.92349439362	3.04304329544	1.15920536196	2.44991074998	2.3995317303	3.72801403777
homo794	1.51725277984	1.22291665569	0.426673778385	1.46107770688	1.59137009895	2.0912771276
homo795	0.0277885138616	0.0520393285751	0.0405174997747	0.0220157997273	0.0288877280913	0.0144692445863
homo796	2.10568871829	2.02952098286	0.768225170135	2.06952144445	2.39155236819	2.6953266025
homo797	0.637321032241	0.572429411232	0.337646027185	0.875159362393	1.11328245376	1.31927404961
homo798	1.03373266821	1.37903377131	0.628020958893	1.3038086549	1.12501894285	1.86159960063
homo799	1.46923726226	0.98874110499	0.441741733022	1.67528089562	1.66137716478	1.9900968606
homo800	1.02817496458	1.04078008074	0.533479965352	1.82175969749	1.56588382131	1.63597697723
homo801	1.46628827415	1.25884834814	0.68383662764	2.17311131214	1.99144152259	2.5495866236
homo802	1.59449350927	1.41806258981	0.61543426533	1.69668850591	1.48532312741	1.77698145639
homo803	0.849269871987	0.639778922558	0.320602808803	1.05896392865	1.22572950913	1.34235105904
homo804	1.69252835283	1.61320938654	0.636611737385	1.17878586868	1.43390741318	1.95043050834
homo805	0.383481477566	0.663497330725	0.529897428952	0.642974352255	1.57304438737	1.61159090057
homo806	1.55373702574	1.3790339136	0.519975305229	1.71053916453	1.70606656761	2.29034222656
homo807	0.849610142477	0.61145810023	0.43893954733	1.15169176644	1.06080096384	1.50774180183
homo808	0.672482004762	0.436225417465	0.427914440103	0.946188513758	0.842336770209	1.15623858519
homo809	1.39498333462	1.25291873428	0.554657216012	1.54743931547	1.54513261391	2.06545263917
homo810	0.644693490677	0.520390058175	0.365713878594	1.08328802258	1.30180273665	1.47312526016
homo811	0.861443887554	1.11521037528	0.318535493717	0.738886135109	1.18080417028	1.70337901455
homo812	0.0389039194062	0.0682352406383	0.0337640631571	0.014288399823	0.0283153006658	0.00769250977412
homo813	0.0277885138616	0.0650487053245	0.0411600132808	0.0178604997788	0.0130480878213	0.0104659996927
homo814	0.814524781764	0.858643519074	0.303880806752	0.7537091513	1.08857520183	1.01157140864
homo815	0.818759220019	0.767575796008	0.415970392883	1.3825891346	1.16370159012	1.41747159857
homo816	0.0333462166339	0.0520393260866	0.0270112505257	0.00357209995575	0.0168650578232	0.0
homo817	0.566885656774	0.377282627597	0.0945407350808	0.183197088404	0.634552625731	0.669330857523
homo818	1.29494468255	1.14769054501	0.625494725928	1.30123259863	1.38645678645	1.86929211514
homo819	0.0222308110893	0.0288518138528	0.0904058204293	0.0875771986954	0.0824535332499	0.0650725645628
homo820	0.0590931247771	0.0520394480228	0.0675288534164	0.266229480792	0.237775270462	0.535940771293
homo821	0.065936282061	0.0415076708496	0.150354851276	0.232307016348	0.78715306598	0.929752933893
homo822	1.22787418108	1.24893616301	0.411928185754	0.83943870944	1.32809738711	1.6129259249
homo823	0.0833655396849	0.078058888346	0.124951849431	0.340611514615	0.287465325365	0.31154826658
homo824	0.666924303092	0.451535968617	0.409814692572	1.00375425553	1.15933190131	1.51001816709
homo825	0.445712619841	0.650487968951	0.263363452017	0.55746339367	0.586185331869	0.546172008405
homo826	1.03929036874	0.884663339749	0.411054820582	0.971605881596	1.07013202099	1.6308225369
homo827	2.07302303299	1.78976974617	0.852613022946	2.09520631065	2.25039392005	2.44877236534
homo828	0.709193091378	0.936702574223	0.0472698756158	0.039293099273	0.483531791524	0.347499316307
homo829	1.0790260502	0.897672766149	0.364657262452	0.947500406913	1.05327603057	1.15699731866
homo830	0.182194347784	0.351263456374	0.0675284960121	0.0357209993843	0.0417590831537	0.0165624445137
homo831	0.622462682702	0.572429233029	0.259091486283	0.701926147558	0.969036240454	1.37312205638
homo832	0.127978392422	0.2081566315	0.128304867864	0.0771281989161	0.411255673545	0.364061905706
homo833	0.0597736602798	0.039029242605	0.13795203308	0.0891566984467	0.0852647160916	0.037965414254
homo834	0.0778078373298	0.0650489678085	0.108046527691	0.120478979195	0.510624827849	0.338472084906
homo835	0.599135458298	0.559419708058	0.342928736173	0.97379280111	1.55434420987	1.43931963577
homo836	1.59506061703	1.63922866236	0.628021561079	1.98493402416	2.09998334537	2.75349200774
homo837	0.0333462166339	0.143107467741	0.135058229655	0.303578985015	0.918054764211	1.17311501873
homo838	0.787870496489	0.804568955094	0.337646008715	1.18950202828	2.00260680464	3.63177855955
homo839	0.0389039194062	0.0780589157194	0.0135056252629	0.0107162998673	0.0186204379397	0.00769250977412
homo840	0.616904980116	0.429322060734	0.286929427624	0.639402324501	0.871471611996	1.12596556697
homo841	0.700270523354	0.624468480885	0.332408960544	0.893603409667	0.855256838324	1.25388745044
homo842	0.535618855342	0.494370787323	0.264741349444	0.842914046651	0.822295236381	1.37853794166
homo843	1.35562571911	1.15370815217	0.473484874293	2.05472302555	1.66039081901	1.95537550089
homo844	0.016673108317	0.0390294018686	0.0675284507871	0.0250046994798	0.014497875357	0.0115387646612
homo845	1.20477380196	0.88457446079	0.854680252366	1.65187993385	1.80586979038	2.42925318195
homo846	0.143970965512	0.241875432342	0.477940776244	0.688197234223	0.8995319343	0.653552647002
homo847	0.408585657328	0.48136138925	0.195834113508	0.812028554756	0.675633004466	0.830796240903
homo848	0.685714630723	0.377282619923	0.341642411724	0.526359417856	0.892223257612	1.03464888317
homo849	1.24390455877	1.43107258332	0.56724542205	1.36448559955	1.12905307123	1.21927077724
homo850	1.46167576573	0.98874126029	0.506468728602	1.36570059939	1.77750421419	2.31629803305
homo851	1.64447501789	1.48488153477	0.388131559364	1.0923758384	1.24617560408	1.6124550276
homo852	0.821405753471	0.572429165721	0.472704183392	1.2109348664	1.48115136164	2.04263655651
homo853	0.14450026653	0.0780588345677	0.288307918154	0.307199108671	0.694973750033	0.888490434328
homo854	2.45128707878	1.96464917192	0.714568937533	1.95983171363	2.52025458179	3.66424953292
homo855	0.561327954039	0.70252678138	0.236352193303	0.541182549043	0.744870383645	1.02240349779
homo856	2.11941283526	1.82446272384	0.848065396734	2.63373917918	2.0967481658	2.58920081805
homo857	2.2307181162	1.28796531573	0.886331890762	2.80570904749	2.64003069129	3.28477594446
homo858	1.84931606888	1.22291671233	0.891477110013	2.72775544896	2.33706926029	3.54326201181
homo860	1.21713684785	1.18388768862	0.709056718633	2.67378556953	1.79361056565	2.59480004067
homo861	0.887039566129	0.650487781674	0.322485418305	0.767997348573	1.14359085444	1.66140980344
homo862	0.508284031346	0.611458500072	0.2701166697	0.663653694013	0.801286956675	1.06541937663
homo863	0.585222291805	0.663497575685	0.236352048732	0.882546841791	0.859892460002	1.18850047424
homo864	0.0192062109411	0.0390293520987	0.0155268753022	0.0	0.0124070253056	0.00384625488706
homo865	0.886321223319	0.819614710376	0.391669398889	0.810352175718	0.964785223163	1.2325102214
homo866	0.016673108317	0.0520394679308	0.040517217733	0.0166454997938	0.0144981502434	0.00559930983558
homo867	0.79475146126	0.478794352844	0.168822466239	0.384715501208	0.491501078242	0.469245916665
homo868	0.505750931121	0.689516834959	0.445692632571	1.14765833097	1.20311401584	1.1555586001
homo869	0.36733767312	0.312234385818	0.344398688346	0.720150709061	0.882301194561	1.24543578946
homo870	0.0222308110893	0.0130098669827	0.0337640856206	0.019051199764	0.014497875357	0.0230775293224
homo871	0.788399802342	0.598448675796	0.297128755257	0.664406831216	0.914099093409	1.19619315689
homo872	0.0500193249509	0.0260197339654	0.0337640631571	0.0178604997788	0.0125648253094	0.00481435985863
homo873	1.21713685012	1.15786823966	0.489471702196	1.92389207277	1.4676188335	1.80775152293
homo874	2.06198324791	1.88305137536	0.839796346746	2.62149200475	2.02677080379	2.83614820205
homo875	0.728361487709	0.690313258737	0.325012871921	0.996610094989	1.75131739863	1.9248408462
homo876	0.129868764609	0.143107220739	0.162069751851	0.367924567075	0.584912776169	0.638482472826
homo878	0.891954542629	0.697570539713	0.330891949572	0.781070941407	1.06186648733	1.34980840835
homo879	0.411269988827	0.416311987296	0.141811022982	0.382212797217	0.446762152353	0.850027897581
homo880	1.92118810893	2.03607032146	0.55644954437	1.79396147153	2.17179571551	3.19542199857
homo881	0.038979534179	0.0390296009481	0.101293524802	0.0392930994779	0.233652795215	0.111541737115
homo882	0.855886184834	0.79315238528	0.41192807249	0.828722422125	1.35316902991	1.8692920932
homo883	1.00325982171	1.17087755461	0.472704137817	1.03947486582	1.5525588016	2.20391860578
homo884	1.68284963358	2.40680363591	1.10564126001	2.6439451334	2.45313685513	3.85232511185
homo885	1.15532158843	1.18964016907	0.395619451143	1.09619106723	1.33826644628	1.96393149168
homo886	2.30871499024	1.8341981004	0.630134416305	2.14057408476	2.31524281375	2.81919289549
homo887	0.0363708167821	0.0390296009481	0.0810339612365	0.0178604997788	0.0287004504735	0.00769250977412
homo888	0.958609165817	0.806604435831	0.351151816264	1.26964388003	0.99359516094	1.36393787695
homo889	0.016673108317	0.0780592018962	0.0742813957036	0.0214325997345	0.019695412985	0.00769250977412
homo890	0.0300947714746	0.0130098669827	0.0337640631571	0.00614789992385	0.0130480878213	0.0115387646612
homo891	1.78356880993	1.47010191639	0.716038910523	1.96768086557	2.25728799812	1.58466710459
homo892	2.06746533088	1.57417989998	0.855415452853	2.3998290513	2.88115017163	3.76367697143
homo893	2.11045245356	1.79932826579	0.936726635732	2.34870262106	2.70566836429	4.01049351572
homo894	1.3477239528	1.70649009909	0.731704150796	1.78037694444	1.47938545028	2.21561420708
homo895	0.0389039194062	0.0260197339654	0.0655531058013	0.014288399823	0.00869872521423	0.0
homo896	0.289378608175	0.299224436626	0.209708003268	0.360780262424	0.805715344371	0.733801965984
homo897	0.00555770277232	0.0260197339654	0.0877876798958	0.0142883997504	0.0217470928943	0.00769250977412
homo898	0.730478710108	0.598448496416	0.544964818314	1.5881407615	1.33077049022	1.76060216924
homo899	0.739174435712	0.62880473271	0.384916490056	0.785638865635	0.81722549185	1.21542442958
homo900	0.0944809460044	0.156559756324	0.0810339687243	0.0714419985507	0.22286300278	0.180774869733
homo901	0.016673108317	0.0152224293947	0.0487864645869	0.0250046996903	0.0188472379642	0.00384625488706
homo902	1.05596347422	0.975731096059	0.52328204526	1.95608959536	1.6380713005	2.50777512804
homo903	1.379255406	1.27017684115	0.867176181272	2.27461196017	1.67843048718	2.71903234706
homo904	1.14738200968	1.20990731108	0.622554349139	1.67756447961	1.78970471066	2.3039220241
homo905	1.40054103425	1.1318485603	0.780214816697	2.15714640115	1.82391916311	2.52316014963
homo906	1.72315243363	2.75240321089	0.952162159204	1.6609190575	2.05506745324	2.77342990214
homo907	1.078194286	0.962721437111	0.519974333398	1.44917028649	1.37591385974	1.98852700672
homo908	0.674447997257	1.40505343004	0.398421776727	0.622271124281	1.28446405636	1.18444457847
homo909	0.0260115612745	0.0520391344726	0.0409762507975	0.014288399823	0.0105923252609	0.0053638248425
homo910	1.3862119885	1.49612178132	0.540233627424	1.73347906503	1.77187197289	2.53244873583
homo911	0.439058501899	0.494370901331	0.276869346097	0.632258637812	0.711839685098	0.869259530714
homo912	0.0111154055446	0.0246921965182	0.0540228904188	0.0214325997345	0.0133640552759	0.00769250977412
homo913	1.42832954788	1.44408235911	0.540233388707	1.81313376622	1.67270978114	2.53035518416
homo914	0.0182610233948	0.0130098669827	0.04726968842	0.0250046996903	0.019833520472	0.0115387646612
homo915	0.034858516708	0.0910687752366	0.0407474418655	0.00357209995575	0.014497875357	0.00562547483481
homo916	0.922578622527	0.832624097526	0.483453765675	1.41755653691	1.09852681547	1.28141309615
homo917	0.78363605573	0.793594844997	0.310633653425	0.963951614236	0.946972521274	1.05772707847
homo918	0.016673107788	0.0260197339654	0.243104680002	0.297673763881	0.750482641952	0.719254602728
homo919	0.02102097103	0.0873519640267	0.0569168356657	0.028576799605	0.0120618377971	0.0
homo920	0.228621955939	0.195146877304	0.438939218827	0.825150291663	1.6281880176	2.06992700315
homo921	0.22695842801	0.117087981924	0.283071078725	0.53223985577	1.22439806496	1.54649246017
homo922	1.00594415254	0.546409620896	0.655308985159	2.1270148206	1.95518515218	2.35994179557
homo924	1.62802876598	1.51275993982	0.595175385617	1.81587976611	1.76564829362	2.61743295291
homo925	1.30965180391	1.13184840982	0.648279876813	1.91106209753	1.73201558675	2.29965702058
homo926	0.0333462166339	0.0390296009481	0.0337643751502	0.0107162998673	0.0130480878213	0.00384625488706
homo927	0.045369002223	0.0260197339654	0.0135056252629	0.0146285998188	0.0174664879302	0.00384625488706
homo928	0.705336721957	0.932011346057	0.100374560773	0.0250046995506	0.159759853199	0.0384625490885
homo929	2.3662580009	2.11306611426	0.684387625113	2.53612721322	2.66877108032	5.01497429742
homo930	1.84515723267	1.46187130281	0.756327206276	2.01331581117	2.17971575664	2.84025548891
homo931	0.300115940765	0.384009342805	0.168822775833	0.307199107163	0.70018164846	0.696176398564
homo932	0.824127887696	0.910682781354	0.28362176387	0.512240743745	1.36097107039	1.65099638748
homo933	1.74095976562	1.57586103746	0.661832526833	1.71156023104	1.80691509847	2.38853981719
homo934	0.53909714701	0.455341725022	0.310633933663	0.546528832305	0.88296211483	1.02695647586
homo935	1.79358779866	2.4136185267	0.349956932388	0.731911973001	1.40566989453	1.20422601962
homo941	0.2598509534	0.182137002736	0.128304633841	0.201106267897	0.447926167894	0.610563176572
homo942	1.46723346431	1.62621893141	0.810350423425	1.91174246107	1.72217250474	2.08468378413
homo943	1.05596348043	1.02777033757	0.418681320049	1.36127820046	1.38005600217	1.65390039326
homo944	2.03589606853	2.20528523815	0.345685099185	0.748362761626	1.05071181228	1.00285825657
homo945	0.0222308110893	0.0520394380689	0.0540225958973	0.0211652997378	0.100749553693	0.157696857044
homo946	0.903712673023	0.671020063207	0.547629664034	0.95391540256	1.07532910336	1.49146656293
homo947	1.62840683395	1.24893593602	0.655032897606	1.96981920681	1.72600909641	2.80956395683
homo948	1.39146723029	1.0937041032	0.493697779208	1.09774566243	1.54897854151	1.94428158624
homo949	0.0889232434109	0.130098112404	0.0910028831437	0.0464372991957	0.0804024306005	0.0269237842094
homo950	0.0556526423022	0.0390295536667	0.0202586225942	0.0235952997077	0.014498160216	0.0115387646612
homo951	2.63484249143	3.0274667585	1.32632898858	3.29440344592	3.41340542431	5.05471975312
homo952	0.0294142364413	0.0260197339654	0.0469942655861	0.0071441999115	0.0232265578853	0.00384625488706
homo953	0.800309163265	0.572429167718	0.31293066664	0.859680511365	1.14013928479	1.73043342619
homo954	2.42474620716	1.7802116688	1.01982885	2.79990090239	2.98378450422	4.10887423065
homo955	1.10042509956	0.897673232183	0.475138759919	1.45709267097	1.41650965325	1.8962161647
homo956	0.783636055738	0.845634403691	0.418680900678	1.02346135821	0.956579402354	1.2456451354
homo957	0.0111154055446	0.0130098669827	0.0135056427345	0.0107162998673	0.013560937834	0.0
homo958	1.0448480751	0.910682672247	0.573079277158	1.4759247529	1.22878737471	1.72697968657
homo959	0.9170209167	0.832624116316	0.344398526534	0.793001731588	1.05259519787	1.26927227176
homo961	2.10228604148	2.08156019619	0.828955558315	2.30758696103	2.39179928021	2.79480669248
homo962	0.662387400851	0.702526999801	0.209340079248	0.614397714674	0.721031760782	0.830796375271
homo963	0.726660153158	0.624468395397	0.344398372263	0.96446126839	0.969963091714	1.54620447352
homo964	2.31234451774	2.01394482835	0.792066868879	2.390303047	2.43273050897	3.46641503913
homo965	0.0666924321949	0.0130098669827	0.115901907913	0.189320496092	0.400159709429	0.680791628018
homo966	0.701442549825	0.546409677878	0.31063409742	0.642974387288	1.24542609995	1.53861676402
homo967	0.0300947714746	0.0	0.0380362507403	0.00357209995575	0.0101485127499	0.00769250977412
homo968	0.0222308110893	0.0192935442328	0.0337641480193	0.0535814991891	0.0274970180606	0.0346162940729
homo969	0.016673108317	0.0260197339654	0.0337640631571	0.0178604997788	0.0159476628928	0.0179230244737
homo970	1.72912601985	1.88641374773	0.796844328739	1.72786606875	2.00216286421	2.23539544278
homo971	0.0833655399233	0.0650493349135	0.232309311159	0.487212855235	0.55815485978	0.134618923176
homo972	0.863031806581	0.741555615276	0.405175175257	1.28692048357	1.16858410791	1.78082810327
homo973	0.477962418489	0.452155641168	0.177367112756	0.44947484727	0.623358626885	0.700022525843
homo974	0.0333462166339	0.00982377710938	0.0337641929463	0.0254420996848	0.018137345342	0.0302990696467
homo975	0.167940918751	0.28302891995	0.329973727711	0.775141606629	1.00132751434	1.0192642615
homo976	0.56397447858	0.703057933226	0.272229722671	0.729700578339	0.80886142429	1.10689130365
homo977	1.23380995524	1.2749556703	0.549651110701	1.5392743362	1.33639192548	1.74969094112
homo978	0.728059031054	0.637477952197	0.354275621012	1.4169245419	1.00441494591	1.68467090985
homo979	0.0444616221786	0.0390293421447	0.0270112505257	0.0071441999115	0.0575103355218	0.0115387646612
homo980	0.0444616212621	0.0520392613858	0.145164700896	0.421043201063	1.33101679769	1.04315292952
homo981	0.400986347347	0.362060542092	0.203092620559	0.552385065829	0.71132634363	0.971198651126
homo982	1.39589070944	1.23132442018	0.776264897346	2.16446088048	1.93922704	1.79487823084
homo983	1.67774562218	1.62621852937	0.891109934583	3.00676683001	2.09092892074	2.64990379988
homo985	0.0342914041802	0.0209749747068	0.0518179827258	0.0142883995976	0.0202970704772	0.0115387646612
homo986	0.210549972378	0.852802675217	0.553968733706	1.11626229985	1.07299209676	0.966227436358
homo987	0.416827692948	0.31223457782	0.290375528231	0.407217365224	1.02679388478	1.28465751551
homo988	1.11002820571	1.09281899403	0.459198088005	1.60413064433	2.04243319597	2.09331770952
homo989	1.16155982514	0.871653687894	0.530953571849	1.28689609226	1.21620215759	1.48751614034
homo990	0.810441568077	0.70252682583	0.48620969341	1.35566440057	1.24460751788	1.43850863356
homo991	1.74130003124	2.05554061918	1.05317991365	3.19071572633	2.08961742627	2.78640724546
homo992	0.878116998702	0.832623979792	0.359512077652	0.971605753487	1.06564392429	1.34619809842
homo993	0.642009160839	0.695269446775	0.351749293096	0.955907489153	0.871205337129	1.15759934697
homo994	0.0222308110893	0.114875931859	0.121552345313	0.537416145425	0.609274070595	0.555302695215
homo995	0.0222308110893	0.0130098669827	0.0693657511473	0.0107162998673	0.0272106381701	0.0230775296856
homo996	1.23380995865	1.170877776	0.452766798273	1.21744733667	1.33386759914	1.82698299219
homo997	2.23404518011	2.54858360702	1.11850405492	2.81771364595	3.09402302172	5.0433637573
homo998	1.57717767172	1.15786783186	0.594257270701	1.78545643371	1.97101522153	2.36546217754
homo999	3.13987593064	2.60195018889	0.903283622392	1.70745355759	2.43440700251	3.38472677565
homo1000	1.23936765948	1.32088817024	0.449091878906	1.1573535037	1.66449385936	2.1385322301
homo1001	1.78402250629	1.78233621722	0.675291482709	1.72375853647	2.10301207741	2.98855954155
homo1002	0.0389039194062	0.0130098669827	0.0344534601271	0.0107162998673	0.0196165129831	0.00769250977412
homo1003	0.19796007181	0.208156006232	0.155316822797	0.150027801622	0.553844895313	0.677494467916
homo1004	0.811613609806	0.494370454982	0.255738060951	0.560816822322	0.650984939313	0.715407785393
homo1005	0.829496552132	0.988741308048	0.526727682345	0.986841741048	1.16474736876	1.67883612151
homo1006	0.288130963653	0.231432191387	0.139008889474	0.205480796875	0.161841001404	0.107695139121
homo1007	0.628285039447	0.675179403082	0.263363556542	1.0611019667	1.49818445949	1.69641862359
homo1008	1.47422785297	1.32283493657	0.59636988204	1.50338276996	2.04968217772	2.79475484296
homo1009	1.30019992948	1.05379005183	0.618971226409	1.67661720668	2.06426945574	2.79624574458
homo1010	0.0630251049101	0.0205325791836	0.123022185214	0.150125397613	0.0289173504664	0.0307700390965
homo1011	0.0333462161347	0.0910684119165	0.048097152479	0.0107162998673	0.0250707329875	0.0115387646612
homo1012	0.367299863018	0.351263521254	0.222845852144	0.468671556031	0.909660752133	0.926952540986
homo1013	1.13687153056	0.650487704411	0.607762791716	1.35401265958	1.25518067913	1.6577467519
homo1014	1.74039264983	1.28796538186	0.626918927386	2.06731003877	1.76421861455	2.28223106015
homo1015	1.00038645419	0.836872298628	0.49296263238	1.11912998587	1.30737509769	1.39975817195
homo1016	1.96742669453	1.79534589465	0.657008259252	1.92284770203	2.21888186555	3.08856347026
homo1017	0.622462683521	0.689516614258	0.283622721232	0.881453756876	0.648824977789	0.819257712416
homo1018	0.0292630064338	0.0338964561522	0.0103359377012	0.0071441999115	0.0249226255696	0.00245950992778
homo1019	0.0449153122008	0.0	0.0202584378943	0.0	0.0144979503192	0.00444804986939
homo1020	2.52822533178	2.79364485772	1.00995200283	2.31123124261	2.7724604124	3.94107732643
homo1021	2.11612358905	1.86455380003	0.784854673155	2.85542673537	2.46456827678	3.08804000913
homo1022	1.60061832385	1.13184866118	0.77741272489	2.09207155728	1.90738911577	2.85009368983
homo1023	0.872332453832	0.629867106214	0.55791955252	1.93246981346	1.1279188245	1.79621256374
homo1024	0.855886185177	1.01175180545	0.556358051501	1.42321832039	1.32399458605	1.95097936518
homo1025	0.0582613603547	0.0708904996812	0.0810347274914	0.0428651994001	0.282721627306	0.146158315565
homo1026	0.725601540983	0.806604845122	0.371410279989	0.812733294673	0.88279476256	0.938884735066
homo1027	0.27232742437	0.156117227957	0.115304266363	0.436790292002	0.533803204735	0.592327057909
homo1028	2.21725863808	2.27599840365	0.763033885531	1.74390300717	2.00728137331	2.58331367633
homo1029	0.0389795344099	0.0679699172974	0.114799428225	0.110005809184	0.413829692217	0.380781649288
homo1030	0.554106723085	0.507380751044	0.249857478939	0.632257741053	1.02342035338	1.12311357442
homo1031	0.477962419741	0.45534149614	0.420105532065	0.862111155568	0.855621400392	1.16542263036
homo1033	0.505637505747	0.50738061887	0.541841508716	1.33362495325	1.09925717265	1.61486193848
homo1034	0.96583039923	0.806605089068	0.502288630188	1.34881211207	1.1823426492	1.57639903336
homo1035	0.995244634375	0.845634057239	0.43893990846	1.11728336623	1.15745843304	1.42312325362
homo1036	0.750705720067	0.702526644021	0.2733781844	0.892168777525	0.904068755485	0.934593394689
homo1037	0.697056880876	0.752530513078	0.351151547313	0.750136608886	1.06852407571	1.34038939079
homo1038	0.016673108317	0.0189395342469	0.0405168757886	0.0153332998101	0.014497875357	0.00727386978641
homo1039	0.289000532374	0.325244249865	0.140708650231	0.314343261123	0.582842427247	0.814992545074
homo1040	1.56337793829	1.09281917462	0.722562497988	1.96622320614	1.78497024086	2.46454991817
homo1041	1.5561566995	2.30272612464	0.918397340298	1.54345394675	1.77665590864	2.61725034244
homo1042	1.12057649391	1.03316952276	0.460484537169	1.36273590136	1.36312089953	1.82059855373
homo1043	1.21713685036	0.871653900623	0.467283312	1.47638619503	1.65443401771	2.73224582299
homo1044	1.36163711243	1.15786802778	0.43893958836	0.920502893679	1.51198328496	1.7168276148
homo1045	0.461289310083	0.338253559366	0.515151107952	1.14216612714	1.41406297886	1.80615563516
homo1046	0.527981738172	0.442331445351	0.653333404303	1.82696032627	2.31804402447	3.54870375612
homo1047	0.0659740907326	0.0390296009481	0.0638076280281	0.18764382809	0.121629468133	0.088464006111
homo1048	2.0264063873	2.08996799664	0.909393276446	2.00801780571	2.2948262945	2.73148712871
homo1049	1.3411076418	1.18070125753	0.655906027354	1.85444332536	2.10357349249	2.78473335877
homo1050	0.205634994276	0.260194974855	0.274710150741	0.539238820376	0.532728097717	0.719254197033
homo1051	1.06099187258	0.793594926089	0.390658373259	1.11371076147	1.17358424544	1.57312821549
homo1052	0.289000533901	0.208156229734	0.179526450552	0.255294643449	0.377080515182	0.342318463212
homo1053	1.30500147638	0.923692567244	0.455202067845	1.31148774019	1.32362947917	1.43042371839
homo1054	0.016673108317	0.0260197339654	0.0485101357251	0.014288399823	0.0241142979627	0.00769250977412
homo1055	1.00560388961	0.87165333502	0.450791336723	1.41860142427	1.32066093651	1.75390375633
homo1056	0.372366071776	0.46835114482	0.243104223475	0.674297307946	0.546595217683	0.911568410441
homo1057	1.8729457491	1.58718956345	0.835662434608	2.49666396751	2.60671331484	3.74632988294
homo1058	1.07819428397	0.838465604961	0.418588969126	1.67639774241	1.34237952153	1.26927220608
homo1059	0.476866000444	0.455341175154	0.155317239277	0.167888242736	0.517499341086	0.676133988649
homo1060	1.00038644787	0.698190198615	0.377796012476	1.20038835537	1.25886913019	1.46927938118
homo1061	0.705828217961	0.559419272095	0.47784929496	1.24510032615	1.14538581491	1.48466429982
homo1062	0.833655381262	0.585439118758	0.32620718272	0.978749934167	0.939535993455	1.15493019872
homo1063	0.894790108539	0.804746257216	0.460622544684	1.42032696938	1.16465837572	1.7654426045
homo1064	1.05830754268	0.946083834752	0.279074726716	0.864443268521	1.10265979873	1.18611961921
homo1065	1.66508010485	1.36602355257	0.49925608851	1.65899880372	2.05200011266	2.67007797487
homo1066	0.00555770277232	0.0130098669827	0.0135056252629	0.0071441999115	0.0159476628928	0.0115387646612
homo1067	0.989384469822	0.716952195108	0.606108769618	1.34903088654	1.53607758598	1.9603734152
homo1068	0.016673108317	0.0	0.045891842939	0.0107162998673	0.011598382744	0.00384625488706
homo1069	0.0277885138616	0.045578449741	0.0405168757886	0.00357209995575	0.0130481402948	0.0
homo1070	0.0277885138616	0.0260197339654	0.0353260205537	0.0136808998305	0.0123182628034	0.00769250977412
homo1071	0.861330468901	0.806604830623	0.398054164737	1.05733535841	1.20639858811	1.38466058366
homo1072	0.0297923114598	0.0611552250683	0.727982661679	3.02790685228	0.323248206747	3.17851943271
homo1073	1.4383863408	1.7670248173	0.543954718076	1.64847750634	1.86252254597	2.16558663442
homo1074	1.34598480862	0.988741061702	0.491125597283	1.15463224997	1.44795227882	1.77792325911
homo1075	0.0209075485244	0.0780592018962	0.0675286654383	0.101112298751	0.0251301128855	0.0230775293224
homo1076	1.60507960535	1.56117030753	0.725686036378	1.73245754707	1.75537144001	2.34623118899
homo1077	0.0387904969007	0.0390296009481	0.0505316957608	0.130441931706	0.0314718305664	0.0115387646612
homo1078	0.917020913012	0.663497336254	0.3376457396	0.853726915676	1.15904617769	1.33081313148
homo1079	0.0833655407876	0.0520391543806	0.134552693285	0.302387912983	0.399587245318	0.253853931893
homo1081	0.855886187717	0.871653597787	0.540233597681	1.55210475214	1.65783614459	2.1072119477
homo1082	0.0389039194062	0.0130098669827	0.0380821882412	0.0071441999115	0.0223781854641	0.0115387646612
homo1083	0.0277885138616	0.0460212981701	0.0742812758982	0.0273860996608	0.0114405002818	0.00384625488706
homo1084	0.00555770277232	0.0130098669827	0.0135056252629	0.0071441999115	0.00289957507141	0.00384625488706
homo1085	0.0913051158711	0.0520394679308	0.293224864364	0.454383722197	0.584291557596	0.384260599801
homo1086	0.0766736125275	0.0650488260984	0.121552445263	0.385784671733	0.603120107923	0.551142799722
homo1087	0.254066405147	0.27320508945	0.57574395299	1.11672441728	1.36608975341	0.984961292705
homo1088	0.705828223228	1.83340186715	0.819629151538	0.926262102421	1.76648687259	2.1948652689
homo1089	1.69309546607	1.18061276256	0.7122262481	1.48241240679	1.88125219466	2.88350702411
homo1090	2.02693569081	1.78233592246	0.598115190461	1.8934441713	2.03545047215	2.33246790957
homo1091	0.561327956587	1.07025115193	0.264282394528	0.453654338762	0.764488087212	0.892336522773
homo1092	1.21566234814	1.22344775896	0.256610866457	0.854455925386	1.08594183596	1.4052787605
homo1093	0.0778078359291	0.117087939084	0.0921052636281	0.246473783633	0.388560799905	0.553497871125
homo1094	0.0277885138616	0.0520394679308	0.0270115924701	0.01453139982	0.0243506380366	0.0192312744353
homo1095	0.244538913444	0.169127635509	0.18439581506	0.602660851827	0.636723539338	0.711561696984
homo1096	0.0222308110893	0.0390296009481	0.0472700852752	0.014288399823	0.0271716755033	0.0192312744353
homo1097	0.016673108317	0.0427465664446	0.0405171528384	0.0107162998673	0.0173974779146	0.0115387646612
homo1098	0.9151305402	0.621901963234	0.344398128465	0.828722089976	1.1075118692	1.37312214305
homo1099	0.483520119645	0.519239677951	0.322669915058	1.11130589469	0.740442344304	1.28081124112
homo1100	0.0314180340394	0.0910689792931	0.116912610129	0.0431081992518	0.0273984229993	0.0139197795913
homo1101	1.41161863073	1.28796525927	0.556679614656	1.11998076834	1.59707088828	1.75775022342
homo1102	0.911463214181	0.845633733869	0.483453130513	1.44943813299	1.15150116873	1.43081613527
homo1103	1.00038645713	0.767575402379	0.668539096087	1.90258169056	1.17275597553	1.89310231711
homo1104	0.0393198019266	0.0520394679308	0.0705611719713	0.0535328992289	0.0594924959289	0.0230775293224
homo1105	1.20046374296	0.95210103856	1.01629127163	3.1661242973	2.07214023986	3.28270897054
homo1106	1.2949446843	1.15786796017	0.510097665697	1.75794857048	1.42646098967	2.26328731543
homo1107	1.61237645685	1.32159636299	0.940309656098	3.11388025721	1.82620696532	3.0823884229
homo1108	1.56995643622	1.41717747821	0.713604263701	1.63144364905	1.43144175347	2.45392652691
homo1109	1.71770814422	1.48240357888	0.280957606368	0.923248984449	1.32324468567	1.4486348399
homo1110	1.4140005032	1.46665038782	0.53982026992	1.55067090425	1.75085409229	2.4927041338
homo1111	1.22458492538	0.903867309362	0.380781975925	0.300372216403	1.20156562691	0.811721410211
homo1112	1.15600211915	1.00175097632	0.38436485257	1.12877718151	1.21995979339	1.24619466412
homo1113	1.6585016093	1.4961208543	0.655033071399	1.7073319672	2.10843634082	2.93745938675
homo1114	0.702917043239	1.00077735814	0.71208824347	1.74178922123	1.22400390128	1.44450044592
homo1115	0.0111154055446	0.0520394355804	0.0448353677765	0.0178604997788	0.017298825426	0.00384625488706
homo1116	0.177846481301	0.294445162728	0.35790441715	0.929275205351	1.2599244324	1.50774213667
homo1117	1.97786155476	1.23592683735	0.607579194963	1.8582827245	2.40595260991	3.24267609634
homo1118	0.58355876641	0.35126331374	0.21609299361	0.771860773737	0.885634979696	1.12311370944
homo1119	2.52671303103	2.53256524731	1.09608603002	3.06421130692	2.99756287713	4.35621396091
homo1120	0.0162194182947	0.0780591894537	0.0472703124061	0.0107162998673	0.0217473878637	0.0153850195482
homo1121	1.04484807523	0.767575441018	0.3800926392	1.50027260103	1.29472153043	1.55863301975
homo1122	1.46723346338	1.22291677001	0.546986025877	1.64437113886	1.71785272881	2.86406587297
homo1123	0.0222308110893	0.0650490935296	0.0270114726648	0.0160136998016	0.0231971103139	0.0178968594745
homo1124	0.0666924332678	0.0258427289724	0.403383188978	1.35128976762	1.00041043936	0.377090628937
homo1125	1.12091676337	1.28796543847	0.506468616575	1.15166745737	1.28712656595	1.67302674023
homo1126	0.0333462166339	0.0390295287818	0.135057466589	0.0392930995133	0.0628754959414	0.042832104709
homo1127	0.654107563227	1.20990669234	0.627240041189	0.959820269421	0.661647266848	0.620427974384
homo1128	0.872559295453	0.572783248261	0.42639862334	1.71406293589	1.14134174197	1.69830292455
homo1129	0.0666924320459	0.182136729777	0.354872713529	0.686495601472	1.29854811918	1.06521015833
homo1130	1.26655125307	1.40505328743	0.641665551312	1.80086256177	1.4022272943	1.79074410932
homo1131	0.311231344759	0.831738823444	0.396860092171	0.710843543768	0.402685127217	0.382036348237
homo1132	1.96217144289	2.370340956	1.01721064029	1.90561925275	2.70459342382	3.04143934695
homo1133	0.0277885138616	0.0390296009481	0.0742809564173	0.0321488996018	0.0304460804816	0.0115387646612
homo1134	0.0203026284948	0.0260197339654	0.0715256722942	0.0382481994238	0.0387608554447	0.0346162939835
homo1135	0.999592496678	1.10219992687	0.716635855742	1.53929850806	1.63767651061	2.25025735818
homo1136	2.52852779204	2.53353841601	0.940217520021	2.50463424397	2.69044985676	4.20513600344
homo1137	0.0333462166339	0.0260197339654	0.0270115200877	0.0178604997788	0.0130480878213	0.0150710395575
homo1138	0.660497026332	0.620662426263	0.292488415688	0.757281011036	0.911899805208	1.21542409885
homo1139	0.0333462166339	0.0260197339654	0.0282515630499	0.0230363997146	0.00587805014476	0.0
homo1140	0.783636053078	0.715536295936	0.432186726049	1.16444926754	1.14103622417	1.24619494407
homo1141	0.961482540667	0.988741169199	0.378163485534	1.31394230554	1.28187970456	1.8615991989
homo1142	1.62920079253	1.28796520789	0.644375759654	1.95550631572	1.7670390932	2.10190041153
homo1143	0.0111154055446	0.0214176041484	0.0540227107108	0.0171557997875	0.0101485127499	0.0115387646612
homo1146	0.026918941319	0.0520394679308	0.141810842924	0.0392930994723	0.0243706054296	0.0461550593153
homo1147	0.455731607363	0.494016889945	0.249857841462	0.764182146955	0.85500042601	1.06785268881
homo1148	0.0344426341876	0.0937235332429	0.294233906418	0.485803463168	0.737749189582	0.884409080777
homo1149	0.188961886682	0.104078403324	0.135058092929	0.303627087072	0.565581538841	0.653867311802
homo1150	1.39657124267	1.85287163852	0.492962659732	0.755409701508	2.4687398753	2.90598251389
homo1151	1.98806958345	1.93845260964	0.783338550106	2.02801678132	2.15064946301	2.85726277201
homo1152	0.366808369219	0.299224200785	0.182328531794	0.440313531015	0.853905792091	0.95387740102
homo1153	0.0389039194062	0.0260197339654	0.0526449625716	0.0248345996924	0.00927075022832	0.00384625488706
homo1154	1.53759321974	1.60019950345	0.603444096938	1.83702030126	1.62922376573	2.09321340906
homo1155	0.0111154055446	0.0314183862507	0.0337643926218	0.0071441999115	0.0192713254746	0.00769250977412
homo1156	0.016673108317	0.0650490437597	0.0493830805272	0.218310006067	0.212260409911	0.381226204686
homo1157	0.0593955852762	0.0390295462012	0.368653973699	0.90631186204	1.08550796943	1.01541752173
homo1158	0.0389039194062	0.0260197339654	0.0540226058811	0.0178604997788	0.00602598764841	0.00384625488706
homo1159	0.0222308110893	0.0260197339654	0.0270112505257	0.00357209995575	0.0197351253536	0.00374159489013
homo1160	0.0389039194062	0.0520394679308	0.0545739108026	0.0178118997794	0.0224966954011	0.000392474988475
homo1161	0.016673108317	0.0650490885526	0.0337640631571	0.0071441999115	0.0217471128842	0.0
homo1162	0.912786473863	0.806604579464	0.557920063317	1.92989428664	1.6126442595	2.01176110576
homo1163	0.0222308110893	0.0650491059721	0.067528632991	0.0129032998402	0.0258304478535	0.0115387646612
homo1164	1.256040764	1.01476040733	0.398421663776	1.37901702029	1.5019322681	1.98721854754
homo1165	1.08930969489	0.841651560485	0.479456891686	1.18435086435	1.2757839104	1.62313020248
homo1166	0.0111154055446	0.0478798505962	0.0337640956044	0.0107162998673	0.00872831271496	0.000287814991549
homo1167	0.383746130638	0.367724728093	0.183385365419	0.542591956859	0.634908171282	0.660147426609
homo1168	0.0111154055446	0.0544287640899	0.0516339806318	0.0319058996048	0.0231968954224	0.011538765125
homo1169	0.0277885138616	0.0130098669827	0.0337644200772	0.0107162998673	0.0113911877805	0.0115387646612
homo1170	1.26099354672	1.36602371281	0.570046998411	1.50216829515	1.36878223473	1.8621231788
homo1171	1.52458744152	1.61320910481	0.687832904451	1.85079884473	1.84941517982	2.40805919084
homo1172	0.743068608068	0.595528077409	0.35390711654	0.707344707333	0.852584123421	1.05607855373
homo1173	1.74073292079	1.37903383514	0.716039057858	2.16227391413	2.23665459664	2.93151996102
homo1174	1.18934833886	1.13184847344	0.655767947495	1.94884834267	1.57351781983	2.10391508896
homo1178	0.970216072649	0.936702153176	0.465951394267	1.26451597754	1.22175501206	1.50389565638
homo1179	0.0278641288653	0.0260197339654	0.0270114277378	0.0178604997788	0.0535649683056	0.0269237847608
homo1180	0.0333462166339	0.0390293869376	0.0235200004578	0.00925829988532	0.0115983002856	0.00769250977412
homo1181	0.0475240298286	0.0260197339654	0.0742816228345	0.0598508988731	0.0341149480576	0.0192312744353
homo1182	0.0	0.0	0.0135056252629	0.0071441999115	0.00579915014282	0.00769250977412
homo1183	1.59007003096	1.28796532601	0.66853854125	1.35845919453	1.71311838964	1.93794967793
homo1184	0.031796109058	0.0260197339654	0.0472699504942	0.0234737997092	0.0246465180414	0.00769250977412
homo1185	1.24575713012	0.987148397669	0.479457175434	1.4493897397	1.67588549532	2.01903554779
homo1186	1.57135532272	1.1673377399	0.83019626727	2.87071185221	1.79479325797	1.97154506793
homo1187	0.0333462166339	0.0520392688513	0.0636699303389	0.0821582985595	0.204123124097	0.200005912589
homo1189	0.111154053338	0.122752664	0.305948204584	0.735653658848	0.749042677483	0.767188637096
homo1190	1.48965330826	1.40505309513	0.673959439635	1.66191576311	2.12250067556	2.74090639353
homo1191	0.68579024893	0.517115755007	0.670835630417	1.03415342446	1.22042360171	1.28557274953
homo1192	0.366430291563	0.312234207362	0.135058599547	0.292911037935	0.518011970379	0.526940087872
homo1193	2.19283499696	1.70551668914	0.708458831832	2.37069344092	2.72052204192	3.65629547415
homo1194	0.989271045625	1.05379036002	0.47049892842	1.63990070115	1.07652255091	1.3194833944
homo1195	0.0111154055446	0.0390296009481	0.0405171528384	0.0178604997788	0.0130480878213	0.0
homo1196	0.416827687547	0.390292861119	0.290374554828	0.910735089259	0.875298854144	1.15003737248
homo1197	1.11709820446	1.14485803358	0.526727650449	1.1466373556	1.48456421335	2.03083561389
homo1198	0.0187903284207	0.0390296009481	0.0675287777558	0.00357209995575	0.0115983002856	0.0115387646612
homo1199	1.04484807171	0.949711884886	0.41978356871	1.29992068873	1.40905264098	1.70418997781
homo1200	1.90716153342	2.50105851704	0.533480845034	0.217897011213	1.38882430209	1.30762996303
homo1201	0.0444616221786	0.0390296009481	0.06789667961	0.0419903992563	0.0953544230536	0.0153850195482
homo1202	0.0273726313412	0.0260197339654	0.0810345558375	0.135010797564	0.0173974504285	0.0122452196404
homo1203	0.0944809442833	0.1691271469	0.23460641817	0.282219472513	0.545431220269	0.296084328068
homo1204	0.816982269578	0.871653287798	0.323174686909	1.11448891041	1.29608204957	1.74621126524
homo1205	1.36424583105	2.00350186089	0.907601560898	1.42052043171	2.01092081048	2.78483818214
homo1206	0.275692296967	0.273205208182	0.409538807012	0.862256371114	1.21369705095	1.3692754305
homo1207	0.016673108317	0.0520394679308	0.0540229952484	0.0071441999115	0.0260963305645	0.00384625488706
homo1208	0.0222308110893	0.0650490711331	0.0337640631571	0.0434726993982	0.0182259004489	0.00769250977412
homo1209	0.349001034245	0.494370834902	0.543908045128	1.22296318549	0.840215902315	0.624222136758
homo1210	0.644693493903	0.642965258643	0.358823072687	0.838077952178	1.00227443311	1.38466084657
homo1212	0.0389039194062	0.0502694180012	0.0490154132918	0.053581499029	0.0260964055266	0.00769250977412
homo1213	0.0111154055446	0.0267277539372	0.0270114052743	0.0107162998673	0.015642252733	0.0230775293224
homo1214	0.645336223163	0.0520391007215	0.0405168757886	0.0071441999115	0.0186105454545	0.0153850195482
homo1215	0.016673108317	0.0260197339654	0.0531961776391	0.0642977988888	0.0129001503177	0.0115387646612
homo1216	1.1337713155	0.962721566811	0.31247143694	1.33158387558	1.27366396458	1.54235855822
homo1217	0.980348479137	0.936702117443	0.492963644959	1.03947499199	1.19449368887	1.17554843844
homo1218	1.03929037052	0.858643628061	0.545883664548	1.82576988811	1.39244328245	2.03517926584
homo1219	1.02738100731	0.832624346927	0.458692957461	1.25027681506	1.17818052424	1.63875092426
homo1220	1.17339357166	1.31398515303	0.378163125589	0.978749525797	1.23962644432	1.24671809265
homo1221	0.43350079684	0.728280664697	0.155224650644	0.271478136973	0.57520791445	0.719254184103
homo1222	0.231835593052	0.536851236418	0.128994210474	0.153599645726	0.773138093642	0.776948221536
homo1223	1.16711752611	2.79709686859	0.751595167011	1.25336221586	1.43351298549	1.8520754272
homo1225	0.0412479845211	0.0459327956736	0.0948619551957	0.0656585990135	0.0656076430166	0.0164054545183
homo1226	0.061134729743	0.143107916683	0.0572388124987	0.016791299792	0.0698099079588	0.0346162939835
homo1227	0.416827689506	0.117087734491	0.1650558431	0.235757614225	0.362463372793	0.326933781449
homo1228	0.0409077162966	0.065048967585	0.12155238463	0.271477993999	0.42300195173	0.400013037601
homo1229	0.0277885138616	0.0390296009481	0.0472699180469	0.0107162998673	0.0115983002856	0.00384625488706
homo1230	0.716943624526	0.754565723076	0.418680778638	0.969710179027	0.970969347374	1.41543121523
homo1231	0.0666924332678	0.0780588348657	0.211683432683	0.492946897933	0.495850301498	0.573095568946
homo1232	0.327904453017	0.90377983427	0.558378946461	0.875451040661	1.52905542316	1.59890129867
homo1233	3.43099281296	4.75617023379	1.58937099487	3.74147235667	3.33902884169	4.21947481313
homo1234	2.67639292879	3.21730212347	1.00871133043	2.53019747357	3.08362707285	4.55041169987
homo1235	0.0111154055446	0.0130098669827	0.0253115629926	0.0107162998673	0.00579915014282	0.0153850195482
homo1236	1.08930969398	0.689516631365	0.357904346064	1.01447041572	1.23360042425	1.7077483961
homo1237	1.42832954385	1.31398494664	0.813566021323	2.01749524164	2.26291001568	2.89737441872
homo1238	0.850328484081	0.598448624089	0.37141000282	0.822817525603	1.04827554919	1.23080929695
homo1239	0.783636057563	0.71429738	0.409355850406	0.932312563572	0.964272264788	0.950030782619
homo1240	0.361704352602	0.299224381357	0.127479018658	0.333784179335	0.369713220188	0.323087007459
homo1241	0.712255497247	0.252761275366	0.540601008967	0.982516885292	1.78474307943	2.08353278462
homo1242	0.4961478265	0.351263457209	0.227393971235	0.947063290551	0.934536130306	1.13415512593
homo1243	0.0111154055446	0.0	0.0135056776777	0.0071441999115	0.00869872521423	0.0
homo1244	1.32999223426	1.14202658275	0.533020996004	1.30380921638	1.31000842379	1.70531503868
homo1245	1.27271387473	1.209906845	0.524430930264	1.50318884237	1.50102491337	1.85006064003
homo1246	0.304123534605	0.450119949788	0.0622462099195	0.0178604997788	0.176250308154	0.0230775295738
homo1247	0.550212549105	0.858643988982	0.310955702029	0.562687832871	0.659841934656	0.738485251972
homo1248	0.0222308110893	0.0520393509716	0.0195236525312	0.028576799646	0.0126338628111	0.00949789472111
homo1249	0.58775539805	0.351263294011	0.2836221141	0.614397989731	0.669833338671	0.898904353354
homo1250	0.266769722857	0.260195315629	0.238005328767	0.260761981973	0.67083917971	0.815411283623
homo1251	0.227865805268	0.130097901896	0.216092726119	0.371496344971	0.688562825198	0.920490240416
homo1252	0.133384862304	0.0780587925017	0.155316903517	0.407217325736	0.349414435433	0.461553279599
homo1253	1.24375333106	1.00175115576	0.567244699448	1.17164238988	1.81774455376	2.29861034808
homo1254	0.0111154055446	0.0260197339654	0.0540230002403	0.0459026720077	0.0220626604185	0.0153850195482
homo1255	0.0611347304955	0.0520394181609	0.276869722702	0.47613225821	1.90511111189	2.00333655282
homo1256	1.24466070817	1.56116983889	0.662750775501	1.72677130533	1.94646652815	2.31200737112
homo1257	1.55037215751	1.24893645613	0.537431206204	1.46890213767	1.78983259684	2.29091778673
homo1258	0.0277885138616	0.0260197339654	0.00675281263143	0.0071441999115	0.0125549628092	0.0
homo1259	0.928136314183	0.70252660571	0.476930392802	1.32815758849	1.44260661699	1.83082927781
homo1260	0.578001059487	0.377282990739	0.480100041211	1.07876827251	0.811149756374	1.17044633341
homo1261	1.24027503947	1.10582860008	0.438939243525	1.77320911449	1.49630085667	2.59469559683
homo1262	1.06257979333	0.936702233613	0.535547324732	1.27166036558	1.71566331616	2.31729211812
homo1263	1.8840611495	1.58718937111	0.828725724041	2.49413626654	2.71316426472	4.19692048219
homo1264	2.00296573767	2.01704255514	0.803597338751	1.85325270078	2.03233324955	2.73946739341
homo1265	0.252402873971	0.247185959533	0.202587597437	0.749772048408	0.537896382755	0.688483955372
homo1266	1.57282981372	1.23406784777	0.621268431097	1.63244020829	1.74849728472	2.1616094035
homo1267	0.0406052569896	0.0182315142751	0.033764430061	0.0357209994663	0.0536442933269	0.026923784662
homo1269	2.11101957156	2.02925542121	0.787427349076	2.7968152461	3.16302417265	4.62027305879
homo1270	1.25604077391	1.09281946754	0.479457075208	1.24976623823	1.38320210337	1.83289646116
homo1271	0.0389039194062	0.0130098669827	0.141811111905	0.217897361267	1.01211708445	0.850027375119
homo1272	1.35607941476	1.14485832994	0.612448556863	1.51067352031	1.51932101354	1.72794799549
homo1273	0.778078353167	1.04078050415	0.472704295404	1.12734337682	1.16060448517	1.79801826953
homo1274	0.0222308110893	0.0130098669827	0.0472699754536	0.0107162998673	0.0267872528881	0.00769250977412
homo1275	0.872559295498	0.637477688923	0.330892454416	1.03590312956	1.10886296681	1.33465897755
homo1276	0.789193756722	0.501008741885	0.33985063073	1.06153920908	0.914286702598	1.20003945841
homo1277	1.62840683556	1.37903426179	0.655033033431	1.78426527805	1.79044417937	2.13083927894
homo1278	0.587717589289	0.689516810417	0.351151485264	0.908499036344	0.912787510381	1.25778569834
homo1279	0.82212409272	1.01476054727	0.502609521404	1.30339594141	1.33450894827	2.06545229299
homo1280	0.811424569242	0.767575743437	0.354642861865	1.31722220765	1.07428375656	2.2874377362
homo1281	0.133384863891	0.182136881053	0.0405168757886	0.00187109997682	0.357364242727	0.296163031751
homo1282	1.08564236524	1.09043023583	0.668539064638	1.50119653576	1.74956231164	2.19633085789
homo1283	0.0222308110893	0.104078500375	0.0202584378943	0.0173987997845	0.033632112965	0.00769250977412
homo1284	0.0374294263721	0.065049145788	0.139743608542	0.149298649227	0.31582124686	0.242315065375
homo1285	0.274633685715	0.768283463925	0.108046168193	0.0224531997219	0.0631616407977	0.0338575091232
homo1286	1.02647362742	0.897673099786	0.371410449624	1.14663764956	1.33301904138	1.71096627618
homo1287	0.416827689394	0.299224575415	0.540233243167	1.13949344984	1.89417303994	2.52227043364
homo1288	0.304652840167	0.286657510832	0.1282133573	0.0656099992841	0.618595157747	0.721111313265
homo1289	1.16999089652	2.07439186876	0.734690039687	1.26021503711	1.49458478234	1.89158469806
homo1290	0.833655374959	0.89767291598	0.741764767699	2.25803962936	1.48302536784	1.97083897674
homo1291	0.0277885138616	0.0606242100894	0.0405171054155	0.0107162998673	0.0492952578831	0.0307700390965
homo1292	0.016673108317	0.00885024964809	0.0540228155404	0.00357209995575	0.0188475428289	0.00769250977412
homo1294	0.0222308110893	0.0390296009481	0.0270115650147	0.0107162998673	0.0186105529508	0.00384625488706
homo1295	0.088923241578	0.117088385656	0.25504909797	0.79657385169	1.16794255051	1.23164655854
homo1296	0.784694664747	0.702526649043	0.524063057043	1.06112665941	1.4266583163	1.68893552172
homo1297	1.71695200454	2.97923306775	0.895795707412	2.10567961952	2.41207731612	3.28778466746
homo1298	0.0389039194062	0.0390296009481	0.0180993753523	0.0119555998519	0.0214609979419	0.00769250977412
homo1299	1.90258682212	1.80242551312	0.419691416934	0.780462286763	2.5267836893	2.27992876281
homo1300	0.233763777375	0.169127124727	0.318811105795	1.22038758965	0.776817111634	0.597376661593
homo1302	1.52107134444	1.23672289419	0.425433044352	1.40652445573	1.69312574253	2.50625713961
homo1303	0.016673108317	0.0390296009481	0.0337643202394	0.00809189989977	0.0144980077902	0.00384625488706
homo1304	1.14413056209	1.18388751127	0.202495642133	0.417933836712	1.12768211665	1.46927879802
homo1305	0.0277885138616	0.0520394679308	0.0907272606343	0.062864098914	0.0272501356471	0.0307700392306
homo1306	1.77116795383	1.52214075047	0.695550349191	1.85412751025	1.84957259097	2.68138055939
homo1307	0.878306034692	1.09981033282	0.128672991671	0.146455770921	0.286252093472	0.200006197741
homo1308	0.872559294529	0.624468209863	0.387764029168	0.657262840409	1.12863849827	0.922950403156
homo1309	1.4950219749	1.31398525545	0.591592460841	1.85818536642	1.73547746786	2.47313201896
homo1310	0.346165471636	0.25338057144	0.189127351366	0.486871877002	0.545648651442	0.600673804099
homo1311	0.0389039194062	0.0390293769836	0.0270113678351	0.028576799646	0.0188472379642	0.00769250977412
homo1312	0.974828583278	0.780584965065	0.482029831044	1.35493573759	1.52248689174	1.53466538075
homo1313	0.107486724518	0.15275463286	0.121552622378	0.360780168686	0.562513899719	0.534632312207
homo1314	0.815999275275	0.780585122302	0.268462874018	0.593305717681	0.858314459018	0.792595477402
homo1315	1.50057968476	1.14485790832	0.694815370679	1.88904628581	1.84068630276	2.77630761372
homo1316	0.144500269219	0.195146651134	0.236352085307	0.52298184637	0.719325366307	0.853873888956
homo1317	1.40987948517	1.55116933779	0.596232041731	1.93123083863	1.56597270466	1.9649781554
homo1318	0.0439701240286	0.0232761565745	0.0337642728165	0.0324404995982	0.0193995379778	0.0230775293224
homo1319	1.50553246186	1.13184869033	0.595313177474	1.84017992971	1.55116905522	1.95006396802
homo1320	0.0277885138616	0.0780585300028	0.0202586700171	0.0275804996584	0.0130482777646	0.0115387646612
homo1321	0.775507441692	0.635442243502	0.337645649955	1.10780614362	1.00442456086	1.26547834243
homo1322	0.016673108317	0.0910690564364	0.0540228479877	0.0178604997788	0.014497875357	0.00384625488706
homo1323	0.783295788199	0.767575041905	0.160645360507	0.626595855329	0.864094211033	0.43470711063
homo1324	0.0222308110893	0.0390296009481	0.0472700603157	0.115108756272	0.0223681830345	0.0153850195482
homo1325	1.45611805865	1.10582897623	0.546986304633	1.60386332245	1.6020119274	2.53854496328
homo1326	0.0235540736541	0.0520394679308	0.0405169881061	0.028576799646	0.0315711553153	0.0211936493777
homo1327	1.16647479684	0.832623998731	0.480881149568	1.12758692968	1.30146759739	1.0439901304
homo1329	0.0385258443877	0.0130098669827	0.0877873005122	0.0433997995052	0.168281280438	0.123473054698
homo1330	0.900347808376	0.693233899862	0.54978879565	1.58879826184	1.04817672412	1.17366444721
homo1331	0.0265786738023	0.0	0.0531041179374	0.028576799456	0.0222202130472	0.0153850195482
homo1332	1.27827157466	0.780585258752	0.531918688387	1.41454362133	1.40105416729	1.8885240155
homo1333	0.759703901492	0.845634132236	0.329009190135	1.08413843588	0.963493287779	1.35004423656
homo1334	0.561327953614	0.689516820505	0.162069884859	0.975177572129	0.751025061916	1.15388426671
homo1335	0.669419598266	0.689516337514	0.299885209478	0.824251126418	0.934920216003	1.04940635582
homo1336	1.02817496474	0.50738045913	0.440638861597	0.999769149475	1.89213143355	2.7406189084
homo1337	0.0545562251732	0.0260197339654	0.0202584378943	0.0292571995016	0.0217469654586	0.0156466695406
homo1338	0.0111154055446	0.0	0.0489239351451	0.0214325997345	0.0275264430745	0.00769250977412
homo1339	0.0175804883614	0.0260197339654	0.0313293756098	0.00357209995575	0.015957525393	0.00384625488706
homo1340	0.769042357914	0.388788236529	0.215864201576	0.381338267712	1.21524579731	1.11419141096
homo1341	0.855886187822	0.715536126971	0.216092796087	0.523491858695	0.881107842282	0.857720435293
homo1342	0.716943624094	0.806604918912	0.303881320044	0.726153005008	0.843815920386	1.31241893096
homo1343	1.13343104352	1.00201688677	0.0744197997451	0.0285767994933	0.201815488051	0.158821549328
homo1344	1.17823293103	0.884663037315	0.371410387099	1.18950245331	1.53591039841	2.47315826026
homo1345	0.0722501341105	0.0650492552817	0.229599265262	0.293129893059	0.842366431395	0.710070170933
homo1346	0.548851482071	0.377282748953	0.415143253207	0.692983369906	1.03954656035	1.66159300726
homo1347	0.0172024133429	0.0238956740499	0.0433192255795	0.0107162998673	0.0212639828287	0.11154139444
homo1348	1.26001055699	1.89818440746	0.481294934601	1.18950222473	1.62449938251	2.25640587287
homo1349	0.0277885138616	0.0730144127756	0.0810349299982	0.197485068278	0.438270447304	0.488477154471
homo1350	0.0333462166339	0.0260197339654	0.0271950005293	0.0107162998673	0.0213921354366	0.031057854088
homo1351	1.29044559057	1.15786790961	0.371410327189	1.11543634651	1.65702772744	2.0774099379
homo1352	1.00038645716	0.650487661138	0.451296885379	1.21752012073	1.33596807904	2.08468416488
homo1353	0.872559296072	1.3139848958	0.709056596331	0.828722401848	1.21171449821	1.28465739246
homo1354	0.0111154055446	0.0	0.04726968842	0.014288399823	0.0115983002856	0.00769250977412
homo1355	1.56523050885	2.60124275179	0.781408804625	1.94619949843	1.68415102642	2.14324161782
homo1356	0.711385919131	0.858643725172	0.418680696949	1.15300414787	1.46680051385	1.96817027023
homo1357	1.67555278671	1.82136566517	0.991714480035	2.71191178746	2.25231734124	3.35016274381
homo1358	0.0252176037356	0.0304448587894	0.0582949557006	0.0121013998501	0.01884758031	0.0192312744353
homo1359	1.3352096709	1.14857535014	0.487267200351	1.51932415866	1.38659480323	1.76047131545
homo1360	0.216750401005	0.156117022187	0.0593978851289	0.221809636105	0.21370041489	0.161543464443
homo1361	0.0234028436467	0.0845195830315	0.0472701830417	0.0250046996903	0.0131368503235	0.00384625488706
homo1362	1.31796945716	1.26194588409	0.438939363845	1.45740751136	1.77474277793	2.15386463302
homo1363	0.405561056629	0.351263700753	0.13505825533	0.317915291118	0.522618206664	0.680791402945
homo1364	0.740573315054	0.938649064034	0.459198122539	1.08695728899	1.16419508578	1.37304315356
homo1365	2.09597219206	2.04253049262	1.105089804	2.86405351603	2.7948396902	4.0625362366
homo1366	0.0222308110893	0.0130098669827	0.0398280653656	0.0214325997345	0.00869872521423	0.00384625488706
homo1368	2.92403204928	2.03385732885	0.625816454589	1.73236038212	2.5963573083	3.08730744051
homo1369	2.27298690165	3.45333656457	1.28264145811	2.60504089855	2.43870753003	3.21219370781
homo1370	0.0319095315635	0.0260197339654	0.04726968842	0.0214325997345	0.0294099757243	0.018524819456
homo1371	0.0114178655595	0.0260197339654	0.0270114052743	0.0107162998673	0.0173975928565	0.00384625488706
homo1372	0.0222308110893	0.0	0.0270112904608	0.0190268997643	0.0166281754095	0.0
homo1373	0.016673108317	0.0520394679308	0.0405171952695	0.00357209995575	0.0101485127499	0.00701221979409
homo1374	0.0277885138616	0.0130098669827	0.0405174273923	0.0115181998573	0.0304463529401	0.00384625488706
homo1375	0.0665412032604	0.0260195547938	0.0184668878391	0.0071441999115	0.0130480878213	0.00769250977412
homo1376	0.0111154055446	0.0130098669827	0.0856282953769	0.0107162998673	0.0159480377194	0.00769250977412
homo1377	0.00638946781307	0.0390296009481	0.048142950207	0.0169856997896	0.0284143906087	0.0166671045106
homo1378	0.0277885138616	0.0236301665604	0.0270112505257	0.0071441999115	0.0159379977928	0.0
homo1379	0.0291873914301	0.0390296009481	0.232355318353	0.344207716621	0.268864007794	0.516552219726
homo1380	1.4495395512	1.54966510125	0.674464977562	1.21365621402	1.88746666744	2.2095178711
homo1381	1.06231513641	0.715536780834	0.337645664968	0.79657323847	1.14590892276	1.36440883513
homo1382	0.655808895655	0.403302019686	0.209340053864	0.704380340265	0.834376904621	1.03849545597
homo1383	0.789193754181	0.660400369033	0.335210996464	0.700128009474	1.11935783233	1.47697156479
homo1384	1.24492536508	0.978386650518	0.482167487986	1.45026453969	1.67541209531	2.02076243774
homo1385	0.0290739689246	0.0650490935296	0.0675284932181	0.00357209995575	0.0334637231929	0.00384625488706
homo1386	0.844241479091	0.689517450497	0.484923470162	1.42511399936	1.06296147675	1.49264443901
homo1387	0.172288779117	0.0390296009481	0.330892650835	0.935884702088	1.48540191228	1.46927893581
homo1388	0.155615672335	0.112574633449	0.162069221258	0.321487226507	0.471518236151	0.580788165661
homo1389	0.0111154055446	0.0130098669827	0.0137356022969	0.0107162998673	0.00427046260517	0.00384625488706
homo1391	1.88092312471	1.64064491981	0.926390417188	2.86412675453	2.256252303	3.47099352251
homo1392	0.0544049951658	0.0528359281868	0.060775665611	0.028576799646	0.0188472379642	0.00769250977412
homo1393	0.016673108317	0.0	0.0833774451911	0.210752878914	0.0216188004315	0.0
homo1394	1.73207500181	1.45709217063	0.506468466036	1.32589724488	1.57474096113	2.00077221278
homo1395	0.0222308110893	0.0520393310636	0.0463511081263	0.0178604997788	0.0130480878213	0.00384625488706
homo1396	0.0333462166339	0.0520394679308	0.0540226882473	0.0071441999115	0.0188476053141	0.00384625488706
homo1397	0.023780918099	0.0502693980932	0.0540226657838	0.0071441999115	0.00724893767852	0.00591328982636
homo1398	0.133384863682	0.273205019563	0.0904523045421	0.0250046995915	0.0639511151277	0.00769250977412
homo1399	0.016673108317	0.0543403885067	0.0472700553238	0.0209951997399	0.00869872521423	0.00384625488706
homo1400	1.2981205111	0.949711603403	0.573722186401	1.47242529721	1.31325335991	1.86929228492
homo1401	0.696905651607	0.481360784695	0.248847189769	0.739420301514	1.31683428875	1.4330399372
homo1402	0.844052440211	0.650487293363	0.458463532344	1.32494963135	1.56496650611	2.29272337654
homo1403	0.016673108317	0.0260197339654	0.0472697982416	0.0133649998344	0.00910308772419	0.00384625488706
homo1404	0.149188399911	0.104078664616	0.218252944119	0.918121590262	0.400396776486	2.52870715337
homo1405	0.935395358294	0.91360307923	0.572344229952	1.68363969163	1.4711401257	2.02361486633
homo1406	1.7997126146	1.71728701754	0.678507240035	1.64828338826	2.09747822158	2.84080496343
homo1407	0.0485826391727	0.0608897175789	0.0853066830337	0.0943082037419	0.0965276533561	0.0567780491505
homo1408	0.205634993665	0.234175803527	0.249858042873	0.553210845079	0.835116347806	0.905995022591
homo1409	1.99963867658	1.6746298338	0.830609246567	2.17116762509	2.10263643673	2.34623097665
homo1410	0.0889232426286	0.143107737854	0.299792542964	0.814434057722	0.912560682168	1.19990851815
homo1411	0.0500193247572	0.0780588349998	0.356526903957	0.86471052243	0.914710976992	1.1861716121
homo1412	0.0382233843729	0.0130098669827	0.0607757155597	0.0071441999115	0.00816615020111	0.00769250977412
homo1413	0.0583369743675	0.0780592018962	0.0731788058281	0.0912221981324	0.0492946529649	0.0230775293224
homo1414	1.44655275631	1.43549762353	0.975084601462	2.81508902389	2.8813871572	2.94557079639
homo1415	0.155615673147	0.247185655355	0.155316974938	0.338375680814	0.333151109065	0.28847059202
homo1416	0.356675960675	0.44047274828	0.067528860122	0.021432599673	0.0481304657599	0.0153850195482
homo1417	1.47279116383	1.27495563868	0.821926717073	2.24302214663	2.15937815443	3.14630990889
homo1418	1.22432027133	2.21165781912	0.85435908325	1.41318189379	2.16861947532	2.98044883969
homo1419	0.350135258943	0.455341703475	0.523787559345	1.35099926269	1.36105992547	1.68082407831
homo1420	0.0332706016302	0.0130098669827	0.0202584378943	0.00597779992595	0.0174766627727	0.0192312744353
homo1421	0.508548685469	0.429322056085	0.445692339487	1.16328322612	1.20432698141	1.75005720255
homo1422	1.25604077042	0.975731200531	0.696699386172	1.97689008349	1.58324269217	1.8651317281
homo1423	1.70920146485	1.66400922316	0.643089373499	1.87665306658	1.8289102375	2.47352471452
homo1424	1.28382927971	0.897672734693	0.472704249501	1.55742651692	1.43868122947	2.18385004376
homo1425	1.2615984644	1.28433670896	0.72940707738	1.75041642254	2.07714082808	2.99298194978
homo1426	1.73649847355	1.6077221446	0.921337125242	2.16015957559	2.50977971096	3.83037233608
homo1427	1.40950141253	1.2489360889	0.540233500414	1.01566160563	1.43282290675	1.8512376191
homo1428	1.71646049967	1.63852034587	0.418680295728	1.14306506685	1.63678901133	2.05925122039
homo1429	0.828097677752	0.988741292968	0.352024128258	0.871587187387	1.08739157074	1.37312209401
homo1430	1.25260029081	1.15795613283	0.66137250983	1.81092224681	1.25039726399	1.95671033359
homo1431	0.689155115053	0.234175932586	0.653057621427	1.75041544083	2.20793372375	3.02325489611
homo1432	0.922011505872	1.05379036193	0.421069410257	1.14335687541	1.21961490441	1.41158459391
homo1433	0.644693491749	0.628981520385	0.302135386452	1.17164219797	1.24744803897	1.77255930932
homo1434	1.06080284382	0.472864729211	0.471463983908	1.59069306715	1.29935686421	1.28138701957
homo1435	0.230701370269	0.273204761758	0.300757623516	0.417934039494	0.744358351726	0.343521504134
homo1436	1.31161779114	1.24893600835	0.450194473304	0.864443441378	1.49055056281	1.90210347821
homo1437	0.033346216619	0.0130098669827	0.0209934379086	0.014288399823	0.368736747957	0.415398113113
homo1438	0.2750117587	0.260195063099	0.083055695489	0.0357209995575	0.186024690922	0.0961568772942
homo1439	0.633540280811	0.390292705163	0.313206326187	0.662122522239	0.7916208115	0.826950207148
homo1440	1.45396303175	1.23592638722	0.458830707237	1.21990102155	1.89895641479	2.36161624692
homo1441	2.08474335608	1.44063084137	0.721505571097	1.30798786371	2.6764147451	3.84324585906
homo1442	0.077694414936	0.0780587763637	0.236352053486	0.38313619764	0.633399062921	0.576942040971
homo1443	2.56312165355	2.30484998298	0.678599404983	2.37224902245	2.94308008827	4.32617630464
homo1444	0.127260048911	0.0780592018962	0.100926209494	0.287686231332	0.42882147018	0.365003574602
homo1445	1.27312975387	1.16742601688	0.819032613173	1.79123936104	1.91087081848	2.7400173327
homo1446	2.51839540628	2.84701160619	1.07509215768	2.67434467508	3.02086939735	4.30872344506
homo1447	2.2903783505	2.09731312382	0.773553670041	2.26430905395	2.38593043972	3.14118167361
homo1448	0.1333848636	0.130097583324	0.299792384908	0.86371446863	0.677102285385	1.09815181644
homo1449	0.739174434893	0.49437088272	0.308658949755	0.953745438553	0.990251237975	1.29017857924
homo1451	1.45456795161	1.37903389004	0.744980002142	2.01997392455	1.86236495668	2.71502901012
homo1454	2.02028157414	2.0726211928	0.689670371167	2.17068115656	2.57010199312	3.62591767022
homo1455	0.530136769481	0.624468081191	0.236352053836	0.407217457497	0.711158822559	0.935875496542
homo1456	0.0333462166339	0.0520393161327	0.114799442954	0.0500093992352	0.646023813413	0.615508797297
homo1458	2.02209633054	1.68507234628	0.930570782617	2.44381173713	2.42880474595	2.91846358412
homo1459	1.35275235262	1.5190434628	0.44403863851	1.00586862209	2.47364199381	3.3338622212
homo1460	2.43200525308	2.04810604426	0.647131687343	2.00160320708	2.44191296281	4.09639363042
homo1461	1.50976690377	1.62621873614	0.776585574932	1.90625032808	1.74860490986	1.80390516307
homo1462	0.350135259986	0.203376849383	0.34439888864	0.893019345667	0.953837247636	1.23850240901
homo1463	1.10042509893	1.02777022149	0.466134673856	1.36203103972	1.30975249083	1.69620936988
homo1464	2.30293043897	2.03111470065	1.14974187437	3.12503381966	3.52599106806	4.54735044169
homo1465	1.37464289606	1.19689703831	0.655171057351	2.21828495211	1.60363937916	1.87659237731
homo1466	0.0277885138616	0.0520394679308	0.0742816502899	0.0214325995836	0.0171410254221	0.00384625488706
homo1467	1.43388727004	1.99049212363	0.884311165757	1.76103484271	1.73371231676	2.4388034915
homo1468	1.51540021779	1.02777012727	0.531275462709	1.46851326331	2.03849764355	2.63854853121
homo1469	1.15600212274	1.45709243026	0.534674844213	1.42834540385	1.61727984625	2.36459913537
homo1470	1.20602144614	0.936701893836	0.632110096246	2.19116643947	1.56720604935	2.1475585919
homo1471	1.33226078639	0.624467996001	0.411927653819	1.12323677037	1.20960453458	1.66543903414
homo1472	0.0704353759512	0.0390296009481	0.831940889269	4.00570832528	3.33735203677	3.36159738456
homo1473	0.979441098109	1.10582890716	0.378163315699	0.950173436571	1.20769027117	1.41927716008
homo1474	1.10333628182	1.06679948851	0.310633747898	0.571532863434	1.11427827055	1.31542780551
homo1475	1.51770646975	1.63489155273	0.742453422889	1.78650082492	1.96375608236	3.06595665204
homo1476	1.45539971258	1.09184579682	0.533480593614	1.49750287865	1.73342662176	2.25483586542
homo1477	0.639135788694	0.624468097657	0.479457144573	0.932264215484	1.60475384379	2.47237343391
homo1478	0.0298679264635	0.0390296009481	0.09454027538	0.0178604997788	0.0553502082024	0.0269237843323
homo1479	0.888854329497	0.754565719694	0.357904531658	0.939019330431	1.35676919074	1.9232448994
homo1480	0.883523471989	1.10281993426	0.576938447163	1.54498424713	1.19989851212	1.9854653842
homo1481	0.0333462166339	0.0520394679308	0.0270115250796	0.00374219995365	0.0180582379447	0.00384625488706
homo1482	1.15044442	0.691021352082	0.418680930853	1.12112265724	0.952712913202	1.17949953767
homo1483	1.96126406252	1.56117014334	0.817102777958	2.18968381875	2.57249848627	4.26999949235
homo1484	2.44334750028	3.70857520403	1.18920325391	2.82874567658	2.92565216883	4.22523139216
homo1485	0.0222308110893	0.0130098669827	0.0405168757886	0.0178604997788	0.0115983002856	0.00384625488706
homo1486	0.861481698588	0.84050153558	0.331168235481	1.37282088474	0.938609013679	1.04234169034
homo1487	0.0500193244666	0.0520394679308	0.384043383852	1.47556003283	0.0136399627728	0.0
homo1488	1.96920363855	1.85508433369	0.746174244419	2.21996162105	2.22788648417	3.11415261346
homo1489	0.384766932666	0.443039349109	0.189081882551	0.307199173413	0.503297129318	0.365396524375
homo1490	1.45048473566	1.34088969563	0.531596519403	1.11327362072	1.77917073657	1.67268701822
homo1491	0.0256712937579	0.0260196941495	0.022968750447	0.0071441999115	0.0153460503779	0.0153850195482
homo1492	2.31922547087	1.66020272161	0.484326804854	0.860871166963	2.13186059379	2.13426679173
homo1493	0.0116825180724	0.0130098669827	0.0540228280202	0.133236898506	0.0362451732159	0.0346162942853
homo1494	2.79624271061	2.100056934	0.499716149092	0.659546658034	1.81927339674	1.47490461287
homo1495	0.689155110061	0.570128553897	0.319178666204	0.780390259219	1.32063091356	1.57312883228
homo1496	0.0277885138616	0.0260197339654	0.0405170405209	0.0214325997345	0.0215202179076	0.00769250977412
homo1497	0.715506941341	0.598448900297	0.243105093412	0.625162484614	1.1479700109	1.45004699715
homo1498	1.4894642733	1.15786833221	0.675291795395	1.3576815426	1.56475952398	1.70361431303
homo1499	2.19022629177	2.47415396787	0.931902755402	2.36265033724	2.60830099048	3.22242477986
homo1500	1.50795214686	1.61320916273	0.678232132949	1.51069780063	1.65715584288	2.09326563431
homo1501	0.49331226185	0.273204643965	0.303880645819	0.994884775484	1.01293585191	1.40389208929
homo1502	1.38386792149	1.55488629277	0.655033169925	1.93888549387	2.14799670182	2.86932494287
homo1503	0.016673108317	0.0520394679308	0.0406087507904	0.00357209995575	0.0130483701788	0.0
homo1504	2.5716661546	2.06846131286	0.993000940174	3.14272369848	2.74463689872	3.63465647643
homo1505	1.34496400706	0.898381021023	0.580751145504	1.81767777274	1.42998227835	2.33084592845
homo1506	0.0722501360402	0.104078172863	0.55879222966	1.04467507167	1.80683617403	1.87418550415
homo1507	0.63595996052	0.650487524062	0.364657098994	0.671623908611	0.738232811518	1.1679087297
homo1508	0.0444616213888	0.126823413298	0.173232730821	0.17503253397	0.53789684529	0.64251173928
homo1509	0.44461620266	0.429321764618	0.358639601991	0.742822548158	0.864301029215	0.915414593108
homo1510	2.61680830598	2.54690185916	1.14542354013	3.6773932945	2.79568776567	4.40006728227
homo1511	1.76122458558	2.04801781179	1.02120670448	3.81434759679	2.18977611226	4.11955017909
homo1512	0.0111154055446	0.0390296009481	0.101293627135	0.028576799646	0.0130480878213	0.0
homo1513	0.628020386763	0.338253453806	0.201116993047	0.507235308217	0.681609321664	0.853874022264
homo1514	1.98043246654	1.36602342506	0.614515708633	1.686871145	2.01983702436	2.56931564049
homo1515	1.09104883495	0.923957240149	0.149436582804	0.0399734992534	0.464347980005	0.63385092758
homo1516	0.0389039194062	0.0130098669827	0.0304113419279	0.014288399823	0.0173974504285	0.0153850195482
homo1517	0.0222308110893	0.0230991515815	0.0768080655783	0.0250046996903	0.0300122104622	0.0192051094361
homo1519	1.41721414358	1.47328794073	0.692243327342	2.02296261438	1.75573664318	2.81006112723
homo1520	1.02261725882	0.910682645887	0.472703854799	1.65054287022	1.63247903419	1.94237141742
homo1521	0.450173907675	0.40524972792	0.276869016051	0.825150215028	0.974765994449	1.06926579742
homo1522	0.0500193249509	0.0910685512722	0.170706089936	0.935544845259	0.161831322999	0.720823698996
homo1523	2.21427185155	2.3252934176	0.958362994052	2.1597953584	2.48640465663	2.57541162488
homo1524	0.983713349722	0.832624101833	0.4959496205	1.17876206904	1.17725294894	1.55774324198
homo1525	0.0111154055446	0.0390296009481	0.0257250005007	0.014288399823	0.0151094253343	0.00769250977412
homo1526	1.23380995646	1.04077986181	0.566417813689	1.39432585756	1.78517756951	2.01076697448
homo1527	1.28957602122	1.2955766639	0.522592677981	1.01857675875	1.86918055065	2.13489510068
homo1528	1.33384860434	0.93670176807	0.483637091689	1.13949307339	1.86629991674	2.57224591057
homo1530	0.016673107855	0.0650492627472	0.0513126876876	0.00357209995575	0.0217567904778	0.00769250977412
homo1531	0.0285824714005	0.0390296009481	0.0540227706134	0.014288399823	0.055183170516	0.0153850195482
homo1532	0.416827693112	0.66349730292	0.37141023384	0.796574014882	2.15541341477	2.02473937442
homo1533	0.138942565776	0.143108090162	0.0564580871388	0.0166211997941	0.16930737509	0.0615400791876
homo1535	1.42617451861	1.22902322336	0.945730220422	2.37985468633	1.97106432451	3.46460853667
homo1536	0.150020163849	0.130097500131	0.101293515116	0.221104467288	0.387781711982	0.603865848266
homo1537	0.0333462166339	0.0313297145367	0.0644969976321	0.123734998804	0.188539874783	0.241242644714
homo1538	0.016673108317	0.00911575713754	0.0321565077081	0.0214325997345	0.0115983002856	0.0115387646612
homo1539	0.0222308110893	0.0390296009481	0.0270112505257	0.00357209995575	0.0190349028287	0.00769250977412
homo1540	0.0444616218209	0.0	0.0135056252629	0.014288399823	0.014497875357	0.0115387646612
homo1541	0.732444702044	0.663497395307	0.452445835948	1.55001466768	1.24831561798	1.76711726465
homo1542	1.09588819964	0.767575246558	0.357904195413	0.635830236979	1.43648161437	2.1450990286
homo1543	0.739174437627	0.377283000231	0.393000751652	0.936006784508	0.843529855942	1.17680448466
homo1544	0.66692430114	0.416312164098	0.182650072679	0.578677475538	0.774133777813	0.873105404206
homo1545	1.29494468469	0.754565737173	0.854910716988	2.53265162935	1.51157878877	2.0243205769
homo1546	2.2253872617	1.83366694896	1.06843118713	2.99792107971	2.58624713436	3.99934685573
homo1547	1.97903358848	1.80685104758	0.630226880558	2.33040462714	2.52407144507	3.05499330641
homo1548	0.995698321633	0.624467743993	0.398421888851	1.34278568107	1.17060604359	1.67284377181
homo1549	0.0339889441654	0.0520394679308	0.0540228704512	0.0095984998811	0.0130678128218	0.00384625488706
homo1550	0.0166731082797	0.02540021649	0.0537471680716	0.0343115994744	0.0144979478205	0.00769250977412
homo1551	1.58137430608	1.73613792317	0.735700797647	2.06349431852	2.16433927736	3.61906226401
homo1552	2.1534395849	2.02686567475	1.06213755944	2.77560201485	2.60555937422	4.78453775598
homo1553	1.5673855299	1.40505300656	0.702901282392	2.07085808105	2.13192969356	3.13937585019
homo1555	1.88114997165	1.60019964474	0.747047368765	2.17836064542	2.21507481033	3.04240792967
homo1556	0.172288781554	0.516584682733	0.241634846404	0.292910644045	0.169632885762	0.11923390504
homo1557	0.0389039194062	2.14041390578	0.823948143631	0.923321577866	0.662199941709	0.664176143544
homo1558	0.183404186353	0.468351075187	0.445692648843	0.949200874757	0.597202941817	0.407705568133
homo1559	0.0333462166339	0.0390296009481	0.0450189655274	0.0206306997444	0.0397960406169	0.00860828474723
homo1560	0.0505864374787	1.31495888829	0.346236579441	0.0678698986024	0.19933994817	0.192312823769
homo1561	0.461478349186	0.995113409162	0.54023385103	1.08775856992	0.786551474001	1.12010358956
homo1562	0.0444616221786	0.0469063231349	0.0227851327285	0.0071441999115	0.00869872521423	0.00599178482406
homo1563	0.0222308110893	0.0780588609725	0.0405174373761	0.152944035647	0.0724926102757	0.0230775293224
homo1564	1.11709820829	0.884663198858	0.32101620204	0.857760805404	0.949971019197	1.01926402352
homo1565	0.77365487583	0.741556013033	0.330892642528	0.780341108952	1.06926378933	1.36158303512
homo1566	0.800309164293	0.741556006938	0.412617198132	1.32524151432	1.25412570739	1.67535572381
homo1567	0.222308104984	1.23433394934	0.526727553137	0.321487133162	0.990902490504	1.34619804853
homo1568	0.483520122804	0.624467991188	0.148563716397	0.398955091612	0.653845471513	0.825406447852
homo1569	1.17248624393	1.11883867288	0.3074647623	1.1028254562	1.27312164053	1.98083429608
homo1570	0.762199204169	0.648363580227	0.303880850688	1.10054086613	0.839032360058	1.2403597953
homo1571	1.91079104889	2.19316056632	1.04789683346	3.23224426073	2.88654555343	4.03145167691
homo1572	0.852937203318	0.884662983254	0.532929256156	1.68602143562	1.20889402045	1.74372551149
homo1573	1.06707888189	1.0407806692	0.43002704414	1.19273455487	1.3557534365	1.88467730854
homo1574	1.30050238755	1.26194626836	0.567245418295	1.4752685127	2.05496913838	2.63854845083
homo1575	0.0722501345798	0.0650487997383	0.345041654266	1.35739033738	1.14308813192	1.49201660314
homo1576	0.824505960084	0.406045966402	0.208696899198	0.636486315571	1.01046083612	0.761563597059
homo1577	0.0389039194062	0.0390296009481	0.0405171378627	0.0214325997345	0.008323950205	0.00769250977412
homo1578	0.0333462162912	0.0520394679308	0.106897900663	0.150878241476	0.209459192984	0.0999242216703
homo1579	2.30383782523	1.86596989366	0.66376080694	1.98833561057	2.4763739951	2.96893600642
homo1580	0.24453891518	0.897672983199	0.569542122684	1.35282194167	1.59708028865	1.89843987826
homo1581	1.01150185607	0.895903381258	0.411927766792	1.19880925584	1.23133220731	1.32034674443
homo1582	0.0740648953542	0.104078369871	0.291018494554	0.71441593468	0.804965632286	0.696176592696
homo1584	1.18934833661	0.975730866447	0.72729384581	1.41352317395	1.5689319783	1.78095844148
homo1585	0.0500193249509	0.0327459236979	0.221284380622	0.350064070273	0.803220021759	1.46543297789
homo1586	0.818192110561	0.728369285896	0.35115191251	0.88932627544	0.963009848343	1.21526764088
homo1587	0.0500193241388	0.0130098669827	0.0664722152352	0.0690848987661	0.0354865805442	0.0153850195482
homo1588	0.0291117764264	0.0260197339654	0.0202584378943	0.0071441999115	0.0206425804561	0.00384625488706
homo1589	1.8944960198	1.10582889308	0.883437325083	2.0768112742	1.9104369405	2.71220322111
homo1590	0.166731079765	0.0650489082932	0.160600194745	0.305789629739	0.628941673866	0.83833166598
homo1591	0.016673108317	0.0260197339654	0.0286192577407	0.0107162998673	0.0158884878913	0.00384625488706
homo1592	0.0308131140098	0.0390296009481	0.0270116074458	0.0071441999115	0.0309588180631	0.0192051094696
homo1593	0.131343258508	0.0520391394496	0.114799350291	0.250045689953	0.438427715325	0.553864139246
homo1594	0.105596351482	0.399496868551	0.0401494007409	0.0196100997571	0.103797083191	0.0307700393423
homo1595	1.66175305409	1.32133040671	0.511246474281	0.497782938691	1.20982095096	0.878887401404
homo1596	0.578001063295	0.390292572826	0.249857939027	0.476738893559	0.75359872359	0.961569884723
homo1597	1.31581442326	1.02777047664	0.465951312855	1.63773738652	1.47192919481	1.90775477896
homo1598	1.37188294759	1.10397024934	0.568807517223	2.04075005221	1.59406259067	2.17265113429
homo1599	0.0389039194062	0.0130098669827	0.054022922866	0.0071441999115	0.0217473078622	0.00384625488706
homo1600	0.266769721963	0.298428729936	0.175575404011	0.404179699037	0.366369094728	0.687097356984
homo1601	0.392668696634	0.325244017527	0.236351853982	0.525095962271	0.542097644872	0.819257532917
homo1602	1.66731075574	1.10582879369	0.435724015206	0.893019623829	2.01437315503	2.07691253334
homo1603	0.0614749977589	0.0390292998403	0.0337640631571	0.0760589990076	0.0333459106153	0.00769250977412
homo1604	0.477962416746	0.403302441657	0.526727781549	1.28619180538	1.1688502066	1.65774649212
homo1605	0.0111154055446	0.091068650499	0.0543440635577	0.0218456997294	0.0246958055552	0.0230775293224
homo1606	0.560647424601	1.5526740409	0.943525174685	2.42133385992	3.07529314069	3.19105219572
homo1607	1.5930946276	1.5540901933	0.668538609013	1.71734341435	2.18416347805	2.87050311997
homo1608	0.716943626419	0.641194609478	0.424468574874	1.2386610832	1.1430979142	1.4654326332
homo1609	0.0555770267993	0.0880595510006	0.11479909566	0.367924432205	0.238840964652	0.733043137852
homo1610	1.41074905659	1.19689716649	0.508214246154	1.36268707364	1.86527425988	2.90145597666
homo1611	1.66065663096	1.82012601617	0.695872181199	2.13260337177	2.14383422214	2.99831976006
homo1612	0.0500193249509	0.0390296009481	0.0519558476433	0.0071441999115	0.0146458128607	0.0
homo1613	0.016673108317	0.0130098669827	0.326988438509	1.4597408686	0.991188534875	1.27725273947
homo1614	1.17267522997	0.910682565808	0.472704220891	1.50248434818	1.60584861121	2.15857452169
homo1615	1.48246988431	1.36602415216	0.688154587805	1.54158298997	1.73561591641	2.50303894261
homo1616	1.50057967527	1.35301446368	0.749573697567	1.76285745949	1.74740209492	2.11930054992
homo1617	1.11709820931	0.845633603349	0.371640141949	1.25258447099	1.37743262412	1.74545173019
homo1618	0.0666924322248	0.110627497077	0.0270112505257	0.011056499863	0.0343220456569	0.0115387646612
homo1619	0.764429842882	0.689516800374	0.515932083286	1.24641245212	1.04038463861	1.57985267042
homo1620	0.016673108317	0.0130098669827	0.0442837508619	0.0214325997345	0.0270233006403	0.0115387646612
homo1621	1.36072973718	1.19689772376	0.613505232058	1.86537820141	1.59455546431	1.7039020754
homo1622	1.18934833559	1.27495587109	0.378163332067	0.94302904439	1.14684575712	1.53037451159
homo1623	0.360796976559	0.375601811156	0.24429906565	0.716628210597	0.550638985807	0.955420628183
homo1624	0.883674698845	0.793595332921	0.398422035649	1.25163709087	1.28659417457	1.51150940894
homo1625	1.38386792817	1.14485812066	0.405174860016	1.10941038632	1.29951486145	1.8346758363
homo1626	0.853353086412	0.806604452014	0.414087312013	1.14739085497	1.18558721384	1.94755225057
homo1627	1.90198190439	1.75038692565	0.828311934479	2.14502099616	1.87491057978	2.24866110616
homo1628	2.34013302918	2.47043654615	0.765560872279	2.62367918539	2.88066695684	3.41445051193
homo1629	1.70583659913	1.61320910591	0.812739012785	2.34148460324	2.27024784957	2.72790243447
homo1630	0.172288781181	0.31223419866	0.252843923539	0.989465716561	1.29471135507	1.58082075433
homo1631	0.0277885138616	0.0390296009481	0.151366514668	0.430423798015	0.577219789492	0.759705510197
homo1632	0.0415504442379	0.169127441362	0.0344071881697	0.00585629992746	0.158142545814	0.152044814633
homo1633	0.0944809443727	0.104078240201	0.287848580144	0.882741066597	0.899028805823	0.850027551128
homo1634	0.0296032739505	0.0260197339654	0.0587084331438	0.0107162998673	0.014497875357	0.00384625488706
homo1635	0.0722501338422	0.156117235482	0.202587049417	0.346491807289	0.559861018772	0.615404694639
homo1636	0.016673108317	0.0130098669827	0.0537009385452	0.014288399823	0.0485346131166	0.0423088042382
homo1637	0.0558416794688	0.0390296009481	0.0270115849823	0.0214325997345	0.13554629329	0.00779716977105
homo1638	0.500193225242	0.299224177122	0.224545221925	0.467942527419	0.981108423233	1.1538841798
homo1639	0.408056352548	0.54561298269	0.610059299819	0.778470338831	1.19333981124	0.922400355889
homo1640	0.0444616221786	0.0390296009481	0.426995857179	2.04485714951	2.05155654814	2.77549658082
homo1641	1.07709786609	0.767575183868	0.403153407052	1.25676431736	1.31354995693	1.68257733729
homo1642	0.0444616221786	0.0520392141044	0.0203965823576	0.0392930995133	0.0130480878213	0.0153850195482
homo1643	1.47834886757	1.11883851534	0.560492275134	1.66033661568	1.74988707486	2.35648775775
homo1644	0.0778078387156	0.364273456722	0.758072566226	2.02298681898	1.76074674145	1.52155673654
homo1645	0.169831293784	0.104078266412	0.243150851473	0.883543683454	0.788346406112	1.53081930257
homo1646	1.0504057751	0.741556119487	0.513221445926	1.45629017483	1.18624846043	1.74621104548
homo1647	0.616829365797	0.338253847867	0.243104754768	0.720733690361	0.802707207861	1.21076714998
homo1648	0.161173374645	0.182136989832	0.155546707138	0.135739785548	0.370333790665	0.238468982106
homo1649	0.066730240345	0.065049322471	0.182328415275	0.287103535919	0.742099017694	0.453861182481
homo1650	0.0484692173749	0.0260197339654	0.100282740042	0.075014098838	0.314203817326	0.329785553912
homo1651	0.0923637264296	0.117088180721	0.137401508898	0.370573101737	0.879046826053	0.998148885302
homo1652	0.0222308110893	0.0130098669827	0.0202584378943	0.0107162998673	0.0123774378048	0.00324445990473
homo1653	1.02318437468	0.728546118379	0.41192770794	0.996464438787	1.33646157392	2.35544119816
homo1654	0.0277885138616	0.0260197339654	0.0540225010514	0.00770309990458	0.027546215551	0.0153850195482
homo1655	0.504805742376	0.416312138468	0.15338751138	0.271478289235	0.481834519464	0.59617307972
homo1656	0.0111154055446	0.0390296009481	0.0405168982521	0.0392930995002	0.0246465955023	0.0240979649127
homo1657	0.983637731574	0.858643876344	0.472704098254	1.29000641727	1.32849234051	1.58466705026
homo1658	1.13653125713	1.47010159987	0.463976766393	1.12403834993	1.32910353654	1.63001152703
homo1659	0.0944809438363	0.135585033745	0.303881513193	1.31126874145	1.0243084128	0.911568124183
homo1660	0.887077375218	0.793594691262	0.54813454283	1.50515725549	2.51206797304	2.67714225784
homo1661	0.0611347289979	0.702526774451	0.337645702168	0.871587602979	1.14216101246	1.43466219359
homo1662	2.18519789361	2.42264605354	1.0360449172	2.42237988813	2.59535087465	3.53441827048
homo1663	0.0333462166339	0.0130098669827	0.0337643501908	0.014288399823	0.0101485127499	0.0115387646612
homo1664	1.11702259208	2.95604583924	0.773462056093	0.888403099321	1.01268978151	1.05278164474
homo1665	0.367791361958	0.299224912599	0.2025872382	0.494113581121	0.48529674644	0.526940297628
homo1666	0.22786580395	0.145762170061	0.135058644131	0.450082354371	0.355214219321	0.469245865045
homo1667	0.0333462166339	0.0507119304836	0.0337644625083	0.0321488992274	0.0101485127499	0.00468353486247
homo1668	0.0333462165296	0.0390293794721	0.265017240688	1.23977897151	0.096212725671	0.0736283093095
homo1669	1.40863184144	0.702526579306	0.646764185853	1.78727860867	1.5183243801	2.36533148135
homo1671	0.0333462166339	0.0	0.0455701107085	0.0178604997788	0.0149911053162	0.00769250977412
homo1672	0.0277885138616	0.0130098669827	0.0409766850919	0.014288399823	0.0154742878685	0.00769250977412
homo1673	0.0444616221786	0.0260197339654	0.0810349052101	0.0381995995268	0.0329612729773	0.0483267545365
homo1674	1.20080400744	1.105829399	0.391623426221	1.30701663953	1.37588339877	1.90006217194
homo1675	1.3688583522	0.949711815178	0.500404918686	1.8826558897	1.63207433322	2.3654882515
homo1676	0.559324158646	0.533399690419	0.511200575724	1.46401752248	1.7522941658	1.9582798597
homo1677	0.0294142364413	0.052039161846	0.00767156264931	0.0357209994253	0.0303674880527	0.0438525395934
homo1678	1.46723346412	1.09281897283	0.601009878866	1.62852762542	1.63850520869	2.03279866399
homo1679	0.455051070422	0.442331724435	0.216092975825	0.361217760593	0.746586714061	0.860441418977
homo1680	0.0389039194062	0.0260197339654	0.05402310507	0.0214325997401	0.0202975328611	0.00601794982329
homo1681	1.14488671564	0.923692444757	0.276868984476	0.929712728351	1.14434058364	1.57200329675
homo1682	1.1448867192	1.1058289392	0.614791200109	1.41981640697	1.3019703594	1.81193799885
homo1683	1.60069393723	1.72427845265	0.731106672898	2.19583209196	1.87659730096	2.15514684485
homo1684	1.31169340523	1.08724375437	0.483775146253	1.53988202702	1.59567014247	2.00111173663
homo1685	0.898268399321	0.403302760243	0.426168318875	0.976368343843	1.10516489715	1.39316435556
homo1686	2.1980146237	2.24086311962	0.607165563457	1.51927556034	2.12281633841	2.79001833099
homo1687	0.411269986987	0.208155954599	0.305397137687	0.245647928739	0.642286247733	0.780794500174
homo1688	0.11671175541	0.104078433186	0.209340048812	0.432124832055	0.672732656294	0.806724510487
homo1689	0.0222308110893	0.0650492403507	0.0135056252629	0.00357209995575	0.00869872521423	0.00769250977412
homo1690	1.19490604061	1.07980941062	0.664450695492	1.68354277118	1.61188502399	1.99237308994
homo1691	0.27830101151	0.167976209044	0.169787018515	0.316992050244	0.510072685684	0.62710044319
homo1692	0.0635166024491	0.0130098669827	0.0567328984663	0.0428651990555	0.0463939333363	0.0346162939835
homo1693	0.872559291929	0.507380553603	0.310633802421	0.773756355593	1.05947955526	1.24619420471
homo1694	0.0277885138616	0.104078331098	0.114799676709	0.25354536123	0.423318032877	0.574508504124
homo1695	0.0324388365895	0.0390296009481	0.0967455227003	0.389210949985	0.265549742544	0.427434119152
homo1696	0.377923773549	0.273205045968	0.268278587848	0.528668045377	0.764073865143	1.01397866102
homo1697	0.0111154055446	0.0260197339654	0.0312835379466	0.0137780998293	0.0155829652753	0.0
homo1698	0.100038647689	0.325243967861	0.40384261021	0.465658764942	0.492585775394	0.420656129148
homo1699	0.00922503045201	0.0390296009481	0.0607758802623	0.00357209995575	0.0173975953553	0.0115387646612
homo1700	0.00555770277232	0.0910687304437	0.0358316176012	0.0321488995459	0.020523915479	0.00384625488706
homo1701	1.75657425647	1.52338010977	0.514278606012	1.27199980156	1.5822761023	0.924126799051
homo1702	1.8434558952	1.53019411345	0.51988286525	0.888524918579	1.12022581026	0.574560072077
homo1703	0.225294897817	0.241255739093	0.598207348607	1.61533309213	1.01528417538	1.10137038411
homo1704	2.72716839932	2.64292686804	0.975636154942	3.34327102147	3.31615654726	4.3109218078
homo1705	2.2330621787	2.40202479368	0.540233534098	0.761120388413	1.99743843262	2.13361283305
homo1706	0.0222308110893	0.0390296009481	0.0370719301254	0.0178604997788	0.0304665103247	0.0769250992946
homo1707	0.0111154055446	0.0	0.0270112505257	0.0178604997788	0.0344795207391	0.0146000695713
homo1708	0.15005797115	0.156117826462	0.371410471752	0.789089159088	1.52866099833	1.47697156443
homo1709	0.0944809455574	0.0390296009481	0.040517172806	0.0107162998673	0.0159476628928	0.00769250977412
homo1710	0.744316259265	0.972722578034	0.745576906778	1.87067497978	1.86187155202	2.56656807089
homo1711	1.35607941449	0.946437065348	0.410274094477	0.839438713066	1.31939863784	1.72056952349
homo1712	1.04900689623	1.01476081623	0.601010237262	1.4788408593	1.45938382242	2.11550657173
homo1713	0.350135261014	0.32524341616	0.303697414644	0.787315386925	0.96015946835	1.01492078637
homo1714	2.39257203104	2.44769146925	0.721551149592	1.85893905829	2.55705315878	3.51534375829
homo1715	0.0333462166339	0.0910684069395	0.0569168356657	0.028576799646	0.0422808633987	0.0346162939835
homo1716	1.16155982158	1.0667994324	0.411927748933	1.32881330294	1.45565514996	1.67514655819
homo1717	0.848438110098	0.741555872276	0.303880939968	0.962687762748	0.974826131454	1.57312875
homo1718	0.0222308110893	0.0184970217645	0.0173184378371	0.0178604995757	0.0115983002856	0.00384625488706
homo1719	0.0986397702843	0.0466408156455	0.401867674142	1.42819946477	1.58079680673	1.72716275227
homo1720	0.894790106133	0.731112864316	0.364657746516	0.92390449781	1.30399236027	1.72313368688
homo1722	1.20186261915	1.66188546172	0.6820451672	1.27654436234	1.45882154268	2.1124453709
homo1723	0.0222308110893	0.0650492080003	0.0721226127073	0.014288399823	0.0151489428012	0.00769250977412
homo1724	1.53940797945	1.28796537924	0.59283243309	1.37969702998	1.78082750819	2.42399379081
homo1725	1.45056035984	1.20990708444	0.695550623998	1.83267075623	1.65253043984	2.14559641249
homo1726	0.2102097039	0.0910686120987	0.097939862892	0.21622073804	0.649081738882	0.562655123355
homo1727	1.97434546263	1.62621889554	0.621268083148	1.71688171767	2.00721254883	2.68496549156
homo1728	1.97298439133	1.61320931138	0.702303461455	1.92892235909	2.0232490672	2.83797910177
homo1729	0.547414799049	0.468351029649	0.189081986979	0.746515946455	0.777960724502	1.1951984812
homo1730	0.939251726061	0.884663142994	0.540187558062	1.69054109471	1.41360980061	1.90390886626
homo1731	1.24492536151	1.24893633515	0.391668944404	1.23399481759	1.41182424778	1.69620943914
homo1732	1.76179169804	1.61320948519	0.656319321811	1.51543633711	2.01664140221	2.64239465579
homo1733	0.421553627647	0.403302647635	0.210856120333	0.362554460732	0.409450951979	0.388473685889
homo1734	0.63357808771	0.793595191345	0.371410070084	1.03264670309	1.16858372246	1.24619433914
homo1735	0.81698226469	0.468350903362	0.30980704882	0.4679425621	0.967054010371	1.0423416182
homo1736	1.58950291684	1.05848063657	0.319913527183	0.771399068734	1.65863527705	1.86989426696
homo1737	1.98708659706	1.70905645774	0.725272645168	2.37047496588	2.2123424373	2.6441739565
homo1738	1.16711752849	0.949711794779	0.452445618555	1.15805882105	1.40347998604	2.05728903126
homo1739	0.500193224818	0.325244287223	0.108046375625	0.363283241672	0.598385479303	0.992340261633
homo1740	1.60617602124	1.49612167016	0.912609085254	3.13266419884	2.32179158827	3.67984370408
homo1741	1.04484807065	0.793595252097	0.526727353565	1.18763114099	1.28728417204	1.64707156519
homo1742	0.205634996079	0.198332461923	0.209339672208	0.839439122962	0.573521024685	0.431306191579
homo1743	1.42277184054	1.40505294247	0.615388652354	2.01963381564	1.45590186198	2.128458218
homo1744	0.050019324407	0.0260197339654	0.167674092337	0.375943107596	0.657731341111	0.798351673957
homo1745	0.033346215941	0.0130098669827	0.0270114102662	0.0071441999115	0.0108388877669	0.00769250977412
homo1746	1.92840943842	1.58718968152	0.695550906599	2.21719176291	2.14958462915	3.23087571916
homo1747	1.78587507325	1.65223871472	0.918397198364	2.66792951594	2.10359328417	2.60725495445
homo1748	1.23687236531	2.51088195336	0.769832951002	1.05301093617	1.36330841968	1.97199015709
homo1749	0.046919109799	0.0130098669827	0.148564157292	0.168082323492	0.437925424707	0.626943699636
homo1750	0.355692962334	0.175853118792	0.45919831828	0.971605192173	1.56189949868	1.78852024788
homo1751	0.103252285518	0.0260197339654	0.0675287378207	0.207180938037	0.254217437528	0.338472511195
homo1752	0.864430681601	0.741556028783	0.236351778053	0.428649528073	0.95211141015	0.90387552047
homo1753	1.74126222003	1.64108701476	0.81071808473	2.20560024207	2.16545394625	2.70288848305
homo1754	1.4677249589	1.26194592178	0.59425662522	1.46622881704	1.8790229218	2.56546933047
homo1755	0.0444616217241	0.0390296009481	0.162070087299	0.565749596724	0.620182877167	0.808503572512
homo1756	1.02817496125	0.910682785586	0.452445534751	1.45449192743	1.33513978879	1.55708890127
homo1757	1.41721414139	1.36602412255	0.639321823321	1.64174712483	1.48326221434	2.05776002413
homo1758	2.16239996026	4.71368978147	1.22783719837	1.99842021094	2.18868096013	2.61552283238
homo1759	1.86840884258	1.37903382805	0.891017816037	2.19189492384	2.06518699682	2.64624107849
homo1760	0.872559293233	0.842713142917	0.384916300014	1.00360847283	1.03871743894	1.36927568606
homo1761	0.855697149135	0.56756201826	0.32413996014	1.10814681133	1.15582094584	1.11521175019
homo1762	0.861443890356	1.15786824788	0.476287401833	1.11871708097	1.11346940812	1.46543262892
homo1763	1.24492536269	1.27495559278	0.573998113297	1.57171476091	1.48874529681	1.80775167355
homo1764	0.0277885138616	0.0260197339654	0.0270114277378	0.014288399823	0.0188472704478	0.00384625488706
homo1765	0.0991312678903	0.260195559159	0.0877877251282	0.130660931068	0.171171428838	0.107695139641
homo1767	1.41154301687	1.26442413646	0.481110410012	1.05733611612	1.40381575028	2.01024393944
homo1768	0.569078493305	0.325243916199	0.190689438619	0.340076488871	0.750975529559	1.06541937373
homo1769	0.700648593418	0.572429151431	0.243104763791	0.600109579461	0.738331729741	0.798011626277
homo1770	0.0389039186463	0.0260197339654	0.033764430061	0.0107162998673	0.0202970254999	0.0
homo1771	0.0333462166339	0.0130098669827	0.0135056252629	0.00357209995575	0.0130480878213	0.00769250977412
homo1772	1.96943048442	1.57417992266	0.819905668728	2.26967859333	2.13883384587	2.89240323346
homo1773	0.0333462166339	0.0520394679308	0.0270113753229	0.0178604997788	0.014497875357	0.00996886470728
homo1774	1.45611806223	1.02892144562	0.587503654815	1.72152348565	1.6680740677	2.09237667299
homo1775	0.0889232421517	0.884663275018	0.101385080926	0.014288399823	0.0753922354402	0.031031689385
homo1776	0.0277885138616	0.0390296009481	0.0326615631357	0.0135836998317	0.00724893767852	0.00384625488706
homo1777	0.488359480351	1.81490474311	0.818618921854	1.26954563101	1.74887179878	1.49929009201
homo1778	0.177922098041	0.197004955322	0.121552158527	0.342507027237	0.45148693439	0.43347768994
homo1779	1.95820165831	1.24893578613	0.492962475449	1.55885971888	2.33301577858	2.1769948759
homo1780	0.0277885138616	0.0390296009481	0.072489685908	0.0250046996903	0.0796039507687	0.0269237842094
homo1781	0.0277885138616	0.0390296009481	0.00675281263143	0.0072413999103	0.00896519262996	0.0
homo1782	0.0222308110893	0.0130098669827	0.0270112505257	0.0	0.00289957507141	0.00384625488706
homo1783	0.100038648278	0.0520394679308	0.0945400657207	0.0857303986382	0.0159476628928	0.0269237842094
homo1784	0.655922324888	0.507380207181	0.222845940121	0.317915323544	0.947850893388	1.01926369195
homo1785	0.383481475152	0.143107466757	0.297128600627	0.571532682916	0.937947847417	0.723100028329
homo1786	0.300115937866	0.309667387068	0.432186846204	1.16943072063	1.40355919252	1.67697807549
homo1787	0.00181476008892	0.0780591521263	0.112823982291	0.182249962293	0.112160798322	0.0754598587342
homo1788	1.11154050318	1.05379006523	0.398422136053	1.40363229261	1.36874322211	1.86277690241
homo1789	0.751461875185	0.547029249951	0.395252031133	1.1728322638	1.09913883959	1.4914146732
homo1790	0.933694021679	0.936702184811	0.423871943578	1.05723779134	1.28519357356	1.60005243898
homo1791	1.54988065747	2.53557416418	0.68204453136	1.05065332144	1.48956442623	1.7000555084
homo1792	1.86825761329	1.29274443489	0.904523864865	1.85150275962	2.48399827932	2.57617057927
homo1793	0.420230366588	0.394894901752	0.263363349281	1.36740207449	1.56731427272	1.52451340434
homo1794	2.5564675343	2.56176977126	0.638495769799	1.13076949354	2.73642129783	2.34392856386
homo1795	1.97287096801	2.11722615121	0.567198889337	0.893165764676	1.28584516395	1.46901677265
homo1796	1.37641984528	1.05379007113	0.506468748815	1.56099791574	1.73049686195	2.26634869759
homo1797	0.690402759276	1.29832001011	0.533480842933	0.924221097888	1.08434389344	1.79404084214
homo1799	0.0364464317858	0.0260197339654	0.0383119730875	0.0178604997788	0.0202971979128	0.0241502942909
homo1800	0.0111154055446	0.0390294640809	0.033764430061	0.0209951997399	0.0299732653014	0.0230775293224
homo1801	1.57143092985	1.62940475965	0.673959844597	2.02745857124	2.06826424537	2.97571261447
homo1802	1.51264027123	0.928913830474	0.562696997799	1.5426523152	1.59976295791	1.97429298812
homo1803	2.89476904531	4.74369142538	1.36252808391	2.74649035779	3.46120156281	4.47461129958
homo1804	0.63913578932	0.41631176573	0.175575835682	0.28933867421	0.496225000566	0.734639235392
homo1805	1.7596366738	1.49612133831	0.559986924633	1.97285646167	1.89364042704	2.55217700669
homo1806	0.4727449819	0.546409860849	0.287756580658	0.626256390247	0.615073800935	0.796179819727
homo1807	0.0444616221786	0.0650490860641	0.0945405703485	0.092874338815	0.278243605695	0.396297522411
homo1808	0.345787397549	0.259044647485	0.343158081375	0.526237758659	1.15268467888	1.08132762374
homo1809	0.637850334466	0.455341679111	0.398422045141	1.41745935684	0.760050038149	1.28146499535
homo1810	0.252176030263	0.363565305829	0.155316648297	0.256291782985	0.38307709792	0.419243661974
homo1811	0.0297166964561	0.0260197339654	0.0337642253935	0.0149687998146	0.0175852827094	0.00769250977412
homo1812	0.048696062386	0.0130098669827	0.0337642803043	0.0071441999115	0.0246171779158	0.0115387646612
homo1813	0.0277885138616	0.0260197339654	0.0855364827737	0.0642977991533	0.0227531653699	0.0191527794376
homo1814	1.02817496292	0.832623824432	0.282153021544	0.56796048425	0.915756866756	1.29352676016
homo1815	2.7713653709	2.17262796444	0.986064303957	2.65782035306	2.91557228504	3.28901462333
homo1816	1.31589003924	0.692437422782	0.293315489113	0.496811489586	1.7167774698	2.06987417527
homo1817	0.523936339051	0.546410011709	0.0945407005697	0.221469360424	0.385740257789	0.342318677366
homo1818	0.137921763793	0.125584186047	0.273285947062	0.471199079985	1.00677205614	0.602975636177
homo1819	0.522424037911	0.341262350693	0.1440162737	0.311742917126	0.739189331605	0.519247552289
homo1820	0.511308633573	0.582075929672	0.195834418245	1.0037541539	0.92117095104	1.33081303754
homo1821	1.4351348995	1.4039911205	0.384732286684	1.03558710668	1.6107111719	2.06929851682
homo1822	1.18534074182	1.35301473691	0.630593969926	1.57888309973	1.4726690156	1.873138195
homo1823	0.0389039194062	0.0650490462482	0.0337642703205	0.028576799646	0.0733701158846	0.0202255444061
homo1824	1.28382927729	1.21052618061	0.628021686405	1.61423961229	2.08267390845	2.84807911057
homo1825	1.86031804069	2.21165730423	0.810442435429	1.62767703888	1.88670686684	2.67633090537
homo1826	1.82848412723	1.57418001676	0.788575604729	1.98250357241	2.16887657399	3.02380407818
homo1827	1.58799061891	1.3530144031	0.628021393009	1.61815148422	2.09196509212	2.76971424552
homo1828	0.144500269741	0.143107639939	0.261939677991	1.2121983405	0.949556735992	1.42367315092
homo1829	0.0446884671897	0.0520394679308	0.0722144112214	0.0357209994588	0.100039600857	0.384627818013
homo1830	0.0258225236163	0.0650490188748	0.249903805912	0.414774547862	1.01333106504	1.05223226763
homo1831	1.05596347816	0.949712187305	0.983261651814	2.84208581734	1.18049825543	1.52548144103
homo1832	0.0222308110893	0.0251347090006	0.0472697907537	0.116081098327	0.0354268931448	0.0296187791303
homo1833	1.31861217888	1.43107237816	1.06282711119	1.7404286637	1.97331384146	2.15035865386
homo1834	0.016673108317	0.0130098669827	0.0405169631466	0.014288399823	0.0188474203721	0.0142860895805
homo1835	0.37792377352	0.6244681274	0.573998084486	0.839438673345	1.77060940906	1.70709435313
homo1838	0.490098629355	0.702615117356	0.529437920257	1.53208176199	0.301461253453	0.222507863581
homo1839	1.14745762222	1.19910999089	0.793628276438	3.13069515871	1.37074514171	2.11147683462
homo1840	1.33384860501	1.10582888818	0.598804449946	1.54607804428	1.52651103226	2.22699588466
homo1841	2.07582079014	2.0916491629	0.838188621417	2.97252783263	2.48339609495	4.23326379289
homo1842	0.0314180340394	0.0130098669827	0.0348206731007	0.0250046996903	0.0130480878213	0.00769250977412
homo1843	1.66678144807	1.3400042918	0.634635931306	1.66774763361	1.80090850697	2.32749675698
homo1844	2.57336750376	2.43034531699	0.928227705739	2.40602497204	2.76591130489	3.77974269414
homo1845	0.616904978298	0.689517114311	0.378163046077	0.903736138362	1.13746583991	1.3385053195
homo1846	0.601857596233	0.585438749224	0.492963005006	1.44669213188	0.905873376688	1.07695826843
homo1847	0.0277885138616	0.0333654411733	0.0540227855891	0.0438857992496	0.082276118312	0.0452392844651
homo1848	0.0222308110893	0.00318608987331	0.0270112505257	0.0071441999115	0.0202973178523	0.0
homo1849	0.0222308110893	0.0	0.0270113303959	0.0214325997345	0.0284733730322	0.0115387646612
homo1850	0.0222308110893	0.0390296009481	0.0607763619795	0.0178604997788	0.00917212522589	0.0115387647673
homo1851	0.760838135235	0.699163347393	0.22959914314	0.557244540928	0.74097497311	0.953877297264
homo1852	0.0444616221786	0.0260197339654	0.0733164486066	0.014288399823	0.0215890430165	0.0121667246427
homo1853	0.0399247219563	0.0650490387827	0.0538849805743	0.0147500998173	0.04204518307	0.00769250977412
homo1854	0.0291873913184	0.0260197339654	0.0675285556167	0.0175688997824	0.0357425980307	0.0230775293224
homo1855	0.733616730951	0.793594904333	0.411928234003	1.88800138107	1.02747394065	1.29745205405
homo1856	0.0389039194062	0.0260197339654	0.0108871877119	0.014288399823	0.0199027553741	0.0153850195482
homo1857	0.872559290953	0.598891476706	0.486209814735	1.42574527401	1.66071624164	2.00391190689
homo1858	0.016673108317	0.0	0.04726968842	0.0285767993797	0.0613371305531	0.138465905191
homo1859	1.97668952236	1.50913082425	0.641527647242	1.72120775556	1.90285232352	2.13230456049
homo1860	1.29494468673	1.45709228174	0.888582904398	2.62256157263	1.79281141774	1.96544941184
homo1861	1.84723664121	2.39892749262	0.817103076443	1.95676989462	2.26454724555	3.19377339538
homo1862	0.00555770277232	0.0383215809762	0.0270112505257	0.0118583998531	0.0208987529567	0.00384625488706
homo1863	1.9684096805	1.64613173527	0.876823185258	2.47411355399	2.11871282033	3.08270252406
homo1864	1.72772714165	1.14211446109	0.473852944843	1.57822689677	1.6624523533	2.14462806203
homo1865	0.0199623609781	0.0260197339654	0.0540231475011	0.0185408996195	0.0144980527675	0.00769250977412
homo1866	0.055577027671	0.0130098669827	0.0135056252629	0.014288399823	0.00955676273536	0.00769250977412
homo1867	0.0500193249509	0.0520394679308	0.0202584378943	0.00869939989224	0.0188477052283	0.0192312744353
homo1868	1.66447518972	2.16253918163	0.749895142518	2.16040263027	2.09560428596	3.02448497083
homo1869	0.0444616221786	0.0520394679308	0.0607759426609	0.0250046996903	0.0273988128146	0.0142075945828
homo1870	0.016673108317	0.0130098669827	0.0405168757886	0.0250046996903	0.0252185880328	0.03260158916
homo1871	0.114934804872	0.123637982607	0.0472701177225	0.0336797994561	0.0130483576851	0.0115387646612
homo1872	0.90099053134	0.260195516914	0.0540228679553	0.0187595997676	0.0244491381021	0.0269237842094
homo1873	1.83347470746	1.93924937432	0.85899872005	2.06186640887	2.51199955193	2.97558209956
homo1874	1.00594415094	0.96272185652	0.384365050241	0.90825601678	1.11411092791	1.24234847365
homo1875	0.116711755887	0.0520392265469	0.17649465774	0.367924368648	0.585504630057	0.569249231726
homo1876	1.84693418603	2.68912451932	0.95216144257	1.76810581919	2.10241978988	2.83531009203
homo1877	0.250096617386	0.483661839575	0.695550574102	2.03397018575	1.91224196901	2.08062833787
homo1878	0.867001589909	1.7042771066	0.59113256491	1.13329713103	1.31490082668	1.53521514133
homo1879	2.14073626593	2.3393658336	0.684755339868	1.69666472694	2.15997002589	2.32231633725
homo1880	2.20705062483	1.95110873187	0.761885696203	2.4676013597	2.83139164585	3.91253117734
homo1881	1.17853539563	2.61097775297	1.11257777737	2.08449011104	1.90909535539	2.05127094632
homo1882	1.21713685259	1.07980919057	0.560492564425	1.51098965641	1.51001050404	1.94621785909
homo1883	0.0889232425243	0.0910683447272	0.243104812197	0.660640529037	0.820618248316	1.10772856336
homo1884	0.472404716201	0.5594193663	0.249857478648	0.700127562242	1.01611249445	1.43081649748
homo1885	0.0352365917265	0.104078093827	0.283622854717	0.547136026509	0.852791129524	0.922086431263
homo1886	1.43468120645	1.66524811181	0.908474141069	1.82455425054	2.78686033357	3.29006134702
homo1887	0.389039180115	0.338253670201	0.393644294091	0.742992638472	0.976847499738	1.08849719225
homo1888	1.63623298727	1.74286444139	0.749574091934	1.78275890498	2.01865351815	1.9385253649
homo1889	0.0222308110893	0.0260197339654	0.0639911334291	0.00357209995575	0.021332725456	0.00769250977412
homo1890	0.0222308110893	0.0650493349135	0.0135056252629	0.0214325997345	0.0542059631431	0.0230775293224
homo1891	0.366808366098	0.377282928035	0.283622629665	0.721560084959	0.461961399834	0.154243282203
homo1892	1.7211486354	1.75180333771	0.7630797683	1.88962950893	1.79642115042	2.12699307703
homo1893	0.879478068396	0.741556047291	0.433610668421	1.41106835647	1.30310533543	1.48754226593
homo1894	0.00555770277232	0.0161959444135	0.085949817948	0.0633986991271	0.0363928782716	0.0491378685739
homo1895	1.21290240885	1.07980899061	0.632018028259	1.54707500586	1.32011854983	1.94621772029
homo1896	0.186353172272	0.218334676743	0.106208285794	0.12145139779	0.095838091013	0.0692325894032
homo1897	2.65472923274	1.95588767561	0.666104565971	2.25694653813	2.15664642011	2.74328749899
homo1898	1.50057967675	1.39142478161	0.525992120564	1.69673733763	1.693895367	2.12699316086
homo1899	0.781556640565	0.741555669397	0.347430332854	1.25083507047	1.14403475146	1.38146845853
homo1900	1.79691487017	1.24893625179	0.634773864374	1.53956590112	2.02091202918	2.63035873128
homo1901	0.327904452384	0.208156241372	0.189081191428	0.139311349025	1.18122833726	1.31542810724
homo1902	0.0111154055446	0.0390296009481	0.033764385134	0.00357209995575	0.0405956354262	0.00769250977412
homo1903	0.0270701713264	0.0390296009481	0.0742816153467	0.0714416795671	0.0157899178611	0.0153850195482
homo1904	1.45082500606	1.15078756922	0.543450071104	1.50855951505	1.67535308963	2.79786796537
homo1905	0.0333462166339	0.117088270307	0.162069584556	0.325059292657	0.517568274348	0.773101922067
homo1906	0.0562575627565	0.0	0.148564092658	0.386538040271	0.65841196593	0.736627673823
homo1907	0.0303216164857	0.0623057575226	0.122424670756	0.235465901032	0.304972594984	0.431410973446
homo1908	0.715960628882	0.481360943809	0.324139712781	0.885414020468	0.721277932753	0.715407656703
homo1909	1.08930968957	1.04078073616	0.451848096512	1.07837869685	1.35845587778	1.39073107122
homo1910	0.0555770266801	0.0130098669827	0.0337643476948	0.0321488996018	0.021046797906	0.0153850200232
homo1911	0.0389039187655	0.620397212431	0.108046260141	0.0392930995133	0.0434952704431	0.0346162939891
homo1912	0.0555770264864	0.0260197339654	0.135058055282	0.435259996463	0.0388591780141	0.00748318978027
homo1913	0.45017390766	0.481360799387	0.447667300671	1.0850129895	1.03462474755	0.878286311191
homo1914	0.0333462166339	0.0390296009481	0.330433402121	0.53938447956	1.14188463371	1.11926757147
homo1915	0.0389039194062	0.0260197339654	0.107035540193	0.178823642453	0.0260963755418	0.0192312744353
homo1916	1.12719280896	0.962722042084	0.436320958123	1.24286493613	1.04413278102	1.29235029728
homo1917	1.13377131126	1.15786767301	0.775941909723	2.04089576288	1.89219083055	2.74969811998
homo1918	1.31494485201	1.2879654721	0.557735455424	1.79437411693	1.61257515528	2.21545732177
homo1919	0.0277885138616	0.0130098669827	0.0446054905802	0.0464372989871	0.0318960330514	0.00384625488706
homo1920	1.57468237469	1.66170807436	0.60532793539	1.92962715822	2.17820677393	3.2895904381
homo1921	2.23200357673	1.98155320553	0.315871218219	0.292667315692	0.818162644346	0.237160527045
homo1922	1.13377130675	1.00175066972	0.479456612833	1.15329569477	1.39838072465	1.91696507513
homo1923	0.0222308110893	0.0685004569739	0.0202584378943	0.0071441999115	0.0188472379642	0.0115387646612
homo1924	1.21157914955	1.04077994232	0.432186776489	1.09031022223	1.36076364276	1.96160292112
homo1926	1.52368005952	1.32841071551	0.487128911451	1.57749849049	1.8418104424	3.0503357386
homo1927	1.22825225737	0.949711577743	0.518412889518	1.37525059564	1.64305241315	2.37315531154
homo1928	1.73271772704	1.17087719202	0.356158692501	1.23132302988	1.43457831151	2.02942235819
homo1929	1.85173573447	1.65223811814	0.860009682477	2.56395032692	2.79709805315	3.9501562052
homo1930	1.00594415896	0.923692473605	0.513221626312	1.27146561643	1.29161409757	1.5962061793
homo1931	1.46284779039	1.21804887836	0.531137860365	1.75957658974	1.65106062656	2.20075298723
homo1932	1.09849691176	0.923692864284	0.421115585789	1.04574470697	0.864557696327	1.05772678123
homo1933	0.624504286081	0.598448676109	0.317386939317	0.896834813576	0.772773037035	1.07695834682
homo1934	0.770516856402	0.650487734795	0.53430722817	2.07710287046	0.91399127893	2.34701591521
homo1935	1.48458710063	1.05378983723	0.49480000487	1.72888611488	1.86218726132	2.49238966048
homo1936	1.14087912705	0.962722256452	0.471463979565	1.30526691239	1.23668733087	1.65390029396
homo1937	0.0389039194062	0.0248692015111	0.0472700054049	0.00357209995575	0.0438107157052	0.0192312744353
homo1938	1.69271739314	1.36602402426	0.793031278968	1.58512838475	1.82470797765	2.0324321485
homo1939	0.672482003622	0.481361121804	0.286562125698	0.721560282663	0.88467799064	1.08849721627
homo1940	1.38859386306	1.35735058299	0.256932605974	0.335775915582	1.30057004112	0.865412227953
homo1941	0.354256275766	0.234176252693	0.326712175094	0.796573828798	0.809364404746	1.01541789566
homo1942	1.3984238103	1.13184854749	0.559987028815	1.52117096907	1.64713513695	2.35368797088
homo1943	1.43944494985	1.22291684486	0.650393295079	1.94899382121	1.65144507181	2.3409980452
homo1944	1.15634239094	1.11255514582	0.544689481661	1.65112656653	1.90270433456	2.13282810851
homo1945	0.976265268683	0.953517771348	0.428052132338	0.845805826753	0.988811388265	1.1000357945
homo1946	1.23808219945	1.14485799898	0.432186074674	1.69622718987	1.38244285632	2.06545251299
homo1947	2.5490194682	2.21165710026	1.07431148977	3.16349985018	2.83324598376	4.24352050593
homo1948	0.289000532702	0.208156718552	0.504998937674	1.05070165319	1.56874448773	1.88467694348
homo1949	1.37127802631	0.936702194586	0.709056609206	2.18560076219	1.6191835816	3.02197251469
homo1950	1.05327914593	0.859706358552	0.620855182499	1.43323052768	1.39034322275	1.6988256647
homo1951	0.0389039194062	0.048587870568	0.0433652329668	0.0328049995936	0.0170721478397	0.0118789096512
homo1952	0.0758040400222	0.156117366955	0.142178320095	0.340149727166	0.624434061441	0.623097028559
homo1953	0.0277885138616	0.039560615927	0.020258587651	0.0133163998351	0.0146951253619	0.0210104943831
homo1954	1.37014380726	0.949711815178	0.499715856172	1.88418678973	1.63494437829	2.37244814151
homo1955	0.811424569815	0.754565607339	0.417808063395	1.28325093565	1.32686518121	1.65774680819
homo1956	1.19437673482	1.86039452475	0.581990825154	1.34118173858	1.66789614094	2.00265562293
homo1957	1.52526798213	1.33009249669	0.72972872442	1.61815163725	1.69573975875	2.29154579538
homo1958	1.1504444147	1.0407802218	0.535180210568	1.42052117423	1.32459665004	1.67566955216
homo1959	0.032287606582	0.0780591098219	0.0405173200667	0.0107162998673	0.0115984327188	0.0115387646612
homo1960	0.326618994817	1.28389440852	0.603766288817	1.59322000362	0.727827389328	1.3070289932
homo1961	0.787265571691	0.741556085125	0.479548769385	1.67491620791	1.20268028868	1.80508229384
homo1962	1.37316840576	1.22291688621	0.480100277394	1.50637214201	1.52449873886	1.9116010611
homo1963	1.46723346751	1.5602853919	0.398191898085	1.55815546641	1.88023688245	2.49029644839
homo1964	0.0501705549583	0.0390296009481	0.202587463334	0.592333669508	0.534109130851	0.415397837719
homo1965	1.12632323445	1.07980930457	0.425433573276	0.797812815255	1.09999640626	1.47974497153
homo1966	0.0444616221786	0.0260197339654	0.189586549327	0.578677363673	0.47852098949	0.964291038832
homo1967	0.455731606036	0.299224469975	0.351150908552	0.68916872078	1.66269903063	2.0480001757
homo1968	0.720686567925	0.437110095456	0.334889467135	0.91445215469	1.1787323564	1.43081629502
homo1969	0.983713344902	1.01476077616	0.652920029201	2.29346861376	1.41550351314	2.23442684546
homo1970	1.83593220258	1.68657721727	0.6897160611	2.06879293573	2.41780784033	3.27250424917
homo1971	1.30492586441	1.32699473561	0.608911547966	1.61251380002	1.6610023925	2.29622892652
homo1972	2.10636925481	1.52214073947	0.47610350398	1.07519585254	1.72382977721	1.7524645471
homo1973	1.2614094322	1.19778176552	0.677496586949	2.02320564381	1.6724437352	2.68433736968
homo1974	0.561327954032	0.299224088028	0.409631174259	0.690674893107	1.87641957152	1.92533792499
homo1975	0.789193757318	0.793594865009	0.544413557813	1.20602598855	1.0340233431	1.40773837478
homo1976	0.0900196599215	0.0891220139563	0.202587448128	0.157172308603	0.560107687848	0.584634270489
homo1977	0.325031082869	0.494724695176	0.636152275503	1.83398320219	1.85505657161	3.16875957345
homo1978	0.016673108317	0.0260197339654	0.0405168757886	0.0071441999115	0.0101485127499	0.0115387646612
homo1979	2.01343840976	1.3993888633	0.273286101207	0.542956135996	1.6307229677	2.10098478398
homo1980	0.023327228643	0.0260197339654	0.0405172426924	0.0357209993713	0.042045115659	0.0115387646612
homo1981	0.0389039194062	0.0872634615302	0.0532415635362	0.0071441999115	0.0187192953248	0.00769250977412
homo1982	0.0277885138616	0.0130098669827	0.0337641505152	0.0106676998679	0.0329710630979	0.0115387646612
homo1983	0.0222308110893	0.0130098669827	0.0334425006509	0.0231335997134	0.0231966005713	0.00384625488706
homo1984	0.103176670745	0.134169048071	0.397181952015	0.941473425152	1.23530679102	1.31665767219
homo1985	0.172288781576	0.104078241006	0.416154543817	1.28230355207	1.13153872147	1.373958794
homo1986	0.0222308110893	0.0	0.0288487505615	0.0233036997113	0.0188474078784	0.0100211947057
homo1987	0.116711753868	0.182137042284	0.249857542977	0.509811135108	0.791887233545	0.815410850663
homo1988	0.0778078378737	0.0780592018962	0.364657133214	1.39459349704	2.18998305748	2.71230798177
homo1989	0.477962416776	0.312234362632	0.168822533272	0.767997334318	0.975762702363	1.00387900085
homo1990	1.89056403975	1.56116977811	0.644420898408	2.01943960145	1.90348330116	2.42229327927
homo1991	1.53392588973	1.27362850347	0.560492057189	1.90207121406	2.04247286232	3.09073493396
homo1992	0.783636053763	0.736511160553	0.391669267595	1.2123444481	1.28602228425	2.09237681521
homo1993	1.2004637399	0.897673111245	0.324139928907	0.79356043599	1.26703593222	1.92902705529
homo1994	1.24284595164	0.989980006456	0.775758509099	2.49775797485	1.87621247443	2.65801513312
homo1995	0.894865721457	0.754565785691	0.420563928276	1.24267062404	1.32191342338	1.76159607359
homo1996	1.49755507805	0.986528488994	0.527508272916	1.16073106771	1.22095594034	1.40810479968
homo1997	0.0232138061374	0.0390295238048	0.0505316128954	0.112022997947	0.0136398378359	0.00769250977412
homo1998	1.57838751183	1.37903374518	0.506055490896	1.46433372944	2.04312335197	2.37700126471
homo1999	0.0833655412644	0.0520394679308	0.0270116074458	0.0214325997345	0.0244885881031	0.00384625488706
homo2000	1.96742668692	1.93845298961	0.858355624296	2.55554232984	2.75793205607	3.8000471667
homo2001	1.46723346597	1.13016681199	0.621269149564	1.65846535998	1.72533833002	1.61386778135
homo2002	0.0333462166339	0.0260197339654	0.00675281263143	0.014288399823	0.0130480878213	0.00384625488706
homo2003	0.00555770277232	0.0824840380549	0.0270116174296	0.0107162998673	0.0194883004799	0.0
homo2004	0.166731078655	0.109830678239	0.29037498267	0.597801092494	1.11796685745	1.4145937838
homo2005	1.57513606258	1.65462781964	0.596140372016	1.5496992624	1.87060000965	2.38417062801
homo2006	0.183404183462	0.149922285557	0.390796126842	0.582904870978	1.03664709733	1.16926913565
homo2007	0.277885129504	0.234175455958	0.0630728226975	0.046437299123	0.196045608236	0.207698337311
homo2008	0.0268055188134	0.0	0.0337640631571	0.0071441999115	0.0173974504285	0.0115387646612
homo2009	0.0508888967633	0.0479683530927	0.067528677918	0.0285767994486	0.0255638779895	0.0230775300208
homo2010	1.73948526836	1.45709250522	0.657376063153	1.58243058431	1.91236014824	2.53571913847
homo2013	2.06723849232	1.93031024447	0.978300337873	2.38041364545	2.55195378051	3.45296567449
homo2014	2.66826431115	2.06908123851	0.620763066612	1.05313140683	2.74876964703	3.05611841491
homo2015	0.0277885138616	0.0260197339654	0.0253115629926	0.0107162998673	0.0265008030189	0.0192312744353
homo2016	1.51524898734	1.30088683827	0.621268032148	1.93285859708	2.07354076326	2.5045038549
homo2017	0.0389039194062	0.0650493349135	0.0202584378943	0.0141425998248	0.0115983002856	0.0
homo2018	0.437810855307	0.208156204686	0.148564104311	0.314950765569	0.629315915448	0.707715087028
homo2019	0.016673108317	0.0390296009481	0.299654873207	0.959626524081	0.0294203305729	0.0269237842094
homo2020	0.933694022886	0.832623800471	0.504447635755	1.31848609257	1.28617040232	1.33387430762
homo2021	0.0324388365895	0.0390296009481	0.0270112505257	0.014288399823	0.0260964605268	0.0192312744353
homo2022	1.01705958213	0.780585471034	0.425433431864	0.987983968161	0.946973104085	1.1319573828
homo2023	0.177846483335	0.0520394679308	0.208926860414	0.300054958427	0.289152181176	0.163034595141
homo2024	0.0444616221786	0.0390296009481	0.0344072380885	0.0256121996827	0.0202972928649	0.00769250977412
homo2025	2.247050961	1.60019975248	0.736068058006	1.73542287821	2.21081375465	2.98740856381
homo2026	0.722501328707	0.598448523566	0.297128144383	1.12773226471	0.674291398681	1.05003424489
homo2027	1.58179018651	1.30097536592	0.479456888676	1.32271419981	1.44948123145	1.65730181059
homo2028	0.644995952547	0.572429560915	0.311460848041	0.964316071782	1.04317607845	1.19234612057
homo2029	0.0353500142321	0.025754226476	0.0135056252629	0.0138509998284	0.00579915014282	0.00769250977412
homo2030	1.00685153534	0.676507006645	0.742821250811	1.93791319708	1.55579424351	2.1047266641
homo2031	1.03373266994	0.819614367187	0.614515302509	1.20979301446	1.47904056078	1.77439081476
homo2033	1.52810353826	1.7756985357	1.02768412733	2.47899785776	2.18854296883	3.99652065476
homo2034	1.49502197459	1.67825763263	0.832538527384	1.92969991043	2.28512121292	3.27703109756
homo2035	0.70027051919	0.585438840225	0.249858174674	0.718206992125	0.775386587283	0.920438291535
homo2036	1.51868947071	1.47010226853	0.665460879453	2.3606329622	2.00036746976	2.48736606734
homo2037	0.0277885138616	0.0618632450402	0.0324778131321	0.0178604997788	0.0173974504285	0.00384625488706
homo2038	0.23342350892	0.182136648729	0.249857513174	0.793001685509	1.11588659651	1.18850044412
homo2039	0.244538912624	0.208156136051	0.229599194832	0.467942721784	0.787478523818	1.03080322217
homo2040	0.0393198019266	0.0390295959711	0.0405171478465	0.0433268991634	0.022851822936	0.0153850195482
homo2041	0.0348207092062	0.0390296009481	0.0270115799904	0.00357209995575	0.0236113328431	0.0
homo2042	1.62284914257	0.988740968481	0.405175200231	0.764424995478	1.92938365863	2.25392046493
homo2043	1.94012966802	1.1262725445	0.696331674486	2.02573250424	2.13353705893	2.76639130487
homo2044	0.0333462166339	0.0390296009481	0.0562736906856	0.014288399823	0.0252779154573	0.0192312744353
homo2045	0.639135789603	0.50738047938	0.378162981831	0.841820232304	1.07660148167	1.340363112
homo2046	1.30409410305	1.2057470718	0.779387286596	2.06067592442	2.1031495484	2.45125819912
homo2047	0.964923016675	1.09281894429	0.561456525892	1.01179760404	1.02277003186	1.33277527612
homo2048	0.76696295134	0.820057132423	0.195834118769	0.61801861155	0.548045185613	0.442321918676
homo2049	1.08405444973	0.718811338171	0.494616836265	1.1194944378	1.25442121623	2.04237499227
homo2050	0.0111154055446	0.0130098669827	0.0687688955963	0.0434240992181	0.0241239954624	0.0234438393116
homo2051	0.484616537616	0.273205177233	0.216092978582	0.59814136019	0.633665267425	0.66925241477
homo2052	0.905603056043	0.819614216492	0.37407455042	1.10102673047	1.14650051886	1.60345381724
homo2053	1.67668701171	1.67825839292	0.834146192379	2.7610702315	1.90827686985	2.22314982049
homo2054	0.800309161745	0.780585008696	0.418680428341	1.37340357551	1.29258112425	1.71928722269
homo2055	1.25294055554	1.06679989724	0.586263805442	1.51227721523	1.47856702065	1.92777130327
homo2056	1.6669326799	1.72976603864	0.655675964639	2.27908310664	2.08994321814	3.08673167223
homo2057	1.12655007669	0.770319076568	0.469810000479	0.955324577015	1.11721757058	1.55774354033
homo2058	2.58285717538	2.91427279741	1.03319680721	2.20227093111	2.97419764269	5.05649833107
homo2059	0.700270517193	0.663497506827	0.33764606487	0.478658992087	1.12767218066	0.819257107904
homo2060	1.50621299355	0.983076963335	0.351151962332	0.916226549147	1.05928216665	1.10388235559
homo2061	1.72262312653	0.965730231255	0.264236767873	0.316045179062	0.284013577655	0.273085296348
homo2062	0.0111154055446	0.011416822046	0.0405168757886	0.0214325997345	0.0202381628407	0.0113032796681
homo2063	0.472404716723	0.494370839089	0.289548244476	0.607302575523	0.940512702071	1.66784628135
homo2064	0.188810657218	0.286214863271	0.302594844192	0.278622486863	0.909059573414	1.52697299768
homo2066	1.74848345845	1.4440825986	0.695366956256	1.88248575998	2.18916452699	3.35395681087
homo2067	0.00990556548536	0.0130098669827	0.0877874852121	0.028576799646	0.0193995379778	0.0
homo2068	0.0262005987838	0.0142489019334	0.0472700453401	0.0071441999115	0.0115983002856	0.00711687979102
homo2069	0.389039178766	0.312234156787	0.511337920792	1.29666485838	1.37859629099	1.61928387455
homo2070	1.19490603734	1.06175554664	0.60100945849	2.07343370834	1.37948376579	2.03625221069
homo2071	0.0666924332678	0.0520394679308	0.11443160513	0.250556109881	0.494923212059	0.48847761305
homo2072	0.0444616221786	0.0910687022358	0.0206719927117	0.014288399823	0.0290451431749	0.0153850195482
homo2073	0.800309163064	0.949711930901	0.442752407849	0.875159277426	1.20123024611	1.8692920386
[truncated: 15,415 more rows]
