# Supplementary material for: Unique molecular events during reprogramming of human somatic cells to induced pluripotent stem cells (iPSCs) at naïve state
Source: eLife. 2018 Jan 30;7:e29518. doi: 10.7554/eLife.29518 (PMC5807049; doi:10.7554/eLife.29518)
Supplement: Source data 1. — The Source Data files include the source R code for Figures 2–6. The R scripts use the data in the ‘Expression Data’ folder with the relative path. The ‘Expression Data’ folder contains the non-redundant related gene expression, methylation and histone modification tables for the main figures and figure supplements. [file elife-29518-data1.zip › Source Data/Expression data/hg19.HCP.HS.genes]

A1BG-AS1
A2M-AS1
A4GALT
AAAS
AACS
AADACL2-AS1
AADAT
AAED1
AAGAB
AAK1
AAMDC
AAMP
AANAT
AAR2
AARD
AARS
AARS2
AARSD1
AASDH
AASDHPPT
AASS
AATF
AATK
AATK-AS1
ABAT
ABCA1
ABCA17P
ABCA2
ABCA3
ABCA5
ABCA7
ABCB10
ABCB4
ABCB6
ABCB7
ABCB8
ABCC1
ABCC10
ABCC3
ABCC4
ABCC5
ABCC8
ABCD1
ABCD3
ABCD4
ABCE1
ABCF1
ABCF2
ABCF3
ABCG1
ABCG2
ABCG4
ABHD10
ABHD11
ABHD12
ABHD12B
ABHD13
ABHD14A
ABHD14A-ACY1
ABHD14B
ABHD15
ABHD16A
ABHD16B
ABHD17A
ABHD17B
ABHD17C
ABHD2
ABHD3
ABHD5
ABHD6
ABHD8
ABI1
ABI2
ABL1
ABL2
ABLIM2
ABLIM3
ABO
ABR
ABRACL
ABT1
ABTB1
ABTB2
ACAA1
ACAA2
ACACA
ACAD10
ACAD11
ACAD8
ACAD9
ACADL
ACADM
ACADS
ACADSB
ACADVL
ACAN
ACAP2
ACAP3
ACAT1
ACAT2
ACBD3
ACBD4
ACBD5
ACBD6
ACBD7
ACCS
ACD
ACE
ACER2
ACER3
ACHE
ACIN1
ACKR3
ACLY
ACN9
ACO1
ACO2
ACOT1
ACOT12
ACOT13
ACOT2
ACOT4
ACOT7
ACOT9
ACOX1
ACOX3
ACOXL
ACP1
ACP2
ACP5
ACRBP
ACRC
ACSF2
ACSF3
ACSL1
ACSL3
ACSL4
ACSL6
ACSS1
ACSS2
ACTA1
ACTA2
ACTB
ACTC1
ACTG1
ACTL10
ACTL6A
ACTL6B
ACTL7B
ACTL9
ACTN1
ACTN1-AS1
ACTN2
ACTN3
ACTN4
ACTR10
ACTR1A
ACTR1B
ACTR2
ACTR3
ACTR3B
ACTR3C
ACTR5
ACTR6
ACTR8
ACTRT3
ACVR1
ACVR1B
ACVR1C
ACVR2A
ACVR2B
ACVR2B-AS1
ACVRL1
ACY1
ACYP2
ADA
ADAD1
ADAD2
ADAL
ADAM10
ADAM11
ADAM12
ADAM15
ADAM17
ADAM19
ADAM22
ADAM23
ADAM30
ADAM32
ADAM33
ADAM3A
ADAM9
ADAMTS1
ADAMTS10
ADAMTS14
ADAMTS15
ADAMTS16
ADAMTS17
ADAMTS18
ADAMTS19
ADAMTS19-AS1
ADAMTS2
ADAMTS20
ADAMTS3
ADAMTS5
ADAMTS7
ADAMTS8
ADAMTS9
ADAMTS9-AS2
ADAMTSL3
ADAMTSL4
ADAMTSL5
ADAP1
ADAP2
ADAR
ADARB1
ADARB2
ADAT1
ADAT2
ADAT3
ADCK1
ADCK2
ADCK3
ADCK4
ADCK5
ADCY1
ADCY10P1
ADCY2
ADCY3
ADCY5
ADCY6
ADCY8
ADCY9
ADCYAP1
ADCYAP1R1
ADD1
ADD2
ADD3
ADD3-AS1
ADGB
ADH5
ADHFE1
ADI1
ADIPOR1
ADIPOR2
ADK
ADM
ADM2
ADNP
ADNP-AS1
ADNP2
ADO
ADORA2A
ADORA2A-AS1
ADORA2B
ADPGK
ADPGK-AS1
ADPRH
ADPRHL2
ADPRM
ADRA1A
ADRA1B
ADRA1D
ADRA2A
ADRA2B
ADRA2C
ADRB1
ADRB2
ADRB3
ADRBK1
ADRBK2
ADRM1
ADSL
ADSS
ADSSL1
AEBP1
AEBP2
AEN
AES
AFAP1
AFAP1L1
AFAP1L2
AFF1
AFF2
AFF3
AFF4
AFG3L1P
AFG3L2
AFTPH
AGA
AGAP1
AGAP11
AGAP2
AGAP2-AS1
AGAP3
AGBL3
AGBL4
AGBL5
AGBL5-AS1
AGFG1
AGFG2
AGGF1
AGK
AGL
AGMAT
AGO1
AGO2
AGO3
AGO4
AGPAT1
AGPAT2
AGPAT3
AGPAT5
AGPAT6
AGPAT9
AGPS
AGRN
AGTPBP1
AGTR1
AGTRAP
AHCTF1
AHCTF1P1
AHCY
AHCYL1
AHCYL2
AHDC1
AHI1
AHNAK
AHNAK2
AHR
AHSA1
AHSA2
AHSP
AIDA
AIF1L
AIFM1
AIFM2
AIFM3
AIG1
AIM1
AIMP2
AIP
AIRE
AIRN
AJAP1
AJUBA
AK1
AK2
AK3
AK4
AK5
AK6
AK7
AK8
AK9
AKAP1
AKAP10
AKAP11
AKAP12
AKAP13
AKAP17A
AKAP5
AKAP7
AKAP8
AKAP8L
AKAP9
AKIP1
AKIRIN1
AKIRIN2
AKR1B1
AKR1E2
AKR7A2
AKR7A3
AKR7L
AKT1
AKT1S1
AKT2
AKTIP
ALAD
ALAS1
ALCAM
ALDH16A1
ALDH18A1
ALDH1A2
ALDH1A3
ALDH1L1
ALDH1L1-AS2
ALDH1L2
ALDH2
ALDH3A2
ALDH4A1
ALDH5A1
ALDH7A1
ALDH9A1
ALDOA
ALG1
ALG10
ALG10B
ALG11
ALG12
ALG13
ALG14
ALG2
ALG3
ALG5
ALG6
ALG8
ALG9
ALK
ALKBH1
ALKBH2
ALKBH3
ALKBH4
ALKBH5
ALKBH7
ALMS1
ALOX12
ALOX15
ALOX15P1
ALOX5
ALPK3
ALPL
ALS2
ALS2CL
ALX1
ALX3
ALX4
ALYREF
AMACR
AMBRA1
AMD1
AMDHD1
AMDHD2
AMER2
AMER3
AMFR
AMH
AMIGO1
AMIGO2
AMIGO3
AMMECR1
AMMECR1L
AMN1
AMOT
AMOTL1
AMOTL2
AMPD3
AMPH
AMZ1
AMZ2
AMZ2P1
ANAPC1
ANAPC10
ANAPC11
ANAPC13
ANAPC15
ANAPC16
ANAPC2
ANAPC4
ANAPC5
ANAPC7
ANGEL1
ANGEL2
ANGPTL4
ANGPTL5
ANHX
ANK1
ANK3
ANKAR
ANKDD1A
ANKEF1
ANKFY1
ANKH
ANKHD1
ANKHD1-EIF4EBP3
ANKIB1
ANKLE1
ANKLE2
ANKMY1
ANKMY2
ANKRA2
ANKRD10
ANKRD11
ANKRD12
ANKRD13A
ANKRD13B
ANKRD13C
ANKRD13D
ANKRD16
ANKRD17
ANKRD18A
ANKRD18B
ANKRD18DP
ANKRD19P
ANKRD20A1
ANKRD20A11P
ANKRD20A2
ANKRD20A3
ANKRD20A4
ANKRD20A5P
ANKRD20A8P
ANKRD24
ANKRD26
ANKRD26P1
ANKRD26P3
ANKRD27
ANKRD28
ANKRD29
ANKRD30A
ANKRD30B
ANKRD30BL
ANKRD31
ANKRD32
ANKRD33B
ANKRD34B
ANKRD34C
ANKRD36
ANKRD36B
ANKRD36BP2
ANKRD37
ANKRD39
ANKRD40
ANKRD42
ANKRD44
ANKRD45
ANKRD46
ANKRD49
ANKRD50
ANKRD52
ANKRD53
ANKRD54
ANKRD6
ANKRD62
ANKRD63
ANKRD65
ANKRD9
ANKS1A
ANKS1B
ANKS3
ANKS6
ANKZF1
ANLN
ANO1
ANO10
ANO2
ANO5
ANO6
ANO8
ANP32A
ANP32B
ANP32E
ANPEP
ANTXR1
ANTXR2
ANXA11
ANXA2
ANXA2R
ANXA3
ANXA4
ANXA5
ANXA6
ANXA7
AOX1
AP1AR
AP1B1
AP1G1
AP1G2
AP1M1
AP1S1
AP1S2
AP1S3
AP2A1
AP2A2
AP2B1
AP2M1
AP2S1
AP3B1
AP3B2
AP3D1
AP3M2
AP3S1
AP3S2
AP4B1
AP4E1
AP4M1
AP4S1
AP5B1
AP5M1
AP5S1
AP5Z1
APAF1
APBA1
APBA3
APBB1
APBB1IP
APBB2
APBB3
APC2
APCDD1
APCDD1L
APCDD1L-AS1
APEH
APEX1
APEX2
APH1A
APH1B
API5
APIP
APITD1
APITD1-CORT
APLF
APLN
APLP1
APLP2
APMAP
APOA1
APOA1BP
APOLD1
APOM
APOO
APOPT1
APP
APPBP2
APPL1
APPL2
APRT
APTR
APTX
AQP11
AQP5
AQPEP
AQR
ARAF
ARAP2
ARAP3
ARC
AREG
ARF1
ARF3
ARF4
ARF5
ARF6
ARFGAP1
ARFGAP2
ARFGAP3
ARFGEF1
ARFGEF2
ARFIP1
ARFIP2
ARFRP1
ARG2
ARGLU1
ARHGAP1
ARHGAP10
ARHGAP11A
ARHGAP11B
ARHGAP12
ARHGAP17
ARHGAP19
ARHGAP19-SLIT1
ARHGAP20
ARHGAP21
ARHGAP22
ARHGAP24
ARHGAP26
ARHGAP27
ARHGAP29
ARHGAP31
ARHGAP31-AS1
ARHGAP33
ARHGAP36
ARHGAP42
ARHGAP44
ARHGAP5
ARHGAP5-AS1
ARHGAP6
ARHGAP8
ARHGAP9
ARHGDIA
ARHGDIG
ARHGEF1
ARHGEF10
ARHGEF10L
ARHGEF11
ARHGEF12
ARHGEF16
ARHGEF17
ARHGEF18
ARHGEF2
ARHGEF26
ARHGEF26-AS1
ARHGEF28
ARHGEF3
ARHGEF35
ARHGEF37
ARHGEF39
ARHGEF40
ARHGEF5
ARHGEF7
ARHGEF9
ARID1A
ARID1B
ARID2
ARID3A
ARID3B
ARID3C
ARID4A
ARID4B
ARID5A
ARIH1
ARIH2
ARIH2OS
ARL1
ARL10
ARL13B
ARL15
ARL16
ARL17A
ARL17B
ARL2
ARL2-SNX15
ARL2BP
ARL4A
ARL4C
ARL4D
ARL5A
ARL5B
ARL5C
ARL6
ARL6IP1
ARL6IP4
ARL6IP5
ARL6IP6
ARL8A
ARL8B
ARL9
ARMC1
ARMC10
ARMC2
ARMC4
ARMC5
ARMC6
ARMC7
ARMC8
ARMC9
ARMCX3
ARNT
ARNT2
ARNTL
ARNTL2
ARPC1A
ARPC1B
ARPC2
ARPC3
ARPC4
ARPC4-TTLL3
ARPC5
ARPC5L
ARPIN
ARPP19
ARPP21
ARRB1
ARRB2
ARRDC1
ARRDC1-AS1
ARRDC2
ARRDC3
ARRDC3-AS1
ARRDC4
ARSA
ARSB
ARSD
ARSG
ARSI
ARSJ
ARSK
ARV1
ARVCF
ARX
AS3MT
ASAH1
ASAH2B
ASAP1
ASAP2
ASAP3
ASB1
ASB13
ASB16-AS1
ASB3
ASB6
ASB7
ASB8
ASCC1
ASCC2
ASCC3
ASCL1
ASCL2
ASCL4
ASCL5
ASF1A
ASF1B
ASH1L
ASH1L-AS1
ASH2L
ASIC1
ASIC2
ASL
ASMT
ASMTL
ASNS
ASNSD1
ASPG
ASPH
ASPHD1
ASPHD2
ASPM
ASPSCR1
ASRGL1
ASS1
ASTE1
ASTN1
ASTN2
ASUN
ASXL1
ASXL2
ASXL3
ASZ1
ATAD1
ATAD2
ATAD2B
ATAD3A
ATAD3B
ATAD5
ATE1
ATE1-AS1
ATF1
ATF2
ATF3
ATF4
ATF5
ATF7
ATF7IP
ATF7IP2
ATG10
ATG101
ATG12
ATG13
ATG14
ATG16L1
ATG16L2
ATG2A
ATG2B
ATG3
ATG4A
ATG4B
ATG4C
ATG4D
ATG5
ATG7
ATG9A
ATHL1
ATIC
ATL1
ATL2
ATL3
ATM
ATMIN
ATN1
ATOH1
ATOH7
ATOH8
ATOX1
ATP10A
ATP11A
ATP11A-AS1
ATP11AUN
ATP11B
ATP12A
ATP13A1
ATP13A2
ATP1A1
ATP1A1-AS1
ATP1A3
ATP1B1
ATP1B2
ATP1B3
ATP2A1
ATP2A2
ATP2A3
ATP2C1
ATP2C2
ATP5A1
ATP5B
ATP5C1
ATP5D
ATP5E
ATP5F1
ATP5G1
ATP5G2
ATP5G3
ATP5H
ATP5I
ATP5J
ATP5L
ATP5S
ATP5SL
ATP6AP1
ATP6AP1L
ATP6AP2
ATP6V0A1
ATP6V0A2
ATP6V0B
ATP6V0C
ATP6V0CP3
ATP6V0D1
ATP6V0E1
ATP6V0E2
ATP6V0E2-AS1
ATP6V1A
ATP6V1B2
ATP6V1C1
ATP6V1C2
ATP6V1D
ATP6V1E1
ATP6V1F
ATP6V1G1
ATP6V1H
ATP7A
ATP7B
ATP8A1
ATP8A2
ATP8B1
ATP8B2
ATP8B3
ATP9A
ATP9B
ATPAF1
ATPAF2
ATPIF1
ATR
ATRAID
ATRIP
ATRN
ATRNL1
ATRX
ATXN1
ATXN10
ATXN2
ATXN2L
ATXN3
ATXN7
ATXN7L1
ATXN7L2
ATXN7L3
ATXN7L3B
AUH
AUNIP
AUP1
AURKA
AURKAIP1
AURKC
AUTS2
AVEN
AVL9
AVP
AVPI1
AVPR1A
AXDND1
AXIN1
AXIN2
AXL
AZI2
AZIN1
AZIN2
B2M
B3GALNT1
B3GALNT2
B3GALT4
B3GALT5
B3GALT6
B3GALTL
B3GAT1
B3GAT2
B3GAT3
B3GNT1
B3GNT2
B3GNT4
B3GNT5
B3GNT7
B3GNT9
B3GNTL1
B4GALNT1
B4GALNT2
B4GALNT3
B4GALNT4
B4GALT1
B4GALT1-AS1
B4GALT2
B4GALT3
B4GALT4
B4GALT5
B4GALT6
B4GALT7
B9D1
B9D2
BAALC
BAALCOS
BACE2
BACH1
BACH2
BAD
BAG1
BAG2
BAG3
BAG4
BAG5
BAG6
BAHCC1
BAHD1
BAI1
BAI2
BAI3
BAIAP2
BAIAP2-AS1
BAIAP2L1
BAIAP3
BAMBI
BANF1
BANP
BAP1
BARD1
BARHL1
BARHL2
BARX1
BARX2
BASP1
BATF3
BAX
BAZ1A
BAZ1B
BAZ2A
BAZ2B
BBC3
BBIP1
BBOX1-AS1
BBS2
BBS4
BBS5
BBS9
BBX
BCAN
BCAP29
BCAP31
BCAR1
BCAR3
BCAS3
BCAS4
BCAT1
BCAT2
BCCIP
BCDIN3D
BCKDHA
BCKDHB
BCKDK
BCL10
BCL11A
BCL11B
BCL2
BCL2L1
BCL2L10
BCL2L11
BCL2L12
BCL2L13
BCL3
BCL6
BCL6B
BCL7A
BCL7B
BCL7C
BCL9L
BCLAF1
BCOR
BCORP1
BCR
BDH1
BDNF
BDNF-AS
BDP1
BEAN1
BECN1
BEGAIN
BEND2
BEND3
BEND4
BEND5
BEND6
BEST4
BET1
BET1L
BEX2
BEX4
BFAR
BFSP1
BHLHA15
BHLHA9
BHLHE22
BHLHE23
BHLHE40
BHLHE41
BHMT2
BICC1
BICD1
BICD2
BID
BIK
BIN1
BIN2
BIN3
BIRC2
BIRC3
BIRC5
BIRC6
BIRC8
BIVM
BLACAT1
BLCAP
BLM
BLMH
BLOC1S2
BLOC1S3
BLOC1S4
BLOC1S5
BLOC1S5-TXNDC5
BLOC1S6
BLVRA
BLVRB
BMF
BMI1
BMP1
BMP2
BMP2K
BMP3
BMP4
BMP6
BMP7
BMP8A
BMP8B
BMPER
BMPR1A
BMPR1B
BMPR1B-AS1
BMPR2
BMS1
BMS1P20
BMS1P4
BMS1P5
BMS1P6
BNC1
BNC2
BNIP2
BNIP3
BNIP3L
BOC
BOD1
BOD1L1
BOD1L2
BOK
BOK-AS1
BOLA1
BOLA2
BOLA2B
BOLA3
BOLA3-AS1
BOLL
BOP1
BORA
BPHL
BPTF
BRAF
BRAP
BRAT1
BRCA1
BRCA2
BRCC3
BRD1
BRD2
BRD3
BRD7
BRD8
BRD9
BRDT
BRE
BRE-AS1
BREA2
BRF1
BRI3
BRI3BP
BRINP1
BRINP2
BRINP3
BRIP1
BRIX1
BRK1
BRMS1
BRMS1L
BROX
BRPF1
BRPF3
BRSK2
BRWD1
BRWD1-AS1
BRWD1-IT2
BRWD3
BSCL2
BSDC1
BSG
BSN
BSN-AS2
BSPRY
BST1
BTAF1
BTBD1
BTBD10
BTBD11
BTBD2
BTBD3
BTBD6
BTBD7
BTBD8
BTBD9
BTD
BTF3
BTF3L4
BTG1
BTG2
BTG3
BTG4
BTK
BTN1A1
BTRC
BUB1
BUB1B
BUB3
BUD13
BUD31
BVES
BVES-AS1
BYSL
BZW1
BZW2
C10orf107
C10orf111
C10orf131
C10orf2
C10orf25
C10orf32
C10orf32-ASMT
C10orf35
C10orf53
C10orf54
C10orf67
C10orf76
C10orf88
C10orf95
C11orf1
C11orf24
C11orf30
C11orf31
C11orf48
C11orf54
C11orf58
C11orf63
C11orf68
C11orf70
C11orf71
C11orf80
C11orf84
C11orf85
C11orf87
C11orf88
C11orf91
C11orf95
C11orf96
C11orf97
C12orf10
C12orf29
C12orf4
C12orf42
C12orf45
C12orf49
C12orf5
C12orf56
C12orf57
C12orf60
C12orf65
C12orf66
C12orf73
C12orf75
C14orf1
C14orf119
C14orf132
C14orf142
C14orf166
C14orf169
C14orf178
C14orf2
C14orf23
C14orf28
C14orf37
C14orf39
C14orf79
C14orf80
C14orf93
C15orf27
C15orf37
C15orf38-AP3S2
C15orf39
C15orf40
C15orf41
C15orf48
C15orf56
C15orf59
C15orf61
C15orf65
C16orf13
C16orf45
C16orf46
C16orf52
C16orf58
C16orf59
C16orf62
C16orf70
C16orf71
C16orf72
C16orf74
C16orf86
C16orf87
C16orf90
C16orf91
C16orf93
C16orf95
C17orf100
C17orf102
C17orf104
C17orf105
C17orf107
C17orf49
C17orf51
C17orf53
C17orf58
C17orf59
C17orf62
C17orf64
C17orf67
C17orf70
C17orf75
C17orf80
C17orf82
C17orf85
C17orf89
C17orf96
C17orf97
C17orf98
C18orf21
C18orf25
C18orf32
C18orf42
C18orf54
C18orf63
C18orf8
C19orf10
C19orf12
C19orf24
C19orf25
C19orf26
C19orf40
C19orf43
C19orf44
C19orf47
C19orf48
C19orf52
C19orf53
C19orf54
C19orf57
C19orf60
C19orf66
C19orf67
C19orf68
C19orf70
C19orf73
C19orf83
C1D
C1GALT1
C1GALT1C1
C1QBP
C1QL1
C1QL2
C1QL3
C1QL4
C1QTNF1
C1QTNF2
C1QTNF5
C1QTNF9
C1QTNF9B-AS1
C1orf101
C1orf106
C1orf109
C1orf112
C1orf115
C1orf122
C1orf123
C1orf131
C1orf141
C1orf145
C1orf146
C1orf159
C1orf174
C1orf194
C1orf198
C1orf204
C1orf21
C1orf213
C1orf216
C1orf220
C1orf228
C1orf229
C1orf233
C1orf27
C1orf35
C1orf43
C1orf50
C1orf52
C1orf53
C1orf56
C1orf74
C1orf86
C1orf94
C1orf95
C2
C20orf144
C20orf194
C20orf24
C20orf27
C21orf119
C21orf2
C21orf33
C21orf49
C21orf58
C21orf59
C21orf67
C21orf88
C21orf91
C22orf23
C22orf24
C22orf29
C22orf39
C22orf46
C2CD2
C2CD2L
C2CD3
C2CD4A
C2CD4B
C2CD4C
C2CD4D
C2CD5
C2orf15
C2orf27A
C2orf27B
C2orf40
C2orf42
C2orf47
C2orf49
C2orf68
C2orf69
C2orf70
C2orf72
C2orf73
C2orf76
C2orf88
C3orf14
C3orf17
C3orf18
C3orf33
C3orf38
C3orf52
C3orf55
C3orf58
C3orf62
C3orf67
C3orf70
C3orf80
C4orf19
C4orf22
C4orf27
C4orf29
C4orf3
C4orf32
C4orf33
C4orf36
C4orf46
C4orf48
C5orf15
C5orf22
C5orf24
C5orf28
C5orf30
C5orf38
C5orf42
C5orf45
C5orf47
C5orf49
C5orf51
C5orf52
C5orf55
C5orf56
C5orf63
C5orf66
C5orf66-AS1
C6orf1
C6orf106
C6orf120
C6orf123
C6orf132
C6orf136
C6orf141
C6orf147
C6orf165
C6orf195
C6orf201
C6orf203
C6orf211
C6orf226
C6orf47
C6orf48
C6orf52
C6orf57
C6orf62
C6orf89
C7orf13
C7orf25
C7orf26
C7orf31
C7orf43
C7orf49
C7orf50
C7orf55
C7orf55-LUC7L2
C7orf57
C7orf73
C8G
C8orf33
C8orf34
C8orf37
C8orf37-AS1
C8orf44
C8orf44-SGK3
C8orf48
C8orf58
C8orf59
C8orf76
C8orf82
C8orf88
C9orf106
C9orf114
C9orf116
C9orf129
C9orf139
C9orf142
C9orf156
C9orf16
C9orf163
C9orf170
C9orf171
C9orf172
C9orf173-AS1
C9orf24
C9orf3
C9orf40
C9orf41
C9orf41-AS1
C9orf43
C9orf47
C9orf50
C9orf53
C9orf64
C9orf66
C9orf69
C9orf72
C9orf78
C9orf85
C9orf89
C9orf9
C9orf91
CA10
CA12
CA13
CA2
CA4
CA5B
CA5BP1
CA7
CA8
CAAP1
CAB39
CAB39L
CABIN1
CABLES1
CABLES2
CABP1
CABP7
CABYR
CACFD1
CACHD1
CACNA1A
CACNA1B
CACNA1C
CACNA1C-AS1
CACNA1D
CACNA1E
CACNA1F
CACNA1G
CACNA1G-AS1
CACNA1H
CACNA2D1
CACNA2D2
CACNA2D3
CACNB1
CACNB2
CACNB3
CACNB4
CACNG2
CACNG4
CACNG6
CACNG8
CACTIN
CACUL1
CACYBP
CAD
CADM1
CADM2
CADM4
CADPS
CADPS2
CAGE1
CAHM
CALB1
CALB2
CALCA
CALCB
CALCOCO1
CALM1
CALM2
CALM3
CALML3
CALML3-AS1
CALML5
CALN1
CALR
CALR3
CALU
CALY
CAMK1D
CAMK2B
CAMK2D
CAMK2G
CAMK2N1
CAMK2N2
CAMK4
CAMKK1
CAMKK2
CAMKMT
CAMKV
CAMLG
CAMSAP1
CAMSAP2
CAMSAP3
CAMTA1
CAMTA2
CAND1
CAND1.11
CAND2
CANT1
CANX
CAP1
CAP2
CAPG
CAPN1
CAPN10
CAPN10-AS1
CAPN15
CAPN2
CAPN5
CAPN7
CAPNS1
CAPRIN1
CAPRIN2
CAPS2
CAPZA1
CAPZA2
CAPZB
CARD10
CARF
CARHSP1
CARKD
CARM1
CARNS1
CARS
CARS2
CASC1
CASC10
CASC11
CASC15
CASC2
CASC3
CASC4
CASC5
CASD1
CASK
CASKIN1
CASKIN2
CASP2
CASP3
CASP6
CASP7
CASP9
CASR
CAST
CASZ1
CAT
CATIP-AS1
CATSPER2
CATSPER2P1
CATSPERD
CATSPERG
CAV1
CAV2
CBFA2T2
CBFA2T3
CBFB
CBL
CBLB
CBLL1
CBLN1
CBLN2
CBLN3
CBLN4
CBR1
CBR3
CBR3-AS1
CBR4
CBS
CBWD1
CBWD2
CBWD3
CBWD5
CBWD6
CBX1
CBX2
CBX3
CBX3P2
CBX4
CBX5
CBX6
CBX7
CBX8
CBY1
CBY3
CC2D1A
CC2D1B
CCAR1
CCAR2
CCBE1
CCBL1
CCBL2
CCDC101
CCDC102A
CCDC102B
CCDC103
CCDC105
CCDC106
CCDC107
CCDC109B
CCDC11
CCDC110
CCDC112
CCDC113
CCDC114
CCDC115
CCDC117
CCDC12
CCDC120
CCDC122
CCDC124
CCDC125
CCDC126
CCDC127
CCDC13
CCDC130
CCDC134
CCDC136
CCDC137
CCDC138
CCDC14
CCDC140
CCDC142
CCDC144CP
CCDC146
CCDC147-AS1
CCDC148
CCDC149
CCDC15
CCDC150
CCDC151
CCDC155
CCDC157
CCDC159
CCDC160
CCDC163P
CCDC166
CCDC169
CCDC169-SOHLH2
CCDC17
CCDC170
CCDC171
CCDC173
CCDC174
CCDC176
CCDC177
CCDC178
CCDC18
CCDC180
CCDC181
CCDC183-AS1
CCDC184
CCDC185
CCDC186
CCDC22
CCDC23
CCDC24
CCDC25
CCDC28A
CCDC3
CCDC34
CCDC36
CCDC37
CCDC37-AS1
CCDC38
CCDC39
CCDC40
CCDC42
CCDC43
CCDC47
CCDC50
CCDC51
CCDC53
CCDC57
CCDC58
CCDC59
CCDC6
CCDC61
CCDC62
CCDC63
CCDC64
CCDC66
CCDC67
CCDC68
CCDC69
CCDC7
CCDC71
CCDC71L
CCDC74A
CCDC74B
CCDC77
CCDC78
CCDC79
CCDC8
CCDC82
CCDC83
CCDC84
CCDC85A
CCDC85B
CCDC85C
CCDC86
CCDC87
CCDC88A
CCDC88C
CCDC9
CCDC90B
CCDC92
CCDC93
CCDC94
CCDC96
CCDC97
CCHCR1
CCK
CCM2
CCNA1
CCNA2
CCNB1
CCNB2
CCNC
CCND1
CCND2
CCND2-AS1
CCND3
CCNDBP1
CCNE1
CCNE2
CCNF
CCNG1
CCNG2
CCNH
CCNI
CCNI2
CCNJ
CCNJL
CCNK
CCNL1
CCNL2
CCNO
CCNT1
CCNT2
CCNT2-AS1
CCNY
CCNYL1
CCP110
CCPG1
CCR10
CCRN4L
CCS
CCSAP
CCSER1
CCSER2
CCT2
CCT3
CCT4
CCT5
CCT6A
CCT6B
CCT6P1
CCT6P3
CCT7
CCT8
CCZ1
CCZ1B
CD109
CD14
CD151
CD164
CD1D
CD24
CD274
CD276
CD2AP
CD2BP2
CD302
CD320
CD34
CD38
CD3EAP
CD44
CD46
CD47
CD55
CD58
CD59
CD63
CD7
CD70
CD72
CD81
CD81-AS1
CD82
CD83
CD8A
CD9
CD99
CD99L2
CD99P1
CDADC1
CDAN1
CDC123
CDC14A
CDC14B
CDC14C
CDC16
CDC20
CDC20B
CDC25A
CDC25B
CDC25C
CDC26
CDC27
CDC34
CDC37
CDC37L1
CDC37L1-AS1
CDC40
CDC42
CDC42BPA
CDC42BPB
CDC42BPG
CDC42EP1
CDC42EP2
CDC42EP3
CDC42EP4
CDC42EP5
CDC42SE2
CDC45
CDC5L
CDC6
CDC7
CDC73
CDCA2
CDCA3
CDCA4
CDCA5
CDCA7
CDCA7L
CDCA8
CDCP1
CDH1
CDH11
CDH13
CDH15
CDH2
CDH22
CDH23
CDH24
CDH3
CDH4
CDH6
CDH7
CDH8
CDHR1
CDHR2
CDIP1
CDIPT
CDIPT-AS1
CDK1
CDK10
CDK11A
CDK11B
CDK12
CDK13
CDK14
CDK16
CDK17
CDK19
CDK20
CDK2AP1
CDK2AP2
CDK4
CDK5
CDK5R1
CDK5R2
CDK5RAP1
CDK5RAP2
CDK5RAP3
CDK6
CDK7
CDK8
CDK9
CDKL1
CDKL2
CDKL3
CDKL5
CDKN1A
CDKN1B
CDKN1C
CDKN2A
CDKN2AIP
CDKN2AIPNL
CDKN2B
CDKN2B-AS1
CDKN2C
CDKN2D
CDKN3
CDNF
CDO1
CDON
CDPF1
CDR2
CDR2L
CDS1
CDS2
CDT1
CDV3
CDX1
CDX2
CDYL
CDYL2
CEBPA
CEBPA-AS1
CEBPB
CEBPB-AS1
CEBPD
CEBPG
CEBPZ
CEBPZOS
CECR5
CECR5-AS1
CECR6
CELA1
CELF1
CELF2
CELF4
CELF5
CELF6
CELSR1
CELSR2
CELSR3
CELSR3-AS1
CEMIP
CEMP1
CEND1
CENPA
CENPB
CENPBD1
CENPBD1P1
CENPC
CENPE
CENPF
CENPH
CENPI
CENPJ
CENPK
CENPL
CENPM
CENPN
CENPO
CENPP
CENPQ
CENPT
CENPU
CENPV
CENPVP1
CENPVP2
CENPW
CEP104
CEP112
CEP120
CEP131
CEP135
CEP152
CEP162
CEP164
CEP170
CEP170B
CEP19
CEP192
CEP250
CEP290
CEP350
CEP41
CEP44
CEP55
CEP57
CEP57L1
CEP63
CEP68
CEP70
CEP72
CEP76
CEP78
CEP83
CEP83-AS1
CEP85
CEP85L
CEP89
CEP95
CEP97
CEPT1
CERCAM
CERK
CERKL
CERS1
CERS2
CERS3
CERS4
CERS5
CERS6
CES1
CES2
CES4A
CETN1
CETN2
CETN3
CFAP20
CFAP221
CFAP36
CFAP43
CFAP44
CFAP45
CFAP46
CFAP57
CFAP58
CFAP61
CFAP97
CFAP99
CFC1
CFC1B
CFD
CFDP1
CFL1
CFL1P1
CFL2
CFLAR
CFTR
CGB7
CGGBP1
CGN
CGNL1
CGREF1
CGRRF1
CH25H
CHAC1
CHAC2
CHAD
CHAF1A
CHAF1B
CHAMP1
CHAT
CHCHD1
CHCHD10
CHCHD2
CHCHD3
CHCHD4
CHCHD5
CHCHD6
CHCHD7
CHD1
CHD1L
CHD3
CHD4
CHD5
CHD6
CHD7
CHDH
CHEK1
CHEK2
CHERP
CHFR
CHGA
CHGB
CHIC1
CHIC2
CHID1
CHKA
CHKB
CHKB-AS1
CHKB-CPT1B
CHL1
CHMP1A
CHMP1B
CHMP2A
CHMP2B
CHMP3
CHMP4A
CHMP4B
CHMP5
CHMP6
CHN1
CHN2
CHODL
CHORDC1
CHP1
CHP2
CHPF
CHPF2
CHPT1
CHRAC1
CHRD
CHRDL1
CHRDL2
CHRFAM7A
CHRM2
CHRM3
CHRNA3
CHRNA4
CHRNA5
CHRNA7
CHRNB2
CHRNE
CHST1
CHST10
CHST11
CHST12
CHST13
CHST14
CHST15
CHST2
CHST3
CHST6
CHST7
CHST8
CHST9
CHSY1
CHSY3
CHTF18
CHTF8
CHTOP
CHUK
CHURC1
CHURC1-FNTB
CIAO1
CIAPIN1
CIART
CIB1
CIB2
CIC
CIDEA
CIDEB
CIDECP
CILP2
CINP
CIPC
CIR1
CIRBP
CIRBP-AS1
CIRH1A
CISD1
CISD2
CISD3
CISH
CISTR
CIT
CITED1
CITED2
CITED4
CIZ1
CKAP2
CKAP2L
CKAP4
CKAP5
CKB
CKLF
CKLF-CMTM1
CKMT2-AS1
CKS1B
CKS2
CLASP1
CLASP2
CLASRP
CLCC1
CLCF1
CLCN2
CLCN3
CLCN4
CLCN5
CLCN6
CLCN7
CLDN1
CLDN10
CLDN11
CLDN23
CLDN3
CLDN5
CLDN6
CLDN7
CLDND1
CLDND2
CLEC11A
CLEC14A
CLEC16A
CLEC2L
CLEC4G
CLEC4GP1
CLGN
CLHC1
CLIC3
CLIC4
CLIC5
CLIC6
CLINT1
CLIP1
CLIP2
CLIP4
CLK1
CLK2
CLK2P
CLK3
CLK4
CLMN
CLMP
CLN3
CLN5
CLN6
CLN8
CLOCK
CLP1
CLPB
CLPP
CLPSL2
CLPTM1
CLPTM1L
CLPX
CLSPN
CLSTN1
CLSTN2
CLTA
CLTB
CLTC
CLTCL1
CLUAP1
CLUH
CLUHP3
CLUL1
CLVS1
CLVS2
CLYBL
CMAHP
CMAS
CMBL
CMC1
CMC2
CMC4
CMIP
CMPK1
CMPK2
CMSS1
CMTM1
CMTM2
CMTM3
CMTM4
CMTM6
CMTM7
CMTM8
CMTR1
CMTR2
CMYA5
CNBP
CNDP2
CNEP1R1
CNGA3
CNGA4
CNIH1
CNIH2
CNIH3
CNIH4
CNKSR2
CNKSR3
CNN2
CNN3
CNNM1
CNNM2
CNNM3
CNNM4
CNOT1
CNOT10
CNOT11
CNOT2
CNOT3
CNOT4
CNOT6
CNOT6L
CNOT7
CNOT8
CNP
CNPPD1
CNPY1
CNPY2
CNPY3
CNPY4
CNR1
CNRIP1
CNST
CNTD1
CNTD2
CNTFR
CNTLN
CNTN4
CNTN5
CNTNAP2
CNTNAP3
CNTNAP3B
CNTNAP3P2
CNTNAP5
CNTROB
COA1
COA3
COA4
COA5
COA6
COA7
COASY
COBL
COBLL1
COCH
COG1
COG2
COG3
COG4
COG5
COG6
COG7
COG8
COIL
COL11A2
COL12A1
COL13A1
COL14A1
COL15A1
COL18A1
COL19A1
COL1A1
COL23A1
COL24A1
COL25A1
COL26A1
COL27A1
COL2A1
COL4A1
COL4A2
COL4A3
COL4A3BP
COL4A4
COL5A1
COL5A3
COL6A2
COL6A4P1
COL6A5
COL8A2
COL9A2
COL9A3
COLCA1
COLCA2
COLEC12
COLGALT1
COLGALT2
COMMD10
COMMD2
COMMD3
COMMD3-BMI1
COMMD5
COMMD6
COMMD7
COMMD8
COMMD9
COMP
COMT
COMTD1
COPA
COPB1
COPB2
COPE
COPG1
COPG2
COPRS
COPS3
COPS6
COPS7A
COPS7B
COPS8
COPZ2
COQ10A
COQ10B
COQ2
COQ3
COQ4
COQ5
COQ6
COQ7
COQ9
CORIN
CORO1A
CORO1B
CORO1C
CORO2A
CORO2B
CORO7
CORO7-PAM16
COTL1
COX10
COX10-AS1
COX11
COX14
COX15
COX17
COX18
COX19
COX20
COX4I1
COX5A
COX5B
COX6A1
COX6A2
COX6B2
COX6C
COX7A1
COX7A2
COX7A2L
COX8A
COX8C
CPAMD8
CPB2-AS1
CPD
CPE
CPEB1
CPEB2
CPEB2-AS1
CPEB3
CPEB4
CPLX1
CPLX2
CPLX3
CPM
CPN2
CPNE1
CPNE2
CPNE5
CPNE7
CPNE9
CPOX
CPPED1
CPS1
CPSF1
CPSF2
CPSF3
CPSF3L
CPSF4
CPSF6
CPSF7
CPT1A
CPT1B
CPT1C
CPT2
CPTP
CPVL
CPXM1
CPXM2
CR1
CR1L
CR2
CRABP1
CRABP2
CRACR2A
CRACR2B
CRAMP1L
CRAT
CRB1
CRB3
CRBN
CRCP
CRCT1
CREB1
CREB3
CREB3L1
CREB3L2
CREB3L4
CREBBP
CREBL2
CREBRF
CREBZF
CREG1
CREG2
CRELD1
CRELD2
CREM
CRH
CRHBP
CRHR1
CRHR2
CRIM1
CRIP1
CRIP2
CRIPT
CRISP2
CRISPLD1
CRISPLD2
CRK
CRKL
CRLF1
CRLF3
CRLS1
CRMP1
CRNDE
CRNKL1
CRTAC1
CRTAP
CRTC1
CRTC2
CRTC3
CRY1
CRY2
CRYBA2
CRYBG3
CRYL1
CRYM
CRYM-AS1
CRYZL1
CS
CSAD
CSE1L
CSE1L-AS1
CSF1
CSGALNACT1
CSGALNACT2
CSK
CSMD1
CSMD2
CSMD3
CSNK1A1
CSNK1A1P1
CSNK1D
CSNK1E
CSNK1G1
CSNK1G2
CSNK1G3
CSNK2A2
CSNK2B
CSPG5
CSPP1
CSRNP1
CSRNP2
CSRP1
CSRP2
CST3
CST6
CSTB
CSTF1
CSTF2
CSTF3
CSTF3-AS1
CT47A1
CT47A10
CT47A11
CT47A12
CT47A2
CT47A3
CT47A4
CT47A5
CT47A6
CT47A7
CT47A8
CT47A9
CT47B1
CT62
CTAGE5
CTBP1
CTBP1-AS
CTBP1-AS2
CTBP2
CTBS
CTC-338M12.4
CTC-436P18.1
CTC1
CTCF
CTD-2194D22.4
CTD-2297D10.2
CTDNEP1
CTDP1
CTDSP1
CTDSP2
CTDSPL
CTDSPL2
CTGF
CTH
CTHRC1
CTIF
CTNNA1
CTNNA2
CTNNAL1
CTNNB1
CTNNBIP1
CTNNBL1
CTNND2
CTNS
CTPS1
CTPS2
CTR9
CTSA
CTSB
CTSC
CTSD
CTSF
CTSH
CTSL
CTSO
CTSV
CTSZ
CTTN
CTTNBP2
CTU1
CTU2
CTXN1
CUEDC1
CUEDC2
CUL1
CUL2
CUL3
CUL4A
CUL5
CUL9
CUTA
CUTC
CUX1
CUX2
CWC15
CWC22
CWC25
CWF19L1
CWH43
CXADR
CXCL12
CXCL14
CXCL16
CXCL2
CXCL3
CXCL5
CXCR4
CXXC1
CXXC4
CXXC5
CXorf22
CXorf38
CXorf40A
CXorf40B
CXorf49
CXorf49B
CXorf57
CXorf58
CXorf67
CYB561
CYB561A3
CYB561D2
CYB5A
CYB5B
CYB5D1
CYB5D2
CYB5R1
CYB5R2
CYB5R3
CYB5R4
CYB5RL
CYBRD1
CYC1
CYCS
CYFIP1
CYFIP2
CYGB
CYHR1
CYLD
CYP11A1
CYP1A1
CYP1B1
CYP20A1
CYP24A1
CYP26A1
CYP26B1
CYP26C1
CYP27A1
CYP27B1
CYP2D7P
CYP2E1
CYP2R1
CYP2S1
CYP2U1
CYP39A1
CYP46A1
CYP4F22
CYP4F24P
CYP4V2
CYP4X1
CYP51A1
CYP51A1-AS1
CYP7B1
CYR61
CYS1
CYSTM1
CYTH1
CYTH2
CYTH3
CYYR1
D2HGDH
DAAM1
DAAM2
DAB1
DAB2
DACH1
DACH2
DACT1
DACT2
DACT3
DACT3-AS1
DAD1
DAG1
DAGLA
DAGLB
DAK
DALRD3
DANCR
DAP
DAP3
DAPK1
DAPK2
DAPK3
DARS
DARS-AS1
DARS2
DAW1
DAXX
DAZAP1
DAZAP2
DAZL
DBET
DBF4
DBF4B
DBI
DBIL5P
DBN1
DBNDD1
DBNDD2
DBNL
DBP
DBR1
DBX1
DBX2
DCAF10
DCAF11
DCAF12
DCAF12L1
DCAF12L2
DCAF13
DCAF15
DCAF16
DCAF17
DCAF4
DCAF4L1
DCAF5
DCAF6
DCAF7
DCAF8
DCAKD
DCBLD1
DCBLD2
DCDC1
DCDC2
DCDC2C
DCHS1
DCHS2
DCK
DCLK1
DCLK2
DCLRE1A
DCLRE1B
DCLRE1C
DCP1A
DCP1B
DCP2
DCPS
DCTD
DCTN1
DCTN2
DCTN4
DCTN5
DCTPP1
DCUN1D1
DCUN1D2
DCUN1D3
DCUN1D4
DCUN1D5
DCXR
DDA1
DDAH1
DDAH2
DDB1
DDHD1
DDHD2
DDI2
DDIAS
DDIT3
DDIT4
DDIT4L
DDN
DDOST
DDR1
DDRGK1
DDT
DDTL
DDX1
DDX10
DDX11
DDX11-AS1
DDX11L1
DDX11L10
DDX11L16
DDX11L2
DDX11L5
DDX11L9
DDX12P
DDX17
DDX18
DDX19A
DDX19B
DDX20
DDX21
DDX23
DDX24
DDX25
DDX26B
DDX26B-AS1
DDX27
DDX28
DDX31
DDX39A
DDX3X
DDX4
DDX41
DDX42
DDX43
DDX46
DDX49
DDX5
DDX50
DDX51
DDX52
DDX54
DDX55
DDX56
DDX58
DDX59
DDX6
DDX60
DDX60L
DEAF1
DECR1
DECR2
DEDD
DEDD2
DEF8
DEGS1
DEGS2
DEK
DENND1A
DENND1B
DENND2C
DENND2D
DENND3
DENND4A
DENND4B
DENND4C
DENND5A
DENND5B
DENND5B-AS1
DENND6A
DENND6B
DENR
DEPDC1
DEPDC1-AS1
DEPDC1B
DEPDC4
DEPDC5
DEPDC7
DEPTOR
DERA
DERL1
DERL2
DERL3
DES
DESI1
DESI2
DEXI
DFFA
DFFB
DFNA5
DFNB31
DFNB59
DGAT1
DGAT2
DGCR14
DGCR2
DGCR5
DGCR6
DGCR6L
DGCR8
DGKA
DGKD
DGKE
DGKG
DGKH
DGKI
DGKQ
DGKZ
DGUOK
DHCR24
DHCR7
DHDDS
DHDH
DHFR
DHFRL1
DHODH
DHPS
DHRS1
DHRS11
DHRS12
DHRS13
DHRS3
DHRS4L1
DHRS4L2
DHRS7
DHRS7B
DHRSX
DHTKD1
DHX15
DHX16
DHX29
DHX30
DHX34
DHX35
DHX36
DHX38
DHX40
DHX8
DHX9
DIABLO
DIAPH1
DIAPH2
DICER1
DICER1-AS1
DIDO1
DIEXF
DIMT1
DIO3
DIP2A
DIP2B
DIP2C
DIRAS1
DIRAS2
DIRAS3
DIRC2
DIS3
DIS3L
DIS3L2
DISC1
DISP1
DISP2
DIXDC1
DKC1
DKFZP434A062
DKFZP434H168
DKFZP434I0714
DKFZP434L187
DKFZp686K1684
DKK1
DKK2
DKK3
DKKL1
DLAT
DLC1
DLD
DLEC1
DLEU1
DLEU2
DLEU7
DLG1
DLG1-AS1
DLG3
DLG4
DLG5
DLG5-AS1
DLGAP1
DLGAP1-AS2
DLGAP1-AS3
DLGAP4
DLGAP4-AS1
DLGAP5
DLK1
DLK2
DLL1
DLL4
DLST
DLX1
DLX2
DLX3
DLX4
DLX5
DLX6
DMC1
DMD
DMGDH
DMPK
DMRT1
DMRT2
DMRT3
DMRTA1
DMRTA2
DMRTB1
DMRTC1
DMRTC1B
DMRTC2
DMTF1
DMWD
DMXL1
DMXL2
DNA2
DNAAF1
DNAAF2
DNAH1
DNAH10
DNAH11
DNAH14
DNAH3
DNAH7
DNAH8
DNAH9
DNAI1
DNAI2
DNAJA1
DNAJA2
DNAJA3
DNAJA4
DNAJB1
DNAJB11
DNAJB12
DNAJB14
DNAJB3
DNAJB5
DNAJB5-AS1
DNAJB6
DNAJB9
DNAJC1
DNAJC10
DNAJC11
DNAJC13
DNAJC14
DNAJC15
DNAJC16
DNAJC17
DNAJC19
DNAJC2
DNAJC21
DNAJC22
DNAJC24
DNAJC25
DNAJC25-GNG10
DNAJC27
DNAJC27-AS1
DNAJC28
DNAJC3
DNAJC30
DNAJC5
DNAJC6
DNAJC7
DNAJC8
DNAJC9
DNAJC9-AS1
DNAL1
DNASE1L1
DNASE1L2
DND1
DNER
DNLZ
DNM1
DNM1L
DNM1P35
DNM1P46
DNM2
DNM3
DNMBP
DNMT1
DNMT3A
DNMT3B
DNPEP
DNPH1
DNTTIP1
DNTTIP2
DOC2A
DOC2B
DOCK1
DOCK10
DOCK11
DOCK3
DOCK4
DOCK5
DOCK6
DOCK7
DOCK8
DOCK9
DOCK9-AS2
DOHH
DOK1
DOK4
DOK5
DOK6
DOK7
DOLK
DOLPP1
DONSON
DOPEY1
DOT1L
DPEP3
DPF1
DPF2
DPF3
DPH1
DPH3
DPH5
DPH6
DPH6-AS1
DPH7
DPM1
DPM2
DPP10
DPP10-AS1
DPP3
DPP4
DPP6
DPP7
DPP8
DPP9
DPY19L1
DPY19L2
DPY19L2P1
DPY19L2P2
DPY19L2P3
DPY19L2P4
DPY19L3
DPY19L4
DPY30
DPYD
DPYS
DPYSL2
DPYSL3
DPYSL4
DPYSL5
DR1
DRAM1
DRAM2
DRAP1
DRAXIN
DRC1
DRD1
DRD2
DRD4
DRD5
DRD5P2
DRG1
DRG2
DRGX
DROSHA
DSC2
DSC3
DSCAM
DSCAML1
DSCAS
DSCC1
DSCR10
DSCR3
DSE
DSEL
DSG2
DSN1
DSP
DST
DSTN
DSTYK
DTD1
DTD2
DTL
DTNA
DTNB
DTNBP1
DTWD1
DTWD2
DTX1
DTX2
DTX4
DTYMK
DUOX1
DUOX2
DUOXA1
DUOXA2
DUS1L
DUS2
DUS3L
DUS4L
DUSP1
DUSP10
DUSP11
DUSP12
DUSP14
DUSP15
DUSP16
DUSP18
DUSP2
DUSP21
DUSP22
DUSP23
DUSP26
DUSP28
DUSP3
DUSP4
DUSP5
DUSP5P1
DUSP6
DUSP7
DUSP8
DUSP9
DUT
DUX4
DVL1
DVL2
DVL3
DXO
DYDC1
DYDC2
DYM
DYNC1H1
DYNC1I1
DYNC1I2
DYNC1LI1
DYNC1LI2
DYNC2H1
DYNLL1
DYNLL1-AS1
DYNLL2
DYNLRB1
DYNLRB2
DYNLT1
DYNLT3
DYRK1A
DYRK1B
DYRK2
DYRK3
DYSF
DYX1C1-CCPG1
DZANK1
DZIP1
DZIP1L
DZIP3
E2F1
E2F2
E2F3
E2F4
E2F5
E2F6
E2F7
E2F8
E4F1
EAF1
EAF2
EAPP
EARS2
EBAG9
EBF1
EBF2
EBF3
EBF4
EBLN3
EBNA1BP2
EBP
EBPL
ECE1
ECE2
ECEL1
ECEL1P2
ECH1
ECHDC1
ECHDC2
ECHDC3
ECHS1
ECI1
ECI2
ECSIT
ECT2
EDA
EDARADD
EDC3
EDC4
EDEM1
EDEM2
EDEM3
EDF1
EDIL3
EDN1
EDN3
EDNRA
EDNRB
EDRF1
EEA1
EED
EEF1A1
EEF1A2
EEF1B2
EEF1D
EEF1DP3
EEF1G
EEF2
EEF2K
EEFSEC
EEPD1
EFCAB1
EFCAB10
EFCAB11
EFCAB12
EFCAB13
EFCAB14
EFCAB2
EFCAB5
EFCAB6
EFCAB7
EFCC1
EFEMP1
EFEMP2
EFHC1
EFHD1
EFHD2
EFNA1
EFNA2
EFNA3
EFNA4
EFNA5
EFNB1
EFNB2
EFR3A
EFR3B
EFS
EFTUD1
EFTUD1P1
EFTUD2
EGFEM1P
EGFL7
EGFLAM
EGFR
EGLN2
EGLN3
EGR1
EGR2
EGR3
EGR4
EHBP1
EHBP1L1
EHD1
EHD2
EHD4
EHHADH
EHMT1
EHMT2
EI24
EID1
EID2
EID2B
EID3
EIF1
EIF1AD
EIF1AX
EIF1AX-AS1
EIF1B
EIF1B-AS1
EIF2A
EIF2AK1
EIF2AK2
EIF2AK3
EIF2AK4
EIF2B1
EIF2B2
EIF2B3
EIF2B4
EIF2B5
EIF2D
EIF2S1
EIF2S2
EIF2S3
EIF3A
EIF3B
EIF3C
EIF3CL
EIF3D
EIF3F
EIF3G
EIF3H
EIF3I
EIF3J
EIF3J-AS1
EIF3K
EIF3L
EIF3M
EIF4A1
EIF4A2
EIF4A3
EIF4B
EIF4E
EIF4E1B
EIF4E2
EIF4E3
EIF4EBP1
EIF4EBP2
EIF4EBP3
EIF4ENIF1
EIF4G1
EIF4G2
EIF4G3
EIF4H
EIF5
EIF5A
EIF5A2
EIF5AL1
EIF5B
EIF6
ELAC1
ELAC2
ELANE
ELAVL1
ELAVL2
ELAVL3
ELAVL4
ELDR
ELF2
ELF4
ELFN2
ELK1
ELK3
ELK4
ELL
ELL2
ELL3
ELMO1
ELMO2
ELMOD1
ELMOD2
ELMSAN1
ELOF1
ELOVL2
ELOVL2-AS1
ELOVL3
ELOVL4
ELOVL5
ELOVL6
ELOVL7
ELP2
ELP3
ELP4
ELP5
ELP6
ELTD1
EMB
EMBP1
EMC1
EMC10
EMC2
EMC3
EMC3-AS1
EMC6
EMC7
EMC8
EMC9
EMD
EME2
EMG1
EMID1
EMILIN2
EMILIN3
EML1
EML2
EML3
EML4
EML5
EML6
EMP2
EMX1
EMX2
EMX2OS
EN1
EN2
ENAH
ENC1
ENDOD1
ENDOG
ENDOV
ENGASE
ENHO
ENKD1
ENKUR
ENO1
ENO1-AS1
ENO2
ENO3
ENO4
ENOPH1
ENOSF1
ENOX1
ENOX2
ENPP1
ENPP4
ENPP5
ENSA
ENTHD2
ENTPD1-AS1
ENTPD2
ENTPD3
ENTPD3-AS1
ENTPD4
ENTPD5
ENTPD6
ENTPD7
ENTPD8
ENY2
EOGT
EOMES
EP300
EP300-AS1
EP400
EP400NL
EPAS1
EPB41
EPB41L1
EPB41L2
EPB41L3
EPB41L4A
EPB41L4A-AS1
EPB41L4A-AS2
EPB41L4B
EPB41L5
EPC1
EPC2
EPCAM
EPDR1
EPG5
EPHA10
EPHA2
EPHA4
EPHA5
EPHA5-AS1
EPHA6
EPHA7
EPHA8
EPHB1
EPHB2
EPHB3
EPHB4
EPHB6
EPHX1
EPHX2
EPHX3
EPHX4
EPM2A
EPM2AIP1
EPN1
EPN2
EPO
EPOR
EPPK1
EPRS
EPS15
EPS15L1
EPS8
EPS8L1
EPS8L2
EPSTI1
EPT1
ERAL1
ERAP1
ERAS
ERBB2
ERBB2IP
ERBB3
ERBB4
ERC1
ERC2
ERCC1
ERCC2
ERCC3
ERCC4
ERCC5
ERCC6
ERCC6-PGBD3
ERCC6L
ERCC6L2
ERCC8
ERF
ERG
ERGIC1
ERGIC2
ERGIC3
ERH
ERI1
ERI2
ERI3
ERICH1
ERICH1-AS1
ERICH2
ERICH5
ERICH6
ERICH6-AS1
ERLEC1
ERLIN1
ERLIN2
ERMAP
ERMARD
ERMP1
ERN1
ERO1L
ERO1LB
ERP29
ERP44
ERRFI1
ERVK13-1
ERVMER34-1
ESAM
ESCO1
ESCO2
ESD
ESF1
ESPL1
ESPN
ESR1
ESR2
ESRP1
ESRP2
ESRRA
ESRRG
ESX1
ESYT2
ESYT3
ETAA1
ETF1
ETFA
ETFB
ETFDH
ETHE1
ETNK1
ETNK2
ETNPPL
ETS1
ETS2
ETV2
ETV3
ETV4
ETV5
ETV6
ETV7
EVA1A
EVA1B
EVA1C
EVC
EVC2
EVI5L
EVX1
EVX1-AS
EVX2
EWSR1
EXD1
EXD2
EXD3
EXO1
EXO5
EXOC1
EXOC2
EXOC3
EXOC3L2
EXOC5
EXOC6
EXOC6B
EXOC7
EXOC8
EXOG
EXOSC1
EXOSC10
EXOSC2
EXOSC3
EXOSC4
EXOSC5
EXOSC6
EXOSC7
EXOSC8
EXOSC9
EXPH5
EXT1
EXT2
EXTL2
EXTL3
EYA1
EYA2
EYA3
EYA4
EZH1
EZH2
EZR
EZR-AS1
F11-AS1
F11R
F2R
F2RL1
F3
F7
F8
F8A1
F8A2
F8A3
FA2H
FAAH
FABP5
FABP5P3
FADD
FADS1
FADS2
FADS3
FADS6
FAF1
FAF2
FAH
FAHD1
FAHD2A
FAHD2B
FAHD2CP
FAIM
FAIM2
FAM102A
FAM102B
FAM103A1
FAM104A
FAM104B
FAM105A
FAM107A
FAM107B
FAM109A
FAM109B
FAM110A
FAM110B
FAM110C
FAM111A
FAM111B
FAM114A1
FAM114A2
FAM115A
FAM115C
FAM117A
FAM117B
FAM118A
FAM118B
FAM120A
FAM120AOS
FAM120B
FAM120C
FAM122A
FAM122B
FAM122C
FAM124A
FAM126A
FAM126B
FAM127A
FAM127B
FAM127C
FAM129A
FAM129B
FAM131A
FAM131B
FAM131C
FAM132A
FAM132B
FAM133A
FAM133B
FAM133DP
FAM134A
FAM134B
FAM134C
FAM135A
FAM135B
FAM136A
FAM13B
FAM13C
FAM149A
FAM150A
FAM150B
FAM151B
FAM153C
FAM154A
FAM154B
FAM155A
FAM155B
FAM156A
FAM156B
FAM159A
FAM159B
FAM160A1
FAM160A2
FAM160B1
FAM160B2
FAM161A
FAM161B
FAM162A
FAM162B
FAM163A
FAM167A
FAM168A
FAM168B
FAM169A
FAM171A1
FAM171A2
FAM171B
FAM172A
FAM173A
FAM173B
FAM174A
FAM174B
FAM175A
FAM175B
FAM177A1
FAM178A
FAM178B
FAM181B
FAM182B
FAM183A
FAM184A
FAM184B
FAM185A
FAM189A1
FAM189A2
FAM189B
FAM192A
FAM193B
FAM195A
FAM195B
FAM196A
FAM198A
FAM199X
FAM19A2
FAM19A4
FAM19A5
FAM200A
FAM200B
FAM201A
FAM204A
FAM206A
FAM207A
FAM208A
FAM208B
FAM20A
FAM20B
FAM20C
FAM210A
FAM210B
FAM212A
FAM212B
FAM212B-AS1
FAM213A
FAM213B
FAM214A
FAM216A
FAM217A
FAM217B
FAM218A
FAM219A
FAM219B
FAM21A
FAM21C
FAM21EP
FAM220A
FAM221A
FAM221B
FAM222A
FAM222B
FAM225A
FAM225B
FAM227A
FAM227B
FAM228A
FAM228B
FAM229A
FAM229B
FAM231D
FAM24B
FAM24B-CUZD1
FAM26F
FAM27B
FAM27C
FAM32A
FAM35A
FAM3A
FAM3C
FAM41C
FAM43A
FAM43B
FAM45A
FAM45B
FAM46A
FAM46B
FAM46C
FAM47A
FAM47C
FAM47E
FAM47E-STBD1
FAM49A
FAM49B
FAM50A
FAM50B
FAM53A
FAM53B
FAM53C
FAM57A
FAM58A
FAM60A
FAM63A
FAM63B
FAM64A
FAM65A
FAM65B
FAM69A
FAM69B
FAM69C
FAM71E1
FAM72A
FAM72B
FAM72C
FAM72D
FAM73B
FAM76A
FAM76B
FAM78A
FAM78B
FAM81A
FAM83B
FAM83C-AS1
FAM83D
FAM83F
FAM83G
FAM83H
FAM83H-AS1
FAM84A
FAM84B
FAM86A
FAM86B1
FAM86B2
FAM86B3P
FAM86C1
FAM86C2P
FAM86DP
FAM86EP
FAM86FP
FAM86HP
FAM86JP
FAM89A
FAM89B
FAM8A1
FAM91A1
FAM92A1
FAM96A
FAM96B
FAM98A
FAM98B
FAM98C
FAN1
FANCA
FANCB
FANCC
FANCD2
FANCE
FANCF
FANCG
FANCI
FANCL
FANCM
FANK1
FAR1
FAR2
FAR2P2
FARP1
FARP2
FARS2
FARSA
FARSB
FAS
FAS-AS1
FASN
FASTK
FASTKD2
FASTKD3
FASTKD5
FAT1
FAT4
FAU
FAXC
FBF1
FBL
FBLIM1
FBLL1
FBLN1
FBLN2
FBLN5
FBLN7
FBN1
FBN2
FBN3
FBP1
FBRSL1
FBXL12
FBXL13
FBXL14
FBXL15
FBXL16
FBXL17
FBXL18
FBXL19
FBXL19-AS1
FBXL2
FBXL20
FBXL21
FBXL3
FBXL4
FBXL5
FBXL6
FBXL7
FBXL8
FBXO10
FBXO11
FBXO15
FBXO17
FBXO18
FBXO2
FBXO21
FBXO22
FBXO24
FBXO25
FBXO27
FBXO3
FBXO3-AS1
FBXO30
FBXO31
FBXO32
FBXO33
FBXO34
FBXO36
FBXO38
FBXO39
FBXO4
FBXO41
FBXO42
FBXO43
FBXO44
FBXO45
FBXO46
FBXO48
FBXO5
FBXO6
FBXO7
FBXO8
FBXO9
FBXW11
FBXW2
FBXW4
FBXW4P1
FBXW5
FBXW7
FBXW8
FBXW9
FCHO1
FCHO2
FCHSD1
FCHSD2
FDFT1
FDPS
FDX1
FDXACB1
FDXR
FECH
FEM1A
FEM1B
FEM1C
FEN1
FENDRR
FER
FERD3L
FERMT1
FERMT2
FEV
FEZ1
FEZ2
FEZF1
FEZF1-AS1
FEZF2
FFAR4
FGD1
FGD5-AS1
FGD5P1
FGD6
FGF11
FGF12
FGF13
FGF13-AS1
FGF14
FGF14-AS2
FGF14-IT1
FGF18
FGF19
FGF2
FGF20
FGF22
FGF3
FGF4
FGF5
FGF8
FGF9
FGFBP3
FGFR1
FGFR1OP
FGFR1OP2
FGFR2
FGFR3
FGFR4
FGFRL1
FGGY
FGR
FH
FHAD1
FHIT
FHL1
FHL2
FHL3
FHOD1
FHOD3
FIBCD1
FIBP
FICD
FIG4
FIGLA
FIGN
FIGNL1
FILIP1L
FIP1L1
FITM2
FIZ1
FJX1
FKBP10
FKBP14
FKBP15
FKBP1A
FKBP1A-SDCBP2
FKBP1B
FKBP2
FKBP3
FKBP4
FKBP5
FKBP6
FKBP7
FKBP8
FKBP9
FKBPL
FKRP
FKTN
FLCN
FLI1
FLII
FLJ10038
FLJ13224
FLJ16779
FLJ20021
FLJ21408
FLJ22184
FLJ26850
FLJ27354
FLJ30679
FLJ31104
FLJ31306
FLJ31356
FLJ32255
FLJ35934
FLJ36000
FLJ37035
FLJ37453
FLJ38576
FLJ42351
FLJ43315
FLJ44313
FLJ44511
FLJ46906
FLNA
FLNB
FLNC
FLOT1
FLOT2
FLRT2
FLT1
FLT3
FLT4
FLVCR1
FLVCR1-AS1
FLVCR2
FLYWCH1
FLYWCH2
FMN2
FMNL1
FMNL2
FMNL3
FMR1
FN1
FN3K
FN3KRP
FNBP1
FNBP1L
FNBP4
FNDC1
FNDC3A
FNDC3B
FNDC4
FNDC5
FNDC8
FNIP1
FNIP2
FNTA
FNTB
FOCAD
FOCAD-AS1
FOLH1
FOPNL
FOS
FOSB
FOSL1
FOSL2
FOXA1
FOXA2
FOXA3
FOXB1
FOXB2
FOXC1
FOXC2
FOXC2-AS1
FOXCUT
FOXD1
FOXD2
FOXD2-AS1
FOXD3
FOXD3-AS1
FOXD4
FOXD4L1
FOXD4L3
FOXD4L4
FOXD4L5
FOXD4L6
FOXE1
FOXE3
FOXF1
FOXF2
FOXG1
FOXG1-AS1
FOXH1
FOXI2
FOXI3
FOXJ1
FOXJ2
FOXJ3
FOXK1
FOXK2
FOXL1
FOXL2
FOXL2NB
FOXM1
FOXN2
FOXN3
FOXN3-AS1
FOXN4
FOXO1
FOXO3
FOXO3B
FOXO4
FOXO6
FOXP1
FOXP2
FOXP4
FOXQ1
FOXR1
FOXRED1
FOXRED2
FPGS
FPGT
FPGT-TNNI3K
FRA10AC1
FRAS1
FRAT1
FRAT2
FREM2
FREM3
FRG1
FRG1B
FRMD1
FRMD3
FRMD4B
FRMD5
FRMD6
FRMD6-AS1
FRMD8
FRMPD1
FRMPD4
FRRS1L
FRS2
FRS3
FRY
FRY-AS1
FRYL
FSCN1
FSCN2
FSD1
FSD1L
FSIP1
FSIP2
FST
FSTL1
FSTL3
FSTL4
FTCDNL1
FTH1
FTH1P18
FTH1P3
FTHL17
FTL
FTMT
FTO
FTSJ1
FTSJ2
FTSJ3
FTX
FUBP1
FUBP3
FUCA1
FUCA2
FUK
FUNDC2
FUNDC2P2
FURIN
FUS
FUT10
FUT11
FUT4
FUT8
FUT8-AS1
FUT9
FXN
FXR2
FYCO1
FYN
FYTTD1
FZD1
FZD10
FZD10-AS1
FZD2
FZD3
FZD4
FZD5
FZD6
FZD7
FZD8
FZD9
FZR1
G0S2
G2E3
G3BP1
G3BP2
G6PC3
G6PD
GAA
GAB1
GAB2
GAB3
GABARAP
GABARAPL1
GABARAPL2
GABBR1
GABBR2
GABPA
GABPB1
GABPB1-AS1
GABPB2
GABRA2
GABRA4
GABRA5
GABRB1
GABRB2
GABRB3
GABRD
GABRE
GABRG3
GABRR1
GACAT2
GAD1
GAD2
GADD45A
GADD45B
GADD45G
GADD45GIP1
GADL1
GAK
GAL
GALC
GALE
GALK1
GALNS
GALNT10
GALNT11
GALNT12
GALNT13
GALNT14
GALNT16
GALNT18
GALNT2
GALNT3
GALNT4
GALNT6
GALNT7
GALNT9
GALNTL6
GALR1
GALR2
GALR3
GAMT
GAN
GANAB
GANC
GAPDH
GAPDHS
GAPVD1
GAR1
GAREM
GAREML
GARS
GART
GAS1
GAS2L1
GAS2L3
GAS5
GAS6
GAS6-AS2
GAS7
GAS8
GATA2
GATA2-AS1
GATA3
GATA3-AS1
GATA4
GATA5
GATA6
GATA6-AS1
GATAD1
GATAD2A
GATAD2B
GATC
GATM
GATS
GATSL2
GATSL3
GBA
GBA2
GBAP1
GBAS
GBE1
GBF1
GBGT1
GBX1
GBX2
GCA
GCAT
GCC1
GCC2
GCDH
GCFC2
GCGR
GCH1
GCHFR
GCKR
GCLC
GCLM
GCM2
GCN1L1
GCNT1
GCNT3
GCOM1
GCSAML
GCSAML-AS1
GCSH
GDA
GDAP1
GDAP2
GDE1
GDF1
GDF10
GDF11
GDF6
GDF7
GDF9
GDI1
GDI2
GDNF
GDNF-AS1
GDPD1
GDPD5
GDPGP1
GEM
GEMIN2
GEMIN4
GEMIN5
GEMIN7
GEMIN8
GEMIN8P4
GEN1
GET4
GFER
GFI1
GFI1B
GFM1
GFM2
GFOD1
GFOD2
GFPT1
GFPT2
GFRA1
GFRA2
GFRA3
GGA1
GGA2
GGA3
GGACT
GGCT
GGCX
GGH
GGN
GGNBP2
GGPS1
GGT7
GGTA1P
GGTLC1
GGTLC2
GHITM
GHR
GHSR
GID4
GID8
GIGYF2
GIN1
GINM1
GINS1
GINS2
GINS3
GINS4
GIPC1
GIPC2
GIPC3
GIT1
GIT2
GJA3
GJB2
GJB3
GJB6
GJC1
GJD2
GJD3
GK
GK5
GKAP1
GLA
GLB1
GLB1L
GLB1L2
GLB1L3
GLCCI1
GLCE
GLDC
GLDN
GLE1
GLG1
GLI3
GLI4
GLIDR
GLIPR1L2
GLIPR2
GLIS3
GLMN
GLO1
GLOD4
GLRA1
GLRA3
GLRB
GLRX2
GLRX3
GLRX5
GLS
GLS2
GLT1D1
GLT8D1
GLTP
GLTPD2
GLTSCR1
GLTSCR2
GLUD1
GLUD1P3
GLUD1P7
GLUD2
GLUL
GLYCTK
GLYCTK-AS1
GLYR1
GM2A
GMCL1
GMDS
GMDS-AS1
GMEB1
GMEB2
GMFB
GMNC
GMNN
GMPPA
GMPPB
GMPR
GMPR2
GMPS
GNA11
GNA12
GNA13
GNA14
GNAI1
GNAI2
GNAI3
GNAL
GNAO1
GNAQ
GNAS
GNAZ
GNB1
GNB1L
GNB2
GNB2L1
GNB4
GNB5
GNE
GNG10
GNG12
GNG12-AS1
GNG3
GNG4
GNG5
GNG7
GNL1
GNL2
GNL3
GNL3L
GNMT
GNN
GNPAT
GNPDA1
GNPDA2
GNPNAT1
GNPTAB
GNPTG
GNRHR2
GNS
GOLGA1
GOLGA2
GOLGA2P10
GOLGA2P7
GOLGA3
GOLGA4
GOLGA5
GOLGA7
GOLGA7B
GOLGA8A
GOLGA8B
GOLIM4
GOLM1
GOLPH3
GOLT1B
GON4L
GOPC
GORASP1
GORASP2
GOSR2
GOT1
GOT2
GP1BB
GP5
GPAA1
GPALPP1
GPANK1
GPATCH1
GPATCH11
GPATCH2
GPATCH3
GPATCH4
GPATCH8
GPBP1
GPBP1L1
GPC1
GPC2
GPC3
GPC4
GPC5
GPC6
GPCPD1
GPD1L
GPD2
GPER1
GPHN
GPI
GPIHBP1
GPKOW
GPM6A
GPM6B
GPN2
GPN3
GPNMB
GPR101
GPR107
GPR108
GPR112
GPR113
GPR12
GPR123
GPR124
GPR125
GPR126
GPR135
GPR137
GPR137B
GPR137C
GPR139
GPR143
GPR146
GPR149
GPR150
GPR153
GPR155
GPR157
GPR158
GPR158-AS1
GPR160
GPR161
GPR176
GPR180
GPR25
GPR26
GPR27
GPR3
GPR37
GPR39
GPR45
GPR50
GPR6
GPR62
GPR63
GPR64
GPR68
GPR75
GPR75-ASB3
GPR78
GPR83
GPR88
GPR89A
GPR89B
GPR98
GPRASP1
GPRASP2
GPRC5B
GPRC5C
GPRIN1
GPRIN2
GPRIN3
GPS1
GPS2
GPSM1
GPSM2
GPSM3
GPT
GPT2
GPX1
GPX4
GPX7
GRAMD1A
GRAMD1C
GRAMD2
GRAMD3
GRASP
GRB10
GRB14
GRB2
GREB1L
GREM1
GREM2
GRHL1
GRHL2
GRHL3
GRHPR
GRIA2
GRIA4
GRID1
GRID2
GRID2IP
GRIK1
GRIK2
GRIK3
GRIK4
GRIN1
GRIN2A
GRIN2B
GRIN2C
GRIN3A
GRIN3B
GRINA
GRIPAP1
GRK4
GRK5
GRK6
GRM2
GRM4
GRM6
GRM7
GRM8
GRP
GRPEL1
GRPEL2
GRSF1
GRTP1
GRWD1
GS1-24F4.2
GSAP
GSC
GSC2
GSDMD
GSE1
GSG1L
GSG2
GSK3A
GSK3B
GSKIP
GSN
GSPT1
GSPT2
GSR
GSS
GSTCD
GSTM3
GSTM4
GSTO1
GSTO2
GSTP1
GSTT2
GSTT2B
GSTZ1
GSX1
GSX2
GTDC1
GTF2A1
GTF2A2
GTF2B
GTF2E1
GTF2E2
GTF2F1
GTF2F2
GTF2H1
GTF2H2
GTF2H2B
GTF2H2C
GTF2H2C_2
GTF2H3
GTF2H4
GTF2H5
GTF2I
GTF2IP1
GTF2IRD1
GTF2IRD1P1
GTF2IRD2
GTF2IRD2B
GTF3A
GTF3C1
GTF3C2
GTF3C3
GTF3C4
GTF3C5
GTF3C6
GTPBP1
GTPBP10
GTPBP2
GTPBP3
GTPBP4
GTPBP6
GTPBP8
GTSE1
GTSE1-AS1
GUCD1
GUCY1A2
GUCY1A3
GUCY1B3
GUCY2D
GUF1
GUK1
GULP1
GUSB
GUSBP1
GUSBP11
GUSBP2
GUSBP3
GUSBP4
GUSBP5
GXYLT1
GXYLT1P3
GXYLT2
GYG1
GYG2
GYG2P1
GYLTL1B
GYPC
GYS1
GZF1
H1F0
H1FNT
H1FX
H1FX-AS1
H2AFB1
H2AFB2
H2AFB3
H2AFJ
H2AFV
H2AFX
H2AFY
H2AFY2
H2AFZ
H3F3A
H3F3AP4
H3F3B
H3F3C
H6PD
HAAO
HABP4
HACE1
HACL1
HADH
HAGH
HAGHL
HAGLR
HAGLROS
HAND1
HAND2
HAND2-AS1
HAP1
HAPLN1
HAR1A
HAR1B
HARBI1
HARS
HARS2
HAS2
HAS2-AS1
HAS3
HAT1
HAUS1
HAUS2
HAUS3
HAUS4
HAUS5
HAUS6
HAUS7
HAUS8
HAX1
HBA1
HBA2
HBEGF
HBM
HBP1
HBQ1
HBS1L
HBZ
HCCS
HCFC1
HCFC1R1
HCFC2
HCG11
HCG14
HCG17
HCG18
HCG25
HCG27
HCG4
HCG4B
HCG9
HCK
HCN1
HCN2
HCN3
HCN4
HCRT
HCST
HDAC1
HDAC10
HDAC11
HDAC11-AS1
HDAC2
HDAC3
HDAC4
HDAC5
HDAC6
HDAC7
HDAC8
HDAC9
HDDC2
HDDC3
HDGF
HDGFL1
HDGFRP2
HDGFRP3
HDHD1
HDHD2
HDHD3
HDLBP
HDX
HEATR1
HEATR2
HEATR3
HEATR5A
HEATR5B
HEATR6
HEBP1
HEBP2
HECA
HECTD1
HECTD2
HECTD3
HECTD4
HECW1
HECW2
HEG1
HEIH
HELLS
HELQ
HELT
HELZ
HELZ2
HEMK1
HENMT1
HEPN1
HERC1
HERC2
HERC2P2
HERC2P3
HERC2P4
HERC3
HERC4
HERC5
HERC6
HERPUD1
HERPUD2
HES1
HES2
HES3
HES4
HES5
HES6
HES7
HEXA
HEXA-AS1
HEXB
HEXDC
HEXIM1
HEXIM2
HEY1
HEY2
HEYL
HFM1
HGC6.3
HGH1
HGS
HGSNAT
HHAT
HHEX
HHIP
HHIP-AS1
HHIPL1
HHLA3
HIAT1
HIATL1
HIATL2
HIBADH
HIBCH
HIC1
HIC2
HID1
HIF1A
HIF1A-AS1
HIF1AN
HIF3A
HIGD1A
HIGD2A
HIGD2B
HILPDA
HINFP
HINT1
HINT2
HINT3
HIP1
HIP1R
HIPK1
HIPK1-AS1
HIPK2
HIPK3
HIRA
HIRIP3
HIST1H1B
HIST1H1C
HIST1H1E
HIST1H2AB
HIST1H2AC
HIST1H2AD
HIST1H2AE
HIST1H2AG
HIST1H2AH
HIST1H2AI
HIST1H2AJ
HIST1H2AK
HIST1H2AL
HIST1H2AM
HIST1H2APS1
HIST1H2BC
HIST1H2BD
HIST1H2BE
HIST1H2BF
HIST1H2BG
HIST1H2BH
HIST1H2BI
HIST1H2BJ
HIST1H2BK
HIST1H2BL
HIST1H2BM
HIST1H2BN
HIST1H2BO
HIST1H3A
HIST1H3B
HIST1H3C
HIST1H3D
HIST1H3E
HIST1H3F
HIST1H3G
HIST1H3H
HIST1H3I
HIST1H3J
HIST1H4A
HIST1H4I
HIST1H4J
HIST1H4K
HIST1H4L
HIST2H2AA3
HIST2H2AA4
HIST2H2AB
HIST2H2AC
HIST2H2BA
HIST2H2BC
HIST2H2BE
HIST2H2BF
HIST2H3A
HIST2H3C
HIST2H3D
HIST2H4A
HIST2H4B
HIST3H2A
HIST3H2BB
HIST3H3
HIST4H4
HIVEP1
HIVEP2
HIVEP3
HJURP
HK1
HK2
HKR1
HLA-A
HLA-B
HLA-C
HLA-DPA1
HLA-DQB1
HLA-DQB2
HLA-E
HLA-F
HLA-G
HLA-H
HLA-J
HLA-L
HLCS
HLF
HLTF
HLTF-AS1
HLX
HLX-AS1
HM13
HMBOX1
HMBS
HMCES
HMCN1
HMCN2
HMG20A
HMG20B
HMGA1
HMGA2
HMGB1
HMGB2
HMGB3
HMGCL
HMGCR
HMGCS1
HMGN1
HMGN2
HMGN3
HMGN3-AS1
HMGN4
HMGXB3
HMGXB4
HMHA1
HMMR
HMOX1
HMOX2
HMX1
HMX2
HMX3
HN1
HN1L
HNF1B
HNRNPA0
HNRNPA1
HNRNPA1L2
HNRNPA1P10
HNRNPA2B1
HNRNPA3
HNRNPAB
HNRNPC
HNRNPD
HNRNPDL
HNRNPF
HNRNPH1
HNRNPH2
HNRNPH3
HNRNPK
HNRNPL
HNRNPLL
HNRNPM
HNRNPR
HNRNPU
HNRNPUL1
HNRNPUL2
HNRNPUL2-BSCL2
HOMER1
HOMER2
HOMER3
HOOK1
HOOK2
HOOK3
HOPX
HORMAD2
HORMAD2-AS1
HOTAIR
HOTAIRM1
HOTTIP
HOXA-AS3
HOXA1
HOXA10
HOXA10-AS
HOXA10-HOXA9
HOXA11
HOXA11-AS
HOXA13
HOXA2
HOXA4
HOXA5
HOXA6
HOXA7
HOXA9
HOXB-AS1
HOXB-AS3
HOXB2
HOXB4
HOXB5
HOXB6
HOXB7
HOXB8
HOXB9
HOXC-AS1
HOXC-AS3
HOXC10
HOXC11
HOXC12
HOXC13
HOXC13-AS
HOXC4
HOXC5
HOXC6
HOXC8
HOXC9
HOXD-AS2
HOXD1
HOXD10
HOXD11
HOXD12
HOXD13
HOXD3
HOXD4
HOXD8
HOXD9
HP1BP3
HPCAL1
HPCAL4
HPD
HPDL
HPGD
HPN-AS1
HPRT1
HPS1
HPS3
HPS4
HPS5
HPS6
HPSE
HPSE2
HR
HRAS
HRASLS
HRASLS5
HRH1
HRH2
HRH3
HRK
HS1BP3
HS2ST1
HS3ST1
HS3ST2
HS3ST3A1
HS3ST3B1
HS3ST4
HS3ST6
HS6ST1
HS6ST3
HSBP1
HSBP1L1
HSCB
HSD11B1L
HSD11B2
HSD17B10
HSD17B12
HSD17B14
HSD17B4
HSD17B7
HSD17B7P2
HSD52
HSDL1
HSDL2
HSF1
HSF2
HSF2BP
HSF4
HSF5
HSP90AA1
HSP90AB1
HSP90B1
HSPA12A
HSPA12B
HSPA13
HSPA14
HSPA1A
HSPA1B
HSPA1L
HSPA2
HSPA4
HSPA4L
HSPA5
HSPA6
HSPA7
HSPA8
HSPA9
HSPB1
HSPB11
HSPB6
HSPB9
HSPBAP1
HSPBP1
HSPD1
HSPE1
HSPE1-MOB4
HSPG2
HSPH1
HTATIP2
HTATSF1
HTR1A
HTR1B
HTR1E
HTR2C
HTR4
HTR5A
HTR5AOS
HTR6
HTR7
HTR7P1
HTRA1
HTRA2
HTRA3
HTRA4
HTT
HTT-AS
HUNK
HUS1
HUS1B
HUWE1
HVCN1
HYAL2
HYAL3
HYDIN
HYI
HYKK
HYLS1
HYMAI
HYOU1
HYPK
IAH1
IARS
IARS2
IBA57
IBA57-AS1
IBTK
ICA1
ICA1L
ICAM1
ICAM5
ICE1
ICE2
ICK
ICMT
ICOSLG
ICT1
ID1
ID2
ID2-AS1
ID3
ID4
IDE
IDH1
IDH1-AS1
IDH2
IDH3A
IDH3B
IDH3G
IDI1
IDNK
IDS
IDUA
IER2
IER3
IER3IP1
IER5
IER5L
IFFO1
IFFO2
IFI27L1
IFIH1
IFIT5
IFITM10
IFITM4P
IFNAR1
IFNAR2
IFNGR1
IFNGR2
IFNL4
IFNLR1
IFRD1
IFRD2
IFT122
IFT140
IFT172
IFT20
IFT22
IFT27
IFT43
IFT52
IFT57
IFT74
IFT74-AS1
IFT80
IFT81
IFT88
IGBP1
IGDCC3
IGDCC4
IGF1R
IGF2
IGF2-AS
IGF2BP1
IGF2BP2
IGF2BP3
IGF2R
IGFBP1
IGFBP2
IGFBP3
IGFBP4
IGFBP5
IGFBP7
IGFBP7-AS1
IGFBPL1
IGFLR1
IGHMBP2
IGSF11
IGSF21
IGSF3
IGSF8
IGSF9
IGSF9B
IHH
IK
IKBIP
IKBKAP
IKBKB
IKBKG
IKZF1
IKZF2
IKZF3
IKZF5
IL10RA
IL10RB
IL10RB-AS1
IL11
IL12A
IL12B
IL12RB2
IL13
IL13RA1
IL15
IL15RA
IL17D
IL17RA
IL17RB
IL17RC
IL17RD
IL18R1
IL1R1
IL1RAP
IL1RAPL2
IL20RA
IL27RA
IL4I1
IL4R
IL6R
IL6ST
IL7
ILDR1
ILDR2
ILF2
ILF3
ILF3-AS1
ILK
ILKAP
ILVBL
IMMP1L
IMMP2L
IMMT
IMP3
IMP4
IMPA1
IMPA2
IMPACT
IMPAD1
IMPDH1
IMPDH2
INA
INADL
INAFM1
INAFM2
INCA1
INCENP
INF2
ING1
ING2
ING3
ING4
ING5
INGX
INHA
INHBB
INIP
INO80
INO80B
INO80B-WBP1
INO80C
INO80D
INO80E
INPP1
INPP4A
INPP4B
INPP5A
INPP5B
INPP5E
INPP5F
INPP5K
INPPL1
INSIG1
INSIG2
INSL6
INSM1
INSM2
INSR
INSRR
INTS1
INTS10
INTS12
INTS2
INTS3
INTS4
INTS4L2
INTS5
INTS6
INTS6-AS1
INTS7
INTS8
INTS9
INVS
IP6K1
IPMK
IPO11
IPO13
IPO4
IPO5P1
IPO7
IPO8
IPO9
IPO9-AS1
IPP
IPPK
IQCA1
IQCB1
IQCC
IQCD
IQCE
IQCG
IQCH
IQCH-AS1
IQCK
IQGAP1
IQGAP2
IQSEC1
IQSEC2
IQSEC3
IQUB
IRAK1
IRAK1BP1
IRAK2
IRAK3
IRAK4
IREB2
IRF1
IRF2
IRF2BP1
IRF2BP2
IRF2BPL
IRF3
IRF4
IRF5
IRF6
IRF7
IRF8
IRGQ
IRS1
IRS2
IRS4
IRX1
IRX2
IRX3
IRX4
IRX5
IRX6
ISCA1
ISCA2
ISCU
ISG20L2
ISL1
ISL2
ISLR2
ISM1
ISM2
ISOC1
ISOC2
ISPD
IST1
ISY1
ISY1-RAB43
ISYNA1
ITCH
ITFG1
ITFG2
ITFG3
ITGA1
ITGA11
ITGA2
ITGA3
ITGA4
ITGA6
ITGA7
ITGA8
ITGA9
ITGA9-AS1
ITGAV
ITGB1
ITGB1BP1
ITGB3
ITGB3BP
ITGB4
ITGB5
ITGB8
ITGBL1
ITIH5
ITM2B
ITM2C
ITPA
ITPK1
ITPKA
ITPKB
ITPKC
ITPR1
ITPR2
ITPR3
ITPRIP
ITPRIPL1
ITPRIPL2
ITSN1
ITSN2
IVD
IVNS1ABP
IWS1
IZUMO4
JADE1
JADE2
JADE3
JAG1
JAG2
JAGN1
JAK1
JAK2
JAKMIP1
JAM2
JAM3
JARID2
JARID2-AS1
JAZF1
JAZF1-AS1
JDP2
JHDM1D-AS1
JKAMP
JMJD1C
JMJD1C-AS1
JMJD4
JMJD6
JMJD7
JMJD7-PLA2G4B
JMJD8
JMY
JOSD1
JOSD2
JPH1
JPH3
JPH4
JPX
JRK
JRKL
JSRP1
JTB
JUN
JUNB
JUND
JUP
KAAG1
KAL1
KALRN
KANK1
KANK2
KANK4
KANSL1
KANSL1-AS1
KANSL1L
KANSL2
KANSL3
KANTR
KARS
KAT2A
KAT2B
KAT5
KAT6A
KAT6B
KAT7
KAT8
KATNA1
KATNAL1
KATNAL2
KATNB1
KATNBL1
KAZALD1
KAZN
KBTBD11
KBTBD13
KBTBD2
KBTBD3
KBTBD4
KBTBD6
KBTBD7
KBTBD8
KCMF1
KCNA1
KCNA2
KCNA3
KCNA4
KCNA5
KCNA6
KCNA7
KCNAB2
KCNAB3
KCNB1
KCNB2
KCNC1
KCNC2
KCNC3
KCNC4
KCNC4-AS1
KCND2
KCND3
KCNE1
KCNE1L
KCNF1
KCNG1
KCNG2
KCNG3
KCNH1
KCNH2
KCNH3
KCNH4
KCNH5
KCNH6
KCNH8
KCNIP1
KCNIP2-AS1
KCNIP3
KCNIP4
KCNJ10
KCNJ11
KCNJ12
KCNJ2
KCNJ2-AS1
KCNJ3
KCNJ4
KCNJ5
KCNJ6
KCNK1
KCNK10
KCNK12
KCNK13
KCNK15
KCNK17
KCNK2
KCNK3
KCNK4
KCNK5
KCNK6
KCNK9
KCNMA1
KCNMB3
KCNMB4
KCNN1
KCNN2
KCNQ1
KCNQ1DN
KCNQ1OT1
KCNQ2
KCNQ3
KCNQ4
KCNQ5
KCNS2
KCNS3
KCNT1
KCNV1
KCNV2
KCTD1
KCTD10
KCTD11
KCTD12
KCTD13
KCTD15
KCTD17
KCTD18
KCTD19
KCTD2
KCTD20
KCTD21
KCTD21-AS1
KCTD3
KCTD5
KCTD6
KCTD7
KCTD8
KCTD9
KDELC1
KDELC2
KDELR2
KDELR3
KDF1
KDM1A
KDM1B
KDM2A
KDM2B
KDM3A
KDM3B
KDM4A
KDM4A-AS1
KDM4B
KDM4C
KDM4D
KDM5A
KDM5B
KDM5C
KDM6A
KDM7A
KDM8
KDR
KDSR
KEAP1
KGFLP1
KGFLP2
KHDC1
KHDC1L
KHDRBS1
KHDRBS2
KHDRBS3
KHK
KHNYN
KHSRP
KIAA0020
KIAA0040
KIAA0100
KIAA0101
KIAA0141
KIAA0195
KIAA0196
KIAA0226
KIAA0226L
KIAA0232
KIAA0247
KIAA0319
KIAA0319L
KIAA0355
KIAA0368
KIAA0391
KIAA0430
KIAA0513
KIAA0556
KIAA0586
KIAA0753
KIAA0754
KIAA0825
KIAA0895
KIAA0895L
KIAA0907
KIAA0922
KIAA0930
KIAA1024
KIAA1033
KIAA1045
KIAA1143
KIAA1147
KIAA1191
KIAA1211L
KIAA1217
KIAA1244
KIAA1257
KIAA1279
KIAA1324
KIAA1324L
KIAA1328
KIAA1377
KIAA1407
KIAA1429
KIAA1462
KIAA1467
KIAA1468
KIAA1522
KIAA1524
KIAA1549
KIAA1551
KIAA1586
KIAA1598
KIAA1614
KIAA1715
KIAA1731
KIAA1751
KIAA1755
KIAA1804
KIAA1841
KIAA1875
KIAA1919
KIAA1958
KIAA2013
KIAA2018
KIAA2022
KIAA2026
KIDINS220
KIF11
KIF12
KIF13A
KIF13B
KIF14
KIF15
KIF16B
KIF17
KIF18A
KIF18B
KIF19
KIF1A
KIF1B
KIF1C
KIF20A
KIF20B
KIF21A
KIF21B
KIF22
KIF23
KIF24
KIF26A
KIF26B
KIF27
KIF2A
KIF2C
KIF3A
KIF3B
KIF3C
KIF4A
KIF5B
KIF5C
KIF6
KIF7
KIF9
KIF9-AS1
KIFC1
KIFC2
KIFC3
KIN
KIRREL
KIRREL3
KIRREL3-AS3
KISS1R
KIT
KITLG
KIZ
KL
KLC1
KLC2
KLC3
KLC4
KLF1
KLF10
KLF11
KLF12
KLF13
KLF14
KLF15
KLF16
KLF2
KLF3
KLF3-AS1
KLF4
KLF5
KLF6
KLF7
KLF9
KLHDC1
KLHDC10
KLHDC2
KLHDC3
KLHDC4
KLHDC7A
KLHDC7B
KLHDC8B
KLHDC9
KLHL1
KLHL10
KLHL11
KLHL12
KLHL13
KLHL14
KLHL15
KLHL17
KLHL18
KLHL2
KLHL21
KLHL22
KLHL23
KLHL24
KLHL25
KLHL26
KLHL29
KLHL32
KLHL34
KLHL35
KLHL36
KLHL40
KLHL42
KLHL5
KLHL7
KLHL7-AS1
KLHL8
KLHL9
KLK10
KLLN
KLRG2
KMT2A
KMT2B
KMT2C
KMT2E
KMT2E-AS1
KNDC1
KNG1
KNOP1
KNSTRN
KNTC1
KPNA1
KPNA2
KPNA3
KPNA4
KPNA5
KPNB1
KPTN
KRAS
KRBA1
KRBOX4
KRCC1
KREMEN1
KREMEN2
KRI1
KRIT1
KRT18
KRT18P55
KRT19
KRT7
KRT72
KRT8
KRT81
KRT86
KRTAP5-AS1
KRTCAP2
KRTCAP3
KSR2
KTI12
KTN1
KTN1-AS1
KXD1
KY
L1CAM
L1TD1
L2HGDH
L3HYPDH
L3MBTL1
L3MBTL2
L3MBTL3
L3MBTL4
LACC1
LACE1
LACTB
LACTB2
LAD1
LAG3
LAGE3
LAMA1
LAMA3
LAMA4
LAMA5
LAMB1
LAMC1
LAMC3
LAMP1
LAMP2
LAMP3
LAMP5
LAMP5-AS1
LAMTOR1
LAMTOR2
LAMTOR3
LAMTOR5
LAMTOR5-AS1
LANCL1
LANCL2
LANCL3
LAP3
LAPTM4A
LAPTM4B
LARGE
LARP1B
LARP4
LARP4B
LARP6
LARP7
LARS2
LAS1L
LASP1
LATS1
LATS2
LAYN
LBH
LBR
LBX1
LBX1-AS1
LBX2
LBX2-AS1
LCA5
LCA5L
LCK
LCLAT1
LCMT1
LCMT1-AS1
LCMT2
LCOR
LCORL
LDB1
LDHA
LDHAL6A
LDLR
LDLRAD3
LDLRAD4
LDLRAP1
LDOC1
LDOC1L
LECT1
LEF1
LEF1-AS1
LEFTY1
LEFTY2
LEKR1
LEMD2
LEMD3
LENG1
LENG8
LENG9
LEO1
LEP
LEPR
LEPRE1
LEPREL1
LEPREL2
LEPREL4
LEPROT
LEPROTL1
LETM1
LETM2
LETMD1
LFNG
LGALS3
LGALS8
LGALS8-AS1
LGALSL
LGI2
LGI3
LGMN
LGR4
LGR5
LGR6
LHB
LHFP
LHFPL2
LHFPL3
LHFPL4
LHPP
LHX1
LHX2
LHX3
LHX4
LHX5
LHX6
LHX8
LHX9
LIAS
LIF
LIFR
LIFR-AS1
LIG1
LIG3
LIG4
LIMA1
LIMCH1
LIMD1
LIMD1-AS1
LIMD2
LIMK1
LIMK2
LIMS1
LIMS2
LIN28A
LIN54
LIN7A
LIN7B
LIN7C
LIN9
LINC-PINT
LINC00028
LINC00086
LINC00087
LINC00092
LINC00094
LINC00115
LINC00167
LINC00200
LINC00221
LINC00226
LINC00235
LINC00240
LINC00261
LINC00265
LINC00266-3
LINC00271
LINC00273
LINC00324
LINC00337
LINC00354
LINC00403
LINC00421
LINC00441
LINC00461
LINC00466
LINC00467
LINC00471
LINC00472
LINC00473
LINC00475
LINC00476
LINC00491
LINC00493
LINC00511
LINC00526
LINC00535
LINC00552
LINC00554
LINC00568
LINC00574
LINC00577
LINC00599
LINC00602
LINC00605
LINC00612
LINC00620
LINC00623
LINC00629
LINC00637
LINC00643
LINC00649
LINC00657
LINC00662
LINC00664
LINC00665
LINC00667
LINC00673
LINC00674
LINC00682
LINC00689
LINC00693
LINC00701
LINC00842
LINC00847
LINC00857
LINC00866
LINC00869
LINC00879
LINC00881
LINC00882
LINC00883
LINC00884
LINC00886
LINC00888
LINC00893
LINC00894
LINC00895
LINC00899
LINC00900
LINC00908
LINC00909
LINC00910
LINC00921
LINC00923
LINC00925
LINC00933
LINC00936
LINC00937
LINC00938
LINC00941
LINC00957
LINC00959
LINC00960
LINC00963
LINC00982
LINC00987
LINC01003
LINC01018
LINC01019
LINC01023
LINC01024
LINC01057
LINC01058
LINC01081
LINC01089
LINC01096
LINC01106
LINC01115
LINC01116
LINC01123
LINC01124
LINC01126
LINC01128
LINC01134
LINC01135
LINC01136
LINC01137
LINC01138
LINC01140
LINC01144
LINC01158
LINC01159
LINC01163
LINC01166
LINC01168
LINC01184
LINC01185
LINC01191
LINC01197
LINC01210
LINC01220
LINC01227
LINC01231
LINC01232
LINC01248
LINC01276
LINC01285
LINC01288
LINC01305
LINC01311
LINC01314
LINC01315
LINC01341
LINC01347
LINC01351
LINC01356
LINC01359
LINC01391
LINC01398
LINC01410
LINC01424
LINC01431
LINC01461
LINC01465
LINC01481
LINC01503
LINC01509
LINC01521
LINC01530
LINGO1
LINGO2
LINGO3
LINS
LIPE-AS1
LIPG
LIPT1
LIPT2
LITAF
LKAAEAR1
LLGL1
LLGL2
LLPH
LLPH-AS1
LMAN1
LMAN2
LMAN2L
LMBR1
LMBR1L
LMBRD2
LMCD1
LMCD1-AS1
LMF1
LMF1-AS1
LMF2
LMLN
LMNA
LMNB1
LMNB2
LMNTD2
LMO1
LMO2
LMO4
LMO7-AS1
LMTK2
LMTK3
LMX1A
LMX1B
LNP1
LNPEP
LNX2
LOC100093631
LOC100101148
LOC100126784
LOC100128006
LOC100128127
LOC100128164
LOC100128398
LOC100128568
LOC100129175
LOC100129203
LOC100129361
LOC100129434
LOC100129518
LOC100129520
LOC100129620
LOC100129697
LOC100129973
LOC100130370
LOC100130451
LOC100130476
LOC100130587
LOC100130691
LOC100130849
LOC100130872
LOC100130950
LOC100130987
LOC100130992
LOC100131315
LOC100131564
LOC100131655
LOC100131691
LOC100132057
LOC100132077
LOC100132111
LOC100132215
LOC100132352
LOC100132356
LOC100132529
LOC100132831
LOC100132891
LOC100133091
LOC100133315
LOC100133669
LOC100133985
LOC100134317
LOC100134368
LOC100147773
LOC100192426
LOC100240735
LOC100268168
LOC100270746
LOC100272217
LOC100286922
LOC100287015
LOC100287042
LOC100287592
LOC100287704
LOC100287834
LOC100287944
LOC100288069
LOC100288152
LOC100288162
LOC100288181
LOC100288570
LOC100288748
LOC100288798
LOC100288842
LOC100288846
LOC100288866
LOC100288911
LOC100288966
LOC100288974
LOC100289092
LOC100289230
LOC100289333
LOC100289361
LOC100289495
LOC100289511
LOC100289561
LOC100289656
LOC100294145
LOC100294362
LOC100379224
LOC100420587
LOC100499194
LOC100499484
LOC100499484-C9ORF174
LOC100499489
LOC100505549
LOC100505666
LOC100505915
LOC100505920
LOC100505921
LOC100505938
LOC100505942
LOC100506022
LOC100506023
LOC100506082
LOC100506083
LOC100506100
LOC100506125
LOC100506127
LOC100506207
LOC100506325
LOC100506368
LOC100506469
LOC100506476
LOC100506639
LOC100506674
LOC100506746
LOC100506747
LOC100506804
LOC100506834
LOC100506985
LOC100506990
LOC100507053
LOC100507073
LOC100507144
LOC100507217
LOC100507283
LOC100507291
LOC100507316
LOC100507334
LOC100507373
LOC100507412
LOC100507419
LOC100507437
LOC100507462
LOC100507468
LOC100507501
LOC100507506
LOC100507530
LOC100507557
LOC100507564
LOC100507634
LOC100507642
LOC100630918
LOC100630923
LOC100631378
LOC100652758
LOC100996251
LOC100996255
LOC100996263
LOC100996325
LOC100996342
LOC100996348
LOC100996385
LOC100996437
LOC100996447
LOC100996579
LOC100996654
LOC100996693
LOC101054525
LOC101059948
LOC101060091
LOC101060524
LOC101060553
LOC101559451
LOC101593348
LOC101926889
LOC101926895
LOC101926898
LOC101926911
LOC101926913
LOC101926933
LOC101926935
LOC101926941
LOC101927021
LOC101927027
LOC101927045
LOC101927051
LOC101927067
LOC101927100
LOC101927102
LOC101927124
LOC101927151
LOC101927196
LOC101927204
LOC101927211
LOC101927221
LOC101927243
LOC101927248
LOC101927267
LOC101927318
LOC101927322
LOC101927391
LOC101927415
LOC101927418
LOC101927437
LOC101927468
LOC101927478
LOC101927497
LOC101927502
LOC101927550
LOC101927583
LOC101927599
LOC101927620
LOC101927621
LOC101927666
LOC101927667
LOC101927720
LOC101927740
LOC101927746
LOC101927755
LOC101927762
LOC101927768
LOC101927795
LOC101927811
LOC101927814
LOC101927815
LOC101927870
LOC101927881
LOC101927919
LOC101928002
LOC101928012
LOC101928053
LOC101928063
LOC101928068
LOC101928069
LOC101928075
LOC101928103
LOC101928134
LOC101928174
LOC101928203
LOC101928222
LOC101928248
LOC101928295
LOC101928323
LOC101928335
LOC101928358
LOC101928370
LOC101928386
LOC101928388
LOC101928414
LOC101928416
LOC101928436
LOC101928438
LOC101928489
LOC101928517
LOC101928530
LOC101928571
LOC101928580
LOC101928597
LOC101928661
LOC101928674
LOC101928736
LOC101928737
LOC101928739
LOC101928782
LOC101928784
LOC101928794
LOC101928796
LOC101928837
LOC101928847
LOC101928891
LOC101929034
LOC101929057
LOC101929059
LOC101929066
LOC101929073
LOC101929076
LOC101929089
LOC101929099
LOC101929122
LOC101929140
LOC101929154
LOC101929224
LOC101929229
LOC101929231
LOC101929234
LOC101929284
LOC101929295
LOC101929340
LOC101929384
LOC101929415
LOC101929431
LOC101929524
LOC101929607
LOC101929633
LOC101929655
LOC101929657
LOC101929696
LOC101929709
LOC101929715
LOC101929767
LOC101929897
LOC102031319
LOC102288414
LOC102467073
LOC102467146
LOC102467147
LOC102546294
LOC102546298
LOC102577424
LOC102577426
LOC102606465
LOC102723320
LOC102723354
LOC102723373
LOC102723376
LOC102723385
LOC102723582
LOC102723701
LOC102723709
LOC102723729
LOC102723809
LOC102723824
LOC102723927
LOC102724000
LOC102724034
LOC102724058
LOC102724105
LOC102724153
LOC102724224
LOC102724246
LOC102724301
LOC102724508
LOC102724558
LOC102724596
LOC102724601
LOC102724623
LOC102724631
LOC102724691
LOC102724699
LOC103091866
LOC103171574
LOC113230
LOC143666
LOC145783
LOC146880
LOC148413
LOC148696
LOC148709
LOC149684
LOC150776
LOC151174
LOC153684
LOC154761
LOC155060
LOC158960
LOC200726
LOC202181
LOC220729
LOC256880
LOC257396
LOC283045
LOC283214
LOC283683
LOC283692
LOC283731
LOC283788
LOC283856
LOC283922
LOC284023
LOC284080
LOC284395
LOC284412
LOC284648
LOC284798
LOC285074
LOC285484
LOC285626
LOC285696
LOC286059
LOC286189
LOC286190
LOC339166
LOC339529
LOC339874
LOC339975
LOC344967
LOC374443
LOC375196
LOC388242
LOC388692
LOC388780
LOC389247
LOC389332
LOC389641
LOC389705
LOC389765
LOC389895
LOC389906
LOC391322
LOC392232
LOC392364
LOC399815
LOC400684
LOC400706
LOC400927
LOC401010
LOC401052
LOC401127
LOC401242
LOC401312
LOC401585
LOC403323
LOC407835
LOC414300
LOC439933
LOC439994
LOC440028
LOC440040
LOC440311
LOC440434
LOC440461
LOC440600
LOC440700
LOC440895
LOC440982
LOC441155
LOC441242
LOC441601
LOC493754
LOC494141
LOC51145
LOC541473
LOC553103
LOC554223
LOC613038
LOC641367
LOC641746
LOC642236
LOC642361
LOC642366
LOC642846
LOC642852
LOC643072
LOC643201
LOC643339
LOC643355
LOC643387
LOC643542
LOC643770
LOC643923
LOC644172
LOC644189
LOC644554
LOC644656
LOC644919
LOC644961
LOC645166
LOC645513
LOC646626
LOC646719
LOC646762
LOC646862
LOC646903
LOC647323
LOC648987
LOC652276
LOC653160
LOC653602
LOC654342
LOC654841
LOC727751
LOC728323
LOC728392
LOC728485
LOC728554
LOC728613
LOC728730
LOC728739
LOC728743
LOC728752
LOC729296
LOC729506
LOC729609
LOC729683
LOC729732
LOC729911
LOC729970
LOC730101
LOC730102
LOC730183
LOC730202
LOC731157
LOC81691
LOC93622
LOH12CR1
LOH12CR2
LONP1
LONP2
LONRF1
LONRF2
LONRF3
LOR
LOX
LOXL1
LOXL1-AS1
LOXL2
LOXL3
LOXL4
LPAR1
LPAR2
LPAR3
LPCAT1
LPCAT2
LPCAT3
LPCAT4
LPGAT1
LPHN1
LPHN2
LPIN1
LPIN2
LPL
LPP
LPP-AS2
LPPR1
LPPR2
LPPR3
LPPR5
LPXN
LRAT
LRBA
LRCH1
LRCH3
LRCH4
LRFN1
LRFN2
LRFN3
LRFN4
LRFN5
LRIF1
LRIG1
LRIG2
LRIG3
LRP10
LRP11
LRP12
LRP1B
LRP2
LRP3
LRP4
LRP4-AS1
LRP5
LRP6
LRP8
LRPAP1
LRPPRC
LRR1
LRRC1
LRRC10B
LRRC14
LRRC16A
LRRC16B
LRRC2
LRRC20
LRRC24
LRRC26
LRRC27
LRRC28
LRRC3
LRRC3-AS1
LRRC32
LRRC34
LRRC36
LRRC37A3
LRRC37A6P
LRRC38
LRRC3B
LRRC4
LRRC40
LRRC41
LRRC42
LRRC43
LRRC45
LRRC46
LRRC47
LRRC48
LRRC49
LRRC4B
LRRC4C
LRRC55
LRRC56
LRRC57
LRRC58
LRRC59
LRRC6
LRRC61
LRRC63
LRRC71
LRRC72
LRRC73
LRRC75A
LRRC75A-AS1
LRRC75B
LRRC8A
LRRC8B
LRRC8C
LRRC8D
LRRC9
LRRCC1
LRRFIP1
LRRFIP2
LRRIQ3
LRRK1
LRRK2
LRRN1
LRRN2
LRRN4
LRRN4CL
LRRTM1
LRSAM1
LRTOMT
LRWD1
LSAMP-AS1
LSM1
LSM10
LSM11
LSM12
LSM14A
LSM14B
LSM2
LSM3
LSM4
LSM5
LSM6
LSM7
LSM8
LSP1P3
LSR
LSS
LTA4H
LTB
LTB4R
LTB4R2
LTBP1
LTBP2
LTBP3
LTBP4
LTC4S
LTK
LTN1
LTV1
LUC7L
LUC7L2
LUC7L3
LURAP1L
LUZP1
LUZP2
LUZP6
LY6E
LY6G5C
LY6H
LY6K
LY75
LY75-CD302
LYAR
LYN
LYNX1
LYPD1
LYPD4
LYPD5
LYPD6
LYPD6B
LYPLA1
LYPLA2
LYPLAL1
LYPLAL1-AS1
LYRM1
LYRM2
LYRM4
LYRM5
LYRM7
LYRM9
LYSMD2
LYSMD3
LYSMD4
LYST
LZIC
LZTFL1
LZTR1
LZTS2
LZTS3
M1AP
M6PR
MAATS1
MAB21L1
MAB21L2
MACROD1
MACROD2
MAD1L1
MAD2L1
MAD2L1BP
MAD2L2
MADCAM1
MADD
MAEA
MAEL
MAF
MAF1
MAFA
MAFB
MAFF
MAFG
MAFG-AS1
MAFK
MAGEF1
MAGI1
MAGI2
MAGI2-AS3
MAGI3
MAGIX
MAGOH
MAGOHB
MAGT1
MAK16
MAL
MAL2
MALAT1
MALL
MALSU1
MALT1
MAML1
MAML3
MAMLD1
MAMSTR
MAN1A1
MAN1A2
MAN1B1
MAN1B1-AS1
MAN1C1
MAN2A1
MAN2A2
MAN2C1
MANBA
MANBAL
MANEA
MANEA-AS1
MANEAL
MANF
MANSC1
MAOA
MAOB
MAP10
MAP1B
MAP1LC3A
MAP1LC3B
MAP1S
MAP2
MAP2K1
MAP2K2
MAP2K3
MAP2K4
MAP2K4P1
MAP2K5
MAP2K7
MAP3K1
MAP3K10
MAP3K11
MAP3K12
MAP3K13
MAP3K14
MAP3K14-AS1
MAP3K15
MAP3K3
MAP3K4
MAP3K5
MAP3K6
MAP3K7
MAP3K8
MAP3K9
MAP4
MAP4K1
MAP4K2
MAP4K3
MAP4K4
MAP4K5
MAP6
MAP6D1
MAP7
MAP7D1
MAP7D2
MAP7D3
MAP9
MAPK1
MAPK11
MAPK12
MAPK13
MAPK14
MAPK15
MAPK1IP1L
MAPK3
MAPK4
MAPK6
MAPK7
MAPK8
MAPK8IP1
MAPK8IP2
MAPK8IP3
MAPK9
MAPKAP1
MAPKAPK2
MAPKAPK3
MAPKAPK5
MAPKAPK5-AS1
MAPKBP1
MAPRE1
MAPRE2
MAPRE3
MAPT
MAPT-AS1
MAPT-IT1
MARC1
MARC2
MARCH1
MARCH10
MARCH11
MARCH2
MARCH3
MARCH4
MARCH5
MARCH6
MARCH7
MARCH8
MARCH9
MARCKS
MARCKSL1
MARK1
MARK2
MARK3
MARK4
MARS
MARS2
MARVELD1
MARVELD2
MARVELD3
MAST1
MAST2
MAST4
MASTL
MAT2A
MAT2B
MATK
MATN1-AS1
MATN2
MATN3
MATR3
MAU2
MAVS
MAX
MAZ
MB21D1
MB21D2
MBD1
MBD2
MBD3
MBD4
MBD5
MBD6
MBLAC1
MBLAC2
MBNL1
MBNL1-AS1
MBNL3
MBOAT1
MBOAT2
MBOAT7
MBP
MBTD1
MBTPS1
MBTPS2
MC3R
MC5R
MCAM
MCAT
MCC
MCCC1
MCCC2
MCEE
MCF2L
MCF2L-AS1
MCF2L2
MCFD2
MCHR2
MCHR2-AS1
MCIDAS
MCL1
MCM10
MCM2
MCM3
MCM3AP
MCM3AP-AS1
MCM4
MCM5
MCM6
MCM7
MCM8
MCM8-AS1
MCM9
MCMBP
MCMDC2
MCOLN1
MCOLN2
MCOLN3
MCPH1
MCRS1
MCTP1
MCTS2P
MCU
MCUR1
MDC1
MDFI
MDFIC
MDGA1
MDGA2
MDH1
MDH1B
MDK
MDM1
MDM2
MDM4
MDN1
MDS2
ME1
ME2
ME3
MEA1
MEAF6
MECOM
MECP2
MECR
MED1
MED10
MED11
MED12
MED12L
MED13
MED13L
MED14
MED14OS
MED15
MED15P9
MED16
MED17
MED19
MED20
MED21
MED22
MED23
MED25
MED26
MED27
MED28
MED29
MED30
MED31
MED4
MED6
MED7
MED8
MED9
MEDAG
MEF2A
MEF2BNB
MEF2BNB-MEF2B
MEF2C
MEF2C-AS1
MEF2D
MEG3
MEGF10
MEGF11
MEGF6
MEGF8
MEGF9
MEI1
MEIG1
MEIOB
MEIS1
MEIS1-AS3
MEIS2
MEIS3
MEIS3P1
MELK
MEMO1
MEN1
MEOX2
MEOX2-AS1
MEPCE
MERTK
MESDC1
MESDC2
MESP1
MESP2
MEST
MESTIT1
MET
METAP1
METAP1D
METAP2
METRN
METRNL
METTL1
METTL10
METTL12
METTL13
METTL14
METTL15
METTL16
METTL18
METTL20
METTL21A
METTL21B
METTL22
METTL23
METTL24
METTL25
METTL2A
METTL2B
METTL4
METTL5
METTL6
METTL8
METTL9
MEX3A
MEX3B
MEX3C
MEX3D
MFAP2
MFAP3
MFAP3L
MFF
MFGE8
MFHAS1
MFI2
MFI2-AS1
MFN1
MFN2
MFSD1
MFSD10
MFSD11
MFSD12
MFSD2A
MFSD2B
MFSD3
MFSD4
MFSD6
MFSD7
MFSD8
MGA
MGARP
MGAT1
MGAT2
MGAT3
MGAT4A
MGAT4B
MGAT4D
MGAT5B
MGC12916
MGC16275
MGC2889
MGC34796
MGC39584
MGC45800
MGC57346
MGC72080
MGLL
MGME1
MGMT
MGRN1
MGST3
MIA3
MIAT
MIB1
MIB2
MICA
MICAL1
MICAL2
MICAL3
MICALL1
MICALL2
MICB
MICU2
MICU3
MID1
MID1IP1-AS1
MID2
MIDN
MIEF2
MIEN1
MIER1
MIER2
MIER3
MIF
MIF4GD
MIIP
MINA
MINK1
MINOS1
MINOS1-NBL1
MINPP1
MIOS
MIPEP
MIPEPP3
MIPOL1
MIR106A
MIR10A
MIR10B
MIR1181
MIR1184-1
MIR1184-2
MIR1184-3
MIR1199
MIR1204
MIR1225
MIR1227
MIR1229
MIR1237
MIR124-1
MIR124-2
MIR124-2HG
MIR124-3
MIR1244-1
MIR1244-2
MIR1244-3
MIR1247
MIR1253
MIR1258
MIR127
MIR1281
MIR1282
MIR129-2
MIR1292
MIR1307
MIR130B
MIR132
MIR136
MIR137
MIR1469
MIR1470
MIR148A
MIR152
MIR153-1
MIR1538
MIR1539
MIR155HG
MIR17
MIR17HG
MIR18A
MIR18B
MIR1908
MIR191
MIR1914
MIR1915
MIR193A
MIR193B
MIR196A1
MIR196B
MIR19A
MIR203A
MIR203B
MIR210
MIR210HG
MIR212
MIR219A1
MIR219A2
MIR219B
MIR2276
MIR2277
MIR22HG
MIR23B
MIR2682
MIR2861
MIR301B
MIR3124
MIR3131
MIR3143
MIR3147
MIR3150A
MIR3150B
MIR3153
MIR3175
MIR3176
MIR3177
MIR3178
MIR3180-1
MIR3180-2
MIR3180-3
MIR3180-4
MIR3180-5
MIR3184
MIR3185
MIR3187
MIR3188
MIR3189
MIR3190
MIR3191
MIR3193
MIR3197
MIR3199-1
MIR3199-2
MIR31HG
MIR320A
MIR339
MIR33B
MIR345
MIR346
MIR34B
MIR34C
MIR3610
MIR3613
MIR3615
MIR3621
MIR3648-1
MIR3650
MIR3651
MIR3652
MIR3655
MIR3656
MIR3661
MIR3663
MIR3663HG
MIR3665
MIR3675
MIR3677
MIR3678
MIR3684
MIR3687-1
MIR369
MIR371A
MIR371B
MIR372
MIR373
MIR375
MIR378D2
MIR3912
MIR3913-1
MIR3913-2
MIR3917
MIR3928
MIR3939
MIR3944
MIR3960
MIR409
MIR410
MIR412
MIR423
MIR424
MIR425
MIR4258
MIR4277
MIR4281
MIR431
MIR4311
MIR432
MIR4321
MIR4322
MIR433
MIR4426
MIR4434
MIR4442
MIR4444-1
MIR4444-2
MIR4449
MIR4453
MIR4458HG
MIR4466
MIR4469
MIR4470
MIR4479
MIR4482
MIR4488
MIR4489
MIR4492
MIR4497
MIR449C
MIR4500HG
MIR4505
MIR4515
MIR4519
MIR4520-1
MIR4520-2
MIR4521
MIR4522
MIR4523
MIR4530
MIR4632
MIR4634
MIR4635
MIR4638
MIR4651
MIR4655
MIR4658
MIR4664
MIR4665
MIR4674
MIR4674HG
MIR4678
MIR4682
MIR4683
MIR4687
MIR4692
MIR4707
MIR4727
MIR4733
MIR4734
MIR4737
MIR4738
MIR4740
MIR4741
MIR4745
MIR4750
MIR4754
MIR4757
MIR4767
MIR4781
MIR4783
MIR4784
MIR4785
MIR4787
MIR4792
MIR4795
MIR4801
MIR484
MIR4999
MIR5001
MIR503
MIR503HG
MIR5090
MIR5091
MIR5188
MIR5189
MIR541
MIR548AO
MIR5580
MIR5588
MIR564
MIR5680
MIR5691
MIR5696
MIR5698
MIR5699
MIR5703
MIR572
MIR574
MIR5787
MIR596
MIR6080
MIR6084
MIR6089
MIR6090
MIR611
MIR6125
MIR615
MIR618
MIR632
MIR636
MIR638
MIR639
MIR647
MIR6508
MIR6514
MIR6515
MIR6516
MIR656
MIR658
MIR659
MIR663A
MIR663AHG
MIR663B
MIR6717
MIR6720
MIR6726
MIR6733
MIR6737
MIR6741
MIR6743
MIR6748
MIR6763
MIR6776
MIR6777
MIR6781
MIR6787
MIR6789
MIR6790
MIR6791
MIR6795
MIR6805
MIR6808
MIR6815
MIR6821
MIR6824
MIR6831
MIR6833
MIR6834
MIR6836
MIR6841
MIR6847
MIR6850
MIR6853
MIR6864
MIR6869
MIR6872
MIR6873
MIR6880
MIR6891
MIR6892
MIR7108
MIR7111
MIR7114
MIR718
MIR760
MIR762
MIR7703
MIR7845
MIR7846
MIR8069-1
MIR8072
MIR8078
MIR8085
MIR9-1
MIR9-3
MIR92B
MIR933
MIR935
MIR939
MIRLET7I
MIS12
MIS18A
MIS18BP1
MITD1
MITF
MIXL1
MKI67
MKKS
MKL1
MKL2
MKLN1
MKLN1-AS
MKNK1
MKNK2
MKRN1
MKRN2
MKS1
MKX
MKX-AS1
MLEC
MLF1
MLH1
MLH3
MLKL
MLLT1
MLLT10
MLLT11
MLLT3
MLLT4
MLLT4-AS1
MLLT6
MLNR
MLPH
MLST8
MLX
MLXIP
MLXIPL
MLYCD
MMAA
MMAB
MMACHC
MMADHC
MMD
MMD2
MME
MMGT1
MMP11
MMP14
MMP15
MMP16
MMP17
MMP2
MMP21
MMP23A
MMP23B
MMP24
MMP24-AS1
MMP25
MMP28
MMP9
MMS19
MMS22L
MN1
MND1
MNS1
MNT
MNX1
MNX1-AS1
MOAP1
MOB1A
MOB1B
MOB3A
MOB3B
MOB3C
MOB4
MOCOS
MOCS1
MOCS2
MOCS3
MOGAT1
MOGAT3
MOGS
MOK
MON1B
MON2
MORC1
MORC2
MORC2-AS1
MORC3
MORC4
MORF4L1
MORF4L2
MORF4L2-AS1
MORN1
MORN4
MORN5
MOS
MOSPD1
MOSPD2
MOSPD3
MOV10
MOV10L1
MOXD1
MPC1
MPC1L
MPC2
MPDU1
MPDZ
MPG
MPHOSPH10
MPHOSPH6
MPHOSPH8
MPHOSPH9
MPI
MPLKIP
MPND
MPO
MPP1
MPP3
MPP5
MPP6
MPPE1
MPPED1
MPPED2
MPRIP
MPST
MPV17L
MPV17L2
MPZL1
MRAP2
MRAS
MRC2
MRE11A
MREG
MRFAP1
MRFAP1L1
MRGBP
MRGPRE
MRGPRG
MRI1
MRM1
MROH1
MROH8
MRPL10
MRPL12
MRPL13
MRPL14
MRPL15
MRPL16
MRPL17
MRPL18
MRPL19
MRPL2
MRPL20
MRPL21
MRPL22
MRPL23
MRPL27
MRPL28
MRPL3
MRPL30
MRPL32
MRPL33
MRPL34
MRPL35
MRPL36
MRPL37
MRPL38
MRPL39
MRPL4
MRPL40
MRPL41
MRPL42
MRPL43
MRPL44
MRPL45
MRPL45P2
MRPL46
MRPL47
MRPL48
MRPL49
MRPL50
MRPL51
MRPL52
MRPL53
MRPL54
MRPL55
MRPL57
MRPL9
MRPS11
MRPS12
MRPS14
MRPS15
MRPS16
MRPS17
MRPS18A
MRPS18B
MRPS18C
MRPS2
MRPS21
MRPS22
MRPS24
MRPS25
MRPS26
MRPS27
MRPS28
MRPS30
MRPS31
MRPS31P5
MRPS33
MRPS34
MRPS35
MRPS36
MRPS5
MRPS6
MRPS7
MRPS9
MRRF
MRS2
MRTO4
MRVI1-AS1
MSANTD1
MSANTD2
MSANTD3
MSC
MSH2
MSH3
MSH5
MSH5-SAPCD1
MSH6
MSI1
MSI2
MSL1
MSL2
MSL3
MSL3P1
MSMO1
MSRA
MSRB1
MSRB2
MSRB3
MST1
MST1P2
MST1R
MSTO1
MSTO2P
MSX1
MSX2
MSX2P1
MT1A
MT1E
MT1JP
MT1L
MT1M
MT2A
MT3
MTA1
MTA2
MTA3
MTAP
MTBP
MTCH1
MTCH2
MTCP1
MTDH
MTERF1
MTERF2
MTERF3
MTERF4
MTF2
MTFMT
MTFP1
MTFR1
MTFR1L
MTFR2
MTG1
MTG2
MTHFD1
MTHFD1L
MTHFD2
MTHFD2L
MTHFR
MTHFS
MTHFSD
MTIF2
MTIF3
MTL5
MTM1
MTMR1
MTMR10
MTMR12
MTMR14
MTMR2
MTMR3
MTMR4
MTMR6
MTMR7
MTMR9
MTMR9LP
MTNR1A
MTNR1B
MTO1
MTPAP
MTPN
MTR
MTRF1L
MTRR
MTSS1
MTSS1L
MTTP
MTURN
MTUS1
MTX1
MTX2
MUC1
MUL1
MUM1
MUS81
MUT
MUTYH
MVB12A
MVB12B
MVD
MVK
MX1
MXD1
MXD4
MXI1
MXRA5
MXRA7
MYADM
MYB
MYBBP1A
MYBL1
MYBL2
MYC
MYCBP
MYCBP2
MYCBPAP
MYCL
MYCN
MYCNOS
MYD88
MYEF2
MYEOV2
MYF6
MYH10
MYH11
MYH14
MYH7B
MYH9
MYL12A
MYL12B
MYL6
MYLIP
MYLK
MYLK-AS1
MYO10
MYO15B
MYO18A
MYO19
MYO1B
MYO1C
MYO1D
MYO1E
MYO3A
MYO5A
MYO5B
MYO5C
MYO6
MYO9A
MYO9B
MYOCD
MYOD1
MYPOP
MYRF
MYRIP
MYSM1
MYZAP
MZF1
MZT1
MZT2A
MZT2B
N4BP1
N4BP2
N4BP2L1
N4BP3
N6AMT1
N6AMT2
NAA10
NAA15
NAA16
NAA20
NAA25
NAA30
NAA35
NAA38
NAA40
NAA50
NAA60
NAAA
NAB1
NAB2
NABP1
NABP2
NACA
NACAD
NACC1
NACC2
NADK
NADK2
NADSYN1
NAE1
NAF1
NAGA
NAGK
NAGLU
NAGPA
NAGPA-AS1
NAGS
NAIF1
NALCN
NAMPT
NANOS1
NANP
NANS
NAP1L1
NAP1L2
NAP1L3
NAP1L4
NAP1L5
NAPA
NAPA-AS1
NAPB
NAPEPLD
NAPG
NAPRT
NARF
NARFL
NARR
NARS
NARS2
NASP
NAT10
NAT14
NAT16
NAT6
NAT8L
NAT9
NATD1
NAV1
NAV2
NBEA
NBEAL1
NBEAL2
NBEAP1
NBL1
NBN
NBPF1
NBPF11
NBPF12
NBPF15
NBPF25P
NBPF3
NBR1
NBR2
NCALD
NCAM1
NCAM2
NCAN
NCAPD2
NCAPD3
NCAPG
NCAPG2
NCAPH
NCAPH2
NCBP1
NCBP2
NCBP2-AS2
NCCRP1
NCDN
NCEH1
NCK1
NCK1-AS1
NCK2
NCKAP1
NCKIPSD
NCL
NCLN
NCOA2
NCOA3
NCOA4
NCOA5
NCOA6
NCOA7
NCOR1
NCOR2
NCR3LG1
NCS1
NCSTN
NDC1
NDC80
NDE1
NDEL1
NDFIP1
NDFIP2
NDFIP2-AS1
NDN
NDNF
NDNL2
NDOR1
NDRG1
NDRG2
NDRG3
NDRG4
NDST2
NDST3
NDUFA1
NDUFA10
NDUFA11
NDUFA12
NDUFA13
NDUFA2
NDUFA3
NDUFA4
NDUFA4L2
NDUFA5
NDUFA6
NDUFA6-AS1
NDUFA7
NDUFA8
NDUFAB1
NDUFAF1
NDUFAF2
NDUFAF3
NDUFAF4
NDUFAF5
NDUFAF6
NDUFAF7
NDUFB1
NDUFB10
NDUFB11
NDUFB2
NDUFB2-AS1
NDUFB3
NDUFB4
NDUFB5
NDUFB6
NDUFB8
NDUFB9
NDUFC1
NDUFC2
NDUFC2-KCTD14
NDUFS1
NDUFS2
NDUFS3
NDUFS5
NDUFS6
NDUFS7
NDUFS8
NDUFV1
NDUFV2
NDUFV2-AS1
NDUFV3
NEAT1
NEBL
NEBL-AS1
NECAB1
NECAB2
NECAB3
NECAP1
NECAP2
NEDD1
NEDD4
NEDD4L
NEDD8
NEDD8-MDP1
NEFH
NEFL
NEFM
NEGR1
NEIL1
NEIL2
NEIL3
NEK1
NEK11
NEK3
NEK4
NEK5
NEK6
NEK7
NEK8
NEK9
NELFA
NELFB
NELFCD
NELFE
NELL1
NELL2
NEMF
NENF
NEO1
NES
NET1
NETO1
NETO2
NEU1
NEURL1
NEURL1B
NEURL2
NEURL4
NEUROD1
NEUROD2
NEUROG1
NEUROG2
NEUROG3
NEXN-AS1
NF1
NF2
NFASC
NFAT5
NFATC1
NFATC2
NFATC2IP
NFATC3
NFATC4
NFE2L1
NFE2L2
NFE2L3
NFIA
NFIB
NFIC
NFIL3
NFIX
NFKB1
NFKB2
NFKBIA
NFKBIB
NFKBID
NFKBIE
NFKBIZ
NFRKB
NFS1
NFU1
NFX1
NFXL1
NFYA
NFYB
NFYC
NFYC-AS1
NGB
NGEF
NGF
NGFR
NGFRAP1
NGLY1
NGRN
NHEJ1
NHLH2
NHLRC1
NHLRC2
NHLRC3
NHP2
NHP2L1
NHS
NHSL2
NICN1
NID1
NID2
NIF3L1
NIFK
NIFK-AS1
NIM1K
NIN
NINJ1
NINJ2
NINL
NIP7
NIPA1
NIPA2
NIPAL1
NIPAL2
NIPBL
NIPSNAP1
NIPSNAP3A
NIPSNAP3B
NISCH
NIT1
NIT2
NKAIN1
NKAIN2
NKAIN3
NKAIN4
NKAP
NKAPL
NKD1
NKD2
NKIRAS1
NKIRAS2
NKRF
NKTR
NKX1-1
NKX1-2
NKX2-1
NKX2-1-AS1
NKX2-2
NKX2-4
NKX2-5
NKX2-6
NKX2-8
NKX3-1
NKX3-2
NKX6-1
NKX6-2
NKX6-3
NLE1
NLGN1
NLGN2
NLGN4X
NLGN4Y
NLK
NLN
NLRP14
NLRP6
NLRX1
NMB
NMBR
NMD3
NME1
NME1-NME2
NME2
NME3
NME4
NME6
NME7
NME9
NMI
NMNAT1
NMNAT2
NMNAT3
NMRAL1
NMRK1
NMT1
NMT2
NMU
NMUR1
NNAT
NNT
NNT-AS1
NOA1
NOB1
NOC2L
NOC3L
NOC4L
NOD1
NODAL
NOG
NOL10
NOL11
NOL12
NOL3
NOL4
NOL4L
NOL7
NOL8
NOL9
NOLC1
NOM1
NOMO1
NOMO2
NOMO3
NONO
NOP14
NOP14-AS1
NOP16
NOP2
NOP56
NOP58
NOP9
NOS1
NOS1AP
NOTCH1
NOTCH2
NOTCH2NL
NOTCH3
NOTO
NOTUM
NOVA1
NOVA2
NOX4
NOX5
NOXA1
NPAP1
NPAS1
NPAS2
NPAS3
NPAS4
NPAT
NPB
NPBWR1
NPC1
NPC2
NPDC1
NPEPL1
NPEPPS
NPHP1
NPHP3
NPHP3-ACAD11
NPHP3-AS1
NPHP4
NPHS2
NPIPB6
NPIPB9
NPL
NPLOC4
NPM1
NPM3
NPNT
NPPB
NPPC
NPR1
NPR2
NPR3
NPRL2
NPRL3
NPTN
NPTX1
NPTX2
NPTXR
NPW
NPY
NPY1R
NPY5R
NQO2
NR0B1
NR1D1
NR1D2
NR1H2
NR1H3
NR2C1
NR2C2
NR2C2AP
NR2E1
NR2F1
NR2F1-AS1
NR2F2
NR2F6
NR3C1
NR3C2
NR4A1
NR4A2
NR4A3
NR5A2
NR6A1
NRADDP
NRARP
NRAS
NRBF2
NRBP1
NRBP2
NRCAM
NRD1
NRDE2
NREP
NRF1
NRG1
NRG2
NRG3
NRIP1
NRIP3
NRK
NRN1
NRP1
NRP2
NRROS
NRSN1
NRSN2-AS1
NRXN1
NRXN2
NRXN3
NS3BP
NSA2
NSD1
NSDHL
NSF
NSFL1C
NSFP1
NSG1
NSL1
NSMAF
NSMCE1
NSMCE2
NSMCE4A
NSMF
NSRP1
NSUN2
NSUN3
NSUN4
NSUN5
NSUN5P1
NSUN5P2
NSUN6
NSUN7
NT5C
NT5C2
NT5C3A
NT5C3B
NT5DC1
NT5DC2
NT5DC3
NT5E
NT5M
NTAN1
NTF3
NTHL1
NTM
NTMT1
NTN1
NTN3
NTN4
NTNG1
NTNG2
NTPCR
NTRK1
NTRK2
NTRK3
NTSR1
NTSR2
NUAK1
NUAK2
NUB1
NUBP1
NUBP2
NUCB1
NUCB2
NUCKS1
NUDC
NUDCD1
NUDCD2
NUDCD3
NUDT1
NUDT10
NUDT11
NUDT14
NUDT15
NUDT16
NUDT16L1
NUDT16P1
NUDT17
NUDT18
NUDT19
NUDT2
NUDT21
NUDT22
NUDT3
NUDT4
NUDT4P1
NUDT4P2
NUDT5
NUDT6
NUDT7
NUDT8
NUDT9
NUDT9P1
NUF2
NUFIP1
NUFIP2
NUMA1
NUMB
NUMBL
NUP107
NUP133
NUP153
NUP155
NUP160
NUP188
NUP210
NUP214
NUP35
NUP37
NUP43
NUP50
NUP50-AS1
NUP54
NUP62
NUP62CL
NUP85
NUP88
NUP93
NUP98
NUPL1
NUPL2
NUPR1L
NUS1
NUSAP1
NUTF2
NUTM2A-AS1
NUTM2B-AS1
NVL
NWD2
NXF1
NXN
NXNL2
NXPE3
NXPH1
NXPH2
NXPH3
NXPH4
NXT1
NXT2
NYAP1
NYNRIN
OAF
OARD1
OAS3
OAT
OAZ1
OAZ2
OAZ3
OBFC1
OBSL1
OCA2
OCEL1
OCIAD1
OCLN
OCRL
ODC1
ODF2
ODF2L
ODF3B
OFD1
OGDH
OGDHL
OGFOD1
OGFOD2
OGFOD3
OGFR
OGFR-AS1
OGFRL1
OGFRP1
OGG1
OGT
OIP5
OIP5-AS1
OLA1
OLFM1
OLFM2
OLFML2A
OLFML2B
OLIG1
OLIG2
OLIG3
OMA1
ONECUT1
ONECUT2
ONECUT3
OOEP
OPA1
OPA3
OPCML
OPHN1
OPLAH
OPN3
OPRD1
OPRK1
OPRL1
OPTN
OR2AE1
OR2L13
OR7E47P
ORAI1
ORAI2
ORAOV1
ORC1
ORC2
ORC3
ORC4
ORC5
ORC6
ORMDL1
ORMDL3
OS9
OSBP
OSBP2
OSBPL10
OSBPL11
OSBPL1A
OSBPL2
OSBPL3
OSBPL5
OSBPL6
OSBPL8
OSBPL9
OSCAR
OSCP1
OSER1
OSER1-AS1
OSGEP
OSGIN2
OSMR
OSMR-AS1
OSR1
OSR2
OST4
OSTC
OSTF1
OSTM1
OTOP1
OTOP2
OTOP3
OTP
OTUB2
OTUD1
OTUD3
OTUD4
OTUD5
OTUD6A
OTUD6B
OTUD6B-AS1
OTUD7B
OTULIN
OTX1
OTX2
OVCA2
OVCH1-AS1
OVOL1
OVOL2
OXA1L
OXCT1
OXCT1-AS1
OXCT2
OXLD1
OXNAD1
OXR1
OXSM
OXSR1
OXT
OXTR
P2RX2
P2RX4
P2RX5
P2RX5-TAX1BP3
P2RX6
P2RX6P
P2RY1
P2RY2
P4HA1
P4HA2
P4HA3
P4HB
P4HTM
PA2G4
PAAF1
PABPC1
PABPC1L
PABPC1L2A
PABPC1L2B
PABPC1L2B-AS1
PABPC1P2
PABPC3
PABPC4
PABPC4L
PABPC5
PABPC5-AS1
PABPN1
PACERR
PACRG
PACRGL
PACS1
PACS2
PACSIN1
PACSIN2
PACSIN3
PADI2
PAF1
PAFAH1B1
PAFAH1B2
PAFAH1B3
PAG1
PAGR1
PAICS
PAIP1
PAIP2
PAIP2B
PAK1
PAK1IP1
PAK2
PAK4
PAK6
PALB2
PALD1
PALLD
PALM
PALM2
PALM2-AKAP2
PALM3
PAM
PAM16
PAN2
PAN3
PAN3-AS1
PANK1
PANK2
PANK3
PANK4
PANO
PANX1
PANX2
PAOX
PAPD4
PAPD5
PAPD7
PAPLN
PAPOLA
PAPOLB
PAPOLG
PAPPA
PAPSS1
PAPSS2
PAQR3
PAQR4
PAQR5
PAQR8
PAQR9
PAQR9-AS1
PARD3
PARD3-AS1
PARD3B
PARD6A
PARD6B
PARD6G
PARD6G-AS1
PARG
PARGP1
PARK2
PARK7
PARL
PARM1
PARN
PARP1
PARP11
PARP12
PARP14
PARP15
PARP16
PARP2
PARP3
PARP4
PARP6
PARP8
PARPBP
PARS2
PARVA
PARVB
PASK
PATL1
PATZ1
PAUPAR
PAWR
PAX1
PAX2
PAX3
PAX5
PAX6
PAX7
PAX8
PAX8-AS1
PAX9
PAXBP1
PAXBP1-AS1
PAXIP1
PAXIP1-AS1
PBK
PBLD
PBRM1
PBX3
PBX4
PC
PCAT6
PCBD1
PCBD2
PCBP1
PCBP1-AS1
PCBP2
PCBP4
PCCA
PCCB
PCDH1
PCDH10
PCDH11Y
PCDH17
PCDH19
PCDH7
PCDH8
PCDH9
PCDHA1
PCDHA10
PCDHA11
PCDHA12
PCDHA13
PCDHA2
PCDHA3
PCDHA4
PCDHA5
PCDHA6
PCDHA7
PCDHA8
PCDHA9
PCDHAC1
PCDHAC2
PCDHB10
PCDHB11
PCDHB12
PCDHB13
PCDHB15
PCDHB16
PCDHB17
PCDHB18
PCDHB19P
PCDHB2
PCDHB4
PCDHB5
PCDHB6
PCDHB7
PCDHB8
PCDHB9
PCDHGA1
PCDHGA11
PCDHGA12
PCDHGA3
PCDHGA5
PCDHGA6
PCDHGA7
PCDHGA8
PCDHGA9
PCDHGB1
PCDHGB2
PCDHGB3
PCDHGB4
PCDHGB5
PCDHGB6
PCDHGB7
PCDHGB8P
PCDHGC3
PCDHGC4
PCED1A
PCED1B
PCF11
PCGF1
PCGF2
PCGF3
PCGF5
PCGF6
PCID2
PCIF1
PCK2
PCLO
PCM1
PCMT1
PCMTD1
PCMTD2
PCNA
PCNA-AS1
PCNP
PCNT
PCNX
PCNXL2
PCNXL3
PCNXL4
PCOLCE-AS1
PCOLCE2
PCP4L1
PCSK1N
PCSK2
PCSK4
PCSK5
PCSK6
PCSK7
PCSK9
PCYOX1
PCYOX1L
PCYT1A
PCYT2
PDAP1
PDCD10
PDCD11
PDCD2
PDCD2L
PDCD4
PDCD4-AS1
PDCD5
PDCD6
PDCD6IP
PDCD6IPP2
PDCD7
PDCL
PDCL3
PDDC1
PDE10A
PDE12
PDE1C
PDE2A
PDE3A
PDE3B
PDE4A
PDE4B
PDE4C
PDE4D
PDE4DIP
PDE5A
PDE6D
PDE7A
PDE8A
PDE8B
PDE9A
PDF
PDGFA
PDGFB
PDGFC
PDGFD
PDGFRA
PDGFRL
PDHA1
PDHA2
PDHB
PDHX
PDIA3
PDIA3P1
PDIA4
PDIA5
PDIA6
PDIK1L
PDK1
PDK2
PDK3
PDK4
PDLIM1
PDLIM2
PDLIM3
PDLIM4
PDLIM5
PDLIM7
PDP1
PDP2
PDPK1
PDPN
PDPR
PDRG1
PDS5A
PDS5B
PDSS1
PDSS2
PDX1
PDX1-AS1
PDXDC1
PDXDC2P
PDXK
PDXP
PDZD11
PDZD4
PDZD8
PDZK1P2
PDZRN3
PDZRN3-AS1
PDZRN4
PEA15
PEAK1
PEAR1
PEBP1
PECR
PEF1
PEG10
PELI1
PELI2
PELI3
PELO
PELP1
PEMT
PENK
PEPD
PER2
PER3
PERP
PES1
PET100
PET117
PEX1
PEX10
PEX11A
PEX11B
PEX11G
PEX12
PEX16
PEX2
PEX26
PEX3
PEX5L
PEX6
PEX7
PFAS
PFDN2
PFDN4
PFDN5
PFDN6
PFKFB1
PFKFB2
PFKFB3
PFKL
PFKM
PFKP
PFN1
PFN2
PFN3
PFN4
PGAM1
PGAM5
PGAP1
PGAP2
PGAP3
PGBD1
PGBD2
PGBD4
PGBD5
PGD
PGF
PGGT1B
PGK1
PGLS
PGM1
PGM2
PGM2L1
PGM3
PGM5
PGM5-AS1
PGM5P2
PGM5P3-AS1
PGM5P4-AS1
PGP
PGPEP1
PGR
PGRMC1
PGRMC2
PGS1
PHACTR2
PHACTR3
PHACTR4
PHAX
PHB2
PHC1
PHC2
PHC3
PHF1
PHF10
PHF11
PHF12
PHF13
PHF14
PHF19
PHF2
PHF20
PHF20L1
PHF21A
PHF21B
PHF23
PHF3
PHF5A
PHF6
PHF7
PHF8
PHGDH
PHIP
PHKA1
PHKA2
PHKB
PHKG2
PHLDA1
PHLDA2
PHLDA3
PHLDB1
PHLDB2
PHLDB3
PHLPP1
PHLPP2
PHOSPHO1
PHOSPHO2
PHOSPHO2-KLHL23
PHOX2A
PHOX2B
PHPT1
PHRF1
PHTF1
PHTF2
PHYH
PHYHD1
PHYHIPL
PHYKPL
PI4K2A
PI4K2B
PI4KA
PI4KAP2
PIANP
PIAS1
PIAS2
PIAS3
PIAS4
PIBF1
PICALM
PICK1
PID1
PIDD1
PIEZO1
PIEZO2
PIF1
PIGA
PIGB
PIGF
PIGG
PIGH
PIGK
PIGL
PIGM
PIGN
PIGO
PIGP
PIGQ
PIGS
PIGT
PIGU
PIGV
PIGW
PIGX
PIGY
PIGZ
PIH1D1
PIH1D3
PIK3AP1
PIK3C3
PIK3CA
PIK3CD
PIK3IP1
PIK3R1
PIK3R2
PIK3R3
PIK3R4
PIK3R5
PIKFYVE
PIM1
PIM2
PIM3
PIN1
PINK1
PINLYP
PINX1
PIP4K2A
PIP4K2B
PIP4K2C
PIP5K1A
PIP5K1B
PIP5K1C
PIP5K1P1
PIP5KL1
PITHD1
PITPNA
PITPNA-AS1
PITPNB
PITPNC1
PITPNM1
PITPNM3
PITRM1
PITX1
PITX2
PITX3
PIWIL1
PJA1
PJA2
PKD1
PKD2
PKD2L2
PKDCC
PKDREJ
PKIA
PKIB
PKIG
PKM
PKMYT1
PKN1
PKN2
PKN2-AS1
PKN3
PKNOX1
PKNOX2
PKNOX2-AS1
PKP1
PKP2
PKP4
PLA2G12A
PLA2G15
PLA2G16
PLA2G4C
PLA2G6
PLA2G7
PLA2R1
PLAA
PLAC8
PLAC9
PLAG1
PLAGL1
PLAGL2
PLAU
PLAUR
PLBD1
PLBD1-AS1
PLBD2
PLCB1
PLCB3
PLCB4
PLCD1
PLCD3
PLCE1
PLCG1
PLCG1-AS1
PLCG2
PLCL1
PLCL2
PLCXD1
PLCXD2
PLCXD3
PLD1
PLD2
PLD3
PLD5
PLD6
PLEC
PLEK2
PLEKHA1
PLEKHA2
PLEKHA3
PLEKHA5
PLEKHA7
PLEKHA8
PLEKHA8P1
PLEKHB2
PLEKHD1
PLEKHF1
PLEKHF2
PLEKHG1
PLEKHG2
PLEKHG3
PLEKHG4
PLEKHG5
PLEKHG6
PLEKHH1
PLEKHH2
PLEKHH3
PLEKHJ1
PLEKHM1
PLEKHM1P
PLEKHM2
PLEKHM3
PLEKHN1
PLEKHO1
PLEKHO2
PLGRKT
PLIN2
PLK1
PLK2
PLK3
PLK4
PLK5
PLLP
PLOD2
PLOD3
PLP2
PLRG1
PLS1
PLS3
PLS3-AS1
PLSCR3
PLSCR4
PLXDC2
PLXNA1
PLXNA2
PLXNA3
PLXNA4
PLXNB1
PLXNB2
PLXNC1
PLXND1
PM20D2
PMAIP1
PMEPA1
PMF1
PMF1-BGLAP
PMM1
PMM2
PMP22
PMPCA
PMPCB
PMS1
PMS2
PMS2L2
PMS2P1
PMS2P3
PMS2P4
PMS2P5
PMVK
PNCK
PNKD
PNKP
PNLDC1
PNMA1
PNMA2
PNMA3
PNMA6A
PNMAL1
PNMAL2
PNMT
PNN
PNO1
PNPLA2
PNPLA3
PNPLA4
PNPLA5
PNPLA6
PNPLA7
PNPLA8
PNPO
PNPT1
PNRC1
PNRC2
POC1A
POC1B
POC1B-GALNT4
POC5
PODN
PODNL1
PODXL
PODXL2
POFUT1
POFUT2
POGK
POGLUT1
POGZ
POLA1
POLA2
POLB
POLD1
POLD2
POLD3
POLDIP2
POLDIP3
POLE
POLE2
POLE3
POLE4
POLG
POLG2
POLH
POLI
POLK
POLM
POLQ
POLR1A
POLR1B
POLR1C
POLR1D
POLR1E
POLR2A
POLR2B
POLR2C
POLR2D
POLR2E
POLR2F
POLR2H
POLR2I
POLR2J
POLR2J2
POLR2J3
POLR2J4
POLR2L
POLR2M
POLR3A
POLR3B
POLR3C
POLR3D
POLR3E
POLR3G
POLR3GL
POLR3H
POLR3K
POLRMT
POM121
POM121C
POM121L10P
POM121L1P
POM121L2
POM121L4P
POM121L8P
POMC
POMGNT1
POMGNT2
POMK
POMP
POMT1
POMT2
POMZP3
PON2
PON3
POP4
POP5
POP7
POPDC3
POR
PORCN
POT1
POT1-AS1
POTEB
POTEB2
POTEC
POTED
POTEE
POTEF
POTEG
POTEH
POTEI
POTEJ
POTEM
POU2F1
POU2F3
POU3F1
POU3F2
POU3F3
POU3F4
POU4F1
POU4F2
POU4F3
POU6F1
PP12613
PP7080
PPA1
PPA2
PPAN
PPAN-P2RY11
PPAP2A
PPAP2B
PPAP2C
PPAPDC1A
PPAPDC1B
PPAPDC2
PPARA
PPARD
PPARG
PPARGC1B
PPAT
PPCDC
PPCS
PPDPF
PPFIA1
PPFIA2
PPFIA3
PPFIBP2
PPHLN1
PPIA
PPIB
PPIC
PPID
PPIE
PPIEL
PPIF
PPIG
PPIH
PPIL1
PPIL2
PPIL3
PPIL4
PPIL6
PPIP5K1
PPIP5K2
PPL
PPM1A
PPM1B
PPM1D
PPM1E
PPM1F
PPM1G
PPM1H
PPM1J
PPM1K
PPM1L
PPM1M
PPM1N
PPME1
PPOX
PPP1CA
PPP1CB
PPP1CC
PPP1R10
PPP1R12A
PPP1R12B
PPP1R12C
PPP1R13B
PPP1R13L
PPP1R14A
PPP1R14B
PPP1R14C
PPP1R15A
PPP1R15B
PPP1R16B
PPP1R1A
PPP1R1B
PPP1R2
PPP1R21
PPP1R26
PPP1R27
PPP1R2P3
PPP1R2P9
PPP1R35
PPP1R36
PPP1R37
PPP1R3B
PPP1R3C
PPP1R3D
PPP1R3E
PPP1R3F
PPP1R3G
PPP1R42
PPP1R7
PPP1R8
PPP1R9A
PPP1R9B
PPP2CA
PPP2CB
PPP2R1A
PPP2R1B
PPP2R2A
PPP2R2B
PPP2R2C
PPP2R3A
PPP2R3B
PPP2R3C
PPP2R4
PPP2R5A
PPP2R5B
PPP2R5C
PPP2R5D
PPP2R5E
PPP3CA
PPP3CB
PPP3CC
PPP3R1
PPP4C
PPP4R1
PPP4R1-AS1
PPP4R1L
PPP4R2
PPP4R4
PPP5C
PPP5D1
PPP6C
PPP6R1
PPP6R2
PPP6R3
PPRC1
PPT1
PPT2
PPT2-EGFL8
PPTC7
PPWD1
PQBP1
PQLC1
PQLC2
PQLC3
PRAC1
PRAC2
PRADC1
PRAF2
PRC1
PRCC
PRCD
PRCP
PRDM1
PRDM10
PRDM11
PRDM12
PRDM13
PRDM14
PRDM15
PRDM16
PRDM2
PRDM4
PRDM5
PRDM6
PRDM8
PRDX1
PRDX2
PRDX4
PRDX5
PRDX6
PREB
PRELID1
PRELID2
PREP
PREPL
PREX1
PREX2
PRH1
PRH1-PRR4
PRICKLE1
PRICKLE3
PRICKLE4
PRIM1
PRIMA1
PRIMPOL
PRKAA1
PRKAA2
PRKAB1
PRKAB2
PRKACA
PRKACB
PRKACG
PRKAG1
PRKAG2
PRKAG2-AS1
PRKAR1A
PRKAR1B
PRKAR2A
PRKAR2A-AS1
PRKAR2B
PRKCA
PRKCB
PRKCD
PRKCDBP
PRKCE
PRKCH
PRKCI
PRKCQ
PRKCQ-AS1
PRKCSH
PRKCZ
PRKD1
PRKD2
PRKDC
PRKG1
PRKG1-AS1
PRKG2
PRKRA
PRKRIP1
PRKRIR
PRKX
PRKXP1
PRKY
PRLHR
PRLR
PRMT1
PRMT2
PRMT3
PRMT5
PRMT6
PRMT7
PRMT8
PRMT9
PRNP
PROB1
PROCA1
PRODH
PROK2
PROKR2
PROM1
PRORSD1P
PROS1
PROSC
PROSER1
PROSER2
PROSER2-AS1
PROSER3
PROX1
PRPF18
PRPF19
PRPF3
PRPF31
PRPF38A
PRPF38B
PRPF39
PRPF4
PRPF40A
PRPF40B
PRPF4B
PRPF6
PRPF8
PRPH
PRPS1
PRPS2
PRPSAP1
PRR11
PRR12
PRR13
PRR14
PRR14L
PRR15
PRR16
PRR18
PRR19
PRR21
PRR23A
PRR23B
PRR23C
PRR3
PRR35
PRR5
PRR5-ARHGAP8
PRR5L
PRR7
PRR7-AS1
PRRC1
PRRC2A
PRRC2C
PRRG1
PRRG3
PRRG4
PRRT2
PRRT3
PRRT3-AS1
PRRT4
PRRX2
PRSS12
PRSS21
PRSS23
PRSS27
PRSS30P
PRSS33
PRSS41
PRSS56
PRTFDC1
PRTG
PRUNE
PRUNE2
PSAT1
PSCA
PSD
PSD2
PSD3
PSEN1
PSEN2
PSENEN
PSIP1
PSKH1
PSKH2
PSMA1
PSMA2
PSMA3
PSMA4
PSMA5
PSMA7
PSMA8
PSMB1
PSMB10
PSMB2
PSMB3
PSMB4
PSMB6
PSMB9
PSMC1
PSMC3
PSMC3IP
PSMC4
PSMC5
PSMD1
PSMD10
PSMD11
PSMD12
PSMD13
PSMD14
PSMD2
PSMD3
PSMD4
PSMD5
PSMD5-AS1
PSMD6
PSMD7
PSMD8
PSMD9
PSME1
PSME3
PSME4
PSMF1
PSMG1
PSMG2
PSMG3
PSMG3-AS1
PSMG4
PSPC1
PSPH
PSRC1
PSTK
PSTPIP2
PTAR1
PTBP1
PTBP2
PTBP3
PTCD1
PTCD2
PTCD3
PTCH1
PTCH2
PTCHD1
PTCHD2
PTCHD4
PTDSS1
PTDSS2
PTEN
PTENP1
PTENP1-AS
PTF1A
PTGDR
PTGDS
PTGER1
PTGER2
PTGER3
PTGER4
PTGER4P2-CDK2AP2P2
PTGES2
PTGES2-AS1
PTGES3
PTGES3L
PTGES3L-AARSD1
PTGFR
PTGFRN
PTGIR
PTGR1
PTGR2
PTGS2
PTH1R
PTH2
PTH2R
PTHLH
PTK2
PTK2B
PTK7
PTMA
PTMS
PTOV1
PTOV1-AS1
PTP4A1
PTP4A2
PTPDC1
PTPLA
PTPLAD1
PTPLAD2
PTPLB
PTPMT1
PTPN1
PTPN11
PTPN12
PTPN13
PTPN14
PTPN18
PTPN2
PTPN21
PTPN23
PTPN3
PTPN4
PTPN5
PTPN9
PTPRA
PTPRB
PTPRD
PTPRD-AS1
PTPRD-AS2
PTPRE
PTPRF
PTPRG
PTPRG-AS1
PTPRJ
PTPRK
PTPRM
PTPRN
PTPRN2
PTPRO
PTPRS
PTPRT
PTPRU
PTPRZ1
PTRF
PTRH1
PTRH2
PTRHD1
PTS
PTTG1
PTTG1IP
PTX3
PUF60
PUM1
PUM2
PURA
PURB
PURG
PUS1
PUS3
PUS7
PUS7L
PUSL1
PVR
PVRL1
PVRL2
PVRL3
PVRL3-AS1
PWP1
PWP2
PWWP2A
PWWP2B
PXDC1
PXDN
PXK
PXMP2
PXMP4
PXN
PXN-AS1
PXT1
PXYLP1
PYCARD
PYCARDOS
PYCR1
PYCR2
PYCRL
PYDC1
PYGB
PYGL
PYGO1
PYGO2
PYROXD1
PYURF
PYY
PYY2
QARS
QDPR
QKI
QPCTL
QRFPR
QRICH1
QRICH2
QRSL1
QSER1
QSOX1
QSOX2
QTRTD1
R3HCC1
R3HCC1L
R3HDM1
R3HDM4
RAB10
RAB11A
RAB11B
RAB11B-AS1
RAB11FIP1
RAB11FIP2
RAB11FIP3
RAB11FIP4
RAB11FIP5
RAB12
RAB14
RAB15
RAB18
RAB1A
RAB1B
RAB20
RAB21
RAB22A
RAB23
RAB24
RAB26
RAB27A
RAB28
RAB29
RAB2A
RAB2B
RAB31
RAB32
RAB33A
RAB33B
RAB34
RAB35
RAB36
RAB37
RAB38
RAB39A
RAB39B
RAB3A
RAB3B
RAB3C
RAB3GAP1
RAB3GAP2
RAB3IL1
RAB3IP
RAB40B
RAB40C
RAB42
RAB43
RAB4A
RAB4B
RAB4B-EGLN2
RAB5A
RAB5C
RAB6A
RAB6B
RAB6C
RAB6C-AS1
RAB7A
RAB8A
RAB8B
RAB9A
RAB9B
RABAC1
RABEP1
RABEP2
RABEPK
RABGAP1
RABGAP1L
RABGEF1
RABGGTA
RABIF
RABL2A
RABL2B
RABL3
RABL6
RAC1
RAC3
RACGAP1
RAD1
RAD17
RAD18
RAD21
RAD21-AS1
RAD21L1
RAD23A
RAD23B
RAD50
RAD51
RAD51-AS1
RAD51AP1
RAD51B
RAD51C
RAD51D
RAD51L3-RFFL
RAD52
RAD54B
RAD54L
RAD9A
RAD9B
RADIL
RAE1
RAET1E-AS1
RAET1K
RAET1L
RAF1
RAI1
RAI14
RAI2
RALA
RALB
RALBP1
RALGAPA1
RALGAPA1P
RALGAPA2
RALGAPB
RALGDS
RALGPS1
RALGPS2
RALY
RALY-AS1
RALYL
RAMP1
RAMP2
RAMP2-AS1
RAN
RANBP1
RANBP10
RANBP17
RANBP2
RANBP3
RANBP6
RANBP9
RANGAP1
RANGRF
RAP1A
RAP1B
RAP1GAP
RAP1GDS1
RAP2A
RAP2B
RAP2C
RAP2C-AS1
RAPGEF4
RAPGEF4-AS1
RAPGEF5
RAPGEF6
RAPGEFL1
RAPH1
RARA
RARA-AS1
RARG
RARRES1
RARS2
RASA1
RASA2
RASA3
RASA4
RASA4B
RASA4CP
RASAL2
RASAL2-AS1
RASD1
RASD2
RASEF
RASGEF1A
RASGEF1B
RASGEF1C
RASGRF1
RASGRF2
RASGRF2-AS1
RASGRP1
RASGRP2
RASIP1
RASL10A
RASL11A
RASL11B
RASL12
RASSF1
RASSF1-AS1
RASSF10
RASSF2
RASSF3
RASSF4
RASSF5
RASSF7
RASSF8
RASSF8-AS1
RAVER1
RAVER2
RAX
RB1
RB1CC1
RBAK
RBAK-RBAKDN
RBBP4
RBBP6
RBBP7
RBBP8
RBCK1
RBFA
RBFOX1
RBFOX2
RBKS
RBL1
RBL2
RBM10
RBM11
RBM12
RBM12B
RBM12B-AS1
RBM14
RBM14-RBM4
RBM15
RBM15B
RBM17
RBM18
RBM19
RBM20
RBM22
RBM24
RBM25
RBM26
RBM26-AS1
RBM27
RBM28
RBM3
RBM33
RBM34
RBM38
RBM39
RBM4
RBM41
RBM42
RBM43
RBM44
RBM46
RBM47
RBM48
RBM4B
RBM5
RBM6
RBM7
RBM8A
RBMS1
RBMX
RBMX2
RBMXL1
RBMXL2
RBMXL3
RBMY1A1
RBMY1B
RBMY1D
RBMY1E
RBMY1F
RBMY1J
RBP1
RBP4
RBP7
RBPJ
RBPMS
RBPMS-AS1
RBPMS2
RBX1
RC3H2
RCAN1
RCAN2
RCAN3
RCAN3AS
RCBTB1
RCBTB2
RCC1
RCC2
RCCD1
RCE1
RCHY1
RCL1
RCN1
RCN2
RCN3
RCOR1
RCOR2
RCOR3
RCSD1
RDH10
RDH13
RDH14
RDX
REC8
RECK
RECQL
RECQL4
RECQL5
REEP1
REEP2
REEP3
REEP4
REEP5
REEP6
REL
RELA
RELB
RELL1
RELL2
RELN
RELT
REPIN1
REPS1
REPS2
RER1
RERE
REREP3
RERG
REST
RET
RETN
REV1
REV3L
REXO1
REXO1L2P
REXO2
REXO4
RFC1
RFC2
RFC3
RFC4
RFC5
RFESD
RFFL
RFK
RFNG
RFT1
RFTN1
RFWD2
RFWD3
RFX1
RFX2
RFX3
RFX4
RFX6
RFX7
RFX8
RFXANK
RFXAP
RGAG4
RGCC
RGL1
RGL2
RGMA
RGMB
RGMB-AS1
RGP1
RGPD2
RGPD3
RGPD4
RGPD4-AS1
RGPD5
RGPD6
RGPD8
RGS10
RGS11
RGS16
RGS17
RGS19
RGS2
RGS20
RGS22
RGS3
RGS5
RGS6
RGS7
RGS7BP
RGS9
RGS9BP
RHBDD1
RHBDD2
RHBDD3
RHBDF1
RHBDF2
RHBDL1
RHBDL3
RHCG
RHEB
RHEBL1
RHNO1
RHOA
RHOB
RHOBTB1
RHOBTB2
RHOBTB3
RHOD
RHOF
RHOG
RHOQ
RHOT1
RHOT2
RHOU
RHOV
RHPN1
RHPN1-AS1
RHPN2
RIBC1
RIBC2
RIC1
RIC3
RIC8A
RIC8B
RICTOR
RIF1
RILP
RILPL1
RILPL2
RIMBP3
RIMBP3B
RIMBP3C
RIMKLA
RIMKLB
RIMS1
RIMS2
RIMS4
RIN3
RING1
RIOK1
RIOK3
RIPK2
RIPK3
RIPK4
RIPPLY2
RIPPLY3
RITA1
RLF
RLIM
RMDN1
RMDN2
RMDN3
RMI1
RMI2
RMND1
RMND5A
RMND5B
RMRP
RNA45S5
RNA5-8S5
RNASE4
RNASEH1
RNASEH1-AS1
RNASEH2A
RNASEH2B
RNASEH2B-AS1
RNASEH2C
RNASET2
RND2
RND3
RNF10
RNF103
RNF103-CHMP3
RNF11
RNF111
RNF113A
RNF113B
RNF114
RNF115
RNF121
RNF122
RNF123
RNF125
RNF126
RNF126P1
RNF128
RNF13
RNF130
RNF135
RNF138
RNF138P1
RNF139
RNF139-AS1
RNF14
RNF141
RNF144A
RNF144A-AS1
RNF144B
RNF145
RNF146
RNF149
RNF150
RNF151
RNF152
RNF157
RNF157-AS1
RNF165
RNF166
RNF167
RNF168
RNF169
RNF170
RNF175
RNF180
RNF181
RNF182
RNF185
RNF187
RNF19A
RNF19B
RNF2
RNF20
RNF207
RNF208
RNF212
RNF213
RNF214
RNF215
RNF216
RNF216P1
RNF217
RNF217-AS1
RNF219
RNF220
RNF24
RNF26
RNF32
RNF34
RNF38
RNF39
RNF4
RNF40
RNF41
RNF44
RNF5
RNF5P1
RNF6
RNF7
RNF8
RNFT1
RNFT2
RNGTT
RNH1
RNLS
RNMT
RNMTL1
RNPC3
RNPEP
RNPEPL1
RNPS1
RNU12
RNU4ATAC
RNU6-2
RNU6-33P
RNU6-34P
RNU6-81P
RNU6ATAC
RNVU1-19
RNVU1-20
RNVU1-8
ROBO1
ROBO2
ROBO3
ROCK1
ROCK2
ROGDI
ROM1
ROMO1
ROPN1
ROPN1B
ROPN1L
ROPN1L-AS1
ROR1
ROR2
RORA
RORB
RORB-AS1
RP2
RP9
RP9P
RPA1
RPA2
RPA3OS
RPAIN
RPAP1
RPAP2
RPAP3
RPARP-AS1
RPE
RPF1
RPF2
RPGR
RPGRIP1L
RPIA
RPL10
RPL10A
RPL10L
RPL12
RPL13
RPL13A
RPL13AP5
RPL14
RPL15
RPL17
RPL17-C18orf32
RPL18
RPL18A
RPL19
RPL21
RPL21P28
RPL22
RPL22L1
RPL23
RPL23A
RPL23AP53
RPL23AP7
RPL23AP82
RPL24
RPL26
RPL26L1
RPL27
RPL27A
RPL28
RPL29
RPL3
RPL30
RPL31
RPL32
RPL35
RPL36
RPL36A
RPL36A-HNRNPH2
RPL36AL
RPL37
RPL37A
RPL38
RPL39
RPL39L
RPL41
RPL5
RPL6
RPL7
RPL7A
RPL8
RPL9
RPLP0
RPLP1
RPLP2
RPN1
RPN2
RPP14
RPP21
RPP25
RPP25L
RPP38
RPP40
RPPH1
RPRD1A
RPRD1B
RPRD2
RPRM
RPRML
RPS10
RPS10-NUDT3
RPS11
RPS12
RPS13
RPS14
RPS15
RPS15A
RPS16
RPS17
RPS18
RPS19
RPS19BP1
RPS2
RPS20
RPS21
RPS23
RPS24
RPS25
RPS26
RPS27
RPS27A
RPS27L
RPS28
RPS29
RPS2P32
RPS3
RPS3A
RPS4X
RPS4Y2
RPS5
RPS6
RPS6KA1
RPS6KA2
RPS6KA2-AS1
RPS6KA3
RPS6KA4
RPS6KA5
RPS6KA6
RPS6KB1
RPS6KB2
RPS6KC1
RPS7
RPS8
RPS9
RPSA
RPSAP52
RPTOR
RPUSD1
RPUSD2
RPUSD3
RPUSD4
RQCD1
RRAD
RRAGA
RRAGC
RRAGD
RRAS
RRAS2
RRBP1
RREB1
RRM1
RRM2
RRM2B
RRN3
RRN3P1
RRN3P2
RRN3P3
RRNAD1
RRP1
RRP15
RRP1B
RRP36
RRP7A
RRP7B
RRP8
RRP9
RRS1
RRS1-AS1
RSAD1
RSBN1
RSBN1L
RSF1
RSG1
RSL1D1
RSL24D1
RSPH1
RSPH10B
RSPH10B2
RSPH6A
RSPO1
RSPO2
RSPO3
RSPO4
RSPRY1
RSRC1
RSRC2
RSRP1
RSU1
RTBDN
RTCA
RTCA-AS1
RTCB
RTEL1
RTEL1-TNFRSF6B
RTF1
RTFDC1
RTKN
RTKN2
RTL1
RTN1
RTN2
RTN3
RTN4
RTN4IP1
RTN4R
RTN4RL1
RTN4RL2
RTTN
RUFY1
RUFY2
RUFY3
RUNDC1
RUNDC3B
RUNX1
RUNX1T1
RUNX2
RUNX3
RUSC1
RUSC1-AS1
RUSC2
RUVBL1
RUVBL1-AS1
RUVBL2
RWDD1
RWDD2A
RWDD2B
RWDD3
RWDD4
RXFP3
RXRA
RXRB
RXRG
RYBP
RYK
RYR2
RYR3
S100A10
S100A11
S100A13
S100A6
S100PBP
S1PR1
S1PR2
S1PR3
SAAL1
SAC3D1
SACM1L
SACS
SAE1
SAFB
SAFB2
SALL1
SALL3
SALL4
SAMD1
SAMD10
SAMD11
SAMD12
SAMD12-AS1
SAMD13
SAMD14
SAMD15
SAMD3
SAMD4A
SAMD4B
SAMD5
SAMD8
SAMHD1
SAMM50
SAP130
SAP18
SAP25
SAP30
SAP30BP
SAP30L
SAP30L-AS1
SAPCD2
SAR1A
SAR1B
SARAF
SARM1
SARS
SARS2
SART1
SART3
SASH1
SASS6
SAT1
SATB1
SATB1-AS1
SATB2
SATB2-AS1
SAV1
SAYSD1
SBDS
SBDSP1
SBF1
SBF2
SBF2-AS1
SBK1
SBNO2
SBSPON
SC5D
SCAF1
SCAF11
SCAF4
SCAF8
SCAI
SCAMP1
SCAMP1-AS1
SCAMP2
SCAMP3
SCAMP4
SCAMP5
SCAND1
SCAND2P
SCAP
SCARA3
SCARB1
SCARB2
SCARF2
SCARNA13
SCARNA17
SCARNA2
SCCPDH
SCD
SCD5
SCFD2
SCGB3A1
SCGN
SCIN
SCLT1
SCLY
SCMH1
SCML1
SCML2
SCN1B
SCN3B
SCN4B
SCN5A
SCN8A
SCNM1
SCNN1B
SCNN1G
SCO1
SCO2
SCOC
SCOC-AS1
SCP2
SCPEP1
SCRIB
SCRN1
SCRN3
SCRT1
SCRT2
SCT
SCTR
SCUBE1
SCUBE2
SCUBE3
SCX
SCYL1
SCYL2
SCYL3
SDAD1
SDC1
SDC2
SDC3
SDC4
SDCBP
SDCBP2
SDCBP2-AS1
SDCCAG3
SDCCAG8
SDE2
SDF2
SDF2L1
SDF4
SDHA
SDHAF1
SDHAF2
SDHAP1
SDHAP2
SDHAP3
SDHB
SDHC
SDHD
SDK1
SDK2
SDR16C5
SDR39U1
SEC11A
SEC11C
SEC13
SEC14L1
SEC16A
SEC1P
SEC22A
SEC22B
SEC22C
SEC23B
SEC23IP
SEC24A
SEC24B
SEC24B-AS1
SEC24D
SEC31A
SEC31B
SEC61A1
SEC61A2
SEC61B
SEC61G
SEC62
SEC63
SECISBP2
SECISBP2L
SECTM1
SEH1L
SEL1L
SEL1L2
SEL1L3
SELK
SELM
SELO
SELT
SELV
SEMA3B
SEMA3C
SEMA3F
SEMA3G
SEMA4B
SEMA4C
SEMA4F
SEMA5A
SEMA5B
SEMA6A
SEMA6B
SEMA6C
SEMA6D
SEMA7A
SENCR
SENP1
SENP2
SENP3
SENP3-EIF4A1
SENP5
SENP6
SENP7
SENP8
SEP15
SEPHS1
SEPHS2
SEPN1
SEPSECS
SEPSECS-AS1
SEPT10
SEPT11
SEPT2
SEPT3
SEPT4
SEPT5
SEPT5-GP1BB
SEPT6
SEPT7
SEPT7-AS1
SEPT7P2
SEPT7P9
SEPT8
SEPT9
SEPW1
SERAC1
SERBP1
SERF1A
SERF1B
SERF2
SERF2-C15ORF63
SERGEF
SERHL
SERHL2
SERINC1
SERINC2
SERINC4
SERINC5
SERP1
SERP2
SERPINB1
SERPINB6
SERPINB8
SERPINB9
SERPINB9P1
SERPINE2
SERPINH1
SERPINI1
SERTAD1
SERTAD2
SERTAD3
SERTAD4
SERTAD4-AS1
SERTM1
SESN1
SESN2
SESN3
SESTD1
SET
SETBP1
SETD1A
SETD1B
SETD2
SETD3
SETD4
SETD5
SETD6
SETD7
SETD8
SETD9
SETDB1
SETDB2
SETMAR
SETX
SEZ6
SEZ6L
SEZ6L2
SF1
SF3A1
SF3A2
SF3A3
SF3B1
SF3B2
SF3B3
SF3B4
SF3B5
SF3B6
SFI1
SFMBT1
SFMBT2
SFPQ
SFR1
SFRP1
SFRP2
SFRP4
SFRP5
SFSWAP
SFT2D1
SFT2D2
SFT2D3
SFXN1
SFXN4
SFXN5
SGCB
SGCE
SGCZ
SGIP1
SGK1
SGK3
SGMS1
SGMS2
SGOL1
SGOL2
SGPL1
SGPP1
SGPP2
SGSH
SGSM1
SGSM2
SGSM3
SGTA
SGTB
SH2B1
SH2B2
SH2B3
SH2D3C
SH2D4A
SH2D5
SH3BGR
SH3BGRL2
SH3BGRL3
SH3BP1
SH3BP2
SH3BP4
SH3BP5
SH3BP5L
SH3D21
SH3GL1
SH3GL2
SH3GL3
SH3GLB1
SH3GLB2
SH3KBP1
SH3PXD2A
SH3PXD2B
SH3RF1
SH3RF3
SH3RF3-AS1
SH3YL1
SHANK1
SHANK2
SHANK3
SHARPIN
SHB
SHBG
SHC1
SHC2
SHC3
SHC4
SHCBP1
SHCBP1L
SHD
SHE
SHF
SHFM1
SHH
SHISA2
SHISA3
SHISA5
SHISA6
SHISA7
SHISA8
SHISA9
SHMT1
SHMT2
SHOC2
SHOX
SHOX2
SHPK
SHPRH
SHQ1
SHROOM1
SHROOM2
SHROOM4
SIAE
SIAH1
SIAH2
SIDT1
SIDT2
SIGIRR
SIGMAR1
SIK1
SIK2
SIK3
SIKE1
SIL1
SIM1
SIM2
SIMC1
SIN3A
SIN3B
SIPA1L3
SIRPA
SIRT1
SIRT2
SIRT3
SIRT5
SIRT6
SIRT7
SIVA1
SIX1
SIX2
SIX3
SIX3-AS1
SIX4
SIX5
SIX6
SKA1
SKA2
SKA3
SKAP1
SKAP2
SKI
SKIDA1
SKIL
SKIV2L
SKIV2L2
SKOR1
SKOR2
SKP1
SKP2
SLAIN1
SLAIN2
SLBP
SLC10A3
SLC10A4
SLC10A7
SLC11A2
SLC12A2
SLC12A4
SLC12A5
SLC12A6
SLC12A7
SLC12A9
SLC13A3
SLC13A5
SLC15A1
SLC15A3
SLC15A4
SLC16A1
SLC16A1-AS1
SLC16A10
SLC16A11
SLC16A12
SLC16A13
SLC16A14
SLC16A2
SLC16A3
SLC16A5
SLC16A6
SLC16A7
SLC16A8
SLC16A9
SLC17A5
SLC17A7
SLC18A2
SLC18A3
SLC18B1
SLC19A1
SLC19A2
SLC19A3
SLC1A1
SLC1A2
SLC1A4
SLC1A5
SLC1A6
SLC20A1
SLC20A2
SLC22A15
SLC22A16
SLC22A23
SLC22A3
SLC22A31
SLC22A4
SLC22A5
SLC23A2
SLC24A1
SLC24A3
SLC24A4
SLC25A1
SLC25A10
SLC25A11
SLC25A12
SLC25A13
SLC25A14
SLC25A15
SLC25A16
SLC25A17
SLC25A19
SLC25A2
SLC25A20
SLC25A21
SLC25A21-AS1
SLC25A22
SLC25A23
SLC25A24
SLC25A25
SLC25A26
SLC25A27
SLC25A28
SLC25A29
SLC25A3
SLC25A30
SLC25A30-AS1
SLC25A31
SLC25A32
SLC25A33
SLC25A35
SLC25A36
SLC25A37
SLC25A38
SLC25A39
SLC25A3P1
SLC25A4
SLC25A40
SLC25A42
SLC25A43
SLC25A44
SLC25A46
SLC25A48
SLC25A5
SLC25A5-AS1
SLC25A51
SLC25A53
SLC25A6
SLC26A10
SLC26A11
SLC26A2
SLC26A4
SLC26A4-AS1
SLC26A5
SLC26A6
SLC26A8
SLC27A1
SLC27A2
SLC27A3
SLC27A4
SLC27A6
SLC29A1
SLC29A2
SLC29A3
SLC29A4
SLC2A1
SLC2A1-AS1
SLC2A10
SLC2A11
SLC2A13
SLC2A14
SLC2A2
SLC2A4
SLC2A4RG
SLC2A6
SLC2A8
SLC30A1
SLC30A10
SLC30A2
SLC30A3
SLC30A4
SLC30A5
SLC30A6
SLC30A7
SLC30A8
SLC30A9
SLC31A1
SLC31A2
SLC32A1
SLC33A1
SLC34A2
SLC35A1
SLC35A2
SLC35A3
SLC35A4
SLC35A5
SLC35B2
SLC35B3
SLC35B4
SLC35C1
SLC35C2
SLC35D1
SLC35D2
SLC35D3
SLC35E1
SLC35E2
SLC35E2B
SLC35E3
SLC35E4
SLC35F1
SLC35F2
SLC35F3
SLC35F4
SLC35F5
SLC35F6
SLC35G1
SLC35G2
SLC35G6
SLC36A4
SLC37A2
SLC37A3
SLC37A4
SLC38A1
SLC38A10
SLC38A2
SLC38A3
SLC38A6
SLC38A9
SLC39A1
SLC39A10
SLC39A13
SLC39A14
SLC39A3
SLC39A4
SLC39A6
SLC39A7
SLC39A8
SLC39A9
SLC3A2
SLC40A1
SLC41A1
SLC41A3
SLC43A1
SLC43A2
SLC43A3
SLC44A1
SLC44A2
SLC44A3
SLC45A1
SLC45A3
SLC46A1
SLC46A2
SLC46A3
SLC47A1
SLC48A1
SLC4A11
SLC4A1AP
SLC4A2
SLC4A3
SLC4A4
SLC4A7
SLC4A8
SLC50A1
SLC52A2
SLC5A3
SLC5A6
SLC5A7
SLC5A8
SLC6A1
SLC6A10P
SLC6A11
SLC6A15
SLC6A16
SLC6A17
SLC6A18
SLC6A2
SLC6A20
SLC6A3
SLC6A4
SLC6A5
SLC6A6
SLC6A7
SLC6A8
SLC6A9
SLC7A1
SLC7A10
SLC7A11-AS1
SLC7A14
SLC7A2
SLC7A4
SLC7A5
SLC7A5P1
SLC7A5P2
SLC7A6
SLC7A6OS
SLC8A3
SLC8B1
SLC9A1
SLC9A2
SLC9A3
SLC9A3R1
SLC9A3R2
SLC9A5
SLC9A6
SLC9A7
SLC9A7P1
SLC9A8
SLC9B1
SLC9B2
SLCO2A1
SLCO3A1
SLCO4A1
SLCO5A1
SLCO6A1
SLFN11
SLFN12L
SLFN13
SLFN5
SLIRP
SLIT1
SLIT2
SLIT3
SLITRK2
SLITRK3
SLITRK4
SLITRK5
SLK
SLMAP
SLMO1
SLMO2
SLMO2-ATP5E
SLTM
SLU7
SLX1A
SLX1A-SULT1A3
SLX1B
SLX1B-SULT1A4
SLX4
SLX4IP
SMA4
SMA5
SMAD1
SMAD2
SMAD3
SMAD4
SMAD5
SMAD5-AS1
SMAD6
SMAD7
SMAD9
SMAGP
SMAP1
SMARCA1
SMARCA2
SMARCA4
SMARCA5
SMARCA5-AS1
SMARCAD1
SMARCAL1
SMARCB1
SMARCC1
SMARCC2
SMARCD1
SMARCD2
SMARCD3
SMARCE1
SMC1A
SMC1B
SMC2
SMC2-AS1
SMC3
SMC4
SMC5
SMC5-AS1
SMC6
SMCHD1
SMCO4
SMCR8
SMDT1
SMEK1
SMEK2
SMG1
SMG1P1
SMG1P3
SMG1P5
SMG5
SMG6
SMG7
SMG7-AS1
SMG8
SMG9
SMIM10
SMIM11
SMIM12
SMIM13
SMIM14
SMIM15
SMIM17
SMIM19
SMIM2-AS1
SMIM20
SMIM4
SMIM7
SMIM8
SMKR1
SMN1
SMN2
SMNDC1
SMO
SMOC1
SMOC2
SMOX
SMPD1
SMPD2
SMPD3
SMPD4
SMPDL3A
SMS
SMTN
SMTNL2
SMU1
SMURF1
SMURF2
SMYD2
SMYD3
SMYD4
SMYD5
SNAI1
SNAI2
SNAI3
SNAI3-AS1
SNAP23
SNAP25
SNAP25-AS1
SNAP29
SNAP47
SNAP91
SNAPC1
SNAPC2
SNAPC3
SNAPC4
SNAPC5
SNAPIN
SNAR-F
SNCA
SNCA-AS1
SNCAIP
SNCB
SND1
SNED1
SNF8
SNHG1
SNHG10
SNHG12
SNHG15
SNHG16
SNHG17
SNHG18
SNHG21
SNHG22
SNHG3
SNHG5
SNHG6
SNHG7
SNHG8
SNHG9
SNIP1
SNN
SNORA10
SNORA13
SNORA14B
SNORA16A
SNORA17
SNORA21
SNORA24
SNORA26
SNORA37
SNORA43
SNORA44
SNORA45A
SNORA48
SNORA52
SNORA57
SNORA6
SNORA61
SNORA64
SNORA70
SNORA71D
SNORA76C
SNORA78
SNORA7A
SNORA80B
SNORA84
SNORA9
SNORD101
SNORD104
SNORD105
SNORD110
SNORD12B
SNORD12C
SNORD15A
SNORD1C
SNORD2
SNORD24
SNORD25
SNORD26
SNORD27
SNORD28
SNORD35B
SNORD36B
SNORD42B
SNORD43
SNORD46
SNORD48
SNORD49A
SNORD49B
SNORD50A
SNORD50B
SNORD51
SNORD54
SNORD55
SNORD58A
SNORD58B
SNORD59A
SNORD59B
SNORD60
SNORD61
SNORD65
SNORD68
SNORD74
SNORD75
SNORD76
SNORD77
SNORD88C
SNORD93
SNORD95
SNORD96A
SNRK
SNRNP200
SNRNP25
SNRNP35
SNRNP40
SNRNP48
SNRNP70
SNRPA
SNRPA1
SNRPB
SNRPB2
SNRPC
SNRPD1
SNRPD2
SNRPD3
SNRPE
SNRPF
SNRPG
SNRPN
SNTA1
SNTB1
SNTB2
SNTG1
SNTG2
SNUPN
SNURF
SNW1
SNX1
SNX10
SNX11
SNX12
SNX13
SNX14
SNX15
SNX16
SNX17
SNX18
SNX19
SNX2
SNX21
SNX22
SNX24
SNX25
SNX27
SNX29
SNX3
SNX30
SNX31
SNX32
SNX33
SNX4
SNX5
SNX6
SNX7
SNX8
SNX9
SOAT1
SOBP
SOCS1
SOCS2
SOCS2-AS1
SOCS3
SOCS4
SOCS5
SOCS6
SOCS7
SOD1
SOD2
SOGA1
SON
SORBS1
SORBS3
SORCS1
SORCS2
SORCS3
SORL1
SORT1
SOS1
SOS2
SOWAHA
SOWAHB
SOWAHC
SOWAHD
SOX1
SOX10
SOX11
SOX12
SOX13
SOX14
SOX15
SOX17
SOX18
SOX2
SOX21
SOX21-AS1
SOX3
SOX30
SOX4
SOX5
SOX7
SOX8
SOX9
SOX9-AS1
SP1
SP2
SP3
SP4
SP5
SP6
SP7
SP8
SP9
SPA17
SPACA1
SPACA5
SPAG1
SPAG16
SPAG4
SPAG5
SPAG5-AS1
SPAG6
SPAG7
SPAG8
SPAG9
SPANXA2-OT1
SPAST
SPATA13
SPATA17
SPATA18
SPATA2
SPATA22
SPATA24
SPATA2L
SPATA32
SPATA33
SPATA4
SPATA5
SPATA5L1
SPATA6
SPATA6L
SPATS2
SPATS2L
SPC24
SPC25
SPCS1
SPCS2
SPCS3
SPDL1
SPDYA
SPECC1
SPECC1L
SPECC1L-ADORA2A
SPEG
SPEN
SPESP1
SPG11
SPG20
SPG20OS
SPG21
SPG7
SPHK1
SPHK2
SPHKAP
SPICE1
SPIDR
SPIN1
SPIN3
SPIN4
SPINK2
SPINT1
SPINT2
SPIRE1
SPIRE2
SPNS1
SPNS2
SPO11
SPOCK1
SPOCK2
SPOCK3
SPON1
SPON2
SPOP
SPOPL
SPPL2A
SPPL2B
SPPL3
SPR
SPRED1
SPRED2
SPRN
SPRNP1
SPRTN
SPRY1
SPRY2
SPRY4
SPRYD3
SPRYD4
SPRYD7
SPSB1
SPSB2
SPSB3
SPSB4
SPTAN1
SPTBN1
SPTBN4
SPTLC1
SPTLC2
SPTSSA
SPTSSB
SPTY2D1
SPX
SQLE
SQRDL
SQSTM1
SRA1
SRBD1
SRC
SRCAP
SRCIN1
SRD5A1
SRD5A1P1
SRD5A2
SRD5A3
SREBF1
SREBF2
SREK1
SRF
SRFBP1
SRGAP1
SRGAP2-AS1
SRI
SRM
SRP14
SRP14-AS1
SRP19
SRP54
SRP68
SRP72
SRP9
SRPK1
SRPK2
SRPR
SRPX
SRR
SRRD
SRRM1
SRRM2
SRRM2-AS1
SRRM4
SRRT
SRSF1
SRSF10
SRSF11
SRSF12
SRSF2
SRSF3
SRSF4
SRSF5
SRSF6
SRSF7
SRSF8
SRSF9
SRXN1
SS18
SS18L1
SS18L2
SSB
SSBP1
SSBP2
SSBP3
SSBP4
SSFA2
SSH1
SSH2
SSNA1
SSPN
SSR1
SSR3
SSR4
SSR4P1
SSRP1
SSSCA1
SSSCA1-AS1
SST
SSTR1
SSTR2
SSTR4
SSTR5
SSTR5-AS1
SSU72
SSX2IP
ST13
ST14
ST20
ST20-MTHFS
ST3GAL1
ST3GAL2
ST3GAL3
ST3GAL4
ST3GAL4-AS1
ST3GAL5
ST3GAL5-AS1
ST3GAL6
ST3GAL6-AS1
ST5
ST6GAL1
ST6GAL2
ST6GALNAC2
ST6GALNAC3
ST6GALNAC4
ST6GALNAC5
ST6GALNAC6
ST7
ST7-AS1
ST7-OT4
ST7L
ST8SIA1
ST8SIA2
ST8SIA3
ST8SIA5
ST8SIA6
STAC
STAC2
STAG1
STAG2
STAG3
STAG3L1
STAG3L2
STAG3L3
STAG3L4
STAG3L5P
STAG3L5P-PVRIG2P-PILRB
STAM2
STAMBP
STAMBPL1
STARD10
STARD3
STARD3NL
STARD4-AS1
STARD5
STARD7
STARD7-AS1
STARD8
STARD9
STAT1
STAT2
STAT3
STAT5A
STAT5B
STAU1
STAU2
STBD1
STC2
STEAP1
STEAP1B
STEAP2
STEAP2-AS1
STEAP3
STEAP4
STIL
STIM1
STIM2
STIP1
STK10
STK11
STK11IP
STK17A
STK17B
STK19
STK24
STK25
STK3
STK31
STK32B
STK32C
STK33
STK35
STK38
STK38L
STK39
STK4
STK4-AS1
STK40
STKLD1
STMN1
STMN2
STMN3
STMND1
STOM
STOML1
STOML2
STOX1
STOX2
STPG1
STRA13
STRADA
STRADB
STRAP
STRBP
STRIP1
STRIP2
STRN
STRN3
STRN4
STT3A
STT3B
STUB1
STX10
STX11
STX16
STX16-NPEPL1
STX17
STX17-AS1
STX18
STX18-AS1
STX1A
STX1B
STX2
STX3
STX4
STX5
STX6
STX7
STX8
STXBP1
STXBP2
STXBP3
STXBP4
STXBP5
STXBP5-AS1
STXBP5L
STXBP6
STYK1
STYX
SUB1
SUCLA2
SUCLG1
SUCLG2
SUCLG2-AS1
SUCO
SUDS3
SUFU
SUGCT
SUGP1
SUGP2
SUGT1
SUGT1P1
SUGT1P3
SULF2
SULT1A1
SULT4A1
SUMF1
SUMF2
SUMO2
SUMO3
SUN1
SUN2
SUPT16H
SUPT20H
SUPT20HL1
SUPT20HL2
SUPT3H
SUPT4H1
SUPT5H
SUPT6H
SUPT7L
SUPV3L1
SURF1
SURF2
SURF4
SURF6
SUSD1
SUSD3
SUSD4
SUSD5
SUV39H1
SUV39H2
SUV420H1
SUV420H2
SUZ12
SUZ12P1
SV2B
SV2C
SVEP1
SVIL
SVIL-AS1
SVIP
SVOPL
SWI5
SWSAP1
SWT1
SYAP1
SYBU
SYCE1
SYCE2
SYCE3
SYCN
SYCP1
SYCP2
SYCP2L
SYCP3
SYDE1
SYDE2
SYF2
SYK
SYMPK
SYN1
SYN2
SYN3
SYNC
SYNCRIP
SYNDIG1
SYNDIG1L
SYNE1
SYNE2
SYNE4
SYNGR1
SYNGR2
SYNGR3
SYNGR4
SYNJ1
SYNJ2
SYNM
SYNRG
SYP
SYP-AS1
SYPL1
SYPL2
SYS1
SYS1-DBNDD2
SYT1
SYT10
SYT11
SYT12
SYT14
SYT15
SYT17
SYT2
SYT3
SYT5
SYT6
SYT7
SYT9
SYTL2
SYTL4
SYVN1
SZRD1
SZT2
T
TAB1
TAB2
TAB3
TAC1
TACC1
TACC2
TACC3
TACO1
TACR1
TACSTD2
TADA1
TADA2A
TADA2B
TADA3
TAF1
TAF10
TAF11
TAF12
TAF13
TAF15
TAF1B
TAF1C
TAF1D
TAF1L
TAF2
TAF3
TAF4
TAF4B
TAF5
TAF5L
TAF6
TAF6L
TAF7
TAF7L
TAF8
TAF9
TAF9B
TAL1
TALDO1
TAMM41
TANC1
TANGO2
TANGO6
TANK
TAOK1
TAOK2
TAOK3
TAP1
TAP2
TAPBP
TAPT1
TAPT1-AS1
TARBP1
TARBP2
TARDBP
TARID
TARS
TARSL2
TAS1R1
TAS1R3
TASP1
TATDN1
TATDN2
TATDN3
TAX1BP1
TAX1BP3
TAZ
TBC1D1
TBC1D10A
TBC1D10B
TBC1D12
TBC1D13
TBC1D14
TBC1D15
TBC1D16
TBC1D17
TBC1D19
TBC1D2
TBC1D20
TBC1D22A
TBC1D23
TBC1D24
TBC1D25
TBC1D2B
TBC1D30
TBC1D31
TBC1D32
TBC1D4
TBC1D5
TBC1D7
TBC1D8
TBC1D9
TBC1D9B
TBCA
TBCB
TBCC
TBCCD1
TBCD
TBCEL
TBK1
TBKBP1
TBL1X
TBL1XR1
TBL1Y
TBL2
TBL3
TBP
TBPL1
TBR1
TBRG1
TBRG4
TBX1
TBX15
TBX18
TBX2
TBX2-AS1
TBX20
TBX21
TBX3
TBX4
TBX5
TBX5-AS1
TBX6
TBXAS1
TC2N
TCAIM
TCEA1
TCEA2
TCEA3
TCEAL3
TCEANC
TCEANC2
TCEB1
TCEB2
TCEB3
TCEB3-AS1
TCEB3C
TCEB3CL
TCEB3CL2
TCERG1
TCERG1L
TCF12
TCF15
TCF19
TCF21
TCF24
TCF25
TCF3
TCF4
TCF7
TCF7L1
TCF7L2
TCFL5
TCHP
TCOF1
TCP1
TCP11
TCP11L1
TCP11L2
TCTA
TCTE1
TCTE3
TCTEX1D2
TCTEX1D4
TCTN1
TCTN2
TCTN3
TDG
TDGF1
TDP1
TDP2
TDRD10
TDRD12
TDRD3
TDRD6
TDRD7
TDRD9
TDRKH
TDRP
TEAD1
TEAD2
TEAD3
TEAD4
TEC
TECPR1
TECPR2
TECR
TEF
TEFM
TEKT2
TEKT3
TEKT4
TELO2
TEN1
TEN1-CDK3
TENC1
TENM4
TERC
TERF1
TERF2
TERF2IP
TERT
TES
TESC
TESC-AS1
TESK1
TESK2
TET1
TET2
TET3
TEX10
TEX11
TEX14
TEX2
TEX22
TEX261
TEX264
TEX30
TEX40
TEX9
TF
TFAM
TFAP2A
TFAP2A-AS1
TFAP2B
TFAP2C
TFAP2D
TFAP2E
TFAP4
TFB1M
TFB2M
TFCP2
TFCP2L1
TFDP1
TFDP2
TFDP3
TFE3
TFEB
TFG
TFIP11
TFPI2
TFPT
TFR2
TFRC
TGDS
TGFA
TGFB1
TGFB1I1
TGFB2
TGFB2-AS1
TGFB3
TGFBI
TGFBR1
TGFBR2
TGFBR3
TGFBR3L
TGFBRAP1
TGIF1
TGIF2
TGIF2-C20orf24
TGOLN2
TGS1
THADA
THAP1
THAP10
THAP11
THAP2
THAP3
THAP4
THAP5
THAP6
THAP7
THAP7-AS1
THAP8
THAP9
THAP9-AS1
THBD
THBS1
THBS3
THBS4
THEGL
THEM4
THEM6
THEMIS2
THG1L
THNSL1
THNSL2
THOC1
THOC2
THOC3
THOC6
THOC7
THOP1
THPO
THRA
THRAP3
THRB
THRB-AS1
THSD1
THSD7A
THTPA
THUMPD1
THUMPD2
THUMPD3
THUMPD3-AS1
THYN1
TIA1
TIAL1
TIAM1
TICAM1
TICAM2
TICRR
TIFA
TIGD1
TIGD2
TIGD3
TIGD4
TIGD5
TIGD6
TIGD7
TIMELESS
TIMM10
TIMM10B
TIMM13
TIMM17A
TIMM17B
TIMM21
TIMM22
TIMM23
TIMM23B
TIMM44
TIMM50
TIMM8A
TIMM8B
TIMM9
TIMMDC1
TIMP2
TIMP3
TINCR
TINF2
TIPARP
TIPARP-AS1
TIPIN
TIPRL
TIRAP
TJP1
TJP2
TK1
TK2
TKT
TKTL2
TLCD1
TLCD2
TLE1
TLE2
TLE3
TLE4
TLE6
TLK1
TLK2
TLL1
TLL2
TLN1
TLR2
TLR5
TLX1
TLX1NB
TLX2
TLX3
TM2D1
TM2D2
TM2D3
TM4SF19-AS1
TM6SF1
TM6SF2
TM7SF2
TM7SF3
TM9SF1
TM9SF2
TM9SF3
TMA16
TMA7
TMBIM1
TMBIM4
TMBIM6
TMC5
TMC6
TMC7
TMCC1
TMCC1-AS1
TMCC2
TMCC3
TMCO1
TMCO3
TMCO4
TMCO6
TMED1
TMED10
TMED2
TMED3
TMED4
TMED5
TMED7
TMED7-TICAM2
TMED8
TMED9
TMEFF1
TMEFF2
TMEM102
TMEM104
TMEM106A
TMEM106B
TMEM106C
TMEM107
TMEM108
TMEM109
TMEM11
TMEM110
TMEM110-MUSTN1
TMEM116
TMEM117
TMEM120B
TMEM121
TMEM123
TMEM126A
TMEM127
TMEM128
TMEM129
TMEM130
TMEM131
TMEM132A
TMEM132C
TMEM132D
TMEM132E
TMEM134
TMEM135
TMEM136
TMEM138
TMEM141
TMEM143
TMEM145
TMEM147
TMEM14B
TMEM14C
TMEM150A
TMEM150B
TMEM150C
TMEM151A
TMEM151B
TMEM155
TMEM158
TMEM159
TMEM160
TMEM161A
TMEM161B
TMEM161B-AS1
TMEM163
TMEM164
TMEM165
TMEM167A
TMEM167B
TMEM168
TMEM169
TMEM17
TMEM170A
TMEM170B
TMEM171
TMEM175
TMEM176A
TMEM177
TMEM178A
TMEM178B
TMEM179
TMEM179B
TMEM18
TMEM180
TMEM181
TMEM183A
TMEM183B
TMEM184B
TMEM185A
TMEM185B
TMEM186
TMEM187
TMEM189
TMEM189-UBE2V1
TMEM19
TMEM191A
TMEM191B
TMEM191C
TMEM192
TMEM194B
TMEM196
TMEM198
TMEM198B
TMEM199
TMEM2
TMEM200A
TMEM200B
TMEM200C
TMEM201
TMEM203
TMEM205
TMEM206
TMEM209
TMEM211
TMEM214
TMEM215
TMEM216
TMEM218
TMEM219
TMEM220
TMEM220-AS1
TMEM221
TMEM222
TMEM223
TMEM229A
TMEM229B
TMEM230
TMEM231
TMEM234
TMEM235
TMEM237
TMEM238
TMEM240
TMEM241
TMEM243
TMEM245
TMEM246
TMEM248
TMEM249
TMEM25
TMEM251
TMEM253
TMEM254
TMEM254-AS1
TMEM255A
TMEM255B
TMEM256
TMEM256-PLSCR3
TMEM258
TMEM259
TMEM26-AS1
TMEM260
TMEM261
TMEM263
TMEM30A
TMEM30B
TMEM33
TMEM37
TMEM38A
TMEM38B
TMEM39A
TMEM39B
TMEM41A
TMEM41B
TMEM42
TMEM43
TMEM44
TMEM44-AS1
TMEM45A
TMEM47
TMEM5
TMEM50A
TMEM50B
TMEM51
TMEM51-AS1
TMEM52
TMEM53
TMEM54
TMEM55B
TMEM56
TMEM56-RWDD3
TMEM57
TMEM59
TMEM59L
TMEM60
TMEM61
TMEM62
TMEM63A
TMEM63B
TMEM64
TMEM65
TMEM67
TMEM68
TMEM69
TMEM70
TMEM72-AS1
TMEM74
TMEM74B
TMEM79
TMEM80
TMEM86A
TMEM87A
TMEM87B
TMEM88
TMEM88B
TMEM8A
TMEM8B
TMEM9
TMEM91
TMEM97
TMEM98
TMEM99
TMEM9B
TMEM9B-AS1
TMF1
TMIE
TMOD1
TMOD2
TMOD3
TMPO
TMPO-AS1
TMPPE
TMPRSS2
TMSB10
TMSB15A
TMSB15B
TMSB4X
TMSB4Y
TMTC1
TMTC2
TMTC3
TMTC4
TMUB1
TMUB2
TMX1
TMX2
TMX2-CTNND1
TMX3
TMX4
TNFAIP1
TNFAIP2
TNFAIP3
TNFAIP8
TNFAIP8L1
TNFRSF10A
TNFRSF10B
TNFRSF10C
TNFRSF10D
TNFRSF11A
TNFRSF12A
TNFRSF13C
TNFRSF18
TNFRSF19
TNFRSF1B
TNFRSF21
TNFRSF25
TNFRSF6B
TNFRSF8
TNFSF11
TNFSF12
TNFSF12-TNFSF13
TNFSF9
TNIK
TNIP1
TNIP2
TNK2
TNKS
TNKS1BP1
TNKS2
TNKS2-AS1
TNNC1
TNPO1
TNPO2
TNPO3
TNRC18
TNRC6A
TNRC6B
TNS3
TNXB
TOB1
TOB1-AS1
TOB2
TOB2P1
TOE1
TOLLIP
TOLLIP-AS1
TOM1
TOM1L1
TOM1L2
TOMM20
TOMM20L
TOMM22
TOMM34
TOMM40
TOMM5
TOMM6
TOMM7
TOMM70A
TONSL
TOP1
TOP1MT
TOP1P2
TOP2A
TOP2B
TOP3A
TOP3B
TOPBP1
TOPORS
TOPORS-AS1
TOR1A
TOR1AIP1
TOR1B
TOR2A
TOR3A
TOR4A
TOX
TOX2
TOX3
TOX4
TP53
TP53BP1
TP53BP2
TP53I11
TP53I13
TP53INP1
TP53INP2
TP53RK
TP53TG3
TP53TG3B
TP53TG3C
TP53TG3D
TP73
TP73-AS1
TPBG
TPBGL
TPCN1
TPCN2
TPD52
TPD52L1
TPD52L2
TPGS1
TPGS2
TPI1
TPI1P2
TPK1
TPM1
TPM2
TPM3
TPM3P9
TPM4
TPMT
TPP2
TPPP
TPPP3
TPR
TPRA1
TPRG1-AS1
TPRG1L
TPRKB
TPRN
TPST1
TPST2
TPT1
TPT1-AS1
TPTE
TPTE2P5
TPTEP1
TPX2
TRA2A
TRA2B
TRABD
TRABD2A
TRABD2B
TRADD
TRAF1
TRAF2
TRAF3
TRAF3IP1
TRAF3IP2-AS1
TRAF4
TRAF5
TRAF6
TRAF7
TRAFD1
TRAIP
TRAK2
TRAM1
TRAM1L1
TRAM2
TRAM2-AS1
TRANK1
TRAP1
TRAPPC1
TRAPPC10
TRAPPC11
TRAPPC12
TRAPPC2
TRAPPC2L
TRAPPC2P1
TRAPPC3
TRAPPC4
TRAPPC5
TRAPPC6A
TRAPPC6B
TRAPPC8
TRAPPC9
TRDMT1
TRERF1
TRH
TRHDE
TRHDE-AS1
TRIAP1
TRIB1
TRIB2
TRIB3
TRIL
TRIM11
TRIM13
TRIM14
TRIM16
TRIM17
TRIM2
TRIM24
TRIM25
TRIM26
TRIM27
TRIM28
TRIM3
TRIM32
TRIM33
TRIM35
TRIM36
TRIM37
TRIM39
TRIM4
TRIM41
TRIM44
TRIM45
TRIM46
TRIM47
TRIM50
TRIM58
TRIM59
TRIM60
TRIM62
TRIM65
TRIM67
TRIM7
TRIM71
TRIM72
TRIM73
TRIM74
TRIM8
TRIM9
TRIML2
TRIO
TRIOBP
TRIP10
TRIP11
TRIP12
TRIP13
TRIP4
TRIQK
TRIT1
TRMT1
TRMT10A
TRMT10C
TRMT11
TRMT112
TRMT13
TRMT1L
TRMT2A
TRMT2B
TRMT44
TRMT5
TRMT6
TRMT61A
TRMT61B
TRMU
TRNAU1AP
TRNP1
TRNT1
TRO
TROAP
TROVE2
TRPA1
TRPC1
TRPC3
TRPC4
TRPC4AP
TRPC6
TRPM4
TRPM6
TRPM7
TRPS1
TRPT1
TRPV4
TRRAP
TRUB1
TRUB2
TSACC
TSC1
TSC2
TSC22D1
TSC22D1-AS1
TSC22D2
TSC22D3
TSEN15
TSEN2
TSEN34
TSEN54
TSFM
TSG101
TSGA10
TSHZ1
TSHZ3
TSKU
TSLP
TSN
TSNARE1
TSNAX
TSNAX-DISC1
TSNAXIP1
TSPAN10
TSPAN11
TSPAN12
TSPAN13
TSPAN14
TSPAN15
TSPAN17
TSPAN2
TSPAN3
TSPAN33
TSPAN4
TSPAN5
TSPAN6
TSPAN7
TSPAN9
TSPO
TSPY26P
TSPYL1
TSPYL2
TSPYL4
TSPYL5
TSR1
TSR3
TSSC1
TSSC4
TSSK2
TSSK3
TSSK6
TST
TSTA3
TSTD1
TSTD2
TSTD3
TTBK1
TTBK2
TTC12
TTC13
TTC14
TTC16
TTC17
TTC18
TTC19
TTC21A
TTC21B
TTC22
TTC23
TTC23L
TTC25
TTC26
TTC28
TTC28-AS1
TTC29
TTC3
TTC30A
TTC30B
TTC31
TTC32
TTC33
TTC34
TTC37
TTC38
TTC39A
TTC39A-AS1
TTC39B
TTC39C
TTC4
TTC7A
TTC7B
TTC8
TTC9
TTC9B
TTC9C
TTF1
TTF2
TTI1
TTI2
TTK
TTL
TTLL1
TTLL10
TTLL11
TTLL12
TTLL3
TTLL4
TTLL5
TTLL6
TTLL7
TTLL9
TTPA
TTPAL
TTTY14
TTYH1
TTYH2
TTYH3
TUB
TUBA1A
TUBA1B
TUBA1C
TUBA3D
TUBA3FP
TUBA8
TUBB
TUBB2A
TUBB2B
TUBB3
TUBB4A
TUBB4B
TUBB6
TUBB8
TUBBP5
TUBD1
TUBE1
TUBG1
TUBG2
TUBGCP2
TUBGCP3
TUBGCP4
TUBGCP5
TUBGCP6
TUFM
TUFT1
TUG1
TULP2
TULP3
TUNAR
TUSC1
TUSC2
TUSC3
TUT1
TVP23A
TVP23B
TVP23C
TVP23C-CDRT4
TWF1
TWF2
TWIST1
TWIST2
TWISTNB
TWSG1
TXLNA
TXLNG
TXLNGY
TXN
TXN2
TXNDC11
TXNDC12
TXNDC15
TXNDC16
TXNDC17
TXNDC5
TXNDC9
TXNL1
TXNL4A
TXNL4B
TXNRD1
TXNRD2
TXNRD3
TYK2
TYMP
TYMS
TYMSOS
TYRO3
TYSND1
TYW1
TYW1B
TYW5
U2AF1
U2AF1L4
U2AF2
U2SURP
UACA
UAP1
UAP1L1
UBA1
UBA2
UBA3
UBA5
UBA52
UBA6
UBAC1
UBAC2
UBAC2-AS1
UBALD1
UBALD2
UBAP1
UBAP2
UBAP2L
UBASH3B
UBB
UBC
UBE2A
UBE2B
UBE2C
UBE2D1
UBE2D2
UBE2D3
UBE2D4
UBE2DNL
UBE2E1
UBE2E1-AS1
UBE2E2
UBE2E3
UBE2E4P
UBE2F
UBE2F-SCLY
UBE2G1
UBE2G2
UBE2H
UBE2I
UBE2J1
UBE2J2
UBE2K
UBE2L3
UBE2L6
UBE2M
UBE2MP1
UBE2N
UBE2O
UBE2Q1
UBE2Q2
UBE2Q2L
UBE2Q2P1
UBE2Q2P2
UBE2QL1
UBE2R2
UBE2S
UBE2T
UBE2V1
UBE2V2
UBE2W
UBE2Z
UBE3A
UBE3B
UBE3C
UBE3D
UBE4A
UBE4B
UBFD1
UBIAD1
UBL3
UBL4A
UBL5
UBL7
UBL7-AS1
UBLCP1
UBN1
UBN2
UBOX5
UBP1
UBQLN1
UBQLN2
UBQLN4
UBR1
UBR3
UBR4
UBR5
UBR7
UBTD1
UBTD2
UBTF
UBXN1
UBXN11
UBXN2A
UBXN2B
UBXN4
UBXN6
UBXN7
UBXN8
UCHL1
UCHL1-AS1
UCHL3
UCHL5
UCK1
UCK2
UCKL1
UCN
UCP1
UCP2
UEVLD
UFD1L
UFL1
UFM1
UFSP1
UFSP2
UGCG
UGDH
UGDH-AS1
UGGT1
UGGT2
UGP2
UGT8
UHMK1
UHRF1
UHRF1BP1
UHRF1BP1L
UHRF2
UIMC1
ULBP1
ULBP2
ULBP3
ULK1
ULK2
ULK3
ULK4
ULK4P1
ULK4P2
ULK4P3
UMPS
UNC119
UNC119B
UNC13A
UNC13B
UNC45A
UNC50
UNC5A
UNC5B
UNC5B-AS1
UNC5C
UNC5D
UNC79
UNC80
UNC93B1
UNCX
UNG
UNK
UNKL
UPB1
UPF1
UPF2
UPF3A
UPF3B
UPP1
UQCC1
UQCC2
UQCC3
UQCR10
UQCR11
UQCRB
UQCRC1
UQCRC2
UQCRFS1
UQCRH
UQCRQ
URAHP
URB1
URB2
URGCP
URGCP-MRPS24
URI1
URM1
UROD
UROS
USB1
USE1
USF2
USH1C
USH1G
USMG5
USO1
USP1
USP10
USP11
USP12
USP12-AS2
USP13
USP14
USP15
USP16
USP18
USP19
USP2
USP2-AS1
USP20
USP21
USP22
USP24
USP25
USP27X
USP27X-AS1
USP28
USP29
USP3
USP3-AS1
USP30
USP30-AS1
USP31
USP32
USP33
USP34
USP35
USP36
USP37
USP38
USP39
USP4
USP40
USP42
USP43
USP44
USP45
USP46
USP46-AS1
USP47
USP48
USP49
USP5
USP51
USP53
USP6NL
USP7
USP8
USP9X
USPL1
UST
UTF1
UTP11L
UTP14A
UTP15
UTP18
UTP20
UTP23
UTP3
UTP6
UTS2B
UTS2R
UTY
UVRAG
UVSSA
UXS1
UXT
UXT-AS1
VAC14
VAMP1
VAMP2
VAMP3
VAMP4
VAMP5
VAMP7
VANGL1
VANGL2
VAPA
VAPB
VARS
VARS2
VASH1
VASH2
VASN
VASP
VAT1
VAT1L
VAV2
VAV3
VAV3-AS1
VAX1
VAX2
VCAN
VCL
VCP
VCPIP1
VCPKMT
VDAC1
VDAC2
VDAC3
VDR
VEGFA
VEGFB
VEGFC
VENTX
VEZF1
VEZT
VGF
VGLL2
VGLL3
VGLL4
VHL
VIM
VIM-AS1
VIMP
VIPAS39
VIPR1
VIPR2
VKORC1
VKORC1L1
VLDLR
VLDLR-AS1
VMA21
VMAC
VMO1
VMP1
VOPP1
VPRBP
VPS11
VPS13A
VPS13A-AS1
VPS13B
VPS13C
VPS13D
VPS16
VPS18
VPS26A
VPS26B
VPS28
VPS29
VPS33A
VPS33B
VPS35
VPS36
VPS37A
VPS37B
VPS37C
VPS37D
VPS39
VPS45
VPS4A
VPS4B
VPS52
VPS53
VPS54
VPS72
VPS8
VPS9D1
VRK1
VRK2
VRK3
VSIG10
VSIG10L
VSNL1
VSTM2A
VSTM2B
VSTM2L
VSTM4
VSX1
VSX2
VTA1
VTI1A
VTI1B
VTN
VWA1
VWA2
VWA3B
VWA5B2
VWA8
VWA8-AS1
VWA9
VWC2
VWCE
VWDE
WAC
WAC-AS1
WAPAL
WARS
WARS2
WASF1
WASF2
WASF3
WASH1
WASH2P
WASH3P
WASH5P
WASH7P
WASL
WBP1
WBP11
WBP2
WBP2NL
WBP4
WBSCR16
WBSCR17
WBSCR22
WDFY1
WDFY2
WDFY3
WDFY3-AS2
WDHD1
WDPCP
WDR1
WDR12
WDR13
WDR16
WDR17
WDR18
WDR19
WDR20
WDR24
WDR25
WDR26
WDR27
WDR3
WDR31
WDR33
WDR34
WDR35
WDR36
WDR37
WDR38
WDR4
WDR41
WDR43
WDR44
WDR45
WDR45B
WDR46
WDR47
WDR48
WDR5
WDR53
WDR54
WDR55
WDR59
WDR6
WDR60
WDR61
WDR62
WDR66
WDR7
WDR70
WDR72
WDR73
WDR74
WDR75
WDR76
WDR77
WDR78
WDR81
WDR82
WDR83
WDR83OS
WDR86
WDR86-AS1
WDR87
WDR88
WDR89
WDR90
WDR91
WDR92
WDR93
WDSUB1
WDTC1
WDYHV1
WEE1
WEE2-AS1
WFDC2
WFDC3
WFS1
WHAMM
WHAMMP2
WHAMMP3
WHSC1
WHSC1L1
WI2-2373I1.2
WIBG
WIF1
WIPF1
WIPF2
WIPF3
WIPI1
WIPI2
WIZ
WLS
WNK1
WNK2
WNK3
WNK4
WNT1
WNT10B
WNT11
WNT16
WNT2
WNT2B
WNT3
WNT3A
WNT4
WNT5A
WNT6
WNT7A
WNT7B
WNT9A
WNT9B
WRAP53
WRAP73
WRB
WRN
WRNIP1
WSB1
WSB2
WSCD1
WSCD2
WT1
WT1-AS
WTAP
WTH3DI
WTIP
WWC1
WWC2
WWC2-AS2
WWC3
WWOX
WWP1
WWP2
WWTR1
WWTR1-AS1
XAB2
XBP1
XIAP
XK
XKR4
XKR5
XKR6
XKR7
XKR8
XKR9
XPA
XPC
XPNPEP1
XPNPEP3
XPO1
XPO4
XPO5
XPO6
XPO7
XPOT
XPR1
XRCC1
XRCC2
XRCC3
XRCC4
XRCC5
XRCC6
XRCC6BP1
XRN1
XRN2
XRRA1
XXYLT1
XYLB
XYLT1
XYLT2
YAE1D1
YAF2
YAP1
YARS
YARS2
YBEY
YBX1
YBX2
YBX3
YBX3P1
YDJC
YEATS2
YEATS4
YES1
YIF1A
YIF1B
YIPF1
YIPF2
YIPF3
YIPF4
YIPF6
YKT6
YLPM1
YME1L1
YOD1
YPEL1
YPEL2
YPEL3
YPEL5
YRDC
YTHDC1
YTHDC2
YTHDF1
YTHDF2
YTHDF3
YTHDF3-AS1
YWHAB
YWHAE
YWHAG
YWHAH
YWHAQ
YWHAZ
YY1
YY1AP1
YY2
ZADH2
ZAK
ZAR1
ZASP
ZBED1
ZBED3
ZBED3-AS1
ZBED4
ZBED5
ZBED5-AS1
ZBED6
ZBED8
ZBTB1
ZBTB10
ZBTB11
ZBTB11-AS1
ZBTB12
ZBTB14
ZBTB16
ZBTB17
ZBTB18
ZBTB2
ZBTB20
ZBTB20-AS1
ZBTB21
ZBTB22
ZBTB24
ZBTB25
ZBTB33
ZBTB34
ZBTB37
ZBTB39
ZBTB4
ZBTB40
ZBTB41
ZBTB42
ZBTB43
ZBTB44
ZBTB45
ZBTB46-AS1
ZBTB47
ZBTB48
ZBTB49
ZBTB5
ZBTB6
ZBTB7A
ZBTB7C
ZBTB8A
ZBTB8B
ZBTB8OS
ZBTB9
ZC2HC1A
ZC2HC1C
ZC3H10
ZC3H11A
ZC3H12A
ZC3H12C
ZC3H13
ZC3H14
ZC3H15
ZC3H18
ZC3H3
ZC3H4
ZC3H6
ZC3H7A
ZC3H7B
ZC3H8
ZC3HAV1
ZC3HAV1L
ZC3HC1
ZC4H2
ZCCHC10
ZCCHC11
ZCCHC12
ZCCHC14
ZCCHC17
ZCCHC18
ZCCHC2
ZCCHC24
ZCCHC3
ZCCHC6
ZCCHC7
ZCCHC8
ZCCHC9
ZCRB1
ZCWPW1
ZDBF2
ZDHHC1
ZDHHC12
ZDHHC14
ZDHHC16
ZDHHC17
ZDHHC18
ZDHHC2
ZDHHC20
ZDHHC21
ZDHHC22
ZDHHC23
ZDHHC24
ZDHHC3
ZDHHC4
ZDHHC5
ZDHHC6
ZDHHC7
ZDHHC8
ZDHHC8P1
ZDHHC9
ZEB1
ZEB1-AS1
ZER1
ZFAND1
ZFAND2A
ZFAND2B
ZFAND3
ZFAND4
ZFAND5
ZFAND6
ZFAS1
ZFAT
ZFC3H1
ZFHX2
ZFHX3
ZFHX4
ZFHX4-AS1
ZFP1
ZFP14
ZFP2
ZFP28
ZFP3
ZFP30
ZFP36
ZFP36L1
ZFP36L2
ZFP37
ZFP41
ZFP42
ZFP62
ZFP64
ZFP69
ZFP69B
ZFP82
ZFP90
ZFP91
ZFP91-CNTF
ZFPL1
ZFPM1
ZFPM2
ZFR
ZFR2
ZFX
ZFX-AS1
ZFY
ZFYVE1
ZFYVE16
ZFYVE19
ZFYVE20
ZFYVE21
ZFYVE27
ZFYVE28
ZFYVE9
ZGPAT
ZGRF1
ZHX1
ZHX1-C8orf76
ZHX2
ZIC1
ZIC2
ZIC3
ZIC4
ZIC5
ZIK1
ZKSCAN1
ZKSCAN2
ZKSCAN7
ZKSCAN8
ZMAT1
ZMAT3
ZMAT5
ZMIZ1
ZMIZ1-AS1
ZMIZ2
ZMPSTE24
ZMYM1
ZMYM2
ZMYM3
ZMYM4
ZMYM5
ZMYM6
ZMYM6NB
ZMYND10
ZMYND11
ZMYND12
ZMYND15
ZMYND19
ZNF10
ZNF106
ZNF114
ZNF12
ZNF121
ZNF124
ZNF131
ZNF132
ZNF133
ZNF134
ZNF135
ZNF136
ZNF137P
ZNF14
ZNF140
ZNF141
ZNF143
ZNF146
ZNF148
ZNF154
ZNF155
ZNF16
ZNF160
ZNF169
ZNF17
ZNF174
ZNF18
ZNF180
ZNF181
ZNF182
ZNF184
ZNF185
ZNF189
ZNF197
ZNF197-AS1
ZNF2
ZNF20
ZNF200
ZNF202
ZNF207
ZNF211
ZNF212
ZNF213
ZNF213-AS1
ZNF214
ZNF215
ZNF219
ZNF22
ZNF221
ZNF222
ZNF224
ZNF225
ZNF227
ZNF229
ZNF230
ZNF232
ZNF234
ZNF236
ZNF239
ZNF24
ZNF248
ZNF25
ZNF250
ZNF251
ZNF252P
ZNF252P-AS1
ZNF256
ZNF26
ZNF260
ZNF263
ZNF264
ZNF266
ZNF268
ZNF271
ZNF274
ZNF275
ZNF276
ZNF277
ZNF28
ZNF280B
ZNF280C
ZNF280D
ZNF281
ZNF282
ZNF284
ZNF285
ZNF286A
ZNF286B
ZNF287
ZNF292
ZNF295-AS1
ZNF296
ZNF3
ZNF30
ZNF30-AS1
ZNF302
ZNF304
ZNF316
ZNF317
ZNF318
ZNF319
ZNF32
ZNF321P
ZNF324
ZNF324B
ZNF326
ZNF329
ZNF330
ZNF331
ZNF333
ZNF334
ZNF335
ZNF337
ZNF33A
ZNF33B
ZNF34
ZNF341
ZNF341-AS1
ZNF343
ZNF345
ZNF346
ZNF347
ZNF350-AS1
ZNF354A
ZNF354B
ZNF354C
ZNF358
ZNF362
ZNF365
ZNF367
ZNF37A
ZNF37BP
ZNF382
ZNF384
ZNF385B
ZNF391
ZNF394
ZNF395
ZNF396
ZNF397
ZNF398
ZNF408
ZNF41
ZNF410
ZNF414
ZNF415
ZNF416
ZNF417
ZNF418
ZNF419
ZNF420
ZNF423
ZNF425
ZNF426
ZNF428
ZNF43
ZNF432
ZNF433
ZNF436
ZNF438
ZNF44
ZNF440
ZNF441
ZNF443
ZNF444
ZNF445
ZNF446
ZNF449
ZNF45
ZNF451
ZNF454
ZNF460
ZNF461
ZNF462
ZNF467
ZNF468
ZNF470
ZNF471
ZNF473
ZNF48
ZNF480
ZNF483
ZNF485
ZNF487
ZNF488
ZNF490
ZNF491
ZNF496
ZNF497
ZNF500
ZNF501
ZNF503
ZNF503-AS1
ZNF503-AS2
ZNF507
ZNF510
ZNF511
ZNF512
ZNF512B
ZNF513
ZNF514
ZNF516
ZNF517
ZNF518A
ZNF518B
ZNF521
ZNF524
ZNF525
ZNF526
ZNF527
ZNF528
ZNF529
ZNF530
ZNF532
ZNF540
ZNF542P
ZNF543
ZNF544
ZNF546
ZNF547
ZNF548
ZNF549
ZNF550
ZNF551
ZNF552
ZNF554
ZNF555
ZNF557
ZNF559
ZNF559-ZNF177
ZNF560
ZNF564
ZNF565
ZNF566
ZNF567
ZNF568
ZNF569
ZNF57
ZNF570
ZNF571
ZNF571-AS1
ZNF573
ZNF574
ZNF575
ZNF576
ZNF577
ZNF578
ZNF579
ZNF580
ZNF581
ZNF582
ZNF582-AS1
ZNF583
ZNF584
ZNF586
ZNF587
ZNF589
ZNF592
ZNF593
ZNF594
ZNF595
ZNF596
ZNF597
ZNF598
ZNF599
ZNF600
ZNF605
ZNF606
ZNF607
ZNF610
ZNF611
ZNF614
ZNF615
ZNF616
ZNF618
ZNF619
ZNF620
ZNF621
ZNF622
ZNF623
ZNF624
ZNF627
ZNF628
ZNF630
ZNF638
ZNF639
ZNF641
ZNF644
ZNF646
ZNF649
ZNF652
ZNF653
ZNF655
ZNF658
ZNF658B
ZNF662
ZNF663P
ZNF664
ZNF664-FAM101A
ZNF665
ZNF667
ZNF667-AS1
ZNF668
ZNF669
ZNF670
ZNF670-ZNF695
ZNF671
ZNF672
ZNF674
ZNF674-AS1
ZNF677
ZNF682
ZNF684
ZNF687
ZNF688
ZNF689
ZNF69
ZNF691
ZNF692
ZNF695
ZNF696
ZNF697
ZNF7
ZNF70
ZNF700
ZNF701
ZNF702P
ZNF703
ZNF704
ZNF706
ZNF707
ZNF709
ZNF71
ZNF710
ZNF711
ZNF717
ZNF718
ZNF720
ZNF721
ZNF724P
ZNF74
ZNF740
ZNF746
ZNF747
ZNF749
ZNF75A
ZNF75D
ZNF76
ZNF761
ZNF764
ZNF765
ZNF766
ZNF767P
ZNF768
ZNF77
ZNF770
ZNF771
ZNF773
ZNF774
ZNF775
ZNF776
ZNF777
ZNF778
ZNF780B
ZNF781
ZNF782
ZNF783
ZNF784
ZNF785
ZNF786
ZNF787
ZNF788
ZNF789
ZNF79
ZNF790
ZNF790-AS1
ZNF791
ZNF792
ZNF793
ZNF799
ZNF8
ZNF800
ZNF804A
ZNF804B
ZNF805
ZNF808
ZNF81
ZNF813
ZNF816
ZNF816-ZNF321P
ZNF821
ZNF827
ZNF829
ZNF83
ZNF830
ZNF831
ZNF835
ZNF836
ZNF837
ZNF839
ZNF84
ZNF841
ZNF843
ZNF844
ZNF845
ZNF846
ZNF850
ZNF852
ZNF853
ZNF860
ZNF862
ZNF865
ZNF876P
ZNF878
ZNF879
ZNF880
ZNF883
ZNF891
ZNFX1
ZNHIT1
ZNHIT2
ZNHIT3
ZNHIT6
ZNRD1
ZNRD1-AS1
ZNRF1
ZNRF2
ZNRF2P1
ZNRF2P2
ZNRF3
ZNRF3-AS1
ZNRF4
ZPBP
ZPBP2
ZPR1
ZRANB2-AS1
ZRANB2-AS2
ZRANB3
ZRSR2
ZSCAN1
ZSCAN12
ZSCAN16-AS1
ZSCAN18
ZSCAN2
ZSCAN20
ZSCAN21
ZSCAN22
ZSCAN23
ZSCAN25
ZSCAN29
ZSCAN30
ZSCAN32
ZSCAN9
ZSWIM2
ZSWIM4
ZSWIM5
ZSWIM6
ZSWIM7
ZSWIM8
ZW10
ZWINT
ZXDA
ZXDB
ZXDC
ZYG11A
ZYG11B
ZYX
ZZEF1
ZZZ3
