# Supplementary material for: Unique molecular events during reprogramming of human somatic cells to induced pluripotent stem cells (iPSCs) at naïve state
Source: eLife. 2018 Jan 30;7:e29518. doi: 10.7554/eLife.29518 (PMC5807049; doi:10.7554/eLife.29518)
Supplement: Source data 1. — The Source Data files include the source R code for Figures 2–6. The R scripts use the data in the ‘Expression Data’ folder with the relative path. The ‘Expression Data’ folder contains the non-redundant related gene expression, methylation and histone modification tables for the main figures and figure supplements. [file elife-29518-data1.zip › Source Data/Expression data/hg19.ICP.HS.genes]

A2ML1
AACSP1
AADACL2
AADACL4
ABCA11P
ABCA12
ABCA13
ABCB11
ABCB5
ABCB9
ABCC12
ABCC13
ABCC6
ABCC6P1
ABCC6P2
ABCD2
ABHD1
ABHD11-AS1
ABHD4
ABLIM1
ABRA
ACE2
ACER1
ACKR2
ACKR4
ACOT8
ACP6
ACPT
ACSBG2
ACSL5
ACSM5
ACSS3
ACTBL2
ACTL7A
ACTRT2
ACY3
ACYP1
ADAM1A
ADAM2
ADAM21
ADAM5
ADAM6
ADAM7
ADAM8
ADAMTS12
ADAMTS6
ADAMTS9-AS1
ADAMTSL2
ADARB2-AS1
ADCY4
ADH1C
ADH4
ADIRF
ADM5
ADORA1
ADPRHL1
ADTRP
AFAP1-AS1
AFMID
AGAP4
AGAP7P
AGBL2
AGPAT4
AGRP
AHRR
AICDA
AIF1
AIMP1
AIPL1
AKAP14
AKAP2
AKAP3
AKNA
AKR1A1
AKR1B15
AKR1C6P
AKR7A2P1
AKT3
ALB
ALDH1A1
ALDH1B1
ALDH3A1
ALDH3B2
ALDH6A1
ALDOC
ALG1L
ALG1L9P
ALKBH6
ALKBH8
ALLC
ALOX12P2
ALOX15B
ALOXE3
ALPI
ALPK1
ALPP
ALPPL2
ALS2CR11
ALS2CR12
AMBN
AMER1
AMHR2
AMN
AMPD1
AMPD2
AMT
AMY1A
AMY1B
AMY1C
AMY2A
AMY2B
ANAPC1P1
ANG
ANGPT1
ANGPT2
ANGPT4
ANGPTL2
ANGPTL6
ANK2
ANKDD1B
ANKK1
ANKRD20A12P
ANKRD23
ANKRD30BP2
ANKRD33
ANKRD34A
ANKRD35
ANKRD36BP1
ANKRD55
ANKRD7
ANO1-AS2
ANO3
ANO7
ANO9
ANP32AP1
ANP32C
ANP32D
ANTXRL
ANXA10
ANXA2P2
ANXA9
AOAH-IT1
AOC3
AP1B1P1
AP1M2
AP3M1
APC
APLNR
APOA2
APOA4
APOA5
APOB
APOBEC3B
APOBEC3C
APOBEC3F
APOBEC3G
APOC1
APOC2
APOC4
APOC4-APOC2
APOD
APOE
APOH
APOL1
APOL5
APOOL
APOOP5
AQP1
AQP12B
AQP3
AQP4
AQP4-AS1
AQP8
AR
ARAP1
ARCN1
AREL1
ARGFX
ARGFXP2
ARHGAP15
ARHGAP18
ARHGAP23
ARHGAP25
ARHGAP35
ARHGAP39
ARHGAP4
ARHGAP40
ARHGDIB
ARHGEF15
ARHGEF25
ARHGEF4
ARHGEF6
ARHGEF7-AS1
ARID5B
ARL14EP
ARL14EPL
ARL3
ARMC2-AS1
ARMC3
ARMCX1
ARMCX2
ARMCX4
ARMCX5
ARMCX5-GPRASP2
ARMCX6
ARRDC5
ARSE
ARSF
ART3
ART5
ARTN
ASB11
ASB14
ASB16
ASB18
ASB4
ASB5
ASB9
ASB9P1
ASCL3
ASGR1
ASGR2
ASIC3
ASIC4
ASMTL-AS1
ASNA1
ASPA
ASPDH
ASTL
ATAD3C
ATAT1
ATCAY
ATF6
ATF6B
ATP10D
ATP2B1
ATP2B2
ATP2B4
ATP4B
ATP5EP2
ATP5J2
ATP5J2-PTCD1
ATP5O
ATP6V0A4
ATP6V1B1-AS1
ATP6V1G2
ATP6V1G2-DDX39B
ATP8B5P
ATXN1L
ATXN3L
ATXN8OS
AURKB
AVPR1B
AVPR2
AWAT2
AZGP1P1
AZU1
B3GALT1
B3GNT3
BAAT
BABAM1
BACE1
BAGE
BAGE2
BAGE3
BAGE4
BAGE5
BANF2
BANK1
BASP1P1
BATF2
BBS1
BBS10
BBS12
BBS7
BCAM
BCAR4
BCAS2
BCDIN3D-AS1
BCL2A1
BCL2L14
BCO1
BCO2
BCORL1
BCRP3
BCS1L
BCYRN1
BDKRB2
BEAN1-AS1
BECN1P1
BEND3P3
BEND7
BEST2
BEST3
BEX1
BEX5
BGLT3
BGN
BHLHB9
BHMT
BIRC6-AS2
BIVM-ERCC5
BLACE
BLOC1S1
BLOC1S1-RDH5
BLZF1
BMP7-AS1
BMX
BNIP1
BPGM
BPIFB2
BPNT1
BRD4
BRF2
BRSK1
BSND
BSPH1
BSX
BTBD17
BTBD18
BTC
BTLA
BTN2A1
BTN2A2
BTN2A3P
BTN3A3
BTNL8
BZRAP1-AS1
C10orf11
C10orf12
C10orf120
C10orf126
C10orf62
C10orf71
C10orf71-AS1
C10orf82
C10orf91
C11orf16
C11orf21
C11orf45
C11orf49
C11orf52
C11orf57
C11orf65
C11orf73
C11orf74
C12orf40
C12orf43
C12orf71
C12orf76
C14orf159
C14orf177
C15orf26
C15orf43
C15orf57
C15orf62
C16orf3
C16orf47
C16orf54
C16orf78
C16orf92
C16orf96
C17orf50
C17orf74
C17orf78
C17orf99
C19orf33
C19orf35
C19orf45
C19orf71
C19orf84
C1QTNF4
C1QTNF7
C1QTNF8
C1R
C1orf100
C1orf110
C1orf140
C1orf158
C1orf162
C1orf167
C1orf177
C1orf186
C1orf195
C1orf200
C1orf234
C1orf54
C1orf64
C1orf85
C1orf87
C20orf166
C20orf166-AS1
C20orf173
C20orf195
C20orf196
C20orf197
C20orf62
C20orf78
C20orf85
C20orf96
C21orf140
C21orf90
C22orf15
C22orf34
C2orf43
C2orf44
C2orf48
C2orf54
C2orf57
C2orf61
C2orf74
C2orf78
C2orf80
C2orf81
C2orf83
C3orf22
C3orf27
C3orf30
C3orf35
C3orf36
C3orf56
C3orf79
C4BPB
C4orf47
C5AR1
C5AR2
C5orf27
C5orf34
C5orf46
C5orf58
C5orf60
C5orf64
C5orf66-AS2
C6
C6orf100
C6orf118
C6orf223
C6orf25
C6orf7
C6orf99
C7orf60
C7orf62
C7orf65
C7orf71
C8B
C8orf12
C8orf22
C8orf31
C8orf4
C8orf46
C8orf49
C8orf87
C9orf135
C9orf135-AS1
C9orf152
C9orf153
C9orf57
C9orf62
C9orf84
CA3
CA5A
CA9
CACNA1C-AS2
CACNA1S
CACNA2D4
CACNG1
CACNG3
CACTIN-AS1
CADM3
CALCOCO2
CALCR
CALD1
CALHM1
CALHM2
CALML6
CAMK1
CAPN11
CAPN3
CAPS
CARD11
CARD14
CARD8
CARD9
CARTPT
CASC14
CASC18
CASC6
CASC9
CASP14
CASP4
CASP8
CASP8AP2
CATIP
CATSPER1
CATSPERB
CBLC
CC2D2B
CCDC108
CCDC116
CCDC121
CCDC129
CCDC132
CCDC135
CCDC144A
CCDC144B
CCDC144NL
CCDC148-AS1
CCDC152
CCDC154
CCDC158
CCDC167
CCDC172
CCDC175
CCDC182
CCDC183
CCDC28B
CCDC30
CCDC60
CCDC64B
CCDC65
CCDC73
CCDC80
CCDC81
CCDC88B
CCDC89
CCER1
CCER2
CCIN
CCKAR
CCKBR
CCL17
CCL23
CCL25
CCL26
CCL5
CCNB1IP1
CCR6
CCR9
CD160
CD164L2
CD177
CD200
CD226
CD247
CD248
CD300A
CD300LB
CD300LG
CD36
CD40
CD52
CD69
CD86
CD8B
CD93
CD96
CD97
CDC23
CDC42SE1
CDH10
CDH12
CDH17
CDH18
CDH19
CDH26
CDH9
CDHR5
CDK15
CDK18
CDK2
CDK3
CDKAL1
CDKL4
CDR1
CDRT1
CDX4
CDY2A
CDY2B
CEACAM1
CEACAM18
CEACAM19
CEACAM21
CECR1
CECR2
CECR7
CELA2A
CELA2B
CELA3A
CELA3B
CELF3
CEP128
CEP170P1
CERS6-AS1
CES1P1
CETN4P
CFAP69
CFB
CFHR5
CGB
CGB1
CGB2
CGB5
CGB8
CHADL
CHD2
CHD8
CHD9
CHEK2P2
CHI3L2
CHM
CHMP1B2P
CHMP4C
CHMP7
CHODL-AS1
CHRM1
CHRM3-AS1
CHRM4
CHRNA6
CHRNA9
CHRNB1
CHRNB4
CHRND
CHST4
CHST5
CIDEC
CIITA
CKM
CKMT1A
CKMT1B
CKMT2
CLDN12
CLDN14
CLDN15
CLDN18
CLDN2
CLDN25
CLDN4
CLDN8
CLDN9
CLEC10A
CLEC12A
CLEC12B
CLEC17A
CLEC2A
CLEC2B
CLEC2D
CLEC3A
CLEC4E
CLEC7A
CLEC9A
CLECL1
CLIP1-AS1
CLIP3
CLLU1
CLLU1OS
CLNS1A
CLRN1
CLRN1-AS1
CLRN3
CLSTN3
CLU
CLYBL-AS2
CNGA1
CNKSR1
CNN1
CNTN1
CNTN2
CNTN3
CNTNAP1
CNTNAP4
CNTRL
COL11A1
COL16A1
COL18A1-AS1
COL18A1-AS2
COL1A2
COL21A1
COL22A1
COL3A1
COL4A5
COL4A6
COL5A2
COL6A1
COL6A3
COL6A6
COL7A1
COL8A1
COL9A1
COLEC11
COMMD1
COMMD4
COPS2
COPS4
COPS5
COPZ1
CORO6
CORT
COX16
COX4I2
COX6B1
COX7B
COX7B2
COX7C
CPA1
CPA3
CPA4
CPB1
CPED1
CPN1
CPNE3
CPNE4
CPNE8
CPQ
CPXCR1
CPZ
CRADD
CRB2
CREB5
CRHR1-IT1
CRIP3
CRLF2
CROCCP2
CROT
CRSP8P
CRTAM
CRYAA
CRYAB
CRYBA1
CRYBB2
CRYBB2P1
CRYBB3
CRYGA
CRYGB
CRYGC
CRYGD
CRYGN
CRYZ
CSAG1
CSAG4
CSDE1
CSF2RA
CSF2RB
CSF3
CSF3R
CSN1S2BP
CSN3
CSNK1A1L
CSNK1G2-AS1
CSNK2A1
CSNK2A3
CSPG4
CSRP2BP
CSRP3
CSTF2T
CT45A1
CT45A2
CT45A3
CT45A4
CT45A5
CT45A6
CT55
CT83
CTAG1A
CTAG1B
CTAG2
CTAGE1
CTAGE10P
CTAGE11P
CTAGE15
CTAGE4
CTAGE6
CTAGE7P
CTAGE8
CTAGE9
CTB-7E3.1
CTCFL
CTD-2201E9.1
CTD-2201I18.1
CTD-3080P12.3
CTF1
CTNNA3
CTNND1
CTRB2
CTRC
CTRL
CTSG
CTSL3P
CTSW
CTTNBP2NL
CTXN2
CUBN
CUL4B
CUL7
CUZD1
CWC27
CWF19L2
CXADRP2
CXCL1
CXCL6
CXCR2P1
CXCR3
CXCR5
CXorf21
CXorf23
CXorf51A
CXorf51B
CXorf56
CYB561D1
CYBA
CYBB
CYLC1
CYP11B2
CYP21A1P
CYP21A2
CYP27C1
CYP2A13
CYP2A6
CYP2D6
CYP2G1P
CYP2J2
CYP2W1
CYP4F11
CYP4F12
CYP4F2
CYSRT1
CYTL1
DAND5
DAOA-AS1
DAZ1
DAZ2
DAZ3
DAZ4
DBH
DBH-AS1
DBIL5P2
DBT
DCAF4L2
DCAF8L1
DCAF8L2
DCC
DCN
DCTN3
DCTN6
DCX
DDB2
DDI1
DDX39B
DDX3Y
DDX47
DDX53
DEF6
DEFA11P
DEFA9P
DEFB103A
DEFB103B
DEFB106A
DEFB106B
DEFB107A
DEFB107B
DEFB108B
DEFB122
DEFB124
DEFB130
DEFB131
DEFB133
DEFB135
DEFT1P
DEFT1P2
DET1
DGCR10
DGKK
DGUOK-AS1
DHH
DHRS2
DHRS4
DHRS4-AS1
DHRS7C
DHRS9
DHX33
DHX37
DHX57
DHX58
DIAPH2-AS1
DIAPH3
DIRC1
DIRC3
DISC1FP1
DISC2
DKFZp434L192
DKFZp451B082
DKFZp779M0652
DKK4
DLEU2L
DLG2
DLG3-AS1
DLGAP1-AS5
DLGAP2
DLGAP2-AS1
DLL3
DLX6-AS1
DMAP1
DMKN
DMTN
DNAAF3
DNAH12
DNAH17
DNAH17-AS1
DNAH5
DNAH6
DNAJB13
DNAJB2
DNAJB4
DNAJB8-AS1
DNAJC18
DNAJC4
DNAJC5G
DNAL4
DNALI1
DNASE1
DNASE2
DNHD1
DNM1P41
DOC2GP
DOCK2
DOK2
DOK3
DOPEY2
DPAGT1
DPCD
DPEP1
DPEP2
DPH2
DPH3P1
DPM3
DPP9-AS1
DPPA2
DPPA3
DPPA4
DPPA5
DPRX
DPT
DPY19L1P1
DRICH1
DSCR4
DSCR8
DSG1
DSG1-AS1
DSG3
DSTNP2
DTX2P1-UPK3BP1-PMS2P11
DTX3
DTX3L
DUSP13
DUSP19
DUSP27
DUXA
DUXAP10
DUXAP8
DYNC2LI1
DYRK4
EBI3
EBLN1
ECD
ECT2L
EDA2R
EDAR
EDRF1-AS1
EEF1E1
EEF1E1-BLOC1S5
EFCAB3
EFCAB6-AS1
EFCAB9
EFHB
EFHC2
EFNB3
EGFL6
EGFL8
EGFLAM-AS4
EHD3
EHMT1-IT1
EIF1AY
EIF3E
ELF1
ELF5
ELFN1-AS1
ELK2AP
ELMO3
ELMOD3
ELN
ELOVL1
EMC4
EMCN
EME1
EMP3
EMR2
EMR3
EMR4P
ENG
ENPEP
ENPP2
ENPP3
ENPP7
ENTHD1
ENTPD1
EPB42
EPHA1
EPHA1-AS1
EPHA3
EPS8L3
EQTN
EREG
ERICH3
ERICH3-AS1
ERICH6B
ERN2
ERV3-1
ERVV-2
ESM1
ESPNL
ESPNP
ESRG
ESYT1
ETV1
EVI2A
EVL
EVPL
EXOC3L1
EXOC4
F11
F12
F13A1
F2RL2
F2RL3
FAAH2
FABP2
FABP3
FABP6
FAM101A
FAM101B
FAM110D
FAM124B
FAM129C
FAM149B1
FAM153A
FAM153B
FAM157B
FAM163B
FAM166A
FAM169B
FAM170A
FAM172BP
FAM179B
FAM180A
FAM181A
FAM181A-AS1
FAM182A
FAM183B
FAM186A
FAM188A
FAM188B
FAM193A
FAM197Y2
FAM197Y5
FAM198B
FAM19A3
FAM209A
FAM209B
FAM214B
FAM215A
FAM222A-AS1
FAM223A
FAM223B
FAM224A
FAM224B
FAM226A
FAM226B
FAM230B
FAM230C
FAM231A
FAM26D
FAM27E2
FAM27E3
FAM27L
FAM35BP
FAM35DP
FAM3B
FAM46D
FAM47B
FAM57B
FAM65C
FAM66A
FAM66B
FAM66C
FAM66D
FAM66E
FAM71A
FAM71B
FAM71C
FAM71E2
FAM73A
FAM74A1
FAM74A3
FAM74A4
FAM74A6
FAM83A-AS1
FAM83C
FAM83E
FAM87A
FAM90A1
FAM90A10P
FAM90A25P
FAM90A27P
FAM90A2P
FAM90A7P
FAM92A1P2
FAM99A
FAM99B
FAM9A
FAM9B
FAM9C
FANCD2OS
FANK1-AS1
FASTKD1
FAXDC2
FBP2
FBXO16
FBXO28
FBXO47
FCAR
FCER1G
FCER2
FCF1
FCGR2A
FCGRT
FCN2
FCRL2
FDPSP2
FDX1L
FER1L5
FER1L6
FER1L6-AS2
FERMT3
FES
FFAR1
FFAR2
FGD3
FGD4
FGD5
FGF1
FGF10
FGF10-AS1
FGF6
FGF7
FGL1
FIBIN
FIGF
FIGNL2
FIS1
FKBP11
FKBP1AP1
FKSG29
FLAD1
FLG-AS1
FLJ22447
FLJ25758
FLJ36777
FLJ37505
FLJ38122
FLJ39080
FLJ40288
FLJ41278
FLJ42102
FLJ42627
FLJ42969
FLJ43879
FLJ45079
FLRT3
FLT3LG
FMN1
FMO4
FMO5
FMR1NB
FNDC9
FOLR2
FOXI1
FOXN3-AS2
FOXP3
FOXS1
FRG2
FRG2B
FRMD7
FRMD8P1
FRRS1
FRZB
FSCN3
FSTL5
FTCD
FTLP10
FUNDC1
FUOM
FUT1
FUT2
FUT3
FUT5
FUT6
FUT7
FUZ
FXR1
FXYD1
FXYD2
FXYD5
FXYD6
FXYD6-FXYD2
FXYD7
FYB
GAB4
GABARAPL3
GABRA1
GABRG1
GABRG2
GABRQ
GAGE1
GAGE10
GAGE12B
GAGE12C
GAGE12D
GAGE12E
GAGE12F
GAGE12G
GAGE12H
GAGE12I
GAGE12J
GAGE13
GAGE2A
GAGE2B
GAGE2C
GAGE2D
GAGE2E
GAGE4
GAGE5
GAGE6
GAGE7
GAGE8
GAL3ST3
GAL3ST4
GALK2
GALM
GALNTL5
GALP
GALT
GAP43
GARNL3
GAS2
GAS6-AS1
GATB
GBP2
GBP4
GBP5
GC
GCG
GCM1
GCNT2
GCNT7
GCSHP3
GDAP1L1
GDF15
GDF5
GEMIN6
GFAP
GFY
GGNBP1
GGT6
GH1
GHRLOS
GIMAP6
GIMAP7
GIMD1
GIP
GIPR
GJA1
GJA4
GJA9
GJA9-MYCBP
GJB1
GJB4
GJB7
GJD4
GK2
GK3P
GLI1
GLI2
GLIPR1
GLIPR1L1
GLIS1
GLIS2
GLP1R
GLRA2
GLRX
GLT8D2
GMCL1P1
GMIP
GML
GNA14-AS1
GNA15
GNAS-AS1
GNAT1
GNB3
GNG11
GNG13
GNG2
GNG8
GNRHR
GOLGA2P9
GOLGA6L7P
GOLGA8H
GOLGA8I
GOLGA8J
GOLGA8K
GOLGA8M
GOLGA8N
GOLGA8O
GOLGA8R
GOLGB1
GOLT1A
GORAB
GOSR1
GP1BA
GP6
GPA33
GPAM
GPAT2
GPATCH2L
GPC5-AS2
GPC6-AS1
GPHB5
GPLD1
GPN1
GPR1
GPR1-AS
GPR116
GPR128
GPR132
GPR133
GPR148
GPR17
GPR171
GPR19
GPR32
GPR34
GPR35
GPR4
GPR65
GPR85
GPR87
GPRC5A
GPX3
GRAMD1B
GRAMD4
GRAP2
GRIA1
GRIA3
GRIN2D
GRIP1
GRK1
GRK7
GRM1
GRM3
GRM5
GRN
GS1-259H13.2
GSG1
GSTA4
GSTK1
GSTM1
GSTM2
GSTM2P1
GSTM5
GSTT1
GTF2A1L
GTSF1
GUCY2C
GUCY2GP
GUSBP10
GZMH
GZMM
H19
H2BFM
H2BFWT
H2BFXP
HABP2
HADHA
HADHB
HAL
HAPLN2
HAPLN3
HAPLN4
HAS1
HAVCR1
HAVCR1P1
HAVCR2
HCAR1
HCAR2
HCAR3
HCCAT5
HCFC1-AS1
HCG2040054
HCG23
HCG26
HCP5
HCRTR1
HCRTR2
HEATR9
HECTD2-AS1
HELB
HERC2P10
HERC2P9
HESX1
HFE
HHLA2
HID1-AS1
HIF1A-AS2
HIGD1B
HIGD1C
HIPK4
HIST1H1A
HIST1H1D
HIST1H1T
HIST1H2AA
HIST1H2BA
HIST1H2BB
HIST1H4B
HIST1H4C
HIST1H4D
HIST1H4E
HIST1H4F
HIST1H4G
HIST1H4H
HKDC1
HLA-DOA
HLA-DQA2
HLA-DRA
HLA-DRB5
HLA-F-AS1
HM13-AS1
HMGCLL1
HMGN5
HMMR-AS1
HMSD
HNF1A
HNF4A
HNRNPA3P1
HNRNPCL1
HNRNPCL2
HNRNPU-AS1
HOMEZ
HORMAD1
HOTS
HOXA-AS2
HOXA3
HOXB1
HOXB13
HOXB3
HOXC-AS2
HP09025
HPCA
HPGDS
HPN
HPR
HRSP12
HSD17B1
HSD17B11
HSD17B8
HSD3B7
HSFX1
HSFX2
HSH2D
HSP90B2P
HSPB2
HSPB2-C11orf52
HSPB7
HSPB8
HTATSF1P2
HTN1
HTN3
HTR1D
HTR3C
HTR3E
HYAL1
HYALP1
HYDIN2
HYPM
ICAM2
ICAM4
IDI2
IDI2-AS1
IDO1
IFI16
IFI27L2
IFI30
IFI35
IFI44
IFITM1
IFITM2
IFITM3
IFITM5
IFNA1
IFNA10
IFNA17
IFNA6
IFNG
IFNG-AS1
IFT46
IGBP1P1
IGFALS
IGFBP6
IGLON5
IGSF1
IGSF10
IGSF23
IGSF6
IKZF4
IL11RA
IL12RB1
IL13RA2
IL17C
IL17REL
IL19
IL1A
IL1RAPL1
IL1RL1
IL1RL2
IL22RA2
IL23R
IL26
IL2RA
IL31
IL33
IL34
IL36B
IL3RA
IL6
INE1
INE2
INHBC
INPP5D
INSC
INSL3
INSL4
INTU
IP6K2
IPCEF1
IPO11-LRRC70
IQCF4
IQGAP3
IRGC
IRGM
ISG15
ISLR
ITGA10
ITGA5
ITGAE
ITGAL
ITGAX
ITGB2
ITGB2-AS1
ITGB6
ITM2A
ITPK1-AS1
ITPR1-AS1
IYD
IZUMO1
IZUMO2
JAK3
JAKMIP2
JRKL-AS1
KANK3
KATNBL1P6
KCNAB1
KCNAB1-AS2
KCND1
KCNE2
KCNE3
KCNE4
KCNG4
KCNH7
KCNIP2
KCNJ1
KCNJ15
KCNJ16
KCNJ8
KCNMA1-AS1
KCNMB2
KCNN3
KCNQ5-IT1
KCNS1
KCNT2
KCNU1
KCP
KCTD14
KCTD16
KDELR1
KDM5D
KDM6B
KHDC3L
KIAA1161
KIAA1210
KIAA1456
KIAA1656
KIAA1671
KIAA1683
KIF25
KIF25-AS1
KIF2B
KIF4B
KIF5A
KIFAP3
KIR2DL1
KIR2DL2
KIR2DL3
KIR2DL4
KIR2DL5A
KIR2DL5B
KIR2DS1
KIR2DS2
KIR2DS3
KIR2DS4
KIR2DS5
KIR3DL1
KIR3DL2
KIR3DS1
KIRREL2
KISS1
KLB
KLF17
KLF8
KLHL20
KLHL28
KLHL30
KLHL31
KLHL33
KLHL4
KLHL41
KLHL6
KLHL6-AS1
KLK12
KLK13
KLK14
KLK4
KLK5
KLK7
KLK8
KLRC1
KLRC4
KLRC4-KLRK1
KLRD1
KLRF2
KLRG1
KLRK1
KMO
KPNA6
KPNA7
KRBA2
KRBOX1
KRBOX1-AS1
KRR1
KRT14
KRT19P2
KRT20
KRT222
KRT25
KRT27
KRT28
KRT31
KRT34
KRT37
KRT39
KRT42P
KRT83
KRT85
KRTAP1-3
KRTAP10-11
KRTAP10-4
KRTAP10-5
KRTAP10-6
KRTAP10-7
KRTAP12-3
KRTAP12-4
KRTAP13-1
KRTAP15-1
KRTAP17-1
KRTAP19-1
KRTAP19-3
KRTAP19-5
KRTAP19-6
KRTAP2-1
KRTAP2-2
KRTAP2-3
KRTAP2-4
KRTAP20-1
KRTAP21-3
KRTAP22-1
KRTAP29-1
KRTAP5-3
KRTAP5-4
KRTAP5-5
KRTAP5-7
KRTAP5-8
KRTAP6-2
KRTAP9-1
KRTAP9-9
KRTDAP
LACTBL1
LAIR1
LAIR2
LAMA2
LAMA5-AS1
LAMB2
LAMB2P1
LAMC2
LAMTOR4
LARS
LAT2
LCAT
LCE3A
LCE3D
LCE5A
LCMT1-AS2
LCN12
LCN15
LCN2
LCN6
LCN8
LCN9
LCP1
LCT
LDB2
LDHAL6B
LDHB
LDHC
LDHD
LENEP
LGALS1
LGALS2
LGALS7
LGALS7B
LGI1
LHCGR
LHFPL1
LHFPL5
LILRA5
LILRA6
LILRB1
LILRB3
LILRB4
LILRB5
LIM2
LIME1
LIMS3
LIMS3-LOC440895
LIMS3L
LIN28B
LIN37
LIN52
LINC-ROR
LINC00029
LINC00032
LINC00102
LINC00114
LINC00152
LINC00161
LINC00162
LINC00163
LINC00173
LINC00189
LINC00202-2
LINC00211
LINC00229
LINC00244
LINC00251
LINC00254
LINC00263
LINC00264
LINC00266-1
LINC00277
LINC00290
LINC00294
LINC00298
LINC00301
LINC00304
LINC00305
LINC00307
LINC00309
LINC00311
LINC00316
LINC00319
LINC00320
LINC00322
LINC00327
LINC00336
LINC00339
LINC00346
LINC00351
LINC00358
LINC00359
LINC00367
LINC00368
LINC00371
LINC00377
LINC00380
LINC00383
LINC00392
LINC00395
LINC00397
LINC00398
LINC00408
LINC00412
LINC00426
LINC00448
LINC00457
LINC00458
LINC00460
LINC00469
LINC00470
LINC00477
LINC00479
LINC00483
LINC00485
LINC00486
LINC00487
LINC00494
LINC00499
LINC00501
LINC00506
LINC00518
LINC00523
LINC00528
LINC00540
LINC00545
LINC00547
LINC00551
LINC00559
LINC00565
LINC00582
LINC00587
LINC00588
LINC00598
LINC00606
LINC00624
LINC00626
LINC00630
LINC00632
LINC00635
LINC00642
LINC00644
LINC00648
LINC00652
LINC00654
LINC00656
LINC00658
LINC00661
LINC00663
LINC00668
LINC00670
LINC00672
LINC00678
LINC00683
LINC00684
LINC00685
LINC00690
LINC00692
LINC00700
LINC00702
LINC00703
LINC00708
LINC00709
LINC00837
LINC00838
LINC00839
LINC00844
LINC00850
LINC00851
LINC00853
LINC00854
LINC00856
LINC00858
LINC00864
LINC00865
LINC00877
LINC00885
LINC00891
LINC00898
LINC00904
LINC00905
LINC00911
LINC00917
LINC00919
LINC00920
LINC00922
LINC00929
LINC00930
LINC00935
LINC00939
LINC00940
LINC00942
LINC00944
LINC00954
LINC00955
LINC00958
LINC00961
LINC00965
LINC00968
LINC00969
LINC00971
LINC00998
LINC00999
LINC01001
LINC01002
LINC01006
LINC01011
LINC01012
LINC01017
LINC01028
LINC01029
LINC01030
LINC01031
LINC01046
LINC01049
LINC01056
LINC01060
LINC01082
LINC01094
LINC01097
LINC01098
LINC01099
LINC01101
LINC01102
LINC01103
LINC01105
LINC01108
LINC01132
LINC01133
LINC01150
LINC01160
LINC01167
LINC01170
LINC01182
LINC01186
LINC01189
LINC01193
LINC01194
LINC01204
LINC01205
LINC01209
LINC01212
LINC01214
LINC01222
LINC01225
LINC01230
LINC01233
LINC01237
LINC01239
LINC01249
LINC01250
LINC01252
LINC01254
LINC01257
LINC01258
LINC01260
LINC01262
LINC01266
LINC01273
LINC01278
LINC01279
LINC01280
LINC01287
LINC01291
LINC01296
LINC01299
LINC01300
LINC01301
LINC01310
LINC01322
LINC01338
LINC01340
LINC01342
LINC01343
LINC01344
LINC01354
LINC01363
LINC01364
LINC01372
LINC01377
LINC01395
LINC01396
LINC01405
LINC01411
LINC01412
LINC01413
LINC01419
LINC01420
LINC01422
LINC01425
LINC01429
LINC01436
LINC01440
LINC01446
LINC01448
LINC01467
LINC01475
LINC01480
LINC01482
LINC01486
LINC01494
LINC01495
LINC01500
LINC01501
LINC01507
LINC01508
LINC01511
LINC01529
LINCR-0001
LINCR-0002
LINCR-0003
LIPA
LIPC
LIPF
LIPH
LIPJ
LIX1L
LMAN1L
LMBRD1
LMNTD1
LMO3
LMO7
LMO7DN
LMOD1
LOC100049716
LOC100128176
LOC100128288
LOC100128361
LOC100128494
LOC100128531
LOC100128554
LOC100128573
LOC100128593
LOC100128885
LOC100128993
LOC100129027
LOC100129046
LOC100129083
LOC100129138
LOC100129148
LOC100129216
LOC100129316
LOC100129534
LOC100129617
LOC100129636
LOC100129917
LOC100129924
LOC100130075
LOC100130093
LOC100130238
LOC100130298
LOC100130417
LOC100130452
LOC100130539
LOC100130700
LOC100130744
LOC100131047
LOC100131289
LOC100131347
LOC100131496
LOC100132062
LOC100132146
LOC100132287
LOC100132304
LOC100132735
LOC100132741
LOC100132781
LOC100133050
LOC100133077
LOC100133267
LOC100133331
LOC100133461
LOC100134868
LOC100190940
LOC100190986
LOC100233156
LOC100240728
LOC100270804
LOC100272216
LOC100287036
LOC100287072
LOC100287098
LOC100287225
LOC100287632
LOC100287846
LOC100288123
LOC100288637
LOC100288814
LOC100289580
LOC100289673
LOC100335030
LOC100419583
LOC100422212
LOC100500773
LOC100505592
LOC100505622
LOC100505658
LOC100505715
LOC100505716
LOC100505718
LOC100505776
LOC100505811
LOC100505812
LOC100505817
LOC100505841
LOC100505887
LOC100505978
LOC100505984
LOC100506124
LOC100506159
LOC100506175
LOC100506258
LOC100506271
LOC100506272
LOC100506281
LOC100506371
LOC100506388
LOC100506393
LOC100506470
LOC100506548
LOC100506551
LOC100506585
LOC100506675
LOC100506679
LOC100506713
LOC100506725
LOC100506730
LOC100506844
LOC100506858
LOC100506860
LOC100507002
LOC100507006
LOC100507091
LOC100507140
LOC100507194
LOC100507201
LOC100507250
LOC100507346
LOC100507351
LOC100507377
LOC100507387
LOC100507420
LOC100507424
LOC100507431
LOC100507443
LOC100507547
LOC100507600
LOC100507639
LOC100507651
LOC100507661
LOC100652770
LOC100996324
LOC100996351
LOC100996455
LOC100996583
LOC100996679
LOC100996758
LOC101060211
LOC101060376
LOC101060498
LOC101243545
LOC101409256
LOC101448202
LOC101805491
LOC101926892
LOC101926896
LOC101926905
LOC101926928
LOC101926943
LOC101926963
LOC101926966
LOC101926996
LOC101927003
LOC101927040
LOC101927043
LOC101927053
LOC101927055
LOC101927058
LOC101927066
LOC101927123
LOC101927129
LOC101927131
LOC101927136
LOC101927142
LOC101927143
LOC101927164
LOC101927166
LOC101927181
LOC101927237
LOC101927239
LOC101927257
LOC101927272
LOC101927280
LOC101927284
LOC101927286
LOC101927311
LOC101927332
LOC101927354
LOC101927364
LOC101927365
LOC101927411
LOC101927438
LOC101927446
LOC101927464
LOC101927492
LOC101927495
LOC101927523
LOC101927539
LOC101927549
LOC101927560
LOC101927572
LOC101927587
LOC101927592
LOC101927619
LOC101927651
LOC101927661
LOC101927668
LOC101927683
LOC101927688
LOC101927691
LOC101927692
LOC101927694
LOC101927697
LOC101927701
LOC101927722
LOC101927735
LOC101927780
LOC101927797
LOC101927817
LOC101927829
LOC101927830
LOC101927835
LOC101927847
LOC101927865
LOC101927905
LOC101927907
LOC101927911
LOC101927914
LOC101927924
LOC101927954
LOC101927964
LOC101928008
LOC101928043
LOC101928048
LOC101928100
LOC101928105
LOC101928131
LOC101928137
LOC101928150
LOC101928161
LOC101928162
LOC101928168
LOC101928191
LOC101928227
LOC101928253
LOC101928254
LOC101928266
LOC101928269
LOC101928303
LOC101928304
LOC101928322
LOC101928353
LOC101928363
LOC101928372
LOC101928381
LOC101928401
LOC101928418
LOC101928460
LOC101928461
LOC101928471
LOC101928495
LOC101928519
LOC101928523
LOC101928539
LOC101928567
LOC101928600
LOC101928651
LOC101928663
LOC101928708
LOC101928710
LOC101928730
LOC101928766
LOC101928767
LOC101928775
LOC101928786
LOC101928790
LOC101928804
LOC101928812
LOC101928834
LOC101928844
LOC101928861
LOC101928880
LOC101928882
LOC101928886
LOC101928943
LOC101928944
LOC101928961
LOC101928989
LOC101928992
LOC101928994
LOC101929064
LOC101929084
LOC101929124
LOC101929128
LOC101929153
LOC101929172
LOC101929181
LOC101929196
LOC101929217
LOC101929239
LOC101929241
LOC101929259
LOC101929319
LOC101929337
LOC101929374
LOC101929378
LOC101929380
LOC101929473
LOC101929512
LOC101929526
LOC101929549
LOC101929550
LOC101929563
LOC101929567
LOC101929570
LOC101929574
LOC101929596
LOC101929608
LOC101929625
LOC101929631
LOC101929645
LOC101929679
LOC101929681
LOC101929694
LOC101929743
LOC101929754
LOC101929765
LOC101929829
LOC102467079
LOC102467212
LOC102467213
LOC102467223
LOC102467224
LOC102467655
LOC102503427
LOC102546229
LOC102659288
LOC102723439
LOC102723517
LOC102723631
LOC102723680
LOC102723703
LOC102723737
LOC102723854
LOC102724020
LOC102724050
LOC102724190
LOC102724421
LOC102724467
LOC102724550
LOC102724651
LOC102724710
LOC102724804
LOC102724927
LOC102800447
LOC103191607
LOC145474
LOC145837
LOC145845
LOC146513
LOC149373
LOC149950
LOC151121
LOC151484
LOC154449
LOC157273
LOC1720
LOC253573
LOC254028
LOC283070
LOC283194
LOC283335
LOC283352
LOC283575
LOC283585
LOC283710
LOC284009
LOC284344
LOC284379
LOC284454
LOC284632
LOC284661
LOC284930
LOC284933
LOC285000
LOC285043
LOC285593
LOC285740
LOC285889
LOC286083
LOC286177
LOC286238
LOC286367
LOC339260
LOC339593
LOC339622
LOC339803
LOC339807
LOC340113
LOC341056
LOC349160
LOC388282
LOC388553
LOC388882
LOC388942
LOC389033
LOC389602
LOC389831
LOC389834
LOC390705
LOC391003
LOC392196
LOC392452
LOC399491
LOC399886
LOC400043
LOC400511
LOC400553
LOC400558
LOC400655
LOC400661
LOC400685
LOC400794
LOC400940
LOC400997
LOC401134
LOC401286
LOC401324
LOC401463
LOC440173
LOC440416
LOC440896
LOC441081
LOC441204
LOC441454
LOC441666
LOC442028
LOC442132
LOC442497
LOC494127
LOC554206
LOC574538
LOC606724
LOC63930
LOC642426
LOC642943
LOC643406
LOC643802
LOC644145
LOC644762
LOC644838
LOC644936
LOC645434
LOC646522
LOC646743
LOC646938
LOC647859
LOC648691
LOC649330
LOC649352
LOC650226
LOC650293
LOC653513
LOC653653
LOC653712
LOC727896
LOC728024
LOC728084
LOC728637
LOC728819
LOC729080
LOC729083
LOC729159
LOC729218
LOC729603
LOC729658
LOC729739
LOC729966
LOC730668
LOC731424
LOC79160
LOC90834
LOC91450
LOXHD1
LPAR4
LPAR5
LPAR6
LPHN3
LPIN3
LPPR4
LRCH2
LRCOL1
LRGUK
LRMP
LRP1
LRP5L
LRRC14B
LRRC15
LRRC19
LRRC2-AS1
LRRC23
LRRC25
LRRC29
LRRC30
LRRC37A11P
LRRC37A5P
LRRC37BP1
LRRC7
LRRC70
LRRC74B
LRRC8E
LRRIQ1
LRRIQ4
LRRTM2
LRRTM3
LRTM2
LSAMP
LSG1
LSMEM2
LSP1
LTBR
LTF
LUCAT1
LURAP1
LUZP4
LY6G6C
LY6G6D
LY6G6F
LYG1
LYL1
LYPD3
LYPLA2P2
LYSMD1
LYZL2
MAB21L3
MACC1-AS1
MACROD2-AS1
MAFIP
MAG
MAGEA1
MAGEA10
MAGEA10-MAGEA5
MAGEA11
MAGEA12
MAGEA2
MAGEA3
MAGEA4
MAGEA6
MAGEA8
MAGEA9
MAGEA9B
MAGEB1
MAGEB10
MAGEB16
MAGEB2
MAGEB3
MAGEB6
MAGEC1
MAGED1
MAGED2
MAGED4
MAGED4B
MAGEE1
MAGEE2
MAGEH1
MAGEL2
MAGI1-AS1
MAK
MALRD1
MAMDC2
MAML2
MAN2B1
MAN2B2
MAP1LC3B2
MAP1LC3C
MAP2K6
MAP3K19
MAP3K2
MAP3K7CL
MARK2P9
MAS1
MAST3
MATN4
MBD3L2
MBD3L3
MBD3L4
MBD3L5
MBIP
MBNL2
MBOAT4
MC1R
MCCD1
MCF2
MCHR1
MCTP2
MCTS1
MDH2
MDP1
MED18
MED24
MEF2B
MEFV
MEG8
MEG9
MEP1A
METTL17
METTL21C
METTL3
MFAP1
MFNG
MFSD5
MFSD6L
MFSD9
MGAM
MGAT4C
MGC16025
MGC32805
MGC45922
MGC70870
MGEA5
MGST1
MGST2
MIA2
MIATNB
MICU1
MID1IP1
MIEF1
MILR1
MIMT1
MIOX
MIR1-1
MIR101-1
MIR101-2
MIR1178
MIR1179
MIR1180
MIR1182
MIR1193
MIR1197
MIR1203
MIR1205
MIR1224
MIR1226
MIR1228
MIR1234
MIR1236
MIR1245A
MIR1245B
MIR1248
MIR1251
MIR1256
MIR125B1
MIR125B2
MIR126
MIR1260B
MIR1265
MIR1273H
MIR1276
MIR1278
MIR1279
MIR1284
MIR1301
MIR1304
MIR1306
MIR1323
MIR133A1
MIR133A2
MIR1343
MIR137HG
MIR140
MIR145
MIR1468
MIR1471
MIR148B
MIR149
MIR153-2
MIR154
MIR15A
MIR15B
MIR16-1
MIR181A2HG
MIR181B1
MIR181B2
MIR181C
MIR181D
MIR184
MIR186
MIR187
MIR1909
MIR1910
MIR1911
MIR1913
MIR196A2
MIR1973
MIR199A1
MIR19B1
MIR19B2
MIR200A
MIR200B
MIR202
MIR202HG
MIR208A
MIR208B
MIR20A
MIR20B
MIR2110
MIR216A
MIR218-1
MIR22
MIR23A
MIR24-1
MIR24-2
MIR2467
MIR2681
MIR26A1
MIR26B
MIR27A
MIR27B
MIR2909
MIR296
MIR298
MIR299
MIR300
MIR301A
MIR3064
MIR3065
MIR3074
MIR30E
MIR3115
MIR3123
MIR3127
MIR3129
MIR3132
MIR3134
MIR3136
MIR3138
MIR3155A
MIR3155B
MIR3156-2
MIR3156-3
MIR3157
MIR3165
MIR3170
MIR3182
MIR3183
MIR3196
MIR3200
MIR3201
MIR3202-1
MIR3202-2
MIR320C1
MIR320E
MIR323A
MIR328
MIR329-1
MIR329-2
MIR330
MIR331
MIR335
MIR338
MIR340
MIR34A
MIR3605
MIR3607
MIR3609
MIR3618
MIR3619
MIR3620
MIR363
MIR3649
MIR365A
MIR3664
MIR3666
MIR3682
MIR3690
MIR3691
MIR3692
MIR376A1
MIR376A2
MIR376B
MIR376C
MIR377
MIR378C
MIR378F
MIR379
MIR380
MIR381
MIR381HG
MIR384
MIR3907
MIR3908
MIR3911
MIR3916
MIR3918
MIR3919
MIR3938
MIR3940
MIR411
MIR4251
MIR4253
MIR4254
MIR4256
MIR4269
MIR4271
MIR4274
MIR4285
MIR4288
MIR429
MIR4292
MIR4296
MIR4297
MIR4306
MIR4307
MIR4312
MIR4315-1
MIR4315-2
MIR4316
MIR4317
MIR4323
MIR4326
MIR4327
MIR4435-1HG
MIR4436B1
MIR4436B2
MIR4440
MIR4441
MIR4443
MIR4456
MIR4457
MIR4461
MIR4462
MIR4465
MIR4467
MIR4468
MIR4474
MIR4476
MIR4478
MIR4483
MIR4485
MIR4493
MIR4498
MIR4499
MIR449A
MIR449B
MIR4500
MIR4508
MIR4509-1
MIR4509-2
MIR4509-3
MIR4514
MIR4516
MIR4518
MIR4526
MIR4533
MIR4535
MIR4536-1
MIR454
MIR455
MIR4633
MIR4636
MIR4637
MIR4640
MIR4645
MIR4646
MIR4647
MIR4648
MIR4649
MIR4654
MIR4659B
MIR4660
MIR4666A
MIR4668
MIR4673
MIR4675
MIR4677
MIR4680
MIR4681
MIR4688
MIR4689
MIR4690
MIR4691
MIR4694
MIR4695
MIR4697HG
MIR4706
MIR4710
MIR4715
MIR4716
MIR4717
MIR4718
MIR4720
MIR4722
MIR4726
MIR4729
MIR4730
MIR4731
MIR4732
MIR4739
MIR4746
MIR4747
MIR4749
MIR4751
MIR4755
MIR4758
MIR4759
MIR4761
MIR4766
MIR4777
MIR4779
MIR4786
MIR4788
MIR4789
MIR4790
MIR4797
MIR4798
MIR4799
MIR4802
MIR4803
MIR4804
MIR483
MIR487B
MIR492
MIR494
MIR495
MIR496
MIR499A
MIR499B
MIR5006
MIR5047
MIR506
MIR507
MIR5087
MIR5088
MIR5089
MIR511
MIR512-1
MIR512-2
MIR515-1
MIR515-2
MIR516A1
MIR516A2
MIR516B2
MIR517B
MIR517C
MIR518A1
MIR518A2
MIR518B
MIR518C
MIR518E
MIR518F
MIR5190
MIR5191
MIR5192
MIR5196
MIR519A1
MIR519A2
MIR519E
MIR520A
MIR520C
MIR520D
MIR520E
MIR520F
MIR520G
MIR520H
MIR521-1
MIR521-2
MIR522
MIR523
MIR524
MIR525
MIR526A2
MIR526B
MIR527
MIR539
MIR543
MIR548A3
MIR548AC
MIR548AI
MIR548AJ2
MIR548AN
MIR548AQ
MIR548AR
MIR548AU
MIR548AX
MIR548AY
MIR548B
MIR548BA
MIR548C
MIR548F5
MIR548G
MIR548H2
MIR548H3
MIR548H4
MIR548O2
MIR548T
MIR548Y
MIR548Z
MIR550A2
MIR550B2
MIR551A
MIR555
MIR558
MIR5582
MIR5587
MIR559
MIR568
MIR5688
MIR569
MIR5690
MIR5692C2
MIR5704
MIR5707
MIR5708
MIR5739
MIR578
MIR589
MIR590
MIR591
MIR592
MIR595
MIR597
MIR598
MIR599
MIR600
MIR601
MIR602
MIR6068
MIR6073
MIR6074
MIR6075
MIR6076
MIR6077
MIR6085
MIR609
MIR6126
MIR6129
MIR6134
MIR6165
MIR622
MIR624
MIR628
MIR629
MIR634
MIR635
MIR637
MIR642A
MIR642B
MIR644A
MIR646HG
MIR648
MIR6501
MIR6502
MIR6506
MIR6511A2
MIR6511B1
MIR6513
MIR654
MIR655
MIR657
MIR661
MIR664B
MIR671
MIR6715A
MIR6715B
MIR6719
MIR6722
MIR6723
MIR6727
MIR6729
MIR6731
MIR6732
MIR6738
MIR6740
MIR6744
MIR6745
MIR6747
MIR675
MIR6750
MIR6754
MIR6755
MIR6756
MIR676
MIR6761
MIR6764
MIR6765
MIR6767
MIR6768
MIR6770-2
MIR6773
MIR6774
MIR6775
MIR6778
MIR6779
MIR6786
MIR6792
MIR6793
MIR6798
MIR6803
MIR6806
MIR6812
MIR6813
MIR6814
MIR6816
MIR6817
MIR6819
MIR6825
MIR6829
MIR6839
MIR6845
MIR6846
MIR6849
MIR6852
MIR6855
MIR6857
MIR6858
MIR6865
MIR6866
MIR6868
MIR6874
MIR6875
MIR6876
MIR6877
MIR6879
MIR6885
MIR6886
MIR6887
MIR6893
MIR7-1
MIR7-3
MIR7-3HG
MIR7107
MIR7112
MIR7113
MIR7153
MIR7155
MIR7160
MIR758
MIR759
MIR761
MIR764
MIR766
MIR770
MIR7705
MIR7844
MIR7851
MIR7853
MIR7854
MIR7855
MIR7856
MIR7974
MIR7976
MIR8055
MIR8059
MIR8061
MIR8063
MIR8064
MIR8065
MIR8071-1
MIR8071-2
MIR8073
MIR8075
MIR8077
MIR8080
MIR8083
MIR8086
MIR875
MIR888
MIR889
MIR890
MIR891B
MIR892A
MIR892B
MIR9-2
MIR922
MIR92A2
MIR937
MIR941-1
MIR941-2
MIR941-3
MIR941-4
MIR943
MIR99A
MIR99AHG
MIRLET7A1
MIRLET7A3
MIRLET7BHG
MIRLET7C
MIRLET7F1
MIRLET7G
MISP
MKRN3
MKRN7P
MKRN9P
MLC1
MLF2
MLIP
MLK7-AS1
MLLT10P1
MMP13
MMP19
MMP26
MMP27
MNAT1
MOB2
MOBP
MON1A
MORN2
MORN3
MPP2
MPV17
MPZL3
MRC1
MRGPRF-AS1
MRGPRG-AS1
MRGPRX1
MRGPRX3
MRGPRX4
MRO
MROH5
MROH6
MRPL1
MRPL11
MRPL24
MRPS10
MRPS23
MRS2P2
MS4A12
MS4A13
MS4A15
MS4A2
MSANTD3-TMEFF1
MSANTD4
MSH4
MSLN
MSN
MST4
MT1DP
MT1F
MT1G
MT1H
MT1HL1
MT1IP
MT1X
MTCL1
MTF1
MTMR8
MTOR
MTRF1
MTRNR2L1
MTRNR2L10
MTRNR2L2
MTRNR2L3
MTRNR2L4
MTRNR2L5
MTRNR2L6
MTRNR2L8
MTRNR2L9
MTUS2
MTUS2-AS1
MTX3
MUC12
MUC2
MUC20
MUC22
MUC4
MUC5B
MUC6
MUC7
MUM1L1
MURC
MX2
MXD3
MXRA8
MYADML
MYADML2
MYBPC1
MYBPC2
MYBPC3
MYCT1
MYF5
MYH1
MYH3
MYHAS
MYL2
MYL6B
MYL9
MYLK4
MYLPF
MYNN
MYO16-AS1
MYO18B
MYO1A
MYO1H
MYO7A
MYO7B
MYOF
MYOG
MYOM1
MYOM2
MYOM3
MYOZ1
MYPN
MYT1
MYT1L
MZB1
N4BP2L2
NAA11
NAALAD2
NAALADL2-AS2
NACA2
NAIP
NANOG
NANOGNB
NANOS2
NANOS3
NAP1L6
NAPSA
NAPSB
NBAS
NBPF14
NBPF20
NBPF6
NBPF8
NBPF9
NCAM1-AS1
NCKAP1L
NCKAP5
NCKAP5L
NCMAP
NCOA1
NCRUPAR
NDP
NDST4
NDUFA9
NDUFAF4P1
NDUFB7
NDUFS4
NEB
NEDD9
NEGR1-IT1
NEK10
NEK2
NEU2
NEU3
NEU4
NEURL3
NEUROD6
NEXN
NFKBIL1
NGDN
NHEG1
NHSL1
NIPAL3
NIPAL4
NKAPP1
NKX2-3
NLGN1-AS1
NLGN3
NLRP10
NLRP11
NLRP12
NLRP13
NLRP2
NLRP3
NLRP4
NLRP5
NLRP7
NLRP8
NLRP9
NME5
NME8
NMRK2
NMS
NMUR2
NOL6
NOP10
NOSIP
NOSTRIN
NOTCH4
NOV
NOXO1
NPBWR2
NPC1L1
NPFFR1
NPFFR2
NPIPA1
NPIPA2
NPIPA3
NPIPA5
NPIPA7
NPIPA8
NPM2
NPPA
NPPA-AS1
NPS
NPY2R
NPY4R
NQO1
NR1H4
NR1I2
NR1I3
NR2F2-AS1
NR5A1
NRG1-IT1
NRG3-AS1
NRG4
NRGN
NRM
NRN1L
NRSN2
NRTN
NT5C1A
NTF4
NTN5
NUBPL
NUDT12
NUDT13
NUP205
NUP210L
NUTM1
NWD1
NXF2
NXF2B
NXF3
NXF4
NXNL1
NYX
OASL
OBP2A
OBP2B
OCIAD2
OCLM
OCM
OCM2
ODF1
ODF3L2
OIT3
OLAH
OLFM3
OMG
OMP
OOSP2
OPA1-AS1
OPN1MW
OPN1MW2
OPN5
OPRM1
OR10A2
OR10C1
OR10G2
OR10G3
OR10G4
OR10H1
OR10H2
OR10P1
OR10Q1
OR11A1
OR11G2
OR11H2
OR11L1
OR12D2
OR13C2
OR13C5
OR13C8
OR1A1
OR1B1
OR1D2
OR1E2
OR1F1
OR1J1
OR1K1
OR1L1
OR1L6
OR1M1
OR2A12
OR2A25
OR2A4
OR2A7
OR2AK2
OR2B11
OR2B2
OR2G3
OR2J3
OR2K2
OR2L1P
OR2M4
OR2T11
OR2T34
OR2T8
OR2V1
OR2V2
OR2W3
OR3A2
OR3A3
OR4D1
OR4D11
OR4D2
OR4D5
OR4D6
OR4K13
OR4K14
OR4L1
OR4N3P
OR4N4
OR4P4
OR4S1
OR51A7
OR51B2
OR51F1
OR51I2
OR51L1
OR51V1
OR52B6
OR52E8
OR52H1
OR52J3
OR5A1
OR5AC2
OR5AP2
OR5B17
OR5B21
OR5C1
OR5D18
OR5F1
OR5H15
OR5K4
OR5M10
OR5M8
OR5T1
OR6B2
OR6B3
OR6C65
OR6C70
OR6F1
OR6K2
OR6N2
OR7C1
OR7C2
OR7D2
OR7E12P
OR7E14P
OR7E156P
OR7E24
OR7E37P
OR7E5P
OR7E91P
OR7G1
OR7G2
OR7G3
OR8H1
OR8H2
OR8H3
OR8J3
OR8K1
OR9Q1
OR9Q2
ORAI3
ORM1
ORM2
ORMDL2
OSGEPL1
OSGEPL1-AS1
OSM
OSTN
OTOA
OTOR
OTUB1
OTX2-AS1
OXER1
OXGR1
P2RX1
P2RX3
P2RY11
P2RY12
P2RY4
P2RY6
P2RY8
P4HA2-AS1
PA2G4P4
PABPN1L
PACRG-AS1
PADI3
PAFAH2
PAGE1
PAGE2
PAGE2B
PAGE3
PAGE5
PAH
PAK3
PAK7
PANDAR
PANX3
PAPL
PARP9
PART1
PARVG
PASD1
PBDC1
PBX1
PBX2
PCAT19
PCAT7
PCDH11X
PCDH18
PCDH20
PCDH9-AS2
PCDHB1
PCDHB14
PCDHB3
PCDHGA10
PCDHGA2
PCDHGA4
PCK1
PCOLCE
PCP4
PCSK1
PCTP
PCYT1B
PCYT1B-AS1
PDC
PDCD1
PDCL2
PDE11A
PDE1A
PDE1B
PDE6B
PDE6G
PDIA2
PDYN
PDZD2
PDZD3
PDZD7
PDZD9
PEG3
PEG3-AS1
PER1
PERM1
PEX13
PEX14
PEX19
PEX5
PF4
PF4V1
PFDN1
PFKFB4
PFN1P2
PGAM1P5
PGAM2
PGAM4
PGC
PGLYRP1
PGPEP1L
PHACTR1
PHB
PHEX
PHYHIP
PI15
PI4KB
PIFO
PIGC
PIH1D2
PIK3C2A
PIK3C2G
PIK3CB
PIK3CG
PIK3IP1-AS1
PIN1P1
PIN4
PINK1-AS
PIPSL
PIR
PIR-FIGF
PISD
PITRM1-AS1
PIWIL2
PIWIL3
PIWIL4
PKD1L1
PKD1L2
PKD1L3
PKD1P1
PKD1P6
PKHD1L1
PKP3
PLA2G10
PLA2G12B
PLA2G1B
PLA2G2C
PLA2G4A
PLA2G4B
PLA2G4F
PLCB2
PLCD4
PLCH1
PLEKHA4
PLEKHB1
PLEKHS1
PLIN3
PLIN5
PLOD1
PLSCR1
PLSCR2
PLTP
PLVAP
PLXDC1
PM20D1
PMEL
PML
PMS2CL
PMS2P9
PNISR
PNLIP
PNLIPRP2
PNMA5
PNOC
PNP
PNPLA1
POLD4
POLL
POLN
POLR2G
POLR2K
POLR3F
POM121L12
POM121L9P
PON1
POP1
POTEA
POU1F1
POU2AF1
POU2F2
POU5F1
POU5F1B
POU5F1P3
POU5F2
POU6F2
POU6F2-AS1
PP14571
PP2D1
PPAPDC3
PPARGC1A
PPEF1
PPEF1-AS1
PPFIBP1
PPIAL4B
PPIAL4C
PPIAL4G
PPIAP30
PPP1R11
PPP1R18
PPP1R1C
PPP1R26-AS1
PPP2R2D
PPP3R2
PRAM1
PRAME
PRAMEF19
PRAP1
PRC1-AS1
PRDM7
PRDM9
PRDX3
PRG3
PRG4
PRIM2
PRKCG
PRKX-AS1
PRLH
PRM2
PRMT5-AS1
PRND
PRNT
PROCR
PROM2
PROX2
PROZ
PRPS1L1
PRPSAP2
PRR20A
PRR20B
PRR20C
PRR20D
PRR20E
PRR22
PRR23D1
PRR23D2
PRR25
PRR26
PRR27
PRR29
PRR34
PRR34-AS1
PRRC2B
PRRG2
PRRT1
PRRX1
PRSS22
PRSS3
PRSS35
PRSS36
PRSS38
PRSS42
PRSS48
PRSS50
PRSS54
PRSS57
PRSS8
PRTN3
PRY
PRY2
PSAP
PSMA6
PSMB11
PSMB5
PSMB7
PSMB8
PSMB8-AS1
PSMC2
PSMC6
PSME2
PSORS1C2
PSPN
PTAFR
PTCHD1-AS
PTCHD3
PTER
PTGES
PTGIS
PTGS1
PTK6
PTN
PTP4A3
PTPN20B
PTPN6
PTPRCAP
PTPRR
PTPRVP
PTTG2
PTTG3P
PTX4
PUS10
PWAR5
PWARSN
PYGM
PYROXD2
QPCT
QPRT
QRFP
QTRT1
RAB13
RAB19
RAB25
RAB27B
RAB30
RAB30-AS1
RAB3D
RAB40AL
RAB41
RAB5B
RABGGTB
RAC2
RAD51AP2
RAET1G
RAMP3
RAP1GAP2
RAPGEF1
RAPGEF2
RAPGEF3
RARB
RARRES2
RARS
RASAL1
RASAL3
RASGRP3
RASGRP4
RASL10B
RASSF6
RAX2
RBAKDN
RBBP5
RBBP9
RBFOX3
RBM23
RBM45
RBMS3
RBMS3-AS3
RBMY1A3P
RBMY2EP
RBMY2FP
RBP3
RBP5
RBPJL
RC3H1
RCVRN
RD3
RD3L
RDH11
RDH12
RDM1
REC114
REG1A
REM1
RENBP
REP15
RESP18
RETSAT
RFPL1S
RFPL2
RFPL3
RFPL3S
RFPL4A
RFPL4B
RFX3-AS1
RFX5
RGL3
RGL4
RGN
RGPD1
RGS12
RGS14
RGS18
RGS4
RHBG
RHOC
RHOH
RHOJ
RHOXF1
RHOXF2
RHOXF2B
RIIAD1
RIMS3
RIN1
RIN2
RINL
RINT1
RIOK2
RIT1
RIT2
RLN1
RLN2
RLN3
RLTPR
RMDN2-AS1
RMST
RNASE11
RNASE12
RNASE6
RNASEK
RNASEK-C17orf49
RNASEL
RND1
RNF133
RNF17
RNF212B
RNF216-IT1
RNF222
RNF224
RNF25
RNF31
RNF43
RNU1-13P
RNU11
RNU6-19P
RNU6-28P
RNU6-31P
RNU6-35P
RNU6-52P
RNU6-64P
RNU6-78P
RNU6-83P
RNU86
ROS1
RP11-87M18.2
RPA3
RPA4
RPGRIP1
RPH3A
RPH3AL
RPL11
RPL13AP20
RPL13AP3
RPL13AP6
RPL13P5
RPL23AP32
RPL23P8
RPL29P2
RPL31P11
RPL32P3
RPL34
RPL34-AS1
RPL35A
RPL3L
RPL4
RPL7L1
RPP30
RPS10P7
RPS14P3
RPS15AP10
RPS18P9
RPS26P11
RPS4Y1
RPS6KA2-IT1
RPS6KL1
RPS7P5
RPSAP58
RPSAP9
RRAGB
RRH
RRP12
RS1
RSC1A1
RSPH3
RSPH4A
RSPH9
RTDR1
RTP1
RTP4
RTP5
RUFY4
RUNDC3A
RXFP1
RYR1
S100A12
S100B
S1PR4
S1PR5
SACS-AS1
SAG
SAGE1
SALL2
SAMD9L
SAMSN1
SAMSN1-AS1
SARDH
SARNP
SAT2
SATL1
SBF1P1
SBK2
SCAPER
SCARF1
SCARNA10
SCARNA11
SCARNA12
SCARNA14
SCARNA15
SCARNA16
SCARNA22
SCARNA23
SCARNA4
SCARNA6
SCARNA8
SCARNA9
SCARNA9L
SCFD1
SCG2
SCG3
SCG5
SCGB1B2P
SCGB2A1
SCHIP1
SCHLAP1
SCIMP
SCML4
SCN11A
SCN1A
SCN9A
SCNN1D
SCRN2
SDPR
SDR16C6P
SDR42E1
SDS
SDSL
SEC14L1P1
SEC14L2
SEC14L4
SEC14L5
SEC14L6
SEC23A
SEC24C
SELE
SELENBP1
SEMA3A
SEMA3E
SEMA4D
SEMA6A-AS1
SEPP1
SEPT1
SEPT12
SERINC3
SERPINA12
SERPINA6
SERPINB13
SERPINB3
SERPINB5
SERPINB7
SERPIND1
SERPINF1
SERPINF2
SERPING1
SERPINI2
SFN
SFTA1P
SFTA3
SFTPA2
SFXN2
SFXN3
SGCD
SGCG
SGK2
SGOL1-AS1
SH2D1A
SH2D3A
SH2D4B
SH3BGRL
SH3D19
SH3GL1P1
SH3GL1P2
SH3RF2
SH3TC1
SHANK2-AS1
SHISA4
SHKBP1
SIAH3
SIGLEC14
SIGLECL1
SIPA1
SIPA1L2
SIRPG-AS1
SIRT4
SKINTL
SKP1P2
SLC10A2
SLC12A8
SLC13A4
SLC14A1
SLC15A2
SLC16A4
SLC17A4
SLC17A6
SLC17A8
SLC17A9
SLC18A1
SLC1A3
SLC22A11
SLC22A17
SLC22A18
SLC22A18AS
SLC22A2
SLC23A1
SLC23A3
SLC24A2
SLC25A18
SLC25A41
SLC25A51P1
SLC25A52
SLC26A1
SLC27A5
SLC28A1
SLC28A2
SLC28A3
SLC2A12
SLC2A3
SLC2A5
SLC35B1
SLC35G3
SLC35G4P
SLC35G5
SLC36A1
SLC38A11
SLC38A4
SLC38A5
SLC38A7
SLC38A8
SLC39A11
SLC39A12
SLC39A5
SLC3A1
SLC44A4
SLC45A2
SLC45A4
SLC47A2
SLC4A9
SLC51B
SLC52A1
SLC52A3
SLC5A1
SLC5A10
SLC5A4
SLC5A5
SLC6A12
SLC6A13
SLC6A19
SLC7A3
SLC7A7
SLC7A8
SLC7A9
SLC9A9
SLC9C1
SLCO1A2
SLCO1B3
SLCO1B7
SLCO4A1-AS1
SLCO4C1
SLFN12
SLIT2-IT1
SLITRK1
SMAP2
SMCO3
SMCR5
SMEK3P
SMG1P2
SMG1P7
SMIM1
SMIM2-IT1
SMIM22
SMIM23
SMIM24
SMIM3
SMIM5
SMIM9
SMPDL3B
SMPX
SMUG1
SNAR-A1
SNAR-A10
SNAR-A11
SNAR-A12
SNAR-A13
SNAR-A14
SNAR-A2
SNAR-A3
SNAR-A4
SNAR-A5
SNAR-A6
SNAR-A7
SNAR-A8
SNAR-A9
SNAR-B1
SNAR-B2
SNAR-C1
SNAR-C2
SNAR-C3
SNAR-C4
SNAR-C5
SNAR-D
SNAR-E
SNAR-G1
SNAR-G2
SNAR-H
SNAR-I
SNCG
SNHG11
SNHG20
SNHG24
SNHG4
SNORA11D
SNORA11E
SNORA16B
SNORA20
SNORA22
SNORA28
SNORA29
SNORA2A
SNORA2B
SNORA33
SNORA35
SNORA36A
SNORA36C
SNORA38
SNORA4
SNORA41
SNORA45B
SNORA49
SNORA51
SNORA53
SNORA54
SNORA55
SNORA56
SNORA58
SNORA59A
SNORA59B
SNORA63
SNORA68
SNORA69
SNORA70G
SNORA71E
SNORA72
SNORA74B
SNORA76A
SNORA79
SNORA7B
SNORA8
SNORA81
SNORD100
SNORD103A
SNORD103B
SNORD105B
SNORD107
SNORD109A
SNORD109B
SNORD11
SNORD111
SNORD111B
SNORD113-5
SNORD113-6
SNORD113-9
SNORD114-1
SNORD114-11
SNORD114-12
SNORD114-13
SNORD114-2
SNORD114-21
SNORD114-22
SNORD114-23
SNORD114-24
SNORD114-25
SNORD114-26
SNORD114-27
SNORD114-28
SNORD114-29
SNORD114-30
SNORD114-31
SNORD114-5
SNORD114-6
SNORD114-7
SNORD115-1
SNORD115-2
SNORD115-3
SNORD116-4
SNORD116-5
SNORD116-7
SNORD117
SNORD119
SNORD11B
SNORD12
SNORD121B
SNORD126
SNORD127
SNORD15B
SNORD16
SNORD18A
SNORD18B
SNORD18C
SNORD19
SNORD19B
SNORD1A
SNORD1B
SNORD23
SNORD29
SNORD30
SNORD32A
SNORD33
SNORD34
SNORD35A
SNORD36A
SNORD36C
SNORD37
SNORD38A
SNORD38B
SNORD41
SNORD42A
SNORD44
SNORD45A
SNORD45C
SNORD4A
SNORD4B
SNORD5
SNORD52
SNORD53
SNORD56B
SNORD58C
SNORD63
SNORD66
SNORD71
SNORD72
SNORD73A
SNORD78
SNORD79
SNORD82
SNORD84
SNORD87
SNORD88A
SNORD88B
SNORD9
SNORD90
SNORD91A
SNORD91B
SNORD92
SNORD97
SNORD98
SNPH
SNRNP27
SNRPD2P2
SNX29P1
SNX29P2
SOD3
SOGA3
SOHLH1
SOHLH2
SORBS2
SORD
SOX2-OT
SP140L
SPACA3
SPACA4
SPACA5B
SPAG17
SPANXA1
SPANXA2
SPANXB1
SPANXC
SPANXD
SPANXN5
SPARC
SPATA16
SPATA20
SPATA3
SPATA3-AS1
SPATA31C1
SPATA31C2
SPATA31D5P
SPATA41
SPATA7
SPATC1L
SPATS1
SPDYC
SPDYE1
SPDYE4
SPDYE6
SPDYE7P
SPEF1
SPEF2
SPHAR
SPIC
SPIN2A
SPIN2B
SPINK4
SPN
SPNS3
SPOCD1
SPRED3
SPRY3
SPTB
SPTBN2
SREK1IP1
SRGAP3
SRGAP3-AS3
SRGN
SRMS
SRPK3
SRPRB
SRPX2
SRRM3
SRRM5
SRY
SSBP3-AS1
SSC5D
SSH3
SSMEM1
SSR2
SSUH2
SSX1
SSX2
SSX2B
SSX3
SSX4
SSX4B
SSX5
SSX6
SSX7
SSX8
SSX9
ST13P4
ST18
ST7-AS2
ST8SIA4
ST8SIA6-AS1
STAM
STAM-AS1
STAR
STARD13
STARD13-AS
STARD4
STAT4
STAT6
STAU2-AS1
STK16
STK32A
STK36
STON1
STON1-GTF2A1L
STON2
STPG2
STRA8
STS
STX12
STX19
STYXL1
SULF1
SULT1B1
SULT2A1
SULT2B1
SUMO1
SUMO1P1
SUMO4
SUN3
SUOX
SV2A
SVILP1
SVOP
SWAP70
SYCE1L
SYNGAP1
SYNJ2-IT1
SYNJ2BP
SYNJ2BP-COX16
SYNPO2
SYNPO2L
SYNPR
SYNPR-AS1
SYT13
SYT14P1
SYT4
SYT8
SYTL1
SYTL3
TAAR3
TAAR5
TAAR6
TAAR9
TAC3
TACR3
TAF1A
TAF1A-AS1
TAGLN2
TAGLN3
TANC2
TARM1
TARS2
TAS1R2
TAS2R13
TAS2R20
TAS2R4
TAS2R5
TAS2R50
TBC1D10C
TBC1D22A-AS1
TBC1D22B
TBC1D3
TBC1D3B
TBC1D3C
TBC1D3F
TBC1D3H
TBC1D3P1-DHX40P1
TBC1D8B
TBCE
TBCK
TBPL2
TBX19
TBX22
TBXA2R
TCAM1P
TCEAL1
TCEAL2
TCEAL4
TCEAL5
TCEAL6
TCEAL7
TCEAL8
TCEB3B
TCERG1L-AS1
TCIRG1
TCL1A
TCL1B
TCL6
TCP10
TCP10L
TCP10L2
TCTEX1D1
TDGF1P3
TDH
TDRD1
TDRD5
TDRG1
TECTB
TEKT1
TEKT4P2
TENM1
TENM3
TEP1
TEPP
TEX101
TEX12
TEX13B
TEX19
TEX21P
TEX26
TEX26-AS1
TEX28
TEX29
TEX37
TEX41
TEX43
TFAMP1
TFPI
TG
TGFB2-OT1
TGIF2LX
TGIF2LY
TGM1
TGM2
TGM7
THBS2
THEG
THEG5
THEM5
THOC5
THRIL
THRSP
THY1
TIAM2
TIE1
TIMD4
TIMP1
TIMP4
TINAGL1
TISP43
TJAP1
TJP3
TKTL1
TLDC1
TLDC2
TLN2
TLR1
TLR4
TLR6
TLR8
TLR8-AS1
TM4SF1
TM4SF1-AS1
TM4SF19
TM4SF19-TCTEX1D2
TM9SF4
TMC1
TMC4
TMC8
TMCO5B
TMED6
TMEM101
TMEM114
TMEM115
TMEM120A
TMEM125
TMEM126B
TMEM139
TMEM144
TMEM14A
TMEM154
TMEM176B
TMEM184A
TMEM184C
TMEM190
TMEM194A
TMEM202
TMEM204
TMEM208
TMEM210
TMEM212
TMEM212-AS1
TMEM217
TMEM232
TMEM233
TMEM236
TMEM242
TMEM247
TMEM26
TMEM31
TMEM40
TMEM45B
TMEM52B
TMEM55A
TMEM63C
TMEM82
TMEM89
TMEM92
TMIGD2
TMLHE
TMLHE-AS1
TMOD4
TMPRSS11A
TMPRSS11B
TMPRSS11D
TMPRSS12
TMPRSS15
TMPRSS3
TMPRSS6
TMPRSS9
TNC
TNF
TNFRSF11B
TNFRSF17
TNFRSF4
TNFRSF9
TNFSF10
TNFSF13B
TNFSF14
TNFSF8
TNK1
TNNC2
TNNI2
TNNI3
TNNT1
TNR
TNRC18P1
TNXA
TOPAZ1
TOR1AIP2
TP53AIP1
TP53I3
TP53TG1
TP63
TPD52L3
TPO
TPRX1
TPRXL
TPSAB1
TPSB2
TPSD1
TPSG1
TPTE2
TPTE2P1
TPTE2P3
TPTE2P6
TRAF3IP2
TRAK1
TRAPPC13
TREML3P
TRERNA1
TREX2
TRIM10
TRIM15
TRIM21
TRIM23
TRIM29
TRIM31
TRIM34
TRIM43
TRIM43B
TRIM48
TRIM49
TRIM49C
TRIM49D2P
TRIM5
TRIM52
TRIM52-AS1
TRIM55
TRIM6
TRIM6-TRIM34
TRIM61
TRIM64
TRIM64B
TRIM64C
TRIM68
TRIML1
TRIP6
TRMT10B
TRMT12
TRPC2
TRPC5
TRPC7
TRPM2-AS
TRPM3
TRPV1
TRPV6
TSC22D4
TSHR
TSHZ2
TSIX
TSKS
TSPAN16
TSPAN19
TSPAN31
TSPAN32
TSPEAR
TSPEAR-AS1
TSPY1
TSPY10
TSPY2
TSPY3
TSPY4
TSPY8
TSPYL6
TSR2
TSSC2
TSSK1B
TSSK4
TTC1
TTC21B-AS1
TTC27
TTC36
TTC5
TTLL13
TTLL2
TTN-AS1
TTTY13
TTTY15
TTTY16
TTTY20
TTTY3
TTTY3B
TUBA3C
TUBA3E
TUBA4A
TUBA4B
TULP1
TUSC8
TXNIP
TYW3
UBA6-AS1
UBD
UBE2NL
UBE2U
UBR2
UBXN10
UBXN10-AS1
UCKL1-AS1
UCMA
UCN3
UFC1
UGT1A10
UGT1A9
UGT2B15
UGT2B4
UGT3A1
UMODL1
UPK1A
UPK1A-AS1
UPK1B
UPK3A
UPK3B
UPK3BL
UPRT
UQCRBP1
UQCRHL
USF1
USHBP1
USP17L10
USP17L11
USP17L12
USP17L13
USP17L15
USP17L17
USP17L18
USP17L19
USP17L1P
USP17L2
USP17L20
USP17L21
USP17L22
USP17L24
USP17L25
USP17L26
USP17L27
USP17L28
USP17L29
USP17L3
USP17L30
USP17L4
USP17L5
USP17L6P
USP17L7
USP17L8
USP17L9P
USP50
UTP14C
UTRN
UTS2
VAV1
VBP1
VCX
VCX2
VCX3A
VCX3B
VCY
VCY1B
VENTXP1
VENTXP7
VEPH1
VHLL
VILL
VN1R1
VN1R2
VN1R5
VPREB3
VPS25
VPS41
VPS51
VPS9D1-AS1
VSIG2
VSTM1
VSTM5
VTRNA1-1
VTRNA1-2
VTRNA1-3
VTRNA2-1
VWA5A
VWA7
VWC2L
VWF
WAS
WBP11P1
WBP1L
WBSCR27
WDR11
WDR11-AS1
WDR5B
WDR63
WFDC1
WFIKKN1
WFIKKN2
WHAMMP1
WISP2
WISP3
WNT10A
WNT5B
WNT8A
WTAPP1
XAF1
XAGE1B
XAGE1E
XAGE2
XAGE3
XAGE5
XG
XGY2
XIRP2-AS1
XIST
XKRX
XRCC6P5
XXYLT1-AS1
XXYLT1-AS2
YIPF5
YIPF7
YJEFN3
YWHAEP1
YWHAEP7
ZACN
ZAP70
ZAR1L
ZBBX
ZBED9
ZBTB20-AS4
ZBTB26
ZBTB3
ZBTB32
ZBTB46
ZBTB7B
ZC3H12B
ZC3H12D
ZCCHC13
ZCCHC16
ZCCHC4
ZDHHC11
ZDHHC13
ZDHHC15
ZDHHC19
ZEB2
ZEB2-AS1
ZFAT-AS1
ZFP57
ZFPM2-AS1
ZFYVE26
ZG16
ZGLP1
ZHX3
ZIM2
ZIM3
ZKSCAN3
ZKSCAN4
ZKSCAN5
ZMAT2
ZMAT4
ZMYND8
ZNF100
ZNF101
ZNF107
ZNF112
ZNF138
ZNF142
ZNF165
ZNF175
ZNF177
ZNF19
ZNF192P1
ZNF195
ZNF204P
ZNF205
ZNF205-AS1
ZNF208
ZNF217
ZNF223
ZNF226
ZNF23
ZNF233
ZNF235
ZNF253
ZNF254
ZNF257
ZNF267
ZNF273
ZNF280A
ZNF283
ZNF300
ZNF300P1
ZNF311
ZNF322
ZNF33BP1
ZNF35
ZNF350
ZNF366
ZNF383
ZNF385A
ZNF385C
ZNF385D
ZNF385D-AS1
ZNF407
ZNF429
ZNF430
ZNF431
ZNF442
ZNF484
ZNF486
ZNF492
ZNF493
ZNF502
ZNF506
ZNF519
ZNF534
ZNF536
ZNF556
ZNF558
ZNF561
ZNF561-AS1
ZNF562
ZNF563
ZNF572
ZNF585A
ZNF585B
ZNF587B
ZNF608
ZNF613
ZNF625
ZNF625-ZNF20
ZNF626
ZNF629
ZNF630-AS1
ZNF645
ZNF654
ZNF660
ZNF675
ZNF678
ZNF679
ZNF680
ZNF681
ZNF699
ZNF705D
ZNF708
ZNF713
ZNF714
ZNF716
ZNF726
ZNF727P
ZNF728
ZNF729
ZNF730
ZNF732
ZNF733P
ZNF735P
ZNF736
ZNF737
ZNF738
ZNF750
ZNF763
ZNF772
ZNF780A
ZNF80
ZNF812
ZNF814
ZNF815P
ZNF818P
ZNF823
ZNF826P
ZNF833P
ZNF85
ZNF890P
ZNF90
ZNF91
ZNF92
ZNF93
ZNF98
ZNF99
ZP1
ZP3
ZPLD1
ZRANB2
ZSCAN10
ZSCAN12P1
ZSCAN16
ZSCAN26
ZSCAN31
ZSCAN4
ZSCAN5A
ZSCAN5B
ZSWIM1
ZSWIM3
ZUFSP
ZWILCH
