# Supplementary material for: Unique molecular events during reprogramming of human somatic cells to induced pluripotent stem cells (iPSCs) at naïve state
Source: eLife. 2018 Jan 30;7:e29518. doi: 10.7554/eLife.29518 (PMC5807049; doi:10.7554/eLife.29518)
Supplement: Source data 1. — The Source Data files include the source R code for Figures 2–6. The R scripts use the data in the ‘Expression Data’ folder with the relative path. The ‘Expression Data’ folder contains the non-redundant related gene expression, methylation and histone modification tables for the main figures and figure supplements. [file elife-29518-data1.zip › Source Data/Expression data/hg19.LCP.HS.genes]

A1BG
A1CF
A2M
A2MP1
A3GALT2
A4GNT
AA06
AADAC
AADACL3
AADACP1
ABCA10
ABCA4
ABCA6
ABCA8
ABCA9
ABCB1
ABCC11
ABCC2
ABCC5-AS1
ABCC9
ABCG5
ABCG8
ABI3
ABI3BP
ACACB
ACAP1
ACCSL
ACKR1
ACMSD
ACOT11
ACOT6
ACOX2
ACPP
ACR
ACRV1
ACSBG1
ACSM1
ACSM2A
ACSM2B
ACSM3
ACSM4
ACSM6
ACTA2-AS1
ACTG1P4
ACTG2
ACTL8
ACTR3BP2
ACTR3BP5
ACTRT1
ADAM18
ADAM20
ADAM20P1
ADAM21P1
ADAM28
ADAM29
ADAMDEC1
ADAMTS13
ADAMTS4
ADAMTS7P1
ADAMTSL1
ADAMTSL4-AS1
ADCY10
ADCY7
ADH1A
ADH1B
ADH6
ADH7
ADIG
ADIPOQ
ADIPOQ-AS1
ADORA3
AFM
AFP
AGAP5
AGAP6
AGAP9
AGBL1
AGBL1-AS1
AGBL4-IT1
AGER
AGMO
AGPAT4-IT1
AGR2
AGR3
AGT
AGTR2
AGXT
AGXT2
AHSG
AIM1L
AIM2
AKAP4
AKAP6
AKNAD1
AKR1B10
AKR1C1
AKR1C2
AKR1C3
AKR1C4
AKR1CL1
AKR1D1
ALAS2
ALDH1L1-AS1
ALDH3B1
ALDH8A1
ALDOB
ALG1L2
ALKBH3-AS1
ALMS1-IT1
ALMS1P
ALOX12B
ALOX5AP
ALPK2
AMBP
AMELX
AMELY
AMICA1
AMTN
ANGPTL1
ANGPTL3
ANGPTL7
ANKFN1
ANKRD1
ANKRD2
ANKRD20A19P
ANKRD20A9P
ANKRD22
ANKRD30BP3
ANKRD44-IT1
ANKRD61
ANKRD62P1-PARP4P3
ANKRD66
ANKS4B
ANKUB1
ANO4
ANP32A-IT1
ANTXRLP1
ANXA1
ANXA13
ANXA2P1
ANXA2P3
ANXA8
ANXA8L1
AOAH
AOC1
AOC2
AOC4P
AOX2P
AP4B1-AS1
APBA2
APCS
APELA
APOBEC1
APOBEC2
APOBEC3A
APOBEC3A_B
APOBEC3B-AS1
APOBEC3D
APOBEC3H
APOBEC4
APOBR
APOC1P1
APOC3
APOF
APOL2
APOL3
APOL4
APOL6
AQP10
AQP12A
AQP2
AQP6
AQP7
AQP7P1
AQP7P3
AQP9
ARG1
ARHGAP26-AS1
ARHGAP28
ARHGAP30
ARHGAP32
ARHGEF19
ARHGEF3-AS1
ARHGEF33
ARHGEF34P
ARHGEF38
ARHGEF38-IT1
ARHGEF9-IT1
ARL11
ARL13A
ARL14
ARMC12
ARMS2
ARNTL2-AS1
ARR3
ARSH
ART1
ART4
ASAH2
ASAP1-IT1
ASAP1-IT2
ASB10
ASB12
ASB15
ASB17
ASB2
ASIC5
ASIP
ASPN
ASPRV1
ASTN2-AS1
ATG9B
ATP10B
ATP11C
ATP13A3
ATP13A4
ATP13A4-AS1
ATP13A5
ATP13A5-AS1
ATP1A2
ATP1A4
ATP1B4
ATP2B2-IT2
ATP2B3
ATP4A
ATP5L2
ATP6V0D2
ATP6V1B1
ATP6V1E2
ATP6V1G3
ATP8B4
AURKAPS1
AVIL
AWAT1
AZGP1
B3GALT2
B3GNT6
B3GNT8
B4GALT4-AS1
BAALC-AS1
BACE1-AS
BACH1-IT2
BAIAP2L2
BAK1
BANCR
BATF
BBOX1
BCAS1
BCHE
BCL2L15
BCL2L2
BCL2L2-PABPN1
BCL9
BCRP2
BDH2
BDKRB1
BEST1
BFSP2
BGLAP
BHLHE40-AS1
BIN3-IT1
BIRC7
BLID
BLK
BLNK
BMP10
BMP15
BMP5
BMS1P17
BMS1P18
BNIPL
BPESC1
BPI
BPIFA1
BPIFA2
BPIFA3
BPIFA4P
BPIFB1
BPIFB3
BPIFB4
BPIFB6
BPIFC
BPY2
BPY2B
BPY2C
BRD7P3
BRICD5
BRS3
BST2
BTBD16
BTBD19
BTF3P11
BTN3A1
BTN3A2
BTNL10
BTNL2
BTNL3
BTNL9
BZRAP1
C10orf10
C10orf105
C10orf113
C10orf115
C10orf128
C10orf40
C10orf55
C10orf85
C10orf90
C10orf99
C11orf40
C11orf42
C11orf44
C11orf53
C11orf86
C11orf94
C12orf36
C12orf50
C12orf54
C12orf74
C12orf77
C12orf79
C12orf80
C14orf105
C14orf180
C14orf182
C14orf183
C14orf64
C15orf32
C15orf52
C15orf53
C15orf54
C16orf82
C16orf89
C16orf97
C17orf112
C17orf47
C17orf77
C18orf61
C19orf18
C19orf38
C19orf80
C19orf81
C1QA
C1QB
C1QC
C1QTNF1-AS1
C1QTNF3
C1QTNF3-AMACR
C1QTNF6
C1QTNF9B
C1RL
C1RL-AS1
C1S
C1orf105
C1orf111
C1orf116
C1orf127
C1orf137
C1orf168
C1orf180
C1orf185
C1orf189
C1orf192
C1orf210
C1orf226
C1orf61
C1orf68
C2-AS1
C20orf141
C20orf202
C20orf203
C21orf128
C21orf37
C21orf54
C21orf62
C21orf91-OT1
C22orf31
C22orf42
C2orf16
C2orf50
C2orf66
C2orf71
C2orf82
C2orf91
C3
C3AR1
C3P1
C3orf20
C3orf49
C3orf65
C3orf67-AS1
C3orf84
C4A
C4B
C4BPA
C4B_2
C4orf17
C4orf26
C4orf45
C4orf51
C4orf6
C5
C6orf10
C6orf15
C6orf163
C6orf164
C6orf222
C6orf229
C6orf58
C7
C7orf33
C7orf34
C7orf61
C7orf66
C7orf69
C7orf72
C7orf76
C8A
C8orf74
C8orf86
C9
C9orf117
C9orf131
C9orf173
C9orf92
CA1
CA11
CA14
CA6
CABP2
CABP4
CABP5
CABS1
CACNA1C-AS4
CACNA1C-IT2
CACNA1C-IT3
CACNA1I
CACNA2D3-AS1
CACNG5
CACNG7
CADM2-AS2
CADM3-AS1
CALCRL
CALHM3
CALML4
CAMK1G
CAMK2A
CAMP
CAPN12
CAPN13
CAPN14
CAPN6
CAPN8
CAPN9
CAPNS2
CAPSL
CAPZA3
CARD16
CARD17
CARD18
CARD6
CASC16
CASC17
CASC19
CASC20
CASC21
CASC23
CASC8
CASP1
CASP10
CASP12
CASP5
CASQ1
CASQ2
CASS4
CATIP-AS2
CATSPER3
CATSPER4
CAV3
CC2D2A
CCAT1
CCAT2
CCDC13-AS1
CCDC141
CCDC153
CCDC162P
CCDC168
CCDC179
CCDC27
CCDC33
CCDC42B
CCDC54
CCDC70
CCDC91
CCL1
CCL11
CCL13
CCL14
CCL15
CCL15-CCL14
CCL16
CCL18
CCL19
CCL2
CCL20
CCL21
CCL22
CCL24
CCL27
CCL28
CCL3
CCL3L1
CCL3L3
CCL4
CCL4L1
CCL4L2
CCL7
CCL8
CCM2L
CCNB3
CCNYL2
CCR1
CCR2
CCR3
CCR4
CCR5
CCR7
CCR8
CCRL2
CCT8L2
CD101
CD163
CD163L1
CD180
CD19
CD1A
CD1B
CD1C
CD1E
CD2
CD200R1
CD200R1L
CD207
CD209
CD22
CD244
CD27
CD27-AS1
CD28
CD300C
CD300E
CD300LD
CD300LF
CD33
CD37
CD3D
CD3E
CD3G
CD4
CD40LG
CD48
CD5
CD53
CD5L
CD6
CD68
CD74
CD79A
CD79B
CD80
CD84
CDA
CDC42P3
CDCP2
CDH16
CDH20
CDH5
CDHR3
CDHR4
CDRT15
CDRT15L2
CDRT15P1
CDRT15P2
CDRT4
CDRT7
CDRT8
CDSN
CDY1
CDY1B
CEACAM16
CEACAM20
CEACAM22P
CEACAM3
CEACAM4
CEACAM5
CEACAM6
CEACAM7
CEACAM8
CEBPE
CECR3
CEL
CELF2-AS2
CELP
CER1
CES1P2
CES3
CES5A
CES5AP1
CETP
CFAP44-AS1
CFH
CFHR1
CFHR2
CFHR3
CFHR4
CFI
CFLAR-AS1
CFP
CGA
CHDC2
CHI3L1
CHIA
CHIAP2
CHIT1
CHL1-AS1
CHML
CHRM3-AS2
CHRM5
CHRNA1
CHRNA10
CHRNA2
CHRNB3
CHRNG
CIB3
CIB4
CILP
CLC
CLCA1
CLCA2
CLCA3P
CLCA4
CLCN1
CLCNKA
CLCNKB
CLDN10-AS1
CLDN16
CLDN17
CLDN19
CLDN20
CLDN22
CLDN24
CLEC18A
CLEC18B
CLEC18C
CLEC19A
CLEC1A
CLEC1B
CLEC3B
CLEC4A
CLEC4C
CLEC4D
CLEC4F
CLEC4M
CLEC5A
CLEC6A
CLIC1
CLIC2
CLNK
CLPS
CLPSL1
CLRN2
CLSTN2-AS1
CLYBL-AS1
CMA1
CMKLR1
CMTM5
CNBD1
CNBD2
CNDP1
CNFN
CNGA2
CNGB1
CNGB3
CNR2
CNTF
CNTFR-AS1
CNTN4-AS1
CNTN4-AS2
CNTN6
COL10A1
COL17A1
COL20A1
COL28A1
COL4A2-AS1
COL6A4P2
COLEC10
COLQ
CP
CPA2
CPA5
CPA6
CPB2
CPLX4
CPNE6
CPO
CPS1-IT1
CPSF4L
CREB3L3
CRIPAK
CRISP1
CRISP3
CRNN
CROCC
CROCCP3
CRP
CRX
CRYBA4
CRYBB1
CRYGS
CSAG3
CSDC2
CSF1R
CSF2
CSH1
CSH2
CSHL1
CSMD2-AS1
CSN1S1
CSN1S2AP
CSN2
CSPG4P1Y
CSRNP3
CST1
CST11
CST13P
CST2
CST4
CST5
CST7
CST8
CST9
CST9L
CSTA
CSTL1
CTB-113P19.1
CTB-12O2.1
CTB-174D11.1
CTB-178M22.2
CTC-360P9.3
CTD-2151A2.1
CTD-2270F17.1
CTD-2350J17.1
CTGLF12P
CTLA4
CTRB1
CTSE
CTSK
CTSLP2
CTSLP8
CTSS
CTXN3
CX3CL1
CX3CR1
CXADRP3
CXCL10
CXCL11
CXCL13
CXCL17
CXCL8
CXCL9
CXCR1
CXCR2
CXCR6
CXXC1P1
CXorf28
CXorf30
CXorf31
CXorf36
CXorf65
CXorf66
CYCSP52
CYLC2
CYMP
CYP11B1
CYP17A1
CYP19A1
CYP1A2
CYP1B1-AS1
CYP2A7
CYP2B6
CYP2B7P
CYP2C18
CYP2C19
CYP2C8
CYP2C9
CYP2F1
CYP3A4
CYP3A43
CYP3A5
CYP3A7
CYP3A7-CYP3AP1
CYP4A11
CYP4A22
CYP4B1
CYP4F29P
CYP4F3
CYP4F30P
CYP4F35P
CYP4F62P
CYP4F8
CYP4Z1
CYP4Z2P
CYP7A1
CYP8B1
CYSLTR1
CYSLTR2
CYTH4
CYTIP
D21S2088E
DAB1-AS1
DAB2IP
DAO
DAOA
DAPL1
DAPP1
DCAF13P3
DCANP1
DCD
DCDC2B
DCDC5
DCLK3
DCST1
DCST2
DCSTAMP
DCT
DCTN1-AS1
DDC
DDC-AS1
DDO
DDR2
DEAR
DEC1
DEFA1
DEFA10P
DEFA1B
DEFA3
DEFA4
DEFA5
DEFA6
DEFA8P
DEFB1
DEFB104A
DEFB104B
DEFB105A
DEFB105B
DEFB109P1
DEFB109P1B
DEFB110
DEFB112
DEFB113
DEFB114
DEFB115
DEFB116
DEFB118
DEFB119
DEFB121
DEFB123
DEFB125
DEFB126
DEFB127
DEFB128
DEFB129
DEFB132
DEFB134
DEFB136
DEFB4A
DEFB4B
DENND1C
DENND2A
DGAT2L6
DGCR11
DGCR9
DGKB
DHX32
DIAPH3-AS1
DIAPH3-AS2
DIO1
DIO2
DIO2-AS1
DIO3OS
DIP2A-IT1
DKFZP434K028
DKFZP586I1420
DKFZp434J0226
DLEU1-AS1
DLEU7-AS1
DLGAP1-AS1
DLGAP1-AS4
DLGAP3
DMBT1
DMBT1P1
DMBX1
DMP1
DNAH2
DNAJA1P5
DNAJB7
DNAJB8
DNAJC12
DNAJC5B
DNASE1L3
DNASE2B
DNM3OS
DNMBP-AS1
DNMT3L
DNTT
DOCK4-AS1
DOCK9-AS1
DPCR1
DPPA2P3
DPRXP4
DPYD-AS1
DPYD-AS2
DQX1
DRD3
DRP2
DSC1
DSCAM-AS1
DSCAM-IT1
DSCR9
DSG4
DSPP
DTHD1
DUPD1
DYNAP
DYTN
DYX1C1
EBLN2
ECM1
ECM2
ECRP
ECSCR
EDDM3A
EDDM3B
EDN2
EDNRB-AS1
EFCAB14-AS1
EGF
EGFLAM-AS2
EGFR-AS1
EGLN1
EGOT
EHF
EHHADH-AS1
EIF3IP1
ELF3
ELFN1
ELMO1-AS1
ELSPBP1
EMILIN1
EMP1
EMR1
ENAM
ENDOU
ENOX1-AS2
ENPP6
EPGN
EPN2-AS1
EPN2-IT1
EPN3
EPPIN
EPPIN-WFDC6
EPX
EPYC
ERAP2
ERC2-IT1
ERI3-IT1
ERICH4
ERMN
ERP27
ERVFRD-1
ERVV-1
ESRRB
ETV3L
EVI2B
EVI5
EVPLL
EXOC3L4
EXTL1
EYS
F10
F13B
F2
F5
F9
FAAHP1
FABP1
FABP12
FABP4
FABP7
FABP9
FAIM3
FAM106A
FAM106CP
FAM115D
FAM133CP
FAM138A
FAM138B
FAM138C
FAM138D
FAM138E
FAM138F
FAM13A
FAM13A-AS1
FAM151A
FAM155A-IT1
FAM157A
FAM166B
FAM167B
FAM170B
FAM170B-AS1
FAM177B
FAM179A
FAM180B
FAM183CP
FAM186B
FAM187B
FAM196B
FAM19A1
FAM205A
FAM205B
FAM216B
FAM24A
FAM25A
FAM25BP
FAM25C
FAM25G
FAM26E
FAM3D
FAM41AY1
FAM41AY2
FAM53B-AS1
FAM71D
FAM71F1
FAM71F2
FAM81B
FAM83A
FAM87B
FAM92B
FAM95A
FAM95B1
FAM95C
FAP
FAR2P1
FASLG
FAT2
FAT3
FATE1
FBRS
FBXL22
FBXO22-AS1
FBXO40
FBXW10
FBXW12
FCAMR
FCER1A
FCGBP
FCGR1A
FCGR1B
FCGR1C
FCGR2B
FCGR2C
FCGR3A
FCGR3B
FCN1
FCN3
FCRL1
FCRL3
FCRL4
FCRL5
FCRL6
FCRLA
FCRLB
FDCSP
FER1L4
FER1L6-AS1
FETUB
FFAR3
FGA
FGB
FGD2
FGF12-AS1
FGF16
FGF17
FGF21
FGF23
FGFBP1
FGFBP2
FGG
FGL2
FHDC1
FHL5
FILIP1
FIRRE
FITM1
FKBP9P1
FLG
FLG2
FLJ12825
FLJ16171
FLJ20518
FLJ22763
FLJ23867
FLJ26245
FLJ31662
FLJ33360
FLJ33534
FLJ33581
FLJ34503
FLJ37201
FLJ40194
FLJ41200
FLJ41941
FLJ42393
FLJ43681
FLJ44635
FLJ45513
FLJ46066
FLJ46284
FLRT1
FMO1
FMO2
FMO3
FMO6P
FMO9P
FMOD
FMR1-AS1
FNDC7
FOLH1B
FOLR1
FOLR3
FOLR4
FOXN1
FOXR2
FPR1
FPR2
FPR3
FREM1
FRG2C
FRK
FRMD4A
FRMD6-AS2
FRMPD2
FRMPD2B
FRMPD3
FRMPD3-AS1
FSBP
FSCB
FSD2
FSHB
FSHR
FTO-IT1
FXYD3
FXYD4
G6PC
G6PC2
GABRA3
GABRA6
GABRP
GABRR2
GABRR3
GAL3ST1
GAL3ST2
GALNT1
GALNT15
GALNT5
GALNT8
GAPT
GAS2L1P2
GAS2L2
GAS5-AS1
GAST
GATA1
GBA3
GBP1
GBP1P1
GBP3
GBP6
GBP7
GCK
GCNT4
GCSAM
GDF2
GDF3
GDPD2
GDPD3
GDPD4
GFRA4
GFRAL
GGT1
GGT3P
GGT5
GGT8P
GH2
GHDC
GHRH
GHRHR
GHRL
GIF
GIGYF1
GIMAP1
GIMAP1-GIMAP5
GIMAP2
GIMAP4
GIMAP5
GIMAP8
GJA10
GJA5
GJA8
GJB5
GJC2
GJC3
GKN1
GKN2
GLIS3-AS1
GLOD5
GLP2R
GLRA4
GLT6D1
GLTSCR1L
GLYAT
GLYATL1
GLYATL2
GLYATL3
GLYCAM1
GM140
GMFG
GNAT2
GNAT3
GNGT1
GNGT2
GNLY
GNRH1
GNRH2
GOLGA2P2Y
GOLGA2P3Y
GOLGA2P5
GOLGA2P6
GOLGA6A
GOLGA6B
GOLGA6C
GOLGA6D
GOLGA6L1
GOLGA6L10
GOLGA6L17P
GOLGA6L22
GOLGA6L4
GOLGA6L5P
GOLGA6L6
GOLGA6L9
GOLGA8CP
GOLGA8DP
GOLGA8EP
GOLGA8F
GOLGA8G
GOLGA8S
GOLGA8T
GOLPH3L
GOT1L1
GP2
GP9
GPBAR1
GPC5-AS1
GPC6-AS2
GPD1
GPHA2
GPR110
GPR111
GPR114
GPR115
GPR119
GPR141
GPR142
GPR15
GPR151
GPR152
GPR156
GPR162
GPR173
GPR174
GPR179
GPR18
GPR182
GPR183
GPR20
GPR21
GPR22
GPR31
GPR33
GPR37L1
GPR52
GPR55
GPR56
GPR61
GPR82
GPR84
GPR97
GPRC5D
GPRC6A
GPX2
GPX5
GPX6
GPX8
GRAP
GRAPL
GRB7
GREB1
GRID1-AS1
GRIFIN
GRIK1-AS1
GRIK1-AS2
GRIK5
GRIP2
GRM5-AS1
GRM7-AS1
GRM7-AS3
GRPR
GRTP1-AS1
GRXCR1
GRXCR2
GS1-279B7.1
GS1-600G8.3
GSDMA
GSDMB
GSDMC
GSN-AS1
GSTA1
GSTA2
GSTA3
GSTA5
GSTA7P
GSTTP1
GSTTP2
GTF3C2-AS1
GTSCR1
GTSF1L
GUCA1A
GUCA1B
GUCA1C
GUCA2A
GUCA2B
GUCY1B2
GUCY2EP
GUCY2F
GUSBP9
GVINP1
GYPA
GYPB
GYPE
GYS2
GZMA
GZMB
GZMK
H1FOO
HAMP
HAO1
HAO2
HAO2-IT1
HBB
HBBP1
HBD
HBE1
HBG1
HBG2
HCG22
HCG8
HCLS1
HDC
HEATR4
HEMGN
HEPACAM
HEPACAM2
HEPH
HEPHL1
HERC2P7
HFE2
HGD
HGF
HGFAC
HHATL
HHIPL2
HHLA1
HILS1
HK3
HLA-DMA
HLA-DMB
HLA-DOB
HLA-DPB1
HLA-DPB2
HLA-DQA1
HLA-DRB1
HLA-DRB3
HLA-DRB4
HLA-DRB6
HMGA1P7
HMGB3P1
HMGB4
HMGCS2
HMGN2P46
HMHB1
HMP19
HNF1A-AS1
HNF4A-AS1
HNF4G
HNMT
HNRNPA1P33
HNRNPKP3
HOGA1
HP
HP08942
HP09053
HPVC1
HPX
HPYR1
HRASLS2
HRC
HRCT1
HRG
HRH4
HRNR
HS1BP3-IT1
HS3ST5
HS6ST2
HS6ST2-AS1
HSD11B1
HSD17B13
HSD17B2
HSD17B3
HSD17B6
HSD3B1
HSD3B2
HSD3BP4
HSFY1
HSFY1P1
HSFY2
HSP90AB4P
HSPB3
HTR1F
HTR2A
HTR2A-AS1
HTR2B
HTR3A
HTR3B
HTR3D
HULC
HYAL4
IAPP
IBSP
ICAM3
ICOS
IDO2
IFI27
IFI44L
IFI6
IFIT1
IFIT1B
IFIT2
IFIT3
IFNA13
IFNA14
IFNA16
IFNA2
IFNA21
IFNA22P
IFNA4
IFNA5
IFNA7
IFNA8
IFNB1
IFNE
IFNK
IFNL1
IFNL2
IFNL3
IFNW1
IGF1
IGFL1
IGFL2
IGFL3
IGFL4
IGFN1
IGIP
IGJ
IGLL1
IGLL3P
IGLL5
IGSF11-AS1
IGSF22
IGSF5
IKBKE
IL10
IL12A-AS1
IL16
IL17A
IL17B
IL17F
IL17RE
IL18
IL18BP
IL18RAP
IL1B
IL1F10
IL1R2
IL1RN
IL2
IL20
IL20RB
IL21
IL21-AS1
IL21R
IL21R-AS1
IL22
IL22RA1
IL23A
IL24
IL25
IL27
IL2RB
IL2RG
IL3
IL31RA
IL32
IL36A
IL36G
IL36RN
IL37
IL4
IL5
IL5RA
IL7R
IL9
IL9R
IMPG1
IMPG2
INHBA
INHBA-AS1
INHBE
INMT
INMT-FAM188B
INPP5J
INS
INS-IGF2
INSL5
IP6K3
IPO5
IPW
IQCF1
IQCF2
IQCF3
IQCF5
IQCF5-AS1
IQCF6
IQCJ
IQCJ-SCHIP1
IQCJ-SCHIP1-AS1
IRF9
IRG1
ISG20
ISM1-AS1
ISPD-AS1
ISX
ITGA2B
ITGAD
ITGAM
ITGB1BP2
ITGB7
ITIH1
ITIH2
ITIH3
ITIH4
ITIH4-AS1
ITIH6
ITK
ITLN1
ITLN2
ITPKB-IT1
IVL
IZUMO3
JAKMIP2-AS1
JAKMIP3
JPH2
KBTBD12
KC6
KCNA10
KCNAB1-AS1
KCND3-IT1
KCNIP4-IT1
KCNJ13
KCNJ14
KCNJ18
KCNJ9
KCNK16
KCNK18
KCNK7
KCNMA1-AS2
KCNMB1
KCNN4
KCNQ5-AS1
KCNRG
KCTD4
KDM4E
KEL
KERA
KIAA0087
KIAA0125
KIAA0408
KIAA1024L
KIAA1107
KIAA1109
KIAA1211
KIAA1549L
KIAA1644
KIAA1731NL
KIR3DL3
KIR3DX1
KIRREL3-AS2
KIZ-AS1
KLHDC8A
KLHL3
KLHL38
KLK1
KLK11
KLK15
KLK2
KLK3
KLK6
KLK9
KLKB1
KLKP1
KLRAP1
KLRB1
KLRC2
KLRC3
KLRF1
KMT2D
KNCN
KPRP
KRT1
KRT10
KRT12
KRT13
KRT15
KRT16
KRT16P1
KRT16P2
KRT16P3
KRT17
KRT17P5
KRT2
KRT23
KRT24
KRT26
KRT3
KRT32
KRT33A
KRT33B
KRT35
KRT36
KRT38
KRT4
KRT40
KRT5
KRT6A
KRT6B
KRT6C
KRT71
KRT73
KRT74
KRT75
KRT76
KRT77
KRT78
KRT79
KRT80
KRT82
KRT84
KRT8P41
KRT9
KRTAP1-1
KRTAP1-4
KRTAP1-5
KRTAP10-1
KRTAP10-10
KRTAP10-12
KRTAP10-2
KRTAP10-3
KRTAP10-8
KRTAP10-9
KRTAP11-1
KRTAP12-1
KRTAP12-2
KRTAP13-2
KRTAP13-3
KRTAP13-4
KRTAP16-1
KRTAP19-2
KRTAP19-4
KRTAP19-7
KRTAP19-8
KRTAP20-2
KRTAP20-3
KRTAP20-4
KRTAP21-1
KRTAP21-2
KRTAP22-2
KRTAP23-1
KRTAP24-1
KRTAP25-1
KRTAP26-1
KRTAP27-1
KRTAP3-1
KRTAP3-2
KRTAP3-3
KRTAP4-1
KRTAP4-11
KRTAP4-12
KRTAP4-2
KRTAP4-3
KRTAP4-4
KRTAP4-5
KRTAP4-6
KRTAP4-7
KRTAP4-8
KRTAP4-9
KRTAP5-1
KRTAP5-10
KRTAP5-11
KRTAP5-2
KRTAP5-6
KRTAP5-9
KRTAP6-1
KRTAP6-3
KRTAP7-1
KRTAP8-1
KRTAP9-2
KRTAP9-3
KRTAP9-4
KRTAP9-6
KRTAP9-7
KRTAP9-8
KSR1
KU-MEL-3
KYNU
LACRT
LALBA
LAMB3
LAMB4
LANCL1-AS1
LAPTM5
LARGE-AS1
LARP1
LARS2-AS1
LAT
LAX1
LBP
LCE1A
LCE1B
LCE1C
LCE1D
LCE1E
LCE1F
LCE2A
LCE2B
LCE2C
LCE2D
LCE3B
LCE3C
LCE3E
LCE4A
LCE6A
LCN1
LCN10
LCNL1
LCP2
LCTL
LDB3
LDLRAD1
LDLRAD2
LDLRAD4-AS1
LEAP2
LECT2
LELP1
LEMD1
LEMD1-AS1
LEUTX
LGALS12
LGALS13
LGALS14
LGALS16
LGALS17A
LGALS3BP
LGALS4
LGALS9
LGALS9B
LGALS9C
LGI4
LGSN
LHFPL3-AS1
LHFPL3-AS2
LHX4-AS1
LILRA1
LILRA2
LILRA3
LILRA4
LILRB2
LILRP2
LINC00051
LINC00052
LINC00111
LINC00112
LINC00113
LINC00116
LINC00158
LINC00159
LINC00160
LINC00174
LINC00176
LINC00184
LINC00202-1
LINC00207
LINC00208
LINC00210
LINC00222
LINC00238
LINC00239
LINC00242
LINC00260
LINC00269
LINC00272
LINC00276
LINC00278
LINC00280
LINC00282
LINC00284
LINC00293
LINC00297
LINC00299
LINC00303
LINC00308
LINC00310
LINC00312
LINC00313
LINC00314
LINC00317
LINC00323
LINC00326
LINC00330
LINC00331
LINC00332
LINC00333
LINC00341
LINC00342
LINC00343
LINC00347
LINC00348
LINC00353
LINC00366
LINC00378
LINC00379
LINC00381
LINC00382
LINC00400
LINC00410
LINC00411
LINC00417
LINC00423
LINC00424
LINC00433
LINC00442
LINC00443
LINC00446
LINC00452
LINC00456
LINC00462
LINC00463
LINC00474
LINC00482
LINC00488
LINC00489
LINC00492
LINC00502
LINC00507
LINC00514
LINC00515
LINC00520
LINC00521
LINC00525
LINC00534
LINC00536
LINC00538
LINC00539
LINC00544
LINC00548
LINC00550
LINC00558
LINC00563
LINC00570
LINC00571
LINC00572
LINC00575
LINC00578
LINC00581
LINC00583
LINC00589
LINC00592
LINC00593
LINC00595
LINC00597
LINC00601
LINC00603
LINC00607
LINC00608
LINC00609
LINC00613
LINC00615
LINC00616
LINC00618
LINC00619
LINC00622
LINC00628
LINC00633
LINC00634
LINC00636
LINC00638
LINC00639
LINC00640
LINC00641
LINC00645
LINC00659
LINC00669
LINC00671
LINC00675
LINC00676
LINC00681
LINC00687
LINC00691
LINC00696
LINC00698
LINC00704
LINC00705
LINC00706
LINC00707
LINC00710
LINC00824
LINC00836
LINC00840
LINC00841
LINC00845
LINC00852
LINC00861
LINC00862
LINC00867
LINC00870
LINC00871
LINC00880
LINC00887
LINC00889
LINC00890
LINC00892
LINC00896
LINC00901
LINC00906
LINC00907
LINC00924
LINC00926
LINC00927
LINC00928
LINC00934
LINC00943
LINC00945
LINC00948
LINC00950
LINC00951
LINC00964
LINC00967
LINC00970
LINC00974
LINC00977
LINC00989
LINC00992
LINC00993
LINC00994
LINC00996
LINC00997
LINC01000
LINC01004
LINC01005
LINC01007
LINC01010
LINC01013
LINC01014
LINC01015
LINC01016
LINC01020
LINC01021
LINC01038
LINC01048
LINC01050
LINC01053
LINC01055
LINC01061
LINC01065
LINC01068
LINC01069
LINC01070
LINC01075
LINC01080
LINC01085
LINC01087
LINC01088
LINC01091
LINC01093
LINC01095
LINC01100
LINC01104
LINC01107
LINC01111
LINC01114
LINC01118
LINC01119
LINC01120
LINC01121
LINC01122
LINC01125
LINC01127
LINC01139
LINC01141
LINC01142
LINC01146
LINC01152
LINC01164
LINC01169
LINC01176
LINC01179
LINC01180
LINC01187
LINC01192
LINC01198
LINC01203
LINC01206
LINC01207
LINC01208
LINC01213
LINC01215
LINC01216
LINC01226
LINC01234
LINC01241
LINC01242
LINC01246
LINC01247
LINC01251
LINC01255
LINC01265
LINC01267
LINC01268
LINC01269
LINC01270
LINC01271
LINC01272
LINC01277
LINC01281
LINC01282
LINC01284
LINC01289
LINC01298
LINC01304
LINC01312
LINC01330
LINC01333
LINC01335
LINC01337
LINC01339
LINC01346
LINC01349
LINC01350
LINC01352
LINC01353
LINC01355
LINC01358
LINC01360
LINC01361
LINC01365
LINC01366
LINC01370
LINC01375
LINC01378
LINC01384
LINC01387
LINC01393
LINC01423
LINC01426
LINC01427
LINC01428
LINC01430
LINC01432
LINC01433
LINC01435
LINC01441
LINC01443
LINC01444
LINC01445
LINC01447
LINC01449
LINC01450
LINC01452
LINC01468
LINC01470
LINC01471
LINC01473
LINC01474
LINC01476
LINC01477
LINC01478
LINC01479
LINC01483
LINC01484
LINC01485
LINC01487
LINC01488
LINC01489
LINC01490
LINC01491
LINC01492
LINC01493
LINC01496
LINC01497
LINC01498
LINC01499
LINC01502
LINC01504
LINC01505
LINC01506
LINC01510
LINC01512
LINC01514
LINC01515
LINC01516
LINC01517
LINC01518
LINC01519
LINC01520
LINC01522
LINC01523
LINC01524
LINGO4
LIPE
LIPI
LIPK
LIPM
LIPN
LIX1
LL22NC01-81G9.3
LMLN-AS1
LMOD2
LMOD3
LNX1
LNX1-AS1
LNX1-AS2
LOC100128076
LOC100128233
LOC100128239
LOC100128682
LOC100128714
LOC100128770
LOC100129034
LOC100129055
LOC100129345
LOC100129550
LOC100129931
LOC100129935
LOC100129940
LOC100130264
LOC100130301
LOC100130331
LOC100130357
LOC100130673
LOC100130705
LOC100130880
LOC100130899
LOC100130964
LOC100131257
LOC100131303
LOC100131626
LOC100131635
LOC100132078
LOC100132174
LOC100133286
LOC100133920
LOC100134391
LOC100144595
LOC100240734
LOC100271832
LOC100287010
LOC100287728
LOC100287792
LOC100288778
LOC100289473
LOC100289650
LOC100303749
LOC100422556
LOC100422737
LOC100505474
LOC100505478
LOC100505515
LOC100505625
LOC100505635
LOC100505736
LOC100505739
LOC100505782
LOC100505795
LOC100505835
LOC100505878
LOC100505912
LOC100505918
LOC100506071
LOC100506076
LOC100506085
LOC100506122
LOC100506123
LOC100506136
LOC100506142
LOC100506172
LOC100506178
LOC100506188
LOC100506274
LOC100506314
LOC100506321
LOC100506384
LOC100506403
LOC100506406
LOC100506422
LOC100506457
LOC100506472
LOC100506474
LOC100506497
LOC100506499
LOC100506526
LOC100506603
LOC100506606
LOC100506682
LOC100506688
LOC100506700
LOC100506787
LOC100506790
LOC100506801
LOC100506895
LOC100507065
LOC100507156
LOC100507175
LOC100507195
LOC100507205
LOC100507384
LOC100507388
LOC100507389
LOC100507391
LOC100507406
LOC100507472
LOC100507477
LOC100507534
LOC100507537
LOC100507577
LOC100508046
LOC100652768
LOC100652824
LOC100652931
LOC100652999
LOC100862671
LOC100996249
LOC100996286
LOC100996291
LOC100996349
LOC100996634
LOC100996635
LOC100996669
LOC100996671
LOC100996694
LOC100996876
LOC101060019
LOC101060321
LOC101060351
LOC101060385
LOC101060389
LOC101060542
LOC101241902
LOC101926897
LOC101926908
LOC101926915
LOC101926926
LOC101926940
LOC101926942
LOC101926944
LOC101926950
LOC101926955
LOC101926960
LOC101926962
LOC101926964
LOC101926975
LOC101927018
LOC101927020
LOC101927023
LOC101927048
LOC101927056
LOC101927062
LOC101927069
LOC101927079
LOC101927081
LOC101927082
LOC101927087
LOC101927112
LOC101927120
LOC101927132
LOC101927139
LOC101927150
LOC101927153
LOC101927159
LOC101927171
LOC101927178
LOC101927189
LOC101927190
LOC101927207
LOC101927229
LOC101927230
LOC101927269
LOC101927273
LOC101927274
LOC101927282
LOC101927285
LOC101927292
LOC101927296
LOC101927310
LOC101927314
LOC101927334
LOC101927348
LOC101927356
LOC101927358
LOC101927374
LOC101927378
LOC101927379
LOC101927394
LOC101927406
LOC101927410
LOC101927416
LOC101927419
LOC101927421
LOC101927431
LOC101927450
LOC101927459
LOC101927460
LOC101927472
LOC101927476
LOC101927482
LOC101927487
LOC101927488
LOC101927501
LOC101927526
LOC101927543
LOC101927557
LOC101927571
LOC101927575
LOC101927577
LOC101927580
LOC101927588
LOC101927604
LOC101927616
LOC101927623
LOC101927630
LOC101927637
LOC101927640
LOC101927641
LOC101927650
LOC101927653
LOC101927657
LOC101927686
LOC101927709
LOC101927730
LOC101927766
LOC101927769
LOC101927770
LOC101927798
LOC101927822
LOC101927827
LOC101927839
LOC101927843
LOC101927844
LOC101927845
LOC101927854
LOC101927869
LOC101927884
LOC101927901
LOC101927915
LOC101927926
LOC101927934
LOC101927948
LOC101927950
LOC101927967
LOC101927972
LOC101927987
LOC101927990
LOC101928001
LOC101928009
LOC101928020
LOC101928030
LOC101928035
LOC101928036
LOC101928093
LOC101928107
LOC101928128
LOC101928135
LOC101928140
LOC101928163
LOC101928167
LOC101928201
LOC101928205
LOC101928211
LOC101928231
LOC101928241
LOC101928259
LOC101928272
LOC101928273
LOC101928280
LOC101928283
LOC101928298
LOC101928333
LOC101928336
LOC101928371
LOC101928378
LOC101928398
LOC101928404
LOC101928417
LOC101928435
LOC101928437
LOC101928441
LOC101928443
LOC101928445
LOC101928446
LOC101928448
LOC101928449
LOC101928453
LOC101928491
LOC101928505
LOC101928514
LOC101928516
LOC101928525
LOC101928535
LOC101928540
LOC101928564
LOC101928569
LOC101928618
LOC101928682
LOC101928694
LOC101928696
LOC101928700
LOC101928731
LOC101928738
LOC101928748
LOC101928769
LOC101928778
LOC101928791
LOC101928797
LOC101928823
LOC101928855
LOC101928865
LOC101928869
LOC101928894
LOC101928896
LOC101928909
LOC101928911
LOC101928936
LOC101928937
LOC101928940
LOC101928988
LOC101929080
LOC101929106
LOC101929116
LOC101929125
LOC101929144
LOC101929148
LOC101929162
LOC101929164
LOC101929173
LOC101929207
LOC101929221
LOC101929237
LOC101929260
LOC101929268
LOC101929279
LOC101929282
LOC101929294
LOC101929312
LOC101929315
LOC101929331
LOC101929371
LOC101929372
LOC101929395
LOC101929406
LOC101929412
LOC101929413
LOC101929420
LOC101929427
LOC101929439
LOC101929441
LOC101929450
LOC101929452
LOC101929454
LOC101929470
LOC101929478
LOC101929486
LOC101929488
LOC101929497
LOC101929505
LOC101929517
LOC101929528
LOC101929532
LOC101929551
LOC101929555
LOC101929572
LOC101929584
LOC101929586
LOC101929613
LOC101929622
LOC101929646
LOC101929653
LOC101929662
LOC101929680
LOC101929690
LOC101929698
LOC101929701
LOC101929717
LOC101929718
LOC101929723
LOC101929733
LOC101929753
LOC101929983
LOC101930452
LOC102467080
LOC102467081
LOC102467214
LOC102467216
LOC102467217
LOC102467225
LOC102467226
LOC102477328
LOC102546226
LOC102546228
LOC102546299
LOC102606466
LOC102723344
LOC102723362
LOC102723377
LOC102723427
LOC102723448
LOC102723505
LOC102723544
LOC102723617
LOC102723769
LOC102723859
LOC102723885
LOC102723895
LOC102724009
LOC102724084
LOC102724094
LOC102724163
LOC102724188
LOC102724297
LOC102724321
LOC102724323
LOC102724484
LOC102724555
LOC102724589
LOC102724604
LOC102724612
LOC102724663
LOC102724719
LOC102724784
LOC102724814
LOC102724849
LOC102724862
LOC102724874
LOC102724890
LOC102724933
LOC102724957
LOC102724958
LOC103021295
LOC103312105
LOC103344931
LOC103352541
LOC103611081
LOC115110
LOC146481
LOC150935
LOC151475
LOC152225
LOC152578
LOC153910
LOC154872
LOC158434
LOC158435
LOC200772
LOC221122
LOC253044
LOC254896
LOC255187
LOC255654
LOC283038
LOC283177
LOC283299
LOC283332
LOC283440
LOC283693
LOC283914
LOC284294
LOC284578
LOC284581
LOC284788
LOC284837
LOC284865
LOC284950
LOC285627
LOC285629
LOC285692
LOC285762
LOC285768
LOC285819
LOC285847
LOC286094
LOC286114
LOC286297
LOC286359
LOC286370
LOC286437
LOC338694
LOC338797
LOC338963
LOC339059
LOC339298
LOC339539
LOC339568
LOC339666
LOC339862
LOC340017
LOC340074
LOC340107
LOC340357
LOC344887
LOC387810
LOC388436
LOC388813
LOC388849
LOC399715
LOC400548
LOC400620
LOC400654
LOC400736
LOC400863
LOC400867
LOC400958
LOC401177
LOC401320
LOC401557
LOC440117
LOC440300
LOC440446
LOC440602
LOC440704
LOC440910
LOC441025
LOC441178
LOC441455
LOC550113
LOC613037
LOC642423
LOC642929
LOC643441
LOC643486
LOC643623
LOC643711
LOC643733
LOC644669
LOC645354
LOC645382
LOC645752
LOC645949
LOC646214
LOC646268
LOC646471
LOC646736
LOC646813
LOC649133
LOC649324
LOC653486
LOC653786
LOC727924
LOC728040
LOC728175
LOC728989
LOC729737
LOC729867
LOC729930
LOC729950
LOC729987
LOC730159
LOC79999
LOC90246
LOC90784
LOC93432
LPA
LPAL2
LPHN3-AS1
LPO
LPP-AS1
LRG1
LRIT1
LRIT2
LRIT3
LRP2BP
LRRC10
LRRC17
LRRC18
LRRC31
LRRC37A
LRRC37A2
LRRC37A4P
LRRC37B
LRRC39
LRRC3C
LRRC52
LRRC66
LRRC69
LRRC74A
LRRD1
LRRN3
LRRTM4
LRTM1
LSMEM1
LST1
LTA
LUM
LURAP1L-AS1
LXN
LY6D
LY6G5B
LY6G6E
LY86
LY86-AS1
LY9
LY96
LYG2
LYPD2
LYPD8
LYVE1
LYZ
LYZL1
LYZL4
LYZL6
LZTS1
LZTS1-AS1
MACC1
MACF1
MACROD2-IT1
MAGEA2B
MAGEA5
MAGEA8-AS1
MAGEB17
MAGEB18
MAGEB4
MAGEB5
MAGEC2
MAGEC3
MAGI2-AS2
MAGOH2
MAMDC2-AS1
MAMDC4
MANSC4
MAP1A
MAPK10
MARCO
MAS1L
MASP1
MASP2
MAT1A
MATN1
MB
MBD3L1
MBL1P
MBL2
MC2R
MC4R
MCEMP1
MED4-AS1
MEI4
MEOX1
MEP1B
MEPE
METTL11B
METTL21EP
METTL7A
METTL7B
MFAP4
MFAP5
MFRP
MGAT4EP
MGAT5
MGC15885
MGC16142
MGC27345
MGC27382
MGP
MIA
MIA-RAB4B
MICALCL
MIF-AS1
MINOS1P1
MIP
MIR1-2
MIR100
MIR100HG
MIR103A1
MIR103A2
MIR103B1
MIR103B2
MIR105-1
MIR105-2
MIR106B
MIR107
MIR1185-1
MIR1185-2
MIR1200
MIR1206
MIR1207
MIR1208
MIR122
MIR1231
MIR1233-1
MIR1233-2
MIR1238
MIR1243
MIR1246
MIR1249
MIR1250
MIR1252
MIR1257
MIR125A
MIR1260A
MIR1262
MIR1264
MIR1266
MIR1270
MIR1272
MIR1275
MIR1277
MIR128-1
MIR128-2
MIR1283-1
MIR1283-2
MIR1286
MIR1287
MIR1288
MIR1289-2
MIR129-1
MIR1291
MIR1293
MIR1295A
MIR1295B
MIR1296
MIR1297
MIR1298
MIR1305
MIR130A
MIR1322
MIR1324
MIR133A1HG
MIR133B
MIR134
MIR135A1
MIR135A2
MIR135B
MIR138-1
MIR138-2
MIR139
MIR141
MIR142
MIR143
MIR143HG
MIR144
MIR146A
MIR146B
MIR147A
MIR147B
MIR150
MIR1537
MIR155
MIR16-2
MIR181A1
MIR181A1HG
MIR181A2
MIR182
MIR1827
MIR183
MIR185
MIR188
MIR190A
MIR190B
MIR1912
MIR192
MIR194-1
MIR194-2
MIR195
MIR197
MIR1972-1
MIR1972-2
MIR1976
MIR198
MIR199A2
MIR199B
MIR200C
MIR204
MIR205
MIR2052
MIR2053
MIR2054
MIR205HG
MIR206
MIR21
MIR211
MIR2113
MIR2114
MIR2116
MIR2117
MIR214
MIR215
MIR216B
MIR217
MIR218-2
MIR221
MIR222
MIR223
MIR2278
MIR2355
MIR2392
MIR23C
MIR25
MIR26A2
MIR29A
MIR29B1
MIR29B2
MIR29C
MIR302A
MIR302B
MIR302C
MIR302D
MIR302F
MIR30A
MIR30B
MIR30C1
MIR30C2
MIR30D
MIR31
MIR3117
MIR3119-1
MIR3119-2
MIR3120
MIR3121
MIR3122
MIR3125
MIR3126
MIR3128
MIR3130-1
MIR3130-2
MIR3140
MIR3141
MIR3142
MIR3145
MIR3146
MIR3148
MIR3151
MIR3152
MIR3154
MIR3156-1
MIR3158-1
MIR3158-2
MIR3160-1
MIR3160-2
MIR3162
MIR3167
MIR3169
MIR3173
MIR3179-1
MIR3179-2
MIR3179-3
MIR3186
MIR3192
MIR3194
MIR3198-1
MIR3198-2
MIR32
MIR320B1
MIR320B2
MIR320C2
MIR320D1
MIR320D2
MIR323B
MIR324
MIR325HG
MIR326
MIR337
MIR33A
MIR3529
MIR3591
MIR3606
MIR3612
MIR3614
MIR3616
MIR362
MIR3622A
MIR3622B
MIR3646
MIR3653
MIR3654
MIR3658
MIR3659
MIR365B
MIR3660
MIR3662
MIR3668
MIR367
MIR3671
MIR3679
MIR3680-1
MIR3680-2
MIR3685
MIR3688-1
MIR3688-2
MIR3689A
MIR3689B
MIR3689C
MIR3689D1
MIR3689D2
MIR3689E
MIR3689F
MIR3714
MIR374A
MIR374B
MIR374C
MIR378D1
MIR378E
MIR378J
MIR382
MIR383
MIR3909
MIR3910-1
MIR3910-2
MIR3914-1
MIR3914-2
MIR3920
MIR3921
MIR3922
MIR3924
MIR3925
MIR3926-1
MIR3926-2
MIR3935
MIR3936
MIR3941
MIR3942
MIR3943
MIR3945
MIR3973
MIR3974
MIR3975
MIR3976
MIR3976HG
MIR3977
MIR3978
MIR421
MIR4252
MIR4255
MIR4257
MIR4260
MIR4261
MIR4262
MIR4263
MIR4264
MIR4265
MIR4266
MIR4267
MIR4268
MIR4270
MIR4272
MIR4273
MIR4275
MIR4276
MIR4278
MIR4279
MIR4280
MIR4282
MIR4283-1
MIR4283-2
MIR4284
MIR4287
MIR4289
MIR4290
MIR4291
MIR4294
MIR4295
MIR4298
MIR4299
MIR4300
MIR4301
MIR4302
MIR4303
MIR4304
MIR4305
MIR4308
MIR4309
MIR4310
MIR4313
MIR4314
MIR4318
MIR4319
MIR4320
MIR4324
MIR4325
MIR4328
MIR4329
MIR4330
MIR4417
MIR4420
MIR4422
MIR4423
MIR4424
MIR4427
MIR4429
MIR4432
MIR4435-1
MIR4435-2
MIR4436A
MIR4437
MIR4439
MIR4446
MIR4450
MIR4451
MIR4454
MIR4458
MIR4460
MIR4464
MIR4471
MIR4472-1
MIR4472-2
MIR4473
MIR4475
MIR448
MIR4480
MIR4484
MIR4486
MIR4490
MIR4491
MIR4503
MIR450A1
MIR450A2
MIR450B
MIR4510
MIR4511
MIR4513
MIR4517
MIR451A
MIR451B
MIR452
MIR4524A
MIR4524B
MIR4529
MIR4531
MIR4532
MIR4534
MIR4540
MIR4639
MIR4641
MIR4642
MIR4643
MIR4644
MIR4650-1
MIR4650-2
MIR4652
MIR4653
MIR4656
MIR4657
MIR4659A
MIR4661
MIR4663
MIR4667
MIR4669
MIR4670
MIR4671
MIR4672
MIR4676
MIR4679-1
MIR4679-2
MIR4684
MIR4685
MIR4686
MIR4693
MIR4696
MIR4697
MIR4698
MIR4699
MIR4700
MIR4701
MIR4703
MIR4705
MIR4708
MIR4709
MIR4711
MIR4712
MIR4713
MIR4714
MIR4719
MIR4721
MIR4723
MIR4724
MIR4725
MIR4728
MIR4735
MIR4736
MIR4742
MIR4743
MIR4744
MIR4748
MIR4752
MIR4753
MIR4756
MIR4760
MIR4762
MIR4763
MIR4764
MIR4765
MIR4768
MIR4769
MIR4770
MIR4772
MIR4773-1
MIR4773-2
MIR4774
MIR4775
MIR4776-1
MIR4776-2
MIR4778
MIR4780
MIR4782
MIR4791
MIR4793
MIR4794
MIR4796
MIR4800
MIR485
MIR486-1
MIR486-2
MIR487A
MIR488
MIR489
MIR490
MIR491
MIR493
MIR497
MIR497HG
MIR498
MIR5000
MIR5002
MIR5003
MIR5004
MIR5007
MIR5008
MIR5009
MIR500A
MIR500B
MIR501
MIR5010
MIR5011
MIR502
MIR504
MIR505
MIR508
MIR509-1
MIR509-2
MIR509-3
MIR5092
MIR5093
MIR5094
MIR5095
MIR510
MIR5100
MIR514A1
MIR514A2
MIR514A3
MIR514B
MIR516B1
MIR517A
MIR5186
MIR5187
MIR518D
MIR5193
MIR5194
MIR5197
MIR519B
MIR519C
MIR519D
MIR520B
MIR526A1
MIR532
MIR542
MIR545
MIR548A1
MIR548A2
MIR548AA1
MIR548AA2
MIR548AD
MIR548AE2
MIR548AL
MIR548AP
MIR548AS
MIR548AV
MIR548AZ
MIR548D1
MIR548D2
MIR548F1
MIR548F2
MIR548F3
MIR548F4
MIR548I1
MIR548I2
MIR548I3
MIR548I4
MIR548J
MIR548K
MIR548M
MIR548N
MIR548Q
MIR548W
MIR548X
MIR549A
MIR550A1
MIR550A3
MIR550B1
MIR551B
MIR553
MIR554
MIR556
MIR557
MIR5572
MIR5579
MIR5581
MIR5583-1
MIR5583-2
MIR5584
MIR5586
MIR561
MIR563
MIR567
MIR5681A
MIR5681B
MIR5684
MIR5685
MIR5687
MIR5689
MIR5692A1
MIR5692B
MIR5692C1
MIR5693
MIR5694
MIR5695
MIR570
MIR5700
MIR5702
MIR5705
MIR573
MIR575
MIR577
MIR580
MIR581
MIR583
MIR585
MIR586
MIR593
MIR600HG
MIR603
MIR604
MIR605
MIR6069
MIR6070
MIR6071
MIR6072
MIR6078
MIR6079
MIR608
MIR6081
MIR6082
MIR6083
MIR6086
MIR610
MIR612
MIR6124
MIR6127
MIR6128
MIR613
MIR6130
MIR6131
MIR6132
MIR6133
MIR614
MIR617
MIR620
MIR621
MIR623
MIR626
MIR627
MIR630
MIR631
MIR641
MIR643
MIR645
MIR6499
MIR650
MIR6503
MIR6504
MIR6505
MIR6509
MIR651
MIR6510
MIR6512
MIR653
MIR660
MIR662
MIR664A
MIR665
MIR668
MIR670
MIR6716
MIR6718
MIR6721
MIR6728
MIR6730
MIR6734
MIR6735
MIR6736
MIR6739
MIR6742
MIR6746
MIR6749
MIR6751
MIR6752
MIR6753
MIR6757
MIR6758
MIR6759
MIR6760
MIR6762
MIR6766
MIR6769A
MIR6769B
MIR6771
MIR6772
MIR6780A
MIR6780B
MIR6782
MIR6783
MIR6784
MIR6785
MIR6794
MIR6796
MIR6797
MIR6799
MIR6800
MIR6801
MIR6802
MIR6804
MIR6807
MIR6809
MIR6810
MIR6811
MIR6818
MIR6820
MIR6822
MIR6823
MIR6826
MIR6827
MIR6828
MIR6830
MIR6832
MIR6835
MIR6837
MIR6838
MIR6840
MIR6842
MIR6843
MIR6844
MIR6848
MIR6851
MIR6854
MIR6856
MIR6859-1
MIR6859-2
MIR6860
MIR6861
MIR6862-1
MIR6862-2
MIR6863
MIR6867
MIR6870
MIR6871
MIR6878
MIR6881
MIR6882
MIR6883
MIR6884
MIR6888
MIR6889
MIR6890
MIR6894
MIR6895
MIR7-2
MIR708
MIR7106
MIR7109
MIR711
MIR7110
MIR7150
MIR7152
MIR7154
MIR7156
MIR7159
MIR7161
MIR7162
MIR744
MIR7515
MIR7515HG
MIR7641-2
MIR765
MIR767
MIR769
MIR7702
MIR7843
MIR7848
MIR7849
MIR7852
MIR802
MIR8052
MIR8053
MIR8054
MIR8056
MIR8057
MIR8058
MIR8060
MIR8062
MIR8066
MIR8067
MIR8068
MIR8070
MIR8074
MIR8076
MIR8079
MIR8081
MIR8082
MIR8084
MIR8087
MIR8088
MIR8089
MIR873
MIR874
MIR876
MIR877
MIR885
MIR891A
MIR892C
MIR920
MIR921
MIR92A1
MIR93
MIR934
MIR936
MIR938
MIR940
MIR942
MIR944
MIR96
MIR98
MIR99B
MIRLET7A2
MIRLET7B
MIRLET7D
MIRLET7DHG
MIRLET7E
MIRLET7F2
MKNK1-AS1
MKRN2OS
MLANA
MLIP-IT1
MLN
MMEL1
MMP1
MMP10
MMP12
MMP20
MMP3
MMP7
MMP8
MMRN1
MMRN2
MNDA
MOG
MOGAT2
MOXD2P
MPEG1
MPL
MPP4
MPP7
MPZ
MPZL2
MR1
MRAP
MRGPRD
MRGPRF
MRGPRX2
MROH2A
MROH2B
MROH7
MROH7-TTC4
MROH9
MRPL23-AS1
MRPL42P5
MRVI1
MS4A1
MS4A10
MS4A14
MS4A3
MS4A4A
MS4A5
MS4A6A
MS4A6E
MS4A7
MS4A8
MSGN1
MSMB
MSMP
MSR1
MSS51
MST1L
MSTN
MT1B
MT4
MTHFD2P1
MTMR11
MTOR-AS1
MTRNR2L7
MTVR2
MUC13
MUC15
MUC16
MUC17
MUC19
MUC21
MUC3A
MUCL1
MUSK
MUSTN1
MVP
MYBPH
MYBPHL
MYCBP2-AS1
MYCNUT
MYEOV
MYH13
MYH15
MYH16
MYH2
MYH4
MYH6
MYH7
MYH8
MYL1
MYL10
MYL3
MYL4
MYL5
MYL7
MYLK-AS2
MYLK2
MYLK3
MYO15A
MYO16
MYO1F
MYO1G
MYO3B
MYOC
MYOT
MYOZ2
MYOZ3
MYT1L-AS1
N4BP2L2-IT2
NAALADL1
NAALADL2
NAALADL2-AS1
NAALADL2-AS3
NACAP1
NALCN-AS1
NAMA
NAT1
NAT2
NAT8
NAT8B
NAV2-AS2
NAV2-AS4
NAV2-AS5
NAV3
NBPF10
NBPF13P
NBPF18P
NBPF22P
NBPF4
NBPF7
NCF1
NCF1B
NCF1C
NCF2
NCF4
NCOR1P1
NCR1
NCR2
NCR3
NCRNA00185
NDST1
NEURL1-AS1
NEUROD4
NF1P2
NFAM1
NFE2
NFIA-AS1
NFIA-AS2
NHLH1
NHLRC4
NHS-AS1
NKG7
NKPD1
NLGN4Y-AS1
NLRC3
NLRC4
NLRC5
NLRP1
NNMT
NOBOX
NOD2
NOS2
NOS3
NOX1
NOX3
NOXRED1
NPFF
NPHS1
NPIPB3
NPIPB5
NPSR1
NPSR1-AS1
NPTN-IT1
NPVF
NPY6R
NR0B2
NR2E3
NRAP
NREP-AS1
NRG1-IT3
NRIP2
NRL
NRON
NT5C1B
NT5C1B-RDH14
NTM-IT
NTRK3-AS1
NTS
NUCB1-AS1
NUGGC
NUP210P1
NUPR1
NUTM2A
NUTM2B
NUTM2D
NUTM2F
NUTM2G
NXF5
NXPE1
NXPE2
NXPE4
NYAP2
OACYLP
OAS1
OAS2
OBSCN
OC90
OCSTAMP
ODAM
ODF3
ODF3L1
ODF4
OGN
OLFM4
OLFML1
OLFML3
OLR1
OMD
OPALIN
OPN1LW
OPN1SW
OPN4
OPTC
OR10A3
OR10A4
OR10A5
OR10A6
OR10A7
OR10AD1
OR10AG1
OR10G7
OR10G8
OR10G9
OR10H3
OR10H4
OR10H5
OR10J1
OR10J3
OR10J5
OR10K1
OR10K2
OR10R2
OR10S1
OR10T2
OR10V1
OR10V2P
OR10W1
OR10X1
OR10Z1
OR11H1
OR11H12
OR11H4
OR11H6
OR12D3
OR13A1
OR13C3
OR13C4
OR13C9
OR13D1
OR13F1
OR13G1
OR13H1
OR13J1
OR14A16
OR14C36
OR14I1
OR14J1
OR1A2
OR1C1
OR1D4
OR1D5
OR1E1
OR1F2P
OR1G1
OR1I1
OR1J2
OR1J4
OR1L3
OR1L4
OR1L8
OR1N1
OR1N2
OR1Q1
OR1S1
OR1S2
OR2A1
OR2A14
OR2A2
OR2A20P
OR2A42
OR2A5
OR2A9P
OR2AG1
OR2AG2
OR2AP1
OR2AT4
OR2B3
OR2B6
OR2C1
OR2C3
OR2D2
OR2D3
OR2F1
OR2F2
OR2G2
OR2G6
OR2H1
OR2H2
OR2J2
OR2L2
OR2L3
OR2L5
OR2L8
OR2M1P
OR2M2
OR2M3
OR2M5
OR2M7
OR2S2
OR2T1
OR2T10
OR2T12
OR2T2
OR2T27
OR2T29
OR2T3
OR2T33
OR2T35
OR2T4
OR2T5
OR2T6
OR2W1
OR2W5
OR2Y1
OR2Z1
OR3A1
OR3A4P
OR4A15
OR4A16
OR4A47
OR4A5
OR4B1
OR4C11
OR4C12
OR4C13
OR4C15
OR4C16
OR4C3
OR4C45
OR4C46
OR4C6
OR4D10
OR4D9
OR4E2
OR4F13P
OR4F15
OR4F16
OR4F17
OR4F21
OR4F29
OR4F3
OR4F4
OR4F5
OR4F6
OR4K1
OR4K15
OR4K17
OR4K2
OR4K5
OR4M1
OR4M2
OR4N2
OR4N5
OR4Q3
OR4S2
OR4X1
OR4X2
OR51A2
OR51A4
OR51B4
OR51B5
OR51B6
OR51D1
OR51E1
OR51E2
OR51F2
OR51G1
OR51G2
OR51I1
OR51M1
OR51Q1
OR51S1
OR51T1
OR52A1
OR52A5
OR52B2
OR52B4
OR52D1
OR52E2
OR52E4
OR52E6
OR52I1
OR52I2
OR52K1
OR52K2
OR52L1
OR52M1
OR52N1
OR52N2
OR52N4
OR52N5
OR52R1
OR52W1
OR56A1
OR56A3
OR56A4
OR56A5
OR56B1
OR56B4
OR5A2
OR5AK2
OR5AK4P
OR5AN1
OR5AR1
OR5AS1
OR5AU1
OR5B12
OR5B2
OR5B3
OR5D13
OR5D14
OR5D16
OR5E1P
OR5H1
OR5H14
OR5H2
OR5H6
OR5I1
OR5J2
OR5K1
OR5K2
OR5K3
OR5L1
OR5L2
OR5M1
OR5M11
OR5M3
OR5M9
OR5P2
OR5P3
OR5R1
OR5T2
OR5T3
OR5V1
OR5W2
OR6A2
OR6B1
OR6C1
OR6C2
OR6C3
OR6C4
OR6C6
OR6C68
OR6C74
OR6C75
OR6C76
OR6K3
OR6K6
OR6M1
OR6N1
OR6P1
OR6Q1
OR6S1
OR6T1
OR6V1
OR6W1P
OR6X1
OR6Y1
OR7A10
OR7A17
OR7A5
OR7D4
OR7E2P
OR8A1
OR8B12
OR8B2
OR8B3
OR8B4
OR8B8
OR8D1
OR8D2
OR8D4
OR8G1
OR8G2
OR8G5
OR8I2
OR8J1
OR8K3
OR8K5
OR8S1
OR8U1
OR8U8
OR9A2
OR9A4
OR9G1
OR9G4
OR9G9
OR9I1
OR9K2
OSBPL10-AS1
OSBPL7
OSGIN1
OSTCP1
OTC
OTOF
OTOG
OTOGL
OTOL1
OTOS
OTUD7A
OVAAL
OVCH1
OVCH2
OVGP1
OVOL1-AS1
OVOL3
P2RX7
P2RY10
P2RY13
P2RY14
PADI1
PADI4
PADI6
PAEP
PAGE4
PALMD
PAMR1
PAPPA-AS1
PAPPA2
PAQR6
PAQR7
PARP10
PATE1
PATE2
PATE3
PATE4
PATL2
PAX4
PAXIP1OS
PBOV1
PBXIP1
PCA3
PCAT1
PCAT18
PCAT2
PCAT4
PCBP2-OT1
PCBP3
PCCA-AS1
PCDH12
PCDH15
PCDH9-AS3
PCDH9-AS4
PCDHGC5
PCED1B-AS1
PCGEM1
PCNAP1
PCP2
PDCD1LG2
PDCL3P4
PDE6A
PDE6C
PDE6H
PDE7B
PDGFRB
PDILT
PDZK1
PDZK1IP1
PEBP4
PECAM1
PER4
PGA3
PGA4
PGA5
PGBD3
PGCP1
PGK2
PGLYRP2
PGLYRP3
PGLYRP4
PHEX-AS1
PHGR1
PHKA2-AS1
PHKG1
PI16
PI3
PI4KAP1
PIGR
PIK3C2B
PIK3R6
PILRA
PILRB
PIN4P1
PIP
PIPOX
PIRT
PISRT1
PITPNM2
PKD2L1
PKHD1
PKI55
PKLR
PLA1A
PLA2G2A
PLA2G2D
PLA2G2E
PLA2G2F
PLA2G3
PLA2G4D
PLA2G4E
PLA2G5
PLAC1
PLAC4
PLAC8L1
PLAT
PLB1
PLCE1-AS1
PLCE1-AS2
PLCH2
PLCXD2-AS1
PLCZ1
PLD4
PLEK
PLEKHA6
PLEKHG4B
PLEKHG7
PLET1
PLG
PLGLA
PLGLB1
PLGLB2
PLIN1
PLIN4
PLN
PLP1
PLSCR5
PLXNB3
PMCH
PMCHL1
PMCHL2
PMFBP1
PMP2
PNLIPRP1
PNLIPRP3
POF1B
POPDC2
POSTN
POTEH-AS1
POTEKP
POU5F1P4
PPBP
PPBPP2
PPEF2
PPFIA4
PPIAL4D
PPIAL4E
PPIAL4F
PPP1R14D
PPP1R16A
PPP1R17
PPP1R32
PPP1R3A
PPP2R2B-IT1
PPY
PPY2
PRAMEF1
PRAMEF10
PRAMEF11
PRAMEF12
PRAMEF14
PRAMEF15
PRAMEF16
PRAMEF17
PRAMEF2
PRAMEF20
PRAMEF22
PRAMEF4
PRAMEF5
PRAMEF6
PRAMEF7
PRAMEF8
PRAMEF9
PRB1
PRB2
PRB3
PRB4
PRELP
PRF1
PRG1
PRG2
PRH2
PRICKLE2
PRICKLE2-AS1
PRICKLE2-AS2
PRICKLE2-AS3
PRKAG3
PRKD3
PRL
PRM1
PRM3
PRNCR1
PROC
PRODH2
PROK1
PROKR1
PROL1
PROP1
PRORY
PRPH2
PRR15L
PRR30
PRR32
PRR4
PRR9
PRSS1
PRSS16
PRSS2
PRSS37
PRSS3P2
PRSS45
PRSS46
PRSS53
PRSS55
PRSS58
PRX
PSAPL1
PSD4
PSG1
PSG10P
PSG11
PSG2
PSG3
PSG4
PSG5
PSG6
PSG7
PSG8
PSG9
PSMD6-AS2
PSORS1C1
PSORS1C3
PSTPIP1
PTCRA
PTCSC3
PTGDR2
PTH
PTPN22
PTPN7
PTPRC
PTPRH
PTPRQ
PVALB
PVRIG
PVRIG2P
PVRL4
PVT1
PWAR1
PWAR4
PWRN1
PWRN2
PXDNL
PYDC2
PYHIN1
PZP
R3HDM2
R3HDML
RAB17
RAB40A
RAB44
RAB9BP1
RACGAP1P
RAD54L2
RAET1E
RAG1
RAG2
RANBP3L
RAPSN
RARRES3
RASSF9
RBBP8NL
RBFADN
RBM5-AS1
RBMS2
RBMS3-AS1
RBMY3AP
RBP2
RDH16
RDH5
RDH8
REG1B
REG1P
REG3A
REG3G
REG4
REM2
REN
RERG-AS1
RERGL
RETNLB
RFPL1
RFPL4AL1
RFTN2
RGAG1
RGR
RGS1
RGS13
RGS21
RGS8
RGSL1
RHAG
RHBDL2
RHCE
RHD
RHO
RIMBP2
RIPK1
RIPPLY1
RLBP1
RNASE1
RNASE10
RNASE13
RNASE2
RNASE3
RNASE7
RNASE8
RNASE9
RNF112
RNF148
RNF183
RNF186
RNF219-AS1
RNF223
RNU5D-1
RNU5E-1
RNU5F-1
RNU6-16P
RNU6-48P
RNU6-53P
RNU6-57P
RNU6-66P
RNU6-67P
RNU6-69P
RNU6-71P
RNU6-72P
RNU6-76P
RNU6-79P
RNY4
RNY5
ROBO4
ROCK1P1
ROR1-AS1
RORC
RP1
RP1L1
RPE65
RPEL1
RPL13AP17
RPL19P12
RPL21P44
RPL23AP64
RPLP0P2
RPS16P5
RPTN
RSAD2
RSU1P2
RTP2
RTP3
RUNX1-IT1
RXFP2
RXFP4
S100A1
S100A14
S100A16
S100A2
S100A3
S100A4
S100A5
S100A7
S100A7A
S100A7L2
S100A8
S100A9
S100G
S100P
S100Z
SAA1
SAA2
SAA2-SAA4
SAA3P
SAA4
SAMD7
SAMD9
SAPCD1
SASH3
SBK3
SBNO1
SBSN
SCARA5
SCARNA1
SCARNA18
SCARNA20
SCARNA21
SCARNA27
SCARNA3
SCARNA5
SCARNA7
SCART1
SCEL
SCGB1A1
SCGB1C1
SCGB1D1
SCGB1D2
SCGB1D4
SCGB2A2
SCGB2B2
SCGB2B3P
SCGB3A2
SCN10A
SCN2A
SCN2B
SCN3A
SCN4A
SCN7A
SCNN1A
SCP2D1
SCRG1
SDC4P
SDR9C7
SEBOX
SEC14L3
SEC16B
SELL
SELP
SELPLG
SEMA3B-AS1
SEMA3D
SEMA4A
SEMA4G
SEMG1
SEMG2
SEPT14
SERPINA1
SERPINA10
SERPINA11
SERPINA13P
SERPINA2
SERPINA3
SERPINA4
SERPINA5
SERPINA7
SERPINA9
SERPINB10
SERPINB11
SERPINB12
SERPINB2
SERPINB4
SERPINC1
SERPINE1
SERPINE3
SETSIP
SFTA2
SFTPA1
SFTPB
SFTPC
SFTPD
SGCA
SGK223
SGK494
SH2D1B
SH2D2A
SH2D6
SH2D7
SH3BP5-AS1
SH3PXD2A-AS1
SH3TC2
SHANK2-AS3
SHROOM3
SI
SIGLEC1
SIGLEC10
SIGLEC11
SIGLEC12
SIGLEC15
SIGLEC16
SIGLEC17P
SIGLEC5
SIGLEC6
SIGLEC7
SIGLEC8
SIGLEC9
SIPA1L1
SIRPB1
SIRPB2
SIRPD
SIRPG
SIT1
SLA
SLA2
SLAMF1
SLAMF6
SLAMF7
SLAMF8
SLAMF9
SLC10A1
SLC10A5
SLC10A6
SLC11A1
SLC12A1
SLC12A3
SLC13A1
SLC13A2
SLC14A2
SLC14A2-AS1
SLC15A5
SLC16A12-AS1
SLC17A1
SLC17A2
SLC17A3
SLC1A7
SLC22A1
SLC22A10
SLC22A12
SLC22A13
SLC22A14
SLC22A20
SLC22A24
SLC22A25
SLC22A6
SLC22A7
SLC22A8
SLC22A9
SLC24A5
SLC25A25-AS1
SLC25A34
SLC25A45
SLC25A47
SLC26A3
SLC26A7
SLC26A9
SLC2A7
SLC2A9
SLC34A1
SLC34A3
SLC36A2
SLC36A3
SLC37A1
SLC39A12-AS1
SLC39A2
SLC41A2
SLC44A5
SLC4A1
SLC4A10
SLC4A5
SLC51A
SLC5A11
SLC5A12
SLC5A2
SLC5A9
SLC6A1-AS1
SLC6A14
SLC7A11
SLC7A13
SLC8A1
SLC8A1-AS1
SLC8A2
SLC9A4
SLC9A9-AS1
SLC9C2
SLCO1B1
SLCO1C1
SLCO2B1
SLED1
SLFN14
SLFNL1
SLFNL1-AS1
SLIT1-AS1
SLITRK6
SLN
SLPI
SLURP1
SMAD1-AS2
SMCO1
SMCO2
SMCP
SMIM18
SMIM2
SMIM21
SMIM6
SMLR1
SMR3A
SMR3B
SMTNL1
SMYD1
SND1-IT1
SNORA1
SNORA11
SNORA11B
SNORA11C
SNORA12
SNORA14A
SNORA15
SNORA18
SNORA19
SNORA23
SNORA25
SNORA27
SNORA30
SNORA31
SNORA32
SNORA34
SNORA36B
SNORA38B
SNORA40
SNORA46
SNORA47
SNORA5A
SNORA5B
SNORA5C
SNORA60
SNORA62
SNORA65
SNORA66
SNORA67
SNORA70B
SNORA70C
SNORA70D
SNORA70E
SNORA70F
SNORA71A
SNORA71B
SNORA71C
SNORA74A
SNORA75
SNORA77
SNORA80A
SNORA80E
SNORD10
SNORD102
SNORD108
SNORD113-1
SNORD113-2
SNORD113-4
SNORD113-7
SNORD114-10
SNORD114-14
SNORD114-15
SNORD114-16
SNORD114-17
SNORD114-18
SNORD114-19
SNORD114-20
SNORD114-3
SNORD114-4
SNORD114-8
SNORD114-9
SNORD115-10
SNORD115-11
SNORD115-12
SNORD115-13
SNORD115-14
SNORD115-15
SNORD115-16
SNORD115-17
SNORD115-18
SNORD115-19
SNORD115-20
SNORD115-21
SNORD115-22
SNORD115-23
SNORD115-24
SNORD115-25
SNORD115-26
SNORD115-27
SNORD115-28
SNORD115-29
SNORD115-30
SNORD115-31
SNORD115-32
SNORD115-33
SNORD115-34
SNORD115-35
SNORD115-36
SNORD115-37
SNORD115-38
SNORD115-39
SNORD115-4
SNORD115-40
SNORD115-41
SNORD115-42
SNORD115-43
SNORD115-44
SNORD115-45
SNORD115-46
SNORD115-47
SNORD115-48
SNORD115-5
SNORD115-6
SNORD115-7
SNORD115-8
SNORD115-9
SNORD116-1
SNORD116-10
SNORD116-11
SNORD116-12
SNORD116-13
SNORD116-14
SNORD116-15
SNORD116-16
SNORD116-17
SNORD116-18
SNORD116-19
SNORD116-2
SNORD116-20
SNORD116-21
SNORD116-22
SNORD116-23
SNORD116-24
SNORD116-25
SNORD116-26
SNORD116-27
SNORD116-28
SNORD116-29
SNORD116-3
SNORD116-30
SNORD116-6
SNORD116-8
SNORD116-9
SNORD121A
SNORD123
SNORD124
SNORD125
SNORD17
SNORD20
SNORD21
SNORD22
SNORD31
SNORD32B
SNORD45B
SNORD47
SNORD56
SNORD57
SNORD6
SNORD62A
SNORD62B
SNORD64
SNORD67
SNORD69
SNORD7
SNORD70
SNORD8
SNORD80
SNORD81
SNORD83A
SNORD83B
SNORD85
SNORD86
SNORD89
SNORD94
SNORD96B
SNORD99
SNRK-AS1
SNTN
SNX20
SOAT2
SORCS3-AS1
SOST
SOSTDC1
SOX6
SP100
SP110
SP140
SPACA6P
SPACA6P-AS
SPACA7
SPAG11A
SPAG11B
SPAM1
SPANXN1
SPANXN2
SPANXN3
SPANXN4
SPARCL1
SPATA12
SPATA13-AS1
SPATA17-AS1
SPATA19
SPATA21
SPATA25
SPATA31A1
SPATA31A3
SPATA31A5
SPATA31A6
SPATA31A7
SPATA31D1
SPATA31D3
SPATA31D4
SPATA31E1
SPATA42
SPATA45
SPATA8
SPATA8-AS1
SPATA9
SPATC1
SPDEF
SPDYE2
SPDYE2B
SPDYE3
SPDYE5
SPDYE8P
SPEM1
SPERT
SPI1
SPIB
SPINK1
SPINK13
SPINK14
SPINK5
SPINK6
SPINK7
SPINK8
SPINK9
SPINT3
SPINT4
SPP1
SPP2
SPPL2C
SPRR1A
SPRR1B
SPRR2A
SPRR2B
SPRR2C
SPRR2D
SPRR2E
SPRR2F
SPRR2G
SPRR3
SPRR4
SPTA1
SPTBN5
SPTLC3
SPTY2D1-AS1
SPZ1
SRD5A3-AS1
SRGAP2
SRGAP2B
SRGAP2C
SRGAP2D
SRL
SSC4D
SSPO
SSTR3
ST6GALNAC1
ST7-OT3
STAB1
STAB2
STAC3
STAP1
STAP2
STARD6
STATH
STC1
STH
STMN4
STOML3
STPG2-AS1
STRA6
STRC
SUCNR1
SULT1A2
SULT1A3
SULT1A4
SULT1C2
SULT1C2P1
SULT1C3
SULT1C4
SULT1E1
SULT6B1
SUMO1P3
SUN5
SUSD2
SYNE1-AS1
SYNE3
SYNPO
SYT16
SYTL5
TAAR1
TAAR2
TAAR8
TAC4
TACR2
TAGAP
TAGLN
TAL2
TAPBPL
TARP
TAS2R1
TAS2R10
TAS2R14
TAS2R16
TAS2R19
TAS2R3
TAS2R30
TAS2R31
TAS2R38
TAS2R39
TAS2R40
TAS2R41
TAS2R42
TAS2R43
TAS2R46
TAS2R60
TAS2R7
TAS2R8
TAS2R9
TAT
TBATA
TBC1D21
TBC1D26
TBC1D28
TBC1D29
TBC1D3P2
TBC1D3P5
TBX10
TCAP
TCF20
TCF23
TCHH
TCHHL1
TCN1
TCN2
TCP11X2
TDO2
TECRL
TECTA
TEDDM1
TEK
TEKT5
TENM2
TESPA1
TEX13A
TEX15
TEX33
TEX35
TEX36
TEX36-AS1
TEX38
TFEC
TFF1
TFF2
TFF3
TGFA-IT1
TGM3
TGM4
TGM5
TGM6
TH
THEMIS
THOC7-AS1
THSD4
THSD7B
TIAF1
TIFAB
TIGIT
TINAG
TLR10
TLR3
TLR7
TLR9
TM4SF18
TM4SF20
TM4SF4
TM4SF5
TMC2
TMC3
TMCO2
TMCO5A
TMED10P1
TMED11P
TMEM100
TMEM105
TMEM108-AS1
TMEM119
TMEM132B
TMEM133
TMEM140
TMEM14E
TMEM156
TMEM173
TMEM174
TMEM182
TMEM207
TMEM213
TMEM225
TMEM239
TMEM244
TMEM246-AS1
TMEM252
TMEM257
TMEM262
TMEM27
TMEM30C
TMEM35
TMEM71
TMEM72
TMEM75
TMEM81
TMEM86B
TMEM8C
TMEM92-AS1
TMEM95
TMIGD1
TMPRSS11BNL
TMPRSS11E
TMPRSS11F
TMPRSS11GP
TMPRSS13
TMPRSS4
TMPRSS4-AS1
TMPRSS5
TMPRSS7
TNFAIP6
TNFAIP8L2
TNFAIP8L2-SCNM1
TNFAIP8L3
TNFRSF13B
TNFRSF14
TNFRSF1A
TNFSF13
TNFSF15
TNFSF18
TNFSF4
TNIP3
TNMD
TNN
TNNI1
TNNI3K
TNNT2
TNNT3
TNP1
TNP2
TNRC6C
TNRC6C-AS1
TNS1
TNS4
TOMM40L
TOP1P1
TP53TG5
TPH1
TPH2
TPI1P3
TPP1
TPPP2
TPRG1
TPRG1-AS2
TRAF3IP3
TRAPPC3L
TRAT1
TRDN
TREH
TREM1
TREM2
TREML1
TREML2
TREML4
TREML5P
TREX1
TRG-AS1
TRHR
TRIM16L
TRIM22
TRIM38
TRIM39-RPP21
TRIM40
TRIM42
TRIM49B
TRIM49D1
TRIM51
TRIM51HP
TRIM53AP
TRIM54
TRIM56
TRIM63
TRIM66
TRIM69
TRIM77
TRPC5OS
TRPM1
TRPM2
TRPM5
TRPM8
TRPV2
TRPV3
TRPV5
TRY2P
TSG1
TSGA10IP
TSGA13
TSHB
TSL
TSPAN1
TSPAN18
TSPAN8
TSPO2
TTC24
TTC3P1
TTN
TTR
TTTY1
TTTY10
TTTY11
TTTY12
TTTY17A
TTTY17B
TTTY17C
TTTY18
TTTY19
TTTY1B
TTTY2
TTTY21
TTTY21B
TTTY22
TTTY23
TTTY23B
TTTY2B
TTTY4
TTTY4B
TTTY4C
TTTY5
TTTY6
TTTY6B
TTTY7
TTTY7B
TTTY8
TTTY8B
TTTY9A
TTTY9B
TUB-AS1
TUBAL3
TUBB1
TULP4
TUSC5
TUSC7
TXK
TXLNB
TXNDC2
TXNDC8
TXNRD3NB
TYR
TYRO3P
TYROBP
TYRP1
UBA7
UBAP1L
UBASH3A
UBL4B
UBOX5-AS1
UBQLN3
UBQLNL
UBTFL1
UCA1
UCN2
UCP3
UG0898H09
UGT1A1
UGT1A3
UGT1A4
UGT1A5
UGT1A6
UGT1A7
UGT1A8
UGT2A1
UGT2A2
UGT2A3
UGT2B10
UGT2B11
UGT2B17
UGT2B28
UGT2B7
UGT3A2
UMOD
UNC13C
UNC13D
UNC45B
UNC5CL
UNC93A
UNQ6494
UOX
UPK2
UPP2
URAD
UROC1
USH2A
USP12-AS1
USP26
USP32P1
USP32P2
USP54
USP6
USP9Y
VAC14-AS1
VAMP8
VCAM1
VGLL1
VIL1
VIP
VIPR1-AS1
VIT
VN1R10P
VN1R4
VNN1
VNN2
VNN3
VPREB1
VRTN
VSIG1
VSIG4
VSIG8
VSTM2A-OT1
VTCN1
VWA3A
VWA5B1
VWC2L-IT1
WBP5
WBSCR28
WDFY4
WDR49
WDR64
WEE2
WFDC10A
WFDC10B
WFDC11
WFDC12
WFDC13
WFDC21P
WFDC5
WFDC6
WFDC8
WFDC9
WISP1
WNT8B
XCL1
XCL2
XCR1
XDH
XIRP1
XIRP2
XKR3
XKRY
XKRY2
XPNPEP2
YPEL4
YY1P2
ZAN
ZBED2
ZBED6CL
ZBP1
ZBTB38
ZC2HC1B
ZCCHC5
ZCWPW2
ZFP92
ZG16B
ZNF117
ZNF157
ZNF32-AS1
ZNF32-AS2
ZNF32-AS3
ZNF320
ZNF385D-AS2
ZNF404
ZNF439
ZNF469
ZNF474
ZNF479
ZNF541
ZNF609
ZNF648
ZNF676
ZNF683
ZNF705A
ZNF705B
ZNF705E
ZNF705G
ZNF847P
ZP2
ZP4
ZRANB1
ZSWIM8-AS1
