# Supplementary material for: Unique molecular events during reprogramming of human somatic cells to induced pluripotent stem cells (iPSCs) at naïve state
Source: eLife. 2018 Jan 30;7:e29518. doi: 10.7554/eLife.29518 (PMC5807049; doi:10.7554/eLife.29518)
Supplement: Source data 1. — The Source Data files include the source R code for Figures 2–6. The R scripts use the data in the ‘Expression Data’ folder with the relative path. The ‘Expression Data’ folder contains the non-redundant related gene expression, methylation and histone modification tables for the main figures and figure supplements. [file elife-29518-data1.zip › Source Data/Expression data/hg19.promoter.CG.density.txt]

A1BG	0.3885003885
A1BG-AS1	0.926449343634
A1CF	0.475134621476
A2M	0.322268772156
A2M-AS1	0.769230769231
A2ML1	0.484496124031
A2ML1	0.823230055381
A2MP1	0.326030255608
A3GALT2	0.444400553032
A4GALT	0.880281690141
A4GNT	0.269905533063
AA06	0.484496124031
AAAS	0.921375921376
AACS	0.840223163272
AACSP1	0.65278025043
AADAC	0.467414529915
AADACL2	0.512820512821
AADACL2-AS1	0.756741882223
AADACL3	0.378133102852
AADACL4	0.563942391116
AADACP1	0.473525613431
AADAT	1.01816270897
AADAT	1.0218331687
AADAT	1.03214890017
AAED1	1.01870982553
AAGAB	0.92927945101
AAGAB	0.93637454982
AAK1	0.969827586207
AAMDC	0.994694960212
AAMP	0.892923580624
AANAT	0.455147302218
AANAT	0.998647984267
AAR2	0.808907499048
AARD	0.8385509839
AARS	0.824242424242
AARS2	0.846990230066
AARSD1	0.96920691183
AASDH	1.03777501038
AASDHPPT	0.913242009132
AASS	0.993863970271
AATF	1.18083670715
AATK	0.458949515553
AATK	0.97605413847
AATK-AS1	0.968992248062
ABAT	0.614712109829
ABAT	0.623167155425
ABAT	0.76243838434
ABCA1	0.932736382049
ABCA10	0.396825396825
ABCA11P	0.767614738203
ABCA12	0.37875599697
ABCA12	0.697447342726
ABCA13	0.988298545225
ABCA17P	1.00655886746
ABCA2	1.12185418209
ABCA2	1.14285714286
ABCA3	1.02507225919
ABCA4	0.41313778145
ABCA5	0.379907133812
ABCA5	0.963043216564
ABCA6	0.298507462687
ABCA7	0.763504485589
ABCA8	0.350140056022
ABCA9	0.468384074941
ABCB1	0.478468899522
ABCB10	0.9832985999
ABCB11	0.860373647984
ABCB4	0.907258064516
ABCB5	0.371857801577
ABCB5	0.589101620029
ABCB6	0.83280955374
ABCB7	0.941176470588
ABCB8	0.78339208774
ABCB9	0.648271276596
ABCC1	0.971502590674
ABCC10	0.478927203065
ABCC10	0.825563325563
ABCC11	0.378024193548
ABCC11	0.499375780275
ABCC12	0.51510989011
ABCC13	0.669185954968
ABCC2	0.317028985507
ABCC3	0.845165652468
ABCC4	1.00644122383
ABCC5	0.848416289593
ABCC5-AS1	0.489130434783
ABCC6	0.735294117647
ABCC6P1	0.727287022841
ABCC6P2	0.705342973021
ABCC8	0.909361955874
ABCC9	0.344827586207
ABCD1	0.924338227414
ABCD2	0.63233965673
ABCD3	1.04269073793
ABCD4	0.839285714286
ABCE1	0.968288549988
ABCF1	1.09629497047
ABCF1	1.1036036036
ABCF2	0.93574547723
ABCF3	0.967718375694
ABCG1	0.369221680697
ABCG1	0.37685528757
ABCG1	0.432123387847
ABCG1	0.922900024207
ABCG1	0.928143712575
ABCG2	0.675154320988
ABCG2	0.970281658904
ABCG4	0.863269284322
ABCG5	0.383707201889
ABCG8	0.391236306729
ABHD1	0.719424460432
ABHD10	0.90377001205
ABHD11	0.972143665158
ABHD11	0.985083028427
ABHD11	1.00014037058
ABHD11-AS1	0.612540371979
ABHD12	0.976047272344
ABHD12B	1.08264164562
ABHD13	0.967333879009
ABHD14A	0.912702673682
ABHD14A-ACY1	0.912702673682
ABHD14B	0.919316461172
ABHD15	0.925925925926
ABHD16A	0.846424702059
ABHD16A	0.854642417612
ABHD16A	0.871898054997
ABHD16A	0.891618783436
ABHD16A	0.900360144058
ABHD16A	0.915750915751
ABHD16B	0.976386468786
ABHD17A	0.935383694391
ABHD17B	0.992063492063
ABHD17C	1.12376847291
ABHD2	0.819047619048
ABHD3	1.02963559853
ABHD4	0.739503816794
ABHD5	1.05985385173
ABHD6	0.969546697184
ABHD8	0.827297702298
ABI1	0.873322301894
ABI2	0.535188654001
ABI2	1.03309120258
ABI3	0.391802290536
ABI3BP	0.457157784744
ABL1	0.913116924622
ABL1	0.983085541909
ABL2	0.712386018237
ABL2	1.01217879649
ABLIM1	0.445930880713
ABLIM1	0.455182072829
ABLIM1	0.619469026549
ABLIM2	0.56600487635
ABLIM2	0.995461865027
ABLIM3	0.756081525312
ABLIM3	0.763730906727
ABO	0.915502509155
ABR	0.46992481203
ABR	0.704345598907
ABR	0.78544643762
ABR	0.884319902725
ABR	0.928044749555
ABRA	0.825200918485
ABRACL	0.969251336898
ABT1	0.993324856961
ABTB1	0.937031484258
ABTB2	0.931186868687
ACAA1	0.866091628959
ACAA2	0.863684810173
ACACA	0.421890067502
ACACA	0.856072766185
ACACA	1.02124183007
ACACB	0.322580645161
ACAD10	0.957175269427
ACAD11	0.873118429784
ACAD8	0.89162681365
ACAD9	0.920843564928
ACADL	1.04786654372
ACADM	1.01461038961
ACADS	0.956269079407
ACADSB	0.993883792049
ACADVL	0.479869475503
ACADVL	0.757575757576
ACAN	0.839438339438
ACAP1	0.472694917139
ACAP2	1.03962454702
ACAP3	1.16511774543
ACAT1	0.93984962406
ACAT2	1.00875523411
ACBD3	0.810893512852
ACBD4	0.907382202346
ACBD4	0.924140147862
ACBD5	1.18063754427
ACBD5	1.21168923735
ACBD6	1.039421004
ACBD7	0.931658351866
ACCS	0.886524822695
ACCS	0.897083524202
ACCSL	0.426234748788
ACD	0.976491862568
ACE	0.522138680033
ACE	0.89605734767
ACE2	0.777777777778
ACER1	0.506756756757
ACER2	0.82304526749
ACER3	0.816653798183
ACHE	1.02040816327
ACIN1	0.474487188846
ACIN1	1.08066226246
ACKR1	0.266414066663
ACKR1	0.282326369283
ACKR2	0.868983957219
ACKR3	0.897170462388
ACKR4	0.441852244609
ACKR4	0.532821824382
ACLY	0.908662583294
ACMSD	0.244220123738
ACN9	1.06157112527
ACO1	0.905797101449
ACO2	0.869077656294
ACOT1	1.0332744317
ACOT11	0.480030721966
ACOT12	0.854700854701
ACOT13	0.953128504149
ACOT2	0.901622921258
ACOT2	1.0827945515
ACOT4	1.04347267707
ACOT6	0.489027446665
ACOT7	0.315819695665
ACOT7	0.439174352218
ACOT7	0.514403292181
ACOT7	0.993528637792
ACOT8	0.685598018401
ACOT9	1.00494743352
ACOX1	0.868838763576
ACOX2	0.259097190235
ACOX3	0.801089481695
ACOXL	0.9107740086
ACP1	1.05539760489
ACP2	0.808323661084
ACP5	0.772374730473
ACP5	0.835282325426
ACP5	0.836842673577
ACP6	0.725257559415
ACPP	0.34188034188
ACPT	0.60251639199
ACR	0.472747497219
ACRBP	0.811937678297
ACRC	0.912106135987
ACRV1	0.330851943755
ACSBG1	0.348848798963
ACSBG2	0.60292240034
ACSF2	0.814243838888
ACSF2	0.820765363702
ACSF3	0.777325998565
ACSF3	1.13973458236
ACSL1	0.388903292715
ACSL1	0.563909774436
ACSL1	0.655594405594
ACSL1	0.990957512697
ACSL3	1.06837606838
ACSL4	1.11669458403
ACSL5	0.437626681408
ACSL5	0.472334682861
ACSL5	0.567196049646
ACSL6	0.865577355282
ACSL6	0.871080139373
ACSL6	0.878456221198
ACSM1	0.269832703724
ACSM2A	0.20618556701
ACSM2B	0.202142712755
ACSM3	0.44776119403
ACSM4	0.290402207057
ACSM5	0.650406504065
ACSM6	0.456978717848
ACSS1	0.558829506198
ACSS1	0.893437296946
ACSS2	0.873035669743
ACSS2	0.881986718318
ACSS3	0.721247563353
ACTA1	0.901225666907
ACTA2	0.334168755221
ACTA2	0.823090430202
ACTA2-AS1	0.287120590648
ACTB	1.06837606838
ACTBL2	0.549450549451
ACTC1	0.773489659665
ACTG1	1.01338219779
ACTG1P4	0.384660906616
ACTG2	0.33411293017
ACTL10	0.926252646436
ACTL6A	0.871004267921
ACTL6B	0.858595865531
ACTL7A	0.587004236639
ACTL7B	0.850340136054
ACTL8	0.471014492754
ACTL9	0.772134522992
ACTN1	0.840336134454
ACTN1-AS1	0.859589897474
ACTN2	1.0
ACTN3	0.87097175563
ACTN3	0.886524822695
ACTN4	1.13752437552
ACTR10	1.0016025641
ACTR1A	0.903849150693
ACTR1B	1.19664938173
ACTR2	0.943111513505
ACTR3	0.748269626489
ACTR3	0.756501182033
ACTR3B	1.07501194458
ACTR3BP2	0.295683027794
ACTR3BP5	0.346788736302
ACTR3C	0.633512828635
ACTR3C	0.896686159844
ACTR5	1.11591574836
ACTR6	1.07338017174
ACTR6	1.07421875
ACTR8	0.808189655172
ACTRT1	0.387735623956
ACTRT2	0.621600621601
ACTRT3	6.25
ACVR1	0.918273645546
ACVR1B	0.991018114306
ACVR1B	1.1122819342
ACVR1C	0.816400580552
ACVR1C	0.959990090425
ACVR2A	1.24223602484
ACVR2A	1.25313283208
ACVR2B	0.987895158063
ACVR2B-AS1	1.02556695074
ACVRL1	0.366795366795
ACVRL1	0.79185520362
ACY1	0.904617166015
ACY3	0.720720720721
ACYP1	0.67842605156
ACYP2	0.845368087355
ADA	1.00018464947
ADAD1	1.01584721658
ADAD1	1.03842159917
ADAD2	0.800529045282
ADAL	1.15963747948
ADAM10	0.967441860465
ADAM11	0.873272717933
ADAM12	1.11313499292
ADAM15	0.992063492063
ADAM17	0.892436182394
ADAM18	0.4753673293
ADAM19	0.82023239918
ADAM1A	0.522611664692
ADAM2	0.767712217592
ADAM20	0.335345405768
ADAM20P1	0.307219662058
ADAM21	0.534188034188
ADAM21P1	0.364497904137
ADAM22	0.951412355238
ADAM23	1.01247468813
ADAM28	0.281690140845
ADAM29	0.385109114249
ADAM30	0.750911821498
ADAM32	0.887345679012
ADAM33	0.774219936894
ADAM3A	0.750517598344
ADAM5	0.795454545455
ADAM6	0.645057248831
ADAM7	0.561167227834
ADAM8	0.728494543725
ADAM9	1.13652763747
ADAMDEC1	0.358680057389
ADAMTS1	1.03750997606
ADAMTS10	0.768049155146
ADAMTS10	0.958528951487
ADAMTS12	0.669728281669
ADAMTS13	0.464024456818
ADAMTS13	0.474254742547
ADAMTS14	0.891265597148
ADAMTS15	1.03291316527
ADAMTS16	1.02768456376
ADAMTS17	1.08987256875
ADAMTS18	0.962654661797
ADAMTS19	1.00147585916
ADAMTS19-AS1	1.02898302178
ADAMTS2	0.993124522536
ADAMTS20	0.853360394852
ADAMTS3	0.825233816248
ADAMTS4	0.394477317554
ADAMTS5	0.963192294462
ADAMTS6	0.718390804598
ADAMTS7	0.858942546287
ADAMTS7P1	0.297287253809
ADAMTS7P1	0.303434882874
ADAMTS8	0.931098696462
ADAMTS9	0.97435252703
ADAMTS9-AS1	0.637058609392
ADAMTS9-AS2	0.87640224359
ADAMTSL1	0.401284109149
ADAMTSL2	0.455217935587
ADAMTSL2	0.698196830794
ADAMTSL3	1.03164573286
ADAMTSL4	0.885209195761
ADAMTSL4-AS1	0.447552447552
ADAMTSL5	0.870455709165
ADAP1	0.577675079986
ADAP1	0.653745577603
ADAP1	0.719996027608
ADAP1	1.03571428571
ADAP1	1.03596094308
ADAP2	0.909804481233
ADAR	0.831758034026
ADAR	1.00327600328
ADAR	1.04568854569
ADARB1	1.12276315485
ADARB2	0.777000777001
ADARB2-AS1	0.792707094728
ADAT1	1.11043811831
ADAT2	0.480584390619
ADAT2	0.935435076825
ADAT3	1.01674641148
ADCK1	0.995670995671
ADCK2	0.934579439252
ADCK3	0.923574232279
ADCK4	0.832292967124
ADCK4	0.863060989643
ADCK5	0.892270123039
ADCY1	1.14851135259
ADCY1	1.15786687839
ADCY10	0.468077139113
ADCY10P1	0.976169968418
ADCY2	1.0170820773
ADCY3	1.01424450054
ADCY4	0.717875089734
ADCY5	0.404094827586
ADCY5	1.0575919034
ADCY6	0.74415308292
ADCY6	0.935305629101
ADCY7	0.42525042525
ADCY7	0.440222428174
ADCY8	0.891492613347
ADCY9	1.10359725744
ADCYAP1	0.849184782609
ADCYAP1	0.860437102048
ADCYAP1R1	1.00640923778
ADD1	0.989809826702
ADD1	1.00425330813
ADD2	0.865907966353
ADD2	0.868140868141
ADD3	0.787500787501
ADD3	0.916055962692
ADD3-AS1	0.936883629191
ADGB	0.782510881792
ADH1A	0.270367700072
ADH1B	0.293427230047
ADH1C	0.536365586784
ADH4	0.503144654088
ADH5	0.970026190707
ADH6	0.48106358786
ADH7	0.376335992774
ADH7	0.393824826717
ADHFE1	0.888000888001
ADI1	0.975768417629
ADIG	0.348092453356
ADIPOQ	0.340425531915
ADIPOQ-AS1	0.357096480976
ADIPOR1	0.938886992147
ADIPOR1	0.947389639186
ADIPOR1	0.97164386278
ADIPOR2	1.09658553367
ADIRF	0.706214689266
ADK	0.760006755616
ADK	0.960695745972
ADM	0.898867809058
ADM2	0.962297670746
ADM2	1.0101010101
ADM5	0.737898465171
ADNP	0.437062937063
ADNP	1.17353119322
ADNP-AS1	1.18447580645
ADNP2	1.05060631376
ADO	1.01503759398
ADORA1	0.584339696143
ADORA2A	0.465509944985
ADORA2A	0.552696779112
ADORA2A	0.995154032537
ADORA2A-AS1	0.810686969088
ADORA2B	0.969833825488
ADORA3	0.343116554054
ADORA3	0.40338846309
ADPGK	0.967612370833
ADPGK-AS1	0.96256684492
ADPRH	0.966084275437
ADPRHL1	0.714939373141
ADPRHL1	0.771604938272
ADPRHL2	0.98814229249
ADPRM	0.883774619436
ADRA1A	0.84904058414
ADRA1B	0.87960417812
ADRA1D	1.04538500765
ADRA2A	1.13584734212
ADRA2B	0.953895071542
ADRA2C	1.15650388874
ADRB1	1.15517905275
ADRB2	0.821771203608
ADRB3	1.004784689
ADRBK1	1.12262934123
ADRBK2	1.03419385244
ADRM1	1.05317868476
ADSL	0.838064341714
ADSS	0.960984047665
ADSSL1	0.816625366073
ADSSL1	1.52555301297
ADTRP	0.54347826087
AEBP1	0.842623800882
AEBP2	1.00283822138
AEBP2	1.04314281216
AEN	0.859735128412
AES	1.01481879982
AES	1.01772030651
AFAP1	0.96198245344
AFAP1-AS1	0.68306010929
AFAP1L1	0.98111705153
AFAP1L2	0.915644439277
AFF1	0.952199581032
AFF1	1.0
AFF2	0.351123595506
AFF2	1.04797979798
AFF3	0.403225806452
AFF3	1.09467099723
AFF4	0.882012724118
AFG3L1P	1.01694915254
AFG3L2	0.963050314465
AFM	0.491828087167
AFMID	0.743539246815
AFP	0.276319425256
AFTPH	0.980529485922
AGA	0.887021475257
AGAP1	1.06244835321
AGAP11	0.821018062397
AGAP2	0.504580034156
AGAP2	0.851110562008
AGAP2-AS1	0.980392156863
AGAP3	0.985720375107
AGAP3	0.995914198161
AGAP4	0.445253997167
AGAP4	0.53547523427
AGAP5	0.400539674509
AGAP6	0.429645542427
AGAP7P	0.594307162965
AGAP9	0.481033534909
AGBL1	0.359776938298
AGBL1-AS1	0.467799781693
AGBL2	0.742268041237
AGBL3	1.00114946791
AGBL4	0.76608784474
AGBL4-IT1	0.36231884058
AGBL5	0.988323986393
AGBL5-AS1	1.00205070843
AGER	0.440917107584
AGER	0.444325957522
AGER	0.445473984319
AGER	0.446229361892
AGFG1	0.972400972401
AGFG2	0.865249616352
AGGF1	0.949355533647
AGK	0.899938987187
AGL	0.430107526882
AGL	0.877192982456
AGL	0.878123136059
AGL	0.889046941679
AGMAT	0.872987689394
AGMO	0.337040781935
AGO1	0.799022372626
AGO2	1.08669691904
AGO3	1.07481853713
AGO4	1.05650522317
AGPAT1	0.717401285583
AGPAT1	0.72241807779
AGPAT1	0.811005647002
AGPAT1	0.850340136054
AGPAT2	0.945810615333
AGPAT3	0.614035087719
AGPAT3	1.00596721461
AGPAT4	0.621468926554
AGPAT4-IT1	0.490196078431
AGPAT5	0.887601607026
AGPAT6	1.02352819237
AGPAT9	0.838581599124
AGPAT9	0.840907464396
AGPAT9	0.853363675153
AGPS	1.00003077018
AGR2	0.417391304348
AGR3	0.454545454545
AGRN	0.992165756108
AGRP	0.533766535159
AGT	0.456555171088
AGTPBP1	1.05883699634
AGTR1	0.339167005834
AGTR1	0.907258064516
AGTR2	0.489356496207
AGTRAP	0.759822090437
AGXT	0.36912476417
AGXT2	0.317965023847
AHCTF1	1.10330173259
AHCTF1P1	1.0976702509
AHCY	0.670091579182
AHCY	0.965186713706
AHCYL1	0.284920578389
AHCYL1	0.434027777778
AHCYL1	0.959724119982
AHCYL2	0.320535650687
AHCYL2	0.373831775701
AHCYL2	0.868960722975
AHDC1	0.90082107626
AHI1	1.06921963416
AHNAK	0.862630208333
AHNAK2	0.940399034185
AHR	1.01161154117
AHRR	0.720164609053
AHSA1	0.818251829034
AHSA2	1.14399023795
AHSG	0.449236298293
AHSP	0.766438079871
AICDA	0.546960462572
AIDA	0.943164110555
AIF1	0.414078674948
AIF1	0.417391304348
AIF1	0.434027777778
AIF1	0.437769396552
AIF1	0.444718117132
AIF1	0.484496124031
AIF1	0.503490870032
AIF1	0.508026823816
AIF1L	0.966810966811
AIFM1	0.556428384394
AIFM1	0.931677018634
AIFM2	1.02517562435
AIFM3	0.722961249277
AIFM3	0.84837058982
AIG1	0.96437485818
AIG1	0.964861751152
AIM1	0.939749636512
AIM1L	0.301114122252
AIM2	0.407996736026
AIMP1	0.697581716715
AIMP1	0.715614713039
AIMP1	0.718031968032
AIMP2	0.946314831665
AIP	0.912285443979
AIPL1	0.529758614336
AIPL1	0.530120481928
AIRE	0.830238806871
AIRN	0.842696629213
AJAP1	1.123676961
AJUBA	0.576975291882
AJUBA	0.869080414535
AK1	0.839865621501
AK2	0.977099236641
AK3	0.415454923141
AK3	1.01264168817
AK3	1.02090254707
AK3	1.02887834821
AK4	0.965064659332
AK4	0.9791400596
AK4	0.979890933879
AK5	0.994859890565
AK5	1.00137029619
AK6	0.949938254013
AK6	0.96590360282
AK7	0.913155740286
AK8	1.10682436279
AK9	0.808892599937
AKAP1	1.04529616725
AKAP1	1.04981866768
AKAP1	1.06221989407
AKAP10	0.823170731707
AKAP11	0.958956655159
AKAP12	0.711295370483
AKAP12	0.943547097393
AKAP13	0.458190148912
AKAP13	1.21885962305
AKAP14	0.537263028628
AKAP17A	1.09069275516
AKAP2	0.435729847495
AKAP2	0.718390804598
AKAP3	0.861969888519
AKAP4	0.262363898728
AKAP5	0.93984962406
AKAP6	0.417760802101
AKAP7	0.354685394055
AKAP7	1.00699300699
AKAP8	1.01339745792
AKAP8L	0.776263584613
AKAP9	0.86894102535
AKIP1	0.881878653497
AKIP1	0.902201371346
AKIRIN1	0.850822461713
AKIRIN2	1.13866396761
AKNA	0.562725090036
AKNAD1	0.373622267887
AKNAD1	0.415282392027
AKR1A1	0.815217391304
AKR1B1	0.9195650998
AKR1B10	0.30525030525
AKR1B15	0.509337860781
AKR1C1	0.487329434698
AKR1C2	0.239158163265
AKR1C2	0.363606981254
AKR1C3	0.343112026077
AKR1C3	0.465983224604
AKR1C4	0.48773690078
AKR1C6P	0.629146648364
AKR1CL1	0.376632072313
AKR1D1	0.35023816195
AKR1E2	0.892910292279
AKR7A2	1.0162601626
AKR7A2P1	0.584706121619
AKR7A3	0.976957283385
AKR7L	0.949050949051
AKT1	0.917161934111
AKT1	1.06486822256
AKT1S1	0.943179204049
AKT1S1	0.948196114709
AKT1S1	0.961628670607
AKT2	0.931487042598
AKT3	0.612745098039
AKTIP	0.763514201364
ALAD	0.784682988073
ALAS1	0.971250971251
ALAS2	0.317359568391
ALB	0.695652173913
ALCAM	0.836320191159
ALDH16A1	0.975343320849
ALDH18A1	1.01473710503
ALDH1A1	0.550795593635
ALDH1A2	0.451115485564
ALDH1A2	1.04575163399
ALDH1A3	1.0283970276
ALDH1B1	0.721761097077
ALDH1L1	0.754830917874
ALDH1L1	0.757575757576
ALDH1L1-AS1	0.318408935045
ALDH1L1-AS2	0.750915750916
ALDH1L2	0.758495145631
ALDH2	0.893205144862
ALDH3A1	0.998547567175
ALDH3A1	1.02611940299
ALDH3A1	1.03257298414
ALDH3A2	0.860201350835
ALDH3B1	0.425170068027
ALDH3B1	0.429645542427
ALDH3B2	0.530257837874
ALDH3B2	0.578703703704
ALDH4A1	0.53125
ALDH4A1	0.936971525207
ALDH5A1	0.995541097619
ALDH6A1	0.711275026344
ALDH7A1	0.896624472574
ALDH8A1	0.327868852459
ALDH9A1	0.928522701433
ALDOA	0.997592019264
ALDOA	1.00359911406
ALDOA	1.00452034154
ALDOA	1.00742051206
ALDOB	0.345125107852
ALDOC	0.569105691057
ALG1	0.840643274854
ALG10	1.04227737607
ALG10B	0.968628921385
ALG11	0.845410628019
ALG12	0.95657455208
ALG13	0.96701211502
ALG13	0.9704826778
ALG13	0.976237952808
ALG14	1.06837606838
ALG1L	0.625271857329
ALG1L2	0.403442711135
ALG1L9P	0.719424460432
ALG2	1.06292517007
ALG3	0.828812537673
ALG3	0.839854934148
ALG5	1.12773682473
ALG6	0.853658536585
ALG8	0.924974306269
ALG9	0.885679247854
ALK	0.821467688938
ALKBH1	1.01599081191
ALKBH2	0.84815697781
ALKBH3	0.75
ALKBH3-AS1	0.405246094901
ALKBH4	0.991253644315
ALKBH5	1.13064035358
ALKBH6	0.631074088098
ALKBH6	0.633232016211
ALKBH7	0.918225918226
ALKBH8	0.657961332119
ALLC	0.629447181171
ALMS1	1.0881104034
ALMS1-IT1	0.498911465893
ALMS1P	0.384886779139
ALOX12	0.845425479587
ALOX12B	0.489795918367
ALOX12P2	0.56530214425
ALOX12P2	0.697880979571
ALOX15	0.807437150838
ALOX15B	0.529340592861
ALOX15P1	0.850340136054
ALOX5	0.879208145438
ALOX5AP	0.279290601871
ALOX5AP	0.323206205559
ALOXE3	1.10294117647
ALOXE3	1.17663344408
ALPI	0.549288038197
ALPK1	0.528169014085
ALPK2	0.358109183511
ALPK3	0.811943425877
ALPL	0.845581452555
ALPP	0.654735923178
ALPPL2	0.594479830149
ALS2	0.89345543891
ALS2CL	0.298408488064
ALS2CL	0.825958702065
ALS2CL	0.837004405286
ALS2CR11	0.682288725767
ALS2CR12	0.676742612226
ALX1	1.14678899083
ALX3	0.95785440613
ALX4	0.938673341677
ALYREF	1.19843924192
AMACR	0.877500877501
AMBN	0.560286866876
AMBP	0.448933782267
AMBRA1	0.764221158958
AMBRA1	0.93984962406
AMD1	1.05363984674
AMD1	1.13913236085
AMDHD1	0.853797365425
AMDHD2	0.997641937239
AMELX	0.254997960016
AMELY	0.459558823529
AMER1	0.736485491236
AMER2	1.14885114885
AMER2	1.1771000535
AMER3	0.935753473825
AMER3	0.940527726242
AMFR	0.918540004834
AMH	0.77711259498
AMHR2	0.910746812386
AMICA1	0.281162136832
AMICA1	0.487329434698
AMIGO1	1.09173917359
AMIGO2	0.897968346616
AMIGO3	1.00012246398
AMMECR1	0.400833734167
AMMECR1	0.927114534303
AMMECR1L	0.991792065663
AMMECR1L	0.998178761558
AMN	1.001001001
AMN1	1.01738808731
AMOT	0.308815272319
AMOT	0.844401843991
AMOTL1	0.977402455235
AMOTL2	0.972457494197
AMOTL2	0.981944884384
AMPD1	0.615621392843
AMPD2	0.476720165263
AMPD2	0.484853186455
AMPD2	0.737119801366
AMPD2	0.742274485291
AMPD3	0.280741156654
AMPD3	0.365579302587
AMPD3	0.371428571429
AMPD3	0.807540575604
AMPD3	0.813593683312
AMPH	0.984768907563
AMT	0.5453837164
AMTN	0.429258241758
AMY1A	0.53037608486
AMY1A	0.532945736434
AMY1A	0.539215686275
AMY1B	0.512400081984
AMY1B	0.518726008922
AMY1C	0.532945736434
AMY2A	0.63025210084
AMY2B	0.599840042655
AMZ1	0.864692861096
AMZ1	0.902304979083
AMZ2	1.07014003547
AMZ2P1	1.11967331884
ANAPC1	1.0
ANAPC10	0.961538461538
ANAPC10	0.970970472539
ANAPC11	1.18536286049
ANAPC11	1.19810532182
ANAPC11	1.20689655172
ANAPC13	0.947008687775
ANAPC13	0.950109161478
ANAPC13	0.970472847409
ANAPC15	0.792644261256
ANAPC15	0.811688311688
ANAPC15	0.814161151381
ANAPC15	0.816119772612
ANAPC16	0.925925925926
ANAPC1P1	0.728027510146
ANAPC2	1.06136311682
ANAPC4	0.855232467734
ANAPC5	0.748502994012
ANAPC5	0.852179613242
ANAPC7	0.966280154605
ANG	0.842907092907
ANG	1.05403696156
ANGEL1	0.843819393042
ANGEL2	0.874606427108
ANGEL2	0.88781275222
ANGPT1	0.660813744926
ANGPT2	0.649013499481
ANGPT4	0.518925518926
ANGPTL1	0.285551113649
ANGPTL2	0.526959951044
ANGPTL3	0.409165302782
ANGPTL4	0.98167539267
ANGPTL5	0.817931850614
ANGPTL6	0.691783737761
ANGPTL7	0.354358610914
ANHX	0.860636277303
ANK1	0.461370690378
ANK1	0.666612798966
ANK1	1.053001053
ANK2	0.372786579683
ANK2	0.587084148728
ANK3	0.45045045045
ANK3	0.467508181393
ANK3	0.5039193729
ANK3	0.85146641438
ANKAR	0.866692830979
ANKDD1A	0.874255952381
ANKDD1B	0.688610384245
ANKEF1	0.996576974739
ANKFN1	0.376647834275
ANKFY1	0.989231966788
ANKFY1	1.0130197954
ANKH	1.07334525939
ANKHD1	1.01349894337
ANKHD1-EIF4EBP3	1.01349894337
ANKIB1	0.817951725415
ANKK1	0.694893341952
ANKLE1	0.787353885289
ANKLE2	1.11239288069
ANKMY1	0.857404724596
ANKMY2	0.868558193399
ANKRA2	0.997150997151
ANKRD1	0.369900655253
ANKRD10	1.14155251142
ANKRD11	1.04182744251
ANKRD12	1.10821382008
ANKRD12	1.11282703488
ANKRD13A	0.972342264477
ANKRD13B	1.06129874977
ANKRD13C	0.955882352941
ANKRD13D	0.953266128071
ANKRD13D	0.958129730766
ANKRD16	1.04125626161
ANKRD17	0.413223140496
ANKRD17	0.991876062724
ANKRD18A	0.987405916983
ANKRD18B	0.898100172712
ANKRD18DP	0.948383084577
ANKRD19P	0.929152148664
ANKRD2	0.251033097748
ANKRD20A1	0.857059241607
ANKRD20A11P	0.817349607672
ANKRD20A12P	0.615763546798
ANKRD20A19P	0.221738429286
ANKRD20A2	0.876108018965
ANKRD20A2	0.883620689655
ANKRD20A3	0.872697563874
ANKRD20A3	0.910194174757
ANKRD20A3	0.926276788346
ANKRD20A4	0.886869997837
ANKRD20A5P	0.881872150047
ANKRD20A8P	0.906244850882
ANKRD20A9P	0.453885257807
ANKRD22	0.490196078431
ANKRD23	0.532670454545
ANKRD24	0.917325994725
ANKRD26	0.959358102215
ANKRD26P1	0.788022064618
ANKRD26P3	0.920633702865
ANKRD27	1.05672105672
ANKRD28	0.40404040404
ANKRD28	0.447227191413
ANKRD28	1.00945080025
ANKRD29	1.0752688172
ANKRD30A	0.777806585429
ANKRD30B	0.825294354987
ANKRD30BL	0.668764752164
ANKRD30BL	0.864055299539
ANKRD30BP2	0.657894736842
ANKRD30BP3	0.41335978836
ANKRD31	0.969891203508
ANKRD32	0.889949253957
ANKRD33	0.633484162896
ANKRD33B	1.06413574921
ANKRD34A	0.742219492219
ANKRD34B	0.879765395894
ANKRD34C	0.854745130543
ANKRD35	0.626127028652
ANKRD36	0.911023382933
ANKRD36B	0.956094634622
ANKRD36BP1	0.522875816993
ANKRD36BP2	0.945407040704
ANKRD37	1.04671145134
ANKRD39	0.958726031849
ANKRD40	0.862663906142
ANKRD42	1.05446543187
ANKRD44	1.0350359675
ANKRD44-IT1	0.390489413398
ANKRD45	0.782799290262
ANKRD46	0.915750915751
ANKRD46	0.924947145877
ANKRD49	0.910484953038
ANKRD50	0.929089492298
ANKRD52	0.866984071005
ANKRD53	0.818882466281
ANKRD54	1.08404288868
ANKRD55	0.598699965789
ANKRD6	0.461133069829
ANKRD6	0.500500500501
ANKRD6	0.912385634995
ANKRD61	0.45648204504
ANKRD62	0.811658365615
ANKRD62P1-PARP4P3	0.393081761006
ANKRD63	0.975975975976
ANKRD65	0.966425656812
ANKRD66	0.356125356125
ANKRD7	0.622629761703
ANKRD9	1.10066557895
ANKS1A	0.892133008921
ANKS1B	0.518000518001
ANKS1B	0.523121992049
ANKS1B	0.5355469273
ANKS1B	1.02525631408
ANKS1B	1.04875283447
ANKS3	0.912380053484
ANKS3	0.917288557214
ANKS4B	0.362161379111
ANKS6	1.06675928453
ANKUB1	0.371707731521
ANKZF1	1.01981351981
ANKZF1	1.03194103194
ANLN	0.883534136546
ANO1	0.436119910022
ANO1	1.07289651838
ANO1-AS2	0.551818372924
ANO10	0.954732510288
ANO2	0.933944642554
ANO2	0.937982785257
ANO3	0.737871241468
ANO4	0.411184210526
ANO4	0.446074544013
ANO5	0.808392239435
ANO6	0.557973440464
ANO6	0.976715111736
ANO7	0.518979833926
ANO8	0.962752525253
ANO9	0.502732240437
ANP32A	0.984604368063
ANP32A-IT1	0.356907533494
ANP32AP1	0.920419144718
ANP32B	0.99214018812
ANP32C	0.758543596295
ANP32D	0.510308226169
ANP32E	1.15459882583
ANP32E	1.16090085907
ANPEP	0.860646919601
ANTXR1	0.866250866251
ANTXR2	0.767389035545
ANTXR2	0.769127875869
ANTXRL	0.694077207827
ANTXRLP1	0.420875420875
ANXA1	0.369549150037
ANXA10	0.661375661376
ANXA11	0.821867770608
ANXA11	0.861198550811
ANXA11	0.892857142857
ANXA13	0.392464678179
ANXA2	0.849650484687
ANXA2P1	0.391737891738
ANXA2P2	0.7016840417
ANXA2P3	0.493096646943
ANXA2R	1.54400411734
ANXA3	0.847936687394
ANXA4	0.839160839161
ANXA5	0.929152148664
ANXA6	0.409060694381
ANXA6	0.81797542735
ANXA7	0.812703175794
ANXA8	0.449143173024
ANXA8L1	0.318908841134
ANXA9	0.555555555556
AOAH	0.416396779865
AOAH-IT1	0.502152080344
AOC1	0.427642832706
AOC2	0.424403183024
AOC3	0.507478632479
AOC3	0.513874614594
AOC4P	0.436757512229
AOX1	0.86894102535
AOX2P	0.345754898194
AP1AR	0.974821746881
AP1B1	0.842585249802
AP1B1P1	0.512694311144
AP1G1	0.956726523403
AP1G2	0.767846957132
AP1G2	0.788465870692
AP1M1	0.829938131885
AP1M2	1.22699386503
AP1S1	0.810069790628
AP1S2	1.03705476447
AP1S3	1.09051254089
AP2A1	0.868828141555
AP2A2	1.17924528302
AP2B1	0.812807881773
AP2M1	0.973020787262
AP2S1	0.906808035714
AP2S1	0.913279920296
AP2S1	0.936819172113
AP3B1	0.87489063867
AP3B2	0.980172510362
AP3D1	0.942408376963
AP3M1	0.718803910293
AP3M2	0.924182185952
AP3S1	1.02978755864
AP3S2	1.10677083333
AP4B1	0.990476190476
AP4B1	0.990892224658
AP4B1-AS1	0.265111346766
AP4E1	1.13304093567
AP4M1	1.03805050711
AP4S1	0.801153661272
AP4S1	0.803892532261
AP4S1	0.812660393499
AP5B1	0.960591133005
AP5M1	1.04821802935
AP5S1	1.03972160923
AP5Z1	0.928522701433
APAF1	1.07015457788
APBA1	1.00306197867
APBA2	0.431406384814
APBA3	0.788250912712
APBB1	0.392327811683
APBB1	0.398009950249
APBB1	0.400681157969
APBB1	0.401364639775
APBB1	0.974658869396
APBB1	0.986450268017
APBB1IP	0.895979020979
APBB2	0.836236933798
APBB2	0.837898807606
APBB2	0.87878978093
APBB3	1.01670297749
APC	0.740205813324
APC	0.751879699248
APC2	0.879926143904
APCDD1	0.985182849937
APCDD1L	0.796279780864
APCDD1L-AS1	0.825003966365
APCS	0.310559006211
APEH	0.864791698
APELA	0.339015885316
APEX1	1.0119047619
APEX2	0.909090909091
APH1A	0.793937206785
APH1B	1.07839459865
API5	4.20168067227
APIP	0.931098696462
APITD1	1.03400735294
APITD1	1.0516689529
APITD1-CORT	1.03400735294
APITD1-CORT	1.0516689529
APLF	0.903119868637
APLN	0.940456472306
APLNR	0.604771438105
APLP1	0.82671957672
APLP2	1.00183944291
APLP2	1.01078167116
APMAP	0.959033005211
APOA1	0.897800389047
APOA1BP	0.847989949749
APOA2	0.500200080032
APOA4	0.673400673401
APOA5	0.656028368794
APOB	0.64801643749
APOBEC1	0.47299621603
APOBEC2	0.252117789431
APOBEC3A	0.329330698688
APOBEC3A_B	0.329330698688
APOBEC3B	0.576501787156
APOBEC3B-AS1	0.448028673835
APOBEC3C	0.605840300497
APOBEC3D	0.495565988524
APOBEC3F	0.581196581197
APOBEC3G	0.520833333333
APOBEC3H	0.443262411348
APOBEC4	0.280504908836
APOBR	0.314408911247
APOC1	0.767543859649
APOC1P1	0.492943129929
APOC2	0.556018904643
APOC3	0.436131033146
APOC4	0.706214689266
APOC4-APOC2	0.706214689266
APOD	0.601295097132
APOE	0.542714851232
APOF	0.386996904025
APOH	0.576
APOL1	0.515245196096
APOL2	0.3
APOL2	0.391937290034
APOL3	0.325983878615
APOL3	0.342653508772
APOL4	0.442739079103
APOL5	0.542085550956
APOL6	0.438596491228
APOLD1	0.871674372773
APOLD1	1.15674896651
APOM	0.534759358289
APOM	0.57410351528
APOM	0.960637300843
APOM	0.96945048709
APOM	0.970200970201
APOM	0.973409306743
APOM	0.974025974026
APOM	0.977972337354
APOO	1.13122171946
APOOL	0.983717774763
APOOP5	0.604372503679
APOPT1	1.11370976723
APP	0.473484848485
APP	0.971650663009
APP	0.996071829405
APPBP2	0.91840858161
APPL1	1.06967472164
APPL2	0.389863547758
APPL2	0.957495524749
APRT	0.991696641678
APTR	0.878684807256
APTX	0.910223244227
APTX	0.92398361802
APTX	0.940438871473
AQP1	0.268266510584
AQP1	0.275938189845
AQP1	0.276134122288
AQP1	0.575396825397
AQP10	0.429752066116
AQP11	0.994575045208
AQP12A	0.487788468008
AQP12B	0.534884498379
AQP2	0.454833096029
AQP3	0.682279766438
AQP4	0.367024280068
AQP4	0.627177700348
AQP4-AS1	0.58925204274
AQP5	0.965463974401
AQP6	0.451962809917
AQP7	0.365867387144
AQP7P1	0.300068587106
AQP7P3	0.310559006211
AQP8	0.547217010632
AQP9	0.359453630482
AQPEP	0.873447204969
AQR	0.830840810901
AR	0.341919307044
AR	0.705460646736
ARAF	0.876304720361
ARAP1	0.392752408881
ARAP1	0.723461321287
ARAP2	1.0101010101
ARAP3	0.765910040384
ARC	0.873549578059
ARCN1	0.746905676483
AREG	0.950168918919
AREG	0.961269574944
AREL1	0.684098510185
ARF1	0.961672473868
ARF1	0.971143174251
ARF3	0.794133549608
ARF4	1.06915194061
ARF5	0.915369892652
ARF6	0.973119858989
ARFGAP1	0.567274560887
ARFGAP1	0.919117647059
ARFGAP2	0.969251336898
ARFGAP3	1.0647010647
ARFGEF1	0.997842502697
ARFGEF2	1.09078114004
ARFIP1	0.835561497326
ARFIP2	1.00611407786
ARFRP1	1.01401179941
ARFRP1	1.01892285298
ARG1	0.446229361892
ARG2	0.852242462981
ARGFX	0.509803921569
ARGFXP2	0.556261919898
ARGLU1	1.24332626344
ARHGAP1	0.779244591126
ARHGAP10	1.10492220137
ARHGAP11A	0.816993464052
ARHGAP11A	0.840336134454
ARHGAP11B	0.83836351442
ARHGAP12	0.454883797866
ARHGAP12	1.03334734482
ARHGAP15	0.509683995923
ARHGAP17	0.90877914952
ARHGAP18	0.728995808274
ARHGAP19	0.375939849624
ARHGAP19	0.901098901099
ARHGAP19-SLIT1	0.901098901099
ARHGAP20	0.968320036998
ARHGAP20	0.97149227584
ARHGAP20	0.978693364138
ARHGAP21	1.03150332508
ARHGAP22	0.318181818182
ARHGAP22	0.361319143345
ARHGAP22	0.704157731332
ARHGAP22	0.786811539903
ARHGAP23	0.746112752559
ARHGAP24	0.299490865529
ARHGAP24	0.409207161125
ARHGAP24	0.566893424036
ARHGAP24	0.907746100054
ARHGAP25	0.363372093023
ARHGAP25	0.519275506813
ARHGAP26	1.11738779564
ARHGAP26-AS1	0.455892409391
ARHGAP27	0.292654375183
ARHGAP27	0.769538584665
ARHGAP27	0.786745649759
ARHGAP27	1.07323232323
ARHGAP27	1.08901515152
ARHGAP28	0.391236306729
ARHGAP29	1.09579356663
ARHGAP30	0.33185840708
ARHGAP31	0.800256081946
ARHGAP31-AS1	0.89605734767
ARHGAP32	0.354274917336
ARHGAP32	0.363372093023
ARHGAP33	0.968572006823
ARHGAP35	0.538748445918
ARHGAP36	0.815280689495
ARHGAP39	0.662529894642
ARHGAP4	0.749063670412
ARHGAP40	0.601988503961
ARHGAP42	1.07454074423
ARHGAP44	0.966924513204
ARHGAP5	1.11829406538
ARHGAP5-AS1	1.13831280212
ARHGAP6	0.375859106529
ARHGAP6	0.759493670886
ARHGAP6	0.80041817766
ARHGAP8	0.901510029299
ARHGAP9	0.413564929694
ARHGAP9	0.422713822742
ARHGAP9	0.770955985422
ARHGDIA	1.0268832776
ARHGDIA	1.03305785124
ARHGDIB	0.538329026701
ARHGDIG	1.00338491296
ARHGEF1	0.890967813788
ARHGEF1	0.898472596586
ARHGEF10	1.00836671845
ARHGEF10L	0.46904315197
ARHGEF10L	1.07367818286
ARHGEF11	1.11146395681
ARHGEF12	0.377263581489
ARHGEF12	1.05689170727
ARHGEF15	0.537332959536
ARHGEF15	0.563539025077
ARHGEF16	0.841708542714
ARHGEF17	1.02272727273
ARHGEF18	0.798441442305
ARHGEF18	0.813504169209
ARHGEF19	0.362903225806
ARHGEF2	0.972313777192
ARHGEF2	0.982704402516
ARHGEF25	0.654621628699
ARHGEF25	0.667348845486
ARHGEF26	0.948494935395
ARHGEF26	0.950292397661
ARHGEF26-AS1	0.950638542115
ARHGEF28	0.614196718435
ARHGEF28	0.880236110392
ARHGEF3	0.397261948417
ARHGEF3	0.459629232419
ARHGEF3	0.794912559618
ARHGEF3	0.818062827225
ARHGEF3-AS1	0.404530744337
ARHGEF33	0.377038363654
ARHGEF34P	0.314712824548
ARHGEF35	0.864113178731
ARHGEF37	0.87343441002
ARHGEF38	0.41335978836
ARHGEF38-IT1	0.253871541
ARHGEF39	0.821341743873
ARHGEF4	0.712154096582
ARHGEF4	0.725041829336
ARHGEF40	0.951881690763
ARHGEF5	0.835421888053
ARHGEF6	0.645280235988
ARHGEF7	0.460489961319
ARHGEF7	0.992608881559
ARHGEF7	1.07951161406
ARHGEF7-AS1	0.716519020323
ARHGEF9	0.524701323862
ARHGEF9	0.874200426439
ARHGEF9-IT1	0.145180023229
ARID1A	0.978237564322
ARID1B	1.09927278877
ARID2	1.09402044349
ARID3A	0.998715936653
ARID3B	0.91494408675
ARID3C	0.869681562751
ARID4A	0.898520084567
ARID4B	0.968807572581
ARID4B	1.01380500431
ARID5A	1.01910828025
ARID5B	0.542770299609
ARID5B	1.05555555556
ARIH1	1.07490762513
ARIH2	1.05878057685
ARIH2OS	1.07930015905
ARL1	1.02171136654
ARL10	0.903577554521
ARL11	0.496258970835
ARL13A	0.294117647059
ARL13B	1.001001001
ARL14	0.420875420875
ARL14EP	0.795204306337
ARL14EPL	0.616730208567
ARL15	0.870056988733
ARL16	1.0635359116
ARL17A	0.408288251506
ARL17A	0.47258979206
ARL17A	0.510204081633
ARL17A	0.579038795599
ARL17A	0.887664524028
ARL17A	0.894288886148
ARL17A	0.895061728395
ARL17B	0.860930953338
ARL17B	0.867453157529
ARL2	0.944114511954
ARL2-SNX15	0.944114511954
ARL2BP	1.01711140361
ARL3	0.742977662736
ARL4A	1.05357142857
ARL4A	1.06690777577
ARL4C	1.04635182409
ARL4C	1.0530100678
ARL4D	0.990675990676
ARL5A	0.986998842829
ARL5B	0.988560937721
ARL5C	0.788123167155
ARL6	0.811617092217
ARL6IP1	0.980703986429
ARL6IP4	0.943072702332
ARL6IP5	0.848453204542
ARL6IP6	1.09609061016
ARL8A	1.07117688513
ARL8B	1.09895248784
ARL9	0.946116417372
ARMC1	0.794669600831
ARMC10	0.897435897436
ARMC12	0.418060200669
ARMC2	0.852787549302
ARMC2-AS1	0.580826607973
ARMC3	0.744232200447
ARMC4	0.375939849624
ARMC4	0.986700986701
ARMC5	1.05872388481
ARMC5	1.06793440816
ARMC6	1.11467399603
ARMC7	0.912741876597
ARMC8	0.933257918552
ARMC9	0.524063236964
ARMC9	1.04139546993
ARMCX1	0.732547066149
ARMCX2	0.680443548387
ARMCX3	0.733901515152
ARMCX3	0.755608028335
ARMCX4	0.202922077922
ARMCX4	0.683362884161
ARMCX4	0.722543352601
ARMCX5	0.869565217391
ARMCX5	0.870271524716
ARMCX5-GPRASP2	0.869565217391
ARMCX6	0.632229663279
ARMS2	0.434027777778
ARNT	0.807441379756
ARNT2	0.950223888368
ARNTL	1.02556695074
ARNTL2	0.960827790096
ARNTL2-AS1	0.393907563025
ARPC1A	1.02699530516
ARPC1B	0.830160593135
ARPC2	1.06904058467
ARPC2	1.07396703898
ARPC3	0.782174868933
ARPC4	0.851389894002
ARPC4	0.857559385987
ARPC4	0.865051903114
ARPC4-TTLL3	0.857559385987
ARPC5	0.980827596417
ARPC5L	0.984463928626
ARPIN	0.894093216428
ARPP19	0.999868869656
ARPP21	0.432759926431
ARPP21	0.636479359884
ARPP21	0.644804716286
ARPP21	0.646412411118
ARPP21	0.868055555556
ARPP21	0.888888888889
ARR3	0.342153284672
ARRB1	1.02363670203
ARRB2	0.983864620228
ARRDC1	0.96363869973
ARRDC1-AS1	1.08478694784
ARRDC1-AS1	1.08506944444
ARRDC2	1.07941192545
ARRDC2	1.22605871827
ARRDC3	0.971817298348
ARRDC3-AS1	1.29336579428
ARRDC4	0.893500956203
ARRDC5	0.515995872033
ARSA	0.914336160419
ARSB	0.991954149675
ARSB	1.01694915254
ARSD	0.877421032107
ARSE	0.621890547264
ARSE	0.903342366757
ARSF	0.396510705789
ARSF	0.634978229318
ARSF	0.700149365198
ARSG	0.861457383197
ARSG	1.04873875366
ARSH	0.452461389961
ARSI	0.785373209349
ARSJ	0.866734314223
ARSK	0.968013468013
ART1	0.454628114203
ART3	0.608914508403
ART3	0.609243697479
ART4	0.422297297297
ART5	0.713012477718
ARTN	0.60773480663
ARV1	0.853496626656
ARVCF	1.04739460592
ARX	0.815217391304
AS3MT	0.881174899866
ASAH1	0.88471217364
ASAH1	0.896262395118
ASAH2	0.332478388905
ASAH2B	0.938673341677
ASAP1	1.09242767852
ASAP1-IT1	0.278629144609
ASAP1-IT2	0.449236298293
ASAP2	1.12255079826
ASAP3	0.898203592814
ASB1	0.990245344369
ASB10	0.416761385163
ASB10	0.433096072007
ASB11	0.547720115021
ASB11	0.596359070935
ASB12	0.353741496599
ASB13	1.10353130016
ASB14	0.4
ASB14	0.710227272727
ASB15	0.44014084507
ASB15	0.471342383107
ASB16	0.781069196945
ASB16-AS1	0.834617360041
ASB17	0.403225806452
ASB18	0.553097345133
ASB2	0.304383116883
ASB2	0.462000462
ASB3	1.00073967715
ASB3	1.00452034154
ASB4	0.606796116505
ASB5	0.611396429445
ASB6	0.973696093926
ASB7	0.763831544178
ASB8	0.784929356358
ASB9	0.608087564609
ASB9	0.735813515423
ASB9P1	0.629867155291
ASCC1	0.924260591527
ASCC1	0.93896713615
ASCC1	0.951972963968
ASCC2	0.892766044281
ASCC3	1.01836509252
ASCL1	1.04676744021
ASCL2	1.11313499292
ASCL3	0.536151960784
ASCL4	0.963391136802
ASCL5	0.971360531428
ASF1A	1.11701485328
ASF1B	1.10179829221
ASGR1	0.626095667418
ASGR2	1.75712612261
ASGR2	1.76609105181
ASH1L	1.01273148148
ASH1L-AS1	1.03359173127
ASH2L	0.939028651293
ASIC1	0.331125827815
ASIC1	0.949178282801
ASIC2	0.77967806841
ASIC2	0.961235423889
ASIC3	0.643971038708
ASIC4	0.594689993861
ASIC5	0.425170068027
ASIP	0.375996390435
ASL	0.855092380516
ASL	0.861761559491
ASMT	0.698051041492
ASMT	0.711548987411
ASMT	0.791620996225
ASMTL	0.874545579258
ASMTL	0.879012692943
ASMTL-AS1	0.549178977429
ASNA1	0.78781512605
ASNS	0.907770515614
ASNS	0.937347681002
ASNSD1	0.926354793886
ASPA	0.578512396694
ASPA	0.677506775068
ASPDH	0.497695852535
ASPDH	0.500222321032
ASPG	0.790568654646
ASPH	0.327797202797
ASPH	1.00401606426
ASPHD1	0.869565217391
ASPHD2	1.02941176471
ASPM	0.92314297982
ASPN	0.424705739595
ASPRV1	0.442813765182
ASPSCR1	1.00800883734
ASRGL1	1.04142559593
ASS1	0.811359026369
ASTE1	0.7996001999
ASTL	0.548589341693
ASTN1	0.80941620856
ASTN2	0.840095074174
ASTN2	0.841381328651
ASTN2	0.991833475024
ASTN2-AS1	0.32175032175
ASUN	0.922843080486
ASXL1	1.10553758828
ASXL2	0.973236009732
ASXL3	1.13898500577
ASZ1	0.916913528001
ATAD1	0.847729459744
ATAD2	0.963583200425
ATAD2B	0.953895071542
ATAD3A	1.09427609428
ATAD3A	1.10025148605
ATAD3B	1.12674760854
ATAD3C	0.675501801338
ATAD5	1.11490488468
ATAT1	0.654075709263
ATAT1	0.658436213992
ATCAY	0.742865925508
ATE1	1.00906607054
ATE1	1.01265079691
ATE1-AS1	1.01090014065
ATF1	1.05381898062
ATF2	0.806240739127
ATF3	0.425930658489
ATF3	0.449775112444
ATF3	1.05042016807
ATF4	1.10266516517
ATF4	1.11085396899
ATF5	0.908014212396
ATF5	0.908803540382
ATF5	0.919080919081
ATF6	1.22129946263
ATF6B	0.719004179212
ATF7	0.804424333836
ATF7	0.813504169209
ATF7IP	0.451426507765
ATF7IP	1.12531969309
ATF7IP2	0.663129973475
ATF7IP2	1.02169470893
ATG10	0.823908321474
ATG101	0.836894586895
ATG12	1.0395010395
ATG13	1.08932461874
ATG14	0.809984904827
ATG16L1	1.03246254322
ATG16L2	0.928208846991
ATG2A	0.829298906222
ATG2B	0.957092793827
ATG3	1.0100281365
ATG4A	0.917626973965
ATG4B	1.2012012012
ATG4C	0.958904109589
ATG4D	0.823789974071
ATG5	0.493421052632
ATG5	0.900307422047
ATG5	0.921198083908
ATG7	0.809061488673
ATG9A	1.0188381087
ATG9B	0.347608453838
ATHL1	0.916247257711
ATIC	0.79822616408
ATL1	0.813890396093
ATL1	1.02406554019
ATL2	1.0628742515
ATL3	0.993640699523
ATL3	1.0307221705
ATM	1.08691193963
ATMIN	0.954458685574
ATMIN	0.97566363536
ATN1	0.409069658719
ATN1	1.02165408288
ATOH1	1.06534090909
ATOH7	1.01405692706
ATOH8	1.02325883576
ATOX1	0.861036238395
ATP10A	1.09712613903
ATP10B	0.339739856339
ATP10D	0.902255639098
ATP11A	1.00953585677
ATP11A-AS1	0.96793708409
ATP11AUN	1.06614644769
ATP11B	0.995201221507
ATP11C	0.472207231516
ATP12A	0.911854103343
ATP13A1	0.970842882608
ATP13A2	0.890957446809
ATP13A3	0.462663088739
ATP13A4	0.450180072029
ATP13A4-AS1	0.446030330062
ATP13A4-AS1	0.449977501125
ATP13A5	0.353892821031
ATP13A5-AS1	0.457875457875
ATP1A1	0.474137931034
ATP1A1	0.88780546527
ATP1A1	0.892910292279
ATP1A1-AS1	1.0060362173
ATP1A1-AS1	1.00806451613
ATP1A1-AS1	1.02145045965
ATP1A1-AS1	1.03980986334
ATP1A2	0.343036361854
ATP1A3	0.847252481239
ATP1A3	0.849016555823
ATP1A4	0.402382102044
ATP1A4	0.406504065041
ATP1B1	0.954767872061
ATP1B2	0.857706492838
ATP1B3	1.0978476002
ATP1B4	0.308815272319
ATP2A1	0.843518677914
ATP2A1	0.859933957072
ATP2A2	1.0419020361
ATP2A3	1.00723265861
ATP2B1	0.517598343685
ATP2B2	0.704225352113
ATP2B2-IT2	0.320961718021
ATP2B3	0.43999329534
ATP2B4	0.532607409161
ATP2C1	0.478927203065
ATP2C1	0.951688815061
ATP2C1	0.963391136802
ATP2C1	0.974692202462
ATP2C1	0.974958949097
ATP2C1	0.980797026636
ATP2C2	0.540962913987
ATP2C2	0.937879289419
ATP4A	0.426742532006
ATP4B	0.577120383037
ATP5A1	0.905040378725
ATP5A1	0.93211123194
ATP5B	0.848416289593
ATP5C1	0.825971414207
ATP5D	1.10741971207
ATP5E	0.983238130911
ATP5EP2	0.806451612903
ATP5F1	0.846979107849
ATP5G1	0.957995578482
ATP5G2	1.01669267508
ATP5G2	1.02439489232
ATP5G3	0.752547082433
ATP5H	0.908677873694
ATP5I	0.946651601673
ATP5J	0.868432479375
ATP5J2	0.794912559618
ATP5J2-PTCD1	0.794912559618
ATP5L	0.974025974026
ATP5L2	0.481425018053
ATP5O	0.736464968153
ATP5S	0.900432900433
ATP5SL	0.783699059561
ATP5SL	0.785287263147
ATP6AP1	1.01317122594
ATP6AP1L	0.998423541776
ATP6AP2	1.00401606426
ATP6V0A1	0.778155065082
ATP6V0A2	1.0153256705
ATP6V0A4	0.344721924314
ATP6V0A4	0.607869142352
ATP6V0B	1.05478278067
ATP6V0C	1.05757931845
ATP6V0C	1.06092314847
ATP6V0CP3	1.003753164
ATP6V0D1	0.900316911553
ATP6V0D2	0.420875420875
ATP6V0E1	0.808437144012
ATP6V0E2	1.00615530303
ATP6V0E2-AS1	1.01214574899
ATP6V1A	0.991114149009
ATP6V1B1	0.274725274725
ATP6V1B1-AS1	0.639991095776
ATP6V1B2	1.03332472229
ATP6V1C1	0.822368421053
ATP6V1C2	0.92912479062
ATP6V1D	1.02124183007
ATP6V1E1	0.831485587583
ATP6V1E2	0.369155045119
ATP6V1F	1.02103328569
ATP6V1G1	0.874794969929
ATP6V1G2	0.730246823426
ATP6V1G2-DDX39B	0.730246823426
ATP6V1G2-DDX39B	19.2307692308
ATP6V1G3	0.47619047619
ATP6V1H	0.954861111111
ATP6V1H	0.965852442672
ATP7A	0.804505229284
ATP7B	0.850340136054
ATP8A1	0.957422842983
ATP8A2	1.02367811999
ATP8B1	0.862068965517
ATP8B2	0.88012673825
ATP8B2	0.916470280178
ATP8B3	0.797524484002
ATP8B3	0.819540414591
ATP8B4	0.462962962963
ATP8B4	0.479679051108
ATP8B5P	0.545454545455
ATP9A	1.16525423729
ATP9B	1.11160515785
ATPAF1	0.221369539551
ATPAF1	0.975609756098
ATPAF2	1.01868158431
ATPIF1	0.893273263943
ATR	0.933786078098
ATRAID	0.979020979021
ATRAID	0.991332917918
ATRIP	0.950344499881
ATRIP	0.959023539669
ATRN	1.03810454323
ATRNL1	0.980392156863
ATRX	0.877609108159
ATXN1	0.96461509505
ATXN10	0.872226035232
ATXN1L	0.746951219512
ATXN2	1.08536457788
ATXN2L	1.09489051095
ATXN3	0.91286829514
ATXN3L	0.557244174265
ATXN7	0.440917107584
ATXN7	0.68407960199
ATXN7	1.05648319934
ATXN7L1	0.519947059936
ATXN7L1	0.965717044906
ATXN7L2	0.901622921258
ATXN7L3	1.03299937737
ATXN7L3B	1.05414066453
ATXN8OS	0.74378547661
AUH	0.989753143922
AUNIP	1.15122715916
AUP1	0.971589386224
AURKA	0.979308959421
AURKAIP1	1.03161009031
AURKAIP1	1.03574903487
AURKAIP1	1.04420466411
AURKAPS1	0.305110602593
AURKB	0.766129032258
AURKC	0.801214472464
AURKC	0.806041065671
AUTS2	1.13935866462
AVEN	1.17300588999
AVIL	0.466542255399
AVL9	0.810298434442
AVP	0.850785340314
AVPI1	0.861958881369
AVPR1A	0.752401898368
AVPR1B	0.71344376202
AVPR2	0.588235294118
AVPR2	0.668389626593
AWAT1	0.27344818157
AWAT2	0.620347394541
AXDND1	0.874528215042
AXDND1	0.8799147872
AXIN1	1.08992712129
AXIN2	1.03220478943
AXL	0.475543478261
AXL	0.806041065671
AZGP1	0.484496124031
AZGP1P1	0.887784090909
AZI2	1.02994188185
AZIN1	0.99537037037
AZIN2	0.8
AZU1	0.555324170485
B2M	0.927643784787
B3GALNT1	0.935505172793
B3GALNT1	0.947439657117
B3GALNT2	1.024428684
B3GALT1	0.590635738832
B3GALT2	0.45766590389
B3GALT4	1.0101010101
B3GALT4	1.02245820478
B3GALT4	1.02914093814
B3GALT5	0.466041135898
B3GALT5	1.01500137627
B3GALT6	1.11204144644
B3GALTL	1.02815177479
B3GAT1	0.946697344454
B3GAT2	0.94143617712
B3GAT3	0.892436182394
B3GNT1	1.11371459979
B3GNT2	0.874030372555
B3GNT3	0.628619323377
B3GNT4	0.990934008012
B3GNT5	0.989530132789
B3GNT6	0.484848484848
B3GNT7	0.918306499702
B3GNT8	0.4662004662
B3GNT9	1.08529338505
B3GNTL1	0.942055843835
B4GALNT1	0.873526993697
B4GALNT1	0.883954458666
B4GALNT2	0.977835723598
B4GALNT2	0.979911807937
B4GALNT2	0.994463258614
B4GALNT3	0.928424649055
B4GALNT4	1.03989411987
B4GALT1	0.934812414309
B4GALT1-AS1	0.934812414309
B4GALT1-AS1	0.945987183399
B4GALT2	0.97863129778
B4GALT2	0.981104651163
B4GALT2	0.98861882716
B4GALT3	0.750915750916
B4GALT4	0.935904707884
B4GALT4-AS1	0.409165302782
B4GALT5	1.0299332499
B4GALT6	1.09048488537
B4GALT7	0.896531452087
B9D1	0.861814242096
B9D1	0.992063492063
B9D2	0.975123515645
BAALC	0.888585099111
BAALC-AS1	0.289184499711
BAALCOS	0.888585099111
BAAT	0.379939209726
BAAT	0.566893424036
BABAM1	0.660160734788
BACE1	0.526932084309
BACE1	0.887021475257
BACE1-AS	0.383239652529
BACE2	0.903546419697
BACH1	0.457875457875
BACH1	1.00396230456
BACH1	1.00505242571
BACH1-IT2	0.431034482759
BACH2	1.06837606838
BAD	0.976756037485
BAG1	0.93370681606
BAG2	1.00219229565
BAG3	0.950304656493
BAG4	0.852724929887
BAG5	1.11404522198
BAG5	1.12267250821
BAG6	0.959429824561
BAG6	0.963526978755
BAG6	0.966494845361
BAG6	0.968686641135
BAG6	0.970742279213
BAG6	0.972222222222
BAG6	0.974025974026
BAG6	0.977972337354
BAG6	0.979020979021
BAG6	0.9821836455
BAG6	0.983216719257
BAGE	0.879329004329
BAGE2	0.864055299539
BAGE3	0.864055299539
BAGE4	0.864055299539
BAGE5	0.864055299539
BAHCC1	1.03609990184
BAHD1	0.996898537882
BAHD1	1.00284138392
BAI1	0.96916562295
BAI2	1.07731736636
BAI3	1.1634150707
[truncated: 30,185 more rows]
