# Supplementary material for: Unique molecular events during reprogramming of human somatic cells to induced pluripotent stem cells (iPSCs) at naïve state
Source: eLife. 2018 Jan 30;7:e29518. doi: 10.7554/eLife.29518 (PMC5807049; doi:10.7554/eLife.29518)
Supplement: Source data 1. — The Source Data files include the source R code for Figures 2–6. The R scripts use the data in the ‘Expression Data’ folder with the relative path. The ‘Expression Data’ folder contains the non-redundant related gene expression, methylation and histone modification tables for the main figures and figure supplements. [file elife-29518-data1.zip › Source Data/Expression data/hg19.promoter.CG.density.uniq.txt]

LOC102724604	0.404007756949
MTVR2	0.402288575004
LOC100506860	0.589225589226
LOC102724601	1.10402866308
CHMP1B	1.02571442202
LOC441204	0.537505972289
TCOF1	1.0279413139
NSRP1	0.970798384591
SPPL3	1.01167123152
OPA3	1.06772422209
OPA1	0.856164383562
RNF219-AS1	0.359647545406
ITGA8	0.858356610801
ITGA9	1.04904274849
ITGA1	0.796373437883
ITGA2	0.752831673682
ITGA3	0.95785440613
ITGA4	0.925069380204
ITGA5	0.641413961444
ITGA6	0.969076340073
ITGA7	0.833503436075
TRHR	0.311235605353
LOC100132287	0.529457065845
UFSP2	1.04786654372
LOC101928371	0.453720508167
LOC101928370	1.01809954751
LOC101928372	0.568458664934
LOC101928378	0.451212633954
FAM212B	0.958588957055
FAM212A	0.903729071537
CHST9	0.842586741296
CHST8	1.01412066752
CHST1	0.942556422475
CHST3	0.961538461538
CHST2	1.10149007129
CHST5	0.579872802095
CHST4	0.53711462026
CHST7	1.14704882746
CHST6	0.779625779626
ITGAX	0.684787189212
BCL2A1	0.656982261479
ITGAV	1.01902173913
ITGAL	0.693054058217
ITGAM	0.457875457875
ITGAD	0.44420753376
ITGAE	0.558867362146
IGF2R	0.993680193966
PAXIP1OS	0.479255100644
SLC36A4	1.0175010175
SLC36A3	0.406976744186
CKS1B	1.25364431487
SLC36A1	0.73476702509
ARTN	0.60773480663
ART1	0.454628114203
ART3	0.609243697479
ART5	0.713012477718
ART4	0.422297297297
GPR111	0.285714285714
MGC57346	0.807690270642
CRTAM	0.816231343284
CADPS2	0.965250965251
RLF	0.856044723969
USP17L30	1.07376283847
LOC102723927	1.87969924812
CRTAP	1.02887073642
ADPGK	0.967612370833
HPYR1	0.27805239743
CPEB4	0.892775386869
CPEB1	0.980810234542
CPEB3	0.95488557027
CPEB2	1.05515726179
SRBD1	1.04679454535
ABAT	0.76243838434
POU5F1B	0.509453186913
LOC284865	0.455176001387
PHOX2A	0.938438438438
PHOX2B	0.945775535939
UPK2	0.3996003996
CFH	0.494315373208
CFI	0.24077046549
ANKFY1	1.0130197954
CFB	0.587969244686
TPT1-AS1	1.06177606178
CFP	0.495769434162
REREP3	1.08880656788
AAAS	0.921375921376
SIDT1	0.857662955962
SIDT2	0.801555358483
PISRT1	0.330687830688
LOC283070	0.547217010632
SAGE1	0.649744433856
AAGAB	0.93637454982
C4orf19	1.08554059922
C4orf17	0.333333333333
CDH26	0.608766233766
RNU6-67P	0.459558823529
NBEAP1	0.912677383266
RFPL4AL1	0.467617488894
ABCE1	0.968288549988
TEN1-CDK3	0.885802359777
ZNF197-AS1	0.79488317066
ARPP21	0.888888888889
MKRN2OS	0.462249614792
MSL3P1	1.53409090909
NCBP2-AS2	1.06740393365
LOC286297	0.280017921147
C15orf26	0.7403458896
C15orf27	1.03365944561
ZNF117	0.450081833061
ZNF114	0.958588957055
ZNF112	0.759878419453
SEZ6L	0.995728469176
MIR6780B	0.319948808191
MIR6780A	0.362476439031
PRKAR2A	1.06961147086
PRKAR2B	0.953895071542
MAGT1	1.07446896438
TMBIM6	0.865800865801
TMEM200B	0.998613037448
ITGA2B	0.480911512282
PHACTR4	0.764221158958
NLGN2	0.888230940044
NLGN3	0.627027027027
PHACTR3	1.07142857143
NUP107	0.758303422476
KRTAP2-3	0.569775596073
KRTAP2-2	0.530870096087
KRTAP2-1	0.562659846547
KRTAP2-4	0.533546752034
MIR4708	0.302582033351
MIR4709	0.256752593201
MIR4705	0.348466746316
MIR4706	0.789110278161
MIR4707	0.834337628627
MIR4700	0.347866419295
MIR4701	0.385208012327
MIR4703	0.31887755102
SBF1P1	0.748638838475
LOC101928030	0.398724082935
LOC101928036	0.2961834645
LOC101928035	0.359582883855
VMP1	0.826446280992
EPN2-AS1	0.479271507309
NR1D1	0.76103500761
NR1D2	1.10810499655
UFSP1	0.845308537616
OGFR	1.00718641115
LOC151121	0.561419267909
PTCH2	0.856059679589
PTCH1	1.1988011988
AOAH-IT1	0.502152080344
TIMM44	0.92142737477
RAD9B	0.873264666368
RAD9A	0.892155083772
ERGIC2	1.07629753647
ERGIC3	0.852162056876
ERGIC1	0.846023688663
MIR3165	0.555000555001
MIR3167	0.371149325745
MIR3162	0.454883797866
B3GAT3	0.892436182394
B3GAT2	0.94143617712
B3GAT1	0.946697344454
MIR3169	0.391389432485
CALM2	1.02488418809
CALM3	1.15448883488
SPG21	0.923331635252
CALM1	1.08383008879
GSDMA	0.425114453891
GSDMB	0.487770887046
GSDMC	0.463917525773
GSDMD	1.51567147106
UPK1A	0.654022236756
UPK1B	0.539000539001
DLGAP2	0.680966973102
DLGAP3	0.427715996578
DLGAP1	1.03626943005
DLGAP4	1.01824914044
DLGAP5	0.789473684211
FBXL14	1.0507318038
OIP5	1.02796052632
GCSAML-AS1	0.960307298335
FBXL19	0.926354793886
INO80B-WBP1	1.00435219284
MIR506	0.528789659224
PTPN18	0.965909090909
LRRFIP2	0.884690358375
PTPN13	0.887573964497
PTPN12	0.983617131063
PTPN11	1.06022917261
PTPN14	0.954468325792
LYAR	0.848021283671
C2orf81	0.73043699187
C2orf80	0.524408848207
C2orf83	0.636363636364
C2orf82	0.474814203138
SNORA84	1.15593112245
C2orf88	0.866630176975
MSMP	0.31591584002
MZB1	0.598086124402
TRAPPC6B	0.799232736573
HLA-DQB1	0.970438936996
MSMB	0.478354460655
HLA-DQB2	0.943178318448
LOC100129027	0.586854460094
CDK7	0.880600880601
FOXS1	0.628140703518
CTC-360P9.3	0.498836049218
CDK9	0.969618616677
LOC643733	0.334821428571
CAMKK2	1.0234863176
CAMKK1	0.970744680851
CHMP3	0.819266090005
RPL36AL	1.00138373025
CHMP7	0.509683995923
CHMP6	1.18708452042
CHMP5	0.952467343977
LOC100652758	1.0647010647
OR52N5	0.320512820513
OR52N2	0.354308390023
OR52N1	0.246913580247
LY6G6C	0.537505972289
HOXA13	1.03992220842
LY6G6E	0.369623655914
HOXA11	1.11317254174
HOXA10	1.0231416028
GALNTL5	0.835588094859
LOC100506469	0.984126984127
GALNTL6	1.01671103224
TDH	0.758767985612
KRTAP11-1	0.402187902188
TDG	0.845326859719
SCAMP1-AS1	1.11845274967
HN1	0.978017883756
TBX2	1.01020056177
LRRC27	0.982384823848
LRRC26	0.994386527666
KIAA1524	0.952380952381
LRRC24	0.998735777497
KIAA1522	0.987907065321
MPDU1	1.12980769231
LRRC20	1.02362733253
LRRC29	0.726744186047
LRRC28	1.05996365839
GCNT4	0.299652403212
GCNT7	0.596111518709
GCNT1	0.903614457831
GCNT3	1.6835016835
GCNT2	0.561797752809
LPCAT4	0.799465085179
LPCAT2	0.801555358483
LPCAT3	1.05984422755
LPCAT1	0.939121451882
TAGLN	0.469667318982
CCDC178	0.997650693528
CCDC179	0.496453900709
ALPP	0.654735923178
CCDC170	0.988560937721
CCDC171	0.946324475736
CCDC172	0.608272506083
CCDC173	0.997150997151
CCDC174	1.06016432547
CCDC175	0.77519379845
CCDC176	1.02724304852
CCDC177	0.948717948718
PDK1	0.97890615132
PDK3	1.05359596885
PDK2	0.934708855501
EBP	0.891265597148
PDK4	0.823137651064
LNPEP	0.939286142532
ALPI	0.549288038197
SEC61A1	1.04510127179
SEC61A2	1.00372111242
ALPL	0.845581452555
PECR	0.864978902954
MIR193A	0.949553308725
MIR193B	0.922439759036
HAS2-AS1	0.89605734767
LOC400620	0.416211435409
LINC01091	0.461006530926
LINC01093	0.445632798574
LINC01095	0.393612235717
LINC01094	0.610500610501
LINC01097	0.675675675676
LINC01096	0.894282976685
INMT-FAM188B	0.369524321419
LINC01098	0.877192982456
LOC100507419	0.835421888053
CTAGE11P	0.67397292387
D21S2088E	0.439174352218
DDIT3	0.80492755652
DDIT4	0.82647663826
LOC101927112	0.28636884307
DOCK9-AS1	0.434576485461
DOCK9-AS2	1.0693671408
GOLGA8T	0.39656311963
OR5R1	0.444760718733
GOLGA8S	0.422932330827
GOLGA8R	0.588235294118
GOLGA8M	0.625390869293
GOLGA8O	0.592818428184
GOLGA8N	0.633178556353
GOLGA8I	0.632511068944
GOLGA8H	0.649772579597
GOLGA8K	0.674252001686
GOLGA8J	0.522340083574
GOLGA8G	0.445809391718
GOLGA8F	0.445809391718
GOLGA8A	1.50738150738
GOLGA8B	1.00709475709
EPHB1	0.976840011367
CT45A1	0.948766603416
CT45A3	0.587066473988
CT45A2	0.588288532899
CT45A5	0.588288532899
CT45A4	0.588288532899
CT45A6	0.588288532899
FTCDNL1	1.0162601626
VMO1	0.901510029299
OGFR-AS1	1.007745242
ATP5C1	0.825971414207
MIR639	0.896767466111
MIR638	1.08187134503
MIR635	0.548245614035
MIR634	0.539568345324
MIR637	0.656550919171
MIR636	1.15800308801
MIR631	0.367878915283
MIR630	0.2405002405
MIR632	1.05042016807
LINC00320	0.672043010753
NPC2	0.77087494306
LINC00322	0.563795645763
GATA3-AS1	1.01043024772
LINC00324	0.854518265328
LINC00326	0.347567030785
LINC00327	0.564652738566
C3orf58	1.09021088258
RAB3GAP2	0.845382462687
BHLHA15	0.877192982456
RAB3GAP1	0.868156036578
C3orf52	0.875541018271
C3orf55	0.945179584121
C3orf56	0.594285714286
DAG1	1.07808857809
ETHE1	0.788954635108
LOC100996579	0.84906602737
SGSM3	0.970294073742
KDM1A	1.18389897395
KDM1B	1.07305936073
SLC36A2	0.350877192982
OR1S1	0.303819444444
OR1S2	0.303145130731
MIR2355	0.45648204504
HIST1H3H	0.930779405281
FCER1G	0.571951498513
BTG4	0.942117615947
BTG3	1.07036223311
BTG2	0.863171355499
BTG1	0.965330266185
LOC102723344	0.369367150948
SRD5A3	1.08670112782
SRD5A2	0.86603944416
SRD5A1	1.01736299512
EIF1AX-AS1	0.975708229594
GGA1	0.938306357026
GGA3	0.899467238636
GGA2	0.963718820862
FHOD1	0.866773675762
FHOD3	0.933253695685
C4orf6	0.420521446594
GJC2	0.281385281385
C4orf3	0.993676603433
GJC1	1.15747275704
PSMB9	0.815850815851
PSMB8	0.744232200447
PSMB7	0.735294117647
PSMB6	0.801636444051
PSMB5	0.744001488003
C14orf119	1.07114388202
PSMB3	1.06693620845
PSMB2	0.914780934039
PSMB1	1.02529049897
LMBR1L	0.830115830116
SNORD115-14	0.332667997339
ACKR2	0.868983957219
PNMA3	0.836120401338
PNMA2	0.880768168002
PNMA5	0.739001912711
LTN1	0.813890396093
TRIML2	0.993217054264
LOC101928231	0.455465587045
C9orf142	0.949736995909
TRIML1	0.546058879392
NACC2	1.08225108225
VPS13D	0.875796178344
NACC1	1.00972326103
VPS13A	1.02137020742
SH3KBP1	1.06730286288
VPS13C	0.913649498555
VPS13B	0.863896960653
BEX5	0.652656311187
BEX4	0.866851595007
LOC101929181	0.589060308555
BEX2	0.782090135888
BEX1	0.719641183559
TMEM160	1.02150537634
TMEM163	1.00025006252
TMEM165	1.0
TMEM164	0.977443609023
EVI2A	0.53371286248
TMEM168	1.01169064748
EVI2B	0.382496940024
FOXN1	0.461609478381
FOXN2	0.967700996256
FOXN3	1.10709559198
NICN1	0.928740290442
COL14A1	0.802615933413
FAHD2A	0.823917137476
IFFO1	0.879215349146
IFFO2	1.02675102675
SNAP91	0.941150417982
C11orf31	0.915750915751
C11orf30	0.973899493572
LOC100288798	0.972171588285
PHTF2	0.972945828887
MACROD2	0.924641701341
MACROD1	0.985869208018
SEP15	1.06770009491
LOC730183	0.901103852219
KRR1	1.04596258442
FAM64A	0.922702680032
NNT-AS1	0.890075656431
STRN	0.994796449342
MTCL1	0.633981403212
LINC01214	0.628456510809
FAM92A1	0.947030497592
LINC01213	0.376668101593
OR5T1	0.68870523416
LINC01212	0.633164489469
UGT2A1	0.467289719626
C8orf49	0.550055005501
C8orf48	0.786870503597
C8orf46	0.564971751412
C8orf44	0.939082149273
TP53I3	0.827067669173
MB	0.487329434698
SLC18A3	0.950960283423
SLC18A2	0.900483688381
SLC18A1	0.524246395806
STRC	0.375688762732
RALBP1	1.0167160073
TMEM179	0.989030749865
ZNF831	0.780859570215
ZNF830	1.06424148607
ZNF835	0.842967244701
ZNF837	1.01082561628
ZNF836	0.835175632523
ZNF839	0.96240942029
LRIF1	0.965517241379
FAM91A1	0.961364048612
CLYBL-AS2	0.516857506361
CLYBL-AS1	0.461058306143
MLK7-AS1	0.540054005401
TUNAR	0.933237616655
SUGCT	0.94099077222
TSPY8	0.6809848088
MIR4773-2	0.478468899522
MIR4773-1	0.49033342673
SBSPON	0.842995357041
TSPY3	0.683347350715
TSPY2	0.691121743753
TSPY1	0.67920585162
MED4-AS1	0.28549676437
RAB33A	0.900225056264
SLC17A9	0.545302013423
RAB33B	0.952453520268
SLC17A4	0.544267053701
SLC17A5	0.9726443769
SLC17A6	0.650430006504
SLC17A7	0.763701707098
SLC17A1	0.357434640523
SLC17A2	0.496372661321
SLC17A3	0.295928030303
C16orf58	0.90642598164
C16orf59	0.765228037955
C16orf52	1.02496419646
C16orf54	0.500876533934
AP5B1	0.960591133005
CHMP4A	0.795165394402
CHMP4B	0.943459801873
CHMP4C	0.668449197861
COBLL1	0.901726161509
TMEM255B	0.863138587689
TMEM255A	0.820369470102
ST5	0.883851512946
ST7	1.11489755564
TMEM173	0.493035868359
ZNF304	0.856286570572
STH	0.434458788481
ZNF302	1.1655011655
ZNF300	0.73056691993
TP53TG5	0.410818212941
STS	0.773562720465
TRIM49D2P	0.614574187884
HOXB13	0.707374954363
MIR4531	0.453720508167
MIR4530	0.940438871473
FBXO17	0.876232201533
PPP3CA	1.10229276896
PPP3CB	0.813612906225
PPP3CC	1.01321460171
LIF	0.908903827686
GPATCH8	1.00725221595
TTC21B-AS1	0.605860321657
IQCJ-SCHIP1	0.369822485207
GACAT2	0.981912144703
NPY6R	0.272331154684
RPL18	1.01114163614
ADRA2A	1.13584734212
ADRA2B	0.953895071542
ADRA2C	1.15650388874
TEX26	0.594177064765
TEX22	0.93567251462
TEX28	0.721153846154
TEX29	0.545327632842
SYT8	0.557413600892
LINC01252	0.695364238411
LINC01251	0.481510015408
LINC01250	0.814611558909
LINC01257	0.739675364701
MTCH2	0.997899159664
MTCH1	0.89605734767
LINC01254	0.538793103448
LOC79160	0.537121031272
SYT2	0.878969694654
LINC01258	0.507005899705
SYT4	0.624921884764
SYT5	0.812663416013
SYT6	0.938750384734
SYT7	1.07638888889
TIAL1	0.88621056363
FUBP3	0.990324047016
FUBP1	1.18543179984
SCHIP1	0.689309437273
CTBP1-AS2	1.2727102891
MARCO	0.424022820137
SAP30	1.29347513653
NBL1	1.02838860393
C3orf67-AS1	0.496031746032
HSFX2	0.646678424456
HSFX1	0.617283950617
DRC1	0.863740525295
C1orf53	1.03867050176
C1orf52	0.89605734767
C1orf50	0.901994227237
C1orf56	0.82885077303
C1orf54	0.564865373753
MARC1	0.884173297966
MARC2	0.885012712001
APCDD1L-AS1	0.825003966365
MIR181A1HG	0.404530744337
SMPD4	0.991771965912
SMPD1	0.803173354314
SMPD3	0.919540229885
SMPD2	1.04431991849
BRIP1	0.862068965517
PDE11A	0.707070707071
LOC102477328	0.298846452693
TTC28	1.17033726992
TTC29	0.757288905718
TTC24	0.479539641944
TTC25	0.957801981282
TTC26	0.860483057385
TTC27	0.809498111171
PATL2	0.28839221341
TTC22	0.853560121671
PATL1	0.963192294462
ENO1	0.947603121516
ENO2	0.965708864191
ENO3	0.947217141364
ENO4	0.86512866016
TPTE2	0.725022104332
LOC101929331	0.460122699387
OIP5-AS1	0.949796472185
LOC728613	0.878431912915
CBX3P2	1.11974917618
CFD	0.924473330345
OBSCN	0.310687655344
SRRD	1.10657133129
MCL1	1.0296010296
SORBS1	0.992063492063
SORBS3	0.984836220387
SORBS2	0.655845220528
MCM8-AS1	0.969515877809
IL18RAP	0.326797385621
EOMES	1.18779694924
BCDIN3D-AS1	0.739098300074
MIR873	0.185528756957
KCTD21-AS1	0.950261901451
MIR877	0.357807356519
MIR876	0.321612349914
MIR875	0.589159465829
MIR874	0.409448818898
CGB1	0.625372245384
PDSS1	1.04433077579
FBXO18	1.02780482527
FKBP15	0.955165692008
UBE2J1	0.928553908686
FKBP10	1.00224382947
FKBP11	0.747648841144
FBXO10	0.930503053213
FBXO11	1.0972012375
FBXO16	0.641137728041
DYNLL1-AS1	0.846560846561
FBXO15	1.00309526539
SFTA3	0.749625187406
SFTA2	0.33166495809
MIRLET7F1	0.533428165007
MIRLET7F2	0.410790086266
CNGB1	0.437062937063
SNORD90	0.554938956715
CNGB3	0.407697325506
SNORD47	0.440830721003
BCLAF1	1.25
CLK2P	0.880798590722
PLA2G6	0.907727523877
PLA2G7	0.863309352518
PLA2G5	0.4095004095
PLA2G3	0.316220238095
GDPGP1	0.847598932859
CCDC77	0.945945945946
KRTAP1-3	0.521739130435
KRTAP1-4	0.46511627907
CCDC73	0.792723631509
CCDC70	0.333778371162
CCDC71	0.83589166844
DEGS2	0.92032967033
CCDC78	0.938306357026
CCDC79	0.906394199077
HIST3H2BB	1.23189119937
SNORD4B	0.676406926407
SNORD4A	0.748586004214
GHITM	1.00368016059
CNTLN	0.929824561404
LOC100506585	0.634070734113
CSHL1	0.403225806452
MIR8071-2	0.68411528446
FKBP1B	0.792644261256
FKBP1A	0.976656313042
MIR8071-1	0.68411528446
LOC100506639	1.09910239971
MAP10	0.895140664962
ELFN1-AS1	0.59620596206
LGALS9C	0.41958041958
LGALS9B	0.415282392027
UNC50	1.0164288085
NKAIN4	1.00121273655
NKAIN3	0.88307218549
NKAIN2	1.05288346494
NKAIN1	0.981195816877
MAP1A	0.373232633705
MAP1B	1.02850956333
IGSF9B	1.06308707794
RMI2	1.07009095773
UNC5B	1.02737966816
UNC5C	0.888377926421
VGF	1.01236146633
UNC5A	0.963438735178
UNC5D	1.00873230955
MAP1S	0.894660894661
CCP110	0.950683303624
LOC101927839	0.438241639698
ANKRD19P	0.929152148664
LOC101927830	0.749063670412
LOC101927835	0.553542673108
RPL18A	1.01907398862
EHMT1-IT1	0.660066006601
CLEC18A	0.449677050119
CEND1	0.788494291301
CLEC18B	0.46685340803
SDR42E1	0.688141645588
ALOX12B	0.489795918367
EPB41L1	1.15207373272
PPCDC	0.874456418983
EPB41L3	0.983827493261
EPB41L2	0.988071284852
EPB41L5	1.0775862069
ACSS3	0.721247563353
ACSS2	0.881986718318
ACSS1	0.893437296946
KIDINS220	0.910194174757
PCOLCE2	0.977891156463
HTR5AOS	0.893898173339
DFNA5	0.888212155818
MAGEH1	0.744490768314
WNT3	0.883932821106
WNT2	0.981767180926
WNT1	0.827067669173
LRRN4	0.897877476523
AGXT	0.36912476417
LRRN2	1.01761252446
LRRN1	0.958680855143
WNT4	0.993150684932
LAMA5-AS1	0.734933855953
HOXA11-AS	1.10095554632
RNF175	0.809130397751
RNF170	1.17482443635
ASAP1-IT2	0.449236298293
ASAP1-IT1	0.278629144609
PCNA	1.0028315243
ZBTB7A	0.890446372149
ZBTB7C	0.867373658026
ZBTB7B	0.677192167789
PCNP	0.78313253012
PCNT	1.05708245243
PCNX	0.923200428151
UTY	0.980975029727
LOC442497	0.655493746235
PCAT1	0.285877644368
PCAT2	0.23699490461
PACRG	0.912324107005
PCAT4	0.491352201258
PCAT7	1.04737350951
PCAT6	0.780894123772
DNPH1	0.96450617284
MIR409	0.819916517591
UFD1L	0.923283531979
ILF3	1.08401084011
ILF2	1.02124183007
GOLGA2P10	1.19985001875
BOK	1.01246781799
BOC	1.0643495254
FAM24B-CUZD1	0.988051470588
DENND2C	0.908043940468
DENND2A	0.464414257518
LOC100133920	0.292602996255
DENND2D	0.836680053548
GAGE1	0.825471698113
PPT1	0.942877347372
PPT2	0.770789288231
GAGE5	0.848656294201
GAGE4	0.865351332641
GAGE7	0.851851851852
GAGE6	0.838629943503
DEFB125	0.416666666667
SAFB	1.26472501265
TRNP1	0.997449559355
UBOX5-AS1	0.494629734313
DEFB123	0.420875420875
OR1M1	0.605869026922
DEFB122	0.572418701074
YBX3P1	1.00362600363
PPP1R26	0.97954095149
KC6	0.481298129813
PPP1R21	0.835421888053
NGLY1	1.21212121212
FAS-AS1	0.835421888053
LMX1A	0.896700143472
ZCCHC24	0.919632147141
LMX1B	1.02249488753
OR6V1	0.439332215033
MRGPRF	0.483514459385
ETV3L	0.475543478261
KCP	0.688810653605
CNR1	0.953867499133
GBX2	1.08610894508
GBX1	0.977685760294
CNR2	0.306692019874
GNL3L	0.907258064516
JARID2-AS1	1.04949182501
LOC606724	1.64473684211
OTULIN	1.06107660455
TGS1	0.937323146576
ANKS1B	1.04875283447
ANKS1A	0.892133008921
CDIPT-AS1	0.875193356672
MIR1972-2	0.42735042735
MIR1972-1	0.42735042735
ADAM10	0.967441860465
ADAM11	0.873272717933
ADAM12	1.11313499292
ADAM15	0.992063492063
ADAM17	0.892436182394
ADAM18	0.4753673293
ADAM19	0.82023239918
MEPE	0.372217672895
HAGH	1.08695652174
G3BP1	1.05897686543
OPALIN	0.300802139037
U2AF1L4	0.785810507409
NDEL1	0.873681535138
MIR7851	0.646229653863
MIR7853	0.651940481669
MIR7852	0.294724432655
MIR7855	0.514579759863
MIR7854	0.709378733572
SHANK1	0.767422114819
MIR7856	0.562640660165
ADAM1A	0.522611664692
PLAC8L1	0.223015165031
UCP2	0.933455028211
CNTN4-AS1	0.347222222222
PCSK9	0.842633510598
PCSK2	0.93153237075
PCSK1	0.759075907591
PCSK6	1.08827934844
PCSK7	0.928899804774
PCSK4	0.992892976589
PCSK5	1.0016025641
SP140L	0.786713286713
TC2N	0.823562255723
LOC63930	0.884955752212
PLTP	0.735478778746
FKBP9P1	0.48552259887
DPYSL4	0.886679458108
MIR6812	0.574770091963
MIR6813	0.508595259892
MIR6810	0.323676970384
MIR6811	0.42115902965
MIR6816	0.57764321568
MIR6817	0.558035714286
MIR6814	0.593589236249
MIR6815	0.751703077284
SAMSN1	0.637755102041
MIR6818	0.345383375547
MIR6819	0.747863247863
FAM151B	1.08695652174
FAM151A	0.455996352029
SNORD91B	0.700280112045
SNORD91A	0.682261208577
PAXIP1	1.0542457351
LDLRAD4-AS1	0.4767143381
VPRBP	1.21065375303
RPL13AP6	0.708968450904
RPL13AP5	0.961538461538
RPL13AP3	0.671140939597
USE1	0.873878129428
CNRIP1	0.867437033365
ARMCX5-GPRASP2	0.869565217391
LOC642929	0.454545454545
CYP1B1-AS1	0.453074433657
CDC34	1.03535353535
CDC37	0.876424189308
OR2T34	0.596500530223
OR2T35	0.434782608696
OR2T33	0.478830645161
PROSER2-AS1	0.785751702462
SPIN2A	0.61544991511
SPIN2B	0.748721694668
PGLS	1.01221292978
LINC01198	0.448994252874
LINC01194	0.72030141844
LINC01197	1.06785944552
LINC01191	0.972222222222
LINC01192	0.313043478261
LINC01193	0.680995956587
WDR7	0.779475301768
MRPL42P5	0.454628114203
CCDC42B	0.392341494036
WDR1	1.07481853713
CCNA1	0.928143712575
DYNC1I1	0.885442110405
VPS28	0.968896771439
DYNC1I2	0.861361771944
SKA1	0.804093567251
SKA3	1.16376223442
SKA2	0.90737514518
GRID2IP	0.810920394648
PCDH20	0.737028301887
C6orf89	0.805285979765
PPP1R13B	0.995575221239
PPP1R13L	0.849229161223
TMC5	0.758035172832
LOC100128239	0.433526011561
LOC100128233	0.405405405405
WNT10A	0.741882097814
WNT10B	0.851760851761
MIR147A	0.262984878369
MIR147B	0.457791613258
MIR1471	0.642823749416
MIR1470	0.852050508437
NEUROG3	0.99235518965
OR4A47	0.345960906418
LPP-AS1	0.34742327736
LPP-AS2	0.821498189919
TM4SF18	0.480030721966
TM4SF19	0.530560271647
POU3F3	1.06403940887
POU3F2	1.02564102564
POU3F1	1.08109483109
LAMB1	0.985221674877
LAMB3	0.377073906486
LAMB2	0.571037003198
CYSLTR2	0.337381916329
LAMB4	0.370416100753
ATP7B	0.850340136054
MPHOSPH9	1.02880658436
MPHOSPH8	0.974658869396
POU3F4	0.824366539396
MPHOSPH6	0.992667072273
MIR936	0.351617440225
ASTN2	0.991833475024
ASTN1	0.80941620856
MIR935	1.08397167221
MIR933	0.82760376878
MIR5583-2	0.374531835206
MIR5583-1	0.369354157873
LOC400863	0.409577819786
MIR939	0.821179871239
MGA	1.15131578947
LOC729159	0.516941585601
MGP	0.3367003367
ADSS	0.960984047665
SIRPG-AS1	0.875856816451
SAMD4A	0.974072482452
ADSL	0.838064341714
SAMD4B	1.07035821322
GAS2L1	0.78903654485
ACVR1C	0.959990090425
GAS2L3	0.860585197935
GAS2L2	0.418460066954
FAM53C	0.759392486011
XRRA1	1.07248190187
HN1L	1.13636363636
ZW10	1.15332428765
RSRC1	1.17061750073
RSRC2	1.06772422209
CPN2	1.59940944882
CPN1	0.60123683005
TP73-AS1	0.8370661961
PYY2	0.87095627444
CDADC1	0.878462174452
GABBR1	0.94964184936
PHACTR1	0.565610859729
OR2K2	0.586441473141
ARHGAP44	0.966924513204
ZNF733P	0.562429696288
CASQ1	0.277735696612
ARHGAP40	0.601988503961
ARHGAP42	1.07454074423
PHACTR2	1.1586142973
PCBP1-AS1	1.12432432432
TNNT1	0.549450549451
CDC42EP3	0.985221674877
CDC42EP2	0.873404052595
CDC42EP1	0.981881022204
CDC42EP5	0.776453593355
CDC42EP4	0.913621262458
HEIH	0.909391534392
GPRC6A	0.357142857143
TBKBP1	0.857412329589
ABI2	1.03309120258
ABI3	0.391802290536
OTC	0.438596491228
TESC	0.983205782313
OTP	0.971817298348
PITPNC1	1.0030255196
KRT39	0.646551724138
CACNA1G-AS1	0.910364145658
ZBED5	0.940102068225
KRT31	0.527472527473
KRT32	0.371503496503
KRT35	0.395694840139
AOC3	0.513874614594
KRT37	0.639897616381
KRT36	0.45759609518
IL21	0.347222222222
IL20	0.402252614642
IL22	0.469483568075
IL25	0.18916464891
IL24	0.378615780706
IL27	0.374423963134
IL26	0.551419906259
TIMP1	0.527426160338
CLINT1	0.907297830375
DMAP1	0.840453845076
AHRR	0.720164609053
ADCY4	0.717875089734
ADCY5	1.0575919034
ADCY6	0.935305629101
ADCY7	0.440222428174
ADCY1	1.15786687839
ADCY2	1.0170820773
ADCY3	1.01424450054
ADCY8	0.891492613347
ADCY9	1.10359725744
NUCKS1	0.866030399434
DDI2	0.955635352716
DDI1	0.714285714286
XRCC1	0.997732426304
HOXB-AS3	0.986381570574
XRCC3	0.998003992016
HOXB-AS1	1.00173272688
XRCC5	1.27327709693
XRCC4	0.796528235553
XRCC6	1.04296112196
MEIS3	0.769101353138
MEIS2	1.12369651205
MEIS1	0.950380152061
PCDHAC2	0.934288383681
PCDHAC1	0.923574232279
CTLA4	0.274725274725
ESPNL	0.567574786325
OR5AN1	0.222816399287
USP32P2	0.473596968979
ESPNP	0.501806503412
LOC100996669	0.390625
DDX60	0.759144237405
ATE1-AS1	1.01090014065
MLIP-IT1	0.280583613917
H2AFY2	1.08225108225
ADCY10	0.468077139113
KCNA6	0.920202791861
KCNA7	1.1979993411
KCNA4	1.04082728982
KCNA5	0.912578686632
KCNA2	0.962235733809
KCNA3	1.04273309824
KCNA1	0.977011494253
LOC101928525	0.457516339869
OPTN	0.771287535993
BHMT	0.747816857239
LOC101928523	0.728407908429
TESC-AS1	0.993167010965
OPTC	0.386637797711
FTL	0.9209344115
FTO	0.894899075271
ACACA	1.02124183007
ACACB	0.322580645161
ZDHHC3	1.07489597781
PLA2G2A	0.338684549211
PLA2G2C	0.576271186441
PLA2G2E	0.4119888763
PLA2G2D	0.410104986877
PLA2G2F	0.392993487536
OR8J3	0.966494845361
OR8J1	0.413223140496
AATK-AS1	0.968992248062
CYFIP1	1.05042016807
CYFIP2	0.878712560568
TOB1	0.970953448936
GUSBP5	1.01410934744
GUSBP4	0.92710319983
GUSBP1	0.854408749146
GUSBP3	0.90692371476
GUSBP2	0.911946499139
GUSBP9	0.486854917235
KRTAP29-1	0.527597402597
LHPP	0.9062381648
NUP188	0.991439002896
LOC101929694	0.754593175853
LOC101929696	0.881672238345
SETMAR	0.89811205381
GLT8D2	0.699626865672
GLT8D1	1.05773063127
OR2C3	0.316512931814
LOC101929698	0.467210329596
OR2C1	0.46685340803
CTD-3080P12.3	0.567000567001
REG1A	0.569259962049
REG1B	0.4400440044
MRGPRD	0.474131391291
MRGPRE	0.76103500761
OSR2	0.93984962406
MRGPRG	0.751633986928
REG1P	0.179726815241
TTC39B	0.77607615894
TTC39A	0.927739408308
BPNT1	0.912698412698
C1orf140	0.523697302959
ABHD14A-ACY1	0.912702673682
C1orf141	0.892906970255
LOC101929340	0.851870901376
BCL9	0.498112416107
BCL6	0.912884715702
BCL3	0.865907966353
BCL2	1.0110685398
NPEPL1	0.855812679721
CLMN	1.08885017422
CLMP	0.844704353476
MTM1	1.03943929675
CSNK1G2	1.19787881235
CSNK1G3	1.09061002646
MOSPD3	0.937207122774
CSNK1G1	0.811115813232
SERPINB1	0.805229253505
SERPINB3	0.569070991606
SERPINB2	0.377263581489
SERPINB5	0.651927437642
SERPINB4	0.470588235294
SERPINB7	0.562851782364
SERPINB6	1.07334525939
FAM76B	1.02272727273
FAM76A	0.95432194617
EXD3	0.884127314333
EXD2	0.780640124902
EXD1	1.00678035751
ELP6	0.959785008158
ELP5	0.840715223097
ELP4	0.82878953108
ELP3	0.87660963666
ELP2	1.00806451613
SPRYD3	0.934773577067
SPRYD4	1.02504965084
KLHDC9	0.808302887258
KLHDC4	1.01221292978
KLHDC2	1.07819940699
KLHDC3	0.923929781337
KLHDC1	1.08932461874
ASXL1	1.10553758828
TRIM51	0.342935528121
ASXL3	1.13898500577
ASXL2	0.973236009732
HDDC2	0.894585022091
HDDC3	0.841687864731
ZNF252P-AS1	0.924890303708
DONSON	0.995337629001
SPATA13	0.88977566868
SPATA12	0.344305192122
SPATA17	0.840336134454
SPATA16	0.852826510721
COL18A1-AS2	0.607562943521
COL18A1-AS1	0.595994914177
SPATA18	0.922445001392
VCP	1.08359133127
CEP170P1	0.634802091113
TRIM53AP	0.37037037037
ZNF214	0.884760008848
RINL	0.511278195489
HFE	0.702426564496
GPR146	0.826384193524
LOC154449	0.63543936093
GPR141	0.352733686067
GPR142	0.348796651552
GPR143	0.886524822695
HLA-L	0.877192982456
GPR148	0.728971962617
GPR149	0.88
SLC7A6	1.07257236087
SLC7A7	0.70214338507
LOC728175	0.45766590389
CITED1	1.03214890017
SLC7A4	0.756000756001
CITED4	1.0271479093
DAGLA	1.00904100743
DAGLB	1.17488251175
SLC7A2	0.995222929936
HLA-F	0.869448903157
SLC7A1	1.0175010175
CSNK1A1L	0.651504382848
HIRA	1.08066169747
GM140	0.322497420021
RIN1	0.50580864117
RIN3	0.916470280178
RIN2	0.536672629696
WWOX	0.984624706506
LNX1-AS1	0.281425891182
LNX1-AS2	0.480122911465
RIPK1	0.486144871172
RIPK3	0.783990096967
RIPK2	0.920245398773
RIPK4	1.00338283355
IGFBP7-AS1	0.974565439673
SRCIN1	1.09652166671
LOC339666	0.364077669903
TUBG1	1.00069013112
C2orf27A	0.901695955798
CRABP1	0.884746962369
FAM149A	1.00628930818
C2orf27B	0.752558699579
C7orf73	0.889328063241
C7orf72	0.451127819549
C7orf71	0.58326042578
LOC102467225	0.332409972299
C7orf76	0.277777777778
TUBG2	0.814891061932
ZNF419	0.936673523362
ZNF418	0.891924817264
ZNF417	0.813356164384
ZNF416	0.976635865074
ZNF415	0.826446280992
ZNF414	0.904159132007
ZNF410	0.94837539172
LOC400511	0.719539494723
GLIPR2	0.941979924053
LOXL1-AS1	1.04726470994
LOC101927870	1.07352325094
SSSCA1	0.909869406979
POU4F1	1.12309074573
POU4F2	1.06576142733
POU4F3	1.02414364159
FBF1	0.853323219873
RASA4	0.791046525255
HM13	1.02020987175
RASA2	0.979875979876
RASA3	1.03042565947
ACTN3	0.886524822695
ACTN2	1.0
ACTN1	0.840336134454
NGFRAP1	0.922849760059
ACTN4	1.13752437552
EZR	0.939177101968
AMER1	0.736485491236
MIR4269	0.626147937886
MIR4268	0.369822485207
MIR4263	0.419076355712
MIR4262	0.244881966892
MIR4261	0.423917893797
MIR4260	0.372578241431
MIR4267	0.407608695652
MIR4266	0.390854016025
MIR4265	0.407055630936
MIR4264	0.252525252525
N6AMT1	1.05982905983
N6AMT2	0.907512626263
NHS-AS1	0.365797896662
OR5J2	0.280583613917
ABLIM1	0.619469026549
ABLIM3	0.763730906727
ABLIM2	0.995461865027
UBXN6	0.931911012412
FAM172A	0.906816760475
LINC00633	0.428816466552
LINC00630	0.713045634921
LINC00636	0.375859106529
LINC00637	0.997008973081
LINC00634	0.439935821127
LINC00635	0.546000546001
LINC00638	0.489921612542
LINC00639	0.23598820059
PTGER4P2-CDK2AP2P2	0.771372667068
BIVM-ERCC5	0.502462064114
ATP6V1E1	0.831485587583
RAB6A	0.944822373394
RAB6B	0.894197298247
RAB6C	0.940623162845
LOC102724188	0.439521800281
DLGAP4-AS1	0.955657492355
DAOA	0.38920601972
ERVV-1	0.479881875231
ERVV-2	0.657894736842
KRTAP5-AS1	1.16811621021
GDI2	1.02574985852
GDI1	1.04434837519
TTC30A	1.06841997123
TTC30B	0.985324947589
TFAP4	0.910509885536
SPDL1	0.984017175573
SPG20	1.14486584107
MIR7109	0.430107526882
MIR7108	0.825846996737
LOC100506985	0.751398880895
MIR7107	0.722543352601
MIR7106	0.478847435043
SPTA1	0.42735042735
HGSNAT	1.04998412815
CRYZL1	1.03785103785
SERF2	0.92383107089
OR4L1	0.718390804598
NAV2-AS2	0.308103111841
NAV2-AS4	0.298963592878
NAV2-AS5	0.218269125832
PGM5P4-AS1	0.962772785623
NAT9	0.885797710049
NAT8	0.37614724911
NAT2	0.30612244898
NAT1	0.366568914956
NAT6	0.855145746579
FAIM2	0.783699059561
FAIM3	0.405252066786
CCBL1	0.94037615046
CCBL2	0.989630394561
COX5A	1.03132161956
COX5B	0.782350179941
TMEM258	0.819604950414
TMEM257	0.497512437811
TMEM256	0.828288304569
TMEM254	0.825536598789
TMEM253	0.87649992593
TMEM252	0.334672021419
TMEM251	1.03609990184
LOC401585	0.907694456082
SIPA1L1	0.497398224671
SIPA1L3	1.07541336201
SIPA1L2	0.645953103805
PPFIA4	0.471543381991
SLC35F5	1.10114834041
SLC35F4	0.977474323063
SLC35F6	0.889622153209
SLC35F1	1.04497354497
SLC35F3	1.06457446188
SLC35F2	0.867442009895
SUPV3L1	0.806451612903
LMAN1L	0.590754689115
TRMT112	0.920174833218
TSPAN19	0.683526999316
MPC2	0.879414661601
MPC1	1.07865168539
TSPAN10	1.06300049607
TSPAN11	0.804953560372
TSPAN12	0.980001328815
LOC100132741	0.610106230261
TSPAN14	0.992877756891
TSPAN15	0.833843849976
TSPAN16	0.522340083574
TSPAN17	0.76726342711
LOC101929106	0.3300330033
EAF1	0.858404185742
EAF2	0.910407614318
FOXF1	1.08622994652
FOXF2	1.09085242325
RBPJL	0.652938221999
TMUB1	0.825156779788
TMUB2	0.839793281654
SCGB1C1	0.355650395661
KIAA1644	0.414078674948
SYNCRIP	1.10601673102
LOC100240728	0.645136065061
PRR23D2	0.710227272727
MMAB	0.921212121212
TYR	0.306091215182
ALG8	0.924974306269
ALG9	0.885679247854
ALG2	1.06292517007
ALG3	0.839854934148
ALG1	0.840643274854
ALG6	0.853658536585
ALG5	1.12773682473
WIF1	0.842569187893
PDXP	1.13709398329
RNGTT	1.05663567202
KIAA1324L	0.962256563451
ERI3-IT1	0.391236306729
INSL5	0.486144871172
HAR1B	1.171875
HAR1A	1.15740740741
INSL6	0.921052631579
MAGEL2	0.660695933049
INSL3	0.738809213385
ZNF727P	0.674325674326
RAB8B	0.915750915751
HGS	1.07794361526
RAB8A	0.948519565541
SNORD111B	0.673400673401
LINC01349	0.300120048019
RTN3	0.977252879777
RDM1	0.729009552539
CLUL1	0.781668751117
PDX1	0.886627906977
LOC101927415	0.910068668818
LOC101927416	0.298685782557
LOC101927411	0.526315789474
LOC101927410	0.32601608346
INMT	0.369524321419
LOC101927419	0.374149659864
LOC101927418	0.887831680515
TMEM246-AS1	0.36075036075
MIR4799	1.2077294686
LINC01342	0.727762803235
FECH	0.972972972973
ADAP1	1.03596094308
ADAP2	0.909804481233
KLHL10	0.862316757689
KLHL11	1.00806451613
KLHL12	0.865534956444
KLHL13	0.841750841751
KLHL14	0.884353741497
KLHL15	0.903636232198
KLHL17	1.0407239819
KLHL18	1.16398358586
DMRTB1	0.875218804701
SNORA81	0.842815002107
C7orf61	0.351617440225
SOWAHB	0.865251499769
GABPB2	0.906862745098
IGIP	0.316616008105
C7orf65	0.740740740741
C7orf66	0.286041189931
ZNF200	0.864994344268
LOC100130987	0.87239137872
SLC16A12-AS1	0.205998681608
RTEL1-TNFRSF6B	0.990462215701
SLN	0.420875420875
SLK	1.07859948006
SLA	0.451671183379
PHYH	0.918915953478
GFY	0.691509796389
NOTCH4	0.518582541054
PHGR1	0.328256302521
MEAF6	1.04748603352
AZIN1	0.99537037037
NOTCH1	1.01156069364
NOTCH2	0.927951216279
AZIN2	0.8
ZNF658	0.954677921817
ZNF655	0.902165196472
TCTEX1D2	1.00048508368
TCTEX1D1	0.655200655201
ZNF653	1.05959833073
TCTEX1D4	0.903179190751
MIR5692A1	0.408914332447
N4BP2L1	0.865670518273
RAPGEF5	1.01686507937
RAPGEF6	1.0542457351
N4BP2L2	0.937520926806
RAPGEF1	0.67391708496
RAPGEF2	0.593631948192
RAPGEF3	0.647878198899
ZNF384	0.826319228256
ZNF383	0.680272108844
POC1A	0.94289345304
POC1B	0.909869406979
MIR4420	0.31328320802
KRTAP3-2	0.479189485214
KRTAP3-3	0.34435261708
KRTAP3-1	0.34965034965
SCHLAP1	0.700280112045
SNRPD3	0.872233887902
SNRPD2	0.983372072233
SNRPD1	0.941780821918
LOC101928775	0.618006765548
NMBR	0.87358684481
RBM26-AS1	1.07975090398
LOC101928778	0.34188034188
IFT43	0.876424189308
IFT46	0.733626784047
RFX6	0.756081525312
NOP14-AS1	1.05180911167
GLDN	0.903221985312
GLDC	0.813272608979
QPCT	0.813295615276
PC	1.08750209135
GRK5	1.05191841392
MKLN1-AS	0.889900662252
DHRS12	0.996611520829
DHRS13	0.994639064028
MIR124-1	0.775547445255
GPR89B	0.897630256124
GPR89A	0.903070439494
MAP1LC3B2	0.699473337722
LGMN	0.835993312054
MIR3591	0.385393583197
C12orf76	0.730994152047
CAPS2	0.870684433677
EHMT1	1.09418767507
EHMT2	10.2040816327
ADIPOR2	1.09658553367
ADIPOR1	0.97164386278
NBPF20	1.001001001
MARK4	0.930540659895
STOX1	1.07862248213
MARK1	1.05397636538
MARK2	1.05315563725
MARK3	0.947700947701
IGBP1	0.960591133005
TPD52L2	1.04242676952
TPD52L3	0.869977855109
TPD52L1	0.912408759124
EFCAB11	0.99697469747
EFCAB10	0.792424422521
EFCAB13	0.951374207188
EFCAB12	0.865130680266
EFCAB14	0.967741935484
OR7E47P	0.924240302479
CAPSL	0.290486564996
ACTR3C	0.896686159844
ACTR3B	1.07501194458
WDR13	0.821018062397
WDR12	0.901875901876
WDR11	0.730397422127
WDR17	0.917262887544
METTL7B	0.338669950739
WDR19	1.03453764125
WDR18	0.953591862683
NAGPA-AS1	1.12580917534
LINC00879	0.903865764346
ATP11A-AS1	0.96793708409
LINC00877	0.544537429783
LINC00870	0.47637195122
LINC00871	0.490196078431
USP9X	0.977248434876
MYHAS	0.910017472335
KRT33B	0.363504180298
CGGBP1	0.95016482451
ZFP41	0.890947968639
ZFP42	0.907506897052
LOC100129345	0.374863685932
MYADML2	0.677966101695
CMPK1	1.05342769164
LDLRAD1	0.332741792369
LDLRAD2	0.478468899522
LDLRAD3	1.07240905971
HPCA	0.733406674001
DEFB134	0.329380764163
DEFB135	0.519750519751
DEFB136	0.448598130841
DEFB130	0.812107788852
DEFB131	0.535823637477
DEFB132	0.454309449637
DEFB133	0.84368768216
IPW	0.38749677086
NKX6-2	1.21954803256
NKX6-3	0.952380952381
NKX6-1	0.934371523915
DPY19L2P4	0.948663739361
KCTD12	1.03398166778
CRCP	0.977653631285
KCTD10	0.77489345215
ANKUB1	0.371707731521
DPY19L2P1	0.909674657534
KRTAP10-9	0.46544933763
DPY19L2P3	0.993076835773
KRTAP10-7	0.531438800627
KRTAP10-6	0.621485646641
KCTD19	0.94191522763
KCTD18	0.930006295427
KRTAP10-3	0.422222222222
KRTAP10-2	0.493883443507
KRTAP10-1	0.438596491228
MIR135B	0.350926445817
H6PD	0.958510201287
SLC25A35	0.866236905721
SLC25A34	0.435085276714
SLC25A37	1.01590618832
SLC25A36	0.959539421078
SLC25A31	1.04733975702
SLC25A30	0.920076059621
SLC25A33	1.12035851472
GPBAR1	0.40775643349
SLC25A39	1.03618421053
SLC25A38	0.953778429934
LOC642236	0.810241451953
TUBA1C	1.02406554019
TUBA1B	1.04585006693
TUBA1A	0.911954899685
FAR2P1	0.228741350718
IGSF10	0.555731978406
FAR2P2	0.888178346212
FAM102B	1.05894015862
FAM102A	0.921760932085
OR52N4	0.342559605371
RIMKLA	1.04282169069
RIMKLB	1.087562744
PGBD3	0.426136363636
PCID2	1.03128891656
PLCXD2-AS1	0.307125307125
POMT1	1.04410290678
POMT2	0.82577834001
AIF1	0.508026823816
AGPS	1.00003077018
LY6G6D	0.604333937667
STOM	0.85005100306
EFCC1	1.03173680539
LOC400706	1.46064966209
NPLOC4	1.08189981608
TMEM86A	0.988086499915
TMEM86B	0.480769230769
LGALS13	0.408296586641
LGALS12	0.397095529839
LGALS16	0.247524752475
LGALS14	0.35360678925
LOC644172	1.31179232256
FLJ31662	0.295508274232
LOC101927657	0.467289719626
LOC101927653	0.36931518413
LOC101927651	0.534188034188
LOC101927650	0.293944738389
PBLD	1.06609808102
PGPEP1	0.882792340079
SMU1	1.01258894362
OR13G1	0.244558571778
SSRP1	0.870271524716
IRAK1BP1	0.925925925926
MIR770	0.509438009438
LOC100506085	0.354484225452
LOC100506082	0.889939309057
LOC100506083	1.22270245678
C1orf174	0.80446007633
C1orf177	0.665726817043
LINC00400	0.39531941809
LINC00403	0.926224226804
LINC00408	1.17388114453
RBBP8NL	0.451589595376
GPC1	0.999368819693
GPC2	0.841750841751
GPC3	0.93896713615
GPC4	1.0260656682
GPC5	1.03348491112
GPC6	0.847723704867
MIR485	0.467315410413
LRFN5	1.01024678886
MPHOSPH10	1.00542461654
MIR488	0.381242851697
MIR489	0.424448217317
DOC2GP	0.578793023615
ANKDD1A	0.874255952381
ANKDD1B	0.688610384245
NYX	0.677506775068
AKR1C6P	0.629146648364
LOC51145	1.05463226943
LOC91450	0.576157552902
GSC2	1.02877070619
JMJD1C-AS1	1.09641366627
ORM1	0.520208083233
ORM2	0.537056928034
WHSC1	1.15717780864
LOC100996291	0.459558823529
NXF2B	0.655522779417
ALDH3A2	0.860201350835
ALDH3A1	1.03257298414
EDC3	0.783367208672
EDC4	0.951374207188
ATXN3L	0.557244174265
LOC101928174	1.02940230329
ANAPC1	1.0
ANAPC2	1.06136311682
ANAPC5	0.852179613242
ANAPC4	0.855232467734
ANAPC7	0.966280154605
AMZ1	0.902304979083
RD3L	0.571210967251
PSMD14	1.03176888377
PSMD11	0.908317872604
PSMD10	0.904121110177
PSMD13	0.990284005979
PSMD12	0.879765395894
RTFDC1	0.976769864526
MYO10	1.04337712096
LEUTX	0.396704302716
EXOSC10	0.963593678825
MOBP	0.665266106443
MYLK4	0.660300690776
MYLK2	0.347318699639
MYLK3	0.363756613757
TRMT44	0.783440540986
MOB2	0.518093416228
PQLC3	0.946389801258
FOXN3-AS2	0.599058622165
PQLC1	0.986426767677
LOXHD1	0.712060525145
LRRC25	0.697623719206
LOC100133461	0.591016548463
LRRC23	0.748502994012
HMGB3	1.09945027486
EEF1A1	1.04041616647
EEF1A2	1.07144871144
CHP1	1.00209132102
CHP2	0.900812368973
RNU1-13P	0.800996796013
GCHFR	0.892857142857
MNDA	0.282965478212
MIR219A2	1.08081552444
MIR219A1	0.973709834469
MND1	1.02377067537
PSMD5-AS1	0.890313390313
FGFR1OP	1.06642762202
TPSAB1	0.639619883041
AIM1L	0.301114122252
CALY	0.94427244582
CALR	1.01265822785
ASAH2B	0.938673341677
CHPF	0.841367221735
DHX29	1.00860677784
AGMO	0.337040781935
C1orf234	1.03046594982
RIBC2	0.997571131159
RIBC1	1.0775862069
APOC4-APOC2	0.706214689266
GSTTP1	0.451075641915
GSTTP2	0.405580791694
C5orf49	0.867124929053
CLEC1B	0.456621004566
RFC4	1.00574712644
C5orf45	0.991106825244
C5orf46	0.505944852011
C5orf47	0.799086757991
C5orf42	0.897481167608
RFFL	0.893723507482
ZFHX3	1.24197261602
ZFHX2	0.820035460993
FAM45A	0.828098229583
RAB27A	0.990511938275
RAB27B	0.678647049243
FAM45B	0.829600132736
LSAMP	0.788250912712
C10orf71-AS1	0.666262870987
FAM122A	0.943567410633
FAM122B	0.819932289463
FAM122C	0.826210826211
MIR6892	0.846023688663
MIR6893	0.502531268612
MIR6890	0.346981263012
MIR6891	0.975576936016
MIR6894	0.396657499471
MIR6895	0.418160095579
CYP2D6	0.742364253394
C10orf54	0.874125874126
C10orf55	0.462791558682
C10orf53	0.877645844089
SPRR4	0.298202266337
SPRR3	0.243207560281
ZNF777	1.0538373425
ZNF774	0.811395600433
LOC100144595	0.340235248372
ST3GAL5-AS1	1.00720218549
DHX40	0.957135350199
ZNF773	0.990099009901
TRIM9	0.857275254866
PFN1	0.936329588015
PFN2	1.10679115702
PFN3	1.00162764492
PFN4	1.04996181957
RBMY1D	0.846883468835
TRIM3	0.874915330774
TRIM2	0.957290132548
TRIM5	0.796928204014
TRIM4	0.948766603416
TRIM7	0.962000962001
TRIM6	0.736313236313
USP17L3	0.606428138266
PPA2	0.933080146674
PPA1	0.910931174089
NUP62	0.926821405545
LIMS3-LOC440895	0.641911909935
CPEB2-AS1	1.05515313979
CSF1R	0.316126992729
SIPA1	0.686705996192
FAM159B	0.819252432156
FAM159A	0.934852468595
SSX2IP	0.982259792832
ATXN8OS	0.74378547661
LRAT	0.960061443932
LINC01510	0.350434538828
LINC01114	0.359608745685
LINC01115	1.23651079137
LINC01116	1.14351057747
LINC01111	0.315324784528
PPAN	0.947410411542
LINC01118	0.338040865385
LINC01119	0.307038261691
PPAT	0.979662212469
IDH1-AS1	0.782064650678
DCXR	0.909090909091
NFYC	0.95785440613
NFYB	1.03688547254
NFYA	0.9349289454
CCNI2	0.947642738688
MIR4638	0.995355009954
MIR4639	0.401376146789
MIR4632	0.773912125796
MIR4633	0.591615956728
MIR4634	1.0678156613
MIR4635	1.08509053218
MIR4636	0.557745221983
MIR4637	0.553885108403
MIR3943	0.266453503864
MIR7110	0.295430672269
MIR3941	0.391926317852
CES1P1	0.733333333333
MIR3945	0.444106077909
MIR3944	0.811556565493
MIR7112	0.603070175439
MIR7113	0.536240950934
NLE1	0.849673202614
SKIL	1.12951807229
CYTH1	1.05077953179
GCGR	1.01538701867
CYTH3	0.919117647059
CYTH2	1.05473722495
CYTH4	0.459956709957
DPH1	0.879577802655
DPH2	0.69933692499
DPH3	0.941780821918
MYH7B	0.857670654469
DPH5	0.766283524904
DPH6	1.01364522417
DPH7	0.920810313076
LINC00244	0.624804748516
LINC00242	0.445632798574
LINC00240	0.874562718641
KCNQ1DN	1.19591215482
PAH	0.592183181998
PAM	0.971798780488
DCN	0.660938532716
DCK	0.888242894057
DCD	0.264670296431
THRB	0.966107063668
DCC	0.747715314317
THRA	0.857796416317
TAF4B	1.05198019802
DCX	0.668825682906
C20orf173	0.651577503429
CDH20	0.391573341687
CREB5	0.750300120048
CDH23	1.10462810854
CDH24	0.956692807287
CREB1	1.05185987951
FLRT1	0.402792696026
FLRT3	0.588235294118
FLRT2	1.01990049751
TRPT1	0.780741704619
PXYLP1	0.889436234264
ARCN1	0.746905676483
AKR7A2P1	0.584706121619
QRFP	0.547730829421
AES	1.01772030651
LINC00939	0.707213578501
LINC00938	1.00806451613
LINC00930	0.60146201536
LINC00933	0.790666619812
LINC00935	0.682500682501
LINC00934	0.372023809524
LINC00937	0.805894542943
AEN	0.859735128412
FAM196B	0.427820559834
FAM196A	1.04590682949
PPP6C	1.05027548209
ZNF192P1	0.707293611724
LOC100507412	0.794659885569
SLC39A13	0.934579439252
HSPA4L	0.991042500476
PRAC2	0.948766603416
PRAC1	0.963020030817
MOS	0.913846347766
SUZ12P1	0.980220037453
MOK	0.784705378799
LINC01099	0.547345374932
EIF4EBP1	0.904581266414
EIF4EBP3	0.798977309044
ASPRV1	0.442813765182
MOG	0.404530744337
YBEY	1.02694006093
SH2D1B	0.305703554896
SH2D1A	0.531462585034
LRRC37A2	0.468534227658
LRRC37A3	0.967117988395
TMPPE	0.890899122807
CSDC2	0.416340125392
NDUFV2-AS1	1.12591911765
PDHA2	0.828655439722
CPSF3L	0.959335624284
PDHA1	0.831024930748
ERCC6	0.920810313076
STAU2-AS1	0.594059405941
MRPS17	0.892857142857
PCNAP1	0.324675324675
CKMT2	0.594421582076
CD247	0.513320671423
RFPL4B	0.689823080669
RFPL4A	0.719295090811
RILPL1	1.05329681904
RILPL2	0.77519379845
FMR1	1.07803177979
LYPD6	0.955500955501
SEL1L2	0.966806316468
LYPD4	0.787037037037
LYPD5	0.974597585513
LYPD2	0.413975823812
LYPD3	0.713295834352
LYPD1	0.921114785073
CALCOCO1	0.853424365266
CALCOCO2	0.719616204691
LYPD8	0.434782608696
RGS4	0.516224188791
RGS5	0.951374207188
RGS6	1.1026293469
ANKRD30B	0.825294354987
RGS1	0.407687827606
RGS2	0.9051290647
RGS3	0.769844890511
LOC100133669	0.82671957672
RGS8	0.38714672861
RGS9	0.773558368495
RIIAD1	0.730337078652
ANKRD20A8P	0.906244850882
ACTN1-AS1	0.859589897474
FSD1L	0.863657300783
CDK2AP1	1.12742275955
CDK2AP2	0.988646511035
TNNI3	0.659498780926
MLYCD	1.01849370142
CD28	0.437609402351
SUZ12	1.00943603248
MRPS9	0.852713178295
MRPS7	0.899367230913
MRPS6	1.16877045348
MRPS5	1.04679454535
IFI35	0.528541226216
CD27	0.31233732431
MRPS2	1.0056315366
IFI30	0.722230247003
CD24	0.962314521637
NKIRAS2	0.828313253012
NKIRAS1	0.975576936016
FAT3	0.412541254125
FAT2	0.357142857143
FAT1	1.14187838995
PSG8	0.35360678925
FAT4	0.986842105263
PSG6	0.416059912627
PSG7	0.33315565032
PSG4	0.385802469136
PSG5	0.400414546825
PSG2	0.46992481203
PSG3	0.396082385136
PSG1	0.369921980091
LOC101927020	0.309549605324
LOC101927021	0.986193293886
LOC101927023	0.33464713319
LOC101927027	0.849320543565
TMEM248	1.19591215482
TMEM244	0.486854917235
COL27A1	0.997425997426
HTT-AS	0.99921630094
TMEM246	0.835679099226
HMBS	0.833333333333
TMEM247	0.568181818182
TMEM241	0.972184715096
GATSL3	0.933578206305
GATSL2	1.03766879886
TMEM242	0.783874580067
AKR7A2	1.0162601626
AKR7A3	0.976957283385
MIR523	0.583333333333
LOC102724034	0.75451833655
MIR525	0.589473684211
MIR524	0.558436378141
MIR527	0.632733408324
RASSF9	0.411099691675
SOST	0.4329004329
RASSF8	1.0875
OR4F29	0.309214594929
OR4F21	0.2331002331
SSTR5-AS1	0.90002769316
PTPMT1	0.940623162845
CTAGE8	0.612310667096
HIST1H1T	0.754147812971
LOC101559451	0.955779278705
OR8B2	0.317950581395
OR8B3	0.412609341475
PLCD4	0.537804492249
CTRB1	0.397602153169
PLCD3	0.905344655345
OR8B4	0.307606263982
PLCD1	0.815340480145
HIST1H1D	0.8125
HIST1H1E	1.07913669065
OR8B8	0.329869701468
HIST1H1A	0.758620689655
HIST1H1B	0.861326442722
HIST1H1C	0.779638851164
SOS2	0.992063492063
SOS1	0.93152608273
JRKL-AS1	0.655172413793
GNMT	0.7942940509
CAB39	1.06472474894
CKMT1A	0.714949596053
CKMT1B	0.714949596053
DEFA1B	0.34965034965
LOC101929613	0.331805019305
BCL2L15	0.426136363636
BCL2L14	0.585480093677
BCL2L11	1.15131578947
BCL2L10	0.88693152277
BCL2L13	0.887543071943
BCL2L12	0.866429374297
LAMB2P1	0.502568684387
FAM27C	0.852499455851
FAM27B	0.888002899601
C22orf15	0.724637681159
HSD11B2	0.919092801341
FAM27L	0.740296118447
HSD11B1	0.378787878788
ISYNA1	0.980220037453
GTF2H3	0.913649498555
GTF2H2	0.883960141434
GTF2H1	0.941945405613
GTF2H5	2.97619047619
GTF2H4	0.876707272056
ALDH1B1	0.721761097077
COX7A2L	0.8230635761
SMARCC2	1.00306820864
SMARCC1	1.11255648364
RYK	1.18886960992
IFNW1	0.441522762951
BLOC1S6	0.959064327485
BLOC1S5	0.818726508131
BLOC1S4	1.29097440503
BLOC1S3	1.00502512563
BLOC1S2	0.839726707126
BLOC1S1	0.80701754386
LHX8	1.03603603604
LHX9	0.858404185742
MAMDC2-AS1	0.317863954228
NPC1	1.03391232423
LINC00323	0.447547440029
NADK2	1.0153800209
SLC38A5	0.62517365935
[truncated: 23,728 more rows]
