# Supplementary material for: Unique molecular events during reprogramming of human somatic cells to induced pluripotent stem cells (iPSCs) at naïve state
Source: eLife. 2018 Jan 30;7:e29518. doi: 10.7554/eLife.29518 (PMC5807049; doi:10.7554/eLife.29518)
Supplement: Source data 1. — The Source Data files include the source R code for Figures 2–6. The R scripts use the data in the ‘Expression Data’ folder with the relative path. The ‘Expression Data’ folder contains the non-redundant related gene expression, methylation and histone modification tables for the main figures and figure supplements. [file elife-29518-data1.zip › Source Data/Expression data/hg19.repeats.class.family]

(A)n	Simple_repeat	Simple_repeat
(AAATG)n	Simple_repeat	Simple_repeat
(AACTG)n	Simple_repeat	Simple_repeat
(AAGTG)n	Simple_repeat	Simple_repeat
(AATAG)n	Simple_repeat	Simple_repeat
(AATTG)n	Simple_repeat	Simple_repeat
(ACATG)n	Simple_repeat	Simple_repeat
(ACCG)n	Simple_repeat	Simple_repeat
(ACCTG)n	Simple_repeat	Simple_repeat
(ACGTG)n	Simple_repeat	Simple_repeat
(ACTAG)n	Simple_repeat	Simple_repeat
(ACTG)n	Simple_repeat	Simple_repeat
(ACTTG)n	Simple_repeat	Simple_repeat
(AGATG)n	Simple_repeat	Simple_repeat
(AGCTG)n	Simple_repeat	Simple_repeat
(AGGGGG)n	Simple_repeat	Simple_repeat
(AGGTG)n	Simple_repeat	Simple_repeat
(AGTAG)n	Simple_repeat	Simple_repeat
(AGTTG)n	Simple_repeat	Simple_repeat
(ATAAG)n	Simple_repeat	Simple_repeat
(ATAGG)n	Simple_repeat	Simple_repeat
(ATATG)n	Simple_repeat	Simple_repeat
(ATCG)n	Simple_repeat	Simple_repeat
(ATCTG)n	Simple_repeat	Simple_repeat
(ATG)n	Simple_repeat	Simple_repeat
(ATGGTG)n	Simple_repeat	Simple_repeat
(ATGTG)n	Simple_repeat	Simple_repeat
(ATTAG)n	Simple_repeat	Simple_repeat
(ATTCG)n	Simple_repeat	Simple_repeat
(ATTG)n	Simple_repeat	Simple_repeat
(ATTTG)n	Simple_repeat	Simple_repeat
(C)n	Simple_repeat	Simple_repeat
(CA)n	Simple_repeat	Simple_repeat
(CAA)n	Simple_repeat	Simple_repeat
(CAAA)n	Simple_repeat	Simple_repeat
(CAAAA)n	Simple_repeat	Simple_repeat
(CAAAAA)n	Simple_repeat	Simple_repeat
(CAAAC)n	Simple_repeat	Simple_repeat
(CAAAG)n	Simple_repeat	Simple_repeat
(CAAAT)n	Simple_repeat	Simple_repeat
(CAACC)n	Simple_repeat	Simple_repeat
(CAACG)n	Simple_repeat	Simple_repeat
(CAACT)n	Simple_repeat	Simple_repeat
(CAAG)n	Simple_repeat	Simple_repeat
(CAAGA)n	Simple_repeat	Simple_repeat
(CAAGC)n	Simple_repeat	Simple_repeat
(CAAGG)n	Simple_repeat	Simple_repeat
(CAAGT)n	Simple_repeat	Simple_repeat
(CAAT)n	Simple_repeat	Simple_repeat
(CAATA)n	Simple_repeat	Simple_repeat
(CAATC)n	Simple_repeat	Simple_repeat
(CAATG)n	Simple_repeat	Simple_repeat
(CAATT)n	Simple_repeat	Simple_repeat
(CACAA)n	Simple_repeat	Simple_repeat
(CACAC)n	Simple_repeat	Simple_repeat
(CACAG)n	Simple_repeat	Simple_repeat
(CACAT)n	Simple_repeat	Simple_repeat
(CACCAT)n	Simple_repeat	Simple_repeat
(CACCC)n	Simple_repeat	Simple_repeat
(CACCG)n	Simple_repeat	Simple_repeat
(CACCT)n	Simple_repeat	Simple_repeat
(CACG)n	Simple_repeat	Simple_repeat
(CACGA)n	Simple_repeat	Simple_repeat
(CACGC)n	Simple_repeat	Simple_repeat
(CACGT)n	Simple_repeat	Simple_repeat
(CACTA)n	Simple_repeat	Simple_repeat
(CACTC)n	Simple_repeat	Simple_repeat
(CACTG)n	Simple_repeat	Simple_repeat
(CACTT)n	Simple_repeat	Simple_repeat
(CAG)n	Simple_repeat	Simple_repeat
(CAGA)n	Simple_repeat	Simple_repeat
(CAGAA)n	Simple_repeat	Simple_repeat
(CAGAC)n	Simple_repeat	Simple_repeat
(CAGAG)n	Simple_repeat	Simple_repeat
(CAGAGA)n	Simple_repeat	Simple_repeat
(CAGAT)n	Simple_repeat	Simple_repeat
(CAGC)n	Simple_repeat	Simple_repeat
(CAGCC)n	Simple_repeat	Simple_repeat
(CAGCG)n	Simple_repeat	Simple_repeat
(CAGCT)n	Simple_repeat	Simple_repeat
(CAGG)n	Simple_repeat	Simple_repeat
(CAGGA)n	Simple_repeat	Simple_repeat
(CAGGC)n	Simple_repeat	Simple_repeat
(CAGGG)n	Simple_repeat	Simple_repeat
(CAGGT)n	Simple_repeat	Simple_repeat
(CAGT)n	Simple_repeat	Simple_repeat
(CAGTA)n	Simple_repeat	Simple_repeat
(CAGTC)n	Simple_repeat	Simple_repeat
(CAGTG)n	Simple_repeat	Simple_repeat
(CAGTT)n	Simple_repeat	Simple_repeat
(CAT)n	Simple_repeat	Simple_repeat
(CATA)n	Simple_repeat	Simple_repeat
(CATAA)n	Simple_repeat	Simple_repeat
(CATAC)n	Simple_repeat	Simple_repeat
(CATAG)n	Simple_repeat	Simple_repeat
(CATAT)n	Simple_repeat	Simple_repeat
(CATATA)n	Simple_repeat	Simple_repeat
(CATCC)n	Simple_repeat	Simple_repeat
(CATCG)n	Simple_repeat	Simple_repeat
(CATCT)n	Simple_repeat	Simple_repeat
(CATG)n	Simple_repeat	Simple_repeat
(CATGC)n	Simple_repeat	Simple_repeat
(CATGT)n	Simple_repeat	Simple_repeat
(CATTA)n	Simple_repeat	Simple_repeat
(CATTC)n	Satellite	Satellite
(CATTC)n	Simple_repeat	Simple_repeat
(CATTG)n	Simple_repeat	Simple_repeat
(CATTT)n	Simple_repeat	Simple_repeat
(CCA)n	Simple_repeat	Simple_repeat
(CCAA)n	Simple_repeat	Simple_repeat
(CCCA)n	Simple_repeat	Simple_repeat
(CCCCAA)n	Simple_repeat	Simple_repeat
(CCCCAG)n	Simple_repeat	Simple_repeat
(CCCCCA)n	Simple_repeat	Simple_repeat
(CCCCCG)n	Simple_repeat	Simple_repeat
(CCCCCT)n	Simple_repeat	Simple_repeat
(CCCCG)n	Simple_repeat	Simple_repeat
(CCCG)n	Simple_repeat	Simple_repeat
(CCCGA)n	Simple_repeat	Simple_repeat
(CCCGAA)n	Simple_repeat	Simple_repeat
(CCCGG)n	Simple_repeat	Simple_repeat
(CCCTA)n	Simple_repeat	Simple_repeat
(CCCTAA)n	Simple_repeat	Simple_repeat
(CCCTAG)n	Simple_repeat	Simple_repeat
(CCCTG)n	Simple_repeat	Simple_repeat
(CCG)n	Simple_repeat	Simple_repeat
(CCGAA)n	Simple_repeat	Simple_repeat
(CCGAG)n	Simple_repeat	Simple_repeat
(CCGCG)n	Simple_repeat	Simple_repeat
(CCGG)n	Simple_repeat	Simple_repeat
(CCGGA)n	Simple_repeat	Simple_repeat
(CCGGG)n	Simple_repeat	Simple_repeat
(CCGTA)n	Simple_repeat	Simple_repeat
(CCTA)n	Simple_repeat	Simple_repeat
(CCTAA)n	Simple_repeat	Simple_repeat
(CCTAG)n	Simple_repeat	Simple_repeat
(CCTAT)n	Simple_repeat	Simple_repeat
(CCTCG)n	Simple_repeat	Simple_repeat
(CCTG)n	Simple_repeat	Simple_repeat
(CCTTG)n	Simple_repeat	Simple_repeat
(CG)n	Simple_repeat	Simple_repeat
(CGA)n	Simple_repeat	Simple_repeat
(CGAA)n	Simple_repeat	Simple_repeat
(CGAAA)n	Simple_repeat	Simple_repeat
(CGAAT)n	Simple_repeat	Simple_repeat
(CGAG)n	Simple_repeat	Simple_repeat
(CGAGA)n	Simple_repeat	Simple_repeat
(CGAGG)n	Simple_repeat	Simple_repeat
(CGAT)n	Simple_repeat	Simple_repeat
(CGATA)n	Simple_repeat	Simple_repeat
(CGATG)n	Simple_repeat	Simple_repeat
(CGCGG)n	Simple_repeat	Simple_repeat
(CGCTG)n	Simple_repeat	Simple_repeat
(CGG)n	Simple_repeat	Simple_repeat
(CGGA)n	Simple_repeat	Simple_repeat
(CGGAA)n	Simple_repeat	Simple_repeat
(CGGAG)n	Simple_repeat	Simple_repeat
(CGGG)n	Simple_repeat	Simple_repeat
(CGGGA)n	Simple_repeat	Simple_repeat
(CGGGG)n	Simple_repeat	Simple_repeat
(CGGGGG)n	Simple_repeat	Simple_repeat
(CGGT)n	Simple_repeat	Simple_repeat
(CGGTG)n	Simple_repeat	Simple_repeat
(CGTAA)n	Simple_repeat	Simple_repeat
(CGTG)n	Simple_repeat	Simple_repeat
(CGTTG)n	Simple_repeat	Simple_repeat
(CTA)n	Simple_repeat	Simple_repeat
(CTAA)n	Simple_repeat	Simple_repeat
(CTAAA)n	Simple_repeat	Simple_repeat
(CTAAG)n	Simple_repeat	Simple_repeat
(CTAAT)n	Simple_repeat	Simple_repeat
(CTACT)n	Simple_repeat	Simple_repeat
(CTAG)n	Simple_repeat	Simple_repeat
(CTAGG)n	Simple_repeat	Simple_repeat
(CTAGGG)n	Simple_repeat	Simple_repeat
(CTAGT)n	Simple_repeat	Simple_repeat
(CTATA)n	Simple_repeat	Simple_repeat
(CTATG)n	Simple_repeat	Simple_repeat
(CTATT)n	Simple_repeat	Simple_repeat
(CTCA)n	Simple_repeat	Simple_repeat
(CTCCG)n	Simple_repeat	Simple_repeat
(CTCG)n	Simple_repeat	Simple_repeat
(CTCGG)n	Simple_repeat	Simple_repeat
(CTCTG)n	Simple_repeat	Simple_repeat
(CTG)n	Simple_repeat	Simple_repeat
(CTGGGG)n	Simple_repeat	Simple_repeat
(CTGTG)n	Simple_repeat	Simple_repeat
(CTTA)n	Simple_repeat	Simple_repeat
(CTTAA)n	Simple_repeat	Simple_repeat
(CTTAG)n	Simple_repeat	Simple_repeat
(CTTAT)n	Simple_repeat	Simple_repeat
(CTTCG)n	Simple_repeat	Simple_repeat
(CTTG)n	Simple_repeat	Simple_repeat
(CTTTA)n	Simple_repeat	Simple_repeat
(CTTTG)n	Simple_repeat	Simple_repeat
(G)n	Simple_repeat	Simple_repeat
(GA)n	Simple_repeat	Simple_repeat
(GAA)n	Simple_repeat	Simple_repeat
(GAAA)n	Simple_repeat	Simple_repeat
(GAAAA)n	Simple_repeat	Simple_repeat
(GAATG)n	Satellite	Satellite
(GAATG)n	Simple_repeat	Simple_repeat
(GACTG)n	Simple_repeat	Simple_repeat
(GAGAA)n	Simple_repeat	Simple_repeat
(GAGTG)n	Simple_repeat	Simple_repeat
(GATTG)n	Simple_repeat	Simple_repeat
(GCATG)n	Simple_repeat	Simple_repeat
(GCCTAA)n	Simple_repeat	Simple_repeat
(GCCTG)n	Simple_repeat	Simple_repeat
(GCGTG)n	Simple_repeat	Simple_repeat
(GCTG)n	Simple_repeat	Simple_repeat
(GCTTG)n	Simple_repeat	Simple_repeat
(GGA)n	Simple_repeat	Simple_repeat
(GGAA)n	Simple_repeat	Simple_repeat
(GGAAA)n	Simple_repeat	Simple_repeat
(GGAGA)n	Simple_repeat	Simple_repeat
(GGAGAA)n	Simple_repeat	Simple_repeat
(GGATG)n	Simple_repeat	Simple_repeat
(GGCTG)n	Simple_repeat	Simple_repeat
(GGGA)n	Simple_repeat	Simple_repeat
(GGGAA)n	Simple_repeat	Simple_repeat
(GGGAGA)n	Simple_repeat	Simple_repeat
(GGGGA)n	Simple_repeat	Simple_repeat
(GGGTG)n	Simple_repeat	Simple_repeat
(GGTTG)n	Simple_repeat	Simple_repeat
(GTATG)n	Simple_repeat	Simple_repeat
(GTCTG)n	Simple_repeat	Simple_repeat
(GTGTG)n	Simple_repeat	Simple_repeat
(GTTTG)n	Simple_repeat	Simple_repeat
(T)n	Simple_repeat	Simple_repeat
(TA)n	Simple_repeat	Simple_repeat
(TAA)n	Simple_repeat	Simple_repeat
(TAAA)n	Simple_repeat	Simple_repeat
(TAAAA)n	Simple_repeat	Simple_repeat
(TAAAAA)n	Simple_repeat	Simple_repeat
(TAAAG)n	Simple_repeat	Simple_repeat
(TAAG)n	Simple_repeat	Simple_repeat
(TAATG)n	Simple_repeat	Simple_repeat
(TACGG)n	Simple_repeat	Simple_repeat
(TACTG)n	Simple_repeat	Simple_repeat
(TAG)n	Simple_repeat	Simple_repeat
(TAGA)n	Simple_repeat	Simple_repeat
(TAGG)n	Simple_repeat	Simple_repeat
(TAGGG)n	Simple_repeat	Simple_repeat
(TAGTG)n	Simple_repeat	Simple_repeat
(TATAA)n	Simple_repeat	Simple_repeat
(TATAG)n	Simple_repeat	Simple_repeat
(TATATG)n	Simple_repeat	Simple_repeat
(TATG)n	Simple_repeat	Simple_repeat
(TATTG)n	Simple_repeat	Simple_repeat
(TC)n	Simple_repeat	Simple_repeat
(TCC)n	Simple_repeat	Simple_repeat
(TCCA)n	Simple_repeat	Simple_repeat
(TCCC)n	Simple_repeat	Simple_repeat
(TCCCC)n	Simple_repeat	Simple_repeat
(TCCCG)n	Simple_repeat	Simple_repeat
(TCCG)n	Simple_repeat	Simple_repeat
(TCCGG)n	Simple_repeat	Simple_repeat
(TCCTG)n	Simple_repeat	Simple_repeat
(TCG)n	Simple_repeat	Simple_repeat
(TCGGG)n	Simple_repeat	Simple_repeat
(TCTA)n	Simple_repeat	Simple_repeat
(TCTCC)n	Simple_repeat	Simple_repeat
(TCTCCC)n	Simple_repeat	Simple_repeat
(TCTCG)n	Simple_repeat	Simple_repeat
(TCTCTG)n	Simple_repeat	Simple_repeat
(TCTG)n	Simple_repeat	Simple_repeat
(TCTTG)n	Simple_repeat	Simple_repeat
(TG)n	Simple_repeat	Simple_repeat
(TGAA)n	Simple_repeat	Simple_repeat
(TGAG)n	Simple_repeat	Simple_repeat
(TGG)n	Simple_repeat	Simple_repeat
(TGGA)n	Simple_repeat	Simple_repeat
(TGGG)n	Simple_repeat	Simple_repeat
(TGGGGG)n	Simple_repeat	Simple_repeat
(TTA)n	Simple_repeat	Simple_repeat
(TTAA)n	Simple_repeat	Simple_repeat
(TTAAA)n	Simple_repeat	Simple_repeat
(TTAAG)n	Simple_repeat	Simple_repeat
(TTACG)n	Simple_repeat	Simple_repeat
(TTAG)n	Simple_repeat	Simple_repeat
(TTAGG)n	Simple_repeat	Simple_repeat
(TTAGGC)n	Simple_repeat	Simple_repeat
(TTAGGG)n	Simple_repeat	Simple_repeat
(TTATA)n	Simple_repeat	Simple_repeat
(TTATG)n	Simple_repeat	Simple_repeat
(TTC)n	Simple_repeat	Simple_repeat
(TTCA)n	Simple_repeat	Simple_repeat
(TTCC)n	Simple_repeat	Simple_repeat
(TTCCC)n	Simple_repeat	Simple_repeat
(TTCCG)n	Simple_repeat	Simple_repeat
(TTCG)n	Simple_repeat	Simple_repeat
(TTCGG)n	Simple_repeat	Simple_repeat
(TTCGGG)n	Simple_repeat	Simple_repeat
(TTCTC)n	Simple_repeat	Simple_repeat
(TTCTCC)n	Simple_repeat	Simple_repeat
(TTCTG)n	Simple_repeat	Simple_repeat
(TTG)n	Simple_repeat	Simple_repeat
(TTGG)n	Simple_repeat	Simple_repeat
(TTGGGG)n	Simple_repeat	Simple_repeat
(TTGTG)n	Simple_repeat	Simple_repeat
(TTTA)n	Simple_repeat	Simple_repeat
(TTTAA)n	Simple_repeat	Simple_repeat
(TTTAG)n	Simple_repeat	Simple_repeat
(TTTC)n	Simple_repeat	Simple_repeat
(TTTCC)n	Simple_repeat	Simple_repeat
(TTTCG)n	Simple_repeat	Simple_repeat
(TTTG)n	Simple_repeat	Simple_repeat
(TTTTA)n	Simple_repeat	Simple_repeat
(TTTTC)n	Simple_repeat	Simple_repeat
(TTTTG)n	Simple_repeat	Simple_repeat
(TTTTTA)n	Simple_repeat	Simple_repeat
(TTTTTG)n	Simple_repeat	Simple_repeat
5S	rRNA	rRNA
7SK	RNA	RNA
7SLRNA	srpRNA	srpRNA
A-rich	Low_complexity	Low_complexity
ACRO1	Satellite	acro
ALINE	LINE	RTE
ALR/Alpha	Satellite	centr
AT_rich	Low_complexity	Low_complexity
AluJb	SINE	Alu
AluJo	SINE	Alu
AluJr	SINE	Alu
AluJr4	SINE	Alu
AluSc	SINE	Alu
AluSc5	SINE	Alu
AluSc8	SINE	Alu
AluSg	SINE	Alu
AluSg4	SINE	Alu
AluSg7	SINE	Alu
AluSp	SINE	Alu
AluSq	SINE	Alu
AluSq10	SINE	Alu
AluSq2	SINE	Alu
AluSq4	SINE	Alu
AluSx	SINE	Alu
AluSx1	SINE	Alu
AluSx3	SINE	Alu
AluSx4	SINE	Alu
AluSz	SINE	Alu
AluSz6	SINE	Alu
AluY	SINE	Alu
AluYa5	SINE	Alu
AluYa8	SINE	Alu
AluYb8	SINE	Alu
AluYb9	SINE	Alu
AluYc	SINE	Alu
AluYc3	SINE	Alu
AluYc5	SINE	Alu
AluYd8	SINE	Alu
AluYf4	SINE	Alu
AluYf5	SINE	Alu
AluYg6	SINE	Alu
AluYh9	SINE	Alu
AluYk11	SINE	Alu
AluYk12	SINE	Alu
AluYk4	SINE	Alu
AmnSINE1	SINE	Deu
AmnSINE2	SINE	Deu
Arthur1	DNA	hAT-Tip100
Arthur1A	DNA	hAT-Tip100
Arthur1B	DNA	hAT-Tip100
Arthur1C	DNA	hAT-Tip100
BC200	scRNA	scRNA
BLACKJACK	DNA	hAT-Blackjack
BSR/Beta	Satellite	Satellite
C-rich	Low_complexity	Low_complexity
CER	Satellite	Satellite
CR1_Mam	LINE	CR1
CT-rich	Low_complexity	Low_complexity
Charlie1	DNA	hAT-Charlie
Charlie10	DNA	hAT-Charlie
Charlie10a	DNA	hAT-Charlie
Charlie10b	DNA	hAT-Charlie
Charlie11	DNA	hAT-Charlie
Charlie12	DNA	hAT-Charlie
Charlie13a	DNA	hAT-Charlie
Charlie13b	DNA	hAT-Charlie
Charlie14a	DNA	hAT-Charlie
Charlie15a	DNA	hAT-Charlie
Charlie16a	DNA	hAT-Charlie
Charlie17a	DNA	hAT-Charlie
Charlie18a	DNA	hAT-Charlie
Charlie19a	DNA	hAT-Charlie
Charlie1a	DNA	hAT-Charlie
Charlie1b	DNA	hAT-Charlie
Charlie1b_Mars	DNA	hAT-Charlie
Charlie20a	DNA	hAT-Charlie
Charlie21a	DNA	hAT-Charlie
Charlie22a	DNA	hAT-Charlie
Charlie23a	DNA	hAT-Charlie
Charlie24	DNA	hAT-Charlie
Charlie25	DNA	hAT-Charlie
Charlie26a	DNA	hAT-Charlie
Charlie2a	DNA	hAT-Charlie
Charlie2b	DNA	hAT-Charlie
Charlie3	DNA	hAT-Charlie
Charlie4	DNA	hAT-Charlie
Charlie4a	DNA	hAT-Charlie
Charlie4z	DNA	hAT-Charlie
Charlie5	DNA	hAT-Charlie
Charlie6	DNA	hAT-Charlie
Charlie7	DNA	hAT-Charlie
Charlie7a	DNA	hAT-Charlie
Charlie8	DNA	hAT-Charlie
Charlie9	DNA	hAT-Charlie
CheshMITE	DNA	hAT-Charlie
Cheshire	DNA	hAT-Charlie
Cheshire_Mars_	DNA	hAT-Charlie
D20S16	Satellite	Satellite
DNA1_Mam	DNA	TcMar
ERV3-16A3_I-int	LTR	ERVL
ERV3-16A3_LTR	LTR	ERVL
ERVL-B4-int	LTR	ERVL
ERVL-E-int	LTR	ERVL
ERVL-int	LTR	ERVL
Eulor1	DNA	DNA
Eulor10	DNA?	DNA?
Eulor11	DNA	DNA
Eulor12	DNA?	DNA?
Eulor2A	DNA?	DNA?
Eulor2B	DNA?	DNA?
Eulor2C	DNA?	DNA?
Eulor3	DNA?	DNA?
Eulor4	Unknown	Unknown
Eulor5A	DNA?	DNA?
Eulor5B	DNA?	DNA?
Eulor6A	DNA?	DNA?
Eulor6B	DNA?	DNA?
Eulor6C	DNA?	DNA?
Eulor6D	DNA?	DNA?
Eulor6E	DNA?	DNA?
Eulor7	DNA?	DNA?
Eulor8	DNA	TcMar?
Eulor9A	DNA	DNA
Eulor9B	DNA	DNA
Eulor9C	DNA	DNA
FAM	SINE	Alu
FLAM_A	SINE	Alu
FLAM_C	SINE	Alu
FRAM	SINE	Alu
FordPrefect	DNA	hAT-Tip100
FordPrefect_a	DNA	hAT-Tip100
G-rich	Low_complexity	Low_complexity
GA-rich	Low_complexity	Low_complexity
GC_rich	Low_complexity	Low_complexity
GSAT	Satellite	centr
GSATII	Satellite	centr
GSATX	Satellite	centr
HAL1	LINE	L1
HAL1-2a_MD	LINE	L1
HAL1-3A_ME	LINE	L1
HAL1N1_MD	LINE	L1
HAL1b	LINE	L1
HERV-Fc1-int	LTR	ERV1
HERV-Fc1_LTR1	LTR	ERV1
HERV-Fc1_LTR2	LTR	ERV1
HERV-Fc1_LTR3	LTR	ERV1
HERV-Fc2-int	LTR	ERV1
HERV-Fc2_LTR	LTR	ERV1
HERV15-int	LTR	ERV1
HERV16-int	LTR	ERVL
HERV17-int	LTR	ERV1
HERV1_I-int	LTR	ERV1
HERV1_LTRa	LTR	ERV1
HERV1_LTRb	LTR	ERV1
HERV1_LTRc	LTR	ERV1
HERV1_LTRd	LTR	ERV1
HERV1_LTRe	LTR	ERV1
HERV3-int	LTR	ERV1
HERV30-int	LTR	ERV1
HERV35I-int	LTR	ERV1
HERV4_I-int	LTR	ERV1
HERV9-int	LTR	ERV1
HERVE-int	LTR	ERV1
HERVE_a-int	LTR	ERV1
HERVFH19-int	LTR	ERV1
HERVFH21-int	LTR	ERV1
HERVH-int	LTR	ERV1
HERVH48-int	LTR	ERV1
HERVI-int	LTR	ERV1
HERVIP10F-int	LTR	ERV1
HERVIP10FH-int	LTR	ERV1
HERVK-int	LTR	ERVK
HERVK11-int	LTR	ERVK
HERVK11D-int	LTR	ERVK
HERVK13-int	LTR	ERVK
HERVK14-int	LTR	ERVK
HERVK14C-int	LTR	ERVK
HERVK22-int	LTR	ERVK
HERVK3-int	LTR	ERVK
HERVK9-int	LTR	ERVK
HERVKC4-int	LTR	ERVK
HERVL-int	LTR	ERVL
HERVL18-int	LTR	ERVL
HERVL32-int	LTR	ERVL
HERVL40-int	LTR	ERVL
HERVL66-int	LTR	ERVL
HERVL74-int	LTR	ERVL
HERVP71A-int	LTR	ERV1
HERVS71-int	LTR	ERV1
HSAT4	Satellite	centr
HSAT5	Satellite	Satellite
HSAT6	Satellite	Satellite
HSATI	Satellite	Satellite
HSATII	Satellite	Satellite
HSMAR1	DNA	TcMar-Mariner
HSMAR2	DNA	TcMar-Mariner
HUERS-P1-int	LTR	ERV1
HUERS-P2-int	LTR	ERV1
HUERS-P3-int	LTR	ERV1
HUERS-P3b-int	LTR	ERV1
HY1	scRNA	scRNA
HY3	scRNA	scRNA
HY4	scRNA	scRNA
HY5	scRNA	scRNA
Harlequin-int	LTR	ERV1
Helitron1Na_Mam	RC	Helitron
Helitron1Nb_Mam	RC	Helitron
Helitron2Na_Mam	RC	Helitron?
Helitron3Na_Mam	RC	Helitron
Kanga1	DNA	TcMar-Tc2
Kanga11a	DNA	TcMar-Tc2
Kanga1a	DNA	TcMar-Tc2
Kanga1b	DNA	TcMar-Tc2
Kanga1c	DNA	TcMar-Tc2
Kanga1d	DNA	TcMar-Tc2
Kanga2_a	DNA	TcMar-Tc2
L1HS	LINE	L1
L1M	LINE	L1
L1M1	LINE	L1
L1M2	LINE	L1
L1M2a	LINE	L1
L1M2a1	LINE	L1
L1M2b	LINE	L1
L1M2c	LINE	L1
L1M3	LINE	L1
L1M3a	LINE	L1
L1M3b	LINE	L1
L1M3c	LINE	L1
L1M3d	LINE	L1
L1M3de	LINE	L1
L1M3e	LINE	L1
L1M3f	LINE	L1
L1M4	LINE	L1
L1M4b	LINE	L1
L1M4c	LINE	L1
L1M5	LINE	L1
L1M6	LINE	L1
L1M7	LINE	L1
L1MA1	LINE	L1
L1MA10	LINE	L1
L1MA2	LINE	L1
L1MA3	LINE	L1
L1MA4	LINE	L1
L1MA4A	LINE	L1
L1MA5	LINE	L1
L1MA5A	LINE	L1
L1MA6	LINE	L1
L1MA7	LINE	L1
L1MA8	LINE	L1
L1MA9	LINE	L1
L1MB1	LINE	L1
L1MB2	LINE	L1
L1MB3	LINE	L1
L1MB4	LINE	L1
L1MB5	LINE	L1
L1MB7	LINE	L1
L1MB8	LINE	L1
L1MC	LINE	L1
L1MC1	LINE	L1
L1MC2	LINE	L1
L1MC3	LINE	L1
L1MC4	LINE	L1
L1MC4a	LINE	L1
L1MC5	LINE	L1
L1MCa	LINE	L1
L1MCb	LINE	L1
L1MCc	LINE	L1
L1MD	LINE	L1
L1MD1	LINE	L1
L1MD2	LINE	L1
L1MD3	LINE	L1
L1MDa	LINE	L1
L1MDb	LINE	L1
L1ME1	LINE	L1
L1ME2	LINE	L1
L1ME2z	LINE	L1
L1ME3	LINE	L1
L1ME3A	LINE	L1
L1ME3B	LINE	L1
L1ME3C	LINE	L1
L1ME3D	LINE	L1
L1ME3E	LINE	L1
L1ME3F	LINE	L1
L1ME4a	LINE	L1
L1ME5	LINE	L1
L1MEa	LINE	L1
L1MEb	LINE	L1
L1MEc	LINE	L1
L1MEd	LINE	L1
L1MEe	LINE	L1
L1MEf	LINE	L1
L1MEg	LINE	L1
L1MEg1	LINE	L1
L1MEg2	LINE	L1
L1P	LINE	L1
L1P1	LINE	L1
L1P2	LINE	L1
L1P3	LINE	L1
L1P3b	LINE	L1
L1P4	LINE	L1
L1P4a	LINE	L1
L1P4b	LINE	L1
L1P4c	LINE	L1
L1P4d	LINE	L1
L1P4e	LINE	L1
L1P5	LINE	L1
L1PA10	LINE	L1
L1PA11	LINE	L1
L1PA12	LINE	L1
L1PA13	LINE	L1
L1PA14	LINE	L1
L1PA15	LINE	L1
L1PA15-16	LINE	L1
L1PA16	LINE	L1
L1PA17	LINE	L1
L1PA2	LINE	L1
L1PA3	LINE	L1
L1PA4	LINE	L1
L1PA5	LINE	L1
L1PA6	LINE	L1
L1PA7	LINE	L1
L1PA8	LINE	L1
L1PA8A	LINE	L1
L1PB	LINE	L1
L1PB1	LINE	L1
L1PB2	LINE	L1
L1PB3	LINE	L1
L1PB4	LINE	L1
L1PBa	LINE	L1
L1PBa1	LINE	L1
L1PBb	LINE	L1
L1PREC2	LINE	L1
L2	LINE	L2
L2a	LINE	L2
L2b	LINE	L2
L2c	LINE	L2
L3	LINE	CR1
L3b	LINE	CR1
L4	LINE	RTE
L5	LINE	RTE
LFSINE_Vert	SINE	SINE
LOR1-int	LTR	ERV1
LOR1a	LTR	ERV1
LOR1b	LTR	ERV1
LSAU	Satellite	Satellite
LSU-rRNA_Hsa	rRNA	rRNA
LTR1	LTR	ERV1
LTR10A	LTR	ERV1
LTR10B	LTR	ERV1
LTR10B1	LTR	ERV1
LTR10C	LTR	ERV1
LTR10D	LTR	ERV1
LTR10E	LTR	ERV1
LTR10F	LTR	ERV1
LTR10G	LTR	ERV1
LTR11	LTR	ERV
LTR12	LTR	ERV1
LTR12B	LTR	ERV1
LTR12C	LTR	ERV1
LTR12D	LTR	ERV1
LTR12E	LTR	ERV1
LTR12F	LTR	ERV1
LTR12_	LTR	ERV1
LTR13	LTR	ERVK
LTR13A	LTR	ERVK
LTR13_	LTR	ERVK
LTR14	LTR	ERVK
LTR14A	LTR	ERVK
LTR14B	LTR	ERVK
LTR14C	LTR	ERVK
LTR15	LTR	ERV1
LTR16A	LTR	ERVL
LTR16A1	LTR	ERVL
LTR16A2	LTR	ERVL
LTR16B	LTR	ERVL
LTR16B1	LTR	ERVL
LTR16B2	LTR	ERVL
LTR16C	LTR	ERVL
LTR16D	LTR	ERVL
LTR16D1	LTR	ERVL
LTR16D2	LTR	ERVL
LTR16E1	LTR	ERVL
LTR16E2	LTR	ERVL
LTR17	LTR	ERV1
LTR18A	LTR	ERVL
LTR18B	LTR	ERVL
LTR19-int	LTR	ERV1
LTR19A	LTR	ERV1
LTR19B	LTR	ERV1
LTR19C	LTR	ERV1
LTR1B	LTR	ERV1
LTR1C	LTR	ERV1
LTR1D	LTR	ERV1
LTR2	LTR	ERV1
LTR21A	LTR	ERV1
LTR21B	LTR	ERV1
LTR22	LTR	ERVK
LTR22A	LTR	ERVK
LTR22B	LTR	ERVK
LTR22C	LTR	ERVK
LTR23	LTR	ERV1
LTR23-int	LTR	ERV1
LTR24	LTR	ERV1
LTR24B	LTR	ERV1
LTR24C	LTR	ERV1
LTR25	LTR	ERV1
LTR25-int	LTR	ERV1
LTR26	LTR	ERV1
LTR26B	LTR	ERV1
LTR26E	LTR	ERV1
LTR27	LTR	ERV1
LTR27B	LTR	ERV1
LTR28	LTR	ERV1
LTR29	LTR	ERV1
LTR2B	LTR	ERV1
LTR2C	LTR	ERV1
LTR3	LTR	ERVK
LTR30	LTR	ERV1
LTR31	LTR	ERV1
LTR32	LTR	ERVL
LTR33	LTR	ERVL
LTR33A	LTR	ERVL
LTR33A_	LTR	ERVL
LTR33B	LTR	ERVL
LTR33C	LTR	ERVL
LTR34	LTR	ERV1
LTR35	LTR	ERV1
LTR35A	LTR	ERV1
LTR35B	LTR	ERV1
LTR36	LTR	ERV1
LTR37A	LTR	ERV1
LTR37B	LTR	ERV1
LTR38	LTR	ERV1
LTR38-int	LTR	ERV1
LTR38B	LTR	ERV1
LTR38C	LTR	ERV1
LTR39	LTR	ERV1
LTR39-int	LTR	ERV1
LTR3A	LTR	ERVK
LTR3B	LTR	ERVK
LTR3B_	LTR	ERVK
LTR4	LTR	ERV1
LTR40A1	LTR	ERVL
LTR40a	LTR	ERVL
LTR40b	LTR	ERVL
LTR40c	LTR	ERVL
LTR41	LTR	ERVL
LTR41B	LTR	ERVL
LTR42	LTR	ERVL
LTR43	LTR	ERV1
LTR43-int	LTR	ERV1
LTR43B	LTR	ERV1
LTR44	LTR	ERV1
LTR45	LTR	ERV1
LTR45B	LTR	ERV1
LTR45C	LTR	ERV1
LTR46	LTR	ERV1
LTR46-int	LTR	ERV1
LTR47A	LTR	ERVL
LTR47B	LTR	ERVL
LTR48	LTR	ERV1
LTR48B	LTR	ERV1
LTR49	LTR	ERV1
LTR49-int	LTR	ERV1
LTR5	LTR	ERVK
LTR50	LTR	ERVL
LTR51	LTR	ERV1
LTR52	LTR	ERVL
LTR52-int	LTR	ERVL
LTR53	LTR	ERVL
LTR54	LTR	ERV1
LTR54B	LTR	ERV1
LTR55	LTR	ERV
LTR56	LTR	ERV1
LTR57	LTR	ERVL
LTR57-int	LTR	ERVL
LTR58	LTR	ERV1
LTR59	LTR	ERV1
LTR5A	LTR	ERVK
LTR5B	LTR	ERVK
LTR5_Hs	LTR	ERVK
LTR60	LTR	ERV1
LTR61	LTR	ERV1
LTR62	LTR	ERVL
LTR64	LTR	ERV1
LTR65	LTR	ERV1
LTR66	LTR	ERVL
LTR67B	LTR	ERVL
LTR68	LTR	ERV1
LTR69	LTR	ERVL
LTR6A	LTR	ERV1
LTR6B	LTR	ERV1
LTR7	LTR	ERV1
LTR70	LTR	ERV1
LTR71A	LTR	ERV1
LTR71B	LTR	ERV1
LTR72	LTR	ERV1
LTR72B	LTR	ERV1
LTR73	LTR	ERV1
LTR75	LTR	ERVL
LTR75B	LTR	ERVL
LTR75_1	LTR	ERV1
LTR76	LTR	ERV1
LTR77	LTR	ERV1
LTR78	LTR	ERV1
LTR78B	LTR	ERV1
LTR79	LTR	ERVL
LTR7A	LTR	ERV1
LTR7B	LTR	ERV1
LTR7C	LTR	ERV1
LTR7Y	LTR	ERV1
LTR8	LTR	ERV1
LTR80A	LTR	ERVL
LTR80B	LTR	ERVL
LTR81	LTR	Gypsy
LTR81A	LTR	Gypsy
LTR81AB	LTR	Gypsy
LTR81B	LTR	Gypsy
LTR81C	LTR	Gypsy
LTR82A	LTR	ERVL
LTR82B	LTR	ERVL
LTR83	LTR	ERVL
LTR84a	LTR	ERVL
LTR84b	LTR	ERVL
LTR85a	LTR	Gypsy?
LTR85b	LTR	Gypsy?
LTR85c	LTR	Gypsy?
LTR86A1	LTR	ERVL
LTR86A2	LTR	ERVL
LTR86B1	LTR	ERVL
LTR86B2	LTR	ERVL
LTR86C	LTR	ERVL
LTR87	LTR	ERVL?
LTR88a	LTR	Gypsy?
LTR88b	LTR	Gypsy?
LTR88c	LTR	Gypsy?
LTR89	LTR	ERVL?
LTR8A	LTR	ERV1
LTR9	LTR	ERV1
LTR90A	LTR	LTR
LTR90B	LTR	LTR
LTR9B	LTR	ERV1
Looper	DNA	PiggyBac
MADE1	DNA	TcMar-Mariner
MADE2	DNA	TcMar-Mariner
MARNA	DNA	TcMar-Mariner
MER101	LTR	ERV1
MER101-int	LTR	ERV1
MER101B	LTR	ERV1
MER102a	DNA	hAT-Charlie
MER102b	DNA	hAT-Charlie
MER102c	DNA	hAT-Charlie
MER103C	DNA	hAT-Charlie
MER104	DNA	TcMar-Tc2
MER105	DNA	DNA
MER106A	DNA	hAT-Charlie
MER106B	DNA	hAT-Charlie
MER107	DNA	DNA
MER110	LTR	ERV1
MER110-int	LTR	ERV1
MER110A	LTR	ERV1
MER112	DNA	hAT-Charlie
MER113	DNA	hAT-Charlie
MER113A	DNA	hAT-Charlie
MER113B	DNA	hAT-Charlie
MER115	DNA	hAT-Tip100
MER117	DNA	hAT-Charlie
MER119	DNA	hAT-Charlie
MER11A	LTR	ERVK
MER11B	LTR	ERVK
MER11C	LTR	ERVK
MER11D	LTR	ERVK
MER121	DNA	TcMar?
MER123	DNA	DNA
MER124	DNA?	DNA?
MER125	DNA	DNA
MER126	DNA	DNA
MER127	DNA	TcMar-Tigger
MER129	LTR?	LTR?
MER130	Unknown?	Unknown?
MER131	SINE?	SINE?
MER132	DNA	TcMar
MER133A	DNA?	DNA?
MER133B	DNA?	DNA?
MER134	DNA?	DNA?
MER135	DNA	DNA
MER136	DNA	DNA
MER1A	DNA	hAT-Charlie
MER1B	DNA	hAT-Charlie
MER2	DNA	TcMar-Tigger
MER20	DNA	hAT-Charlie
MER20B	DNA	hAT-Charlie
MER21-int	LTR	ERVL
MER21A	LTR	ERVL
MER21B	LTR	ERVL
MER21C	LTR	ERVL
MER2B	DNA	TcMar-Tigger
MER3	DNA	hAT-Charlie
MER30	DNA	hAT-Charlie
MER30B	DNA	hAT-Charlie
MER31-int	LTR	ERV1
MER31A	LTR	ERV1
MER31B	LTR	ERV1
MER33	DNA	hAT-Charlie
MER34	LTR	ERV1
MER34-int	LTR	ERV1
MER34A	LTR	ERV1
MER34A1	LTR	ERV1
MER34B	LTR	ERV1
MER34B-int	LTR	ERV1
MER34C	LTR	ERV1
MER34C2	LTR	ERV1
MER34C_	LTR	ERV1
MER34D	LTR	ERV1
MER39	LTR	ERV1
MER39B	LTR	ERV1
MER4-int	LTR	ERV1
MER41-int	LTR	ERV1
MER41A	LTR	ERV1
MER41B	LTR	ERV1
MER41C	LTR	ERV1
MER41D	LTR	ERV1
MER41E	LTR	ERV1
MER41G	LTR	ERV1
MER44A	DNA	TcMar-Tigger
MER44B	DNA	TcMar-Tigger
MER44C	DNA	TcMar-Tigger
MER44D	DNA	TcMar-Tigger
MER45A	DNA	hAT-Tip100
MER45B	DNA	hAT-Tip100
MER45C	DNA	hAT-Tip100
MER45R	DNA	hAT-Tip100
MER46C	DNA	TcMar-Tigger
MER47A	DNA	TcMar-Tigger
MER47B	DNA	TcMar-Tigger
MER47C	DNA	TcMar-Tigger
MER48	LTR	ERV1
MER49	LTR	ERV1
MER4A	LTR	ERV1
MER4A1	LTR	ERV1
MER4A1_	LTR	ERV1
MER4B	LTR	ERV1
MER4B-int	LTR	ERV1
MER4C	LTR	ERV1
MER4D	LTR	ERV1
MER4D0	LTR	ERV1
MER4D1	LTR	ERV1
MER4E	LTR	ERV1
MER4E1	LTR	ERV1
MER50	LTR	ERV1
MER50-int	LTR	ERV1
MER50B	LTR	ERV1
MER50C	LTR	ERV1
MER51-int	LTR	ERV1
MER51A	LTR	ERV1
MER51B	LTR	ERV1
MER51C	LTR	ERV1
MER51D	LTR	ERV1
MER51E	LTR	ERV1
MER52-int	LTR	ERV1
MER52A	LTR	ERV1
MER52C	LTR	ERV1
MER52D	LTR	ERV1
MER53	DNA	hAT
MER54A	LTR	ERVL
MER54B	LTR	ERVL
MER57-int	LTR	ERV1
MER57A-int	LTR	ERV1
MER57A1	LTR	ERV1
MER57B1	LTR	ERV1
MER57B2	LTR	ERV1
MER57C1	LTR	ERV1
MER57C2	LTR	ERV1
MER57D	LTR	ERV1
MER57E1	LTR	ERV1
MER57E2	LTR	ERV1
MER57E3	LTR	ERV1
MER57F	LTR	ERV1
MER58A	DNA	hAT-Charlie
MER58B	DNA	hAT-Charlie
MER58C	DNA	hAT-Charlie
MER58D	DNA	hAT-Charlie
MER5A	DNA	hAT-Charlie
MER5A1	DNA	hAT-Charlie
MER5B	DNA	hAT-Charlie
MER5C	DNA	hAT-Charlie
MER5C1	DNA	hAT-Charlie
MER6	DNA	TcMar-Tigger
MER61-int	LTR	ERV1
MER61A	LTR	ERV1
MER61B	LTR	ERV1
MER61C	LTR	ERV1
MER61D	LTR	ERV1
MER61E	LTR	ERV1
MER61F	LTR	ERV1
MER63A	DNA	hAT-Blackjack
MER63B	DNA	hAT-Blackjack
MER63C	DNA	hAT-Blackjack
MER63D	DNA	hAT-Blackjack
MER65-int	LTR	ERV1
MER65A	LTR	ERV1
MER65B	LTR	ERV1
MER65C	LTR	ERV1
MER65D	LTR	ERV1
MER66-int	LTR	ERV1
MER66A	LTR	ERV1
MER66B	LTR	ERV1
MER66C	LTR	ERV1
MER66D	LTR	ERV1
MER67A	LTR	ERV1
MER67B	LTR	ERV1
MER67C	LTR	ERV1
MER67D	LTR	ERV1
MER68	LTR	ERVL
MER68-int	LTR	ERVL
MER68B	LTR	ERVL
MER6A	DNA	TcMar-Tigger
MER6B	DNA	TcMar-Tigger
MER6C	DNA	TcMar-Tigger
MER70-int	LTR	ERVL
MER70A	LTR	ERVL
MER70B	LTR	ERVL
MER70C	LTR	ERVL
MER72	LTR	ERV1
MER72B	LTR	ERV1
MER73	LTR	ERVL
MER74A	LTR	ERVL
MER74B	LTR	ERVL
MER74C	LTR	ERVL
MER75	DNA	PiggyBac
MER75A	DNA	PiggyBac
MER75B	DNA	PiggyBac
MER76	LTR	ERVL
MER76-int	LTR	ERVL
MER77	LTR	ERVL
MER77B	LTR	ERVL
MER8	DNA	TcMar-Tigger
MER81	DNA	hAT-Blackjack
MER82	DNA	TcMar-Tigger
MER83	LTR	ERV1
MER83A-int	LTR	ERV1
MER83B	LTR	ERV1
MER83B-int	LTR	ERV1
MER83C	LTR	ERV1
MER84	LTR	ERV1
MER84-int	LTR	ERV1
MER85	DNA	PiggyBac
MER87	LTR	ERV1
MER87B	LTR	ERV1
MER88	LTR	ERVL
MER89	LTR	ERV1
MER89-int	LTR	ERV1
MER90	LTR	ERV1
MER90a	LTR	ERV1
MER91A	DNA	hAT-Tip100
MER91B	DNA	hAT-Tip100
MER91C	DNA	hAT-Tip100
MER92A	LTR	ERV1
MER92B	LTR	ERV1
MER92C	LTR	ERV1
MER94	DNA	hAT-Blackjack
MER94B	DNA	hAT-Blackjack
MER95	LTR	ERV
MER96	DNA	hAT
MER96B	DNA	hAT
MER97a	DNA	hAT-Tip100
MER97b	DNA	hAT-Tip100
MER97c	DNA	hAT-Tip100
MER97d	DNA	hAT-Tip100
MER99	DNA	hAT?
MER9B	LTR	ERVK
MER9a1	LTR	ERVK
MER9a2	LTR	ERVK
MER9a3	LTR	ERVK
MERX	DNA	TcMar-Tigger
MIR	SINE	MIR
MIR3	SINE	MIR
MIRb	SINE	MIR
MIRc	SINE	MIR
MLT-int	LTR	ERVL-MaLR
MLT1-int	LTR	ERVL-MaLR
MLT1A	LTR	ERVL-MaLR
MLT1A-int	LTR	ERVL-MaLR
MLT1A0	LTR	ERVL-MaLR
MLT1A0-int	LTR	ERVL-MaLR
MLT1A1	LTR	ERVL-MaLR
MLT1A1-int	LTR	ERVL-MaLR
MLT1B	LTR	ERVL-MaLR
MLT1B-int	LTR	ERVL-MaLR
MLT1C	LTR	ERVL-MaLR
MLT1C-int	LTR	ERVL-MaLR
MLT1D	LTR	ERVL-MaLR
MLT1D-int	LTR	ERVL-MaLR
MLT1E	LTR	ERVL-MaLR
MLT1E-int	LTR	ERVL-MaLR
MLT1E1	LTR	ERVL-MaLR
MLT1E1-int	LTR	ERVL-MaLR
MLT1E1A	LTR	ERVL-MaLR
MLT1E1A-int	LTR	ERVL-MaLR
MLT1E2	LTR	ERVL-MaLR
MLT1E2-int	LTR	ERVL-MaLR
MLT1E3	LTR	ERVL-MaLR
MLT1E3-int	LTR	ERVL-MaLR
MLT1F	LTR	ERVL-MaLR
MLT1F-int	LTR	ERVL-MaLR
MLT1F1	LTR	ERVL-MaLR
MLT1F1-int	LTR	ERVL-MaLR
MLT1F2	LTR	ERVL-MaLR
MLT1F2-int	LTR	ERVL-MaLR
MLT1G	LTR	ERVL-MaLR
MLT1G-int	LTR	ERVL-MaLR
MLT1G1	LTR	ERVL-MaLR
MLT1G1-int	LTR	ERVL-MaLR
MLT1G3	LTR	ERVL-MaLR
MLT1G3-int	LTR	ERVL-MaLR
MLT1H	LTR	ERVL-MaLR
MLT1H-int	LTR	ERVL-MaLR
MLT1H1	LTR	ERVL-MaLR
MLT1H1-int	LTR	ERVL-MaLR
MLT1H2	LTR	ERVL-MaLR
MLT1H2-int	LTR	ERVL-MaLR
MLT1I	LTR	ERVL-MaLR
MLT1I-int	LTR	ERVL-MaLR
MLT1J	LTR	ERVL-MaLR
MLT1J-int	LTR	ERVL-MaLR
MLT1J1	LTR	ERVL-MaLR
MLT1J1-int	LTR	ERVL-MaLR
MLT1J2	LTR	ERVL-MaLR
MLT1J2-int	LTR	ERVL-MaLR
MLT1K	LTR	ERVL-MaLR
MLT1K-int	LTR	ERVL-MaLR
MLT1L	LTR	ERVL-MaLR
MLT1L-int	LTR	ERVL-MaLR
MLT1M	LTR	ERVL-MaLR
MLT1M-int	LTR	ERVL-MaLR
MLT1N2	LTR	ERVL-MaLR
MLT1N2-int	LTR	ERVL-MaLR
MLT2A1	LTR	ERVL
MLT2A2	LTR	ERVL
MLT2B1	LTR	ERVL
MLT2B2	LTR	ERVL
MLT2B3	LTR	ERVL
MLT2B4	LTR	ERVL
MLT2B5	LTR	ERVL
MLT2C1	LTR	ERVL
MLT2C2	LTR	ERVL
MLT2D	LTR	ERVL
MLT2E	LTR	ERVL
MLT2F	LTR	ERVL
MSR1	Satellite	Satellite
MST-int	LTR	ERVL-MaLR
MSTA	LTR	ERVL-MaLR
MSTA-int	LTR	ERVL-MaLR
MSTB	LTR	ERVL-MaLR
MSTB-int	LTR	ERVL-MaLR
MSTB1	LTR	ERVL-MaLR
MSTB1-int	LTR	ERVL-MaLR
MSTB2	LTR	ERVL-MaLR
MSTB2-int	LTR	ERVL-MaLR
MSTC	LTR	ERVL-MaLR
MSTC-int	LTR	ERVL-MaLR
MSTD	LTR	ERVL-MaLR
MSTD-int	LTR	ERVL-MaLR
MamGyp-int	LTR	Gypsy
MamGypLTR1a	LTR	Gypsy
MamGypLTR1b	LTR	Gypsy
MamGypLTR1c	LTR	Gypsy
MamGypLTR1d	LTR	Gypsy
MamGypLTR2b	LTR	Gypsy
MamGypLTR2c	LTR	Gypsy
MamGypLTR3	LTR	Gypsy
MamRep1161	DNA	TcMar
MamRep137	DNA	TcMar?
MamRep1527	LTR	LTR
MamRep1879	DNA	hAT?
MamRep1894	DNA	hAT
MamRep38	DNA	hAT
MamRep4096	DNA	hAT?
MamRep434	DNA	TcMar-Tigger
MamRep488	DNA	hAT
MamRep564	Unknown	Unknown
MamRep605	Unknown	Unknown
MamSINE1	SINE	tRNA
Mam_R4	LINE	Dong-R4
Merlin1_HS	DNA	Merlin
ORSL	DNA	hAT-Tip100
ORSL-2a	DNA	hAT-Tip100
ORSL-2b	DNA	hAT-Tip100
PABL_A	LTR	ERV1
PABL_A-int	LTR	ERV1
PABL_B	LTR	ERV1
PABL_B-int	LTR	ERV1
PRIMA4-int	LTR	ERV1
PRIMA41-int	LTR	ERV1
PRIMA4_LTR	LTR	ERV1
PRIMAX-int	LTR	ERV1
Plat_L3	LINE	CR1
PrimLTR79	LTR	ERV1
REP522	Satellite	telo
Ricksha	DNA	MuDR
Ricksha_0	DNA	MuDR
Ricksha_a	DNA	MuDR
Ricksha_b	DNA	MuDR
Ricksha_c	DNA	MuDR
SAR	Satellite	Satellite
SATR1	Satellite	Satellite
SATR2	Satellite	Satellite
SST1	Satellite	centr
SSU-rRNA_Hsa	rRNA	rRNA
SUBTEL_sa	Satellite	Satellite
SVA_A	Other	Other
SVA_B	Other	Other
SVA_C	Other	Other
SVA_D	Other	Other
SVA_E	Other	Other
SVA_F	Other	Other
T-rich	Low_complexity	Low_complexity
TAR1	Satellite	telo
THE1-int	LTR	ERVL-MaLR
THE1A	LTR	ERVL-MaLR
THE1A-int	LTR	ERVL-MaLR
THE1B	LTR	ERVL-MaLR
THE1B-int	LTR	ERVL-MaLR
THE1C	LTR	ERVL-MaLR
THE1C-int	LTR	ERVL-MaLR
THE1D	LTR	ERVL-MaLR
THE1D-int	LTR	ERVL-MaLR
Tigger1	DNA	TcMar-Tigger
Tigger10	DNA	TcMar-Tigger
Tigger11a	DNA	TcMar-Tigger
Tigger12	DNA	TcMar-Tigger
Tigger12A	DNA	TcMar-Tigger
Tigger12c	DNA	TcMar-Tigger
Tigger13a	DNA	TcMar-Tigger
Tigger14a	DNA	TcMar-Tigger
Tigger15a	DNA	TcMar-Tigger
Tigger16a	DNA	TcMar-Tigger
Tigger16b	DNA	TcMar-Tigger
Tigger1a_Art	DNA	TcMar-Tigger
Tigger1a_Mars	DNA	TcMar-Tigger
Tigger2	DNA	TcMar-Tigger
Tigger2a	DNA	TcMar-Tigger
Tigger2a_Car	DNA	TcMar-Tigger
Tigger2b	DNA	TcMar-Tigger
Tigger2b_Pri	DNA	TcMar-Tigger
Tigger3	DNA	TcMar-Tigger
Tigger3a	DNA	TcMar-Tigger
Tigger3b	DNA	TcMar-Tigger
Tigger3c	DNA	TcMar-Tigger
Tigger3d	DNA	TcMar-Tigger
Tigger4	DNA	TcMar-Tigger
Tigger4a	DNA	TcMar-Tigger
Tigger4b	DNA	TcMar-Tigger
Tigger5	DNA	TcMar-Tigger
Tigger6a	DNA	TcMar-Tigger
Tigger6b	DNA	TcMar-Tigger
Tigger7	DNA	TcMar-Tigger
Tigger8	DNA	TcMar-Tigger
Tigger9a	DNA	TcMar-Tigger
Tigger9b	DNA	TcMar-Tigger
U1	snRNA	snRNA
U13	snRNA	snRNA
U13_	snRNA	snRNA
U14	snRNA	snRNA
U17	snRNA	snRNA
U2	snRNA	snRNA
U3	snRNA	snRNA
U4	snRNA	snRNA
U5	snRNA	snRNA
U6	snRNA	snRNA
U7	snRNA	snRNA
U8	snRNA	snRNA
UCON1	Unknown	Unknown
UCON10	Unknown	Unknown
UCON11	Unknown	Unknown
UCON12	Unknown	Unknown
UCON12A	Unknown	Unknown
UCON13	LINE?	Penelope?
UCON14	DNA?	DNA?
UCON15	Unknown	Unknown
UCON16	Unknown	Unknown
UCON17	Unknown	Unknown
UCON18	Unknown	Unknown
UCON19	Unknown	Unknown
UCON2	Unknown	Unknown
UCON20	Unknown	Unknown
UCON21	DNA?	DNA?
UCON22	Unknown	Unknown
UCON23	DNA?	DNA?
UCON24	Unknown	Unknown
UCON25	Unknown	Unknown
UCON26	Unknown	Unknown
UCON27	Unknown	Unknown
UCON28a	Unknown	Unknown
UCON28b	Unknown	Unknown
UCON28c	Unknown	Unknown
UCON29	DNA	PiggyBac?
UCON31	Unknown	Unknown
UCON4	Unknown	Unknown
UCON5	Unknown	Unknown
UCON6	Unknown	Unknown
UCON7	DNA?	DNA?
UCON8	Unknown	Unknown
UCON9	Unknown	Unknown
X1_LINE	LINE	CR1
X2_LINE	LINE	CR1
X3_LINE	LINE	RTE-BovB
X5A_LINE	LINE	CR1
X5B_LINE	LINE	CR1
X6A_LINE	LINE	CR1
X6B_LINE	LINE	CR1
X7A_LINE	LINE	CR1
X7B_LINE	LINE	CR1
X7C_LINE	LINE	CR1
X7D_LINE	LINE	CR1
X8_LINE	LINE	CR1
X9_LINE	LINE	L1?
Zaphod	DNA	hAT-Tip100
Zaphod2	DNA	hAT-Tip100
Zaphod3	DNA	hAT-Tip100
polypurine	Low_complexity	Low_complexity
polypyrimidine	Low_complexity	Low_complexity
tRNA-Ala-GCA	tRNA	tRNA
tRNA-Ala-GCG	tRNA	tRNA
tRNA-Ala-GCY	tRNA	tRNA
tRNA-Ala-GCY_	tRNA	tRNA
tRNA-Arg-AGA	tRNA	tRNA
tRNA-Arg-AGG	tRNA	tRNA
tRNA-Arg-CGA	tRNA	tRNA
tRNA-Arg-CGA_	tRNA	tRNA
tRNA-Arg-CGG	tRNA	tRNA
tRNA-Arg-CGY_	tRNA	tRNA
tRNA-Asn-AAC	tRNA	tRNA
tRNA-Asn-AAT	tRNA	tRNA
tRNA-Asp-GAY	tRNA	tRNA
tRNA-Cys-TGY	tRNA	tRNA
tRNA-Gln-CAA	tRNA	tRNA
tRNA-Gln-CAA_	tRNA	tRNA
tRNA-Gln-CAG	tRNA	tRNA
tRNA-Glu-GAA	tRNA	tRNA
tRNA-Glu-GAG	tRNA	tRNA
tRNA-Glu-GAG_	tRNA	tRNA
tRNA-Gly-GGA	tRNA	tRNA
tRNA-Gly-GGG	tRNA	tRNA
tRNA-Gly-GGY	tRNA	tRNA
tRNA-His-CAY	tRNA	tRNA
tRNA-His-CAY_	tRNA	tRNA
tRNA-Ile-ATA	tRNA	tRNA
tRNA-Ile-ATC	tRNA	tRNA
tRNA-Ile-ATT	tRNA	tRNA
tRNA-Leu-CTA	tRNA	tRNA
tRNA-Leu-CTA_	tRNA	tRNA
tRNA-Leu-CTG	tRNA	tRNA
tRNA-Leu-CTY	tRNA	tRNA
tRNA-Leu-TTA	tRNA	tRNA
tRNA-Leu-TTA(m)	tRNA	tRNA
tRNA-Leu-TTG	tRNA	tRNA
tRNA-Lys-AAA	tRNA	tRNA
tRNA-Lys-AAG	tRNA	tRNA
tRNA-Met	tRNA	tRNA
tRNA-Met-i	tRNA	tRNA
tRNA-Met_	tRNA	tRNA
tRNA-Phe-TTY	tRNA	tRNA
tRNA-Pro-CCA	tRNA	tRNA
tRNA-Pro-CCG	tRNA	tRNA
tRNA-Pro-CCY	tRNA	tRNA
tRNA-SeC(e)-TGA	tRNA	tRNA
tRNA-Ser-AGY	tRNA	tRNA
tRNA-Ser-TCA	tRNA	tRNA
tRNA-Ser-TCA(m)	tRNA	tRNA
tRNA-Ser-TCA_	tRNA	tRNA
tRNA-Ser-TCG	tRNA	tRNA
tRNA-Ser-TCY	tRNA	tRNA
tRNA-Thr-ACA	tRNA	tRNA
tRNA-Thr-ACG	tRNA	tRNA
tRNA-Thr-ACG_	tRNA	tRNA
tRNA-Thr-ACY	tRNA	tRNA
tRNA-Thr-ACY_	tRNA	tRNA
tRNA-Trp-TGG	tRNA	tRNA
tRNA-Tyr-TAC	tRNA	tRNA
tRNA-Tyr-TAT	tRNA	tRNA
tRNA-Val-GTA	tRNA	tRNA
tRNA-Val-GTG	tRNA	tRNA
tRNA-Val-GTY	tRNA	tRNA
