# Supplementary material for: Unique molecular events during reprogramming of human somatic cells to induced pluripotent stem cells (iPSCs) at naïve state
Source: eLife. 2018 Jan 30;7:e29518. doi: 10.7554/eLife.29518 (PMC5807049; doi:10.7554/eLife.29518)
Supplement: Source data 1. — The Source Data files include the source R code for Figures 2–6. The R scripts use the data in the ‘Expression Data’ folder with the relative path. The ‘Expression Data’ folder contains the non-redundant related gene expression, methylation and histone modification tables for the main figures and figure supplements. [file elife-29518-data1.zip › Source Data/Expression data/hiFT.imprints.methyratio.txt]

TRAPPC9	11	0.150545
H19	58	0.481345
DIRAS3-Ex2	5	0.676400
NHP2L1	3	0.666667
L3MBTL	27	0.472074
SNURF	15	0.050000
DIRAS3	6	0.833333
ZNF331	54	0.692167
MCTS2	11	0.748909
GRB10	21	0.898810
PLAGL1	45	0.197200
GNAS-XL	77	0.563701
RB1	80	0.897875
MEST	56	0.558679
CXORF56	15	0.302800
BLCAP	41	0.937293
PEG3	65	0.692308
NESP-AS	39	0.118949
FAM50B	33	0.547515
KvDMR1	21	0.629952
