# Supplementary material for: Unique molecular events during reprogramming of human somatic cells to induced pluripotent stem cells (iPSCs) at naïve state
Source: eLife. 2018 Jan 30;7:e29518. doi: 10.7554/eLife.29518 (PMC5807049; doi:10.7554/eLife.29518)
Supplement: Source data 1. — The Source Data files include the source R code for Figures 2–6. The R scripts use the data in the ‘Expression Data’ folder with the relative path. The ‘Expression Data’ folder contains the non-redundant related gene expression, methylation and histone modification tables for the main figures and figure supplements. [file elife-29518-data1.zip › Source Data/Expression data/hm.average.signal.on.promoter.2nd.K4.txt]

SGIP1	0.846448619815	1.096001619	0.177695979863	1.47098665999	0.158124767523	0.195833817452	0.273024520464	0.310771345679	0.641723347213	0.835442010016	0.913691095114	0.988493674083
AZIN2	0.569141958434	0.707075866267	0.266106007308	1.18388736321	0.212133832566	0.324140219413	0.685466315595	0.633521871382	0.60519051699	0.825855409697	1.12490086808	0.888490586229
CLIC4	0.44367970838	1.94742651162	0.137053061038	1.69958700277	0.278775957569	0.948210687928	1.48377595889	2.65881701134	0.778434035702	2.11258868136	1.32298829108	3.25248821036
AGBL4	0.0778772317357	0.100038646974	0.0755631278157	0.130097636208	0.154447445627	0.162069616556	0.365969040295	0.312788009999	0.354845652793	0.532096259486	0.600299654566	0.557710604537
NECAP2	0.387558727041	1.15808153468	0.0772565827668	0.923780862466	0.147017785177	0.297128047504	0.651936236378	1.17878613553	0.482585624671	1.1622125385	0.684164711215	1.31158156912
SLC45A1	0.259239519496	0.272327426068	0.103008777022	0.261257257417	0.140588188302	0.162069922552	0.231866809029	0.110734842025	0.393072422801	0.433713437691	0.534090207193	0.457707072591
DBT	0.509517730575	0.879402456187	0.135651581079	0.884663575366	0.136060264591	0.391669115387	0.443106688842	0.988080921661	0.624952224743	1.13495098642	0.750374080189	1.3461981148
TGFBR3	0.655868613888	1.32360276725	0.0864245975018	1.1708776633	0.355849194124	0.526727087401	1.18348307269	1.00375443348	0.835017503107	1.70065157096	1.50393099801	1.8385220601
RFWD2	0.815254094146	2.34754329765	0.145929100782	2.01624586441	0.28528023725	0.796753157109	1.09107263936	2.14805846304	1.09707140476	2.4810688873	1.67427403543	4.08809912109
C1orf21	0.714626037167	1.50057967491	0.145929100782	0.982545956582	0.277050255239	0.776585729755	0.973014863564	1.465062459	1.00858500223	2.27138190141	1.66226306398	3.82207772227
PRUNE	0.646446716703	0.75066791708	0.128994551271	0.761734203637	0.246706130985	0.390336998053	1.03171734112	1.04576929813	0.810716028038	1.15820853565	0.974195169194	1.28206720198
LIN9	0.617649198579	1.23380996045	0.111592841774	1.22291669804	0.216961802162	0.662428917743	0.900974252272	1.71459744756	0.933231525175	1.9227853942	1.82035529862	3.17229169308
PRDM16	0.281860961931	0.856377688691	0.244149487942	2.87515513775	0.464819117591	0.605925456434	1.09790892928	0.55632190817	1.03022063767	1.22118334842	1.13039549549	0.732754180897
C1orf159	0.43363198136	0.811802641943	0.103008777022	0.58543874383	0.217586765379	0.430946758464	0.905301564256	0.995638154361	0.531818129599	1.12407206466	0.640025049394	0.773101976702
CAMTA1	0.535181797799	1.54670483057	0.172557220012	1.73029681297	0.323879911125	0.91550292559	1.10016156838	2.06505019373	0.844493032154	2.39737191063	1.15979217755	3.48899508957
PRKCZ	0.0778398864772	0.0500193249509	0.060088453263	0.0390293645412	0.272122065876	0.649612418525	1.05145635622	1.57477633245	0.70585459861	1.59689300236	0.935670856055	1.7717744372
ICMT	0.520487245919	1.07327931285	0.129403316259	1.26194596647	0.400153761979	0.844252648965	1.60189316091	2.4369350872	0.663232709812	1.29939650635	1.29329199575	2.34803601228
LOC391003	0.00542062475905	0.016673108317	0.0171681295037	0.0260197339654	0.0559096904136	0.0607754709274	0.017426482426	0.014288399823	0.0	0.0115983002856	0.0	0.0
PRAMEF10	0.00271031237952	0.0111154055446	0.00858406475186	0.0	0.0183863601424	0.0202584378943	0.0	0.0071441999115	0.00264820486866	0.0134721753318	0.00882808483019	0.0
LOC645382	0.00271031237952	0.0111154055446	0.00858406475186	0.0	0.0183863601424	0.0202584378943	0.0	0.0071441999115	0.00264820486866	0.0135412128335	0.00882808483019	0.0
EPHB2	0.725061790686	1.51388791533	0.18750633958	1.4602783335	0.338038982656	0.498200030126	1.02102784636	0.725131730307	0.790774570247	1.44702498395	1.34625954921	1.55774317515
PINK1	0.548935457218	1.07675760274	0.110074571818	0.637478336915	0.274598280054	0.382848982729	1.2099011792	1.27392031415	0.731741556818	1.11803608929	1.16444640932	1.92698614897
USP48	0.664496586241	1.9245907886	0.0944247122705	1.5221408484	0.216961920045	0.759542978801	1.44489095619	2.77127709675	0.905669488281	2.18065283504	1.97121038494	3.7326713733
PINK1-AS	0.021073639119	0.0333462166339	0.0515043885112	0.0520394679308	0.053508062914	0.0337643776461	0.0164780123979	0.0250046996903	0.0164837241825	0.0115983002856	0.0044140424151	0.0115387646612
KHDRBS1	0.434480255608	2.20708842936	0.170221420079	2.28042362754	0.275899309054	0.871861771889	1.07840691836	2.12169281186	0.824875302436	2.50459223	1.59031859738	3.69687761166
EYA3	0.552124896366	1.17097389608	0.153695635557	1.07626946262	0.213484475031	0.540233469427	0.835237575775	1.54799796638	0.680760981038	1.41595688759	1.18039054101	1.84268200538
EPB41	0.617815030504	0.839213080347	0.0686725180149	0.715536553994	0.299589373354	0.56724519603	1.44684672736	1.9010015232	0.966323438125	1.84258991234	1.86920927783	2.19439464027
NUDC	0.510752695436	0.751461875185	0.0429203237593	0.547029249951	0.2936602134	0.395252031133	0.897062347425	1.1728322638	0.666673790572	1.09913883959	0.919756116152	1.4914146732
PUM1	0.535236295952	1.75196173952	0.0343362590075	1.58214518799	0.192546453107	0.613871995866	1.00806634725	1.89004233556	0.790053914556	1.90229002561	1.16771881094	2.54935147578
STMN1	0.594676748905	1.04651160177	0.165141055226	1.04255018497	0.220188881688	0.688935332254	1.16216395376	1.70091692012	0.849663264416	1.89572141202	1.60202922119	2.7609490931
THRAP3	0.917319527283	1.46693100268	0.184586589664	1.33354338683	0.258463073347	0.638862956278	1.25645226939	1.66993410585	0.92490859863	1.79680580021	1.33911324341	2.84308163526
SFPQ	0.436323752502	2.67000366486	0.117665921599	2.77523669343	0.233822761413	1.00356654648	0.847448141681	2.74204403483	0.759987703895	2.5368538574	0.916813897712	4.13433303703
CSMD2	0.372219376912	0.41126998955	0.0858406475186	0.475520178765	0.240526880514	0.248755130515	0.883962079111	0.476278025204	1.25786728921	1.70913385829	2.29195867564	2.2424077482
MACF1	0.0664832458962	0.0525524272472	0.0630082031786	0.0390296009481	0.0502309553027	0.0538849784806	0.0495937402193	0.0381509995293	0.230061162161	0.220199818863	0.255169600969	0.198933238879
TRABD2B	0.254758850403	0.24453891518	0.188849424541	0.897672983199	0.316724940751	0.569542122684	1.01885451184	1.35282194167	0.964684447344	1.59708028865	1.31686340008	1.89843987826
PTPRF	0.626424956191	1.25944344439	0.114804566681	0.689516791761	0.250032677826	0.606154787026	0.9746543216	1.52347936753	0.831864933757	1.58610302052	1.33554007226	2.19300767354
GPBP1L1	0.817023533192	2.29071862229	0.134542076111	2.35095909333	0.276399708137	1.0009021739	1.41068868108	3.47509737907	1.15095243672	3.01339296341	1.65673830827	5.05032387958
RNF220	0.330404692793	0.556488597624	0.266106008202	0.481361092836	0.300089858226	0.387718439281	1.04005549764	0.905825681906	0.903831797214	1.48751282909	1.76024127113	1.56232252729
TCEANC2	0.796522256171	1.64715935084	0.128760971278	1.4440821631	0.293485197373	0.492962816507	1.30318132484	2.06913265211	0.995939137634	2.12591324943	1.27122188941	2.79606309719
SCP2	0.519086596118	0.733616730496	0.0996218671203	0.650487490103	0.242052680869	0.36162532042	0.906368413359	0.725132198175	0.640841130782	0.888761208505	1.3021196989	1.038495774
DAB1	0.271020504046	0.158375620134	0.060088453263	0.0520394679308	0.190695438165	0.175575678013	0.493767952269	0.296506999353	0.691155104974	0.86293015635	1.14189589705	1.0808042528
RAB3B	0.261783462331	0.750554495908	0.0686725180149	0.377283128247	0.227793815538	0.35211589586	0.474799737362	1.05376348677	0.431424849316	1.19047944538	0.724701510124	1.37584307994
USP24	0.830150791595	1.99287113587	0.163097230285	2.16758401836	0.349771800067	0.714844647609	1.14841179276	2.04643662021	1.41129500759	2.38257723968	1.80942547618	3.01893759713
FAF1	0.503046453459	1.34496400546	0.128760971278	1.24893618011	0.231396253452	0.699271278381	1.14487516955	1.99185879462	0.723382515527	1.63656187791	1.02989535236	2.09371083041
FGGY	0.517979602618	0.611347279564	0.098629152149	0.377283030882	0.170607370146	0.220181545787	0.618662657438	0.825150594555	0.664061193604	0.835116827458	0.943267929999	1.02311053108
NFIA	0.859889202595	1.42534275135	0.189433374524	2.23449150605	0.391222369287	0.836489154376	1.38095173337	1.73304138879	1.35604528721	2.32271891605	2.11155639726	2.4154379192
USP1	0.732380477736	1.77744400178	0.124848506391	1.50727255869	0.215911846239	0.776356045008	1.26176788233	2.67675062711	0.997272275489	2.56295088203	1.6622032499	4.24333732166
CACHD1	0.322864556188	0.351156061716	0.0814610226452	0.234175844178	0.158124613307	0.141994954817	0.27302442749	0.182176799191	0.706629081791	0.498484177203	0.638404050518	0.445043035155
LEPR	0.680075829372	1.37823461266	0.154513165534	1.45709211819	0.212984538201	0.465951301552	0.61933428164	1.40382710044	0.837989629498	1.89745710239	1.19402318249	2.3162718007
ITGB3BP	0.639515385581	1.18934834044	0.103008777022	0.89767320469	0.161801835246	0.506652637839	0.58912354004	1.12768336158	0.732318162983	1.44308011391	1.16030315148	1.89315491545
NEGR1	1.0908093957	1.65744299655	0.168761545122	1.16211533886	0.258087595709	0.330892463036	0.81245568811	0.855622586312	0.983113029055	1.70149979099	1.37928886167	1.76711706596
LRRC7	0.0162615018263	0.0277885138616	0.0343362590075	0.0260197339654	0.0083049800843	0.0463053054065	0.00580870497599	0.0107162998673	0.0188612866197	0.0115983002856	0.00882808483019	0.00384625488706
ST6GALNAC3	0.376957690001	0.350135260977	0.0858406475186	0.351263373524	0.172833824392	0.298046841927	0.701550064567	0.846583225025	0.55891173709	0.809482620019	0.865137364734	1.16196910455
PIGK	0.544473849101	0.905905508302	0.13734503603	0.949358058393	0.136760740332	0.371410277262	0.444391827205	0.756430484366	0.699171835754	1.27356539753	0.701820755417	1.72807854273
DDAH1	0.937304922527	2.3925342182	0.302778066248	1.61365145297	0.287531379797	0.393552579924	0.755787731975	1.04844188744	1.69718208046	2.09427279333	2.82214466682	2.13450240975
CLCA4	0.0298128464557	0.0222308110893	0.0409348938167	0.0390295238048	0.0516564754583	0.0270115001202	0.00580870497599	0.0143612998221	0.0317773590423	0.0209183630152	0.0264842544906	0.0115387646612
LRRC8C	0.729006909076	1.65063764839	0.127826651305	1.09910285002	0.283854595426	0.518045553431	1.00496439733	0.943028808136	1.06823057923	1.84738272305	1.82296728906	2.17144748758
PKN2-AS1	0.854302207433	1.65479646876	0.110892101794	1.31442773522	0.190220065456	0.487220866859	0.847724795645	1.93839993006	0.838170082334	2.15999004075	1.04812205121	2.79030593751
GCLM	0.663021807713	1.42541836488	0.13734503603	1.09981057237	0.224316504657	0.55373947797	0.699989678944	1.41291520956	0.728354690826	1.68612353105	1.1176040083	2.26930557768
FAM69A	0.612339491291	1.52836818906	0.120176906526	1.27495589194	0.253185497936	0.539268603288	1.14734476123	1.46321582271	0.79661067407	1.83113856484	1.59641417232	2.49830281222
LOC729970	0.546685697539	1.69997643679	0.120176906526	1.38487503915	0.20115193028	0.594256408632	0.859401824713	1.80581956828	0.941553825226	1.856565783	1.50546314228	2.9892401975
NTNG1	0.817613167277	0.978155643627	0.263069467396	0.881566037372	0.269595141698	0.466548573062	1.0910127725	1.06506239788	1.07017626063	1.82268579517	1.41339975763	2.06163242347
PHTF1	0.856238759613	1.40054103428	0.0944247122705	1.45709235448	0.189744845521	0.535409724243	1.05416349933	1.67992224236	0.942382322727	1.86161538139	1.49873630988	2.35007705081
KCNA2	0.010841212023	0.0259359462708	0.0	0.0260197339654	0.0514822752997	0.060775937669	0.017426114928	0.014288399823	0.021184864372	0.0189064129656	0.0176561696604	0.00334911990166
RAP1A	0.549322334994	1.32606025399	0.0944247122705	1.03936456385	0.213209312376	0.452123514071	0.832886309899	1.60828643315	0.653847544232	1.30211823091	0.882012858758	1.62697658273
GNAI3	1.0025892811	1.68734872553	0.154513165534	1.60019984651	0.256412448291	0.54873184453	0.852842109779	1.5879230186	1.11413072097	1.82032902286	1.33860226065	2.26135107893
RHOC	0.79908528921	1.92031854063	0.130454426229	1.38009545243	0.269795653574	0.544276001908	0.918717756389	1.45252325546	0.829792951774	1.53467764389	1.24963282366	1.90474627597
NOTCH2	1.32006940912	3.13987593064	0.334778525323	2.60195018889	0.500316448443	0.903283622392	1.93441107417	1.70745355759	1.46685075311	2.43440700251	2.44488620461	3.38472677565
WDR3	0.896356959466	2.01098092952	0.143476510853	1.80835544683	0.262515663538	0.723619167209	0.868649255885	1.78793455472	0.831504535781	2.10604894209	0.923269712579	2.28170738996
PDZK1	0.113109510506	0.0444616221786	0.120702461511	0.0130098669827	0.0641144378223	0.0499803454131	0.0668027998041	0.0171800997872	0.219990670739	0.157471613116	0.044140424151	0.0423088040315
NBPF20	0.0250190565642	0.016673108317	0.0165841795206	0.0130098669827	0.0167350351699	0.0135056252629	0.014284672441	0.0024056999702	0.00965599952638	0.014497875357	0.011230284784	0.0
OTUD7B	0.695507381896	1.54054221173	0.162162910312	1.44408260643	0.22369118017	0.546986007892	0.893940586109	1.73702656043	0.912623300163	1.96054089488	0.985275502911	2.08028826395
NBPF8	0.0309001039173	0.0222308110893	0.0653440031111	0.0215946091413	0.0926331976056	0.0607760225311	0.0232355099265	0.0250046996903	0.0238331567366	0.031895838066	0.0176561696604	0.0115387646612
NBPF25P	0.0176627767608	0.0222308110893	0.0373144039214	0.0130098669827	0.0220635526814	0.00950908514857	0.00871305746399	0.0071441999115	0.00924169454165	0.0159478977742	0.0	0.0
NBPF9	0.0243928114157	0.031266804032	0.0686725180149	0.0780591098219	0.0479049753211	0.0270112505257	0.0300716900229	0.0178604997788	0.0105928194746	0.0246466629729	0.00576527988911	0.0115387646612
NBPF10	0.16192915976	0.161173378341	0.206017554045	0.18213753216	0.142164527819	0.158349109165	0.0464711701982	0.0418202993311	0.100790715966	0.0594438654725	0.0794519443549	0.0384625492468
TPM3	0.130218651263	0.0277885138616	0.0858406475186	0.0650493349135	0.0655401105583	0.0607758253515	0.0174263448976	0.00357209995575	0.0809382257573	0.0219838928739	0.0465726516042	0.00769250977412
GBAP1	0.540215094768	0.563709828056	0.0944247122705	0.611458429217	0.180188767519	0.384916198447	0.737115845136	1.08360342473	0.686903723681	0.898950094578	1.14841207378	1.62438596096
SMG5	0.704651920058	1.50613738231	0.13734503603	1.13184877592	0.269194965709	0.693529260799	1.03088724193	1.91915400185	0.869514634579	1.57583583641	1.46543681287	2.87317115294
PBX1	0.865125299118	1.20704224216	0.243039983541	3.32297355542	0.304142357707	0.765376967624	0.750907370029	1.79420412375	1.03521033881	1.87430888817	1.44979225276	2.95768522916
FCGR2A	0.0352699188422	0.0368245068043	0.0171681295037	0.037348053515	0.0441274428181	0.0202586500496	0.0551846322045	0.0357209995575	0.0439013506714	0.030446020565	0.0264842544906	0.0209843293838
LOC440700	0.550779045004	1.00957367083	0.146980210751	0.808462836578	0.119300265629	0.391761296816	0.534431722553	0.84704467107	0.514092577398	1.10826195113	0.849403384952	1.93025665879
MROH9	0.0135515618976	0.0333462166339	0.0515043885112	0.0	0.0495559628382	0.0405168857723	0.00580870497599	0.0143126998227	0.0179427316375	0.014497875357	0.0262440344952	0.0
DNM3	0.422791087998	0.413651862554	0.177287214875	0.403302446797	0.220839612614	0.445692316003	0.990441736992	0.771568935903	1.04864920316	1.48900171917	1.97643580796	2.22699634893
TNFSF18	0.115543122815	0.0387526893988	0.111592841774	0.0910690688789	0.0286927677169	0.02025845287	0.0105109899566	0.0107162998673	0.0516470784545	0.0139061253425	0.0225806795657	0.0102828446981
TNN	0.0243921590745	0.0389039194062	0.0495773535669	0.0260197339654	0.0506314853653	0.033764430061	0.00871305746399	0.0126359998435	0.0238330065925	0.0129297378184	0.0397263817359	0.00999502970651
BRINP2	0.146351367909	0.0833655399829	0.138337751001	0.286214972183	0.179963475283	0.162069910251	0.075517107835	0.0714419986829	0.485936771618	0.430606413316	0.582644135671	0.448496699026
SOAT1	0.64742439495	0.994828754775	0.060088453263	0.767575549006	0.197074430276	0.461817144066	1.01265038017	1.60716805847	0.751466855654	0.981167907272	1.06376571686	1.14540599032
ACBD6	0.689478513543	1.24492536256	0.13734503603	1.05379027915	0.224642155562	0.409860583976	0.826563808452	1.22497975295	0.714970102083	1.32041423216	1.52660158829	2.51162117449
SMG7	1.08395096791	2.03294708896	0.184644984663	1.59533141689	0.27890131212	0.835615999356	1.10284873312	2.62312024323	1.24583367668	2.92928184335	2.3681672888	4.96777238769
RGSL1	0.0324675614033	0.0275616688505	0.0772565827668	0.0390296009481	0.0384738527872	0.0405172102451	0.00871305746399	0.0107162998673	0.0709584305789	0.021796737751	0.0230911470558	0.00769250977412
RASAL2	0.834225247588	2.16810889325	0.200937189192	1.66524845789	0.202127290227	0.627423993781	0.71210103479	1.35551847725	1.09962944087	2.29303115268	1.69241005639	3.83861371604
PTGS2	0.663500906071	1.16242940061	0.149024035692	1.14485815361	0.165479182649	0.249857756533	0.479542371275	0.46794250357	0.676563402874	1.03088663727	1.14492885657	1.48081758594
ZBTB41	1.0470772873	1.47419004595	0.248937877804	1.33929654132	0.277976050775	0.441144425236	0.804927724537	1.47220714816	0.948832136922	1.83237155565	1.4815909826	2.82696357307
NEK7	0.693534585169	2.23850645932	0.192119544446	1.71436658606	0.208681817632	0.891615438439	1.03916690977	1.85327691495	1.02341094992	2.4342687926	1.93061423114	4.04955815547
SRGAP2C	0.0820440888554	0.0333462166339	0.0829792926013	0.0130098669827	0.0586613129452	0.0346371901631	0.01452176244	0.0071441999115	0.0330574033763	0.0136398378359	0.0397262168806	0.00769250977412
SRGAP2	0.0820440888554	0.0333462166339	0.0829792926013	0.0130098669827	0.0586613129452	0.0346371901631	0.01452176244	0.0071441999115	0.0330574033763	0.0136398378359	0.0397262168806	0.00769250977412
PPP1R12B	0.388037412615	0.955924828574	0.13734503603	1.09281930748	0.202377712179	0.506469459444	0.891588668717	1.22522315847	0.673482917415	1.13141057838	1.10790575914	1.98468034034
SRGAP2D	0.0814907028098	0.0450665420368	0.120176906526	0.0413306658566	0.0968359178342	0.101293352582	0.0232348998934	0.0357209995575	0.0746520676687	0.0236307405466	0.0271148319785	0.0115387646612
SRGAP2B	0.0820440888554	0.0333462166339	0.0829792926013	0.0130098669827	0.0586613129452	0.0346371901631	0.01452176244	0.0071441999115	0.0330574033763	0.0136398378359	0.0397262168806	0.00769250977412
HHAT	0.360456494968	0.820158102386	0.111592841774	0.585438960686	0.221865013555	0.418680831611	0.659325882323	0.628686187984	0.659377724549	1.07461905809	1.06818003716	1.58466752258
ESRRG	0.152176745551	0.0826471977234	0.0257521942556	0.0461980518252	0.184991615225	0.21912497057	0.397088413851	0.344913451821	1.36263839453	1.27134648429	1.77696629589	1.02193302514
BATF3	0.685680773955	0.561327957883	0.111592841774	0.429321794257	0.364055204201	0.50646895808	1.59545155636	1.36453417875	1.00862088665	1.44985640868	2.38894629415	2.01929640559
USH2A	0.019211874146	0.016673108317	0.0576358633339	0.060535707593	0.0375233824663	0.0607759850919	0.00871333742701	0.0214325997345	0.039721811641	0.0332374707637	0.0353123393208	0.0192312744353
EPRS	0.512227662357	1.27271387534	0.13734503603	1.01476073359	0.185666977484	0.498153632089	0.950628087303	1.63183258956	0.530142733019	1.28662383275	1.05935193761	2.23858767371
RNU5F-1	0.0189720641728	0.0222308107018	0.0206134344041	0.0	0.0147089776285	0.0270112505257	0.0371453548986	0.0222101995721	0.164506720157	0.0362460330995	0.0397263817359	0.0115387646612
DNAH14	0.398399808034	0.527414624058	0.0858406475186	0.628628141224	0.221740143325	0.374901372202	0.833597222842	0.881744479332	0.443638491202	0.7818760665	0.856309642395	1.13849871146
TSNAX-DISC1	0.551332065724	1.01705956489	0.0883516324461	0.845634112358	0.21320968581	0.38312497507	0.83496042775	1.13507106824	0.694559390966	1.1232340107	1.31467114255	1.99166666335
NUP133	0.542040110556	1.09104884897	0.120176906526	0.936702031448	0.192095935479	0.540233045183	0.76679337078	1.55327094313	0.749413183717	1.55577412095	1.19618481975	2.55400859214
LINC00582	0.0164276617896	0.0222308110893	0.0827457126081	0.0130098669827	0.051481675148	0.0675285780802	0.00580870497599	0.0178604997788	0.0158888867572	0.0202971279481	0.00882808483019	0.00769250977412
TRIM11	0.800891666355	1.8284841231	0.120176906526	1.62621901774	0.308845118571	0.758531820551	1.00571497199	1.70470808112	0.897959505908	1.85947476012	1.71931457678	2.87795957188
RGS7	0.471574515192	0.548851482071	0.140615155935	0.377282748953	0.239026160862	0.415143253207	0.769697248559	0.692983369906	0.61700767773	1.03954656035	1.34625938015	1.66159300726
MTR	0.602899351483	1.33365956796	0.128760971278	0.975731207862	0.23534856775	0.540646750137	0.709453784015	1.2383207445	0.818245991295	1.67538266517	1.21876505723	2.33668072532
LYST	0.725503769552	1.55037215751	0.0772565827668	1.24893645613	0.254260464419	0.537431206204	0.753594110779	1.46890213767	0.856436141971	1.78983259684	1.67910845165	2.29091778673
LOC100130331	0.023304566564	0.031531456545	0.0160586245358	0.0260197339654	0.0294177302867	0.0405168757886	0.0108271099553	0.0107162998673	0.0199422567002	0.0102670851406	0.0044140424151	0.00384625488706
ZNF496	0.876777105698	1.96126406252	0.13734503603	1.56117014334	0.34721974181	0.817102777958	1.08261616703	2.18968381875	1.0651325732	2.57249848627	1.7520138251	4.26999949235
SMYD3	0.527695652025	0.911463214904	0.145929100782	0.767575529799	0.193647505373	0.411927703865	0.69127556291	0.918024170721	0.511084119251	1.12264210372	1.14697070379	1.5050468268
KIF26B	1.39403783935	2.42720368607	0.223185683548	2.30759314688	0.684032537781	0.883346352987	2.68861894397	1.80253907487	1.84010756896	2.8261151315	3.93479399176	3.7317823863
OR14C36	0.013901874382	0.0161816107929	0.0171681295037	0.0390296009481	0.0441274803132	0.0135056252629	0.00537403997779	0.014288399823	0.0105926794931	0.0144981252309	0.00882808483019	0.00769250977412
LINC01128	0.531291168304	1.6093140486	0.116089256644	1.4701024885	0.202253275134	0.608175872691	0.550435535539	1.65068948136	0.525171016483	1.69402367153	0.450225019313	1.5038952565
NADK	0.782897677992	1.17309111024	0.18371066469	0.988741117522	0.425469363004	0.79895707681	2.20546050727	2.51821783531	1.28859962949	2.02634630395	2.14209443277	2.84535764886
FAM132A	0.0883674763758	0.100038647421	0.0171681295037	0.0260197339654	0.0904558527283	0.0540227930769	0.0659534274228	0.0454409990441	0.116516825629	0.074010863266	0.155600324681	0.0307700390965
CDK11B	0.496537796889	1.03373266727	0.0686725180149	0.936702257887	0.260989952706	0.492962527514	1.39822123075	2.03907320508	0.571918708587	1.41288933446	0.690320763387	1.76567793707
AURKAIP1	0.558301159363	1.27827157925	0.111592841774	0.702526707232	0.211183330078	0.733082178637	1.04309836906	1.87993375286	0.583087215925	1.59050157612	0.597747572619	1.58466764095
TNFRSF14	0.0352331535742	0.0611347299367	0.0515043885112	0.025577221483	0.0873547880314	0.0267356255203	0.0116174624451	0.0071441999115	0.0476663586516	0.0340165531496	0.0269646944813	0.016483949516
SKI	1.15933863747	2.30625749826	0.287303391695	4.77404737353	0.557051858861	1.36326317652	1.9238996354	1.84433464506	1.36815036215	2.52370651146	1.69610357674	2.49021786551
TTC34	0.0133487494066	0.0222308110893	0.060088453263	0.0780585472286	0.121351265658	0.0945403777137	0.540240267055	0.354462077193	0.14299684461	0.0776203858452	0.401671696153	0.126926775413
DFFB	0.663998871498	1.66621433439	0.248937877804	1.37505132632	0.268469803076	0.661326272659	1.14738473502	1.5574263875	0.811202153841	1.81256651969	1.08142187657	2.05006727162
CCDC27	0.0193778116386	0.0333462166339	0.0486430335939	0.0	0.0528829702884	0.0210853129104	0.002904352488	0.0321488994248	0.0152224867698	0.0265902227499	0.0132421272453	0.0153850195482
MEGF6	0.0914462010525	0.0355390517414	0.110658521801	0.026019681707	0.132959040623	0.147553400278	0.525717861608	0.407654660618	0.5795561208	0.703850260084	0.895404936496	0.707715142976
AJAP1	0.0609706760682	0.0291873914301	0.0858406475186	0.0910687023252	0.250458245788	0.303881185628	1.31282366344	0.750453021554	0.280591620214	0.390582771617	0.543909457074	0.54405209762
NPHP4	0.66128885749	1.27827158254	0.120176906526	1.14485785939	0.213284457929	0.543173546813	0.932864879465	1.46098012241	0.855715601467	1.78851124688	1.0372821189	1.93227160385
KCNAB2	0.0316008292027	0.00555770277232	0.060088453263	0.0650493349135	0.0747216705121	0.0472696909159	0.00871305746399	0.0321488995608	0.0551061058082	0.028996358064	0.0220702120755	0.0153850201406
PLEKHG5	0.644105526077	0.877247423887	0.0858406475186	0.74155611442	0.231671150122	0.279671668932	0.729369972691	0.657262752915	0.864344559724	1.19326117518	1.27563632469	1.3351561271
ACOT7	0.447847011102	1.24908418754	0.128760971278	0.884662965104	0.246930562504	0.558378987558	1.15327221495	1.51601949168	0.740676428968	1.54025007056	1.21441094316	1.93467879184
TNFRSF9	0.15846377866	0.0826471974552	0.060088453263	0.0650489691049	0.0845776927322	0.0607759950757	0.0900391276851	0.0572993990723	0.132405566989	0.128632023633	0.295735701993	0.108035337403
PER3	0.338775439397	0.400154583119	0.0996802621186	0.313738642529	0.187018295404	0.229598617025	0.590545743113	0.498973780375	0.448664435182	0.684913907514	0.885525821134	0.886004575774
RERE	0.888963794097	1.25154167893	0.154513165534	1.11520987512	0.241778087717	0.508812294066	0.842133158555	1.44188087891	0.835071325794	1.72411562101	1.24008408689	2.34518444659
H6PD	0.514569124972	0.9151305402	0.115563701659	0.621901963234	0.209607535727	0.344398128465	0.857465564953	0.828722089976	0.436937321495	1.1075118692	0.785685851043	1.37312214305
GPR157	0.425501488406	0.36733767312	0.0752711528242	0.312234385818	0.291658845611	0.344398688346	1.02456442456	0.720150709061	0.447529850487	0.882301194561	1.00197019837	1.24543578946
CLSTN1	0.699895360358	1.65112914547	0.0858406475186	1.4186827334	0.353323447708	0.790091778345	1.12774441622	1.8015181478	1.04879309153	2.1859296849	1.47207253143	2.90101079645
UBE4B	0.7849436485	1.30209030799	0.180265359789	1.4538180512	0.216761758484	0.545838061742	1.1450923932	1.50909396373	0.738712882839	1.46093238297	1.19993811863	1.81664768507
CTNNBIP1	0.510642023487	0.872559295848	0.119884931535	1.00175109299	0.19704953992	0.532194662385	0.949145770488	1.34302838438	0.70641323258	1.4763874069	0.979900312465	2.00440916084
KIF1B	0.755500331005	2.04232333835	0.128760971278	2.10881887044	0.273723220889	0.790091941126	0.912375124129	2.03586626167	0.949714573966	2.36121408225	1.22786305011	3.10980918008
EXOSC10	0.392978549978	0.970216072649	0.101198532075	0.936702153176	0.147093030456	0.465951394267	0.702024544027	1.26451597754	0.488205583466	1.22175501206	0.578229842555	1.50389565638
MTOR	0.474285167623	0.950367132016	0.0686725180149	0.844837559402	0.234497940045	0.614515280709	1.07362548877	1.74837426216	0.497843631113	1.14683581084	0.754788574254	1.3878528321
CASZ1	0.379870670952	0.395088379741	0.103008777022	0.338253888145	0.266793490492	0.27958025258	0.842706531819	0.607424097164	0.893906316314	1.2436110232	1.36094256118	1.23693261769
C1orf127	0.0623348041493	0.0399247219563	0.0429203237593	0.0260197339654	0.0441272578426	0.0337643052638	0.0841714776494	0.0178604997788	0.186700789899	0.0782913484322	0.210939715208	0.0575630345773
PEX14	0.376238588592	1.00193655881	0.13734503603	0.653939309403	0.136385450315	0.376693404868	0.81520217146	1.39211470902	0.546698076645	1.21041294607	0.673445171624	1.70659663412
AGTRAP	0.585403193099	0.76696294684	0.124381346405	0.585439118534	0.246931177888	0.28362239489	0.665134885622	1.08496417972	0.740045505829	1.03542386385	1.19798629565	1.43850886143
VPS13D	0.50138707632	1.37142926288	0.111592841774	0.910682753235	0.256411905095	0.457360692397	0.76969761931	1.16359883854	0.597480276726	1.37042946565	0.900449085258	1.56928233717
MFN2	0.40136780577	1.07808086735	0.103008777022	0.897672952056	0.235198768392	0.499715625808	0.835849613721	1.34023440529	0.58627552845	1.24622548142	0.773585213313	1.39376637276
TNFRSF8	0.0921468021553	0.088923243627	0.060088453263	0.078058676824	0.205929817107	0.201852367565	0.736463890914	0.70498738363	0.589554348914	0.797420966107	1.18294269698	0.900369324556
AADACL4	0.0162618742771	0.0372025818229	0.0597964782715	0.0130098669827	0.0323450777382	0.0472700603157	0.00580870497599	0.00357209995575	0.0132410243433	0.0106120502613	0.0132421272453	0.00769250977412
FHAD1	0.226219415229	0.200077291876	0.112819136739	0.18213677825	0.132382792503	0.135057721116	0.37503810297	0.275050402345	0.315195864102	0.545145235019	0.406085109979	0.679927989928
TMEM51-AS1	0.72229571495	0.905905508161	0.176002524912	0.805100067228	0.324130267892	0.693942272834	1.08785146677	2.1462849099	0.740586567482	1.71313814766	1.17144248994	2.14664307018
KAZN	0.257468987949	0.361250666335	0.129403316259	0.741556049034	0.37493745473	0.648279726692	1.3548699986	1.80319498455	1.27779096866	2.18462742381	1.8690289471	2.36402304694
DNAJC16	0.687653377967	1.15052003636	0.111592841774	0.91307215929	0.176786787841	0.45860056518	0.961100294938	1.42987620191	0.892626964176	1.56627835681	1.34361736288	2.12291121428
FBXO42	0.567095531298	1.40458643135	0.120176906526	1.2879652414	0.168631360192	0.467467351869	0.762762163389	1.10377228541	0.765878615499	1.5341451087	1.22266839676	1.90356837611
SPEN	0.744493682018	2.40005790663	0.171681295037	3.34102807344	0.330383995779	1.35200753263	1.34378596971	2.93498454873	1.27058510374	2.8124547208	2.45281348842	4.36937518273
MFAP2	0.803712299272	1.34950090268	0.145929100782	1.01015867151	0.162352854013	0.249857863598	0.531269604634	0.646546472004	0.487485178286	1.02970343427	0.783734127363	1.11926729301
NBPF1	2.0423467425	3.94294623519	0.470254923075	3.56272522718	0.926835466575	1.52974353786	2.75757593365	3.28565616958	2.67240458342	3.09937863322	3.9365663374	4.68390619563
PADI2	0.24933853774	0.183404186234	0.0944247122705	0.117087722316	0.193321635548	0.190689063154	0.418210931152	0.321487168334	0.702612381086	0.808496407208	1.23519025661	0.862220628854
ESPNP	0.0477704981752	0.0934223360792	0.138629725993	0.0650493349135	0.137986843068	0.14860958042	0.0406619498543	0.0464372992907	0.0824874647148	0.0548172756825	0.0662106362265	0.0651508480869
PADI1	0.0451339781284	0.0111154055446	0.0343362590075	0.0260197339654	0.0330952202864	0.0270112505257	0.00871305746399	0.0107162998673	0.00529640973732	0.0159476628928	0.0	0.0
ARHGEF10L	0.590823466446	1.01150185455	0.0858406475186	0.507380285189	0.227994150799	0.243104641177	0.798742652584	0.60727821626	0.844781109221	1.11837201136	1.30212011738	1.11157471667
ACTL8	0.0135515618976	0.0222308110893	0.0257521942556	0.0	0.0330952127874	0.0270115650147	0.002904352488	0.0071441999115	0.0150239468291	0.00672622516565	0.00882808483019	0.00769250977412
IGSF21	0.0271024039574	0.0277885138616	0.0356793439686	0.0638985237479	0.152571295578	0.118473963372	0.331114864059	0.26117542504	0.745900615249	0.988919898855	1.19192088746	0.893697460189
PAX7	0.0379427891634	0.0441969696656	0.0515043885112	0.0378790684938	0.14531673022	0.246687658653	0.720202477364	0.674418725461	0.862255214062	0.78102848208	0.92726341903	0.501166881956
IFFO2	0.933562411632	2.46493558177	0.164965870231	2.88816497593	0.297838064421	0.958914635174	1.46571575454	1.22165112859	0.871495977554	1.83704658197	1.72586027608	2.25750457578
UBR4	0.882879489884	2.04761639301	0.22312728855	2.37733251265	0.319952427331	0.77520734565	1.06094096879	1.91956762009	1.02602299308	2.00256719672	1.17705757337	2.40392534458
CAPZB	0.889019421164	1.87373970082	0.0686725180149	1.53515059187	0.364280552808	0.817103319004	1.25716409007	2.32870361559	0.855877911817	2.33727688655	1.30115852945	3.22362830699
LINC01141	0.0833159186207	0.0238187261671	0.0429203237593	0.0	0.0511813504323	0.0848931955248	0.00875290242024	0.028576799646	0.0498277357854	0.0344501106581	0.0646184418034	0.00769250977412
TMCO4	0.474229124345	0.539097144224	0.0858406475186	0.429322017655	0.13238375362	0.310634284757	0.849561977202	0.542956330448	0.505788141804	0.553045557	0.710649170376	0.538479236541
EIF4G3	0.794862888284	1.77627197067	0.123096656442	2.78851182559	0.267694265492	0.858952954151	0.797913062323	0.891343339151	0.830603651032	1.48120056567	1.02052706206	2.1218381775
ALPL	0.242683281843	0.136296041213	0.0858406475186	0.0910685477853	0.202377627727	0.268325039126	0.887242275776	0.801337069012	0.763662507467	0.871787311522	1.00548368058	1.20563865716
HP1BP3	0.837746199889	2.22792036121	0.168352780133	2.09456980503	0.277274809539	0.909025730014	1.24214750911	2.37130116248	1.11065415678	2.69433563297	1.71541085494	4.06677452056
ECE1	0.518459380697	1.38942562813	0.128760971278	1.0459135409	0.297863190219	0.479457085617	1.24291711487	1.20041307064	0.727003369225	1.50387539903	1.16357547136	2.07492430601
CDC42	0.427474536652	1.66579845604	0.11001617682	1.37841425642	0.2705963827	0.62632158751	0.920851691402	1.62706964175	0.5349530803	1.64964997067	1.07280386418	2.31012295245
ZBTB40	0.403340218693	0.744732139744	0.120176906526	0.793595184237	0.233697535131	0.509500651695	0.741087106276	1.13769497138	0.463327937633	1.0550310083	0.72389067845	1.48631234483
HSPG2	0.839018681878	1.75899395131	0.13734503603	0.611457844853	0.223715927549	0.289915346332	0.82776824813	0.779466756729	0.713942774469	1.14761511067	1.13997401881	1.41543084607
LDLRAD2	0.0552366940808	0.0223442335948	0.0515043885112	0.0268162564337	0.0525325503945	0.0472697857618	0.0779864677116	0.0374462995492	0.038370791452	0.0513163880063	0.0838055349141	0.0669565742537
LUZP1	0.477584950522	1.76292591958	0.133257386148	1.10582867759	0.179813117344	0.628021425322	0.898524466105	1.6537509516	0.612775050186	1.59747522555	1.16441616334	2.64184535098
TCEA3	0.42140817403	0.475542736717	0.103008777022	0.273204915822	0.214410134763	0.195834368095	0.698052724672	0.35861748299	0.715348756647	0.728981429636	0.931346732261	0.431463505557
E2F2	0.38221196988	0.244463296995	0.129753686249	0.130097767979	0.224366014708	0.303880764998	0.945332835473	0.872364902096	0.56467669189	0.557908268242	0.886877045926	0.642328561448
IFNLR1	0.214106143577	0.244954795368	0.128760971278	0.195146434858	0.216961833373	0.324139630847	0.810262082279	1.03947511331	0.623511356365	0.926506945234	1.07700800255	1.26157973891
NIPAL3	0.680168338476	0.594296093702	0.191126829475	0.453394646391	0.212884010073	0.271862175636	0.741897382503	0.785735947212	0.598453238543	0.749959890229	0.91285025318	1.30098440314
NCMAP	0.0867264546324	0.0333462166339	0.0686725180149	0.0684121311605	0.138437040962	0.168822516203	0.530242025539	0.390523326408	0.481666874016	0.582605379036	0.788117916703	0.703868943587
RHCE	0.0189533819314	0.0222308110893	0.0370808239281	0.0260197339654	0.0319192378111	0.0807591253966	0.0145217899363	0.0238625997044	0.0712640971895	0.0297752955612	0.0176561696604	0.00834663528576
MAN1C1	0.566431752639	0.422385394678	0.111592841774	0.614467576519	0.413136160064	0.78981611523	1.63753735642	2.48254578449	1.19058425518	1.98757546546	2.16161204355	2.36656112123
TMEM57	0.813115382655	2.24020779818	0.133782941133	2.32874543461	0.308895674199	0.89138536945	1.03446387161	2.06108951576	0.728750855263	2.341330341	1.09142086255	3.41445036972
RPS6KA1	0.531899837714	0.672482003435	0.128760971278	0.546409683794	0.312072320379	0.678783337228	1.32967788085	1.40448263532	0.866380021494	1.50940847033	1.41616212048	2.21532679693
SH3BGRL3	0.783818870014	1.0938087869	0.111592841774	0.897673188835	0.214035107344	0.350002783291	0.565926182495	0.814288660657	0.649433711303	1.01068780452	0.963806313111	1.34182824571
LIN28A	0.118511679284	0.0722501351908	0.0	0.0520391344726	0.334186536629	0.416797334827	1.79305831325	1.74995400052	1.41623086717	2.20437320038	3.03470608785	3.69604033115
WASF2	0.563647496745	1.43592887966	0.132673436165	1.11883897497	0.196323937885	0.621268631086	0.835474372176	1.32784102302	0.574098474599	1.38260058834	0.90047935438	1.78731619034
TMEM222	0.482415839517	1.03929037495	0.163097230285	1.04078018986	0.171683207981	0.378163230583	0.643202784169	1.12027207272	0.548860343402	1.25583150927	0.829825561121	1.65973535472
AHDC1	0.66814684613	2.13347722214	0.806902099609	7.43193125589	0.617265574552	1.7355007221	1.08785189917	1.56935722949	0.873639979148	1.9938678369	1.40742436045	2.62240448945
PHACTR4	0.49408615754	1.03898790921	0.13734503603	0.92369257006	0.21108312935	0.372558867291	0.825061796302	1.23771329657	0.447655709693	1.26631583196	0.838863510346	1.90610658296
TAF12	0.711381074451	1.17740117101	0.164265130252	1.43107261461	0.286081262365	0.614515510671	1.30713362515	1.83728779234	0.785135380501	1.46491650879	1.29058979224	2.25182696706
SNHG3	0.621447297957	2.1653111444	0.13734503603	1.93632883503	0.160676257994	0.895795026533	0.578216376862	3.16478849085	0.876306301955	2.27041559442	1.17882921443	3.95504952377
RCC1	0.621447297957	2.1653111444	0.13734503603	1.93632883503	0.160676257994	0.895795026533	0.578216376862	3.16478849085	0.876306301955	2.27041559442	1.17882921443	3.95504952377
PTPRU	0.785239102287	1.15777907293	0.172674010009	0.897672717154	0.386569359981	1.0007184419	1.13418531917	2.36160527431	1.11041992672	1.66000624008	2.05633721572	1.98277037516
SRSF4	0.640658043658	1.52163845126	0.133257386148	1.53771703951	0.209381822202	0.676807903945	1.05114024487	1.9713014455	0.977294812065	1.75154421129	1.24530904647	2.70118810443
MATN1	0.00813078465872	0.0478642973453	0.0515043885112	0.0130098669827	0.0515320001803	0.040517035529	0.00580870497599	0.00818909989856	0.0158888842575	0.00900463263597	0.00882808483019	0.0115387646612
MATN1-AS1	0.333354683448	0.259056993283	0.0515043885112	0.299224789485	0.194047094867	0.263363415003	0.748852222048	0.728704321895	0.373382448878	0.780317976369	0.943958435521	1.03080287489
PTP4A2	0.0836483786069	0.0277885138616	0.0944247122705	0.0910684865713	0.0481293778121	0.0202585776672	0.0205682848189	0.0178604997788	0.0312191711534	0.00636131265666	0.0220702120755	0.0346162939835
SYNC	0.967301275393	1.42500248814	0.177754374862	0.832624002397	0.383216953807	0.398421754293	1.25001096935	0.798080764249	0.730876553323	0.889363418632	1.13880360738	0.928182873415
ZBTB8A	0.412337793563	1.01705955852	0.145929100782	0.949712032691	0.256286808178	0.459197933249	0.980996884264	1.16826419174	0.627906759366	1.30476150031	0.930746420214	1.6179758422
S100PBP	0.918148926258	2.33487778538	0.148673665702	1.82136511239	0.270520887494	0.850867516242	0.990738150496	2.93551926334	0.884988868199	2.48151262463	1.51423031396	4.09927214654
KPNA6	0.586748922175	1.43090045666	0.0772565827668	1.11883883445	0.177286845788	0.564166862793	0.856932187712	1.80268490746	0.513623803679	1.5078501532	0.814091661509	1.97314205215
HDAC1	0.341485298155	0.844770786457	0.0772565827668	0.676507151634	0.143415537767	0.432186200932	0.700779360527	1.26011791927	0.378678889094	1.07043758513	0.690650530079	1.39172538294
RNF19B	0.62841616134	1.32942512526	0.214601618797	1.97748248002	0.276049205404	0.822431834914	1.17955213415	1.72998004702	0.745576326622	1.55835841409	1.16747912809	1.72187759928
PHC2	0.0491527012028	0.038903919071	0.0853150925338	0.0130098669827	0.0320447602533	0.054206251055	0.00871308246069	0.0107162998673	0.0185369591434	0.00928061272856	0.0044140424151	0.00769250977412
ZSCAN20	0.36912192798	0.489077822708	0.0968189072013	0.403302528426	0.135635430068	0.118382786803	0.383692201335	0.357208171174	0.497699324163	0.570917394507	0.49436463641	0.525710358402
CSMD2-AS1	0.0135515618976	0.0277885138616	0.0772565827668	0.0650493349135	0.0541077030152	0.04726968842	0.0	0.0250046996903	0.0503144012727	0.0310376156364	0.00882808483019	0.00384625488706
AGO3	0.675853307679	1.76179169495	0.122512706459	1.56117049406	0.184966887679	0.661786160663	0.877165170072	1.82824802385	0.908209291272	2.22892248342	1.25335596792	3.29194532316
ZMYM4	0.401054088388	1.1622025544	0.111592841774	1.13423799615	0.224292013407	0.472703926131	0.833360500416	1.49670031884	0.618701692663	1.52446937625	0.771453703664	2.10776126665
COL8A2	0.140930778954	0.116711754858	0.0686725180149	0.0910682555437	0.176511480469	0.148564023823	0.514099405022	0.221469182616	0.41971546825	0.688247420225	0.940175031638	0.738485368086
AGO4	0.52478317133	1.52821696073	0.152819710582	1.32699491523	0.334636597767	0.655078859381	0.998740207484	1.86967954478	0.61392743068	1.8179124804	0.965037305487	2.43890807313
KIAA0319L	0.748107186399	1.89910853273	0.283274136811	2.73355275209	0.428320905205	0.956250305153	1.45664733465	2.07136818952	1.00642333712	2.23432710443	1.62427887874	3.39315225394
TFAP2E	0.185234160706	0.188961888552	0.0515043885112	0.22116595161	0.241177440032	0.287710961446	0.847191046426	0.820338980662	0.686831610939	0.897086058757	1.08055050285	0.807927918836
STK40	0.970288200695	1.48246988431	0.261726382434	1.36602415216	0.290083596107	0.688154587805	1.3528745814	1.54158298997	1.05234207263	1.73561591641	1.73802145096	2.50303894261
GRIK3	0.0542044790052	0.027788513504	0.137345036834	0.41631215702	0.279976947684	0.262949672192	0.775506692039	0.378640549256	1.19456485129	1.25504279787	1.76918939873	1.11754009621
YRDC	0.704762454605	2.03234216386	0.206017554045	2.19864807807	0.235473645583	0.892395842761	0.916722016312	1.87237641035	0.732335793993	2.14599407401	1.03286797132	3.24626084023
SNIP1	0.489753223784	1.11154050137	0.145929100782	0.884663644865	0.218488378476	0.541243692316	0.71425503644	1.18580860373	0.425893976528	1.07608872167	0.638854035497	1.35389066674
INPP5B	0.446297610546	0.44461620418	0.0828041076064	0.486051809847	0.172433379918	0.107219700254	0.29185372794	0.286739087801	0.372356109874	0.58865064924	0.534090146793	0.801438736875
RRAGC	0.682491290443	1.55751777699	0.128760971278	1.71728715126	0.319176966362	0.720954815015	1.2643168536	2.17053561878	0.7863784511	1.88253457777	1.35067364907	2.60639109143
RLF	0.593607642427	1.56092045064	0.120176906526	1.26194618396	0.265693657875	0.582956411034	1.06582132029	1.76156999558	0.758312111584	1.64942332478	1.07175294676	1.99109145497
BMP8B	0.132800208354	0.161173376575	0.109957781821	0.0910686980933	0.275798598394	0.297127917342	1.33898369438	0.775141122643	0.650893171459	1.10733449767	1.38577501876	1.41158444256
BMP8A	0.195632325804	0.182761458777	0.060088453263	0.143107256681	0.357225618836	0.40793110773	1.3999786629	1.08234014798	0.798574229779	1.26862368126	1.62433900057	1.5000490255
SCMH1	0.0271022564098	0.0222308110893	0.0343362590075	0.0260197339654	0.0421259953305	0.0202587049603	0.0157664849348	0.0321488996018	0.0105928194746	0.014497875357	0.00825756234117	0.00790182976797
KCNQ4	0.436378812278	0.342157879598	0.248937881172	0.624468196526	0.473699343406	0.504263688475	1.15803424058	0.755531283503	0.97745610233	1.33398590989	1.69676458339	1.42155360174
NFYC-AS1	0.793424175069	1.23702359431	0.139680835962	1.10582860008	0.262366042551	0.432186430894	1.27435400673	1.74018541504	0.876251816556	1.49617246675	1.43589020786	2.5853546921
FOXJ3	0.80889345691	1.8729457434	0.111592841774	1.60019928744	0.266268320944	0.793629214384	0.984197786815	1.77823940009	1.03198586155	2.18388788264	1.61821393731	3.10892003382
HIVEP3	0.882492248056	0.846736773327	0.4637146869	0.988740770832	0.199200722456	0.364657384902	0.371778416416	0.261952775436	0.802375168622	0.886345060602	0.803342372227	0.584634214696
RIMKLA	0.2954119239	0.177846481301	0.0596796882749	0.294445162728	0.213384164862	0.35790441715	0.685466442665	0.929275205351	0.511984520772	1.2599244324	0.958491070861	1.50774213667
LOC100129924	0.0129981269632	0.0103970630094	0.0429203237593	0.0390296009481	0.0428013278469	0.0135056252629	0.0109456549548	0.0220886997264	0.0339930460919	0.0177820879379	0.0	0.0115387646612
TIE1	0.0298126962725	0.016673108317	0.0772565827668	0.0130098669827	0.036772370331	0.06022407116	0.0222081173658	0.014288399823	0.0558984056395	0.0181765879476	0.0404467621204	0.0307700390965
CFAP57	0.48676669007	1.13244804871	0.145929100782	1.06679979132	0.227818755154	0.526727672532	0.653516775204	1.19229696283	0.617224166166	1.18337836447	0.79892819196	1.57734116404
SZT2	0.813372952484	1.70644151463	0.060088453263	1.61320875442	0.153096368067	0.594257277414	0.697084685221	1.44669209281	0.701747878913	1.55778675152	0.93576088669	2.08853017758
ST3GAL3	0.696521297639	1.23380995476	0.171564505041	0.767575873107	0.248206893414	0.459197886184	0.89113403919	1.20736296968	0.671032687392	1.48038164091	1.14129559832	2.13083923218
IPO13	0.791378697557	1.07819428604	0.310427812338	1.06679971419	0.314048216313	0.627929212011	0.798742646087	1.06090754312	0.683733058365	1.24889792119	1.47426450527	1.6692854994
ERI3	0.426626161059	0.759514871061	0.13734503603	1.48311197662	0.26444208445	0.614515655905	0.58864933886	0.911390642179	0.588203264093	0.966905450222	0.759683004387	1.55889427162
KDM4A-AS1	0.698770672539	1.23380995476	0.155973040491	0.767575873107	0.246380753402	0.459197886184	0.886016676733	1.20051036976	0.666241010088	1.48030274091	1.14321735828	2.13853174196
ERI3-IT1	0.0189719616864	0.0277885138616	0.0953590322435	0.0260197339654	0.0556851225421	0.0618321582451	0.00590749247558	0.014288399823	0.0366593009885	0.0162336753998	0.0120710547678	0.00769250977412
EIF2B3	0.344195749888	0.539966716401	0.145929100782	0.48136065264	0.182889822714	0.317387324177	0.993148452614	1.15735391689	0.393846819052	0.735619060879	0.768030325601	1.35004416055
TESK2	0.624525997916	0.872559293345	0.102483222038	0.832624245927	0.286830646206	0.50646893508	1.2604439306	1.44367878788	0.890879944976	1.61823648507	1.54479777272	2.09781904277
KIF2C	0.0241705090646	0.0196977084652	0.0257521942556	0.0260197339654	0.0687175430208	0.0337641729787	0.155835196955	0.0750140989814	0.0211849916652	0.0217665380361	0.0252531270143	0.0153850195482
ZSWIM5	0.479705441136	0.657132161781	0.292792522997	1.28796557027	0.344767876625	0.756327202961	1.02179815968	1.27880458505	0.706179106899	1.3673816373	1.34184559682	1.77153903736
POMGNT1	0.524599014463	0.92257861454	0.109724201828	0.754565499172	0.218787830152	0.369205429941	0.76614053146	0.939456848763	0.537565110115	0.987361314069	0.83553098716	1.49235672283
MAST2	0.582397966756	1.08375198936	0.123622211426	0.944313539177	0.171883472346	0.576891771473	0.944542426998	1.60165178839	0.774507235019	1.45014199892	1.05295595495	2.10773520285
PIK3R3	0.72133718347	1.69434310904	0.1107169168	1.58718979895	0.26676834451	0.519974537425	1.18559797151	1.37831179125	1.01815071551	1.77654718827	2.01724202273	2.22218172763
MKNK1	0.2638298338	0.739174435176	0.103008777022	0.595174578369	0.169431728046	0.263363209285	0.436487614451	0.543831211304	0.421049019586	0.738894045918	0.720377457345	0.929569963345
CYP4Z2P	0.00542062475905	0.0224954636022	0.0797091726959	0.0520392066389	0.0362477402166	0.0648639833853	0.0130992224459	0.0189782997649	0.00529640973732	0.0152572878757	0.00882808483019	0.00384625488706
CMPK1	0.625907841999	1.45974757653	0.111592841774	1.30097502154	0.228469645124	0.650576767735	0.989571830416	1.74771816832	0.586941957014	1.76638851013	1.05935183977	3.04944630831
CYP4Z1	0.0261073013656	0.0111154055446	0.0686725180149	0.0130098669827	0.0267916676924	0.0365667573884	0.00580870497599	0.0107162998673	0.01506017185	0.0164607727742	0.0254633195102	0.00769250977412
SPATA6	0.382138363814	0.511422053367	0.0772565827668	0.559419377893	0.176510964472	0.405174885616	0.632474215707	1.03774990914	0.591391804868	1.20600380624	0.949002559658	1.45075380992
SKINTL	0.00778062465414	0.0111154055446	0.0686725180149	0.0133638769686	0.0297679002956	0.0472698481604	0.0145220299046	0.0107162998673	0.00794461460598	0.0159476628928	0.0	0.00384625488706
ELAVL4	0.0433636536151	0.0389039194062	0.0257521942556	0.0130098669827	0.136010208279	0.111767383523	0.40953726697	0.271478358276	0.323068610406	0.429117366849	0.790099737514	0.46924589988
TTC39A	0.030034246223	0.0444616221786	0.0343362590075	0.0390296009481	0.051482010372	0.00675281263143	0.00782396996766	0.0071441999115	0.0423700385392	0.016973410394	0.0234815045483	0.0110154646765
OSBPL9	0.39839938697	0.919780868582	0.120060116529	0.914665570766	0.179963224817	0.499715546049	0.746461433075	1.02270807074	0.585483072348	1.0669556761	0.736772280559	1.22688469563
NRD1	0.736787344206	1.55071242084	0.114454196692	1.55842655754	0.264942415152	0.69545844999	1.20585090988	2.69959179054	0.989039675115	2.14837126915	1.56512561283	2.90260719336
EPS15	0.680923455814	1.44466238283	0.171681295037	1.01139757481	0.247981584683	0.6397354628	0.832787419274	1.52445149005	0.772579956368	1.68954557263	1.18639609946	2.25928416102
ZYG11B	0.449339973686	1.02261726015	0.105286181957	0.884663227573	0.213010071855	0.445692320846	0.771160075681	1.24665616278	0.635580834994	1.29460278325	0.910778575189	1.57179406288
ZCCHC11	1.08057669648	1.92307849155	0.206017554045	1.75631638327	0.28583091237	0.743693291135	0.944048351478	2.31893515033	1.32379956658	2.62080740728	1.72522952978	3.7141727546
ZFYVE9	0.625668442527	1.53974825075	0.171681295037	1.37921060678	0.252709822539	0.725685741819	0.845512071315	2.04507596032	0.782559392624	1.80919353447	1.20942684034	2.70129216688
CC2D1B	0.542445200268	1.05040577622	0.0429203237593	0.755804662749	0.198725434776	0.429751844086	0.847704610659	1.41391212688	0.757087078929	1.37633717513	1.06106282564	2.15831261129
ZYG11A	0.327325878806	0.444616201617	0.1452867558	0.208156434029	0.191771048442	0.577948141165	0.857683676694	3.03313082261	0.723004461797	1.54337662487	1.23176619285	1.99075090097
GLIS1	0.643810796596	0.179283170499	0.109782596827	0.148594896197	0.0256653902605	0.0658291501254	0.002904352488	0.0178604997788	0.0556108102296	0.0317772307172	0.0264842544906	0.00384625488706
LRP8	1.04032958161	1.28159863021	0.242047268003	0.883601097137	0.414136813171	0.599218027361	1.56170340288	1.66050586867	1.0798860393	2.39927524251	1.90470052696	2.77476470327
HSPB11	0.634112839866	1.70731108688	0.0816362076402	1.17450572692	0.209131687924	0.651450315163	0.773550774554	1.53125542294	0.714537563052	2.0325603521	1.10538352979	2.80987799875
NDC1	0.572036336266	0.835659171999	0.138804910988	0.819614432484	0.190995892979	0.580750768147	0.549922716459	1.48574203061	0.506904936381	1.50873778574	0.580541883353	2.26545944639
CYB5RL	0.659150132494	1.08930969137	0.13734503603	0.793594939306	0.220639608812	0.534720680416	0.870605425464	1.45395780159	0.710448409444	1.45565577078	0.81658381892	1.66928535944
ACOT11	0.0189718367029	0.0301325789765	0.0257521942556	0.0390296009481	0.114472027551	0.0405170679763	0.0315141222961	0.028576799646	0.0873872178737	0.0343517655088	0.0401167317349	0.00769250977412
MROH7-TTC4	0.024392218994	0.0151608082429	0.0433290887475	0.0213291016519	0.0857786230333	0.108046352409	0.2091240755	0.0464372993428	0.0211851165183	0.00791958769504	0.0132421272453	0.0
SSBP3	1.1668051849	1.96217144289	0.334778525323	2.370340956	0.374261818934	1.01721064029	1.72544395061	1.90561925275	1.26141612225	2.70459342382	2.18160966234	3.04143934695
PRKAA2	0.530130018603	0.683181529194	0.173082774997	0.487024479046	0.224316642579	0.328319961615	0.594635851972	0.500090737876	0.828856246738	1.6432386206	1.2968656911	2.16048410811
C1orf168	0.130090200882	0.0435542421341	0.0540153734386	0.0260197339654	0.0606622579992	0.0607758103758	0.0319481223356	0.028576799646	0.16571303786	0.0550940776803	0.133080026388	0.0230775294062
PPAP2B	0.585329107454	1.32632490693	0.171681295037	1.29858532205	0.208407020502	0.584104499429	0.944265306232	1.51888664602	0.810301469408	2.39380145694	1.13928370511	2.7765702793
C8B	0.0135512119438	0.0208319335207	0.0618403032124	0.0520394679308	0.0330952152871	0.0135056252629	0.00580902493373	0.0178604997788	0.0430003964715	0.0213131503798	0.0220702120755	0.00769250977412
DAB1-AS1	0.0247798039243	0.0222308110893	0.0343362590075	0.0	0.0404500428066	0.0675284682587	0.0145220673997	0.00357209995575	0.0724898786414	0.00724893767852	0.0132421272453	0.0230775293224
OMA1	0.494288712168	0.761405244581	0.0944247122705	0.585438798785	0.160225693885	0.337645856634	0.503607147949	0.84342400822	0.50704854876	0.916308617601	0.668551016701	1.33526079634
LINC01358	0.241502917822	0.066692432344	0.0429203237593	0.0260197339654	0.0588362879641	0.0202584378943	0.0190072298925	0.014288399823	0.0233291438799	0.0202973928861	0.0176561696604	0.0192312744353
HOOK1	0.113828074168	0.0314936490431	0.0343362590075	0.0650490711331	0.157623786069	0.305764741421	0.47924518761	0.346492129134	0.683859209459	1.09291513134	1.07355474059	1.3948648499
LOC101926964	0.0189715242442	0.0222308110893	0.0343362590075	0.0260197339654	0.0487548429146	0.0404712303132	0.0113409749307	0.0107162998673	0.0238332089689	0.0109769627703	0.0264840147011	0.00769250977412
KANK4	0.0517710310798	0.116711755335	0.0746288078427	0.104078127101	0.295036380652	0.488460895903	1.11824042422	0.953915496524	0.652640526066	1.0199984184	1.18294260915	1.15281119308
INADL	0.588113396805	0.955924830623	0.0686725180149	0.644824154839	0.262065891791	0.607762611449	1.02547396717	1.79495799718	0.778199993445	1.8716754056	1.24915249693	2.57198407225
ATG4C	0.511785028089	1.15600212568	0.0522635234892	0.754565565839	0.128706312761	0.357904876836	0.752922596909	1.39522493612	0.595319152938	1.33234844567	0.743918662537	2.03790061814
DOCK7	0.648161710411	1.79691487017	0.171681295037	1.24893625179	0.161801812179	0.634773864374	0.624471446943	1.53956590112	0.83463925839	2.02091202918	1.10952725393	2.63035873128
LINC00466	0.118880525712	0.0722501343787	0.0515043885112	0.0520394679308	0.221840332143	0.276869293824	1.16319137558	0.807266155083	0.815255877262	0.91945512854	1.675745438	1.05011246738
ROR1	0.679080208151	1.26167408784	0.222835313559	1.40717722656	0.338313426353	0.448448538966	1.27690221594	0.871587242585	1.15934666559	2.11695732427	1.85851982332	2.85791757373
PGM1	0.616191972883	1.50613737971	0.0858406475186	1.15786800098	0.253409912918	0.501874918088	0.975918102494	1.28237624246	0.888754009621	1.85284729237	0.999027342215	2.49003453837
DNAJC6	0.352326102434	0.389039177641	0.120176906526	0.312234439835	0.202277674969	0.276869844988	0.705798474854	0.825150436066	0.786234419717	1.01874569175	1.27563607362	1.34619767423
RAVER2	0.484664875384	1.05596347383	0.188849424541	0.754565983161	0.264767346766	0.435769848965	0.96720473488	0.968033324784	0.725580626499	1.9189684577	1.18843746832	2.58383696995
AK4	0.897592199387	1.91279484473	0.195973614335	1.18388754515	0.37813900857	0.710756522804	1.42185250142	2.78758200536	1.29892155211	2.71205008689	2.69405011467	2.82479265588
JAK1	0.574359646153	1.77290710573	0.103008777022	1.53515057303	0.226643082581	0.710251152396	0.939938441452	1.66203673676	0.880143391326	1.86739506801	1.26239438113	2.62018022102
PDE4B	0.0442118113581	0.0244236461967	0.0523803134859	0.0390296009481	0.0221634127088	0.0202584378943	0.0116176399216	0.0071441999115	0.00529640973732	0.009014325222	0.0148936397135	0.0198330699429
WDR78	0.699802934678	1.54402049058	0.206017554045	1.32699451864	0.221390117321	0.614515727796	0.94977862883	1.60935496685	1.07273409142	2.0919352304	1.2665383396	2.91877734306
SLC35D1	0.722885667991	1.73562890584	0.145929100782	1.84570317945	0.219613617018	0.501737028264	0.752389528543	1.48212089965	0.825091492843	1.78904351648	1.32854331447	2.161034146
SERBP1	0.801794746799	2.61280070896	0.13734503603	3.64989913553	0.236974882629	1.20027446194	0.822552245632	2.71220396992	1.26174011834	3.10567105203	1.5126691425	4.25969011876
TCTEX1D1	0.289899422467	0.19796007181	0.137812196016	0.208156006232	0.141539367672	0.155316822797	0.275928945467	0.150027801622	0.428993004363	0.553844895313	0.738123555122	0.677494467916
IL23R	0.0243740364611	0.0222308110893	0.0450809386969	0.0	0.0307438652553	0.0135056252629	0.00580870497599	0.0178604997788	0.00794461460598	0.00579915014282	0.0132421272453	0.0138151195943
WLS	0.812193119435	1.68712187924	0.11725715661	2.45910847484	0.297863012355	0.60849759151	0.861141204046	1.13179002215	0.830441760279	1.74587317729	1.2310160252	1.69600055584
DEPDC1	0.643073455803	0.84594281093	0.120176906526	0.585438929543	0.155572822843	0.434529702939	0.539805868004	0.81688859657	0.767427558767	1.27027105113	0.830456361283	1.60996904987
GNG12-AS1	0.991103479708	2.10081154616	0.180265359789	1.48311151452	0.297863339081	0.546986602366	1.02820038083	1.49043159003	1.03980400894	1.90550527945	1.46852965614	2.13083897994
GNG12	0.749213530287	1.95302202819	0.154513165534	1.36186422917	0.255161051631	0.535410232335	1.02478237322	1.47614319029	0.987094133044	1.88686397707	1.44889192371	2.12531816498
PIN1P1	0.0154506243132	0.0192818259448	0.0343362590075	0.0390296009481	0.0682174103335	0.0742816153467	0.140443748306	0.0928745215256	0.0105928194746	0.0162140628425	0.0044140424151	0.00871294474415
ANKRD13C	0.69132211748	1.51581610338	0.188849424541	1.24893574823	0.250182715427	0.881187047817	1.06959517928	2.23723865296	1.05850250557	2.37625515514	1.18801761042	3.02048174795
LRRC40	0.676074593663	1.73937184586	0.111592841774	1.45709250522	0.172833638206	0.65723825065	0.816979983637	1.58243058431	0.834963563869	1.91236014824	1.05493848459	2.53564064347
PTGER3	0.197844675248	0.131154221416	0.0915049623549	0.117087874621	0.349345545396	0.282428147189	1.07287482117	0.724645824017	0.760006121395	0.84442736447	1.28005041755	0.920438142046
ZRANB2-AS2	0.654669722347	1.37139145427	0.224762348503	1.23813859411	0.149969272923	0.424514995851	0.701293410392	1.29289767528	0.6393821113	1.38328079712	1.02713296829	2.09747866417
LINC01360	0.0271019664481	0.0193952484503	0.0686725180149	0.0260197339654	0.0367724053264	0.0270112505257	0.00893066742644	0.0178604997788	0.00709790964797	0.0133636878291	0.00912835982442	0.00769250977412
TNNI3K	0.0216824990362	0.0277885138616	0.0171681295037	0.0471716688722	0.0367729502544	0.0742814006954	0.002904352488	0.0	0.012357921971	0.0167860678667	0.0176561696604	0.0
FPGT-TNNI3K	0.470634611199	0.683597412109	0.103008777022	0.5639330699	0.138261977699	0.199004120819	0.441486621298	0.639402057173	0.44488154438	0.774222285105	0.580181968806	0.926953455081
LRRIQ3	0.470155241219	0.683597412109	0.103008777022	0.566057129815	0.138261977699	0.197304400839	0.441486621298	0.639402057173	0.44488154438	0.774251872606	0.579731556315	0.926953455081
ERICH3	0.107744993664	0.083365540497	0.0686725180149	0.052039176777	0.0919324023947	0.0870984129831	0.0377582447827	0.0149687998146	0.551742019968	0.541308667925	0.81658404769	0.496614772974
MSH4	0.0401185909025	0.0333462166339	0.0858406475186	0.0	0.0855781056322	0.0405170579925	0.124971692653	0.0735803989097	0.0442437507249	0.0325957607031	0.0308982969057	0.0254323792532
SLC44A5	0.0135511644501	0.00555770277232	0.0527306834757	0.0130098669827	0.0248150752261	0.0742809389457	0.00580870497599	0.0107162998673	0.0185374340806	0.0193206379758	0.0176561696604	0.0
ST6GALNAC5	0.672866905641	0.350135259002	0.0686725180149	0.481360931486	0.274823603313	0.496592005499	0.973014550136	0.72279898309	0.993128806354	1.64737175126	1.38523461036	1.85806747666
NEXN	0.652180861976	1.76387110592	0.0858406475186	1.2489359508	0.178537180308	0.352483545467	0.772286031613	1.11448858914	0.630248767242	1.43076130425	0.843067760995	1.79058733701
AK5	0.750688323257	1.16155982253	0.154513165534	0.975731166601	0.309995844159	0.396722489022	0.917827901095	0.664406610766	1.03074325393	1.52852344985	1.58452372338	1.68613603655
ZZZ3	0.701793695092	1.62731041705	0.164265130252	1.10582898991	0.234172985017	0.553739154801	1.0584908984	1.88333584056	0.915199021965	2.23469197124	1.35721935869	3.62866487372
GIPC2	0.381493241688	0.283442829102	0.0694900479913	0.260195083559	0.250057927601	0.447943282858	1.28314678405	1.6864097253	0.685408446571	0.973316971283	1.13486980259	1.20092859597
FAM73A	0.363369685303	0.968061044879	0.076731027782	0.793595643744	0.188168484826	0.351151421987	0.591158526994	0.936857353399	0.447529670333	0.961254154026	0.564987822607	1.00387890664
MGC27382	0.0867262742743	0.0275238613486	0.0583366033137	0.0390293968916	0.0427011678591	0.0388172406703	0.01452176244	0.0178604997788	0.0499895728417	0.0202973453607	0.0362731369007	0.00384625488706
ELTD1	0.396371297942	0.433500799842	0.0657527680993	0.55357813704	0.0845780753642	0.141811036065	0.191697880723	0.280517738961	0.393540975276	0.689114674463	0.53408992487	0.869259309057
LPHN2	0.096405698847	0.0333462166339	0.0686725180149	0.0130098669827	0.0539334853962	0.0472697732821	0.0464706572257	0.0214325997345	0.158886263516	0.0333460329529	0.141247654084	0.0615400789138
SAMD13	0.409663975408	0.17951001472	0.0686725180149	0.208156678364	0.0740967004523	0.0270113179162	0.0580893273298	0.014288399823	0.293813634472	0.130575868468	0.0926939972006	0.0496350043267
MIR548AP	0.0399708868098	0.0611347296014	0.0515043885112	0.0130098669827	0.0262409127429	0.0405168757886	0.00871305746399	0.00357209995575	0.0105928194746	0.00759413518198	0.00567519739084	0.0115387646612
TTLL7	0.431050624594	1.05414871743	0.0944247122705	0.741556242555	0.190219659388	0.303880934834	0.456009200396	0.475086720923	0.59204029917	1.0166245201	0.679751356602	1.39619962233
PRKACB	0.779523773985	1.73324703483	0.131914301187	1.48629807553	0.181490185935	0.601009576693	0.704296793405	1.20021842649	0.637958628409	1.94167303517	0.865137158852	2.4346955545
LOC101927560	0.271167542871	0.15005797068	0.0311245341003	0.130097843707	0.0984866731428	0.13505776377	0.397918736756	0.306129764998	0.0846498106867	0.0831640183115	0.388429068184	0.746178302094
LOC101927587	0.268918167971	0.155615673058	0.0223068893552	0.13478847602	0.102514288157	0.141810576402	0.397661889257	0.303626865029	0.0829023557734	0.0809942682581	0.388429068184	0.746178302094
C1orf52	0.481696522463	1.06114310317	0.097694832176	1.15361978088	0.143465682715	0.438939682961	0.485193151759	0.959382962104	0.467128926355	1.19565776409	0.640025608623	1.36286504023
LINC01461	0.321628445249	0.333462155104	0.100089027107	0.299224688888	0.117674322903	0.155316842608	0.357255933568	0.300055012716	0.278051088566	0.485444700246	0.349935003476	0.53847898167
WDR63	0.32793395783	0.30011593803	0.103592727005	0.234175495073	0.136061023336	0.114799457781	0.319496321294	0.307199361568	0.530629341243	0.55049124165	0.577389191933	0.430783238551
LPAR3	0.301237910153	0.166731078848	0.0445553837121	0.0910685313642	0.185692267817	0.263730847813	0.717415885922	0.550027387371	0.726985372605	0.953403318869	1.4349290923	1.37696781481
MCOLN2	0.51746397165	0.389039180316	0.12870257628	0.234176117793	0.277625217441	0.283622557767	0.740652783625	0.480408787807	0.914010120124	1.28400021154	1.43748133748	1.42325425768
CLCA2	0.0279872288741	0.043856701836	0.0244675042927	0.0528359281868	0.0367726102993	0.0405172352046	0.00871305746399	0.0071441999115	0.0304089660384	0.0180091303401	0.0264842544906	0.00308746990934
COL24A1	0.434664061863	0.24276196371	0.137928986013	0.403302116722	0.180188801263	0.273975718476	0.432772974506	0.338837895021	0.950110890526	1.00853746742	1.65935052635	0.988494306693
HS2ST1	1.05823161098	2.49374489341	0.121811966479	2.62903145266	0.252009375256	1.19967732318	1.05726558324	2.85025155376	1.26082148793	2.97367503264	1.71048620535	4.05476486638
LOC101927844	0.0162616168112	0.0494900189862	0.0668622730672	0.030356356293	0.0625132455342	0.0405170979276	0.0261393798646	0.0293300996367	0.0229864565488	0.0188472379642	0.00882808483019	0.00384625488706
LRRC8B	0.623383192908	0.87811699722	0.0944247122705	1.05379001935	0.243378940072	0.545148660608	0.874260277985	1.04304735824	0.874053892119	1.61950924996	1.20780524584	2.24962897984
PKN2	0.763796194671	1.63097774278	0.143184535861	1.30637377904	0.201527092818	0.458417504691	0.85300037745	1.98726687204	0.88641186969	2.25860991052	1.14664040635	2.80930218668
GBP4	0.0382757210545	0.0251041812301	0.0343362590075	0.0130098669827	0.0716445880905	0.0135056252629	0.0358014524858	0.0321488995962	0.0926835708283	0.0538710955502	0.135692693627	0.182945752144
GBP1	0.691948824033	0.763522466451	0.120176906526	0.608980627686	0.0413003102206	0.0635321452916	0.105490470694	0.0351620995644	0.101636767747	0.0672255155072	0.0219200745784	0.0
LRRC8D	0.783321151644	1.31717549684	0.16292204529	1.31398508285	0.27947670491	0.844206924066	1.120038871	2.13189873858	1.12002185605	2.30550802375	1.60473138997	3.23728547514
HFM1	0.353579681603	0.575089883283	0.0686725180149	0.429321750581	0.125203715488	0.317386837408	0.468595876738	0.687103079291	0.4009261832	0.947071137534	0.534089871392	1.22879473705
RPAP2	0.538463231685	1.47834886757	0.120176906526	1.11883851534	0.188343267482	0.560492275134	0.671122100048	1.66033661568	0.638679296309	1.74988707486	0.706234593164	2.35648775775
EVI5	0.0488393405695	0.0444616221786	0.0429203237593	0.0530129953921	0.0625138701685	0.0734546429887	0.151034635026	0.0361583994087	0.156238372156	0.0830059883846	0.180973183896	0.0420471538827
FNBP1L	0.603563060075	1.97854208679	0.154162795544	1.63922897106	0.231246256206	0.797074290268	0.925495210854	2.3995376239	0.905741444822	2.6123548113	1.3710017459	3.57089213773
MTF2	0.75964866074	1.44073040982	0.163097230285	1.42859442879	0.182215202387	0.584609584339	0.942487783652	1.85388444016	0.865010913335	2.14298566293	1.21939556888	3.21049336191
BCAR3	0.748955240421	1.91967581512	0.154513165534	1.15786790773	0.230770479221	0.494938489832	1.04957876082	1.38263730141	0.819615050169	1.72327725428	1.43303732561	2.22770262469
CCDC18	0.679964840924	1.42931254197	0.161520565331	1.21636749764	0.22481659076	0.59370524393	0.987576727955	2.11695420677	0.831342070458	1.88099623018	1.21149792636	2.96378125942
SLC44A3	0.376717824938	0.500193225555	0.0949502672553	0.377282632023	0.211733472198	0.411927920282	0.697084780594	1.06805126332	0.732119853273	1.29792660172	1.14793108086	1.75183708463
ABCD3	0.681053283637	1.31517170417	0.128760971278	1.26194588047	0.213185192205	0.701752366737	0.75434548259	1.49312874532	0.983491307307	2.01318952003	1.39928706194	2.56162257875
ABCA4	0.112168895584	0.0500193249509	0.1003226071	0.0520394679308	0.0514816629179	0.0202584378943	0.0261396323312	0.0214325997345	0.134854390964	0.0474689834509	0.101882840982	0.0230775293224
LINC01057	0.376717824938	0.500193225555	0.0896947174072	0.377282632023	0.216786652092	0.411927920282	0.697084780594	1.06805126332	0.732534198252	1.29973158919	1.14624954089	1.7493514097
TMEM56-RWDD3	0.553157363711	0.566885654576	0.163097230285	0.564994933233	0.209607085466	0.337645253547	0.946873260194	0.89547397081	0.77454304512	1.65283572119	1.15078398644	2.60393190904
FLJ31662	0.0188797466941	0.0333462166339	0.0688477030098	0.0390296009481	0.0471287729107	0.0472700378522	0.00580870497599	0.00357209995575	0.0344255860839	0.0126437253114	0.0132421272453	0.00769250977412
PTBP2	0.652679072265	1.33940630051	0.0944247122705	1.48311174583	0.260815008	0.60339835275	0.941934433421	1.81101918639	0.897706780532	1.66684142326	1.28077032016	2.28874593697
LOC101928241	0.185620836139	0.0444616221786	0.0343362590075	0.0520393659025	0.0588366429172	0.0370717628971	0.0116174499467	0.0071441999115	0.0158891567215	0.0101485127499	0.0044140424151	0.0
DPYD	0.859428124173	1.42095708619	0.16292204529	1.52214087635	0.158124585725	0.22642970819	0.592521786951	0.492947039714	0.740694542479	1.18293449586	0.836041336205	1.22696322502
DPYD-AS1	0.249817695009	0.0743673556522	0.0858406475186	0.0311528787613	0.0514818578921	0.0435030604452	0.00580870497599	0.0173744997848	0.0413071083017	0.0202973928479	0.0132421272453	0.00507600985095
SNX7	0.649986917695	1.32950074045	0.0772565827668	1.05378975698	0.183465812214	0.472887674421	0.816605104774	1.24150406435	0.725598764775	1.40311505187	0.99194103007	1.54897816566
LOC100129620	0.417370958989	0.250096617147	0.103008777022	0.247185537949	0.227993887078	0.264282082304	0.551858197091	0.402697429737	0.868217412567	1.41301755027	1.28446413092	1.66776774457
LOC729987	0.394527582765	0.116711754404	0.109607411832	0.0520392190814	0.0384986478165	0.0645426355302	0.011617409952	0.028576799646	0.0569429705758	0.0202970829709	0.0220702120755	0.00384625488706
PALMD	0.293291124608	0.138942566499	0.121403201491	0.182136651203	0.110319442637	0.0742814231589	0.0261399572883	0.0178604997788	0.271799459694	0.0955422438029	0.136263169205	0.0153850197718
HIAT1	0.769660017855	1.74232083979	0.094891872257	1.96367576046	0.214935977999	0.951472701915	1.03987820439	2.33256724412	1.06844691684	2.49758000396	1.35421647633	3.43410038082
LPPR4	0.431770013854	0.250096616186	0.188849424958	0.564199072599	0.187543040026	0.216092509046	0.290451768186	0.30005460866	0.490998336319	0.633063502076	0.79451362865	0.757717057478
VCAM1	0.638427462397	0.463482142292	0.122746286452	0.761202816322	0.0661916479133	0.0291247200072	0.00754736496881	0.0107162998673	0.160111093072	0.122034065207	0.0750376800578	0.0153850195482
CDC14A	1.00408324338	1.5061373819	0.206017554045	1.41806250967	0.297862907629	0.72490513736	1.21118512746	1.9964027026	1.16168892596	2.42482022532	1.70282972525	3.24589458316
OLFM3	0.0785962259211	0.0389039193466	0.00858406475186	0.0520391842425	0.132383237481	0.147461607464	0.375433864191	0.282194301212	0.383974921515	0.336079706993	0.560573770694	0.436958024085
COL11A1	0.774287080413	0.707378328644	0.0772565827668	0.735891561776	0.202252222225	0.249857723482	0.439945368217	0.431687534986	1.02605950631	1.38330073447	1.36172340561	1.74338539816
RNPC3	0.594234597551	1.18934834015	0.102366432041	1.02777040176	0.15244631977	0.297128074832	0.636544235321	1.08904700318	0.647759029442	1.20648743462	0.654257655064	1.54991964286
AMY1A	0.0145286618657	0.0277885138616	0.0341026790142	0.0260194602311	0.0452784050889	0.0202584378943	0.01452176244	0.00357209995575	0.00529640973732	0.0043690876076	0.0	0.00384625488706
AMY1B	0.0135514744092	0.0277885138616	0.0257521942556	0.0260194602311	0.0441277150773	0.0202584378943	0.01452176244	0.00357209995575	0.00529640973732	0.00579915014282	0.0	0.00384625488706
AMY1C	0.0135514744092	0.0277885138616	0.0257521942556	0.0260194602311	0.0441277150773	0.0202584378943	0.01452176244	0.00357209995575	0.00529640973732	0.00579915014282	0.0	0.00384625488706
VAV3	0.00813056982309	0.0111154055446	0.0343362590075	0.0	0.0272918452136	0.0270112505257	0.0203307723757	0.0178604997788	0.0938728505373	0.0344795207391	0.0573823416419	0.0146000695713
VAV3-AS1	0.392979341006	0.397508060195	0.171681295037	0.559420157701	0.330959129091	0.584885134168	1.08702190904	0.781653915342	1.15630242548	1.69915254778	1.81413961713	2.18633525353
MYBPHL	0.0540386282355	0.0389039187878	0.0283215741813	0.0650493349135	0.118099175137	0.0872361852825	0.324534839727	0.137586597994	0.126712667493	0.038011285481	0.0706243888959	0.0115387646612
WDR47	0.457949850304	1.56318889807	0.176644869894	1.34000439268	0.246380410079	0.581486346856	1.1155138827	1.58119148955	0.653865662502	1.51967589189	1.17360386311	1.82698339681
GPSM2	0.475133146437	0.967040238746	0.161228590339	1.01476078802	0.255886840057	0.411927856497	0.858177175306	1.34934690075	0.681391254028	1.28960254599	0.929575133311	1.48851012934
KIAA1324	0.367351888459	0.20007729423	0.090395457387	0.0650490686446	0.246380510658	0.290375053965	0.835138447003	0.803718276497	0.776020595372	0.896257321439	1.24032413265	0.788486864077
STXBP3	0.400427606411	0.841065648489	0.111592841774	0.845633810028	0.165629415993	0.357905048072	0.408647442928	0.910710073475	0.439585608792	1.17398857132	0.635611367935	1.73851882009
KCNC4	0.437669507628	0.696300729573	0.173257959992	0.559419155687	0.415537696969	0.52672793892	1.76013992977	1.59273414953	1.06943753126	1.78623287769	2.17470364638	2.11576809429
GSTM1	0.00542062475905	0.0111154055446	0.00858406475186	0.0130098669827	0.022063525185	0.0202126152068	0.0	0.0	0.00529608478025	0.00434936260711	0.0662095483709	0.0192312748339
RBM15	0.857842216726	1.72288778085	0.27469007206	2.96622334968	0.394549505945	1.46754261018	1.39100919572	2.73749954508	1.05230581636	2.53803735385	1.65628756811	3.93558230652
DRAM2	0.813354599288	1.84107402657	0.120176906526	1.3530138042	0.290809304673	0.756786705986	1.00038057596	2.11967626048	0.868848061744	1.89498170157	1.19750603523	2.66201873498
ADORA3	0.195650440928	0.0500193249509	0.0871253374815	0.0650493349135	0.0453280703425	0.0202584378943	0.00580903243273	0.0107162998673	0.0291297511216	0.0151093603671	0.00927849732153	0.00384625488706
ST7L	1.1669899896	2.17124692015	0.230426663339	2.05987693577	0.307970305629	0.927446938984	1.3331360278	2.64423621424	1.18908863526	2.3892153195	1.76231305829	3.28009248269
KCND3	0.310658934737	0.422385395102	0.15462995553	0.325243956178	0.382416512985	0.371961623877	1.24509113728	0.811590902405	1.06080912839	1.27106038995	1.66427500459	0.970701888509
CTTNBP2NL	1.03784052054	1.84840868058	0.111592841774	1.21300443012	0.205930320371	0.44220091334	0.745473408846	1.16697685431	0.97450206551	1.61750701522	1.06890046643	2.02984175246
LRIG2	0.595985783823	1.38386792798	0.111592841774	0.966350557864	0.277100408152	0.638448820069	1.1554663208	2.0856814144	0.842961698778	1.52233883176	1.24395764314	2.29065628115
MAGI3	0.918997318111	1.91619752757	0.257521944195	1.79534589316	0.384718748469	0.920234236188	1.38188054489	2.00075320259	1.05664715982	2.38061464963	1.56350463028	2.53697506863
LINC01356	0.241208444964	0.20563499368	0.111592841774	0.091068332538	0.229944820207	0.182328909844	0.899078005884	0.516955957048	0.587968886388	0.408721204877	0.847481785765	0.503861645058
TRIM33	0.708910981486	2.03827794312	0.128760971278	2.66699908081	0.324980745908	1.06659360754	1.34305491827	2.71035653339	1.09683734247	2.48399808518	1.60428108081	3.21486236851
DENND2C	0.4647161352	0.750289841823	0.13734503603	0.61163526544	0.192596278049	0.40370476871	0.745749496341	1.12163267136	0.760906723302	1.29332063344	1.1476313468	1.58417015109
SYT6	0.226845516885	0.0956907853633	0.0849063275456	0.130098077565	0.306168628238	0.448265244454	0.988169640452	0.625114220617	1.27806110441	2.26328450819	1.98460276375	1.7946947449
AP4B1-AS1	0.0662436656896	0.00555770277232	0.0772565827668	0.0390296009481	0.0284922777638	0.0607754484639	0.00580870497599	0.00357209995575	0.0132409593519	0.017624287934	0.0132421272453	0.0115387646612
BCL2L15	0.0456498086657	0.0382233843729	0.060088453263	0.0130098669827	0.0610123855136	0.0607757155597	0.0235915225688	0.0071441999115	0.0264814912602	0.00816615020111	0.0	0.00769250977412
SYCP1	0.0776558267474	0.0944809469432	0.0429203237593	0.0520391014516	0.0845780478269	0.0675287453085	0.267986024402	0.232185702475	0.206552487435	0.20960690026	0.286908181382	0.119234080015
TSPAN2	0.278966537038	0.311231343098	0.163097230285	0.143107270256	0.191220830575	0.202587069266	0.517004112385	0.4286496964	0.513732257998	1.11203949745	0.860723594455	1.38466069217
NGF	0.600281444084	1.21906503701	0.120176906526	0.442331443027	0.171633250285	0.283622180454	0.677286519768	0.503663085831	0.646191623027	1.27186873569	1.0107981178	1.35004427886
CASQ2	0.0108412495181	0.044461621888	0.0171681295037	0.0260197339654	0.0330955352448	0.0675286829099	0.0203308349773	0.00357209995575	0.0350926108398	0.0104542502575	0.0118608622719	0.00769250977412
CD2	0.0189721866567	0.0277885138616	0.084964722544	0.0130098669827	0.0195870676562	0.0639454757199	0.00580870497599	0.0107162998673	0.00403522231802	0.0144979503192	0.0137525947355	0.000287814991549
IGSF3	0.43838875914	0.389039178766	0.0694900479913	0.312234156787	0.247456560694	0.511337920792	0.936500910977	1.29666485838	0.806662599316	1.37859629099	0.999027648674	1.61928387455
SLC22A15	0.336120118337	0.85327746588	0.0944247122705	0.429322297767	0.169232225105	0.351335303023	0.800047574861	1.30140350847	0.612378362281	1.26354473993	0.740675979257	1.53466578211
ATP1A1	0.779062315486	1.81181101427	0.161170195341	1.70286125115	0.275749488488	0.674740635179	1.21883173174	1.71649337933	0.877963661902	2.14000756414	1.44018388741	2.44359165683
CD101	0.0303468089961	0.028204396382	0.0828041076064	0.0130098669827	0.037173080273	0.0472698806077	0.0746671198327	0.0305693994574	0.0393430810273	0.0246467679441	0.0378346492723	0.00769250977412
VTCN1	0.0135511944462	0.0204538585022	0.00858406475186	0.0260197339654	0.0574855004475	0.0607763594836	0.0290440498181	0.0714419984035	0.00630524968728	0.0154154776828	0.0485544665661	0.0307700390965
MAN1A2	1.09503090623	2.3324581005	0.19544805935	2.27670597234	0.347595367938	1.04321106511	1.23938142801	2.58071672351	1.20715666419	2.43349004178	1.56191299037	2.97558199408
LOC101929099	0.574027584609	0.959516546808	0.0858406475186	0.741555697232	0.24468004749	0.492962769315	0.920476146512	1.6014332562	0.76901297654	1.56263908317	1.22146763139	2.05569310255
SPAG17	0.192423973238	0.127827159405	0.0772565827668	0.166118161201	0.101964180153	0.114799582191	0.375611236351	0.317915468259	0.336309137179	0.414648298988	0.503192407124	0.607711973008
WARS2	0.635698313618	0.86874074021	0.120176906526	0.637477756023	0.198099935587	0.391669250354	0.98409889674	1.02875890732	0.680976959044	1.05984485822	0.988038341437	1.28293092248
HAO2	0.0222356240116	0.0488472923934	0.0582782083154	0.0130098669827	0.0656161804236	0.0725821150094	0.0203308350667	0.0347489995696	0.0426224956606	0.017397702801	0.0044140424151	0.00384625488706
FAM72B	0.975247905234	1.73475933532	0.180265359789	1.53107962884	0.38269191175	0.70901063595	1.49883161081	2.27874263034	1.18474704995	2.48176909233	1.98114973776	3.08788257902
SRGAP2-AS1	0.372975192115	0.772634072527	0.154337980539	0.651106959894	0.339689703427	0.386477716736	0.926541606681	0.800413352259	0.485630145725	0.937760711451	0.705214013213	0.480051961519
LINC00623	0.643773663919	1.02915796025	0.145578730792	0.923692293793	0.241977929786	0.465951002792	0.972105435172	1.29122132374	0.85236532796	1.58923952388	1.49924675739	2.03413310901
LINC00869	0.62745722905	1.02261726243	0.13734503603	0.923692293793	0.23167145972	0.456763502613	0.950370887831	1.26206132446	0.75643920023	1.52666891403	1.40042804733	1.94375849141
PDE4DIP	0.111118415959	0.108809990086	0.13734503603	0.208156510532	0.440253352758	0.3173874304	1.31228974218	0.662633414848	0.588131217156	0.167403628211	0.891681934841	0.293180489078
NOTCH2NL	1.6587897021	4.01867422707	0.293726841509	3.49201201004	0.578215336323	1.32462950291	2.32833941922	2.71643234711	1.87202871635	3.1299533014	2.76566435033	4.20636590735
RNF115	0.694032107966	1.42277183714	0.120176906526	1.05378977478	0.247306291889	0.61552634149	0.965546024311	1.89925255854	0.655288131898	1.5934018043	0.891561170606	2.00391187518
SEC22B	1.02143173142	1.51804674298	0.188849424541	1.69047108243	0.222866072096	0.539682606511	1.05165345838	1.1764533844	0.675572755041	1.17456062836	0.862795192352	1.48094838135
LIX1L	0.724526505167	1.08458375901	0.163097230285	0.910682721898	0.183615463462	0.290834933057	0.533028270567	0.58023249365	0.644137550622	0.987352061939	0.851625294572	0.716689905392
NBPF12	0.579319239229	1.49502197711	0.120176906526	1.10582910202	0.187718680467	0.540233186424	0.640772715386	1.76382915808	0.816534767399	1.52299975924	1.04112499274	2.05323348361
FMO5	0.292535849949	0.466847012445	0.128760971278	0.351263377011	0.136060717471	0.189081728317	0.537592733335	0.62511394278	0.535691405693	0.747395608734	0.739654967379	0.888490410188
NBPF11	0.28728148102	0.666394994892	0.102308037043	0.533399551094	0.133834195632	0.427500836752	0.408983715495	1.05599914544	0.478928777341	0.851765684375	0.600299903976	0.950344842741
LOC101927468	0.0888652240243	0.0748588526845	0.128760971278	0.0669961310327	0.195473100271	0.270116359249	0.685466172483	0.844031322792	0.794611533694	0.961915205956	1.86041136631	1.93313529376
LINC00624	0.0168149992526	0.0277885138616	0.0429203237593	0.0548715478182	0.127729942296	0.253532596357	0.658515604304	1.91244684675	0.0247339565828	0.0176835578876	0.0220699273255	0.0133703146074
BCL9	0.785552049778	0.538000729673	0.362516153276	1.24159090967	0.289382755458	0.418680257395	1.05937965131	0.81190734214	1.15401477148	1.35804131408	1.51741331572	1.50784562984
GPR89B	0.419527517699	0.96583039923	0.118775426567	0.806605089068	0.1930720779	0.502288630188	0.773096480798	1.34881211207	0.609802254086	1.1823426492	0.715062540114	1.57639903336
FAM231D	0.205367200414	0.105596350141	0.188849424541	0.0538095178604	0.539516023435	0.37053773281	1.10600981841	0.826292855578	1.54063753274	1.79017782073	2.2497407817	1.7810368144
PPIAL4C	0.0108410470448	0.016673108317	0.0343362590075	0.0130098669827	0.0183865201212	0.00675281263143	0.00871322494186	0.0071441999115	0.00106288494729	0.00439867510833	0.00882808483019	0.0
PPIAL4B	0.0108410470448	0.016673108317	0.0343362590075	0.0130098669827	0.0183865201212	0.00675281263143	0.00871322494186	0.0071441999115	0.00106288494729	0.00439867510833	0.00882808483019	0.0
LOC388692	0.206399700368	0.111154052913	0.170980555058	0.0650493349135	0.545544898462	0.378622758053	1.15362831118	0.866023265203	1.5656955481	1.80427186324	2.30345927458	1.85204926432
ENSA	0.663998901244	1.09845910429	0.0944247122705	1.47010193026	0.301590842728	0.647774545141	1.34410201886	2.50606824622	1.03890323365	1.94591413809	1.40961651176	3.15402820847
TARS2	0.489071399108	0.79475146161	0.0772565827668	0.650487681314	0.143414492894	0.404440100797	0.601235242596	1.0930563237	0.485270007925	1.01846920054	0.754788369266	1.28081118733
VPS45	0.929671900747	1.28382927915	0.197433489293	1.10662546687	0.219389025949	0.393873874001	0.926542326659	1.41332811788	0.725976567641	1.47933645507	1.14501914969	2.27903875734
RPRD2	0.890586361535	1.6175182713	0.219390008658	2.04031826498	0.231721327562	0.885275533617	1.41017466072	2.50028445034	0.99707411956	2.35712074411	1.52651142414	3.70763138927
CTSS	0.121958804082	0.0614749977589	0.07299374789	0.0390292998403	0.0539334204048	0.0337640631571	0.164667137709	0.0760589990076	0.0580964085236	0.0333459106153	0.00882808483019	0.00769250977412
TUFT1	0.667335958863	1.5408446629	0.13734503603	0.838465352282	0.20960770354	0.519974680766	0.759779502101	1.18452133279	0.787927741919	1.43168851263	1.19570443873	1.67313170288
ZNF687	0.769936547415	1.5283681883	0.111592841774	1.43107244137	0.248056919277	0.753570719324	1.302292542	2.46925390064	0.79248568402	2.11830889511	1.24398776251	3.49760378042
POGZ	0.386618308807	1.13653125713	0.120176906526	1.47010159987	0.153646830019	0.463976766393	0.4858839733	1.12403834993	0.457761609798	1.32910353654	0.713711623615	1.63001152703
SNX27	0.667686154563	1.38462407462	0.13734503603	2.00350192781	0.312297545061	0.715809373468	0.827867225641	1.73829004858	0.723779228801	1.68473227497	0.969451262876	2.23120889824
RORC	0.017976319233	0.0277885138616	0.0429203237593	0.0260197339654	0.0782237875648	0.055446885556	0.0174265948646	0.0178604997788	0.0910624211859	0.0275467004422	0.188059876936	0.0730788447149
FLG-AS1	0.0108412420191	0.016673108317	0.0515043885112	0.0	0.0257408427075	0.0337642303854	0.00580870497599	0.0192698997613	0.00264820486866	0.0159476628928	0.0132421272453	0.00769250977412
CHTOP	0.411968793856	1.03373266556	0.0733441178799	1.06679971424	0.224841824837	0.701706274085	1.00192133228	1.79145774629	0.55293103488	1.19386253551	0.993772856453	2.1161608631
NUP210L	0.0894363228548	0.0605298104659	0.0772565827668	0.0364629364759	0.067216707997	0.0675284607708	0.0813843348902	0.0246158996951	0.117578800065	0.021047172769	0.090111854	0.0406604094319
GATAD2B	0.631218371848	1.18352598229	0.15083428064	1.26194585261	0.268870278228	0.607165568084	0.79963248664	1.45483316571	0.714771984586	1.796381591	1.16753923804	2.48006605124
KCNN3	0.0703917753287	0.0277885138616	0.0429203237593	0.0520391394496	0.0735463429503	0.0194316527322	0.00871305746399	0.0071441999115	0.0226442964859	0.0213525379123	0.00882808483019	0.0230775293224
PBXIP1	0.560845651884	0.555770251319	0.171681295037	0.364273119807	0.221114772622	0.155317041703	0.948079033481	0.772395668058	0.8114188303	0.801769855632	0.890420056911	0.753686997252
IL6R	0.514937912976	0.416827688523	0.171681295037	0.312234653413	0.301540470578	0.303192387305	0.972302383821	0.836571027651	0.693803288786	0.817688307462	1.07697779815	0.869259296531
EFNA3	0.25190131654	0.164160169296	0.15947674039	0.591723005354	0.440052718796	0.502794065945	1.31699235047	0.943684765076	0.99051648961	1.22981331942	1.87617519748	1.5285172277
LMNA	0.554668928778	0.257695927113	0.127943441302	0.163817548975	0.172834082924	0.0778187704682	0.197367830323	0.116955897758	0.305360770904	0.125890288706	0.23346051703	0.0732096686531
MSTO1	0.46593320648	1.02817496324	0.0873005224764	0.665621133402	0.29961467604	0.60767035269	1.01808411768	1.96670882581	0.610523265503	1.21061006374	0.878379245363	1.64759461541
MSTO2P	0.466928786475	1.02817496324	0.0883516324461	0.667214178339	0.301365811098	0.607945992671	1.02284593523	1.98014663593	0.611027645506	1.21061006374	0.878379245363	1.64712364543
ASH1L	0.922757771207	2.80183820654	0.223185683548	2.34618020996	0.289932915732	1.32628259693	1.22732851618	3.84710397615	1.05288235933	3.27242422819	1.339743389	4.30757262063
SYT11	0.232284135681	0.338225898027	0.116030861646	0.313119484976	0.174910857387	0.162437170811	0.404439013822	0.572140646713	0.552408847259	0.848658957868	0.844599129003	0.910965924287
MIR7851	0.227656682929	0.077807836704	0.0778405327499	0.0910681025535	0.121351120394	0.0945406922027	0.257592608258	0.234348054176	0.339569778178	0.327667092275	0.768601082468	0.426936857248
IQGAP3	0.558301659739	0.411269989125	0.0858406475186	0.208156017214	0.19449750483	0.323680691779	0.721882202385	0.913213098215	0.542104642434	0.879480516592	0.867719591714	1.20773157202
LRRC71	0.233077215131	0.140757326886	0.0944247122705	0.117088120043	0.124152843151	0.108046350874	0.39791894866	0.300054567713	0.457635549476	0.466024166646	1.05493795912	0.689347404901
PRCC	0.708376285274	1.61162030527	0.248937877804	1.62621917734	0.28057726014	0.629399329953	1.16625406102	1.99615983197	1.17916266979	2.13334990653	1.99475199321	3.54914907115
FCRL4	0.0108412495181	0.0277885138616	0.0626578331888	0.0390294093341	0.0551589429453	0.0607758627906	0.002904352488	0.022283099724	0.00264820486866	0.0173974954057	0.0	0.0115387646612
CD5L	0.0311770637129	0.0222308110893	0.0515043885112	0.0390296009481	0.0436523927823	0.033764430061	0.0195601348914	0.0118097998537	0.00264820486866	0.00579915014282	0.0044140424151	0.0184986544568
IFI16	0.94836735397	0.873239828736	0.173841909975	1.09821765223	0.118974808034	0.171579404123	0.153918712482	0.343576223278	0.694109481283	0.785940238941	0.162146855952	0.188466861786
SPTA1	0.03490105436	0.0300947714746	0.0772565827668	0.0130098669827	0.0195870851539	0.0337640631571	0.00871305746399	0.00614789992385	0.0141054468397	0.0130480878213	0.0132421272453	0.0115387646612
COPA	0.7137415908	2.03018713835	0.0971108821929	1.8672089918	0.218938276865	0.626184456944	0.72113115358	1.84426179	0.829703025084	1.98442877332	1.44327664147	3.60503779315
KCNJ10	0.230367307737	0.211192697532	0.13734503603	0.221166035518	0.157574298151	0.290375228539	0.458913506309	0.478658737684	0.497843391389	0.803584761432	1.27182295659	1.05571221338
IGSF9	0.368587378226	0.188810657218	0.0944247122705	0.286214863271	0.194898548014	0.302594844192	0.409932453211	0.278622486863	0.537565373458	0.909059573414	1.26239467457	1.52697299768
CASQ1	0.0779506389182	0.016673108317	0.0257521942556	0.0130098669827	0.0583855180256	0.0810346301496	0.104562064772	0.0428651992884	0.0837486173157	0.0201293754894	0.0529684939943	0.0170595794991
FCRL6	0.0623352433369	0.0500193249509	0.060088453263	0.0520394679308	0.0330949428231	0.0202584378943	0.0116176124252	0.00869939989224	0.00794461460598	0.0188477052283	0.0308982969057	0.0192312744353
CD244	0.0141784368698	0.0277885138616	0.060088453263	0.0260197339654	0.080825415276	0.0676204630658	0.014522129897	0.0178604997788	0.0607443458382	0.0188473429112	0.0413776594102	0.0115387646612
PFDN2	0.79346129429	1.36273353893	0.180265359789	1.27495548494	0.328257956918	0.693115545824	1.10887504376	1.98573554632	0.881260089049	1.81852396728	1.56854915875	3.44155761648
NOS1AP	0.436342250105	0.589116469122	0.0944247122705	0.403302585617	0.195548239429	0.51322146371	0.824883668954	0.842622102367	0.992372256594	1.75053834109	1.95856971813	3.02364742426
ATF6	0.748015039358	1.06707888138	0.163097230285	0.884662927791	0.225517427254	0.539039695345	1.34169128487	1.63771372556	0.80080843932	1.54518206775	1.89941671702	2.54239159746
NUF2	0.670359633559	1.1859456614	0.13734503603	0.884663037315	0.16582960698	0.371410387099	0.714511733403	1.19001275331	0.760059500284	1.5395401509	1.41409048796	2.47758014513
RGS5	0.672516726041	1.17823293103	0.13734503603	0.884663037315	0.162352391962	0.371410387099	0.710816950936	1.18950245331	0.750980292769	1.53591039841	1.41246900299	2.47315826026
DDR2	1.26551558367	1.91884404828	0.239244308084	1.33911920938	0.0852785426974	0.138549230188	0.0203305774014	0.0133892998341	0.235879418017	0.220308201775	0.205354932116	0.0884638638217
RXRG	0.0379430713505	0.0611347296908	0.068322148025	0.10407836166	0.131707488678	0.0945401867926	0.0929441301953	0.0285767994598	0.61399985276	0.314618228309	0.672004165741	0.16923586243
LMX1A	0.0487836140748	0.0316448782682	0.0343362590075	0.0520391344726	0.229820390619	0.223489385091	0.95916308279	0.685838925641	1.19373578689	1.40159670232	1.80197861382	1.19420478395
LOC400794	0.040948848851	0.025633486256	0.0753879428208	0.0260197339654	0.0390492602848	0.0344531256706	0.0192448424213	0.0242027995232	0.0194917344265	0.0188473329162	0.0242922470327	0.0160653095283
FMO9P	0.0187140616681	0.0493009824157	0.0429203237593	0.0130098669827	0.038198357828	0.0337640631571	0.0166754999086	0.0107162998673	0.0281026838962	0.0171510578366	0.0148636122141	0.00384625488706
UCK2	0.667981137373	1.9657253499	0.133958126128	1.39115844098	0.225867504437	0.607762330361	0.958215401353	1.21856468749	0.907453076104	1.83919687515	1.88716540347	3.32316020134
FAM78B	0.338774682587	0.394596878879	0.195740034342	2.0685507963	0.427295116272	0.986110547431	1.36271427392	1.18238212429	0.853896470394	1.50447673072	1.98952722331	2.05391353949
MAEL	0.0162617017999	0.0333462166339	0.0749207828343	0.0130098669827	0.0514817126766	0.0945408521518	0.434867680326	0.308317070093	0.0495216483679	0.0162337953392	0.0706245787293	0.0461550592761
POU2F1	0.875099563029	2.17952676331	0.145929100782	2.47132177667	0.260864887092	1.00416382593	1.24815342592	2.36597936321	1.14068386789	2.64252569768	2.54370473467	5.17377108538
RCSD1	0.138146690415	0.166731077462	0.0429203237593	0.130097686693	0.157574495457	0.160829494745	0.497166232973	0.460798251824	0.391901352404	0.595397544989	0.889309556687	1.03098569975
DCAF6	1.15423143383	2.41291245667	0.2317697483	2.16067993601	0.275799652036	0.704554330483	1.23058851483	2.55875050835	1.22758518351	2.73005963201	2.31877286026	5.08577729014
MPC2	1.05397250904	2.3662580009	0.228090863407	2.11306611426	0.269220284678	0.684387625113	1.18658588725	2.53612721322	1.12827228747	2.66877108032	2.1386711977	5.01497429742
TIPRL	0.520284416508	1.27827158361	0.120176906526	0.975731171578	0.143415108036	0.486347341068	0.649288556973	1.17521384654	0.651433766639	1.29234478637	1.33256731656	2.58613931804
DPT	0.0212215615567	0.0333462166339	0.0772565827668	0.0390295810401	0.0330953952633	0.0270112505257	0.00580871747434	0.0178604997788	0.0105928194746	0.0123873003051	0.0044140424151	0.00384625488706
BLZF1	0.56868052494	1.5617144064	0.1176075266	1.53099119754	0.176736462642	0.479457204737	0.521568384929	0.951655497678	0.699099600233	1.55714510456	1.0866461721	2.13361297639
NME7	0.568975504959	1.5617144064	0.117140366614	1.53028317757	0.177286812622	0.479457204737	0.521726444928	0.951849897675	0.699099600233	1.55714510456	1.0868863921	2.13340365639
ATP1B1	0.877109261533	1.93854175791	0.128877761275	1.27495565259	0.274348301925	0.696699221753	1.03155948744	2.02998545687	0.982013848793	2.22616044975	1.68301200628	3.32509658496
LINC00970	0.035694221301	0.0277885138616	0.0343362590075	0.0650488844961	0.0423510203473	0.0499800683632	0.0174262999035	0.0071441999115	0.0370735909026	0.0115983002856	0.0308982969057	0.00769250977412
PRRX1	1.28105776538	2.09631245758	0.266047612309	3.57077825092	0.231946189575	0.467008296043	0.244156865902	0.201276263218	1.25905618003	1.19530250004	1.5592407985	1.06782630949
KIFAP3	0.49436294451	0.816982272774	0.120235301524	0.767575874448	0.125028948091	0.175575762488	0.351446200659	0.635441835849	0.55833559767	0.815676939621	0.874866715189	0.920987621773
METTL11B	0.0379433385618	0.0500193249509	0.0343362590075	0.0520392066389	0.0397996053062	0.0689065109193	0.0	0.0156005998068	0.259279472282	0.0811819981523	0.333390364407	0.0769250996821
FMO4	0.149061670842	0.107826994687	0.0686725180149	0.0780588353127	0.0719443355724	0.0503018455207	0.0493755297493	0.0357209994718	0.320420046801	0.170471117955	0.395696138324	0.173082292253
VAMP4	0.742170293204	1.57638371202	0.283274136811	1.18388720429	0.168981548246	0.560721575424	0.63004333831	1.38953875347	0.899021654326	1.86069827399	1.4875060007	3.09625589187
FMO2	0.021682039097	0.0308509215117	0.0468911836445	0.0390294591039	0.0320699527301	0.0270112505257	0.017426114928	0.014288399823	0.0326601136252	0.0176047503389	0.0263941719923	0.00384625488706
SLC9C2	0.0867269592658	0.0333462166339	0.0772565827668	0.0754039901346	0.0588367001936	0.0382663026527	0.00871305746399	0.014288399823	0.0450177261103	0.0159477053713	0.0518273565974	0.00384625488706
DARS2	0.705370826824	1.40817814557	0.0858406475186	1.23592679231	0.197299164776	0.659534921981	1.10719591639	2.27419852515	0.85038335664	1.8844087884	1.44252566768	3.22702913134
LOC100506023	1.28032036655	2.34327104193	0.133899731129	2.19847058532	0.306569115758	0.653884656221	1.06192836669	1.90165746227	1.26781108927	2.2696559934	2.36381331997	3.85575218409
RC3H1	0.0271024563834	0.0333462166339	0.060088453263	0.0260197339654	0.0371730702743	0.0330290631428	0.00871329993196	0.014288399823	0.00794461460598	0.0156024753843	0.0290666194409	0.00769250977412
RABGAP1L	0.292609375784	0.394596882276	0.214601618797	0.351263537869	0.128705745056	0.128305205151	0.227282805908	0.135739424201	0.566441989409	0.501649664205	0.993142279707	0.469114903139
CACYBP	0.646557668814	1.34806422541	0.232762463272	1.14485833673	0.205354922641	0.939344692923	0.852427375918	1.94515421215	1.05956579614	2.29728213796	2.41212675167	4.6886165775
TNR	0.014288694473	0.0364464317858	0.0138980095983	0.0520389727205	0.0514821103588	0.0405172426924	0.0261400099974	0.028576799646	0.11916503452	0.0519871528698	0.194215048531	0.0653863352071
PAPPA2	0.010324999541	0.0152742305472	0.0171681295037	0.0130098669827	0.0404496703558	0.0337644225731	0.00871305746399	0.0071441999115	0.0264809816424	0.0101485152487	0.0220701895952	0.00769250977412
ASTN1	0.221388987763	0.0889232428372	0.13734503603	0.156116989985	0.129832109898	0.168822558671	0.32755813111	0.310771084428	0.450177810645	0.777961108994	0.790099934449	1.02311010927
LOC730102	0.176163438331	0.200077294327	0.128760971278	0.195146187261	0.106566445354	0.114798888572	0.158127175119	0.109981785942	0.368086905444	0.543951775285	0.680892011283	0.926953301679
ABL2	0.607711589171	1.19490603753	0.163097230285	1.40045144103	0.152145869985	0.492962790623	0.536683849873	1.10248417389	0.502293250918	1.32912318722	0.783044085748	1.9269864841
FAM20B	0.634186886908	1.35607941379	0.111592841774	1.57267558005	0.215761242606	0.810350646406	0.942092067825	1.68959333164	0.740910682391	1.78180396391	1.23846293156	3.4039584756
RALGPS2	0.567740688376	1.65105352911	0.154513165534	1.60019940196	0.176536157187	0.688797321163	0.80265519909	1.88605766928	0.846870920675	2.29659191131	1.35073333556	4.04919133902
TDRD5	0.0406531367488	0.0555770268813	0.111592841774	0.0396488246769	0.152670810305	0.128305253088	0.426964076435	0.275050148601	0.211848353211	0.230358857615	0.776858343471	0.603865717197
AXDND1	0.331916657703	0.794751460277	0.0515043885112	0.715536671847	0.227093480639	0.398422377497	1.54925619846	1.49400334737	0.520631569661	0.896868599591	0.92480112135	1.59620625402
LHX4	0.716174683964	0.689155115053	0.171681295037	0.234175932586	0.478052351166	0.653057621427	2.05349639843	1.75041544083	1.42918341865	2.20793372375	3.06067920663	3.02325489611
TOR1AIP2	0.523400275674	0.886926144555	0.125315666378	0.790763221473	0.170833017945	0.310634390183	0.574877694467	1.00057069185	0.564514726965	0.965505281528	0.928764656344	1.72334281019
CEP350	0.865217359059	1.60886035579	0.20029484421	1.89942405297	0.258187898014	0.83736240419	0.819568730073	1.69316519294	1.00422572734	2.08153974506	1.49495255287	3.27305364101
MR1	0.0487843312975	0.0222308103889	0.0637089431584	0.0571722568721	0.0404498378336	0.04726968842	0.0232353548333	0.0321488996018	0.137702280808	0.0673435731186	0.0573821992055	0.0279703847934
XPR1	0.339844158167	1.06707888102	0.126249986351	1.41806312238	0.152195856988	0.513221623801	0.278833006112	0.782285331277	0.467615580564	1.22903387581	0.529916331446	2.12427191395
CACNA1E	0.0704654490333	0.0944809439704	0.060088453263	0.143107934982	0.186817785013	0.230425621875	0.432773149922	0.341559203362	0.712484079972	0.809394370956	1.44450753292	1.08684894393
LINC01344	0.0216821165867	0.016673108317	0.0429203237593	0.0130098669827	0.0735458128378	0.0592135085389	0.0638976422865	0.025004699599	0.0508537409082	0.0117659627898	0.0529680869691	0.00384625488706
LAMC1	1.07098948497	2.76871884379	0.236032583177	3.03003291605	0.336713117704	0.947337887712	1.52914181288	2.52567780557	1.32592557774	2.77808237048	2.61624960559	4.82331476595
DHX9	0.639220101869	1.29097489633	0.109957781821	1.41850535686	0.203603998028	0.620533502556	0.80214140706	1.78419224203	0.870649483854	1.7802655511	2.04477676944	4.18368065749
NMNAT2	0.262391813289	0.146693103112	0.170279815078	0.325244516835	0.296312419143	0.337645614445	1.09152650318	0.966259520408	0.942958790619	0.962970684151	1.86047121818	1.74218176829
RGL1	0.657840482119	1.90235998337	0.111884816766	1.69516146129	0.166705232963	0.606338100843	0.62700061786	1.63982664729	0.865857908681	1.9168477473	1.33776190324	3.06841633862
TSEN15	0.607729443312	0.91146321097	0.144352435827	0.897672959745	0.176511817317	0.364657880969	0.517576841351	0.878731610833	0.726210770542	1.15090952835	1.54383717239	2.49236356962
EDEM3	0.71940136357	1.57188462505	0.174893019944	1.49612176904	0.235148072124	0.626873232052	0.793941360364	1.47884075736	1.04003825434	1.98681557966	1.57362394573	3.00088380928
FAM129A	0.572202676812	0.947682799958	0.163097230285	0.626946560785	0.190219728213	0.222064924516	0.851023853701	0.639402124628	0.899994970858	1.26903807447	1.61109752021	1.51983028165
SWT1	0.828159910204	2.08576416015	0.154513165534	1.61320938264	0.2096072115	0.64828046523	0.697084737962	1.65387232644	0.962522447091	2.36193408449	1.45072314876	3.68630675845
C1orf27	0.842282019192	1.94077240089	0.122629496455	1.82136488365	0.182740155518	0.835616344415	0.811882285504	2.19988987342	0.802681844452	2.40326972793	1.32364934362	3.91551351349
HMCN1	0.974418270737	1.24621081696	0.181783629745	1.1314056588	0.174284819949	0.222846357919	0.360160053585	0.242901558591	0.687012081793	0.850078975174	1.42778289061	1.53354033233
RNU6-72P	0.0189718941953	0.0173914508522	0.0661615330875	0.0130098669827	0.011031615112	0.0337640631571	0.00580870497599	0.00541889993288	0.00794461460598	0.00869872521423	0.00882808483019	0.0115387646612
MIR548F1	0.151771448795	0.0444616221786	0.0429203237593	0.0650489683449	0.0514818178974	0.033764205426	0.002904352488	0.00434969994612	0.023833631346	0.0101485127499	0.0176561696604	0.0115387646612
PLA2G4A	0.354999725407	0.389039175346	0.113344691724	0.572429024309	0.0735465578474	0.168822636016	0.336923245953	0.214324659122	0.40004408842	0.430172684891	0.675337026257	0.569249166911
LOC440704	0.0313616111819	0.0449531197026	0.0354457639754	0.0507119304836	0.0407000478283	0.0438705255091	0.011617409952	0.0107162998673	0.00542251473106	0.0126634503119	0.0	0.00748318978027
BRINP3	0.921781619843	0.486242263742	0.103008777022	0.442331654891	0.191520678081	0.184074352957	0.328230037054	0.328850177215	1.03140904091	1.25056500426	1.77648594923	1.56936065904
LINC01351	0.663096009867	0.371383078113	0.0823369476199	0.395868341938	0.169156590503	0.17557589782	0.307878642043	0.307709177501	0.865046923485	1.07606910695	1.40126932707	1.40554031136
RGS18	0.0981205640621	0.016673108317	0.0429203237593	0.0130098669827	0.0399995878264	0.00675281263143	0.00871305746399	0.0256364996824	0.0185006792527	0.0101485127499	0.0176561696604	0.0192312744353
CDC73	0.591376647599	1.54360460933	0.108322721869	1.55338180235	0.185016300417	0.581991364062	0.845472183445	1.2657550469	0.870451672982	1.89266371144	1.80185853997	3.27266171588
LINC01031	0.0271028813273	0.0389039194062	0.0429203237593	0.0326574212015	0.0549837954491	0.04726968842	0.00719172997028	0.0232793997116	0.0268233517874	0.0138767152522	0.0044140424151	0.00384625488706
GLRX2	0.565380887138	0.996341049492	0.13734503603	0.931303706512	0.194197183147	0.359282682687	0.754977117	0.759054541958	0.813075888319	1.27969994072	1.40658372136	2.07882299768
CFHR4	0.0405059887189	0.0111154055446	0.0257521942556	0.0390293944031	0.0257408152111	0.0135056252629	0.00871305746399	0.0178604997788	0.0132410243433	0.0231966405511	0.0185569946431	0.00769250977412
KCNT2	0.59773783654	0.717019244611	0.121228016496	0.702526492313	0.151570644606	0.175575416997	0.435677891269	0.539383996261	0.976051579881	1.58034325729	2.28379144854	3.05501937164
DENND1B	0.806920312136	0.972597939633	0.141023920923	0.871653390437	0.169331518196	0.431129695266	0.710224072015	1.0930561315	0.781226575978	1.35642429237	1.3886276965	2.02314367842
CRB1	0.0271025838852	0.016673108317	0.0858406475186	0.0260197339654	0.0597623979002	0.0877874327973	0.00580870497599	0.00357209995575	0.0635544508491	0.0482786956141	0.0573819668796	0.0237578193024
PTPRC	0.0339611035921	0.0389039194062	0.0515043885112	0.0	0.011031615112	0.0202584378943	0.0117956898902	0.0071441999115	0.00264820486866	0.00928061272856	0.0044140424151	0.00923624472879
MIR181A1HG	0.360456550322	1.60383195968	0.251098492742	1.97093306853	0.104615590498	0.245631645732	0.0268713199235	0.0174716997836	0.424507354336	0.46421950464	0.117707038412	0.142311556729
LINC01222	0.0284118062872	0.0389039194062	0.0460152586699	0.0	0.0303687752336	0.0675288201869	0.00871305746399	0.00945269988291	0.0109711344559	0.00579915014282	0.0	0.00769250977412
NR5A2	0.355884703884	0.279397427142	0.0515043885112	0.235945441976	0.121751547467	0.208054196604	0.477091301631	0.669582358096	0.534682264509	0.681648960982	0.982723091019	1.26838291313
CACNA1S	0.191890063429	0.214217296883	0.060088453263	0.0924842481315	0.0969605452493	0.0779568677917	0.262236090887	0.144535837986	0.215595680851	0.262206569435	0.416324638445	0.380231943009
IGFN1	0.0916670858208	0.0222308110893	0.084030402571	0.0520394679308	0.0478045353703	0.0270114302337	0.00871314995177	0.0071441999115	0.0482069307808	0.0275470027495	0.0485540542156	0.0115387646612
CAMSAP2	0.889332350533	1.9948749304	0.21343371883	2.23183582729	0.247331583202	0.721781870119	0.893288380286	1.96826423448	1.03668777155	2.1340005321	1.81332885715	3.45526784292
KIF14	0.470874215595	0.694712816179	0.0662783230841	0.728546242863	0.210032538246	0.46025479082	1.08901771485	1.2676508903	0.776254384916	1.3667408955	1.33737111655	2.09685069937
IPO9-AS1	0.518625143899	0.976000614591	0.188849424541	1.19689739001	0.170857089963	0.533250686102	0.547116684843	1.02997414427	0.44978152984	1.09958226995	0.73968471938	2.22699637975
CSRP1	0.161468758414	0.0611347304955	0.0982203871608	0.0260197339654	0.0551597776301	0.0405172202289	0.0609932623673	0.0250046996903	0.0572673431728	0.0302192505784	0.0871990340874	0.0346162942741
NAV1	1.07052875856	1.50636422165	0.120176906526	0.546409545079	0.175836070307	0.354550963171	0.583808590794	0.692983191866	0.897526982054	1.5527567181	1.74180532567	1.96550144112
ELF3	0.104315390663	0.0277885138616	0.0325844090581	0.0390296009481	0.346669524204	0.597518138245	1.52272006937	2.65672741647	0.566063603392	0.353557279707	1.70282953927	1.00110449868
LGR6	0.0205759466253	0.0289227389172	0.0766142377853	0.046552313149	0.061387825489	0.0472697857618	0.0124472249486	0.0214325997345	0.0257428641468	0.0229206604585	0.0220702120755	0.018629479453
ARL8A	0.698807007995	1.80133834122	0.197842254281	2.52389156292	0.252409745462	0.737676354207	1.0909536938	1.66271779572	0.868019285522	1.9386351467	1.82551998767	3.00779116708
IPO9	0.5301481741	0.996227626838	0.188849424541	1.19689739001	0.172433034979	0.526727560975	0.487603319487	1.01891764461	0.462283572193	1.10816340496	0.785085315146	2.23304049509
SYT2	0.111118301723	0.0937626029402	0.0515043885112	0.0553140329272	0.328132529724	0.380230340458	0.901191331023	0.804933069436	0.726120788133	1.12536453972	1.73961242923	1.8313786809
KDM5B	0.547331187258	2.17653996883	0.170922160059	2.95294819638	0.26571789787	0.852843345433	0.980957266644	2.58817735091	1.17597451182	2.98486925251	1.92650017962	4.39603736008
PPFIA4	0.0162616368085	0.0283178188875	0.060088453263	0.0390293545872	0.0698688854203	0.0405170130655	0.0214176323451	0.0317357995193	0.0894950177073	0.0376164357765	0.0475931968894	0.0219262693562
PLEKHA6	0.246019724907	0.0666924321279	0.111592841774	0.273027864501	0.0916325631812	0.104509539232	0.012348467445	0.0107162998673	0.178270070555	0.0956897976445	0.337444016045	0.134619292339
SOX13	0.749453252677	1.22299701081	0.206017554045	0.951481676072	0.407007595111	0.843058820538	1.36597432684	2.42434768702	1.15019604445	2.61127010042	2.29508166237	3.99720168764
ZC3H11A	0.542464117911	1.27728858563	0.228558023393	1.51284811114	0.211483645063	0.529850980788	0.903147842171	1.46992252187	0.685390281053	1.12254311823	1.46135289718	2.33084572694
ATP2B4	0.528728148963	1.46832988061	0.157783285439	0.996971476063	0.213259484876	0.504814694718	1.11411129336	1.33172947341	1.04560459423	1.2126218568	1.83512858441	1.91406089367
LEMD1	0.00813093713857	0.0634031801373	0.0807602826655	0.0520394679308	0.0529328578897	0.0540227181986	0.0263173073493	0.0239354997035	0.0395237159729	0.0281380330482	0.0176561696604	0.0115387646612
DSTYK	0.436342281451	1.15414955796	0.157666495442	1.35301447275	0.2500579805	0.614515329577	0.729034987066	1.49670073187	0.728228316143	1.58095420478	1.31410030669	2.73085888785
NFASC	0.0704653646667	0.0355012442395	0.060088453263	0.0520394057184	0.0870291152261	0.12945396287	0.173637880376	0.146455371823	0.312476601627	0.390198133796	0.520848085841	0.71540775818
LRRN2	0.0886808188241	0.0373916188553	0.0858406475186	0.0780586265028	0.239025670033	0.189082004786	0.726129669785	0.616973434363	0.789729590716	1.10666399497	1.92517984442	1.58851350342
FAIM3	0.0162615243234	0.016673108317	0.0772565827668	0.0152224293947	0.0625136754774	0.0487864645869	0.0083969374653	0.0250046996903	0.0205008290149	0.0188472379642	0.0220702120755	0.00384625488706
YOD1	0.693756407427	0.795545422353	0.0944247122705	0.793860053062	0.265117514785	0.466318976529	0.95843245507	1.42725211097	0.885420778658	1.53990477253	1.49035870845	2.8615277287
RASSF5	0.379428301437	0.389039178938	0.0944247122705	0.38790287526	0.187518237948	0.263363223717	0.801647211555	0.56438846628	0.877963304391	1.07524068699	1.68541457402	1.6385150812
CR1L	0.291503777821	0.2534992911	0.0686725180149	0.247185479224	0.207005632509	0.332224791832	0.825772735262	1.77617329694	0.740046096537	1.07085173716	1.48930800178	1.63869846552
CR1	0.17761947679	0.0889232428595	0.0934319972992	0.0260197339654	0.165479993053	0.229598651327	0.585013208913	0.494186463216	0.602849184332	0.777674574293	1.34625978894	1.14033015147
PLXNA2	0.768922277298	1.3838679257	0.144060460836	0.975731233656	0.344968053229	0.648279737182	1.17475032376	1.43969348921	1.31877345477	1.73875213549	2.43909118861	2.47394297225
SYT14	0.421980301475	0.700270516321	0.1176075266	0.585439306229	0.19717464301	0.44569286371	0.403727772022	0.810060201077	0.485449781762	1.13639089179	0.91104867786	1.99621918887
IRF6	0.388664538894	0.116711755648	0.0772565827668	0.195146479398	0.160076272558	0.262766666643	0.676753065225	0.80728993772	0.582583232077	0.734622820457	1.26299504809	1.55005113843
KCNH1	0.376201606881	0.394596880056	0.0772565827668	0.247185497984	0.121351330671	0.243104876436	0.432279127324	0.228613451043	0.590184732566	0.654742721225	1.11556273565	0.811564950541
INTS7	0.867835267199	1.41952039211	0.145929100782	0.988741371185	0.234598390367	0.778469537914	1.20417130438	2.29162188931	1.27112569694	1.93112930161	1.96986002833	3.23137294422
LPGAT1	0.624138526093	1.31717549378	0.154513165534	1.49612139376	0.223816685159	0.43976677563	0.937448550617	1.34443850995	0.996263500394	1.73791370572	1.76627691221	2.53535294389
PPP2R5A	0.811750668176	2.02973345042	0.133140596151	1.88641379574	0.369909115922	0.918627055101	1.26805125578	2.63147976218	1.20960669031	2.91333337565	2.4580681737	5.04896323337
RPS6KC1	0.410456840565	0.887984756581	0.155739460498	0.959181792691	0.209907648068	0.469488412805	0.697558772882	1.19448427938	0.666348760605	1.09086353786	1.27584611067	2.10006883595
PROX1	0.692576411663	0.683597412869	0.188849424541	0.702526528776	0.260214508329	0.425433643669	0.728540535137	0.959674057059	1.40140535799	1.86480102192	2.20626189495	2.381919913
CENPF	0.652015189229	0.871236028768	0.111592841774	0.741998456642	0.213284989323	0.432186626986	0.630458456518	1.17698831596	1.01225969313	1.62411531255	1.59251040997	2.34617845019
PTPN14	0.827661490642	2.23778812239	0.182893134713	1.84720746262	0.339214342255	0.614515801705	1.21229207161	1.91305535886	1.41235816032	2.63585844096	3.24567528676	4.65666849149
KCNK2	0.844217652492	0.861443890274	0.120176906526	0.949711951703	0.291984132636	0.317387074091	0.653516746908	0.478658622319	0.852148978831	1.16218256698	1.68172053898	1.19459710848
KCTD3	0.666340419263	1.35558791034	0.145929100782	1.06502997376	0.178813423008	0.425479730271	0.708406766672	1.28538987547	0.821920869755	1.69231743451	1.27800811231	2.93573282632
SPATA17	0.583522757458	0.861443887554	0.128760971278	1.11521037528	0.125854410373	0.318535493717	0.56707320465	0.738886135109	0.585518731998	1.18080417028	0.917054115573	1.70337901455
GPATCH2	0.594584714824	0.861443887554	0.133023806155	1.10582911065	0.128706120402	0.328458255984	0.575608764673	0.735848635146	0.593300829386	1.18396022283	0.918105078053	1.70390231454
RRP15	0.555591062434	1.05898807474	0.120176906526	0.806604632482	0.193847087212	0.39741168198	0.798485769739	1.27042058744	0.790720156843	1.36502482325	1.39042975592	2.4003666164
LYPLAL1-AS1	0.781072211407	0.705828217842	0.13734503603	0.598449042886	0.155673110269	0.273148760535	0.457392293399	0.685839467682	0.817201372007	0.950809819084	1.11550240219	1.53335733514
MARK1	0.571852072725	0.527981738172	0.145929100782	0.442331445351	0.337162966855	0.653333404303	0.809175950579	1.82696032627	1.09177529304	2.31804402447	1.68439325697	3.54870375612
RAB3GAP2	0.725836051485	1.13539703619	0.248937877804	0.989006562874	0.187317915451	0.402188955478	0.653516693598	0.900164398458	0.828964881917	1.30829262249	1.40601364909	1.99556493787
MARC1	0.374007553793	0.288055344723	0.0858406475186	0.468351111427	0.220539257534	0.32413996461	0.944205968682	0.877152030658	0.797079054428	1.10662485807	1.56966074783	1.85511023313
DUSP10	0.999012748335	2.39722234862	0.171681295037	2.07439184421	0.324580541849	0.670330709636	1.25333053491	1.53242176652	1.55045536383	2.45059219245	2.59688269264	3.30222837526
DISP1	0.59519262602	0.801708040148	0.0686725180149	0.637478258476	0.18754350809	0.299011280224	0.528622172613	0.730234970978	0.70081068667	1.14368982274	1.02404027211	1.76928900318
MIA3	0.61053228401	1.41721413966	0.217112603724	1.15786784224	0.210232575249	0.479457135864	0.726130142944	1.23336354603	0.881818667686	1.65793477733	1.47888850701	2.40748346039
TP53BP2	0.7011489936	1.81234032107	0.15982711038	1.47010186319	0.201076912891	0.640011528045	0.924111643786	1.87935077326	1.04256049644	2.06967435991	1.95805891263	3.84086455744
SUSD4	0.271370071052	0.183404186077	0.0772565827668	0.259575933024	0.314923955899	0.432186623931	1.0920998456	0.989465662291	1.00231629884	1.72132438769	1.85230368137	2.69197800495
CAPN8	0.0108412495181	0.0244992612004	0.060088453263	0.0130098669827	0.0735460953526	0.0405172401965	0.011617409952	0.0107162998673	0.0185368241984	0.0159476628928	0.0220702120755	0.00769250977412
CNIH3	0.42721566095	0.596337702312	0.145929100782	1.13406052689	0.250058390688	0.329836365119	0.656420837503	0.352907379795	1.26062362216	1.51857137726	2.54583690272	2.04962272974
ENAH	0.821651054913	2.58622204218	0.145753915787	2.01376759094	0.296462334793	0.869334521569	1.30638243243	2.45265693718	1.12245325431	3.03339519874	2.24838933091	5.03083073795
SRP9	0.785589419717	1.32190143447	0.104059886992	1.30097484852	0.245455390602	0.540233727835	0.885246501315	1.402587356	0.894951058265	1.61702315999	1.79152940678	3.02929872803
ACBD3	0.690419123212	1.72390858239	0.103008777022	1.9182750489	0.218062862404	0.769832879096	0.833162542811	1.78290447294	0.741054278033	1.83923609035	1.31094789139	3.19058132192
CDC42BPA	0.791101801094	2.39268544243	0.167885620147	2.39335186231	0.276474753007	0.716957802624	1.35362569571	2.25179418137	1.23268288322	2.81831319111	2.35945951558	4.68032204075
ADCK3	0.593534017155	0.889232398719	0.0858406475186	0.58543875818	0.261090152871	0.383354289249	0.992594940869	1.05672785653	0.815525784979	1.02663572653	1.80885508085	1.79665746194
ITPKB	0.927128037447	1.15740099718	0.157491310447	1.29495672305	0.313197972864	0.365025156178	1.77912777406	1.05259709172	1.24905828947	1.75101210863	2.7270199202	1.95657923269
C1orf95	0.260511003681	0.155615673989	0.120176906526	0.181694241673	0.266693871852	0.29156970387	1.05724549797	0.642974977465	1.04468591331	1.09111973898	2.59892433964	1.56001976027
OBSCN	0.0167778367922	0.0222308110893	0.0429203237593	0.0178775042892	0.0500060203709	0.0135056252629	0.017426114928	0.00357209995575	0.0644370625746	0.0345987803657	0.0353123393208	0.0192312744353
ZNF678	0.211322273618	0.750289842002	0.105402971953	0.702526895612	0.175936145633	0.299930446193	0.613564997077	0.868720329762	0.507589153804	0.860001282473	0.661044361645	1.54620429011
WNT3A	0.0271022864059	0.0333462165669	0.111592841774	0.030356356293	0.310196394313	0.285919648021	0.907000396971	0.641614283577	0.939013763556	0.899117525515	1.74778014416	0.993098484062
SNAP47	0.653158234568	1.71415423512	0.186280044615	1.28796542478	0.242703436654	0.709056900531	1.01954601894	1.87218263475	0.750079460796	1.82947168553	1.28004989985	2.73826413235
RHOU	0.785017407401	1.14556725699	0.461378883004	0.761734164983	1.1488013001	1.17698323563	2.67423468326	1.65406628073	1.79363047655	2.29574385353	2.39501101732	2.81626271513
GALNT2	0.71672781975	2.13756044091	0.148907245696	1.57382570553	0.275573947128	0.631007254101	1.11901080351	1.51152409322	1.00954030616	2.1151628639	1.6300445471	2.94240444967
URB2	0.816544138236	1.87850344696	0.120176906526	1.36602388778	0.231095828272	0.830149694651	0.992516293043	2.24445585105	1.02236612017	2.40235256619	1.63316680614	3.7190132551
PGBD5	0.300832774926	0.433500797734	0.206017555296	0.845634105548	0.375086990103	0.567244898632	0.865566635543	0.852342072641	1.05140554748	1.63942222699	1.71763265028	2.25007426741
TTC13	0.61338968011	1.48394437968	0.13734503603	1.22291667964	0.225042555816	0.526726813979	0.84231077471	1.18235827903	0.801745099805	1.5726396662	1.08142157781	2.10006917717
COG2	0.650577163875	0.910177756928	0.0944247122705	0.871653464288	0.230470592566	0.436321289495	0.633205066731	1.30023676026	0.705638480043	1.44025912477	1.0770077493	2.64333661661
EXOC8	1.12366327415	2.47238366328	0.231069008321	2.7473587601	0.370885103159	1.18139340384	1.46761326591	2.57738776696	1.47308394792	2.80563940908	2.28580307006	4.09450950333
TRIM67	0.315139181269	0.35013526126	0.0944247122705	0.312234358355	0.32640634517	0.371410601571	1.04031255636	0.619500963751	1.00006400737	0.896306518753	1.47018073155	0.567024674103
DISC1	0.487503656562	0.891538659602	0.100906557083	0.585439240918	0.225367035307	0.317387045197	0.688371236097	0.814434294149	0.697405928267	1.12816512397	1.26239416333	1.98468064707
PCNXL2	0.366447999777	0.7780783545	0.0686725180149	0.493308967888	0.132583325118	0.263363524549	0.346506792502	0.457226361822	0.575304872727	0.978405720782	0.897326121913	1.46569403742
SLC35F3	0.347016341204	0.22695842801	0.0429203237593	0.117087981924	0.235348673306	0.283071078725	0.859737947514	0.53223985577	0.875748046856	1.22439806496	1.82296768474	1.54649246017
GNG4	0.588094593357	0.413992132217	0.0429203237593	0.299224531651	0.327231917776	0.559849091485	1.56101199085	1.43301108114	1.08682133502	1.56147557963	2.87262046825	2.83423788125
TBCE	0.427713671708	0.733956999682	0.0772565827668	0.403302366748	0.17648606097	0.366678750657	0.728758158077	1.17324589933	0.538411333524	0.898831703078	0.913691138756	1.61928429294
B3GALNT2	0.729559867078	1.94893881493	0.120176906526	1.70595864174	0.170707770031	0.84126674071	1.12250858465	2.50120769499	1.07304026151	2.480437856	1.87995833547	4.59559889331
ARID4B	0.925007842796	2.85647004379	0.201929904163	2.92294618867	0.217512770556	1.17445694044	1.27065931392	3.53543370782	1.13735118425	3.56358895884	2.08294080811	6.2418335791
TOMM20	0.703453505289	1.76307715018	0.142367005885	1.52028253883	0.160926822688	0.684846985966	0.691334961627	1.94566463926	0.935086668611	1.97714966643	1.64112428665	3.40076612636
GPR137B	0.777827445444	1.3171754962	0.197433490366	1.44408262655	0.375612593267	0.695550729327	1.18579576644	1.10241187483	1.17685669726	2.05100396914	2.25352461111	2.70477239039
EDARADD	0.476995202059	0.444616202384	0.0772565827668	0.286214830622	0.198574867878	0.345041455574	0.68710675665	1.06596185009	0.725580082111	1.5411970128	1.18294310424	2.07314512555
NID1	0.704467662541	1.33384860434	0.128118626297	0.93670176807	0.261965509608	0.483637091689	1.38545567294	1.13949307339	1.08343430063	1.86629991674	2.05249382777	2.57224591057
HEATR1	0.468864573594	1.00197437031	0.0712418979406	1.23592651705	0.167005187873	0.453731705479	0.740653341891	1.26451574671	0.645200119223	1.41347132297	1.16528709541	2.54239113745
LGALS8	0.170484262662	0.0555770263746	0.0429203237593	0.0910690688789	0.0672921504453	0.0877875837535	0.15247633335	0.0500093991049	0.119254961016	0.0478443458695	0.0617962191869	0.0192312744353
RYR2	0.11653857881	0.0444616219699	0.0686725180149	0.0650493349135	0.31675031995	0.411928258799	1.19085357666	0.857298787778	1.34914537825	1.73977794754	2.22848192137	1.79299409328
CHRM3	0.0402115657981	0.0444616221786	0.0461904436648	0.0520392738283	0.109068710469	0.204149168551	0.275929321136	0.320588394089	0.440846239621	0.394518295078	0.325343005687	0.39616625399
FMN2	0.868167327859	1.98780493195	0.16397315526	1.0742337056	0.312247575622	0.478078802757	1.05157493413	0.838879010435	1.19694244461	1.716116662	2.41744125537	1.85092442325
KMO	0.303542451398	0.177846483469	0.0858406475186	0.208156231388	0.0533078529239	0.0567787511051	0.0978630927689	0.0690605994221	0.208047317727	0.158033435578	0.128546311818	0.0684739193879
WDR64	0.0578732960355	0.0111154055446	0.0343362590075	0.0	0.0294178077765	0.0337642179057	0.00442567998171	0.0126116998438	0.0112591769677	0.0159674153794	0.0220702120755	0.00384625488706
PLD5	0.0216824715398	0.0222308110893	0.0429203237593	0.0650493349135	0.0588369078673	0.0135056252629	0.0232354598921	0.0214325997345	0.185997763164	0.0542059631431	0.126023739176	0.0230775293224
CEP170	1.0489022817	2.74539161811	0.169812655091	2.31918672076	0.297688505776	0.701017631359	1.04845340094	2.07953277385	1.2693241809	2.71135934332	2.03723967661	4.33632831623
AKT3	0.369748545701	0.0833655397817	0.118541846573	0.142930380374	0.0301184852496	0.0405172077492	0.0348530848157	0.014288399823	0.057610153012	0.0244692305187	0.0353123393208	0.0115387646612
SDCCAG8	0.83217853009	2.43200525308	0.15188539061	2.04810604426	0.251059065532	0.647131687343	0.934149338111	2.00160320708	0.924332260482	2.44191296281	1.58200120388	4.09639363042
LOC339529	0.616948250696	0.45724390725	0.120176906526	0.455341230482	0.145316377386	0.219078711793	0.377586906614	0.207180536291	0.520487752661	0.482801943929	0.957830781318	0.64232820116
DESI2	0.654024552578	1.52591070028	0.128760971278	1.4570921465	0.243403889697	0.60624627395	0.979732131543	2.02991254072	1.01845681076	1.99316787938	1.83452802368	3.57384869846
EFCAB2	0.75863411418	1.44439773106	0.134600471109	1.27495549673	0.264667471178	0.494387061439	1.50511533335	1.84197771515	1.04985612399	1.91915612745	1.96469457262	3.7668168832
ADSS	0.726831602275	1.32246854462	0.16397315526	1.17565697475	0.230395355474	0.559987071581	0.763197428878	1.22498023855	0.909776655056	1.49299647881	1.69280070713	2.48501157928
C1orf101	0.255183485484	0.361250662625	0.119884931535	0.273204693913	0.201451985385	0.224545638464	0.605167120479	0.648247716952	0.352198182428	0.549494858944	0.759382339401	1.09195126121
ZNF124	0.309442289518	0.631347440578	0.0686725180149	0.715536409929	0.17180806312	0.501093838595	0.678570936341	1.00445917448	0.555615447691	1.03612407338	0.968279882792	1.65489457471
CNST	0.830906399311	2.13226738251	0.200002869219	1.5221406077	0.242178160131	0.802402687572	0.999116037352	2.52030810549	0.829360585107	2.31557793378	1.52230764331	3.80852412912
ZNF670-ZNF695	0.487835924113	0.983713346079	0.128760971278	0.780585117579	0.225191824246	0.560401156195	0.941104257997	1.44180806782	0.72558045001	1.49314492385	1.44066463058	2.60442870544
AHCTF1	0.6297253653	1.73808639662	0.165958585203	1.02777012716	0.258388450149	0.688797751144	0.896469354728	2.18122740298	0.722770024385	2.04656564433	1.02767310458	3.54933180066
ZNF670	0.487835924113	0.983713346079	0.128760971278	0.780585117579	0.225191824246	0.560401156195	0.941104257997	1.44180806782	0.72558045001	1.49314492385	1.44066463058	2.60442870544
GCSAML	0.0081309096422	0.0274482463449	0.0429203237593	0.0	0.0590615104549	0.040516990602	0.00871305746399	0.0124172998462	0.00794461460598	0.0159476628928	0.0113503947817	0.0
NLRP3	0.0841088437177	0.0336108691469	0.0755047328174	0.0769083932191	0.0367731002346	0.0337641380355	0.00950335746072	0.0107162998673	0.0132410243433	0.0214019828467	0.0044140424151	0.0115387646612
OR2L13	0.0135515194032	0.0	0.0515043885112	0.0520393659025	0.102964360684	0.101293380484	0.21651453968	0.194107603725	0.0953321132306	0.1183448525	0.207456826182	0.300009728713
OR4F5	0.00588155223988	0.0389039194062	0.0343362590075	0.0390296009481	0.0560597228184	0.0571004409045	0.01452176244	0.0107162998673	0.0105928194746	0.0118843127927	0.0044140424151	0.00769250977412
DDX11L1	0.0623347937241	0.0889232435673	0.180265362322	0.208156622797	0.242052722968	0.422677556165	0.450200101975	0.639183685718	0.0522422729116	0.0876615057159	0.028856426945	0.0319474646877
FAM138F	0.0403033789732	0.0277885138616	0.0343362590075	0.0324802768528	0.0591117977425	0.0250359379873	0.0493754348829	0.0178604995217	0.0500443531461	0.0263037629155	0.114764063951	0.0384625495523
FAM138A	0.0403033789732	0.0277885138616	0.0343362590075	0.0324802768528	0.0591117977425	0.0250359379873	0.0493754348829	0.0178604995217	0.0500443531461	0.0263037629155	0.114764063951	0.0384625495523
WASH7P	0.409239761205	1.29494507513	0.0772565827668	1.05794958632	0.152546020076	0.452445556626	0.648181943275	1.23593958019	0.516884252541	1.50070947081	0.684165278556	1.9731412992
MIR6859-2	0.0243923189808	0.0741783184186	0.0257521942556	0.0650493075401	0.0811003705412	0.101293589696	0.002904352488	0.0144584998209	0.0113674344402	0.0367677457314	0.00882808483019	0.00384625488706
MIR6859-1	0.0243923189808	0.0741783184186	0.0257521942556	0.0650493075401	0.0811003705412	0.101293589696	0.002904352488	0.0144584998209	0.0113674344402	0.0367677457314	0.00882808483019	0.00384625488706
LOC729737	0.0330949437823	0.0278263208717	0.0858406475186	0.0390294018686	0.0636644629762	0.0877874852121	0.00871339491941	0.0354779994898	0.0132408968601	0.0227431429736	0.0176561696604	0.0230775293224
LOC100133331	0.0312691265214	0.00555770277232	0.0338107040226	0.0390296009481	0.0351965253018	0.0455705574825	0.0357229199167	0.014288399823	0.0	0.00579915014282	0.0044140424151	0.00769250977412
LOC100132062	0.0312691265214	0.00555770277232	0.0338107040226	0.0390296009481	0.0351965253018	0.0455705574825	0.0357229199167	0.014288399823	0.0	0.00579915014282	0.0044140424151	0.00769250977412
LOC100132287	0.0312691265214	0.00555770277232	0.0338107040226	0.0390296009481	0.0351965253018	0.0455705574825	0.0357229199167	0.014288399823	0.0	0.00579915014282	0.0044140424151	0.00769250977412
OR4F16	0.0203364841063	0.0200757834837	0.00858406475186	0.0260197339654	0.0294176402986	0.0337640631571	0.00871305746399	0.0071441999115	0.00529640973732	0.00289957507141	0.0	0.0
OR4F3	0.0203364841063	0.0200757834837	0.00858406475186	0.0260197339654	0.0294176402986	0.0337640631571	0.00871305746399	0.0071441999115	0.00529640973732	0.00289957507141	0.0	0.0
OR4F29	0.0203364841063	0.0200757834837	0.00858406475186	0.0260197339654	0.0294176402986	0.0337640631571	0.00871305746399	0.0071441999115	0.00529640973732	0.00289957507141	0.0	0.0
MIR6723	0.130089739196	0.072250134863	0.154513165534	0.0390292401165	0.339064167481	0.249858189955	0.0333910750356	0.0406781995725	0.0378304342907	0.121018708972	0.138754748175	0.170988973506
LOC100288069	0.567279338749	1.42277184626	0.180265359789	1.01476081787	0.254835536592	0.555944155209	1.25157151087	1.94396386035	0.57398987817	1.48134848143	0.644439107509	1.53466562902
FAM87B	0.0298123714104	0.00555770277232	0.0772565827668	0.0650493349135	0.0516568779051	0.0405170729682	0.034853062246	0.0208979997411	0.0463515508771	0.0252483229591	0.0132421272453	0.0115387646612
LINC00115	0.5330609983	1.6091628186	0.120060116529	1.4701024885	0.201452795126	0.602249782823	0.549092025544	1.64828378139	0.528377516424	1.69417160903	0.449234111832	1.5038952565
KLHL17	0.499248296395	1.39589070944	0.155272300512	1.23132442018	0.364155627865	0.776264897346	1.43761933214	2.16446088048	0.726823556576	1.93922704	0.736952013126	1.79487823084
LOC100130417	0.0751299067345	0.0389039194062	0.0641177081466	0.0910688897073	0.0811253129765	0.081034298189	0.0435672223382	0.0357209995575	0.163282006554	0.0601439703023	0.128005192325	0.0384625496957
NOC2L	0.551018590383	1.4686323389	0.198309414268	1.24442262782	0.397251577519	0.848020392701	1.61505223454	2.38471494124	0.735182384782	1.94836014725	0.735510970479	1.7732135276
PERM1	0.00542062475905	0.00472593773156	0.0293726841509	0.0260197339654	0.0478045450933	0.0472698531523	0.0393784373645	0.0427922994699	0.0246802463252	0.0246663705269	0.0254032645114	0.00769250977412
FAM41C	0.0156161393616	0.0334596391395	0.0429203237593	0.0477913406342	0.0565105027631	0.0383579804748	0.00580870497599	0.00357209995575	0.0158888117671	0.0176343203485	0.0044140424151	0.00384625488706
PLEKHN1	0.342278074091	0.377923773795	0.110658521801	0.234175665379	0.202252582468	0.182328332953	0.595425959488	0.43401984508	0.416076431436	0.393798487731	0.43256896802	0.380781620631
SAMD11	0.662911123974	0.772898724079	0.120176906526	0.3592287101	0.480103302523	0.438066486411	2.19259699601	1.26011722959	1.04418148489	1.34764608894	1.06817960067	0.712425268203
ISG15	0.582563659523	0.633578087762	0.0686725180149	0.650487316221	0.203153142661	0.155225032419	0.723225668591	0.54424422718	0.433730950842	0.459929382277	0.420017984802	0.573095645843
HES4	1.06084954341	2.06020629572	0.255186142623	1.13273324545	0.417214048591	0.906774940357	2.52969998172	2.49970128892	1.30230841136	1.98477426447	1.69349094027	1.80610362824
RNF223	0.00813093713857	0.0389039194062	0.0429203237593	0.0390296009481	0.0633894729502	0.0810345977023	0.0319489674158	0.0250046995468	0.0291293613166	0.0286511954926	0.00882808483019	0.00769250977412
AGRN	0.618791937409	1.2171368471	0.145929100782	0.793594762936	0.282152694855	0.506468728289	1.28288889271	1.30640897979	0.580709455246	1.37956269549	0.750644730203	1.36927575869
TNFRSF4	0.0243923414778	0.0611347304955	0.0414604488015	0.0	0.0613381052986	0.0135056252629	0.0127435874473	0.0115667998567	0.0312011060677	0.0189656629292	0.0	0.00769250977412
MIR200B	0.0162618592791	0.0111154055446	0.0850815125406	0.0134523794651	0.0735454903319	0.0135056252629	0.0280564599745	0.0299132995792	0.0538449929859	0.0302188981446	0.0308982969057	0.0115387646612
MIR200A	0.0162618592791	0.00555770277232	0.0686725180149	0.0130098669827	0.0735454903319	0.0217743754238	0.0145221198928	0.0326348995455	0.0439732431378	0.0273192131286	0.0220702120755	0.0115387646612
MIR429	0.0150449243411	0.00275994763523	0.0343362590075	0.0208865891695	0.0698681003191	0.0385418253243	0.0203311798219	0.0217241996806	0.0365516982973	0.0285914956499	0.0176561696604	0.00769250977412
TTLL10	0.018971819317	0.0333462166339	0.00858406475186	0.034781481117	0.0857035699189	0.0538391354233	0.133606642138	0.0571535991896	0.0270760888141	0.0285125081921	0.0485540794656	0.0177137044799
B3GALT6	0.633762973582	1.300048699	0.122921471447	1.16539097318	0.420316060521	0.655033073798	1.42331452765	1.46430937006	0.651199188763	1.23541516914	0.68719772757	1.07311187447
SDF4	0.637431776075	1.28938698348	0.120176906526	1.17087812796	0.420716290526	0.669825313494	1.40404976942	1.45167337009	0.648785406353	1.23641136662	0.684164950129	1.07311187447
TNFRSF18	0.110565034771	0.0573539800718	0.0470079736412	0.0390296009481	0.0845777452886	0.0376228132322	0.114065627526	0.020825099742	0.12019165176	0.0811914485265	0.172144928008	0.0846179743838
LINC01342	0.0139016944058	0.016673108317	0.118775426567	0.0130098669827	0.134860270545	0.107908300295	0.276877335129	0.103590761177	0.177423049027	0.145517597874	0.132419490084	0.0923102397751
DVL1	0.66744647699	1.64897411314	0.163097230285	1.62621852829	0.306919094358	0.793077461027	1.23208981946	1.44455356346	0.590580933893	1.56261932968	0.697076944925	1.3885070362
SCNN1D	0.0430683565084	0.0167487233207	0.0321756440699	0.0382330784798	0.0547084454708	0.0485562129989	0.0174262524098	0.0071441999115	0.0178528291192	0.0246467730142	0.0127316597551	0.0153850195482
TAS1R3	0.0178104092367	0.0389039194062	0.060088453263	0.065049145788	0.0741967729144	0.0665181327686	0.0240454799198	0.0178604997229	0.0416128734518	0.031895808042	0.0215297170859	0.0269237842094
MIR6808	0.0116709169839	0.016673108317	0.0257521942556	0.0650493349135	0.0882557703108	0.0607754809111	0.0571993122287	0.0321488996018	0.0264815212637	0.0247354054805	0.0247726870235	0.00769250977412
CPSF3L	0.429078063803	1.16647479684	0.0944247122705	0.832623998731	0.302791441612	0.480881149568	0.741621075051	1.12758692968	0.472983753998	1.30146759739	0.447552524121	1.0439901304
UBE2J2	0.768534839012	1.59075056566	0.223185683548	1.01476053034	0.296362412017	0.526452405632	1.01314420609	1.68305664568	0.740334146759	1.84668290036	0.754788657587	1.43463653411
MXRA8	0.860903026113	1.72262312653	0.167944015145	0.965730231255	0.276149899792	0.264236767873	0.258106049836	0.316045179062	0.412582173077	0.284013577655	0.278291123781	0.273085296348
PUSL1	0.872315151552	1.92028073655	0.111592841774	1.48311153138	0.381191339329	0.97903557919	1.69398803939	2.11795112312	1.02319490784	2.20707571579	1.10451259082	2.00307467008
ACAP3	0.983525533507	1.95324887745	0.111592841774	1.57904740033	0.404305936459	0.960154709443	1.65219846171	2.10886292326	1.05268430613	2.21330909556	1.0907300729	1.99213769995
CPTP	0.431142971223	1.17017993202	0.0944247122705	0.837049123555	0.306318736624	0.483867149524	0.73877580753	1.12911782966	0.473308023982	1.30223687241	0.449804586578	1.04595250534
MIR6727	0.018971661726	0.0222308110893	0.0515043885112	0.0130098669827	0.0702436905056	0.0562279778197	0.0491381997764	0.0214325997345	0.0370736108962	0.0516414656378	0.0176561696604	0.0276564041879
MIR6726	0.0189721866567	0.0392063794211	0.101899272054	0.0260197339654	0.139837828141	0.0767623209357	0.175415926825	0.11595907704	0.0376502637658	0.043208758411	0.0363628298342	0.0219001044575
ANKRD65	0.110860516014	0.0333462166339	0.0515043885112	0.052039393276	0.159875675675	0.167582005873	0.40449830888	0.192892641712	0.207326325487	0.123592094062	0.331047884764	0.192313734567
VWA1	0.322108201416	0.2223081019	0.111592841774	0.130097754002	0.388370556716	0.630042820282	1.17281369915	1.31535094828	0.590671090234	0.87258665105	0.616754732627	0.594733992882
ATAD3C	0.0162618742771	0.0324010290876	0.0429203237593	0.0	0.0980368053652	0.0472702450156	0.0728881548829	0.0278963996544	0.017942629151	0.0188473329162	0.0132421272453	0.0115387646612
TMEM88B	0.138700291179	0.116711753212	0.060088453263	0.117088023901	0.175610582955	0.141811205365	0.348541476997	0.449985171419	0.275402822033	0.394360985605	0.236252585273	0.226929980284
MRPL20	0.666764239624	1.58950292186	0.103008777022	1.50913137639	0.335737390161	0.915227292381	1.4507197555	3.25226807015	0.853950566687	2.07851217014	0.760223503768	2.29821754133
CCNL2	0.778675048357	1.90073425359	0.128760971278	2.07394935742	0.358351761937	1.09553530893	1.21871384949	2.44432213629	0.798502487373	2.18052467692	0.77388545382	1.78082758921
ATAD3B	0.732159627618	1.72750029468	0.135184421092	1.37903355044	0.305893262956	0.773461654119	1.35119563586	2.81567209701	0.764076613517	1.85815337295	0.628615330547	1.41543077699
LOC148413	0.777661123384	1.89396671076	0.128760971278	2.08156057212	0.351572464693	1.10380430119	1.21571054945	2.44590163625	0.799727394868	2.17966664689	0.776858176263	1.77698133432
MIB2	0.901003113154	1.91184966362	0.120176906526	1.49497088498	0.461867409579	0.980046586789	1.9637531609	2.55347654792	0.928439528096	2.14767115684	1.12556129381	2.13031595525
MMP23A	0.0953916183151	0.0389039194062	0.0444969887137	0.0780590252131	0.217912936032	0.111537180662	0.669581244377	0.53211896261	0.64547044309	0.824110008321	1.88001858209	1.61224513502
ATAD3A	0.797573062921	1.81181102246	0.154513165534	1.57763174896	0.318151513025	0.810350336343	1.40331866563	2.1558349717	0.896031697446	2.01575349434	0.838023447173	1.72734609229
SSU72	0.670838777652	1.97298441111	0.0864245975018	1.62595355581	0.320702677753	1.00241799792	1.29440906833	2.92344260228	0.798592396507	2.32519455625	0.785685945505	2.49380270664
MMP23B	0.109108220978	0.0444616221786	0.0515043885112	0.117088258833	0.233573085945	0.168822345473	0.765469980692	0.628589330561	0.737974045703	0.908892103232	2.06687638714	1.79647391685
C1orf233	0.320228360884	0.349001034245	0.0858406475186	0.494370834902	0.338314264644	0.543908045128	1.5016963796	1.22296318549	0.531980558582	0.840215902315	0.772864786567	0.624222136758
TMEM240	0.40487080632	0.711385922246	0.103008777022	0.884663387015	0.198275612511	0.297128332742	0.566874604788	0.66195291659	0.444881223572	1.09883292493	0.485536334008	0.830796553271
SLC35E2	0.471187490596	0.867455282956	0.0772565827668	0.689517110988	0.129531257879	0.310633869611	0.785227950176	1.03439679924	0.423029720336	0.889313580438	0.802081186622	1.09946004613
CDK11A	0.498252444334	1.03373266727	0.0686141230166	0.936702257887	0.258238227688	0.492962527514	1.39158228312	2.03501510513	0.572819458542	1.41423063449	0.692692935841	1.76593958706
SLC35E2B	0.742594851399	1.92840943842	0.128760971278	1.58718968152	0.304317310173	0.695550906599	1.4374420215	2.21719176291	0.79569208396	2.14958462915	1.37715707505	3.23087571916
GNB1	0.53956901031	2.43646653207	0.136235531062	1.92544312884	0.231946126912	0.794456036836	1.08162782406	2.41127424423	0.787567949511	2.44157766469	1.34304633405	3.33477784351
TMEM52	0.278284500279	0.211192699	0.0858406475186	0.143107615918	0.245154719744	0.263363686725	0.846183363877	0.607253774278	0.518686173018	0.778118262626	0.96518716784	1.0038788105
CALML6	0.0270471463855	0.0111154055446	0.0429203237593	0.0	0.0573848355263	0.0405168757886	0.0311580848042	0.028576799646	0.0317777585164	0.0205240029348	0.0192476271298	0.0346162939835
GABRD	0.0650450064819	0.0222308110893	0.0858406475186	0.0910685354471	0.195998302545	0.195834229603	0.769697396897	0.596537433239	0.297038285207	0.511413731039	0.68416498279	0.711561530456
KIAA1751	0.101070579866	0.0277885138616	0.0617819082141	0.0520391568691	0.13233301561	0.0950460346639	0.48851173945	0.371496138662	0.231934506744	0.233425955353	0.423050396657	0.276932131374
C1orf86	0.417739475634	0.750289838135	0.118425056577	0.56818093124	0.218813142516	0.263363618895	0.942902068783	0.800145732449	0.500635686725	0.923892902753	0.679751495669	1.08308114335
LOC100129534	0.0267336139437	0.021777121067	0.0539569784403	0.0390296009481	0.0648154252544	0.0540229332671	0.00871305746399	0.00357209995575	0.00794461460598	0.0173580004275	0.00882808483019	0.00384625488706
RER1	0.671244074149	1.72288778049	0.197433489293	1.75171483521	0.250007869594	0.7630797683	0.773629790312	1.88962950893	0.677374354536	1.79596747541	0.692992939929	2.12699307703
PEX10	0.60607045055	1.1615598239	0.145929100782	0.884663355991	0.22419145235	0.557276447617	1.13224968429	1.62762890521	0.903291494099	1.67446496676	1.3892885387	1.99459724899
MORN1	0.669971944155	1.7211486354	0.196440774322	1.75180333771	0.248281777084	0.7630797683	0.771061165323	1.88962950893	0.677374354536	1.79642115042	0.692992939929	2.12699307703
PANK4	0.489900770528	0.993996985942	0.111592841774	1.25398081823	0.169156448405	0.432186524943	0.494716570269	0.920697621334	0.514885200869	1.13792932382	0.613391711093	1.2605332254
PLCH2	0.0203361942284	0.0333462166339	0.0257521942556	0.0260197339654	0.0720947052762	0.0200287503898	0.00962190246023	0.00393659995124	0.0164837241825	0.0144781503566	0.0132421272453	0.00170072495006
LOC115110	0.0325228411946	0.0578832847774	0.0346866289973	0.0260197339654	0.0882555130161	0.0262762505114	0.0116174624451	0.0071441999115	0.0476663586516	0.0376360907387	0.0176561696604	0.0153850195482
HES5	0.222089245109	0.116711756036	0.24753639847	0.182136645839	0.163277829908	0.188024710692	0.406198248968	0.178604585616	0.404115190508	0.31317849779	0.565588560473	0.293651403043
FAM213B	0.579982896358	1.19505726921	0.0944247122705	0.939888027713	0.222140440352	0.38785650038	0.87135586971	0.975177523706	0.690434193676	1.65839876018	0.99194125469	1.82392170799
MMEL1	0.0135515044052	0.0222308110893	0.0343362590075	0.0130098669827	0.0669162830263	0.046994228147	0.0638984798826	0.028576799646	0.0820915332977	0.0333453532001	0.0750380268786	0.0269237842094
LOC100996583	0.0137359368894	0.0277885138616	0.030890954107	0.0650493349135	0.0698684505038	0.0472698032334	0.0813260524478	0.032148899477	0.0264814662635	0.0101485127499	0.0476836690828	0.0163269595206
ACTRT2	0.0134409294035	0.0111154055446	0.0515043885112	0.0260195771903	0.0727954155058	0.0455701905787	0.00580870497599	0.0107162998673	0.0317775735408	0.0217468130356	0.0220702120755	0.00769250977412
LINC00982	0.0967744040247	0.357545533158	0.20963804394	2.21661402245	0.319877040755	0.459887771256	0.486497050766	0.306057494925	0.594958802624	0.686501854286	0.590030339405	0.335855104646
MIR4251	0.0135515618976	0.0263896362931	0.0429203237593	0.0130098669827	0.0628140804507	0.0405168757886	0.002904352488	0.0178604997788	0.0376323409304	0.014497875357	0.00882808483019	0.00769250977412
ARHGEF16	0.176163133174	0.161173376106	0.0858406475186	0.156116856307	0.202252582505	0.222845975727	0.693390069868	0.889399244837	0.458752756357	0.717372648153	0.699299099252	0.86156617222
MIR551A	0.00542062475905	0.0389039194062	0.0343362590075	0.0319494012296	0.0692680530027	0.0292162505686	0.00322047248669	0.00174959997833	0.0136187044084	0.0152178378748	0.0176561696604	0.00384625488706
TP73	0.0704652961344	0.0555770277232	0.0515043885112	0.0520393186212	0.254411118988	0.427087607682	1.61394517982	1.49356586728	0.845915793037	1.29788718665	1.38979847149	1.09529992155
TP73-AS1	0.426441592118	0.6066213395	0.0686725180149	0.507380479947	0.147092798267	0.209340294309	0.494795270871	0.733564541966	0.523189895263	0.859705322825	0.644379005026	0.973736594755
WRAP73	0.341282269945	0.611347276941	0.0429203237593	0.715536586732	0.272097073246	0.446887003586	1.28739424958	1.34805892232	0.864272863174	1.49973282476	1.19666506357	1.39716763728
TPRG1L	0.632324660629	1.4567229758	0.171681295037	1.36602389798	0.251808709107	0.630547853939	0.757289089896	1.38953904437	0.757357635552	1.81002185021	0.851895801259	1.67697818153
LRRC47	0.622147783391	1.36738385879	0.111592841774	1.61320913564	0.301765619803	0.748746651828	1.11096898849	1.94855680371	0.774543567223	1.71422278134	0.976507266017	1.88224387942
CEP104	0.663464184022	1.66496668683	0.248937877804	1.3779719087	0.268469803076	0.659121235177	1.14803673251	1.5574263875	0.809833096379	1.81169856469	1.08142187657	2.05006727162
SMIM1	0.390268529516	0.323405356236	0.0858406475186	0.208156066298	0.239025689386	0.249857282519	0.696136056943	0.701537301153	0.521369848887	0.8267037068	0.860723871557	0.864601571977
C1orf174	0.691100625705	1.62920079253	0.0944247122705	1.28796520789	0.23159628693	0.644375759654	0.974417315427	1.95550631572	0.545509175695	1.7670390932	0.873965469822	2.10190041153
LINC01134	0.693368275626	1.62507977483	0.0894027424157	1.28796520789	0.23324733194	0.637117507219	0.960882627999	1.94114501595	0.543977900771	1.76660514319	0.871262994874	2.10006886159
LINC01346	0.010841189526	0.0136107006669	0.060088453263	0.0260197339654	0.0257406327352	0.0270112505257	0.002904352488	0.0250046996903	0.0139255543146	0.0198927404508	0.0044140424151	0.0
LOC284661	0.0175524792224	0.0222308110893	0.0541905584335	0.0276127789021	0.0330951502956	0.0607753136829	0.03485365499	0.0166454997938	0.000702584965155	0.0112531127771	0.0176561696604	0.0016483949516
MIR4417	0.020133749105	0.0333462166339	0.0686725180149	0.0130098669827	0.035296447821	0.0135056252629	0.002904352488	0.0129518998396	0.0132407943737	0.014497932828	0.0044140424151	0.0
MIR4689	0.0162617217973	0.0	0.0429203237593	0.0130098669827	0.059286782939	0.0270112505257	0.0467871574908	0.014288399823	0.0160510517452	0.00828450020403	0.0220702120755	0.0
RPL22	0.575373983568	1.30193907323	0.171681295037	1.28796507019	0.249007823311	0.670514251776	1.07408026405	2.16271135244	0.812319095759	1.79492173468	1.16516653075	2.30789868437
RNF207	0.438997126145	0.637850334466	0.0686725180149	0.455341679111	0.256011769958	0.398422045141	1.3227229847	1.41745935684	0.493916403521	0.760050038149	1.53053504307	1.28146499535
CHD5	0.178652361292	0.13894256597	0.242514430404	0.507380531386	0.356700413391	0.337645719394	1.07757736165	0.485803320108	0.858976345668	0.91050926323	1.13210747313	0.874570720514
GPR153	0.447496833073	0.456638984732	0.0772565827668	0.572429073796	0.230345072314	0.562145818636	1.13100453302	1.31452493537	0.602597099034	1.13088726045	0.91783476758	1.23465575662
LINC00337	0.517648086017	1.07263658532	0.125490851372	1.26194596647	0.411060559269	0.848065461539	1.58839810431	2.44038557718	0.669501829887	1.29844961637	1.29836664316	2.35007688222
HES3	0.124152762214	0.123139030568	0.0515043885112	0.0538980203569	0.344042493407	0.355929133803	1.56065616208	1.04824767903	0.92653061562	1.28145566673	1.62268769118	1.32262298531
MIR4252	0.0379428961519	0.016673108317	0.0661615330875	0.0130098669827	0.0785993829779	0.0302271376625	0.03586119253	0.028576799646	0.0529623801578	0.0159673878932	0.0381949792653	0.0115387646612
TNFRSF25	0.0108412495181	0.0258603312671	0.076731027782	0.0390296009481	0.142014337573	0.162069527827	0.406631784795	0.335775703289	0.199435924146	0.203590343109	0.538504102606	0.243178605134
ESPN	0.0628510614242	0.0222308110893	0.115330121666	0.0390293073058	0.214060312413	0.196293707237	0.749366337856	0.357208610337	0.49966330252	0.468303431956	0.971072621476	0.569249326667
HES2	0.105163096055	0.0833655398041	0.0772565827668	0.117088098198	0.342091309953	0.438940069787	1.56636682639	0.98232210399	0.757357708359	0.871018156208	1.30710442183	0.984647702362
TAS1R1	0.37282776802	1.02530159502	0.0731105378866	1.05379019931	0.140088119686	0.482994579181	0.514494557325	1.37296600056	0.436576737728	1.29928786931	0.686206695128	1.75432262596
KLHL21	1.08983203113	2.12833540101	0.349202093273	3.20331932548	0.560779355429	1.47140167952	2.01488868721	2.5464543098	1.5345307978	2.82904433928	2.93288426288	3.82040345319
NOL9	0.43628690489	1.04533957101	0.0823369476199	1.06680006629	0.18581698478	0.513221948966	0.722257032674	1.54539778838	0.503139753005	1.33219082925	0.737132332491	1.78543281054
ZBTB48	0.413554628301	0.76284192773	0.0944247122705	0.677657863647	0.208231430266	0.290375412218	0.611075213874	0.873993257592	0.619764367918	1.057970547	0.6912213518	1.13721641516
PHF13	0.760809842946	2.5034236126	0.165549820215	1.95801156722	0.323029294074	0.912654731728	1.54971022378	2.63891508402	0.891582274033	2.8416983431	1.59136927272	4.07127532051
DNAJC11	0.427510837682	1.09414905256	0.0736360928714	0.94971235311	0.269244775888	0.617179700769	0.80387970023	1.58554103778	0.558047369305	1.4024640336	0.666508825012	1.98468046954
THAP3	0.387559142439	0.910442412347	0.120176906526	1.07980962373	0.184816800032	0.35790459016	0.610482030669	1.1011963716	0.540177330751	1.27876261678	0.781272246128	1.48081749736
LOC100505887	0.0310665986966	0.0274860538468	0.060088453263	0.0130098669827	0.0625141104199	0.0202584378943	0.0551846751273	0.0214325997345	0.0185367316734	0.0207803829638	0.00939860731922	0.00769250977412
VAMP3	0.507581818821	1.30050238811	0.120176906526	1.0277703909	0.190320290267	0.479457541615	0.72051858446	1.22954844343	0.575827291828	1.43100780151	0.920807705659	1.89142799293
UTS2	0.018971624285	0.016673108317	0.035562553972	0.0130098669827	0.0330958302058	0.0201206253916	0.0145220748987	0.014288399823	0.055826613484	0.0210075378092	0.0353123393208	0.0192312744353
PARK7	0.474285139989	1.15600212034	0.120176906526	1.08441189829	0.183865724731	0.459197718181	0.699218959406	1.26451576927	0.587879193857	1.43062321755	0.816583672456	2.11930055362
ERRFI1	0.926242783351	1.72137547565	0.211623473883	1.66356684589	0.189494393028	0.540233167566	1.00873788784	1.41787207866	1.1300559739	2.16496055678	1.69427157758	2.67104556769
ENO1	0.576959021753	0.177770869687	0.147622555733	0.0263737439513	0.117648985635	0.088706148237	0.178538064573	0.0986093980819	0.159463102162	0.0383165332805	0.169923084967	0.0415761838909
CA6	0.0932904481106	0.0222308110893	0.0257521942556	0.0144259069264	0.0637398550324	0.0504856579229	0.0319882147592	0.0321488996018	0.0742552485317	0.0311664878083	0.0529681744054	0.00706454979256
ENO1-AS1	0.821208752224	2.00859905741	0.191418804467	1.39053904529	0.330333781812	0.986155608237	1.70997316207	2.52149867953	1.13000151072	2.07058209381	2.03252574246	3.47905258316
MIR6728	0.127360960273	0.0697926481366	0.0339858890176	0.0260197339654	0.0576611053832	0.0135975002646	0.011617409952	0.0357209995575	0.0568353204858	0.0231970503442	0.0510467490181	0.0115387646612
SLC2A7	0.0107859370206	0.0111154055446	0.0686725180149	0.0	0.0688928080015	0.0472702849507	0.0324821900763	0.0229391997159	0.0211851140186	0.0163717504032	0.0044140424151	0.0115387647618
SLC2A5	0.0234704465773	0.0444616221786	0.060088453263	0.0130098669827	0.0735455705523	0.0607759201974	0.0896837628279	0.0527066988461	0.0370737663489	0.0211847229851	0.0390657767486	0.00769250977412
MIR34A	0.0283378240447	0.016673108317	0.0376063789129	0.0520394679308	0.0441268453971	0.0337640631571	0.0057099174764	0.0178604997788	0.0370742457975	0.0173974504285	0.0264842544906	0.00384625488706
SPSB1	0.666432659917	1.9857633261	0.1833602947	1.59701348592	0.33816376115	0.553739342317	1.22570767275	1.51519355883	0.659377692873	1.80911487403	1.15570831458	2.14080804269
LOC100506022	0.276440448465	0.450060480922	0.0858406475186	0.342767281994	0.165579280615	0.182328366056	0.46675776225	0.535812306479	0.542429001514	0.668383493479	0.768871141117	0.703869167428
TMEM201	0.432212144019	0.689155111551	0.103008777022	0.533400005654	0.240851574872	0.412938141882	0.77260243636	0.941182541257	0.500743789779	1.09352656331	0.710648767266	1.12363686171
SLC25A33	0.429077932922	1.00038645713	0.139972810954	0.767575402379	0.272172233302	0.668539096087	1.19227644685	1.90258169056	0.686687587375	1.17275597553	0.848953252248	1.89310231711
C1orf200	0.0502034915742	0.0658606674224	0.104293466985	0.0656688523889	0.0873046999983	0.0757976352423	0.108157578271	0.114573974473	0.174288447188	0.221423322308	0.268682020828	0.17528010691
PIK3CD	0.376717994493	0.43951219219	0.180265359789	0.273205105379	0.272121709958	0.278339395575	0.908837679157	0.767389134564	0.700306202153	1.15453858848	1.24188607949	1.17696145041
RBP7	0.241207798334	0.147751714252	0.0603804282546	0.0910685951114	0.26108953375	0.299700539313	0.961395713126	0.914452271545	0.566442083143	0.95451802474	0.748812785354	1.11803784515
LZIC	0.631881833086	1.23808219945	0.120176906526	1.14485799898	0.198175097894	0.432186074674	0.854620597037	1.69622718987	0.674437922688	1.38244285632	1.15204519083	2.06545251299
NMNAT1	0.615325833347	1.25048306006	0.103008777022	1.15379675113	0.203153327912	0.454833629519	0.859263852023	1.70813418963	0.672618340287	1.38748276636	1.14357743599	2.07314502276
PGD	0.823974248877	1.38107017163	0.190134114504	1.09104897274	0.269270800684	1.02589268417	1.27463060442	2.66294803141	0.902102458337	1.9355085108	1.25356639788	2.38712728729
RNU6-2	0.0437323362604	0.0333462166339	0.0593877132833	0.0260197339654	0.0409499453641	0.0648643353134	0.0118153524101	0.0178604997788	0.0428201484345	0.0136201128354	0.0220702120755	0.00769250977412
APITD1-CORT	0.527770242566	0.79962862286	0.0686725180149	0.52322206749	0.224666662447	0.412295338593	0.90707989775	0.910613057949	0.510038617041	0.947179261276	0.985695619758	1.30033069569
APITD1	0.527770242566	0.79962862286	0.0686725180149	0.52322206749	0.224666662447	0.412295338593	0.90707989775	0.910613057949	0.510038617041	0.947179261276	0.985695619758	1.30033069569
DFFA	0.386876600793	0.694712813489	0.121403201491	0.53339997077	0.228168417424	0.539452608213	1.15141574971	1.82829685672	0.583843727354	1.19192956656	0.950323788414	1.89205603727
CORT	0.228726832649	0.0814751649126	0.147564160734	0.143107550591	0.0588613854535	0.0329831256419	0.0621009098198	0.0315899996087	0.161407981377	0.0694250202514	0.0912524895351	0.0269237844665
TARDBP	0.550539540062	1.26836601225	0.140848735929	1.20680937454	0.275323933393	0.506101220153	1.35605588534	1.74900672573	0.735308171786	1.53322769468	1.08142153732	2.25334482049
SRM	0.691395463947	1.61944645512	0.132323066175	1.56117007047	0.327057425901	0.981056721002	1.32286141634	1.93183832537	0.815832196668	1.89574104692	1.1554082402	2.16160976414
MASP2	0.024392491458	0.0277885138616	0.060088453263	0.0130098669827	0.0882551053092	0.0472701776251	0.0493752173726	0.0107162998673	0.0714989995584	0.0733303505722	0.158152553285	0.0692325895205
ANGPTL7	0.0216822065748	0.0350853617191	0.0858406475186	0.0168154743314	0.0441268503964	0.0442384922579	0.0232349248901	0.014288399823	0.0163572517969	0.0130480878213	0.0176561696604	0.0
MTOR-AS1	0.02682616386	0.0212100085393	0.0257521942556	0.0260197339654	0.0478044003882	0.0405171753019	0.002904352488	0.0264869996719	0.00870124456845	0.0130480878213	0.0	0.00769250977412
UBIAD1	0.459240155812	0.744732138924	0.180265359998	0.728546390504	0.282828780029	0.479457251325	0.909055550439	1.29411311409	0.562172748908	1.10878460805	0.786016245002	1.46158597729
PTCHD2	0.276440622753	0.305673642553	0.0682053580284	0.2471854904	0.248432158384	0.396171023771	0.888782799874	0.879436112141	0.58886944259	1.12517677337	1.19618453422	1.27696474446
FBXO6	0.319803944815	0.439058498129	0.0686725180149	0.312234230369	0.194897643071	0.22284646181	0.729034222586	0.639402203323	0.399863838112	0.572692479509	0.750374255961	0.58277690227
FBXO44	0.474210967794	0.594674169593	0.128760971278	0.618892507359	0.202252708137	0.270116471574	0.737747964686	0.916590759836	0.718446769273	1.30191130389	1.51993536871	1.80005874379
MAD2L2	0.165820166498	0.0881670926586	0.0718258479238	0.0854045482725	0.312748065602	0.514737829491	1.2335127698	1.38667169425	1.16275186323	2.40002519043	1.84125354999	3.24979313233
FBXO2	0.47328915528	0.594674169593	0.128760971278	0.621459069803	0.202252708137	0.270116471574	0.737747964686	0.917805759775	0.718753024289	1.30289761641	1.5236887436	1.80005874379
DRAXIN	0.168604084091	0.0843107274696	0.0772565827668	0.0910687080473	0.314624340601	0.511108766921	1.21586826969	1.37685449434	1.14906098578	2.39699725302	1.82485878958	3.23901310732
LOC101929181	0.00813093713857	0.0222308110893	0.060088453263	0.052039161846	0.0479293329082	0.0337640631571	0.0203308298681	0.0071441999115	0.0151325992495	0.0122295003012	0.00882808483019	0.0192312744353
NPPB	0.0514943889063	0.0889232428521	0.0772565827668	0.0130098669827	0.130582823101	0.0472701876089	0.154986144532	0.11430680169	0.281671491753	0.214193345377	0.326634573715	0.130773105508
CLCN6	0.831404362619	0.948023067512	0.0988627321422	1.30097514345	0.294787091292	0.647867042281	0.922886832096	1.67919277037	0.97262860118	1.80945998447	1.35830045719	2.42067045257
NPPA-AS1	0.0231388614979	0.0199623609781	0.10931543684	0.0260197339654	0.0478045425974	0.0412982226387	0.0244407273456	0.0233036997113	0.0301025935691	0.0246468553906	0.00882808483019	0.00384625488706
NPPA	0.0108412495181	0.0444616221786	0.0621906732023	0.0130098669827	0.0485550853647	0.035096615091	0.0145223473627	0.0178604997788	0.0187171566281	0.0142217253502	0.0044140424151	0.00384625488706
MTHFR	0.830464080155	0.948023067512	0.0983955721557	1.30097514345	0.294787091292	0.647499542274	0.921622272052	1.67892547037	0.971908021169	1.80890764947	1.35757981471	2.42004249255
C1orf167	0.0243918870278	0.0	0.060088453263	0.0318608987331	0.0698184429221	0.0624755453318	0.124893887507	0.0607256990839	0.156238152988	0.0994277556697	0.242768157812	0.0846177515984
PLOD1	0.591671269791	0.850328485556	0.111592841774	0.572429087222	0.205429985028	0.299517059386	0.75559051289	0.800583473507	0.410456153596	0.81336888094	0.719476714449	0.865412714982
KIAA2013	0.629743263306	1.1624672014	0.158951185405	1.49612166166	0.292259667803	0.910036700584	1.27016470005	1.61849197463	0.729633874955	1.47016325293	1.03013581338	1.50907577178
MIIP	0.303782475686	0.639135788344	0.0523803134859	0.546409692779	0.255611655548	0.532378150232	1.2853992239	1.84059235753	0.341028808026	0.876304467415	0.48977044761	1.10856558489
MIR6729	0.0162615070101	0.0333462166339	0.0686725180149	0.0	0.0848786552101	0.0405172077492	0.0490394697897	0.0250046996903	0.014213509338	0.00882693771739	0.0121911647655	0.013998274589
TNFRSF1B	0.217719816398	0.216485748373	0.0322340390682	0.169126745552	0.150770369887	0.0945405053496	0.302069786342	0.17828859064	0.375130180616	0.406551301707	0.774456092656	0.519247562829
MIR4632	0.00813093713857	0.0222308110893	0.0343362590075	0.075138340801	0.060737635456	0.0568707658798	0.109027204866	0.0858032985386	0.0317777036615	0.0212439104803	0.0264842544906	0.00845129475184
MIR7846	0.215507466476	0.215843020841	0.0340442840159	0.169126745552	0.150770369887	0.0945405053496	0.302069786342	0.173817390796	0.371959690649	0.405959551692	0.774696312651	0.519247562829
SNORA59A	0.0243922514897	0.0222308110893	0.0137812196016	0.0260197339654	0.0506311304122	0.0472700553238	0.00580870497599	0.0214325997345	0.0344259260446	0.0220923178839	0.0176561696604	0.0130563346166
SNORA59B	0.0243922514897	0.0222308110893	0.0137812196016	0.0260197339654	0.0506311304122	0.0472700553238	0.00580870497599	0.0214325997345	0.0344259260446	0.0220923178839	0.0176561696604	0.0130563346166
DHRS3	0.977718573175	1.35445368437	0.231185798317	1.05830339159	0.404205495112	0.516713194996	1.87276443394	1.5212676565	1.30673989408	2.55527780872	2.02643007042	2.8777768137
MIR6730	0.016261739295	0.0274482463449	0.0429203237593	0.0628365833759	0.0466784079187	0.0263681255132	0.00484058747999	0.0178604997788	0.0105928194746	0.0206027630074	0.0132421272453	0.00384625488706
PRAMEF12	0.0162616618052	0.00775053787977	0.0343362590075	0.0390292525589	0.0588365279324	0.0390929355621	0.0	0.014288399823	0.0185373165961	0.0220525505431	0.00882808483019	0.0
AADACL3	0.0189721866567	0.0277885138616	0.0277376241982	0.0390296009481	0.0850533202961	0.0989500508308	0.149650612859	0.0638846991453	0.265837093486	0.114124425414	0.545650497418	0.177110884467
C1orf158	0.0135515618976	0.00555770277232	0.0429203237593	0.0520391220301	0.0274166702479	0.0251740325317	0.0290446251016	0.0107162998673	0.0509807331041	0.0272702580756	0.00882808483019	0.00769250977412
LOC649330	0.0243925089557	0.0367488918006	0.0596796882749	0.0390295984596	0.0779985528514	0.0472703373656	0.017426114928	0.0178604996298	0.00264820486866	0.0289962580306	0.0132421272453	0.0
PRAMEF2	0.0154874993116	0.0258225237653	0.0466576036513	0.0437199893892	0.0392993277982	0.0195693753809	0.00580870497599	0.014288399687	0.0105928194746	0.0173875879282	0.0044140424151	0.0115387646612
PRAMEF11	0.0243924639616	0.0746698161438	0.0858406475186	0.0260197339654	0.0585613252558	0.10804610531	0.011617409952	0.01776329978	0.00794461460598	0.0225460953433	0.00882808483019	0.0157251645382
PRAMEF4	0.0265678663943	0.0568246751428	0.13734503603	0.0361975210607	0.0817507955953	0.128258997567	0.0261395423431	0.0357209995575	0.0137629443854	0.0272896756027	0.0176561696604	0.0
HNRNPCL1	0.0199491891377	0.0333462166339	0.0686725180149	0.0390295984596	0.0759223078303	0.0472703373656	0.017426114928	0.0178604996298	0.00264820486866	0.0275366079947	0.0132421272453	0.0
PRAMEF1	0.0243924441226	0.0263518287912	0.0257521942556	0.0130098669827	0.0663417129181	0.033764205426	0.011617409952	0.015017399814	0.00264820486866	0.0115983002856	0.0132421272453	0.0115387646612
PRAMEF7	0.0189720216785	0.00555770277232	0.0440882237256	0.0780590152591	0.0446776353419	0.0405168757886	0.011617409952	0.0071441999115	0.00529621726274	0.0114010502808	0.0044140424151	0.0
PRAMEF6	0.0189718666989	0.0277885138616	0.0686725180149	0.0120363395214	0.0552345000133	0.0202584378943	0.000889087496325	0.00765449990518	0.00794444962777	0.0177525004372	0.0	0.00384625488706
PRAMEF22	0.0243927139286	0.0144424657077	0.0686725180149	0.02540021649	0.0294183402061	0.0337640631571	0.0115186224524	0.0071441999115	0.002197829891	0.00869872521423	0.0	0.00384625488706
LOC101929983	0.0291310612299	0.0277885138616	0.108789881855	0.0390296009481	0.0367728527673	0.0337640631571	0.0203311698232	0.0178604997788	0.0046838997677	0.026145780554	0.0	0.00384625488706
PRAMEF8	0.0189720216785	0.00555770277232	0.0440882237256	0.0780590152591	0.0446776353419	0.0405168757886	0.011617409952	0.0071441999115	0.00529621726274	0.0114010502808	0.0044140424151	0.0
PRAMEF9	0.0291310612299	0.0277885138616	0.108789881855	0.0390296009481	0.0367728527673	0.0337640631571	0.0203311698232	0.0178604997788	0.0046838997677	0.026145780554	0.0	0.00384625488706
HNRNPCL2	0.0138647994101	0.024612683706	0.0686725180149	0.0390296009481	0.0541088178679	0.0742815479562	0.00871305746399	0.014288399823	0.0229868513979	0.0304462129874	0.00882808483019	0.00384625488706
LOC645354	0.0108412495181	0.0333462166339	0.0269784892201	0.0130098669827	0.066717260059	0.0405168757886	0.0109851699546	0.0214325997345	0.0105924521443	0.0246463956032	0.0044140424151	0.0
LOC649324	0.0108412495181	0.0333462166339	0.0269784892201	0.0130098669827	0.066717260059	0.0405168757886	0.0109851699546	0.0214325997345	0.0105924521443	0.0246463956032	0.0044140424151	0.0
PRAMEF5	0.0135514419135	0.012060593091	0.0515043885112	0.0130098669827	0.0514568578899	0.0168131253272	0.00515670747869	0.0214325997345	0.0105928194746	0.0130480878213	0.0044140424151	0.0
PRAMEF15	0.0370768786762	0.016673108317	0.0343362590075	0.0260197339654	0.0441270253733	0.0866394473836	0.0116177524067	0.00357209995575	0.00529640973732	0.00869872521423	0.0	0.00384625488706
PRAMEF19	0.0271025238745	0.016673108317	0.0343362590075	0.0130098669827	0.0404499903135	0.0	0.0344184549246	0.014288399823	0.00264820486866	0.0131072628228	0.0	0.00769250977412
PRAMEF16	0.0138464468997	0.0111154055446	0.0150659095645	0.0	0.0365980602242	0.0141028127745	0.00898982994072	0.0155762998071	0.0	0.0115983002856	0.00192175996304	0.0
LOC400736	0.00542062475905	0.0389039194062	0.0515043885112	0.0390296009481	0.0478046027347	0.0226931254417	0.0049591324795	0.0178604997788	0.00529640973732	0.0130480878213	0.0	0.0
PRAMEF17	0.0139201968964	0.0111154055446	0.0152994895577	0.0	0.0366981202252	0.0139190627709	0.00914789993875	0.0156734998059	0.0	0.0115983002856	0.00204186996073	0.0
PRAMEF14	0.00542062475905	0.0389039194062	0.0515043885112	0.0390296009481	0.0478046027347	0.0226931254417	0.0049591324795	0.0178604997788	0.00529640973732	0.0130480878213	0.0	0.0
PRAMEF20	0.00271031237952	0.0333462166339	0.0257521942556	0.0390296009481	0.0183860251866	0.0202584378943	0.00610542992689	0.00357209995575	0.0	0.00434936260711	0.0044140424151	0.00384625488706
LRRC38	0.0108412495181	0.0333462166339	0.0772565827668	0.0910684069693	0.180188270312	0.162069604062	0.943968803976	0.578676524676	0.49177319224	0.610576263498	0.785686139217	0.592326950638
PDPN	0.0135513444263	0.016673108317	0.0429203237593	0.0130098669827	0.248131808899	0.326988438509	1.13215089733	1.4597408686	0.664619935049	0.991188534875	1.11700373413	1.27725273947
PRDM2	0.0240422839597	0.0222308110893	0.0343362590075	0.0910690688789	0.0351467677653	0.0337641430274	0.0541765097566	0.014288399823	0.0290757686496	0.0159476628928	0.0220702020843	0.00769250977412
TMEM51	0.738501604801	0.905905508161	0.179914989799	0.809171182066	0.331560040586	0.705610565566	1.12037430389	2.19148257505	0.761230959794	1.74401912741	1.22260843834	2.17584337779
C1orf195	0.0728988339342	0.0277885138616	0.0343362590075	0.0260197339654	0.0698681980371	0.0271950429603	0.0924888621867	0.0593648993094	0.0531067351568	0.0316788605237	0.0264838874359	0.0115387646612
CASP9	0.559167818831	0.959667778045	0.145929100782	0.742971641809	0.159525538575	0.3848699589	0.904293932235	1.29532780202	0.847951345766	1.34947094592	1.22552155088	1.86861193292
CELA2A	0.0360810071174	0.0060492002964	0.0343362590075	0.0260197339654	0.0466037978604	0.00675281263143	0.00634215747379	0.0321488996018	0.0265535837524	0.0103260377543	0.0044140424151	0.00604411482252
EFHD2	0.698807381753	1.29634356329	0.223185683548	1.4180623578	0.28432956716	0.740340051807	1.13914483622	1.74944415197	0.794034915235	1.53865228844	1.19345219291	1.86761741589
CTRC	0.0181423042193	0.0444616221786	0.0485262435973	0.0351354911029	0.0163350176364	0.0742811311334	0.0160430899337	0.0169856997896	0.0132410243433	0.0101485127499	0.00882808483019	0.0115387646612
CELA2B	0.0275639937837	0.0222308110893	0.0610811682343	0.0520394679308	0.045653470207	0.0364747351259	0.00762639496848	0.014288399823	0.0185369716417	0.00724893767852	0.0044140424151	0.00769250977412
DDI2	0.779541652514	1.18643716088	0.120176906526	1.30097509928	0.201376290131	0.654757713057	1.19211796609	1.77403486663	0.707511686632	1.62402610248	1.11117849241	2.11160765571
AGMAT	0.20055463645	0.224992436007	0.0686725180149	0.104078202724	0.154447360568	0.168822781526	0.496671820337	0.467602414478	0.301884480961	0.560926515616	0.692992930649	0.950031310648
RSC1A1	0.0189720166791	0.0111154055446	0.0446137787104	0.0520394679308	0.0460281978883	0.0337640631571	0.0203306298945	0.014288399823	0.0132409593519	0.00434936260711	0.00882808483019	0.0178968594745
SLC25A34	0.0108412495181	0.0314180340394	0.060088453263	0.0910689792931	0.124103067752	0.116912610129	0.21702759788	0.0431081992518	0.0449281084444	0.0273984229993	0.0176561696604	0.0139197795913
PLEKHM2	0.585403227409	1.37029503317	0.170805370063	1.19397662121	0.244729690298	0.437790841423	0.99678418535	1.19640384438	0.661809577383	1.50150842452	0.713171395924	1.47697171229
FBLIM1	0.0611552858595	0.0475618373305	0.0343362590075	0.0390296009481	0.0488551553823	0.0675287877396	0.0203309248555	0.0107162998673	0.0440094630718	0.0262934256475	0.0401165593863	0.0153850195482
TMEM82	0.027102559058	0.0277885138616	0.0257521942556	0.0577921302021	0.105166505825	0.0828721276894	0.275928848526	0.107162686106	0.105923715061	0.0637931503924	0.0880398066081	0.0514403896574
UQCRHL	0.027102483891	0.0277885138616	0.0478838986158	0.0520392912477	0.0698686429784	0.0405175471976	0.12779776277	0.0392930995133	0.0508723782748	0.0159479452828	0.0397261944544	0.0115387646612
FLJ37453	0.868683488822	2.5858817696	0.177695979863	3.4366098983	0.361453660771	1.40534190049	1.52062592008	3.08838934703	1.40630487312	2.99753334535	2.72894144881	4.61574654318
ZBTB17	0.382543955455	0.900347806573	0.0772565827668	0.689516783133	0.239176215824	0.452445801765	0.607400288332	1.12163280456	0.442683871461	1.13378720026	0.609127674945	1.41927711968
CLCNKB	0.213424059803	0.132968978919	0.0343362590075	0.143107494175	0.139737872392	0.0945405949503	0.403728303129	0.328631577361	0.399647969292	0.601226441647	0.754788613386	0.719254208442
CLCNKA	0.0689726065733	0.0277885138616	0.0944247122705	0.0	0.0705439178497	0.0607753336504	0.0142454898972	0.00357209995575	0.0454687204156	0.020583387943	0.0220702120755	0.0115387646612
C1orf64	0.0162618742771	0.016673108317	0.0686725180149	0.0260197339654	0.0490305078514	0.0472698556483	0.00871305746399	0.0071441999115	0.0662023934517	0.0173974504285	0.0264842544906	0.0153850195482
HSPB7	0.155679771276	0.0370135443136	0.0549496934116	0.0390296009481	0.118899603207	0.0540225085393	0.200410992185	0.0500093991235	0.160940062487	0.0418579354621	0.0794518868681	0.0346162939835
EPHA2	0.831312007088	2.01343840976	0.120176906526	1.3993888633	0.27567436875	0.273286101207	1.14147614846	0.542956135996	1.03425530896	1.6307229677	1.3604020704	2.10098478398
FAM131C	0.441522747314	0.466847012125	0.0865997824967	0.234175536856	0.200576205354	0.128856597491	0.438582024241	0.19646454107	0.556101854682	0.724828817511	1.17411466354	0.815411224484
RSG1	0.392979048496	0.436752241902	0.128760971278	0.403036538795	0.150769738525	0.162069521278	0.429868260277	0.521523613177	0.521676161058	0.742897865481	0.684164743349	0.800025979768
ARHGEF19	0.0296095216181	0.0222308110893	0.0854318825305	0.034781481117	0.0259410851933	0.0540225010514	0.00580870497599	0.0107162997685	0.11671519587	0.0793670110451	0.587058117421	0.342317843515
SZRD1	0.447773267325	1.16333677564	0.125724431366	1.07485347489	0.165378977519	0.473898392573	0.607459605698	1.44586558801	0.524252456045	1.27287512995	0.815112485705	2.03290325845
SPATA21	0.0271027517468	0.0327034891024	0.0130220846236	0.0130098669827	0.0404496978521	0.0376228132322	0.0174261724204	0.0107162998673	0.0215271415357	0.0270731253829	0.0066961323712	0.00769250977412
CROCCP3	0.0542044386584	0.0389039194062	0.060088453263	0.117088563949	0.0780485605597	0.0280218755454	0.011617409952	0.0285767996199	0.131864229735	0.0571652934765	0.0971079367511	0.0269237842094
MIR3675	0.0442119785435	0.0666924327761	0.0370808239281	0.0130098669827	0.0519070354067	0.0776811526492	0.0464706698246	0.0336554991566	0.136224206306	0.0930267857695	0.309608634166	0.331015039572
MST1P2	1.40675975413	2.57480543184	0.304237941206	2.60752640578	0.835728010397	1.48302370992	2.84502808647	3.71566580837	2.09279438436	3.0029382389	4.12555613901	5.07523254952
CROCCP2	0.0354915487096	0.0909270401523	0.120176906526	0.0709789797813	0.148418608081	0.153617002241	0.0522800724935	0.0392930993363	0.09545777753	0.0595221707523	0.137283751959	0.0576938243005
FAM231A	0.0568778657354	0.0493009821847	0.119476166546	0.0337194511592	0.193447132677	0.108046517149	0.28187630558	0.152628043359	0.162398910217	0.110149455898	0.139115418015	0.0949789484832
MST1L	0.0465713660289	0.0817020113543	0.101607297063	0.0546060403287	0.263716840096	0.232815422401	0.503252030263	0.314440622289	0.211902506452	0.112871265476	0.0882804188412	0.0515188837461
CROCC	0.170853454355	0.0722501358017	0.103008777022	0.132222155944	0.232621630538	0.212601860493	0.656006170616	0.578677021712	0.762671799801	0.760878146023	1.17852894345	0.84790819018
ATP13A2	0.575742359584	0.90034780661	0.145929100782	0.624468139902	0.239501172971	0.376739092752	0.832154910209	0.93892247599	0.487359652013	1.19284695025	0.724220914075	1.51928055013
SDHB	0.438499209942	0.805866865374	0.0515043885112	0.728546326265	0.168806267716	0.357904642634	0.630557015268	1.1368933954	0.525585719738	1.01054935773	0.643418393932	1.2501455495
PADI4	0.0216821390837	0.016673108317	0.0343362590075	0.0260197339654	0.0441271803528	0.0270112505257	0.02133849236	0.0216998997312	0.0604742828403	0.0105430127596	0.0300274994224	0.0105183296911
PADI3	0.0485440515056	0.0491119449064	0.060088453263	0.0520394679308	0.0514814404175	0.0472701252103	0.0147983674388	0.014288399823	0.0295621611085	0.034371183265	0.0220702120755	0.0115387646612
RCC2	1.11818754783	2.47374473228	0.258514657527	2.28971577255	0.35504933719	0.986753083289	1.24963613594	2.82206315045	1.19715885923	3.04331722558	2.02772130862	3.96169522159
PADI6	0.0253694964387	0.0	0.0343362590075	0.0520394679308	0.0736960079223	0.0659206407517	0.0929436925482	0.0678698983677	0.0836043625046	0.0246464280868	0.0220702120755	0.0115387646612
KLHDC7A	0.0216819616072	0.0333462166339	0.0343362590075	0.0390296009481	0.0408005227745	0.0607755532935	0.0174263598956	0.014288399823	0.227214204114	0.0695926103145	0.18538728741	0.0230775293224
TAS1R2	0.0366343611833	0.0111154055446	0.0515043885112	0.0520391892195	0.0257411526665	0.024438822858	0.002904352488	0.0107162998673	0.00529640973732	0.00869872521423	0.0044140424151	0.0115387646612
ALDH4A1	0.583614714215	1.06159679269	0.169462285101	0.780585567325	0.160326045636	0.314860643998	0.680764173003	0.939457078084	0.600687462356	1.13422159814	0.896035266655	1.56928233631
MIR4695	0.0189717592131	0.0333462166339	0.0257521942556	0.0130098669827	0.0854279731363	0.0472698806077	0.00798232492805	0.0071441999115	0.0132409043591	0.0221618351908	0.0220702120755	0.0153850195482
AKR7A2	0.878325810226	1.24492536508	0.188849424541	0.978386650518	0.294510669444	0.482167487986	1.10685969973	1.45026453969	0.815615930187	1.67541209531	1.36391501065	2.02076243774
PQLC2	0.87526535284	1.24575713012	0.188849424541	0.987148397669	0.299689021964	0.479457175434	1.10233494963	1.4493897397	0.815868140174	1.67588549532	1.36391501065	2.01903554779
AKR7A3	0.0840168539882	0.0444616221786	0.0686725180149	0.0390295934826	0.106641885512	0.135057840772	0.467627460824	0.26076164311	0.344253621565	0.302299156967	0.533129506135	0.28462458311
AKR7L	0.0769366643261	0.0378075018525	0.060088453263	0.0147799169123	0.123027387638	0.110664628215	0.283259689912	0.150027573431	0.158886416854	0.139185185514	0.419326943576	0.242315513324
LOC100506730	0.0366528865658	0.0106995230243	0.00858406475186	0.0380560734868	0.0273167352304	0.0202584378943	0.0145220973957	0.0214325997345	0.00556663472392	0.0101485127499	0.0044140424151	0.0
EMC1	0.886696004262	1.6728684525	0.257521942556	1.49612162489	0.336237740323	0.918396640725	1.25692653325	2.50293372734	0.79956524547	2.03894156681	1.55680866852	2.75922230246
MRTO4	0.888668711802	1.6728684525	0.257521942556	1.49612162489	0.336763100322	0.918396640725	1.2669046882	2.50332252733	0.800393882943	2.03942483182	1.55855022102	2.76005958244
MINOS1	0.613261025421	1.08322268027	0.154513165534	0.949711849704	0.191220758002	0.464894812733	1.00427278183	1.55042787142	0.603767382754	1.39956465945	1.05983225618	1.83852177737
NBL1	0.570267026773	1.23532225516	0.163564390272	1.08777422529	0.38244154444	0.289364207521	1.20102858866	1.00732630531	0.797061338099	1.30858899617	1.6110971436	1.47697147996
MINOS1-NBL1	0.613261025421	1.08322268027	0.154513165534	0.949711849704	0.191220758002	0.464894812733	1.00427278183	1.55042787142	0.603767382754	1.39956465945	1.05983225618	1.83852177737
HTR6	0.157191834666	0.144500268087	0.0818697876334	0.182136584789	0.220639417361	0.283622806251	0.880069282688	0.585820739098	0.511084379302	0.845867326851	1.01707365768	1.04234186565
RPS14P3	0.0664836159963	0.0889232423753	0.0429203237593	0.0780590724945	0.0364476677626	0.0135056252629	0.0306837649513	0.0153818998095	0.0264817262292	0.0236108255815	0.0044140424151	0.0153850195482
RNF186	0.0201700316817	0.0500193249509	0.0257521942556	0.0390296009481	0.0752973554023	0.0405170255452	0.0551851447225	0.0104003998712	0.177440933583	0.0610709307892	0.119177739102	0.0505769436378
PLA2G2A	0.0162616418079	0.0111154055446	0.0515043885112	0.0	0.052657230448	0.0405168757886	0.0170510900784	0.0321488996018	0.0789026627	0.0289272479424	0.0366630997546	0.00769250977412
PLA2G2E	0.0135515618976	0.0389039194062	0.0257521942556	0.0130098669827	0.0478044953756	0.0892119171396	0.0234132023491	0.0151631998122	0.0416496232823	0.0130480878213	0.0132421272453	0.0
OTUD3	0.519086514415	0.887342028596	0.13734503603	1.17955100051	0.181314567905	0.361625250012	0.56638140524	0.928108863873	0.524288412541	1.11965393076	0.759202079572	1.45004733556
PLA2G2D	0.0108412495181	0.0277885138616	0.102950382024	0.0650489815474	0.0625137629658	0.0256331254989	0.00871305746399	0.0142883997355	0.0158891167268	0.0115983452629	0.0044140424151	0.00769250977412
PLA2G5	0.052747653598	0.0222308110893	0.0773733727634	0.0520392365009	0.049855932869	0.0389093777463	0.0203308948595	0.014288399823	0.00871925956756	0.0144981727069	0.00882808483019	0.00769250977412
PLA2G2F	0.0135513194297	0.0298301189616	0.0700739979744	0.0650493349135	0.0551591604166	0.047270140186	0.002904352488	0.0071441999115	0.015889001742	0.0173974504285	0.0132421272453	0.0
UBXN10	0.04607358432	0.0444616213888	0.0515043885112	0.126823413298	0.0998127031438	0.173232730821	0.270119685901	0.17503253397	0.48269324939	0.53789684529	0.688578838043	0.64251173928
PLA2G2C	0.0250376167223	0.0222308110893	0.0636505481601	0.0390296009481	0.0365721903369	0.0337640631571	0.01452176244	0.0071441999115	0.0185368341599	0.00628241265472	0.0198782046176	0.00384625488706
UBXN10-AS1	0.0487838966995	0.0500193241611	0.0515043885112	0.130097988248	0.0967108431123	0.155316805959	0.2703567759	0.171460434014	0.489466614161	0.541644622869	0.690470570507	0.642328584285
VWA5B1	0.018971896695	0.0188281359226	0.0686725180149	0.0	0.073545585487	0.0337640631571	0.020330877576	0.014288399823	0.246147489853	0.0956900954908	0.229856922327	0.0961563739814
MUL1	0.43905251264	0.85426046139	0.103008777022	0.689516867638	0.146442577802	0.411927702576	0.689912384689	1.28952031299	0.434289216537	1.13716006285	0.777518985972	1.35326244662
CAMK2N1	0.822849391708	1.35585256352	0.244383069664	1.35274849902	0.500991933867	0.709653624199	1.91018703835	1.84797918493	1.1884221257	2.27003107853	2.15566647014	2.42014803968
CDA	0.420080889929	0.0285446638986	0.0429203237593	0.143107884824	0.155623155564	0.209340103887	0.869538236151	1.03072660274	0.23454649367	0.117437447938	0.305044145402	0.215391509242
FAM43B	0.429926817236	0.309038509347	0.145929100782	0.575703851625	0.450184388489	0.297954649173	1.51531061885	0.800242796147	1.04194733018	1.35629564814	2.11428914769	1.45250695544
MIR6084	0.558706812309	1.07452696013	0.115680491656	0.637478336915	0.286030567612	0.371410340339	1.27441319432	1.30308031418	0.739199459156	1.11790787678	1.16639819678	1.93083240385
DDOST	0.582692966828	1.32273319828	0.180265359789	0.845634019241	0.186892925654	0.641435680076	0.842784910522	1.66633841429	0.717635998158	1.55513348147	0.865137354124	1.91421769824
KIF17	0.238497615997	0.289000529908	0.0424531637728	0.260195280746	0.250358027913	0.337645651981	1.11089024745	1.09188953081	0.431839357777	0.926595759244	0.962244662102	1.53845963103
SH2D5	0.777827651637	0.749798341855	0.060088453263	0.416312317282	0.311196473543	0.47945734065	1.34139449904	1.0751959387	0.914153747156	1.35272578541	1.66637718908	1.57901560598
LOC100506801	0.0807346906755	0.0552745677084	0.060088453263	0.0260197339654	0.0551586229466	0.0337642278895	0.0480322072785	0.050009399293	0.138025274834	0.0541765280226	0.0653992070314	0.0153850195482
NBPF3	0.447422505736	0.77252065029	0.0772565827668	0.676507372901	0.224317057855	0.416430075355	0.886629813366	1.05531946387	0.699874250287	1.08309157666	1.04905257453	1.4272576979
RAP1GAP	0.173102903351	0.238981208779	0.0677965930402	0.156116932124	0.147417485218	0.25661052148	0.668039084464	0.628686277336	0.428470900582	0.610388928676	0.737132256893	0.721923349964
LINC00339	0.620635520656	0.83365537706	0.0944247122705	1.13184845656	0.210457977049	0.479457493454	1.01012147263	1.53570171019	0.741883442033	1.53808985214	1.07802884167	1.90775499019
CELA3B	0.0109886270277	0.0222308110893	0.0257521942556	0.0520391019732	0.0478048653267	0.0405168757886	0.0288074798267	0.0151874998119	0.0307868914474	0.0159476628928	0.0132421272453	0.0192312744353
CELA3A	0.0189717642125	0.0151986157447	0.0171681295037	0.0260197339654	0.0865038956106	0.0659208429232	0.0221884899195	0.0250046996903	0.0185373190958	0.0252779229535	0.00882808483019	0.0144954095744
LOC101928043	0.62223969299	0.839213079832	0.0944247122705	1.13184845656	0.213284762066	0.480422180973	1.00188207492	1.53341751012	0.705206204083	1.52853254229	1.06893056679	1.89912054044
WNT4	0.329741229696	0.327904450588	0.0704827629626	0.23417555964	0.35302310406	0.357904185764	0.981728044245	0.657262808867	0.815886186672	1.22023617533	1.23591047692	1.36542927502
EPHA8	0.0785963065177	0.0900196599215	0.0772565827668	0.0891220139563	0.200226482488	0.202587448128	0.418250586148	0.157172308603	0.485413800234	0.560107687848	0.626783426095	0.584634270489
C1QC	0.0487843415271	0.0277885138616	0.0257521942556	0.0910688872188	0.0676921777688	0.0540230551511	0.0174264826234	0.0109106998648	0.0334888793901	0.0313437655289	0.00882808483019	0.0115387646612
C1QB	0.0195801167022	0.0281287813783	0.060088453263	0.0	0.0536835553646	0.0472700278684	0.011617409952	0.0261224996764	0.0200320365913	0.0160364253949	0.00882808483019	0.0115387647394
MIR4684	0.0198936291728	0.0333462166339	0.0343362590075	0.0130098669827	0.058836987704	0.0586628251076	0.0291826600283	0.0107162998673	0.0369475190938	0.0163816378908	0.0132421272453	0.0193620994315
C1QA	0.0162615218237	0.0222308110893	0.0515043885112	0.0	0.0588365754262	0.0472703573331	0.0116175299361	0.014288399823	0.00794430214725	0.0174666053709	0.00882808483019	0.00384625488706
MIR6127	0.0216820116006	0.0111154055446	0.0515043885112	0.0260197339654	0.06986873018	0.0742817176804	0.0537425523456	0.0357209995575	0.0317776288539	0.0159476628928	0.0132421272453	0.0
MIR4253	0.094912557181	0.0222308110893	0.0343362590075	0.0390296009481	0.0637144854777	0.0540227581337	0.0261401998717	0.014288399823	0.00794424965419	0.0162435379	0.0132421272453	0.00769250977412
LACTBL1	0.0216818298306	0.0259737537727	0.0337523090243	0.0260197339654	0.033095435258	0.0607760300189	0.0493762723021	0.0071441999115	0.0296516441796	0.027664545564	0.0220702120755	0.00769250977412
C1orf234	0.00947687457874	0.0222308110893	0.0512708085179	0.0650490711331	0.059612245407	0.0337640631571	0.0797049347758	0.0434726993982	0.0370916389544	0.0182259004489	0.0328800269421	0.00769250977412
MIR3115	0.0623346308656	0.0444616221786	0.0515043885112	0.0130098669827	0.0639148001783	0.0321104154587	0.0543353448734	0.035186399512	0.0805056647267	0.0202974552866	0.0353123393208	0.0148093895651
KDM1A	0.595266617462	1.58042912279	0.134600471109	1.66692964803	0.198800145041	0.728074399434	0.849186908299	2.120842794	0.698901013581	2.10857397362	1.02425056998	3.00546251122
HTR1D	0.395523148166	0.114934804872	0.133782941133	0.123637982607	0.069868567884	0.0472701177225	0.106161514986	0.0336797994561	0.042369460823	0.0130483576851	0.0132421272453	0.0115387646612
LINC01355	0.265470521504	0.055577026993	0.00858406475186	0.0568182418495	0.0317948902138	0.0135056252629	0.00871320994385	0.0214325997345	0.0258331163526	0.0188473978834	0.0044140424151	0.0131086646151
ZNF436	0.89864322021	1.87120660333	0.191593989462	1.6141829651	0.263666607257	0.536374847382	1.23414430626	1.47475781265	0.849194580805	1.60146924818	1.26734836906	2.08222433631
C1orf213	1.00399078259	1.92814469882	0.212149028867	1.61604151753	0.300390061971	0.550477819897	1.26925561114	1.49371181233	0.953893871006	1.64136532548	1.3822316694	2.13774646591
HNRNPR	0.787746485014	1.84950509284	0.22312728855	1.79870868024	0.249382317279	0.688935390718	1.32220972349	2.02629185504	0.94847141975	1.90901646945	1.34550869073	2.85933011686
ASAP3	0.431530330297	0.828097674698	0.0686725180149	0.585438688442	0.22431644962	0.405772059426	0.983486217342	1.15191032062	0.582582718333	1.27304254248	1.2683093794	1.80775175709
LOC101928163	0.0108412495181	0.0277885138616	0.060088453263	0.0910684597194	0.0499557903968	0.0354179579541	0.0261398775466	0.0285767994616	0.0158889767453	0.0110065502711	0.00723662736081	0.00269499492086
MDS2	0.0189715067465	0.0111154055446	0.0257521942556	0.0111513145566	0.0625132503547	0.0270112505257	0.103732182205	0.0841751987021	0.0572855330836	0.0256333252965	0.0264840896353	0.0153850195482
ID3	0.832842153944	1.95185000709	0.248937877804	1.39036179288	0.187167747274	0.303881420955	0.629628140491	0.400510483455	1.2756833553	2.03508563568	1.61148745384	2.26566835225
RPL11	0.665289393065	1.34953871551	0.197433489293	1.22291683808	0.262291187968	0.767214569367	1.40223209573	2.41683945903	0.663683183374	1.51547405863	0.954407694237	1.93331828125
TCEB3	0.657896249104	1.78402251156	0.124556531399	1.60019929211	0.278426664438	0.877742040634	0.852684266526	1.94969879657	0.764239095073	1.89048420108	1.15657917252	2.33278194933
TCEB3-AS1	0.725559096709	1.33384859956	0.236090978175	1.42381604807	0.358601898011	0.747782463215	1.01205754093	1.91067344368	0.772724087397	1.80578088539	0.978579423903	2.22359497553
PITHD1	0.733302464293	1.33384859956	0.2317697483	1.4180633858	0.356925892994	0.74957402575	1.01187965852	1.91349224364	0.771138767475	1.80387738035	0.979900633877	2.22212973558
LYPLA2	0.590750011669	1.03770245525	0.128760971278	0.897673056006	0.253060380813	0.486210028507	0.903720548574	1.44054444033	0.737091381816	1.34043667368	1.08184200187	1.55774306532
GALE	0.708541820634	1.1019373984	0.163097230285	0.767575352952	0.281978512131	0.517355701961	1.09593308654	1.59027926896	0.898787908327	1.6658254165	1.59061903335	2.26197908963
FUCA1	0.421703807376	0.383481475666	0.128760971278	0.598448709145	0.223966322079	0.523098539919	1.2346587468	1.22410607745	0.620593481787	1.04923186261	1.02842415531	1.18850021779
HMGCL	0.341282700425	0.883674699619	0.0772565827668	0.849351533428	0.189018959727	0.338013320692	1.05621848382	1.21560027429	0.517803821888	1.02609362519	0.666508987658	1.42861821521
CNR2	0.00813081465475	0.0277885138616	0.060088453263	0.0	0.226318230599	0.472704169184	1.16236182245	1.84202605058	0.0256890737675	0.0222599728918	0.0220702120755	0.00625343481638
MIR378F	0.0292778767217	0.011795940578	0.0452561236918	0.0400916309059	0.0397245928012	0.0810343630835	0.0647477123197	0.0189782997649	0.0238335413579	0.0115983002856	0.00921844232269	0.00413406987861
PNRC2	0.89313049389	1.64666785995	0.143067745864	1.8921665622	0.272522300344	0.705427703291	1.26652940855	2.34824047964	0.848960217835	1.94073587074	1.47903878774	3.10834420002
SRSF10	0.624101739723	1.37831022276	0.13734503603	1.47293404923	0.148843583185	0.522271591961	0.866969859911	1.74123026014	0.839484369662	1.48936713926	1.15582818459	2.45701416692
MYOM3	0.0455942189991	0.0778078383133	0.0429203237593	0.0390296009481	0.0610625103042	0.0405168757886	0.0435670325067	0.0178604997788	0.171802867301	0.0948712310549	0.0573819569983	0.0241502942909
IL22RA1	0.0271021714211	0.0333462166339	0.0515043885112	0.0130098669827	0.0661909727007	0.0270112505257	0.0390027923472	0.0121499998495	0.0361186710261	0.0144781503566	0.0	0.0
LOC284632	0.0763285957612	0.0673729680479	0.0686725180149	0.0130098669827	0.0486556003056	0.0405168757886	0.0261399147939	0.0071441999115	0.0678425935451	0.0449450754654	0.0882796228025	0.0230775293224
STPG1	0.456641728787	0.523822917029	0.0858406475186	0.461536821797	0.182615172971	0.33332754416	0.773511491058	0.977947985481	0.447403462416	0.836605625154	0.76598821626	1.46896508914
GRHL3	0.231325590644	0.107864800915	0.0772565827668	0.143107686117	0.153496439733	0.229599277437	0.161545795748	0.150441297799	0.455095161544	0.288166697504	0.594865501469	0.283341966741
RCAN3	0.513149378033	1.19501946144	0.0759718928039	0.871653249457	0.167630478159	0.4796865445	0.683945117712	1.40657266466	0.560550987348	1.42044449945	0.921858436879	1.98954772773
RCAN3AS	0.51351810302	1.19490603893	0.0753879428208	0.871653249457	0.167880628161	0.479594669499	0.683708002731	1.4077876646	0.561920074861	1.42113489946	0.922639136877	1.99007102771
LOC100506985	0.0867264546324	0.0333462166339	0.0686725180149	0.0650490362942	0.138437040962	0.17020064123	0.532178388102	0.389648526419	0.481955114001	0.582605379036	0.786586514233	0.703868943587
SRRM1	0.763003852312	1.66980604863	0.161228590339	1.54816028541	0.270546137944	0.857115370154	1.19302693668	2.30386926029	0.953893773982	2.34017639826	1.39613424861	3.28242112309
RUNX3	0.0394366634674	0.0222308110893	0.0429203237593	0.0700051085353	0.0346458553411	0.0337640631571	0.0119533974361	0.0214325997345	0.0234912438765	0.0318563355543	0.0132421272453	0.00384625488706
MIR6731	0.0243923789728	0.0333462166339	0.0429203237593	0.0260197339654	0.0294180077501	0.0607757429853	0.01452176244	0.0107162998673	0.0162493592165	0.015947995225	0.00882808483019	0.0115387646612
SYF2	0.606660735622	1.33384860268	0.128760971278	1.27495532764	0.261915525269	0.560492401198	1.09818588024	1.72378310592	0.716789615853	1.5902352404	0.998367247622	2.36415433269
RHD	0.00813093713857	0.0500193249509	0.0429203237593	0.0260197339654	0.0147088201493	0.0405170105696	0.00557161497697	0.014288399823	0.108716497675	0.0414235132318	0.0350721193254	0.0205656893961
RSRP1	0.765770202203	2.04746516472	0.198601389259	1.73817374998	0.297362985197	0.812876760699	1.04949974437	2.34116896467	0.859642404439	2.14164473855	1.31061770738	3.10698360149
TMEM50A	1.13452268146	2.84656447989	0.180265359789	2.22466724768	0.352023035139	0.864374372125	1.46374060877	2.53982071736	1.23142198017	2.60335009615	1.83702023308	3.77709976939
LDLRAP1	0.404207122939	0.655808900006	0.128760971278	0.546409777313	0.209807618313	0.520295947954	0.985106169971	1.38460595017	0.576584198549	1.18224376931	0.971673416207	1.42066403008
LOC646471	0.0634962493349	0.0389039194062	0.0479422936141	0.0260197339654	0.0686176728271	0.0800698657557	0.0741727477461	0.0399491994884	0.0548716033287	0.0433079006234	0.0369938792884	0.0219524345454
PAQR7	0.0808447880335	0.0277885138616	0.0518547585011	0.0390294964314	0.0809005502313	0.0474078353792	0.0871347422637	0.0535814989489	0.133503987605	0.0507443930889	0.061916186871	0.0346162939835
SEPN1	0.308668116815	0.518151788801	0.0682637530267	0.442331565276	0.186717985928	0.249857456803	0.697183345284	0.801458347553	0.460770233493	0.646931554689	0.653267210299	0.723100259511
AUNIP	0.58696989304	0.516866334699	0.106921241909	0.468350977466	0.30006505315	0.468248417579	1.25848753282	1.71831531757	0.65078458371	1.14538605715	1.13207713878	1.44379385159
MTFR1L	0.827920083962	1.47823544401	0.13734503603	1.37797162826	0.309045513973	0.661786144137	1.25018893798	2.00369277911	1.01289061362	1.73263726618	1.4652863456	2.54186809039
PAFAH2	0.432526100669	0.37792377384	0.120176906526	0.393036164835	0.209607862752	0.236351977795	0.626783449208	0.789430114472	0.500131435331	0.744683473392	0.706235051371	1.00387875364
MIR3917	0.609739546571	1.05445117687	0.164031550258	1.0528163746	0.220213899188	0.692931992173	1.17889954366	1.71316400016	0.857391434453	1.89725021955	1.60557234632	2.766993208
SLC30A2	0.0921474286597	0.0444616217837	0.060088453263	0.0260197339654	0.292034201942	0.345960828125	1.16293404514	0.719008851707	0.450177421089	0.458153723582	1.14763100092	0.607711973071
EXTL1	0.547699541871	0.421780473642	0.0685557280183	0.195146701157	0.108642872725	0.114798971176	0.10165741753	0.0971270986423	0.235879540449	0.240675240433	0.401671754017	0.242315279288
PDIK1L	0.718295156831	1.72288777837	0.13734503603	1.18388721554	0.288907580044	0.832125424825	1.1968208796	2.10582551908	0.952993386701	2.29633557036	1.51795393726	3.20395153244
TRIM63	0.0334080836028	0.016673108317	0.0766726327837	0.0	0.110219352759	0.0966536799669	0.121988358054	0.0500093991924	0.069138818074	0.0301502031656	0.0706244413499	0.0242026242893
CNKSR1	0.0298129838705	0.0249529512227	0.0289639191628	0.0130098669827	0.11767350078	0.114799527608	0.571558100272	0.428650044683	0.240545486324	0.250824512826	0.419327120231	0.251499445135
ZNF593	0.407157191033	0.585373521589	0.145929100782	0.455341435432	0.224316166889	0.337645430066	0.718621614482	0.995298092654	0.474821556518	0.95898627587	0.772474249575	1.14014693424
CEP85	0.147088456502	0.0379209243581	0.0303653991222	0.0390294640809	0.0756471604668	0.0935754755437	0.0348526523001	0.0664604989309	0.0132409843486	0.0220431078905	0.0044140424151	0.0153850195482
CATSPER4	0.018971949188	0.0435164346322	0.0257521942556	0.0390296009481	0.0367729852498	0.0405172377005	0.0232353998274	0.0071441999115	0.0953321967199	0.0289966355637	0.0529678596761	0.0256155342478
FAM110D	0.117276048658	0.0555770274699	0.0343362590075	0.0377020635009	0.117398990005	0.0468566178158	0.11157556458	0.0446633994468	0.214135965133	0.0983331260979	0.274958289096	0.101337043073
LOC101928303	0.254759035371	0.100038647383	0.103008777022	0.0910684766173	0.160351175021	0.135058393389	0.582069155151	0.459267820967	0.37992182781	0.511799022404	0.772444057304	0.769046346163
ZNF683	0.0503514729384	0.0277885138616	0.0371976139247	0.0260197339654	0.0494555128887	0.0337640631571	0.0121509499382	0.0107162998673	0.00864719957113	0.0196166179301	0.0308982969057	0.0126376946289
CD52	0.023489221476	0.0334596391395	0.103008777022	0.0260197339654	0.10821798069	0.10129350733	0.335737801222	0.1972668199	0.203129245631	0.0574803359453	0.128516696008	0.0398231288306
UBXN11	0.388886153186	0.44461620266	0.0443801987171	0.429321764618	0.19224641782	0.358639601991	0.589617068404	0.742822548158	0.563199217187	0.864301029215	0.831837533209	0.915414593108
AIM1L	0.0478990265466	0.0273726313412	0.0686725180149	0.0260197339654	0.125379090484	0.0810345558375	0.0668026374858	0.135010797564	0.059663755618	0.0173974504285	0.0405671517197	0.0122452196404
DHDDS	0.552291167011	0.772520647913	0.103008777022	0.780585458204	0.235223810364	0.44895436573	1.1095664548	1.57837250886	0.571666404938	0.992223936567	1.28530450918	1.82329352226
HMGN2	0.77590987201	1.24511439871	0.111592841774	1.13184854476	0.290508570649	0.546986296475	1.38857851452	1.50143908873	0.956505961418	1.6193119226	1.69225980349	2.57316162891
MIR1976	0.0216821165867	0.0389039194062	0.0698404179811	0.0130098669827	0.0341711752564	0.0202584378943	0.002904352488	0.0071441999115	0.0105928194746	0.0127423503138	0.0176561696604	0.0115387646612
PIGV	0.918407091323	0.755091392204	0.113169506729	0.923691715628	0.279476869334	0.533480274677	1.22942234013	1.43298709513	1.03236395893	1.72505254586	1.63794132295	2.51036526175
ARID1A	0.766838840228	2.79333153354	0.466634433538	9.01602324091	0.54524461133	2.54213052493	1.39814164289	3.23691034275	1.03295844761	3.4967181123	1.63601965442	4.53787863787
SFN	0.350464062817	0.312857062437	0.0853150925338	0.220103889808	0.253760305371	0.267545081429	1.11405131265	0.805394287707	0.552498799291	0.661991843019	0.968881301491	0.785347052436
GPN2	0.48695129288	1.07819429104	0.244091095626	1.95146291275	0.294186135743	0.630685638435	0.795482734313	1.16498363947	0.562766939815	1.24299986752	0.869551409546	1.56543628095
ZDHHC18	0.545376580831	0.93369402457	0.120176906526	1.06679996195	0.222865619663	0.486209858477	0.517004704548	0.796573568944	0.638228871817	1.04076002286	0.855138726212	1.06568086638
GPATCH3	0.518532855203	0.833655379906	0.13734503603	0.988741212323	0.179513174724	0.391669253945	0.814253399177	1.27909577011	0.716555291301	1.3683283797	1.0834636525	1.77512391625
NR0B2	0.0135511969458	0.0333462166339	0.0352121839821	0.0260194403231	0.054608580444	0.0337641480193	0.0261397998091	0.0071441999115	0.0533767286278	0.0328522706665	0.0264842544906	0.00384625488706
KDF1	0.167977260491	0.107524533734	0.0087592497468	0.130097672597	0.213459427509	0.418680661723	0.807377166372	1.37882279094	0.524577105384	1.40464407505	1.14763149888	2.0846835498
FAM46B	0.401165214811	0.240871587306	0.125958011359	0.117088339165	0.276399447419	0.711123794302	1.30677790479	2.4398507235	0.959189484989	1.83105968984	1.76759816219	2.87840473247
TRNP1	0.762174297651	1.18707988769	0.163097230285	1.10582911165	0.345668416034	0.855048028186	1.35815006598	1.89840143163	1.03773230615	2.04549057425	1.75886012435	2.80856991923
SLC9A1	0.667741797118	0.635355038606	0.0944247122705	0.50038891533	0.302065435089	0.337599924609	1.37937072154	1.68072410828	0.515173145648	0.697222447356	0.768420590309	0.739846042799
WDTC1	0.460641863706	0.914336581692	0.0778405327499	1.52214085063	0.354548559241	0.607763063356	0.904471336138	1.44824717785	0.724607853441	1.48610251135	1.20059857539	1.85942815542
LOC644961	0.486729809089	1.03509374262	0.133490966141	1.0439664498	0.181764557909	0.380965493016	0.640198883813	1.10945859289	0.524649268035	1.21210867475	0.756229668438	1.63600355934
SYTL1	0.132431085711	0.0750478903875	0.0515043885112	0.0650491781384	0.10721747553	0.0742813782319	0.0697074473053	0.0732158990037	0.424128995638	0.233821195575	0.336392361376	0.194642353619
FCN3	0.0162618742771	0.0277885138616	0.0686725180149	0.0260195921212	0.0625135654919	0.04726968842	0.0261396248322	0.0357209995575	0.0341193112247	0.0304463179056	0.0	0.0192312744353
GPR3	0.449893102512	0.497168624274	0.171681295037	0.390293136641	0.162177264884	0.222845905811	0.511194793658	0.550100655949	0.728462133778	1.1112696435	1.16585749543	1.51271305782
CD164L2	0.0243921789993	0.0222308110893	0.060088453263	0.0260197339654	0.121351690207	0.168822470501	0.461817616371	0.264334031699	0.230114698395	0.351840577115	0.657681405099	0.553864083257
MAP3K6	0.606365797985	1.17823292979	0.111592841774	0.7155363518	0.279026081651	0.513221335314	1.17639011738	1.44744551913	0.728552655896	1.40854988369	1.74853109909	2.11176486349
FGR	0.0183450642172	0.00555770277232	0.0950670572519	0.0650491184145	0.0516815879457	0.0472702874467	0.0174267124105	0.0354779994339	0.0291298861764	0.0130480878213	0.0264842544906	0.0230775293224
IFI6	0.386175903821	0.35402943556	0.128760971278	0.234175547957	0.090356585443	0.0405171153992	0.0298740422837	0.0107162998673	0.195563648559	0.172729455937	0.229526598277	0.115387927556
SCARNA1	0.156049013231	0.107297687344	0.0686725180149	0.0390296009481	0.100587700304	0.0945398585573	0.202030670423	0.0744065987896	0.128999819575	0.0569968807381	0.0366935518403	0.0329417340327
FAM76A	0.465619565738	0.936038088128	0.128760971278	1.10582947826	0.108193127852	0.418681061223	0.602697080959	0.953745436473	0.50049175274	1.06105773728	0.93308858148	1.68851662579
STX12	0.552530562395	1.49899176659	0.128760971278	1.15786816782	0.239526537843	0.506469260067	0.890798918022	1.13949354275	0.830207062969	1.45446212604	1.15588871977	1.79621286677
PPP1R8	0.60575763716	1.20178700779	0.060088453263	1.11883851996	0.239801412582	0.54014151074	1.17052232104	1.70502391174	0.663359092429	1.32081868344	1.0868570936	1.90775498785
THEMIS2	0.27492862935	0.354256275766	0.0686725180149	0.234176252693	0.229494637847	0.326712175094	0.551858062649	0.796573828798	0.456482390339	0.809364404746	0.63561120406	1.01541789566
XKR8	0.516541829566	0.516866336711	0.0938991572857	0.520390176401	0.22429143618	0.445692727171	0.885285023816	1.23951142066	0.55682186917	1.01705910814	1.10349165312	1.59685992879
SMPDL3B	0.111137268748	0.033346216172	0.0515043885112	0.0	0.0808756902516	0.0629809651673	0.0435662396941	0.0565703992136	0.459797071777	0.38384659158	0.641226653272	0.369242145782
RPA2	0.288940468093	0.766962950073	0.0429203237593	0.767575513855	0.187543465283	0.418680527903	0.775131285584	1.38572383336	0.388244197987	0.746675690622	0.626753547553	1.12947188178
ATPIF1	0.488684203088	0.994828751124	0.0858406475186	1.0813138743	0.187543092623	0.567245110862	0.925573473813	1.72446375722	0.688542858213	1.4379905753	1.03728154055	1.84736593332
PTAFR	0.0453367357329	0.016673108317	0.0343362590075	0.0390296009481	0.0551597053446	0.0406090053767	0.010886382455	0.0131462998372	0.0914769706447	0.0376955430955	0.0662102615554	0.00112509496696
DNAJC8	0.407543871405	0.937550389253	0.0858406475186	0.585439263821	0.176561490037	0.51395659636	0.97593841131	1.42535626935	0.557002589282	1.14318624744	0.720828041255	1.48822241641
SESN2	0.482194079883	1.73838884801	0.111592841774	1.06476384258	0.183790762257	0.613964029416	0.744149811627	2.15335589525	0.712393404908	2.06037363545	1.04055463951	3.21216760111
MED18	0.382138497977	0.787265578024	0.120176906526	0.69243725346	0.145491390437	0.315871433787	0.832925618885	1.38239475906	0.371491127148	0.896010492882	0.763616335686	1.4234374561
TRNAU1AP	0.50409720345	0.871311647162	0.0858406475186	0.728545985505	0.297037962154	0.486209959224	1.04450132459	1.38616137781	0.581645770973	1.09735332042	0.851505361125	1.81929043201
SNORA61	0.678619399637	1.33479378796	0.2317697483	1.14432727675	0.271947238304	0.995435111694	1.04661592288	2.82663241685	0.791242277125	1.47274848537	0.899758759746	2.08955057421
SNORA44	0.830372089991	1.49993694875	0.248996272802	1.36885601601	0.287081947919	1.20684287989	1.32616139331	3.35960079281	1.06547424119	1.94799542013	1.49804614537	2.96948560418
SNORA16A	0.842134447405	1.50772529413	0.257521942556	1.43107265744	0.317526089646	1.23890772753	1.54947353645	3.56964824115	1.24296920319	2.19335642029	1.92037518624	3.33687091636
RAB42	0.377363342537	0.371383077636	0.0772565827668	0.273204938829	0.227469033349	0.395482311353	1.00964711612	0.773537742952	0.504850704664	0.773255767902	0.863936507786	0.94037603423
SNORD99	0.314660284709	0.284501440346	0.100906557083	0.179924201652	0.226368255686	0.520892864704	0.892339576915	1.22821272553	0.341460713925	0.273253724851	0.36828159569	0.266177638752
SNHG12	0.807602257442	1.50840582931	0.238835543096	1.43045313996	0.322854330212	1.10775410718	1.61254310537	3.6207506362	1.28115958645	2.23076613279	2.05258395327	3.38551205144
YTHDF2	0.574064547274	1.66213112136	0.0858406475186	1.78038879728	0.183290995553	0.871953244284	1.21604649656	2.42019221298	1.00051472411	2.15564017775	1.62650126314	3.55956277374
GMEB1	0.55564619253	0.983713348188	0.115154936671	1.0667998866	0.299614069756	0.492549849384	1.15580192147	1.49796445535	0.693803087123	1.31480226257	1.26221379917	1.82554402754
RNU11	0.247844918102	0.172288778953	0.0944247122705	0.181251612931	0.203453459967	0.189081358261	0.783153497076	0.485463004585	0.402512090852	0.361437737949	0.741336214345	0.385045973893
OPRD1	0.0867266058177	0.0555770270005	0.0564679633677	0.0520394679308	0.152921109352	0.209340255618	0.856833261795	0.532239935467	0.466066082157	0.613377071857	0.838653659157	0.54771524887
TMEM200B	0.970638668096	1.17014212827	0.152410945594	0.75863676627	0.404005439073	0.822706896126	2.12188177869	3.00647457582	1.31509852207	2.7568473231	3.16445225831	4.28350062604
MECR	0.393679977205	0.78148102589	0.145929100782	0.637477899238	0.224316531189	0.437102253139	0.730042395512	1.11288465399	0.478100085884	0.842366292825	0.792291979527	1.12562558716
LOC101928460	0.01084115953	0.016673108317	0.0515043885112	0.0	0.0604872904792	0.0405168757886	0.0377575125303	0.0614303990994	0.0159251992181	0.0231971928561	0.0176561696604	0.0153850195482
LOC101929406	0.0164093742706	0.0414370220304	0.0622490682006	0.0	0.0882554629296	0.0270112580135	0.00580870497599	0.0162809997983	0.0238334238734	0.00976387524046	0.00882808483019	0.00651508480869
LAPTM5	0.147622861231	0.0499437092841	0.0975780421793	0.0390293869376	0.0352213403285	0.0472697807699	0.00871305746399	0.0107162998673	0.026031223774	0.0256427030293	0.0186470771413	0.000287814991549
MIR4420	0.0280980813392	0.0222308110893	0.0686725180149	0.0260197339654	0.0787238205746	0.0565493780896	0.0502052671108	0.0214325997345	0.0624016580079	0.019281377879	0.0223404595703	0.00769250977412
SNORD103A	0.105200223139	0.0333462159336	0.0662199280858	0.0390296009481	0.0451280928217	0.033764382638	0.0154503649361	0.028576799646	0.0206630015019	0.0159379528156	0.0132421272453	0.00384625488706
SDC3	0.50894626434	0.959289700359	0.103008777022	0.598448745504	0.176511545975	0.283622355089	0.522813440861	0.557754805431	0.705998750061	0.910440553602	0.930206271874	0.919260629565
SNORD103B	0.137409343272	0.0402271816581	0.0944247122705	0.0	0.077223288022	0.0270114676729	0.00871305746399	0.0148715998158	0.0556107581649	0.0299527380737	0.000480439990759	0.0
SNORD85	0.230366793577	0.0722501360029	0.145929100782	0.0910687304437	0.0335959852301	0.0391389529333	0.00580870497599	0.014288399823	0.0496302478872	0.01739766532	0.0353123393208	0.0153850195482
NKAIN1	0.38993751872	0.402347418226	0.0772565827668	0.286214513525	0.225116803117	0.320234871618	0.836501532581	0.574108480982	0.656729673788	1.1685840108	1.09970790471	1.41765503305
ZCCHC17	0.748015005643	1.85071493694	0.163097230285	1.40505314264	0.279476830561	0.668538534239	0.924250215631	2.04349668659	0.827144743124	2.07535600438	1.04193644125	2.64187163178
FABP3	0.466154757746	0.261212020628	0.116906786621	0.234175655067	0.266293732964	0.263363782935	1.0743958845	0.713687149988	0.67496030472	0.607686743916	1.29043980345	0.646174465407
SNRNP40	0.747793755652	1.84908921436	0.163097230285	1.40505314264	0.282178450588	0.666425409198	0.934445655702	2.04682578638	0.821272208368	2.07067091434	1.04409842121	2.64239493177
SERINC2	0.474266651224	0.811424563438	0.0515043885112	0.81961443986	0.211108462915	0.364657869466	0.871356029632	1.12999178608	0.63795899168	1.64380136924	1.28290258456	2.17348850811
LINC01225	0.0243917366378	0.0277885138616	0.0748039928377	0.0260197339654	0.0551595803611	0.0148837502897	0.00580870497599	0.00989009987749	0.0480629106294	0.0174566254299	0.0176561696604	0.0204871943984
PEF1	0.658578961851	1.28798811049	0.146162680775	1.04077996542	0.205930140302	0.56430471351	0.671141914958	1.303809102	0.648677229954	1.5581118283	1.0160230538	2.23599714777
TINAGL1	0.152415967619	0.0444616221786	0.0772565827668	0.0260197339654	0.113521250147	0.243977436535	0.0908881173171	0.300299303714	0.291850023158	0.137735638244	0.499889617983	0.226040221713
HCRTR1	0.239788418362	0.222308102109	0.0515043885112	0.208156291768	0.185366572544	0.149206881605	0.476340917395	0.242901689038	0.467381618138	0.733626418502	0.8563095404	1.03750151001
LINC01226	0.0203918740936	0.0111154055446	0.0550080884099	0.0130098669827	0.0625138879493	0.0135056252629	0.00395149998367	0.00357209995575	0.0468917881101	0.00724893767852	0.0352522843219	0.00384625488706
BAI2	0.687634836268	0.777964931533	0.2317697483	0.978828797907	0.308894642755	0.357904215477	0.566381161919	0.486872622615	0.763950685756	1.19697921143	1.30175941839	1.24679642171
MIR4254	0.163939643677	0.101210679844	0.115914071649	0.131602183059	0.0890810378641	0.0482803933099	0.0838747948166	0.109398012079	0.255875023175	0.30078032033	0.397437659618	0.32274698161
COL16A1	0.596704526721	0.537244582862	0.22452876851	0.351263353169	0.166655137606	0.0810342632458	0.113275125138	0.0352592995632	0.624952445569	0.605960285192	1.02680280532	0.696176612537
SPOCD1	0.0840165608767	0.0666924320236	0.067387828052	0.0130098669827	0.066191725228	0.0675288304165	0.104561994947	0.0893021192532	0.150942534059	0.153210810418	0.28249419497	0.211545349235
TMEM39B	0.612505600965	0.855886189729	0.13734503603	0.793594864205	0.155623107817	0.4254336183	0.658218436977	0.961034993654	0.479198885303	1.18373315233	0.926902913438	1.63082277289
LCK	0.0830393184051	0.0555770277232	0.0858406475186	0.0260194054842	0.0404497453459	0.0607757354975	0.0182758074626	0.0182006997745	0.116480620127	0.0380603254773	0.0526381915007	0.0192312744353
IQCC	0.509794158882	0.500193228692	0.0686725180149	0.442332002893	0.217987064764	0.344398672163	0.772602304924	0.964461298775	0.640841224143	1.16865272056	1.09907759503	1.30773537222
DCDC2B	0.0280608613864	0.0329303341135	0.0429203237593	0.0836345157623	0.0595369754359	0.0472699405104	0.0177229724079	0.0214325997345	0.0264814813714	0.0422220058423	0.0176561696604	0.0274209191948
EIF3I	0.883229851941	1.32885801122	0.111125681788	1.14565512082	0.252609807879	0.661785972007	0.875663832661	1.51813345152	0.810571765309	1.57919910191	1.11673348906	1.9692956787
TXLNA	0.76519816439	0.903637059115	0.0906290373802	0.750583058029	0.267769217048	0.523603643142	1.03274469302	1.30332276163	0.775660219893	0.964597999469	1.27563643534	1.51703048738
FAM167B	0.171314670943	0.0758796555996	0.0772565827668	0.0390296009481	0.0880298057385	0.0337641380355	0.1053126924	0.0777112216372	0.244652124178	0.219835321769	0.384375365	0.238469162028
MTMR9LP	0.525778922781	0.616904981814	0.103008777022	0.806604335487	0.291684143979	0.317386821881	1.1759945745	1.05944961887	0.972502454702	1.61087933412	1.80561211995	2.11759972118
CCDC28B	0.623844042698	0.605789576456	0.126366776347	0.585438661203	0.183865745433	0.236351536945	0.476340779616	0.464370393617	0.784397115793	0.937760709385	1.24473866386	1.08849701119
TMEM234	0.887507159458	1.3305215413	0.108556301862	1.14954923066	0.252609807879	0.661785972007	0.876533272643	1.51813345152	0.81136442527	1.57809439194	1.11673348906	1.9692956787
FAM229A	0.273730802443	0.222308102757	0.163097230285	0.221165923581	0.227993730661	0.24310487245	0.708702624852	0.328631450545	0.603767678415	0.627333508722	1.09466344538	0.615404418716
TSSK3	0.273730802443	0.222308102757	0.163097230285	0.221165923581	0.227993730661	0.24310487245	0.708702624852	0.328631450545	0.603767678415	0.627165846217	1.09466344538	0.615404418716
MARCKSL1	0.697682867359	1.66050540378	0.324384216398	2.55867318109	0.321703398369	0.871126781151	1.07240033254	1.79031583889	0.848654178062	2.11970939687	1.58542424869	3.05376374428
BSDC1	0.613961544866	1.02144523074	0.126249986351	0.975731691912	0.250783248208	0.432967591055	0.926284995196	1.41126254467	0.742027181562	1.58614253171	1.09253189691	2.25007412266
ZBTB8B	0.391153748222	0.138942565121	0.120176906526	0.377283004299	0.210307677347	0.391669003546	0.726129431397	0.779442518247	0.623258707838	1.10249177939	1.05493784661	1.24619482272
ZBTB8OS	0.857786848104	1.67782123274	0.197433489293	1.84340236506	0.264567295007	0.767903097257	1.4476771509	2.87639784255	1.01888942539	2.04284757318	1.73294647587	3.43072529154
RBBP4	0.88330335605	1.69785920829	0.229141973376	1.86349243176	0.291734627835	0.839107201017	1.57193916363	2.91381939293	1.06297041387	2.07116398313	1.77552471339	3.45547738155
KIAA1522	0.064732008649	0.0567868677825	0.0575774683356	0.0390296009481	0.132383803055	0.0810342457741	0.224713831227	0.111561176369	0.583357732261	0.529621264809	1.02626227452	0.580788331103
YARS	0.766211760104	2.15347739948	0.128760971278	1.75879445508	0.224866967577	0.776401722938	0.783607891833	2.62064176944	0.788612295022	2.39203594777	1.34034424546	3.98893338661
HPCA	0.0904877020102	0.0833655407876	0.0545993234217	0.0520391543806	0.199475889511	0.134552693285	0.528661590198	0.302387912983	0.336453338236	0.399587245318	0.644439396109	0.253853931893
FNDC5	0.277896418329	0.281023149863	0.0928480473161	0.221165628731	0.156773915347	0.221789400354	0.414752933936	0.307053268118	0.517821739979	0.583403874225	0.886636553768	0.497399335042
TMEM54	0.471575084241	0.766962945677	0.120176906526	0.572429170281	0.202252399616	0.344398571573	0.76098372129	0.689411283908	0.574638246879	0.85251495201	1.21825476953	1.22696342919
AK2	0.530683120746	0.961482533656	0.103067172021	0.858643802568	0.19532336469	0.389142443061	0.768472340472	1.05553727013	0.513587956851	0.801306431583	0.772444348965	1.03464891772
TRIM62	0.654227464505	1.39396252382	0.317610399932	1.67825805891	0.364580092397	0.39842222672	0.920732710399	0.660834928814	0.827270937264	1.22208027081	1.46543644427	1.48466413907
ZNF362	0.602567562928	1.52802792142	0.120176906526	2.32874566033	0.260514956906	0.688797595404	0.939760600813	0.986331635254	0.732768363252	1.44938228028	1.20336111956	1.60282536372
MIR3605	0.0867262824699	0.0666924332678	0.0893443474174	0.0130098669827	0.0275915452801	0.054022833012	0.0115581374522	0.0071441999115	0.0421178906616	0.0267675378714	0.0132421272453	0.00769250977412
A3GALT2	0.0305871287305	0.0277885138616	0.0515043885112	0.0520394679308	0.0438019703515	0.0405170330331	0.00748809246905	0.0207035997435	0.0264816387948	0.0115983002856	0.00882808483019	0.00384625488706
HMGB4	0.0267159363125	0.0111154055446	0.0648184481263	0.0390296009481	0.0439523353167	0.0405171528384	0.002904352488	0.0178604997788	0.0132410243433	0.0130480878213	0.0	0.0
C1orf94	0.0108412495181	0.0222308110893	0.082920897603	0.0260197339654	0.051482055366	0.0580657574013	0.0203312350083	0.0237167996876	0.186286069248	0.22489435528	0.569402236223	0.310083152765
GJB5	0.0108412495181	0.0277885138616	0.0515043885112	0.0390296009481	0.0973359905034	0.0607761024013	0.206220375517	0.0919997982495	0.0450181658082	0.0239362880895	0.0573820319865	0.00769250977412
GJB3	0.0680870538577	0.111154053971	0.0772565827668	0.0650492005348	0.192496180415	0.155316509672	0.612852968806	0.485802690849	0.53547579868	0.864074314861	1.00197019973	1.16542267863
GJB4	0.0165753042642	0.0262762137875	0.0429203237593	0.0520394679308	0.0803250780627	0.0468106453717	0.0203311300557	0.01776329978	0.034011183463	0.0231968604401	0.035312336823	0.0153850195482
GJA4	0.0379433888365	0.0342157891765	0.060088453263	0.0520394679308	0.130232111022	0.0675286429748	0.124893230144	0.135739314213	0.25421819409	0.275471989769	0.366359614786	0.303855972325
DLGAP3	0.0103434370402	0.0389039194062	0.0686725180149	0.0	0.0425011528432	0.021682500422	0.011617409952	0.0	0.0158890192397	0.0231969329035	0.00882808483019	0.00384625488706
SMIM12	0.535236968415	1.12719280896	0.154513165534	0.962722042084	0.186417524677	0.436320958123	0.51010856911	1.24286493613	0.449564763587	1.04413278102	0.564988295311	1.29235029728
ZMYM6	0.535845057754	0.890820318855	0.060088453263	0.858643564254	0.159250675023	0.405174438208	0.58114079289	1.0144702926	0.449601561511	0.996849713106	0.582643967321	1.52312703275
ZMYM6NB	0.694843501668	1.11709820546	0.103008777022	0.897672904029	0.179263272684	0.236351677828	0.54314475611	0.925168807315	0.39456749079	0.855414580377	0.71602351865	1.02907608528
LOC653160	0.0639028433971	0.0222308110893	0.0686725180149	0.0130098669827	0.0303436227515	0.0289865630642	0.0435674125422	0.0157463998049	0.0349844033606	0.027773525428	0.306605750393	0.128392352073
ZMYM1	0.452197709523	0.755847540244	0.0944247122705	0.442331399322	0.242353455879	0.472704063639	1.09711866188	1.51371076178	0.552372785201	1.02129041059	0.825051485896	1.32042509448
NCDN	0.721834903819	1.89994029777	0.257521942556	2.75054494275	0.4299470452	0.94540890269	1.33291861693	2.02131034231	0.905290960742	2.16756447227	1.49657448735	3.33862416602
PSMB2	0.586509932023	1.36341406689	0.223185683548	1.16308953214	0.220214168511	0.648280492008	0.863709730238	1.94493618535	0.555507444302	1.65327979467	0.878229383718	2.3406056568
CLSPN	0.537836503081	1.1004251013	0.0944247122705	0.715536724016	0.196073875535	0.513221332461	0.885661898691	1.47266853842	0.561398301201	1.28811298096	0.829825806359	2.01662826067
C1orf216	0.552401603775	1.02065127182	0.134425286114	0.910682899266	0.229395032424	0.378163333006	0.871988366283	0.751764903558	0.552715419618	0.885191127146	1.29311183184	1.35389027989
AGO1	0.428175256625	0.994828750111	0.180265360862	1.69126793925	0.296937683467	0.517264415711	0.780624078194	1.09453875386	0.614990747163	1.3383155422	0.973264335146	2.06982214788
TEKT2	0.298122166974	0.166731079482	0.0686725180149	0.29922466065	0.100787647523	0.155316617012	0.476341015859	0.335776051138	0.537564975604	0.623585392994	0.841836615561	0.684637594583
ADPRHL2	0.542943357563	0.955924831882	0.0658111630976	0.793594514161	0.21513588756	0.379770963654	0.534431114359	1.12654116605	0.598525190873	1.34941145857	1.03076626073	1.81136230562
TRAPPC3	0.631457797643	0.857360680632	0.060088453263	0.689517191619	0.218537807181	0.420242712237	0.726921051461	0.78401116905	0.574710548371	0.912333927261	0.853397026204	1.3495733558
MAP7D1	0.674710144088	2.24051026063	0.0974612521827	1.8872988721	0.33451137713	0.607762731187	1.51205019328	1.5394685746	0.941355705746	2.20611861505	1.82257693293	2.85687080375
SH3D21	0.611564180091	0.748399464838	0.13734503603	0.551985435113	0.351021452624	0.426811972961	1.19974539273	1.26808836271	0.680562591972	1.2496475571	1.13372898073	1.50389546336
EVA1B	0.542998470511	1.09819446091	0.10481902197	0.949711812258	0.316224989869	0.374626281992	1.20762883788	0.99658590083	0.892644793816	1.54059541236	2.03805070019	1.97813928143
OSCP1	0.435014173044	0.466847012892	0.0944247122705	0.429321646675	0.150869726136	0.14856387084	0.596275545454	0.56438881661	0.402746033823	0.68288189898	0.790100100338	0.824542915987
LSM10	0.409240059713	0.755847544871	0.0686725180149	0.620927989498	0.178187672131	0.310634120323	0.633639612585	1.00377881661	0.451240359263	0.897233770994	0.684165111374	1.39235328651
CSF3R	0.0379436738454	0.0222308110893	0.0518547585011	0.0	0.0971112628058	0.114798928075	0.0587803746443	0.0734102990367	0.0556105034649	0.0284540830124	0.0706240366548	0.0230775293224
MRPS15	0.463407417009	0.928136319682	0.0858406475186	1.11883897121	0.248457167745	0.567244818076	0.895560116578	1.46098036494	0.691155170919	1.46776693377	1.01842548786	2.10006888014
MIR4255	0.0271030488051	0.0277885138616	0.0686725180149	0.0130098669827	0.0375980528146	0.0540228854269	0.00580870497599	0.0178604997788	0.00529640973732	0.0101485127499	0.00882808483019	0.0115387646612
MEAF6	0.541044410786	1.23380995865	0.145929100782	1.170877776	0.223065717734	0.452766798273	1.03509622455	1.21744733667	0.719275237126	1.33386759914	1.10349175387	1.82698299219
ZC3H12A	1.16837252368	1.49755507805	0.15947674039	0.986528488994	0.274223452479	0.527508272916	0.956911429023	1.16073106771	0.684543586714	1.22095594034	1.17408520192	1.40810479968
LINC01137	1.14807367885	1.48254550057	0.159009580404	0.972368273884	0.268644920137	0.528105460428	0.947664394042	1.14826520767	0.680544356795	1.2187958678	1.16690881452	1.40308111955
MIR5581	0.0835001336448	0.0277885138616	0.0515043885112	0.0260197339654	0.0285921452902	0.0263683551401	0.0	0.0285767996069	0.00794461460598	0.0130480878213	0.0044140424151	0.0
MIR6732	0.492592797747	0.228886610076	0.0572854933441	0.182137088791	0.11844948031	0.0620623050034	0.34919421383	0.163174352938	0.185259137005	0.0772266480327	0.10374366924	0.0455794288348
RSPO1	0.0572647640407	0.0666924329028	0.0171681295037	0.0140718969405	0.106641755227	0.0905436181873	0.299165044084	0.141207053853	0.569612297043	0.584291478029	0.741546418989	0.407705758784
GNL2	0.62271934549	0.982163236149	0.101724087059	1.01007035089	0.222665735926	0.459014604531	0.8794968518	1.30998109693	0.630536746781	1.05547542839	0.915252324868	1.51158797507
DNALI1	0.111118221629	0.111154052027	0.0515043885112	0.208156312764	0.113996918119	0.069641823478	0.249787923431	0.135957986686	0.344253682112	0.299626258344	0.560574297089	0.265393227855
EPHA10	0.0433635084257	0.0277885138616	0.0343362590075	0.0650493349135	0.154446712121	0.112915428221	0.182983801199	0.125023497755	0.541744669987	0.401077182756	0.749923921118	0.38093781599
MANEAL	0.240802460028	0.244538910642	0.0858406475186	0.130097504169	0.236098822009	0.360017120108	1.29043709913	1.35452249563	0.725796367235	1.14803904675	1.20501270098	1.43466244914
C1orf109	0.81012832468	1.17293989003	0.180265359789	1.22433268172	0.304267323732	0.656824236378	1.44086015936	2.01465220981	1.04437931898	1.89257480581	1.49912655001	2.10988089629
CDCA8	0.738316978842	1.21989680283	0.244675042927	1.31230359949	0.283078901671	0.729131440617	1.3202729686	1.8908199033	0.859624922179	1.85956393563	1.2882774855	2.07921538215
MTF1	0.553636248989	1.27347002836	0.145929100782	1.09281917651	0.181564459987	0.506468749903	0.70289367508	1.39741201578	0.545509938978	1.51769314592	0.85630940154	1.91544744895
C1orf122	0.705629014803	2.03275804638	0.198601389259	2.19864807807	0.238575505614	0.891385217741	0.927075383712	1.88097861013	0.739217216294	2.14469222398	1.03280791632	3.24673181022
FHL3	0.65489155883	1.51766866241	0.144235645831	1.15981467901	0.194648250893	0.344398722775	0.654010601515	0.935884727953	0.647434462525	1.21394401227	1.22146744677	1.53254581739
SF3A3	0.402787133398	1.07123770679	0.0515043885112	0.923692626849	0.20542947264	0.502012931921	0.638046098178	1.62417802824	0.519027954686	1.24056401143	0.820997941563	1.74576628742
UTP11L	0.427842506321	0.655808902435	0.108731486857	0.633938128114	0.221089257035	0.4794574534	0.792203007311	1.35471716515	0.476135877185	0.972497944328	0.763616162796	1.46158644539
POU3F1	0.517721371673	0.681328961	0.334778526366	0.959004411563	0.557252562359	0.731382564962	2.42071075353	1.34118193201	1.40630505819	2.06474330087	2.44068219466	2.04928190794
MIR3659	0.0243924439959	0.0169377608299	0.0515043885112	0.0	0.0772232530266	0.0540231100619	0.073283992447	0.0178604997788	0.0782005225923	0.0359296406368	0.0310184069034	0.0192312744353
LINC01343	0.0162617967874	0.0277507063597	0.0628330181837	0.103901662111	0.0514815279357	0.033764160499	0.00871319494583	0.0071441999115	0.0423697235286	0.0231974851247	0.0220701096654	0.0115387646612
RHBDL2	0.0162615643181	0.0277885138616	0.0494021685719	0.0260197339654	0.0845778203979	0.0621995534226	0.0493758947756	0.0428651992418	0.0370734412111	0.0302884603953	0.0617955697272	0.0153850195482
MYCBP	0.582692901431	1.31925491032	0.0858406475186	1.02777050963	0.125028547078	0.438939449355	0.702893617144	1.23725160975	0.651433128608	1.38214692372	0.961764240388	1.79621268814
GJA9-MYCBP	0.0216818816196	0.0231381911337	0.0282047841847	0.0520394679308	0.0514821427986	0.0911408659443	0.248898795778	0.183269471593	0.029489266701	0.0321233630059	0.0509259572402	0.0346162945032
GJA9	0.0216818816196	0.0231381911337	0.0282047841847	0.0520394679308	0.0514821427986	0.0911408659443	0.248898795778	0.183269471593	0.029489266701	0.0321233630059	0.0509259572402	0.0346162945032
NDUFS5	0.390913685499	0.878532878742	0.111592841774	1.05378997032	0.193997167356	0.540692719616	0.76080656679	1.58381619086	0.452825558703	1.35407684681	0.76445689364	2.34623107908
AKIRIN1	0.66560313604	1.6583881807	0.20963804394	1.99049194053	0.17818737784	0.738778512277	0.827412597125	2.16290544095	0.87257685128	2.11304188453	1.34520888577	3.19288364186
KIAA0754	1.11171643063	1.46515404885	0.292734126538	1.53134521592	0.32270399214	0.531137085855	0.863294254597	1.31228960119	1.05338682241	1.64141446213	1.70102795976	2.1055633475
HEYL	0.073175693946	0.100038648032	0.060088453263	0.130098191306	0.0849528926238	0.229598812237	0.465018680895	0.38221274342	0.280699318042	0.637837913405	0.510158968426	0.931244526157
PABPC4	0.68936781981	1.59400200789	0.166717720181	1.94491353935	0.158350542419	0.636014632769	0.908265473275	1.90435504378	0.735145647949	1.68313456829	1.15507752631	2.21655627333
PPIEL	0.362023891175	0.355692962453	0.0343362590075	0.195146443591	0.146492330968	0.383308860905	0.856083069103	1.30495029923	0.172973407634	0.532096863038	0.141367712541	0.392320531636
SNORA55	0.0266601741966	0.0277885138616	0.0515043885112	0.0390294068456	0.035146572791	0.0540230052322	0.029044379767	0.0214325997345	0.0370737885796	0.0231971754041	0.0044140424151	0.0115387646612
HPCAL4	0.11382921326	0.111154053323	0.0686725180149	0.130097998962	0.166380435575	0.16206993527	0.237853630923	0.142883638436	0.359728060529	0.307369166184	0.472294644186	0.265392630924
PPIE	0.38494065907	0.624504286081	0.125315666378	0.598448676109	0.200851926778	0.317386939317	0.531527071437	0.896834813576	0.407808151254	0.772773037035	0.57822969535	1.07695834682
NT5C1A	0.154481426394	0.161173374645	0.0769646077752	0.182136989832	0.139738055758	0.155546707138	0.223647753714	0.135739785548	0.42104886893	0.370333790665	0.613541669782	0.238468982106
OXCT2	0.138312756065	0.155615673646	0.060088453263	0.104078701943	0.17195869071	0.17006259869	0.348541680507	0.203608761517	0.632032037223	0.724759768444	0.875046558091	0.542325493308
TRIT1	0.547810879219	0.883674698494	0.145929100782	0.910682510689	0.198575714715	0.391668875322	0.876453958053	1.15203172918	0.598687707622	1.09826076007	0.809948248677	1.46927896129
MYCL	0.691063706987	0.99195537886	0.263303049743	0.975731253564	0.366956615478	0.721138268307	1.38280894794	1.99817691504	0.976033326203	1.96779967903	1.59431202262	2.8443640678
MFSD2A	0.607471817879	0.77157545989	0.103008777022	0.585439076185	0.180188877415	0.216093210526	0.485054305809	0.210753394518	0.718068549102	0.624887672089	1.01079828923	0.719254128186
PPT1	0.370910465766	0.650251195408	0.103008777022	0.585438798085	0.158124233037	0.290604627304	0.510977908934	0.733928856462	0.469002348455	0.849240365581	0.917624409031	1.05003419987
CAP1	0.998772738144	2.04447838572	0.111592841774	1.40912428501	0.294085719924	0.680666506551	1.07617472828	2.15245706311	0.935194901131	2.07577010895	1.30211989931	3.34241800538
ZMPSTE24	0.769714718357	1.58489039969	0.164557105243	1.34000447671	0.200101267353	0.74998713997	0.804552249102	1.92175416362	0.639796465918	1.85198934449	0.776978594225	2.39238640662
TMCO2	0.0439902010951	0.0223820410967	0.0257521942556	0.0536325128675	0.0467538303696	0.0405171852857	0.0529520423319	0.0250046996903	0.0264813212827	0.0260965729421	0.0264842544906	0.0192312744353
SMAP2	0.062556159189	0.0333462166339	0.020963804394	0.026019480139	0.0369976928085	0.0775893475339	0.002904352488	0.014288399823	0.0413251258731	0.0275461680749	0.0132421272453	0.00518066984788
COL9A2	0.254555731358	0.103176670745	0.120176906526	0.134169048071	0.314748774577	0.397181952015	1.26113478441	0.941473425152	0.832405612113	1.23530679102	1.50513219289	1.31665767219
EXO5	0.430921833744	0.850328482442	0.0772565827668	0.676507065788	0.154446910102	0.310633770369	0.744406354966	1.17023268044	0.609171888636	1.01489904208	0.84748129734	1.28465754755
ZFP69	0.383318207519	0.76696294646	0.128760971278	0.53339982672	0.176836285114	0.425433532648	0.563693936802	1.1510597998	0.508435682243	1.23962690677	0.820997683391	1.64236170581
ZNF684	0.495671191609	0.694712811261	0.116614811629	0.702526537061	0.22148965954	0.290375194766	0.921780324508	1.27078540333	0.697063726291	1.16505263649	0.794514099691	1.62697615455
ZFP69B	0.355035997689	0.805866864681	0.183243504703	0.455341628924	0.191595727723	0.411283999033	0.88803253741	1.24245194333	0.76922906802	1.31572991969	1.27563597407	1.82698283656
RIMS3	0.192423883652	0.183404185489	0.0725849829018	0.130097725779	0.163828258019	0.284448934406	0.328209995063	0.567960717354	0.447475669954	0.900567182329	0.734249732012	1.30404592506
NFYC	0.783247213051	1.24027503947	0.145929100782	1.10582860008	0.238975902464	0.438939243525	1.29073406183	1.77320911449	0.88736673397	1.49630085667	1.44174532796	2.59469559683
MIR30C1	0.0135514294151	0.0173158358485	0.0515043885112	0.0130098669827	0.0460530604087	0.0405168757886	0.002904352488	0.0178604997788	0.00794461460598	0.0115983002856	0.00882808483019	0.0
MIR30E	0.0183632893972	0.0444616221786	0.0579278383255	0.0390296009481	0.0257407902144	0.0337641629949	0.0145222498756	0.0071441999115	0.0741470903214	0.0188477177219	0.0269947219808	0.0
CITED4	0.58269313544	0.666924303092	0.180265359789	0.451535968617	0.353948473286	0.409814692572	1.40711247407	1.00375425553	0.858669871099	1.15933190131	1.612599341	1.51001816709
SLFNL1-AS1	0.0216818316244	0.0222308110893	0.0686725180149	0.0	0.0876797576398	0.0540228280202	0.180079245172	0.0455381994136	0.0476660930384	0.0276153580798	0.0044140424151	0.00769250977412
CTPS1	0.797277857877	1.33812085003	0.165666610211	1.03308036657	0.210482908271	0.732071617134	1.00848118029	1.76902932127	0.802843684215	1.50253381213	1.41817460181	2.47200675819
SLFNL1	0.0585004904401	0.0389039194062	0.060088453263	0.0520394679308	0.0753470753133	0.0580651009679	0.0813256697394	0.014288399823	0.0514309432115	0.027694282989	0.0706243064683	0.0212198143769
FOXO6	0.479705481231	0.511308631785	0.446371372879	1.40505364178	0.605257306762	0.883759428427	1.32382854207	1.31185218182	0.977420438401	1.17177907971	1.68487358874	1.33136205223
EDN2	0.185750601491	0.0475996442884	0.085723857522	0.0520394679308	0.0668666704707	0.0472699779496	0.0244998674281	0.0174473997839	0.0736604328882	0.02355165058	0.0681321514044	0.0118004150726
GUCA2B	0.0081309021432	0.0222308110893	0.0429203237593	0.0260197339654	0.0515571028665	0.051495948486	0.00871324493922	0.0107162998673	0.0	0.0231966005713	0.0220702120755	0.00384625488706
GUCA2A	0.0243925489504	0.0277885138616	0.0515043885112	0.0260197339654	0.115522792708	0.0877874853611	0.155084947897	0.0357209994029	0.0662028327622	0.0470160606885	0.0794522886481	0.0106753196865
ZMYND12	0.502235127183	0.725185656898	0.103008777022	0.842270701244	0.323979772788	0.48621015431	1.16182821235	1.80032737925	0.709691668304	1.46275643393	1.2756362086	2.30536081618
PPCS	0.496685827086	0.722501324266	0.102132852048	0.845633796111	0.327282072779	0.48621015431	1.17700271501	1.80086197924	0.710069983285	1.46397962635	1.26722858869	2.30392174123
CCDC30	0.0271018491536	0.0323632215858	0.0429203237593	0.0130098669827	0.0700437404253	0.0336265901029	0.0508580822777	0.0557441989928	0.0264816762358	0.0168946203366	0.00882808483019	0.0153326895498
LEPRE1	0.87290555664	2.73045765606	0.0778405327499	2.41574259098	0.296437494725	0.825923041925	1.18954987232	1.89677437133	1.10542987246	2.72206064642	1.48879749713	3.54914910994
CLDN19	0.0135512319412	0.0517584700361	0.060088453263	0.0264622464478	0.130206914946	0.0808046905547	0.15393838012	0.0535814992562	0.311737631014	0.191380136662	0.410499143662	0.203852379527
YBX1	1.02008566984	2.51839540628	0.2317697483	2.84701160619	0.282003094256	1.07509215768	1.16218410177	2.67434467508	1.19054759264	3.02086939735	1.55677864063	4.30872344506
PPIH	0.669419372974	1.00594415896	0.141023920923	0.923692473605	0.229895298518	0.513221626312	0.736266225956	1.27146561643	0.638373100119	1.29161409757	0.971072768549	1.5962061793
C1orf50	0.803380624374	2.64618473858	0.0693732579947	2.33609107278	0.298138549738	0.821375229336	1.19069581991	1.88943577141	1.05178323669	2.65877988922	1.44390714421	3.51149733745
ZNF691	0.607195125239	0.917020915695	0.101899272054	0.923692661002	0.269795281932	0.409722862184	0.728974680901	1.13276230486	0.811436491048	1.3276636472	1.21861521038	1.71544053868
CCDC23	0.472994737243	0.776906321406	0.0547161134183	0.663497652546	0.138637587622	0.337645608641	0.381776555995	0.60523664422	0.503140111426	0.991375837665	0.81658400777	1.41221259727
ERMAP	0.0154320968799	0.016673108317	0.0429203237593	0.0669075737894	0.0514821053259	0.0135056252629	0.0999783345442	0.0607256991938	0.103564200435	0.054442578258	0.0427889718655	0.0115387646612
LOC339539	0.0135513419267	0.0333084091321	0.0429203237593	0.0130098669827	0.0514819528796	0.0810346650928	0.0321066722702	0.00357209995575	0.00794461460598	0.0289961081101	0.00882808483019	0.00769250977412
SLC2A1	0.513942705017	2.29211749959	0.120176906526	1.77720274006	0.317650368888	0.945546709679	1.13343520472	2.45647193354	0.992895005461	2.76316951982	1.58022914142	4.04709833448
SLC2A1-AS1	0.561583192384	2.40107871383	0.120176906526	1.82198456289	0.321727883745	0.958914664946	1.16117636222	2.48171936121	1.04149761106	2.82712110718	1.64277529711	4.11996826922
EBNA1BP2	0.482028370265	1.1282136085	0.145929100782	1.06679979132	0.224666907616	0.526727672532	0.649090895226	1.1780328632	0.619656191045	1.18244142694	0.794724342041	1.57312859917
FAM183A	0.326127217472	0.267223413214	0.0858406475186	0.130097609729	0.116598165322	0.141811346553	0.336923786664	0.253617850164	0.394567853628	0.29287060275	0.587057716878	0.424869831208
MIR6733	0.498363367157	1.13377131128	0.154513165534	1.06679979132	0.22063915012	0.520709859915	0.65689530769	1.19307456282	0.611711576439	1.17788476193	0.800519649429	1.58466736383
C1orf210	0.0189715594575	0.0277885138616	0.0327011990547	0.0260197339654	0.115322415277	0.10129346031	0.464722409068	0.323237319062	0.363600817123	0.388492251176	0.547332032938	0.465399842184
TMEM125	0.0623350510858	0.0377318861708	0.0772565827668	0.065048968941	0.0588361779787	0.0970213347226	0.223647748435	0.0714419988059	0.373995378016	0.366645360509	0.847481441544	0.776948567897
ELOVL1	0.916692749344	1.14983949391	0.144410830826	1.00166237475	0.341790606175	0.494110929862	1.19788825128	1.25513670689	0.958181173015	1.22558191778	1.84867050762	1.85694202717
MED8	0.818867087509	1.71014664982	0.060088453263	1.61320875442	0.154447178081	0.594257277414	0.697084685221	1.44669209281	0.701747878913	1.557145689	0.93576088669	2.08853017758
MPL	0.0290753937792	0.0333462166339	0.0429203237593	0.0416846758425	0.0367725153118	0.0675287003815	0.013553644944	0.014288399823	0.0238332989234	0.0228514855262	0.0132421272453	0.0241764592901
CDC20	0.707454454051	0.886207800627	0.125315666378	0.520390043125	0.291384403389	0.495719385907	1.20460571048	1.56291795877	0.89522115932	1.49830285418	1.36226371097	2.18036962825
MIR6734	0.214751068028	0.0798116345704	0.103008777022	0.108503464743	0.141789647613	0.114799359903	0.160794933662	0.116105311096	0.200805669073	0.11772357034	0.350655469349	0.118711014329
HYI	0.363572351718	0.47240471641	0.0515043885112	0.260195301563	0.183865980085	0.222845639005	0.801647139758	0.821578424687	0.645993278632	0.89281474213	1.26239430614	1.25025033543
MIR6735	0.0438248283435	0.0111154055446	0.0343362590075	0.0780592018962	0.0404497828409	0.0307324052453	0.0196390099116	0.0178604997788	0.0238338213209	0.0253170706071	0.0220702120755	0.0192312744353
KDM4A	0.855685435764	1.41721413962	0.0944247122705	1.37770602266	0.277200741243	0.600182735316	1.39754926592	2.06677541085	0.935032624662	1.96472288119	1.30031799187	2.94706234229
ARTN	0.31528719171	0.188961889707	0.0971692771912	0.19514638567	0.168306127571	0.122057420351	0.314497341106	0.257336155638	0.571215387747	0.732699799359	1.17732790118	1.05388046269
MIR6079	0.0205389671307	0.0111154055446	0.0764390527904	0.0520394679308	0.0424511353411	0.0607760449946	0.0265154973846	0.0225746997204	0.0703100398444	0.0231969279191	0.0294870044328	0.0192312751338
SLC6A9	0.013163994493	0.0395844544396	0.0781325077415	0.0260197215229	0.0553592678979	0.0675284857303	0.0111827449538	0.0119555998519	0.019618334027	0.0238677153764	0.00474434490874	0.00769250977412
B4GALT2	0.824140709229	1.13838382619	0.175126599938	0.806604819223	0.295261806227	0.44904626774	0.863847527949	0.978434215251	0.618665346894	1.34471706744	1.31094791572	1.70774793722
ATP6V0B	0.73286002877	1.37316840264	0.154513165534	1.04078079772	0.205929646999	0.538580089666	0.845215507716	1.33935973659	0.839052968988	1.6870013948	1.31977604569	2.2867312331
DPH2	0.30916581584	0.789193756722	0.0861326225102	0.501008741885	0.178212180246	0.33985063073	0.508290546777	1.06153920908	0.391919193881	0.914286702598	0.781272530278	1.20003945841
CCDC24	0.420080786988	0.61690498133	0.120176906526	0.442331341267	0.167455473363	0.25789722418	0.598330915842	0.922277138459	0.513732081046	1.0699930955	1.0814220077	1.37919226521
KLF17	0.0268445463665	0.0287337014079	0.0	0.0130098669827	0.132858935274	0.12633012715	0.716843691889	0.586501592671	0.0423696184773	0.0362452332871	0.0264840846397	0.00384625488706
DMAP1	0.422791405823	0.777889318176	0.0858406475186	0.780584897533	0.154447665181	0.270116315395	0.560571932994	0.921596553627	0.517389214721	0.905094431819	0.71064898384	1.16157635234
MIR5584	0.0476590970736	0.0222308110893	0.060088453263	0.0260197339654	0.0629890104756	0.0337641629949	0.0110052649099	0.0107162998673	0.287255884679	0.123355522684	0.290991869776	0.0637904301286
C1orf228	0.403192418072	0.517811523952	0.180265359789	0.455341581777	0.175210224975	0.324139620051	0.665293149199	0.889496926837	0.537582934245	0.986306168973	0.913690779455	1.58466739077
TMEM53	0.401809683025	0.516866336405	0.179856594801	0.455341581777	0.172833799951	0.324139620051	0.680744431604	0.891392326813	0.543779929267	0.988416826492	0.913991054449	1.58466739077
PTCH2	0.371297830157	0.367602323428	0.0858406475186	0.403302401751	0.191220300078	0.287664555326	0.688864553411	0.697284751585	0.530035279412	0.641240355451	0.785685869815	0.796179884369
RPS8	0.831422873043	1.61729143248	0.111592841774	1.46293365508	0.354424087081	1.05005616581	1.1365569146	3.2223787567	0.886610212397	2.29819973952	1.58031973406	3.59828723638
SNORD38B	0.592021980403	0.538076345146	0.154513165534	0.311437632814	0.337488744617	0.678920636334	1.38794642992	1.94486336555	0.483990746833	0.633281582156	0.969931853725	0.836866547976
SNORD38A	0.718847962873	1.06276883013	0.171681295037	0.826517612591	0.382017099407	0.882978482522	1.42372952477	2.80058243508	0.682958515307	1.35316008752	1.18993933201	1.95228812133
SNORD46	0.924767962571	1.6796360011	0.171681295037	1.47337684266	0.444806566127	1.13490420598	1.52368838013	3.61781036825	0.92368376301	2.32203880201	1.65535708228	3.60529945584
BEST4	0.113828678342	0.0778078369275	0.0772565827668	0.0390293496102	0.142764590561	0.15531680312	0.387130191201	0.185529930968	0.335012214778	0.313888498109	0.686927375318	0.413199979786
BTBD19	0.777863969274	0.361023824252	0.128760971278	0.312146034926	0.227494190156	0.121552252263	0.579737800488	0.16791299725	0.396224535765	0.160933666375	0.39959963255	0.111541394008
SNORD55	0.86398210549	1.64307614838	0.163097230285	1.47010225029	0.400678514026	1.07945674358	1.28454934725	3.41651026466	0.917108335523	2.31164320937	1.62776236434	3.60011878633
PLK3	0.665639689893	1.52065546118	0.119592956543	1.34000432973	0.281928037111	0.519975012556	1.07508740149	1.16585907203	0.655774506822	1.26777583422	1.1388034631	1.85262476761
TCTEX1D4	0.634149856519	0.288130963653	0.111592841774	0.231432191387	0.198575530227	0.139008889474	0.61965054325	0.205480796875	0.376823120514	0.161841001404	0.338554655232	0.107695139121
UROD	0.848771452563	1.74012799831	0.216236678749	1.5741800369	0.353348438039	0.504218371786	1.35562142218	1.74149768322	1.07183296529	1.73569481001	1.92229702924	1.96437623669
HECTD3	0.850762839317	1.74625281376	0.240353813052	1.57214470096	0.352222473066	0.502243251435	1.33017200484	1.74873908312	1.06012403553	1.74377255995	1.9034396497	1.95367475197
MUTYH	0.59895419923	1.02261726189	0.13734503603	0.910682638064	0.323029151585	0.555300929964	1.034740354	1.99547969467	0.775894272394	1.53684700679	1.10949697947	2.50680663804
HPDL	0.162612142719	0.14450026843	0.0513875985146	0.130097529843	0.299989727635	0.641619548783	1.03489842559	2.08538856582	0.627168509904	0.572939202787	1.6107067469	1.90942978493
LINC01144	0.311009560417	0.533539446004	0.0429203237593	0.377283411935	0.161326593246	0.240669471532	0.92150330583	0.997776652597	0.525819595221	0.836734163873	1.05001391217	1.49685721627
TOE1	0.588758814394	1.01705955912	0.152644525588	0.910682638064	0.3244800216	0.553738992535	1.01841963662	1.98964769494	0.768724760098	1.53836613917	1.11679361687	2.50303887815
PRDX1	0.4938459062	1.22405562088	0.0601468482614	1.09529705629	0.14956906797	0.847192608036	0.877857100906	2.51797530787	0.703639258383	1.61892668572	1.22885480546	2.45547057673
MMACHC	0.443993536193	0.670137942597	0.0429203237593	0.520390159503	0.361853759695	0.396308803581	1.49169907137	1.5931468421	0.648911510745	1.00876424969	1.04169603637	1.46239778864
CCDC163P	0.442868926233	0.672482007712	0.0429203237593	0.525346299306	0.36037787468	0.39166911599	1.4904345214	1.60041254198	0.658747258477	1.00896152219	1.04394809883	1.46158667366
AKR1A1	0.470265745064	0.972597937554	0.104293466985	0.80660460791	0.240852044195	0.463424824461	1.17518543146	1.69250937728	0.71866298574	1.10819301011	1.11231945571	1.82740187307
RPS15AP10	0.0436767909341	0.0222308110893	0.0257521942556	0.0390295710862	0.0704687605165	0.0405168757886	0.0406618199255	0.00272159996629	0.0425686029997	0.0188475802913	0.0132421272453	0.0104659996927
CCDC17	0.0220323765781	0.016673108317	0.060088453263	0.0	0.0905071104579	0.0607760200351	0.0755162100904	0.100018798826	0.0662027530707	0.0492149883024	0.28858999395	0.161543192348
NASP	0.781606906053	1.55328333313	0.120176906526	1.30097511382	0.225868010953	1.06627239729	1.45854411004	2.5191413614	0.869028480107	2.28210329814	1.41427063613	4.30736359806
IPP	0.414660870126	0.55577025222	0.120176906526	0.430649224654	0.202252444755	0.245263891421	0.829527072633	0.89615491889	0.397215355255	0.674991399144	0.741546353614	1.10547843034
TMEM69	0.69239120933	1.66073225144	0.13734503603	1.77242359281	0.282553880911	0.93599145598	1.49160042742	2.95906585074	0.942346784376	2.40973983406	1.54557849411	4.14061273629
TSPAN1	0.0542043561321	0.016673108317	0.0686725180149	0.0130098669827	0.0909316276498	0.04726968842	0.0755159948543	0.0332909995876	0.0714986726977	0.0211254755203	0.0617965938114	0.0124545396343
RAD54L	0.436729226103	0.679627623498	0.0895779274106	0.468350975275	0.281903470233	0.435355930775	1.20654222201	1.32954300106	0.671375565235	1.17826928027	0.984314373199	1.74526916886
LRRC41	1.07716583232	2.82830346145	0.174659439951	3.23146287858	0.382542281225	1.55101256552	1.12987862439	3.93312519556	1.36607924097	3.29866959254	2.21944333828	4.73464110611
UQCRH	0.955335948214	2.70372774803	0.168703150123	3.1867695514	0.363730365764	1.54389218057	1.04614145828	4.02743278021	1.33359942366	3.3062345254	2.18428174758	4.76025704655
LURAP1	0.422791141441	0.683597409859	0.111592841774	0.559419529393	0.209607437763	0.357858312733	0.897022752574	1.06875658175	0.570585339554	1.1063877148	0.930836377474	1.37110724037
NSUN4	0.553268247576	0.917020913996	0.128760971278	0.832624263987	0.347494570758	0.65020899561	1.3524792196	2.08351830308	0.726715462964	1.35063432896	1.23401856641	1.97314218054
LINC01398	0.178873428799	0.128280849762	0.0944247122705	0.130097429469	0.243953937139	0.193859295316	0.944442925099	0.496251996215	0.645344907261	0.54779848956	1.00911698445	0.444284474591
FAAH	0.143641011244	0.122269457832	0.0429203237593	0.104078569159	0.19041961816	0.243105005734	0.670963265035	0.647008484399	0.374913652167	0.524906728035	0.644439389378	0.626943460353
FAAHP1	0.0189717592131	0.0336108691469	0.0536650034487	0.0520394679308	0.0643646630123	0.0540228629634	0.0277794800121	0.0071441999115	0.0317771041226	0.0246470530117	0.0423087466862	0.0
KNCN	0.0216822365709	0.0277885138616	0.0686725180149	0.0130098669827	0.0964361028858	0.0384499802738	0.0464710475355	0.0214325997345	0.0655542947631	0.024646550525	0.0441401219685	0.0188649644461
DMBX1	0.0436589007769	0.0376562714949	0.0686725180149	0.0650493349135	0.0367724903151	0.0405175871328	0.011617447447	0.0275075996593	0.0185370991249	0.0180089254435	0.00882808483019	0.0153850195482
MKNK1-AS1	0.0216820592359	0.0175426808596	0.0429203237593	0.0520394629538	0.040450410258	0.0202584378943	0.00871305746399	0.0284552996475	0.0205364465676	0.0162928504013	0.0169955646731	0.00811114976183
MOB3C	0.4727549471	0.657434618056	0.120176906526	0.590837862551	0.102038949985	0.0810350744277	0.176325554779	0.164437452178	0.474335089888	0.640401701191	0.767490274539	0.776006240351
ATPAF1	0.41939906995	0.872559293859	0.0944247122705	0.48136112386	0.242703320488	0.45919825872	0.68663281359	1.10911833453	0.637256434595	1.2534545573	0.962244744711	1.73205600712
EFCAB14	0.619216095878	1.30500147638	0.111592841774	0.923692567244	0.206130312413	0.455202067845	0.689991453262	1.31148774019	0.654496290257	1.32362947917	0.999087772699	1.43042371839
EFCAB14-AS1	0.0758859931193	0.016673108317	0.0515043885112	0.0520394679308	0.0661910654902	0.0472699804455	0.0116174499467	0.0256121996827	0.0752815277781	0.0202971179532	0.0525479666274	0.0153850195482
TEX38	0.0489499260988	0.0316826865524	0.0356793439686	0.0910690688789	0.0405246328674	0.0337640631571	0.0116174499467	0.0250046996903	0.0370378334485	0.0173975103982	0.0308982969057	0.00894842973724
CYP4B1	0.00542062475905	0.0389039194062	0.0962349572182	0.0520394679308	0.0566351854131	0.0337641754746	0.00871305746399	0.0107162998673	0.0264813987724	0.0190545028923	0.0123413022626	0.00384625488706
CYP4A11	0.0216817691326	0.0268055188134	0.0171681295037	0.0	0.0302434677631	0.0337640631571	0.011617409952	0.0071441999115	0.0163213967159	0.0173974504285	0.0264842544906	0.0115387646612
CYP4X1	0.0420175433587	0.046919109799	0.0772565827668	0.0130098669827	0.110669447914	0.148564157292	0.21013261484	0.168082323492	0.374301192336	0.437925424707	0.551055361396	0.626943699636
TAL1	0.0813062483203	0.0389039194062	0.0858406475186	0.0780585668683	0.218712938301	0.203643708333	0.56711238841	0.32610491311	0.747215666519	0.585475251777	0.654348429205	0.260604300296
PDZK1IP1	0.0678286261167	0.0333462166339	0.0257521942556	0.0130098669827	0.0330953352712	0.0472699829414	0.0372441724129	0.0119555998519	0.0607629059497	0.021480525529	0.0397260495834	0.0153850195482
LINC00853	0.176531929383	0.138942566201	0.0343362590075	0.0650488545597	0.0934836228825	0.0540227930769	0.331984157206	0.347366947986	0.274682652971	0.333870480508	0.44842310641	0.244722415389
CYP4A22	0.00813093713857	0.0393198011518	0.0686725180149	0.0650493349135	0.0404498228356	0.0337641729787	0.002904352488	0.0071441999115	0.0230769388918	0.0173975278893	0.00882808483019	0.00769250977412
STIL	0.621170509871	1.11154050215	0.206017554045	0.871653859988	0.220314462457	0.465951012611	1.0493226549	1.81267185714	0.790377733791	1.4560298224	1.11231942331	2.14146212251
FOXE3	0.0615239641629	0.105596349776	0.0858406475186	0.182136679173	0.194897598106	0.249857684642	0.866534902388	0.335775516501	0.447529726423	0.520813325986	0.820997551283	0.482616078425
FOXD2	0.230071957264	0.399322818622	0.0422195837796	0.10602554436	0.228969324686	0.273286318399	1.23813564269	0.92259293703	0.702918469546	0.930689366141	1.06860009916	0.994668548604
FOXD2-AS1	0.0971618784331	0.126541706368	0.0515043885112	0.0203555741906	0.125378555469	0.135058027953	0.479443049237	0.234616005763	0.571630288027	0.411581385678	0.471573688494	0.213506843681
SLC5A9	0.00813093713857	0.0222308110893	0.0242339242995	0.0	0.0367727302834	0.0742814730778	0.0818986598253	0.0214325997345	0.0529620854352	0.0217469179826	0.0326098643728	0.00384625488706
BEND5	0.503249111781	0.383481476806	0.128760971278	0.988741657451	0.20495437884	0.357904162876	0.473436344195	0.610728347585	0.535097122913	1.39476151049	0.657680937836	1.62519738721
AGBL4-IT1	0.016261489328	0.0500193246156	0.0366136639416	0.0130098669827	0.0227139076926	0.0230608201325	0.00580870497599	0.0214325997345	0.00529640973732	0.0188474928355	0.00882808483019	0.00384625488706
DMRTA2	0.161911006492	0.111154054463	0.0515043885112	0.0520394231379	0.249057394881	0.204470787711	0.817770180646	0.606719557609	0.800141708707	0.813694853343	0.717194905642	0.362282371446
CDKN2C	1.09814660359	2.06769217289	0.2832741386	2.06527581032	0.379740285937	0.742820352733	1.79222730631	1.68959298594	1.17910881437	1.55668172598	1.47777737812	1.0923435955
C1orf185	0.0243919715267	0.0333462166339	0.0772565827668	0.0260197339654	0.0441274553165	0.0270112505257	0.0203310623374	0.0071441999115	0.0211851615123	0.0115983002856	0.0132421272453	0.0230775297638
RNF11	0.660790778445	1.97623583069	0.178396719843	1.89110437806	0.217262011886	0.734689772651	0.806231416456	1.57672048129	0.828207547534	2.00923429283	1.07262389775	2.30177621036
TTC39A-AS1	0.440250828456	0.291987324968	0.0944247122705	0.169126850903	0.186767810043	0.351151315704	0.624471746195	0.472365039848	0.558641643824	0.851430027663	0.990680316623	1.10071640639
MIR761	0.0271022090688	0.016673108317	0.0772565827668	0.0	0.0289179602116	0.0270112505257	0.0262973823715	0.013802399829	0.0185370816272	0.0115391252842	0.0220702120755	0.0230775293224
BTF3L4	1.07362573478	2.34553949478	0.206017554045	2.47185272932	0.305768292066	1.24800447439	1.45297207956	3.43859863862	1.18779171822	3.18919066542	1.87461399843	5.13324116036
TXNDC12	1.07381010975	2.34674933479	0.206017554045	2.47185272932	0.306668864582	1.2479585344	1.45397976218	3.4424866062	1.18854832068	3.19093640286	1.87515449351	5.13441858532
KTI12	0.799269293755	1.16155982487	0.145929100782	1.017946707	0.193747489039	0.666150419191	0.75464139781	2.15277274748	0.813507785631	1.37318123356	1.05322625487	1.75515959147
ORC1	0.677955138614	1.58950292123	0.229433948368	1.20990711993	0.282603747852	0.79133189337	1.18464988765	2.25966768585	1.04582051326	1.96407201527	1.09907752481	2.67046987533
PRPF38A	0.679337951053	1.58950292123	0.229433948368	1.20990711993	0.279426812876	0.789770018339	1.17109546518	2.26042098584	1.04549624824	1.96429885277	1.09913757981	2.66931861536
GPX7	0.295412167627	0.350135261446	0.128760971278	0.312234047204	0.200101344161	0.249857868947	0.63518057028	0.453654381925	0.558749660993	0.727452669564	0.838653516954	0.965416184256
COA7	0.338369245406	0.505750933133	0.0889355824292	0.63411474435	0.252109512229	0.448816673964	1.15427957974	1.43991195373	0.644840396438	0.857200077441	1.27122188889	1.47665723666
FAM159A	0.178873973068	0.133384862304	0.128760971278	0.0780587925017	0.172383895781	0.155316903517	0.694179698519	0.407217325736	0.373418842686	0.349414435433	0.840605646614	0.461553279599
ECHDC2	0.235787329992	0.355692960754	0.0595045032799	0.377282981426	0.187543439597	0.364656831138	0.782658816066	0.851710268166	0.51139068846	0.896129358852	0.768750757847	1.16542272822
PODN	0.42550145237	0.306656637482	0.103008777022	0.577561857954	0.232621561699	0.263363744728	0.708702713491	0.585821294781	0.831306438467	1.10725573044	1.61992512816	1.13465187827
SLC1A7	0.00542062475905	0.00627604530752	0.0920305173397	0.0661113648713	0.0361221502647	0.0540229628012	0.00871305746399	0.0107162998673	0.015889229212	0.0210763504244	0.0264842544906	0.00769250977412
LOC100507564	0.520210687265	1.04484807379	0.110191361815	1.03892166351	0.209606851123	0.59425669533	0.852842329072	1.52299301914	0.611657399036	1.40849043181	0.993142301813	1.84621442982
C1orf123	0.447183250759	0.616904977441	0.122279126465	0.533400216743	0.121726872616	0.319316274956	0.522813050458	0.864443176974	0.49784353652	1.01946554025	0.745960157635	1.53466549409
MAGOH	0.520192249766	1.04484807379	0.110132966816	1.03883316101	0.209606851123	0.59425669533	0.852802811572	1.52296871914	0.611639384037	1.40850029431	0.993142301813	1.84621442982
CPT2	0.504336565917	0.909308185667	0.0829792926013	0.742795379058	0.161801782638	0.472704191417	0.651185239783	0.990121920245	0.712105933573	1.35855447765	1.06817972589	1.55389699679
DMRTB1	0.0363397288267	0.00703219534457	0.0429203237593	0.0390296009481	0.0672666355111	0.0675289874747	0.130702568376	0.053581498934	0.026481316302	0.0217472228287	0.0264842544906	0.01923127448
SLC25A3P1	0.0163355767801	0.016673108317	0.060088453263	0.0260197339654	0.0441271378584	0.0508991178945	0.0145217974354	0.0178604997788	0.0397577233501	0.0329802282983	0.0285861794502	0.0145215745736
DIO1	0.0216822840646	0.0333462166339	0.0439130387306	0.06504912588	0.0529828253984	0.0270112505257	0.0348528749999	0.0321488993559	0.0156730492227	0.0140343378456	0.0176561696604	0.0211674843784
YIPF1	0.404022695595	0.761405247167	0.128760971278	0.910683241278	0.13238359594	0.211775320821	0.429868397702	0.81086233923	0.347279820492	0.747326267712	0.51643425592	1.03849565437
LRRC42	0.720949820161	1.73668751381	0.0772565827668	1.222916483	0.191370457821	0.641527463041	0.773471779553	1.49811022356	0.73882072567	2.03381313213	1.10286117768	2.79977830903
TMEM59	0.818425168741	1.66496668347	0.137228246033	1.4440821631	0.294836089876	0.492962816507	1.32294000241	2.07955735195	1.00692792506	2.131407067	1.27122188941	2.79784231713
LDLRAD1	0.0326335686557	0.0387904969007	0.0228908393383	0.0390296009481	0.0798745579682	0.0505316957608	0.373378230006	0.130441931706	0.0700216802359	0.0314718305664	0.0345916293785	0.0115387646612
MIR4781	0.710975833543	1.5612985178	0.103008777022	1.40496457259	0.279926594865	0.485704504162	1.20130541889	1.95608990978	0.893221630761	2.05048119186	1.14663999252	2.71249163212
CDCP2	0.0352329643816	0.0389039194062	0.0412268688083	0.0273472714126	0.0393240528367	0.0501183101684	0.0377573599443	0.00770309990458	0.045018200608	0.0231967330044	0.035312012108	0.00384625488706
MRPL37	0.659758569967	1.0899146114	0.132965411156	0.793594939306	0.222790898833	0.538992867999	0.879753693042	1.46078610135	0.712339914359	1.45565577078	0.81658381892	1.66928535944
SSBP3-AS1	0.0243924489636	0.016673108317	0.0738112778664	0.0520394679308	0.0273669402078	0.0270112505257	0.11120042487	0.0370574995354	0.0459007060826	0.0128113878155	0.0408973343186	0.0115387646612
FAM151A	0.0214055692647	0.00555770277232	0.0349202089906	0.0	0.150344397757	0.100099022485	0.643598154282	1.0355139988	0.0291291963682	0.0110262752715	0.0176561696604	0.00991653470881
MROH7	0.024392218994	0.0151608082429	0.0433290887475	0.0213291016519	0.0857786230333	0.108046352409	0.2091240755	0.0464372993428	0.0211851165183	0.00791958769504	0.0132421272453	0.0
C1orf177	0.0565641683154	0.0111154055446	0.0790084327161	0.0214176041484	0.057860537976	0.0540227107108	0.0174264698811	0.0171557997875	0.015889229212	0.0101485127499	0.0132421272453	0.0115387646612
TTC4	0.317093370471	0.739174434893	0.0686725180149	0.49437088272	0.121901359886	0.308658949755	0.457115338696	0.953745438553	0.426345184322	0.990251237975	0.697406964345	1.29017857924
TTC22	0.0460735341925	0.028204396382	0.0343362590075	0.0390295238048	0.132558345083	0.159450885713	0.583808348471	0.396500873871	0.225089260383	0.224727270046	0.52526179301	0.292317206815
PARS2	0.44272166357	0.778078348123	0.0858406475186	0.754565796852	0.174884745341	0.357904541448	0.673552132541	0.989125920715	0.552174273431	1.04824563255	0.792712623604	1.27487152246
DHCR24	0.501387138676	0.800309161708	0.13734503603	1.05378996311	0.371334807638	0.620073919073	1.06184990004	1.56104692916	0.883800231798	1.35286346737	1.37826834821	1.92944592698
PCSK9	0.119249048714	0.0889988576472	0.100906557083	0.130098139212	0.111270077623	0.118152937777	0.206220324675	0.117879090941	0.781388403889	0.885900879488	1.1421363141	1.0336025081
BSND	0.0644738565739	0.0391685708836	0.103008777022	0.0810679732263	0.0951603278629	0.0971587964371	0.131927060064	0.101525398681	0.246219589947	0.170027247465	0.308828329761	0.136765377849
TMEM61	0.151771733794	0.133384862505	0.0554168533981	0.0910687802136	0.152820809819	0.160967604831	0.322401433256	0.157171873223	0.380822554341	0.562543289425	0.644439213485	0.576810925072
LOC100507634	0.824785669053	1.98822081345	0.163097230285	2.16395541601	0.34772046756	0.711215490192	1.14382774777	2.04279162028	1.3997658427	2.37777398208	1.80396057361	3.01516983706
MIR4422	0.0252958614267	0.0277885138616	0.0343362590075	0.0545175378323	0.04625341288	0.0202584378943	0.00594700747542	0.014288399823	0.029724013865	0.0179596229373	0.0220702120755	0.00384625488706
C8A	0.0257937413957	0.0500193249509	0.0515043885112	0.0260197339654	0.0593619699702	0.0405171753019	0.00580870497599	0.00726569991	0.0264816862345	0.010109062749	0.0	0.00672440480255
TACSTD2	0.21945274638	0.142004973978	0.0908626173735	0.20815658246	0.235348433517	0.356342659287	1.29099027305	1.12034478805	0.595931397991	0.777023820001	1.15039326573	0.942338490052
MYSM1	0.431770172872	0.952219693385	0.0944247122705	0.741555959895	0.186267233595	0.492962965243	0.94772300637	1.84212315783	0.866758483736	1.39465309294	0.941015620876	1.96683577353
JUN	0.785404712191	2.8566590867	0.200002869219	4.24144452517	0.515625558473	1.2627505684	2.34315835737	2.906505478	1.60851564152	3.178065234	2.86337192829	3.8439000654
LINC01135	0.650245374627	1.73158350257	0.127009121329	1.45293255387	0.288406919733	0.733450234577	1.55727752488	1.99931902952	1.15365439769	2.30167134796	2.09840507588	2.99136003909
HSD52	0.282081795665	0.138942565896	0.0772565827668	0.218333816186	0.0772230580337	0.0742816253304	0.232361362772	0.189320234498	0.342632361181	0.345065570029	0.487007845826	0.323087335195
MIR4711	0.162796514375	0.0442725841403	0.0686725180149	0.0520392340124	0.0650906828269	0.0491532657295	0.000790299996734	0.0071441999115	0.0620416759383	0.0173976003528	0.0176561696604	0.0115387646612
LOC101926944	0.021682371553	0.0218905435726	0.0397085988522	0.0130098669827	0.011031615112	0.0202584378943	0.00580870497599	0.0214325997345	0.00794461460598	0.0159476628928	0.0	0.0115387646612
CYP2J2	0.208685615761	0.122269457974	0.060088453263	0.0780583352894	0.109368423123	0.0920139150023	0.102724603249	0.0821582866143	0.319033840377	0.356585034683	0.53409001998	0.480784876062
C1orf87	0.0226405890808	0.0444616221786	0.0304821891189	0.0650490860641	0.0945585554652	0.0945405703485	0.119085143177	0.092874338815	0.269061727382	0.278243605695	0.41491321758	0.396297522411
NFIA-AS2	0.124319225734	0.0429871292412	0.0333435440361	0.0520393534601	0.0514815704301	0.0688609303385	0.011617409952	0.0107162998673	0.0529620057903	0.0173977903333	0.0308982969057	0.00769250977412
NFIA-AS1	0.0384961460214	0.0666924325898	0.060088453263	0.0910684224367	0.0625140379295	0.0357853131965	0.0116175949275	0.0199988997523	0.0625454507191	0.0260967303682	0.0220702120755	0.0153850195482
MGC34796	0.0169993517473	0.016673108317	0.0686725180149	0.0260197339654	0.02941823522	0.0348206381574	0.00551234247722	0.0107162998673	0.0159070542455	0.0173974729171	0.0132421272453	0.0141814295836
TM2D1	0.586048483042	1.18658839226	0.0686725180149	1.13857456569	0.252059491243	0.472887799099	0.899038363758	1.44355758845	0.609928480053	1.44571327174	0.888798792634	1.94621770254
L1TD1	0.0369294161685	0.0379965393618	0.0331099640429	0.0520394405574	0.194422504742	0.760507061675	0.73871641588	2.22268273698	0.549022913411	2.22582468254	0.831417382719	3.32261086153
ANGPTL3	0.0495401333552	0.0277885138616	0.0257521942556	0.0780585710257	0.022063282717	0.0472698256969	0.00871305746399	0.0178604997788	0.0286613736432	0.0159476628928	0.0132421272453	0.0101520197019
FOXD3	0.259533638766	0.155615674272	0.141257500917	0.156117655665	0.52823447416	0.701935985491	3.17007809052	2.19427604642	1.69770453428	2.98142696247	3.10665026996	3.50856719508
MIR6068	0.0399528588094	0.0333462165892	0.0826873176098	0.0957591487467	0.0956100126021	0.108046527199	0.405703614701	0.211409670064	1.09817071228	0.59543662508	1.20348120688	0.569012562899
FOXD3-AS1	0.248379513703	0.157165781848	0.145929100782	0.140541216284	0.521855449036	0.67565931768	3.0897395375	2.12215441344	1.68361748703	2.87135622779	3.19045564322	3.42957430216
ALG6	0.452603280047	0.726660153158	0.0772565827668	0.624468395397	0.15812501749	0.344398372263	0.603685684979	0.96446126839	0.489899366682	0.969963091714	0.909277046923	1.54620447352
EFCAB7	0.639607573077	1.18707989033	0.103008777022	0.89767320469	0.159075092733	0.506468887836	0.589360660035	1.12848526157	0.73138138303	1.44393815143	1.15724034653	1.8949341354
DLEU2L	0.0289272588696	0.0204160510004	0.0343362590075	0.0260197339654	0.0294182927124	0.00675281263143	0.017426114928	0.0178604997788	0.0365334137902	0.0115983752478	0.0182567196488	0.00384625488706
ROR1-AS1	0.139400449347	0.0222308110893	0.102891987026	0.0260197339654	0.0588367629014	0.0338101628944	0.002904352488	0.0071441999115	0.0442976754624	0.0145471878583	0.0182266921494	0.0
UBE2U	0.0162616643049	0.0277885138616	0.0343362590075	0.0130098669827	0.0661916128471	0.0723982102573	0.253225854978	0.0769094985183	0.0993490556218	0.0342332932362	0.035552379474	0.00384625488706
MIR4794	0.0132009794489	0.0201513984874	0.0694900479913	0.0130098669827	0.0615634153448	0.0270112505257	0.011617409952	0.0178604997788	0.0973125021141	0.0197447254863	0.0226107070651	0.00769250977412
MIR3671	0.0119287670087	0.0277885138616	0.060088453263	0.0520391369611	0.0268417026922	0.020258540228	0.0157865799125	0.0107162998673	0.0238334765509	0.0195673104264	0.0220702120755	0.00769250977412
MIR101-1	0.0462575946562	0.0339889441654	0.060088453263	0.0520391369611	0.0330958052091	0.0396904126033	0.0209437549375	0.0107162998673	0.0321740937512	0.0215792604759	0.0353123393208	0.00769250977412
LINC01359	0.417370864365	0.333462151378	0.119125796556	0.247185630813	0.202252472319	0.182328647979	0.564444367109	0.592965489166	0.709692311224	0.945335765513	1.21384038263	0.739244085282
LEPROT	0.650263606887	1.39025739787	0.148848850697	1.45709211819	0.212008780714	0.465951301552	0.615757874195	1.39578380057	0.837791421965	1.89026696246	1.18117164251	2.30889327092
LOC101927139	0.023101869015	0.0333462166339	0.0429203237593	0.0520394679308	0.022063305214	0.0675287178531	0.002904352488	0.0071441999115	0.0158888617717	0.00724893767852	0.0176561696604	0.00384625488706
MIR3117	0.024392536452	0.0437432796434	0.032934779048	0.0	0.0262159977295	0.0540231300294	0.002904352488	0.0107162998673	0.0291295161527	0.00959621273633	0.0044140424151	0.00457887486555
INSL5	0.0252406989094	0.0300947714746	0.0686725180149	0.0	0.0367725628056	0.0380362507403	0.00871305746399	0.00357209995575	0.015889229212	0.0101485127499	0.0	0.00769250977412
MIER1	0.701333179669	1.54402049058	0.206017554045	1.32699451864	0.221915449824	0.614515727796	0.949897173829	1.60935496685	1.07311240642	2.09197469039	1.26695870711	2.91896049805
C1orf141	0.195134343909	0.103252285518	0.060088453263	0.0260197339654	0.0938088504188	0.0675287378207	0.212029370574	0.207180938037	0.34954950971	0.254217437528	0.51202031222	0.338472511195
IL12RB2	0.173453106942	0.127827160329	0.0858406475186	0.039029234916	0.110319517788	0.189081244797	0.525718030274	0.281319865337	0.691551149497	0.769458962655	1.09097013146	0.880797911346
GADD45A	0.722590271613	2.28614391641	0.103008777022	1.78658421935	0.246530730303	0.639827638641	0.873391104775	1.67824476958	0.908911723033	2.20960051442	1.25254544276	2.76089667895
DIRAS3	0.338775166845	0.342649379633	0.111592841774	0.455341012433	0.169156937264	0.148563718259	0.214933415191	0.110735098731	0.369040766371	0.329807300848	0.453708092989	0.261546410859
MIR1262	0.0495588706024	0.00869572542608	0.061957093209	0.0260197339654	0.027441792734	0.0472699380144	0.0072312874645	0.0178604997788	0.0388757132925	0.014497875357	0.0220702120755	0.0
RPE65	0.0271021289267	0.0277885138616	0.0495773535669	0.0	0.0404501577914	0.0337643551826	0.011617409952	0.0321488996018	0.037073585948	0.0202971954141	0.0264842544906	0.0
DEPDC1-AS1	0.653158170536	0.850328481145	0.13734503603	0.585438929543	0.154447147831	0.425434007876	0.563476648003	0.832294796336	0.78441492606	1.27152378608	0.867779981257	1.61834184963
SRSF11	0.675834921155	1.73948526836	0.111592841774	1.45709250522	0.172833638206	0.657376063153	0.816920711137	1.58243058431	0.83507164637	1.91236014824	1.05493848459	2.53571913847
CTH	0.636896564022	1.14488671858	0.122045546472	0.80660458146	0.279777453996	0.569036863618	0.995558905801	1.99151919288	1.06419539653	2.09843511247	1.7614420683	3.0761087957
HHLA3	0.677494622525	1.50904856077	0.182776344717	1.24893574823	0.24530471801	0.874709695458	1.04955992392	2.22511303278	1.04320832787	2.35569089269	1.15486782005	3.00760847054
ZRANB2	0.66272657988	1.38035183201	0.227331728429	1.24114767899	0.152120647933	0.427638830774	0.705106837863	1.30312789015	0.641093503835	1.38662435465	1.03331854826	2.09983351422
MIR186	0.0438982084263	0.0111154055446	0.00858406475186	0.0260197339654	0.0383482728526	0.0340858028755	0.0145218899231	0.0250046996903	0.0238329239395	0.0115983002856	0.0	0.00769250977412
ZRANB2-AS1	0.190119688049	0.116711755708	0.0944247122705	0.117087874621	0.349345620386	0.290375334844	1.09790896144	0.740440823589	0.758979083845	0.839929839497	1.26638804515	0.924467551928
NEGR1-IT1	0.0353805512525	0.0183744459003	0.0515043885112	0.0390296009481	0.0255403152592	0.0203043753952	0.011617409952	0.014288399823	0.114588985672	0.0333852480911	0.0721254114155	0.0153850195482
FPGT	0.470634611199	0.683597412109	0.103008777022	0.5639330699	0.138261977699	0.199004120819	0.441486621298	0.639402057173	0.44488154438	0.774222285105	0.580181968806	0.926953455081
ERICH3-AS1	0.0216824990362	0.0444616221786	0.0436210637391	0.0520391270071	0.0367725978009	0.0337640631571	0.002904352488	0.0071441999115	0.00264820486866	0.0130481028138	0.0	0.00769250977412
TYW3	0.792447473753	1.15883768336	0.111592841774	1.33611052361	0.202778274979	0.398422251247	0.825476837033	1.20379051524	0.898265466997	1.65226384459	0.944588615844	2.23026677512
CRYZ	0.786750383526	1.15392270812	0.111592841774	1.31398495921	0.205930414978	0.400167931192	0.826820392085	1.20121471527	0.888988201914	1.6542859345	0.94729111577	2.22322839032
LHX8	0.131454170939	1.06080284382	0.0944247122705	0.472864729211	0.331109388128	0.471463983908	1.39505922392	1.59069306715	1.38447192748	1.29935686421	1.84164467687	1.28138701957
SNORD45A	1.26772808477	1.78787887471	0.120293696523	1.59559686252	0.241902589452	0.809064097457	0.882460960582	2.79752017788	1.40122489486	2.14537295349	1.7144801945	2.64896218776
ACADM	0.617465037653	1.32829090472	0.0944247122705	0.92369265826	0.201702185724	0.519975157216	0.806429111045	1.27982479833	0.673230635352	1.33158928534	0.905613630913	1.6466787087
SNORD45B	1.00542867771	0.801632425405	0.120176906526	0.605793875486	0.237274856955	0.505412711032	1.23918386295	1.98213871735	0.958361198716	0.912777844504	1.14991338796	0.933651133722
RABGGTB	0.781790979614	1.52356664326	0.114279011697	1.36372306666	0.206905357216	0.736160275809	1.03661771835	2.26647119187	1.12340800774	1.97876750335	1.43748154139	2.5983586517
SNORD45C	1.13000538254	1.77211314769	0.145695520788	1.58055194207	0.224691709772	0.806950680107	1.06220533827	2.83882957008	1.46560797135	2.28553559759	1.84185467131	2.92094943279
ASB17	0.0245215339549	0.016673108317	0.0816362076402	0.0260197339654	0.0234643402025	0.0365203132108	0.0174264723808	0.0107162998673	0.0211856164522	0.0202974802703	0.0044140424151	0.00384625488706
MIR7156	0.0325230586454	0.0220795810819	0.0343362590075	0.0342504661381	0.0558848228939	0.0135056252629	0.00580904243141	0.0114938998576	0.0985565119665	0.0227630703952	0.061795932021	0.00769250977412
USP33	0.442776823252	1.02983849823	0.14043997094	1.06679971121	0.13298379305	0.387212763041	0.56035492171	1.12702795673	0.484423383124	1.30568862763	0.657681056442	1.60005267681
NEXN-AS1	0.882492505837	1.96307882439	0.146221075773	1.3162859835	0.175059680328	0.351151357941	0.701293221861	1.12520488901	0.612648927955	1.42962702424	0.854478188295	1.7976780518
DNAJB4	0.78885254167	1.88542221447	0.218806058675	1.77808820668	0.17551063741	0.373431901664	0.940274860652	0.79081463543	0.720788911521	0.623832470182	0.682512851816	0.498837944917
FUBP1	1.10592730391	2.32391360265	0.127067516327	2.8992276393	0.199926217407	1.05340952344	0.885523511501	3.49609185916	1.16606634494	2.93313811438	1.7796983852	4.68662756311
PTGFR	0.910774588445	0.973316279858	0.162630070299	0.559419335023	0.173584675536	0.214163528547	0.302069464695	0.267905747062	0.67526592795	0.749515906167	0.829825500308	0.734639225787
IFI44	0.0785955816377	0.105596351929	0.0439714337289	0.0520389403701	0.0317940653227	0.049704887636	0.002904352488	0.00155519998074	0.0529620581586	0.0161646378981	0.00882808483019	0.00384625488706
IFI44L	0.264014018696	0.212894037321	0.0714170829356	0.117088514179	0.0511568228677	0.0472698806077	0.00580870497599	0.0214325997345	0.0635549522787	0.0483477432122	0.00882808483019	0.0153850195482
LINC01361	0.0361371059455	0.0333462166339	0.0515043885112	0.0130098669827	0.0257408027127	0.0460295006931	0.0188291398901	0.0107162998673	0.0211852190048	0.014497875357	0.0044140424151	0.00557314483635
DNASE2B	0.00813093713857	0.025633486256	0.0367304539382	0.0	0.0471788554043	0.0695042200834	0.00871305746399	0.0217484997306	0.0185372316074	0.0168452678556	0.0132421272453	0.0153850195482
UOX	0.0134038194362	0.0220795810819	0.0343362590075	0.0130098669827	0.0625134905018	0.0641295324787	0.00683609497175	0.0214325997345	0.0189335615877	0.0202971429406	0.0152539697066	0.0153850195482
GNG5	0.642538351517	1.83366374941	0.18645522961	1.62621874818	0.188618972462	0.672305788405	1.06503026626	1.40669397715	1.0854882516	1.96168527752	1.45150410272	2.48087686945
CTBS	0.675300957201	0.722501329392	0.145929100782	0.637477581412	0.203403348275	0.168822835892	0.47053185145	0.453654390771	0.81401278639	0.959873558075	0.944468800997	1.25773324243
RPF1	0.575742392456	1.00594415437	0.111592841774	0.93670217362	0.186092995659	0.365070856906	0.762130496088	1.12615277425	0.509138553584	1.05651076613	0.701460557077	1.2846575417
SSX2IP	0.537486013368	1.24375333106	0.171681295037	1.00175115576	0.213284685176	0.567244699448	0.737748280799	1.17164238988	0.919432630168	1.81774455376	1.33019541102	2.29861034808
C1orf180	0.126421291571	0.0389039189294	0.0280879941881	0.0110628120601	0.0845780553557	0.0810346733779	0.060993667556	0.0357209995575	0.0480443792157	0.021845438038	0.044140424151	0.0115387646612
MCOLN3	0.125849581502	0.112628545448	0.060088453263	0.117088137582	0.200726838354	0.378622293472	0.90620993872	0.925168593986	0.982914551506	1.34486491517	1.67199196035	1.8509496513
SYDE2	0.943426272213	2.4520810302	0.13109677121	1.74994498146	0.334636472147	0.813657640278	1.1177863734	2.19600229936	1.24187081619	2.58716469379	2.03189506879	4.0083998779
MIR4423	0.0797946154382	0.0296788889542	0.0515043885112	0.0520394679308	0.0315443001874	0.0513584105372	0.0290441973768	0.019780199755	0.0279769261647	0.0188472379642	0.0436299566608	0.00769250977412
BCL10	0.565657742657	1.38832921255	0.115855676651	1.41452314128	0.156824037801	0.397181802414	0.679875148589	1.23236737294	0.600795729537	1.49220758922	1.059351801	2.0423749652
LOC646626	0.7198809068	1.50780091234	0.129169736266	1.45709245338	0.174460365381	0.422907162331	0.709157483691	1.24527067278	0.633635720268	1.49895399927	1.06817988583	2.04622122009
CYR61	0.74700090372	2.04001708552	0.327128780603	2.97817134449	0.2621659608	0.542943781592	0.804670644488	1.06447966304	1.24673439261	2.13582562805	1.89320046032	2.73619711935
ZNHIT6	0.788889524095	1.34534208354	0.171681295037	1.1899056388	0.219563893203	0.442247310922	0.970110027052	1.51689435135	0.933573603336	1.49754342487	1.00932708531	1.60005259803
ODF2L	0.6164687999	1.06658738708	0.0523803134859	0.884663104922	0.20960710017	0.48621001333	0.754424359711	1.04751864243	0.672618204836	1.23765440105	0.94458869556	1.40407530085
MIR7856	0.0152291818485	0.0222308110893	0.0515043885112	0.0	0.0294180077501	0.031972558029	0.0	0.0	0.00529640973732	0.0129691878194	0.00882808483019	0.00769250977412
CLCA1	0.0408195813354	0.0222308110893	0.0194455344379	0.0520394679308	0.0294179427586	0.0270112505257	0.0203308298681	0.00896669988893	0.0481886732839	0.0275468778191	0.0264839697853	0.0
CLCA3P	0.0108412495181	0.0333462166339	0.0624826481938	0.0260197339654	0.0735452255979	0.0607758228555	0.0232352498472	0.0112751998603	0.0185372616034	0.0166577629102	0.0044140424151	0.00769250977412
SH3GLB1	0.724360373195	2.04417591333	0.169929445088	1.96482650377	0.235423477646	0.685122829087	0.799810137345	1.49266716035	0.92824165158	2.12207658499	1.0509443113	2.79373365849
SEP15	1.06444489323	2.52104190825	0.133607756138	2.63664264749	0.266693717826	1.20496035793	1.0762930135	2.87110077168	1.27137783327	2.956907925	1.69265018041	4.04688920132
LINC01140	0.0525267256927	0.0333462166339	0.045489703685	0.0332769386768	0.0774484605193	0.0451565658748	0.0203306373935	0.012514499845	0.0513772552498	0.0207704455014	0.0353123393208	0.0136581296548
LMO4	0.570174464958	1.93608426492	0.346048759997	3.4322733407	0.18066386288	0.973936112277	0.640891667651	1.90748957151	0.836422311896	2.33479099565	0.977829048965	2.98057949314
LINC01364	0.0243918741327	0.0222308110893	0.0343362590075	0.0520391294956	0.0576856129505	0.062200347133	0.0580892227981	0.0678698994908	0.0847390409485	0.0195967879826	0.0415880867001	0.00703838479333
GTF2B	0.555904068768	1.2615984732	0.0686725180149	1.32699451183	0.281828338377	0.726926216222	1.33957741337	2.08752809139	0.680562559595	1.3689398548	1.09901717229	1.72012427806
CCBL2	0.376717727311	1.05596347422	0.128760971278	0.975731096059	0.215486103255	0.52328204526	0.990975158935	1.95608959536	0.846060135612	1.6380713005	1.32214790003	2.50777512804
GBP3	0.63960727676	0.55040158771	0.106687661916	0.568269494057	0.0412753853351	0.0405171927735	0.0174262224138	0.0107162998673	0.142997586317	0.0449449405	0.0573821718208	0.00769250977412
RBMXL1	0.376717727311	1.05596347422	0.128760971278	0.975731096059	0.215486103255	0.52328204526	0.990975158935	1.95608959536	0.846060135612	1.6380713005	1.32214790003	2.50777512804
GBP7	0.016445881946	0.045898307249	0.0513875985146	0.0390296009481	0.0330953477696	0.00675281263143	0.00871330243163	0.014288399823	0.0556103231627	0.0159476628928	0.0176561696604	0.00384625488706
GBP2	0.268125468336	0.138942565233	0.103008777022	0.169127230614	0.0965354378968	0.0405171952695	0.0576742847431	0.0386612994429	0.0900352407526	0.0534565581419	0.0293367645256	0.0192312744353
GBP5	0.0149524893779	0.0389039194062	0.0343362590075	0.0130098669827	0.0361969503351	0.0424003133252	0.00580870497599	0.0107162998673	0.0420276560485	0.0176342978599	0.00630577487871	0.00769250977412
LOC729930	0.0189720591735	0.0222308110893	0.0772565827668	0.0	0.0366475028023	0.0675284682587	0.011617409952	0.0071441999115	0.0127541544754	0.0164210629044	0.0176561696604	0.00758784977719
GBP1P1	0.0406537633445	0.0222308110893	0.0686725180149	0.0520393484831	0.0480793629177	0.0337640631571	0.00954294495098	0.0150416998137	0.0450179105923	0.0217468130356	0.0384952492639	0.00769250977412
GBP6	0.0337770785782	0.0277885138616	0.0484094536006	0.0	0.0820264229663	0.0620622001737	0.0290443124603	0.028528199533	0.14144823001	0.0303082804307	0.0229410095587	0.00384625488706
FLJ27354	0.70881875148	1.63952224284	0.104702231973	1.09281917277	0.290208740447	0.512027740814	1.00749335732	0.942834408138	1.06133111423	1.84620899307	1.82143588659	2.17314821253
GEMIN8P4	0.624360215563	1.35089978549	0.0814026276469	1.15370820431	0.237925655071	0.836581474669	0.963866182096	1.8024659272	0.770165609572	1.80048456593	1.0278837119	2.55251739288
ZNF326	0.652291837843	1.35736486811	0.0944247122705	1.15786782165	0.249933270171	0.856289042279	1.0279239443	1.85721344708	0.794647120323	1.8253097158	1.05157488454	2.57389419817
BARHL2	0.149079640795	0.117241060235	0.043796248734	0.104078511596	0.408533103656	0.41900275737	1.72520650362	1.20194305781	1.04473991613	0.982272120443	0.888017785648	0.553445399856
ZNF644	0.578913402192	1.37827241649	0.206017554045	1.75631632172	0.175010591239	0.56935791406	0.899689748827	1.15720779434	0.717455808911	1.45646401824	1.1491322269	2.21762922957
CDC7	0.672037131591	0.989271048278	0.111592841774	0.793594792068	0.158124630116	0.276869227529	0.734152074216	0.918874870339	0.770346074676	1.10772916173	1.29950760651	1.82698323478
BRDT	0.0301443264596	0.0587528578788	0.060088453263	0.0260197339654	0.19309728526	0.370261680439	1.11693639872	1.91412390875	0.0580245053153	0.0178314629076	0.0264842544906	0.0115387646612
EPHX4	0.488905162688	0.420873094551	0.128760971278	0.492866168499	0.180188344393	0.297128185987	0.726129496505	0.802892011011	0.457148955418	0.82846913886	0.75037427154	0.820722834032
BTBD8	0.341669900993	0.672482000127	0.13734503603	0.62446866928	0.13285860765	0.290375121802	0.788409115756	1.12877652004	0.381326819334	0.918527762551	0.677648985306	1.41116606902
KIAA1107	0.0386253235992	0.0173536433503	0.0355041589737	0.0390296009481	0.0416756578349	0.0675285855681	0.00725100247003	0.0071441999115	0.0120700494014	0.0174171754289	0.0173859221656	0.00769250977412
SETSIP	0.0243922366239	0.016673108317	0.0787748527229	0.0133638769686	0.0350718227513	0.0135056252629	0.0174264824055	0.014288399823	0.015889229212	0.0092214377271	0.00882808483019	0.0153850195482
GLMN	0.540749336749	1.47834886757	0.120176906526	1.11883851534	0.187542787474	0.560492275134	0.675231885053	1.66014221569	0.63833705882	1.74951229985	0.706234593164	2.35729887273
C1orf146	0.0229361364953	0.0349341317117	0.0520883384943	0.0260197339654	0.0625140429288	0.0675285406411	0.0755173646063	0.0275075996052	0.0582581484783	0.0283551330129	0.0176561696604	0.0192312745247
GFI1	0.382746548444	0.272327427737	0.120176906526	0.28453333725	0.52981026347	0.569128606252	2.27795510497	1.47366424943	1.53716087886	1.47519410628	2.01973394216	1.21327900097
SNORD21	0.233132151712	0.0452933872193	0.128760971278	0.0650493349135	0.160350650035	0.169144216992	0.704554517157	0.251820895573	0.228853401912	0.103166058613	0.153618904155	0.0692325887606
RPL5	0.473141743654	1.6747966327	0.145929100782	1.34460718803	0.159000220165	0.712869090371	0.601551236503	2.28139168588	0.690848916579	1.81875063796	0.765418017656	2.70639431343
SNORA66	0.0887919977643	0.0333462166339	0.0515043885112	0.0390296009481	0.046028472852	0.0449273925349	0.171029902713	0.0716606989484	0.0673916656952	0.0280693804873	0.0529681419786	0.0230775293224
TMED5	0.687173578443	1.43256398699	0.163038835287	1.22327062728	0.22486662076	0.598666559085	0.997851260301	2.12176560676	0.839322397791	1.88732825024	1.21338959386	2.96990393457
DR1	0.718718875315	2.32947130381	0.171681297034	2.43751412082	0.179988762796	0.923036808595	0.93169882929	2.27864568439	1.18568368932	2.46835556631	1.51423024148	3.07576894696
LOC100131564	0.693810830306	2.25287330937	0.171681297034	2.38078458425	0.177362067785	0.900067656048	0.893149723675	2.2588414149	1.14232329875	2.41321166916	1.47972927868	3.03874519988
LOC100129046	0.0998164955396	0.0277885138616	0.0772565827668	0.0390293396562	0.0912821805552	0.0606378830597	0.00946384246089	0.0293543996364	0.0755340708736	0.0273095305795	0.032699946871	0.0192312744353
DNTTIP2	0.521519437402	1.25721279857	0.111592841774	0.910682518154	0.170807752542	0.571517010689	0.683964600172	1.27880448452	0.731110504922	1.50110370508	0.966658551522	2.0962229203
MIR760	0.758136728127	1.39335760587	0.192645099431	1.44408236562	0.238901113134	0.628021103695	0.849996671563	1.7428096854	0.704431551941	2.21023154776	1.19879714048	3.06163915008
ARHGAP29	0.685606698371	1.42711970481	0.060088453263	1.06989697024	0.270595511857	0.553739188947	0.717732260318	1.06059150676	0.788828740155	1.72885949344	1.24233614822	2.13840097015
F3	0.797480559897	1.78126255752	0.168060805142	1.55656816696	0.222665675491	0.567245161615	0.938318045968	1.47699422377	1.29515691844	2.42811438343	1.64364613678	2.78727085988
CNN3	0.751886442533	2.30693803983	0.182776344717	1.93411631279	0.247756695013	0.740202412084	1.09468822752	2.26861000135	1.22259511887	2.30178009262	2.00937554137	3.73978835908
ALG14	0.460734385187	0.67803970857	0.114337406695	0.624467929855	0.118624457899	0.317386904508	0.461897100708	0.818006320268	0.554804521274	1.10036141592	0.723890548499	1.46336549185
TMEM56	0.0453365039229	0.0222308110893	0.0343362590075	0.0130098669827	0.0602125999592	0.114799065202	0.0842303502597	0.0358181994949	0.0370736109111	0.0290065378314	0.114763514591	0.0952407077737
RWDD3	0.388406662308	0.857587527007	0.0944247122705	0.93670230177	0.202252710436	0.305305515587	0.746204658663	1.19528521189	0.583014929816	1.37261913868	0.966658678923	1.75774980545
LOC100996635	0.0216820791792	0.0389039189145	0.0257521942556	0.0130098669827	0.0404500828013	0.0405168757886	0.002904352488	0.0071441999115	0.0582944657542	0.0188472479591	0.0132421272453	0.0
DPYD-AS2	0.0921468782797	0.0389039194062	0.0429203237593	0.0130098669827	0.0257408027127	0.033764430061	0.00580870497599	0.00357209995575	0.00529613727331	0.0159476628928	0.0044140424151	0.0115387646612
MIR137	0.868683160339	1.41547498934	0.264587739438	1.24893606688	0.220638518497	0.263363176979	0.334019433435	0.212162398625	0.563775827119	0.740383116381	0.844989385169	0.557710329926
MIR137HG	0.678895711167	0.666924303882	0.169812655091	0.689516851634	0.142664559733	0.141810633279	0.0376197723467	0.028576799646	0.404366964387	0.298669783327	0.366359743845	0.15000431641
MIR2682	1.10251642647	1.58394520973	0.250806519836	1.29247904225	0.237724473577	0.283621964306	0.331115080947	0.223704898482	0.574638611786	0.745778163983	0.855468982467	0.553864075039
LPPR5	0.417370958989	0.244538914375	0.111592841774	0.258956369981	0.229019502088	0.257299582168	0.54733372961	0.40007302977	0.857985627865	1.41209047525	1.2800500885	1.66057236979
MIR548D1	0.0298130187299	0.016673108317	0.0171681295037	0.0162844593525	0.0385990052782	0.040517080456	0.00580870497599	0.0071441999115	0.00794461460598	0.0157208253872	0.030567994412	0.00384625488706
FRRS1	0.349615699835	0.244538913295	0.0429203237593	0.299224352553	0.205404245276	0.264971785881	0.824666280594	1.03889208399	0.623276995521	0.708723013281	1.05148518678	1.20773144592
MIR548AA1	0.0285039962828	0.0444616220966	0.060088453263	0.026019480139	0.0441272903383	0.0270112505257	0.0141860674173	0.0178604997788	0.00264820486866	0.0231079779984	0.0176561696604	0.0115387646612
AGL	0.544104612991	0.906812890984	0.103008777022	0.741555989757	0.2373251331	0.642584053196	1.14955834728	2.35535984116	0.90228280603	1.3320331823	1.08934860514	1.50023212303
SLC35A3	0.450722649008	0.961482535414	0.115622096658	0.819614517763	0.250058106951	0.486209948711	1.04740617201	1.36122932662	0.653973172583	1.36393942797	0.860723707138	1.66366008473
SASS6	0.585918646213	1.28938698234	0.163797970265	1.00175103675	0.207255975861	0.590122616649	0.908206257131	1.62794462004	0.769913583793	1.88033487789	0.905553990006	2.44623438723
LRRC39	0.0162618367821	0.0333462166339	0.0343362590075	0.0390296009481	0.0357468028143	0.074281600371	0.0125858899001	0.014288399823	0.00936779953539	0.00869872521423	0.00477437240817	0.0
TRMT13	0.5909518265	1.29165543246	0.16467389524	1.00175103675	0.213009658389	0.570736651823	0.898583684739	1.62864932004	0.766076578958	1.88001927788	0.900449315105	2.44623438723
RTCA	0.612413062429	1.38942562715	0.113928641707	1.47010222639	0.242703394596	0.499715810254	0.664403442742	1.22704557096	0.725580055892	1.53540746418	1.02404017242	2.01306990616
MIR553	0.0307348161992	0.0389039193839	0.0747455978394	0.0390296009481	0.0507567253448	0.0540230975822	0.0116175974272	0.00940409988351	0.0162130767517	0.0214903880293	0.0264842544906	0.00384625488706
RTCA-AS1	0.612413062429	1.38942562715	0.114921356678	1.47010222639	0.242703394596	0.499715810254	0.664067565244	1.22787177095	0.725580055892	1.53523980167	1.02404017242	2.01341005115
GPR88	0.450464904182	0.334180495992	0.369114786267	0.884663066074	0.391271655142	0.437974694535	0.533640932541	0.149056193063	0.678167030687	0.697508471836	0.950534152739	0.505065671548
LINC01349	0.0159668742903	0.00665412032604	0.0257521942556	0.0130098669827	0.0367727702782	0.049888125971	0.0	0.021311099736	0.0264813788924	0.0133636878291	0.0132421272453	0.00384625488706
SLC30A7	1.21734049234	2.36262848348	0.207769403994	2.23475636151	0.283429678157	0.829047383353	1.11513857856	2.0057584543	1.13628876011	2.53689310464	1.52753241712	3.54517205603
EXTL2	1.1694049368	2.27748599363	0.223185683548	2.22988874441	0.249207715742	0.802954151534	1.03086741558	1.99980495442	1.11578830753	2.58319992747	1.61578138861	3.62073700898
DPH5	0.656587372044	0.82212409272	0.145929100782	1.01476054727	0.18749327578	0.502609521404	0.809511794247	1.30339594141	0.778614189086	1.33450894827	1.18135180703	2.06545229299
LOC102606465	0.656790184535	0.819175107576	0.145929100782	1.01759262715	0.186242485773	0.501690771386	0.811033196745	1.30055284152	0.777821529044	1.33412431076	1.1825228795	2.06545229299
S1PR1	0.941102678943	1.14488672225	0.115855676651	0.969978827685	0.268444537036	0.303927409343	0.548894458689	0.425077847105	1.24053748342	1.33337441455	1.67151158081	1.46344424228
LOC101928370	0.899361778978	1.13932901948	0.118600241572	0.957588478178	0.273072324581	0.310634444214	0.549961338688	0.425077847105	1.21865010303	1.32765367455	1.62463946074	1.44774524239
RNU6-31P	0.0327621913534	0.0333462160155	0.0515043885112	0.0130098669827	0.0330958826989	0.0540228679553	0.00580870497599	0.0116639998555	0.0291293665357	0.00869872521423	0.00882808483019	0.0115387646612
DNAJA1P5	0.0162615618184	0.0222308110893	0.0343362590075	0.0	0.063489058014	0.0270112505257	0.0116176799163	0.00357209995575	0.0291296311766	0.0160759653505	0.00882808483019	0.00102043497004
LOC101928436	0.526922002839	1.16329897171	0.0999138421118	1.02777040176	0.138987697206	0.290742904477	0.578592112819	1.04832020419	0.614108229471	1.18519339212	0.646961137559	1.53919199317
AMY2B	0.0325227416027	0.0118715555817	0.0429203237593	0.0260197339654	0.0464781879298	0.0337643901259	0.022780479895	0.00376649995334	0.0218879289534	0.021747112901	0.0044140424151	0.0115387646612
AMY2A	0.0271024565101	0.0277885138616	0.060088453263	0.0260197339654	0.0441273402348	0.00675281263143	0.00580870497599	0.0107162998673	0.0105928194746	0.0143302328428	0.0044140424151	0.00384625488706
ACTG1P4	0.0216824040487	0.016673108317	0.0343362590075	0.0390296009481	0.0367722203508	0.0472699055672	0.011617409952	0.0107162998673	0.00765637462027	0.00869872521423	0.0132421272453	0.0192312744353
LOC100129138	0.0162614218369	0.0333462166339	0.0429203237593	0.0	0.0538581503704	0.040516903244	0.130702767568	0.0714419986568	0.0291295587122	0.0102964502536	0.0	0.00769250977412
PRMT6	0.536103316693	1.27551162926	0.283274136811	2.58894067889	0.28315385792	0.982802336454	0.785524663998	1.46175771706	0.818336121423	1.62591953798	1.20270052637	2.18084124595
MIR7852	0.0255723889191	0.0195464784577	0.0560591983795	0.0130098669827	0.0345962052904	0.0270116274133	0.011617409952	0.0178604997788	0.0291293390561	0.0101485127499	0.0220702120755	0.0114864346627
NBPF4	0.0162618742771	0.0464276122749	0.0515043885112	0.0130098669827	0.047804560367	0.0337640631571	0.0102936574575	0.0107162998673	0.0105928194746	0.0168648754153	0.0353120071124	0.0115387646612
SLC25A24	0.0279320463743	0.0483179873675	0.0171681295037	0.0130098669827	0.0330955652408	0.0418034577742	0.0287277724203	0.00357209995575	0.0169875117615	0.027339560315	0.0132421272453	0.00384625488706
NBPF6	0.0172574992329	0.00431005521119	0.0171681295037	0.0	0.0227386352308	0.0252196879908	0.00580870497599	0.00357209995575	0.0132409818489	0.0131467128238	0.00882808483019	0.00769250977412
FAM102B	0.446666903565	0.702917043239	0.13734503603	1.00077735814	0.243303720098	0.71208824347	1.08026446478	1.74178922123	0.828352242852	1.22400390128	1.20285091298	1.44450044592
FNDC7	0.113828688392	0.0444616221786	0.0122629496455	0.0650493349135	0.0466536828801	0.0202584378943	0.0220497873537	0.014288399823	0.0450176232643	0.0307224004865	0.0509259946812	0.0115387646612
HENMT1	0.235972150201	0.350135258906	0.0772565827668	0.303737999842	0.154447507862	0.326436653823	0.857603913577	1.06037244035	0.378966990206	0.596827387697	0.863005661387	0.738485397514
PRPF38B	0.902459574169	2.31710825192	0.231769750804	3.1273845626	0.234673518501	1.06264287253	0.94683459012	2.9993059955	1.2381233777	2.87607096678	1.58266164344	4.00355964257
SPATA42	0.0406532590147	0.00359171267599	0.060088453263	0.0520392240584	0.129631272826	0.155316784926	0.0745282324515	0.0214325997345	0.112192872927	0.0377451055236	0.0044140424151	0.0153850195482
AKNAD1	0.0379429466352	0.0	0.0882932374477	0.0520392240584	0.117673730254	0.148563972294	0.0665853499528	0.028576799646	0.105617730653	0.0364728429923	0.00477437240817	0.0153850195482
CLCC1	0.429059427805	0.828967244782	0.13734503603	0.637477744654	0.191620786116	0.372788609684	0.846697285226	1.43548946791	0.551706395671	1.13011817337	0.763946775734	1.61083253074
TMEM167B	0.719603667073	1.07278781397	0.161754145324	1.05378977412	0.254685897894	0.670835539132	1.28209911031	2.0841496864	0.797079104407	1.41790993841	1.41688320442	2.5829210397
TAF13	0.543773151616	0.974942008555	0.14114071092	0.97573118481	0.168781630531	0.483362063229	0.980285755968	1.89125739059	0.600957229899	0.836882538423	0.894233963734	1.27290929011
SCARNA2	0.439697768182	1.1115405024	0.060088453263	0.792886967555	0.20985737998	0.501324110292	0.898327093694	2.10599543256	0.448213785205	1.18298348623	0.723890685998	1.76811101235
C1orf194	0.368587200904	0.20007729423	0.0944247122705	0.0650490686446	0.243979070634	0.286791928895	0.83359736201	0.803718276497	0.772075565511	0.894886353945	1.24032413265	0.788486864077
SARS	0.583061978107	1.44553195779	0.109081856847	1.14485768861	0.215761312675	0.655033069052	0.706075202974	1.52457310576	0.737415712841	1.57588486882	1.09376262041	2.39238635744
CELSR2	0.392979100404	0.363141042054	0.135067631096	0.481803359866	0.216962185126	0.445692379989	0.903305276202	0.53581236133	0.537565074479	0.861687187218	0.912250206498	0.950030989399
PSRC1	0.648069205198	0.772520653695	0.0951254522502	0.572429422095	0.38439301369	0.608313719921	1.85027902834	2.75207966982	0.971331620669	1.44721294668	1.27356448864	1.63082235002
SORT1	0.760478187371	1.1657942676	0.214601618797	0.863069125518	0.296287480265	0.533204967827	0.8783901933	1.36480164154	0.859030246867	1.42532650129	1.33743152528	1.82161901013
PSMA5	0.716064245375	1.33384860272	0.111592841774	1.27495574524	0.335211945105	0.580016033724	0.97418024647	1.6757667719	0.765536249962	1.58924887076	1.07082243405	2.09617037219
AMIGO1	0.392979287779	0.461289307468	0.0858406475186	0.29922440359	0.125028707679	0.310634161614	0.612852987383	0.646546333654	0.500491599444	1.07938311837	0.979900102852	1.22521033862
CYB561D1	0.262133310825	0.644693492271	0.0916801473498	0.741555937633	0.14886875125	0.381975839354	0.368873511758	0.788846454022	0.272755229933	0.778128433096	0.454638912322	1.10388231956
GPR61	0.0216819941029	0.016673108317	0.0428035337627	0.0130098669827	0.0546091053747	0.0537009385452	0.00871305746399	0.014288399823	0.0712107753344	0.0485346131166	0.0617961092796	0.0423088042382
ATXN7L2	0.506659976946	0.733616730392	0.180265359789	1.78233600768	0.288906966817	0.655033140488	0.609949162731	0.850543919379	0.71498745092	1.24925290211	1.20501284212	1.61664114464
SYPL2	0.208685468476	0.148583479315	0.128760971278	0.396576166615	0.220639378641	0.371410317183	1.09534029236	1.25980163562	0.62061110658	1.02065903012	1.07793819167	1.47697161044
AMPD2	0.977072986437	1.8616412998	0.163097230285	1.4701015116	0.237124580499	0.567245142572	0.923637167379	0.955154949144	0.935428581592	1.50630149413	1.61109745489	2.10988088903
GSTM2	0.341485556014	0.272327424638	0.0772565827668	0.24718563807	0.0859789656252	0.0854446651787	0.13651196772	0.125023028575	0.311179772576	0.469752849727	0.497787275376	0.446168368477
GSTM4	0.284571081161	0.451497168906	0.0686725180149	0.398258027315	0.139737804897	0.263179971412	0.528622391297	0.675123146249	0.489899017205	0.851183455151	0.648853245178	0.965442332963
GNAT2	0.139326506492	0.0222308110893	0.111592841774	0.0266392514408	0.0391991703101	0.0396441431418	0.0127633524463	0.014288399823	0.0642211275194	0.0413254453735	0.0134222922418	0.0132918196097
MIR197	0.0645842486881	0.0333462166339	0.0429203237593	0.0130098669827	0.0257407752164	0.0472699479982	0.0203307948727	0.0105704998691	0.0323000010159	0.0173978552241	0.0127316597551	0.0275255791917
GSTM3	0.486840022951	0.733616728857	0.0858406475186	0.71553660588	0.197474562626	0.26069929906	0.618662815744	0.641394482624	0.570603419425	1.04779189127	1.04169598549	1.33465916779
EPS8L3	0.0921474237163	0.0277885138616	0.0257521942556	0.0260197339654	0.055358822979	0.0340397031382	0.00871305746399	0.0071441999115	0.0158889442496	0.0188374654185	0.0220702120755	0.0115387646612
GSTM5	0.0189721866567	0.0389039194062	0.0405261288285	0.0	0.0514819153845	0.04726968842	0.002904352488	0.0071441999115	0.0781103307083	0.0565438379869	0.256010757497	0.215391401527
CSF1	0.77921051649	1.19490604172	0.0515043885112	0.741555986181	0.205930200648	0.249811481796	0.752270524539	0.492946877258	0.834549060324	0.92894283243	1.14321740776	1.1038821099
AHCYL1	0.760109470326	1.08118107724	0.154513165534	1.37611344178	0.214685619891	0.559527272768	0.667664024232	1.30653057408	0.638624866217	1.38360658765	0.899097500367	1.64147153896
ALX3	0.0503142313976	0.0222308110893	0.060088453263	0.0623054589033	0.196398983076	0.162069858335	0.600089836873	0.312204652868	0.627492635308	0.618220205393	0.937442274831	0.512287120596
STRIP1	0.539606397111	1.24492535616	0.111592841774	1.07980962625	0.228319243673	0.462046918839	0.754286278673	1.31297003485	0.564748350039	1.35336678971	0.684165101267	1.90006260115
UBL4B	0.0221430065725	0.00555770277232	0.0171681295037	0.0260197339654	0.0815012478158	0.0405172227249	0.00740906246938	0.0178604997788	0.0105928194746	0.0217468130356	0.00882808483019	0.0115387646612
KCNC4-AS1	0.420007325312	0.689155111723	0.180265359789	0.559419155687	0.390596816763	0.488507344142	1.61246321487	1.48676234078	0.928133332655	1.62692611798	1.87989924308	1.94666289524
SLC6A17	0.334479681382	0.194519589581	0.0686725180149	0.158240975663	0.21143359556	0.215082651094	0.833597381301	0.535812220056	0.560227094624	0.674310749361	1.01220955721	0.638482154304
LOC440600	0.849656481599	1.71555312549	0.269259337217	2.95923165245	0.383267285746	1.42192597458	1.30306341285	2.68462312237	1.02958985871	2.53613388888	1.65241411551	3.93568696673
SLC16A4	0.105790088339	0.172288782239	0.0686725180149	0.169126976162	0.0845776327923	0.0945407372564	0.0697076049745	0.0321488995589	0.225070576292	0.101489018551	0.0583431216497	0.0153850195482
LAMTOR5	0.541597541895	1.28674045159	0.120176906526	0.923692413613	0.217012025215	0.472290124565	0.927984695513	1.57105816784	0.655252662975	1.49045183368	0.966658685235	1.66159287832
PROK1	0.00542062475905	0.0165218783095	0.0266865142286	0.0130098669827	0.0605624578483	0.0142406252772	0.0244999698102	0.00886949989013	0.0582581686098	0.0239366529332	0.0529685089812	0.00384625488706
LAMTOR5-AS1	0.544602736777	1.28382927395	0.120176906526	0.923692413613	0.221139620081	0.476424534589	0.949126555864	1.57190866783	0.660692902874	1.49045183368	0.966658685235	1.66386923326
CYMP	0.0189719241913	0.0277885138616	0.0515043885112	0.0260197339654	0.0544583204649	0.0405169431791	0.00871311495639	0.0144341998212	0.103276245208	0.0358508555833	0.0463624591082	0.0129255096205
LOC440602	0.0110069870371	0.0264652512968	0.0429203237593	0.0198245592117	0.0741964053996	0.0202584378943	0.00916747996211	0.014288399823	0.0336149688903	0.0297063104995	0.021109332094	0.00384625488706
KCNA10	0.00825999963284	0.0277885138616	0.0387742788792	0.0130098669827	0.0623385779746	0.0310078330711	0.011617409952	0.0227447997183	0.0113671069834	0.0314715581732	0.0044140424151	0.00384625488706
KCNA3	0.00542062475905	0.0111154055446	0.176119314909	0.159126209706	0.0268661102727	0.0378984382376	0.00871305746399	0.0071441999115	0.0604745983575	0.0299824455138	0.0370236994699	0.020748844659
CD53	0.0189721866567	0.0277885138616	0.0686725180149	0.0130098669827	0.102964642935	0.0810345577672	0.248206595464	0.111974395934	0.0450540056787	0.0178905754406	0.0264840246923	0.0218739393577
LRIF1	0.561472165668	1.02817496595	0.120176906526	0.832623975173	0.191220565461	0.390888298705	0.842271553181	1.13847298209	0.59335534136	1.2221397406	0.86525738254	1.53466542608
DENND2D	0.0162618742771	0.0222308110893	0.0944247122705	0.0780592018962	0.0750219655	0.0540228679553	0.0205875798799	0.0514673993625	0.0294000586364	0.014497875357	0.0358528343104	0.00873910974339
CEPT1	0.813723334296	1.84084718156	0.120176906526	1.3530138042	0.290509109672	0.756235440999	1.000617681	2.11916596049	0.868631896742	1.89492252657	1.19858701025	2.66170475499
CHI3L2	0.211396333426	0.0542537651584	0.0671542480588	0.0260197339654	0.066941612985	0.0540229453295	0.0254483373705	0.0236195997074	0.0211849691495	0.0118350002915	0.0132421272453	0.0225542294662
CHIA	0.0243920190204	0.016673108317	0.0515043885112	0.0520394679308	0.0347462028041	0.0535637974516	0.01452176244	0.0178604997788	0.0218878539633	0.0196855504848	0.0044140424151	0.0153850195482
CHIAP2	0.0108412495181	0.016673108317	0.0513875985146	0.0130098669827	0.0438021228313	0.0405169282034	0.00580877746642	0.0250046996903	0.0211850640345	0.0158000752488	0.0142630622257	0.00384625488706
PGCP1	0.0379434284382	0.0130057806373	0.0858406475186	0.0	0.0404497528449	0.0499342556596	0.0116174499467	0.0107162998673	0.0219958114754	0.0235324977906	0.00882808483019	0.0115387646612
PIFO	0.435604720442	0.47240471705	0.111592841774	0.312234285086	0.158124508433	0.297128052235	0.786354441226	0.775141482009	0.610217085591	0.771076708472	0.975486716304	1.01926396826
OVGP1	0.0460736908857	0.016673108317	0.0429203237593	0.0520394679308	0.033945715297	0.0607759152055	0.00580870497599	0.00357209995575	0.0185370491315	0.0159478727868	0.026304089494	0.0153850195482
WDR77	0.862193563912	1.78659341388	0.148498480707	1.67117786694	0.31472421775	0.81586276871	1.08231953003	2.39314702602	0.862308906022	2.12257932906	1.18765725373	2.62886716908
ATP5F1	0.872518123932	1.78958020653	0.138220961004	1.67825806665	0.321753715321	0.811820268631	1.07882223056	2.39599012616	0.861426218553	2.12686969653	1.19023956623	2.63423099414
C1orf162	0.0771207705904	0.0111154055446	0.0686725180149	0.0130098669827	0.0478038529605	0.0337640631571	0.012822617447	0.0107162998673	0.0166278441753	0.00579915014282	0.0044140424151	0.00384625488706
LINC01160	0.0514938787892	0.0272214013338	0.0171681295037	0.0130098669827	0.239101381108	0.371915709697	1.03383157559	2.03941395538	0.0158891717196	0.0340553207844	0.0163649871852	0.00384625488706
FAM212B-AS1	0.771429424783	1.30439655796	0.154513165534	1.05378997619	0.413611725859	0.515381184094	1.89420231577	1.5495286292	1.19126798352	1.87605487079	1.98069940109	2.2396862775
FAM212B	0.790161192181	1.32065378374	0.158717605412	1.06679984318	0.428396128349	0.528381496847	1.89831201074	1.55028192919	1.27748464618	1.89560335844	2.02234662389	2.2525071276
DDX20	0.527161225179	1.37275251857	0.128760971278	1.42974515168	0.24410419004	0.62232521224	0.785169083348	1.53599371882	0.801150656318	1.82479658012	0.997556274915	2.43082290941
KCND3-IT1	0.0216817591339	0.016673108317	0.0343362590075	0.0	0.10296496547	0.0540229178742	0.0314152725078	0.0186137997694	0.0841081998963	0.0209087753762	0.00882808483019	0.00769250977412
LOC643355	0.324818297297	0.411269989558	0.128760971278	0.364273223668	0.411860300649	0.438939279124	1.39707466909	0.891026909368	1.17395669979	1.36677016267	1.84758985537	1.07742969337
MIR4256	0.0412801563367	0.0500193249509	0.0271536742151	0.0	0.0556345179118	0.0645889099836	0.174270270655	0.10709008622	0.294660417512	0.188480321	0.366329601007	0.180774522185
WNT2B	0.238534653606	0.12782715784	0.13734503603	0.117088014707	0.116198028039	0.0579275779948	0.209125002492	0.0821582992561	0.25156994193	0.184190317908	0.376479201047	0.115387821706
MOV10	0.76696784554	1.42882104904	0.188849424541	1.44408247687	0.279476561744	0.438939501137	0.950884399168	1.3538179466	0.88289902439	1.81726156858	1.37841869531	2.0577600676
CAPZA1	1.16990298965	2.17279702772	0.227214938432	2.0635055207	0.309171068158	0.926344381556	1.34422064032	2.6552440295	1.19278154041	2.39087230449	1.76129212331	3.28027563768
FAM19A3	0.0799790066592	0.0465788408071	0.109023461848	0.0390296009481	0.138938020308	0.0877872755527	0.17442892007	0.0960818314571	0.229376555059	0.15620882294	0.222530633105	0.0857952923495
PPM1J	0.924399232849	0.84696361506	0.13734503603	0.676506486267	0.369583914209	0.499715337433	1.70898445833	1.14167986423	1.24159992801	1.76315336114	2.17524433917	2.08259081028
SLC16A1	1.27563772083	2.14379867537	0.179681409806	1.48709386693	0.407757854149	1.00347467168	1.62576174459	2.67534009537	1.53036956635	2.85003276734	2.20749265401	4.7490323
AKR7A2P1	0.0301077863574	0.0555770267695	0.059329318285	0.0520394679308	0.0661915304288	0.0337640631571	0.135325322421	0.0535814992767	0.0570878030024	0.0244394605085	0.0485544665661	0.0230775293224
SLC16A1-AS1	1.23000678631	2.07355234073	0.197141514301	1.45903887168	0.415162459169	0.993276445724	1.59932462929	2.61473667572	1.38203967762	2.70260095855	2.13873092023	4.61211002007
LOC100996251	0.585771933708	1.38027621551	0.111592841774	0.962721955508	0.27054621312	0.641526632629	1.13211156583	2.04087247937	0.832729541466	1.5151981168	1.22197782295	2.28461216615
LOC643441	0.018971926691	0.0277885138616	0.0515043885112	0.0390296009481	0.0789244876616	0.0969289854914	0.0696874946468	0.0451736994218	0.0344258834869	0.022072662848	0.00882808483019	0.00769250977412
PTPN22	0.198195455581	0.0444616221786	0.0515043885112	0.078059094891	0.0330952877775	0.0540230027363	0.020330467416	0.0392930993568	0.0264814639706	0.017565497797	0.0308982969057	0.0153850195482
RSBN1	0.584038964251	1.46500282253	0.128760971278	2.92329984012	0.254485924561	0.850867717557	0.850510730835	1.78326902395	0.737451733971	1.78081766963	1.10346112766	2.30038940846
HIPK1	0.0257013789229	0.016673108317	0.060088453263	0.0260197339654	0.0183863226473	0.0337640631571	0.017426379893	0.014288399823	0.0423697614316	0.017397492907	0.0264842544906	0.00769250977412
DCLRE1B	0.659905820271	1.15600212054	0.0772565827668	1.06679975991	0.253735753492	0.597013141066	1.01549581023	1.84319247904	0.713510586511	1.47689997585	0.953416953899	2.08468371539
AP4B1	0.658928682808	1.1710873135	0.0686725180149	1.06679975991	0.243403961085	0.597059143461	0.959262501031	1.81636544435	0.717311628839	1.47365505834	0.957830996314	2.08981205524
OLFML3	0.543514506202	0.127978392422	0.192761889428	0.2081566315	0.127129805416	0.128304867864	0.155755722869	0.0771281989161	0.648677705642	0.411255673545	0.734460632751	0.364061905706
HIPK1-AS1	0.786842505263	1.68697065592	0.171681295037	2.22466761324	0.239026230402	0.629261667095	0.899156309221	1.816584022	0.940364968382	2.28895806584	1.2701708811	2.756632195
BCAS2	0.411950505035	0.674674838178	0.0944247122705	0.611458407894	0.267393357355	0.46595126465	0.821366709732	1.23921995846	0.610612990608	1.13813669202	0.947471501345	1.35093373845
CSDE1	0.558798668126	1.5005797058	0.154513165534	1.70737516622	0.170957744889	0.494387064643	0.703743270969	1.66711581329	0.738388589466	1.64248923954	0.99551435205	2.67193504214
NRAS	0.714755574528	0.995395864792	0.162571675301	1.26194606407	0.184791613106	0.384916228525	0.656678611511	1.01736230889	0.63857135053	1.07872199728	0.778058734532	1.43081594405
AMPD1	0.0379436112829	0.0173914508522	0.0624242531955	0.0520394679308	0.0257409126982	0.00675281263143	0.0232349823825	0.014288399823	0.0193117116764	0.017624287934	0.0111702297851	0.00805881976336
SIKE1	0.485015263531	1.07263658908	0.0858406475186	0.871653702602	0.188719260123	0.496454319119	0.793961741468	1.14865438527	0.515641762957	1.13736723926	0.741546437489	1.46543272751
TSHB	0.0189721166659	0.0373916193321	0.0494605635703	0.0520394679308	0.0220635201856	0.0810349171832	0.0152132749371	0.0178604997788	0.0202483168282	0.0130480878213	0.0380748143159	0.00235484993085
VANGL1	0.403838231178	1.18148437814	0.0670374580622	0.767575434059	0.220564645845	0.486209880769	0.76815687607	1.20736277262	0.693748876126	1.49479185496	0.878379357936	1.75395577287
NHLH2	0.105071076654	0.0318339165598	0.0171681295037	0.05186239326	0.136785830475	0.16955728092	0.4968308935	0.351813374581	0.49227707882	0.644652983757	0.703682815466	0.600071821505
MAB21L3	0.056268926261	0.0401893744692	0.060088453263	0.0260197339654	0.0752469752282	0.0400575007796	0.0513710925467	0.0357209993768	0.128928456964	0.0320440679705	0.0626372963544	0.0230775293224
ATP1A1-AS1	0.486563839993	0.51410638541	0.128760971278	0.624468068972	0.225442448091	0.316238309659	0.830692791281	1.15735383162	0.601047467623	0.903457070182	0.887747967962	1.08080428334
CD58	0.517961659484	0.876188819006	0.128760971278	0.661816265017	0.264767159797	0.25661072237	0.941064519661	1.03233030068	0.681571741246	1.23395514472	1.21480194373	1.54120691318
MIR320B1	0.0135515618976	0.0330059491172	0.00858406475186	0.0390296009481	0.0441272803396	0.0405170904398	0.0261399075128	0.0214325997345	0.0423699735496	0.0275463680374	0.0176561696604	0.0153850195482
C1orf137	0.0261623913925	0.0552745677084	0.00858406475186	0.0585886526704	0.0671669403389	0.0742813907117	0.040662307173	0.0279692996535	0.0681123951562	0.036244770851	0.0140528697297	0.00384625488706
PTGFRN	0.67059926392	0.911463211052	0.109549016833	1.15273477976	0.250383057453	0.619752250694	0.876888359353	1.63951136373	1.04619897936	1.95183193209	1.17339417876	2.17097667341
TRIM45	0.282266647566	0.644693492047	0.13734503603	0.559419472203	0.186717547096	0.318949233256	0.813383586738	1.03233098723	0.606703855703	1.0646575281	1.02404021236	1.52312702504
TTF2	0.636232871899	0.962730184466	0.0858406475186	0.748104755059	0.265943487614	0.486209956683	0.973014584191	1.62689965567	0.811472501175	1.58011639315	1.23149670392	2.06545264726
MIR942	0.40273197292	0.0806055937037	0.13734503603	0.052039161846	0.0692184229568	0.0202584378943	0.002904352488	0.0107162998673	0.0826500103585	0.0246467904625	0.0575024415869	0.0115387646612
LOC100996263	0.875799908686	1.19490603528	0.154513165534	0.988741250247	0.357200876575	0.426719946057	1.263466487	1.34174130885	1.03126501573	1.66914940593	1.62794221414	1.71083624956
FAM46C	0.883524761075	1.19146555261	0.145929100782	0.975731383264	0.350721774038	0.438939618312	1.264889027	1.34361240883	1.06821248351	1.68364798614	1.65712836908	1.71928754439
GDAP2	0.888963829532	2.01075408451	0.139447255969	1.80835544683	0.261490048528	0.718979342341	0.859915928425	1.78820185472	0.833828318313	2.10573334208	0.920447127633	2.28084394499
TBX15	0.0672207469158	0.268168601975	0.100264212102	0.511628677323	0.15604832555	0.186324866287	0.184149494199	0.149031338498	0.822191172615	0.6010488371	0.819496296156	0.353673594771
HAO2-IT1	0.0203918740936	0.0444616221786	0.0513875985146	0.0130098669827	0.0630146203972	0.0697798875198	0.0175845425781	0.0321488996018	0.0450184905417	0.0164903527787	0.0044140424151	0.00384625488706
HSD3B2	0.0269549890198	0.0222308110893	0.0343362590075	0.0260197339654	0.0401000676826	0.0540225035474	0.000375392498448	0.0214325997345	0.0158885693084	0.0199715629919	0.0044140424151	0.0
HSD3B1	0.0210367866252	0.0333462166339	0.0602052432597	0.0110628120601	0.066190833021	0.0607758608684	0.0203307648767	0.0833489990178	0.00794461460598	0.0159479877288	0.00456417991221	0.00384625488706
ZNF697	0.789368581293	1.73997676831	0.0944247122705	1.36602351598	0.202252747897	0.560492142811	0.972698206184	1.70623866665	0.984409909235	2.00694603564	1.27350409455	2.87296215204
HSD3BP4	0.0093293745853	0.016673108317	0.0429203237593	0.0260197339654	0.0618380404599	0.0866389705464	0.0771368196141	0.0250046996903	0.0238335288595	0.0130480878213	0.0264842544906	0.00769250977412
LINC00622	0.0377961134203	0.016673108317	0.0171681295037	0.0260197339654	0.0404501777887	0.0607755008787	0.0203308048714	0.014288399823	0.0158890117407	0.0115983002856	0.0132421272453	0.00384625488706
HMGCS2	0.0332786789257	0.0111154055446	0.0257521942556	0.0329228764325	0.0753471130095	0.0540227556378	0.002904352488	0.0178604997788	0.0823072703909	0.0497479604809	0.0194878471252	0.00384625488706
PHGDH	0.511582632316	1.02598213121	0.0687309130132	0.494370692998	0.144491348349	0.516023877554	0.720854468042	1.61397194987	0.783964634191	1.56506502813	0.981371817617	2.33932362487
ADAM30	0.0325232086666	0.0277885138616	0.0342778640091	0.0650492328852	0.04710391289	0.0540232273713	0.0745486446414	0.0379565992448	0.0206446465831	0.0173975153957	0.0573821368776	0.0195190894268
NBPF7	0.0216822615676	0.0111154055446	0.060088453263	0.0	0.0368480302505	0.0405172002614	0.00580870497599	0.0214325997345	0.015889229212	0.01705226292	0.0264842544906	0.0
REG4	0.029813086221	0.0277885138616	0.0429203237593	0.0130098669827	0.0320197327547	0.070330935359	0.00922675246187	0.0191240997631	0.00598097970337	0.010681087763	0.00882808483019	0.0115387646612
FCGR1B	0.0149892718885	0.0111154055446	0.0171681295037	0.0	0.0390240678079	0.0540232348591	0.0	0.0071441999115	0.0264813414924	0.0173975004032	0.0132421272453	0.0153850195482
HIST2H2BA	0.176974154057	0.339019855902	0.117549131602	0.416312208012	0.269320637997	0.390015931994	0.628581903905	0.560379815562	0.699927931139	0.981414055836	1.15468792066	1.78114114342
EMBP1	0.0704651301112	0.0555770269185	0.0944247122705	0.0390292724669	0.161802327901	0.243104703851	0.572190360645	0.457226286169	0.463418245552	0.716228761672	0.728304333281	0.688431244651
ANKRD20A12P	0.0427183735631	0.106125656776	0.0772565827668	0.10407839337	0.0823014654703	0.141810807876	0.0261398099661	0.0250046996903	0.0158891717196	0.0427255580248	0.00882808483019	0.00769250977412
LOC102723769	0.0811766887438	0.188961890958	0.214601618797	0.35126348342	0.173759543639	0.162620948091	0.220742758406	0.259061320852	0.015888979245	0.0768416480944	0.0176561696604	0.00769250977412
LINC01138	1.28905923388	2.34856429755	0.343712960064	2.01651145402	0.491510559492	1.06369948184	2.01467070242	2.93104818132	1.68204986615	3.13290258337	2.78103826532	4.73068930642
LOC100132057	0.214105981022	0.216750399813	0.0257521942556	0.273204576328	0.0919325627573	0.121552468017	0.27847758083	0.364352523427	0.334255043	0.508899104537	0.460914724158	0.526940159019
PPIAL4G	0.0298131512124	0.0500193249509	0.0598548732698	0.0520391543806	0.0661914900802	0.0472702599913	0.00580870497599	0.0321488995776	0.0105928194746	0.039036830687	0.0220702120755	0.0143645845782
MIR6077	0.19242417071	0.194519589663	0.0515043885112	0.191783481255	0.0845780628994	0.0742816784456	0.34990505676	0.24083677439	0.256866001735	0.258951503273	0.496346819021	0.455901264474
RNU1-13P	0.18991691329	0.18896188689	0.0561175933778	0.195146576121	0.0786494578458	0.0675288658142	0.347751566803	0.245162174337	0.256739896741	0.259424903285	0.494425059058	0.453860394534
FAM72C	1.17493589024	2.67382234422	0.276266737014	1.98774797842	0.496889331151	1.24152661447	1.74640749716	2.96079129209	1.48050610707	3.08881525472	2.29243909641	3.96781793069
FAM72D	1.1690176754	2.6614214844	0.276266737014	1.98323439366	0.494412761126	1.23656528942	1.73804957469	2.9531854346	1.47452534963	3.07561859216	2.2795875541	3.9539503958
LOC653513	0.14476570376	0.0233650358319	0.0944247122705	0.0702706562132	0.0870043380558	0.108045923106	0.0632065399345	0.0392930993605	0.107563477557	0.0246465555225	0.0441403417233	0.00769250977412
PFN1P2	0.037040200958	0.0500193249509	0.040058968842	0.0390296009481	0.0312944552265	0.0337646197528	0.038251362307	0.0250046996418	0.0216535339914	0.0127719378145	0.0111702297851	0.0
TXNIP	0.663667165633	1.89445820742	0.14943280068	1.38248568921	0.216711827572	0.307051129408	1.04505468955	1.80951275998	1.06995995142	2.12136641448	1.29224108463	2.01602635395
HFE2	0.0374639587011	0.0389039194062	0.0574022833407	0.0260197339654	0.060137580391	0.0202584378943	0.0651824226882	0.0326591995005	0.124425678771	0.0926520706294	0.13106827957	0.0497921417058
POLR3GL	0.572571326334	0.539815488033	0.111592841774	0.52994814606	0.231671573166	0.248066402674	0.783252348287	0.687929136166	0.708700998839	0.965988433007	0.938133272976	0.879437389985
ANKRD34A	0.580370041298	0.54178147801	0.11865863657	0.541276385948	0.233297548182	0.252338610224	0.782639858311	0.71198599365	0.724031186469	0.987904040378	0.963205838293	0.902044074893
PEX11B	0.797683409899	1.10042509478	0.154513165534	0.858643597364	0.209607641846	0.370124686725	0.900440562969	1.0573353605	0.917576781172	1.69038419729	1.45862064981	1.97567946939
PIAS3	0.420081040476	1.19569999886	0.0686725180149	1.22291677955	0.236749550495	0.479457052581	0.633856479254	1.42858861673	0.423696573028	1.54802188335	0.634380630253	2.05820465156
ANKRD35	0.316853876339	0.311231342912	0.060088453263	0.209660669982	0.111295074888	0.148563683324	0.456009444134	0.357208310001	0.414491171831	0.534078822788	0.519256619833	0.603865723578
POLR3C	0.697332305396	1.42277183714	0.117140366614	1.05591383469	0.250733484406	0.611989046596	0.966257336807	1.89534025868	0.652369844524	1.58960447925	0.891621225605	2.00391187518
ITGA10	0.0912805214524	0.0285824714005	0.0659279530942	0.0260197339654	0.0616880979799	0.0327075006366	0.0357029850632	0.0107162998673	0.0956561642922	0.0483969381545	0.06197625711	0.0
GNRHR2	0.796263914937	1.1009922073	0.154513165534	0.858643597364	0.209607641846	0.372697186776	0.902890655452	1.0573353605	0.916802251196	1.68958520234	1.45279535989	1.9785314543
MIR6736	0.135510303859	0.016673108317	0.0257521942556	0.0520393161327	0.036772922758	0.0304567727521	0.0058090274334	0.0214325997345	0.0158891617209	0.0271613256689	0.0308982969057	0.0
RBM8A	0.590823487137	1.08878038681	0.0944247122705	0.754565499574	0.241327502448	0.531826884896	1.26605532207	1.84554987259	0.670798370095	1.42872930951	0.979900501985	1.99972541925
NUDT17	0.433171488846	0.444616202787	0.0864829925001	0.273204878658	0.117573697656	0.182695491701	0.400823206771	0.403645236764	0.494618314622	0.638044711445	0.684225175759	0.569249160154
CD160	0.206325748334	0.119509510703	0.032759594053	0.0520391369611	0.0808758769743	0.0863635603338	0.245955445815	0.139262627253	0.243265279686	0.317853110393	0.377019214617	0.307466835992
GPR89A	0.468680174932	0.995244634375	0.0858406475186	0.845634057239	0.187693280898	0.43893990846	0.592265458455	1.11728336623	0.491304091953	1.15745843304	0.648853010263	1.42312325362
PDZK1P2	0.229630218102	0.161173376955	0.0686725180149	0.0780591172874	0.224316607766	0.209340216093	0.60994929336	0.628685567733	0.696378710715	0.938668041447	1.03728203132	0.834642057074
LOC728989	0.0135515618976	0.0323632215858	0.0257521942556	0.0260195025355	0.0330950878039	0.0472700079009	0.0	0.014288399823	0.00880922207795	0.0173974979045	0.0	0.00384625488706
NBPF13P	0.0271028613299	0.0248017207161	0.0429203237593	0.0390296009481	0.0661910429932	0.0343615426943	0.0335884747654	0.014288399823	0.0105928194746	0.00536520013213	0.0	0.00384625488706
PDIA3P1	0.0580209131613	0.0277885138616	0.0343362590075	0.0260197339654	0.0671670728177	0.0742818200141	0.161624947708	0.128595598577	0.048296505766	0.0275464530084	0.176558898399	0.0846177268792
PRKAB2	0.974915591538	2.29083204257	0.196265589327	2.15855637588	0.273973282691	0.891247361384	1.4102742263	2.78167685736	1.12445335554	2.44474350819	1.4255003237	3.11088225872
RNVU1-8	0.387798138773	0.427943097368	0.0772565827668	0.312234164834	0.204504123114	0.229598648973	0.885878550313	0.926942588262	0.791783280045	0.975328551645	1.11436148511	0.953876982398
CHD1L	0.586860290559	1.31441554384	0.120176906526	1.15786828092	0.289908800472	0.58194509317	1.08597516417	1.63163846632	0.873225815956	1.68037397749	0.821838636301	2.36802673249
ACP6	0.612191847067	0.811424566805	0.145929100782	0.819614223242	0.212083664723	0.472703600451	0.967521439282	1.27246175912	0.728805162117	1.28841881038	1.1697009063	1.59968636345
GJA5	0.074226687802	0.0222308110893	0.0686725180149	0.0260197339654	0.0330949078277	0.0675286504626	0.05107471231	0.0889865986202	0.0437391679958	0.0214413104095	0.0180465271529	0.00384625488706
GJA8	0.0303293138724	0.0540647269413	0.0519715484977	0.0130098669827	0.0406250828169	0.0675282835588	0.0283132322859	0.0250046996903	0.0055306047257	0.0101485127499	0.00882808483019	0.0115387646612
MIR5087	0.468864548974	0.468850810923	0.0772565827668	0.377283138379	0.250057680272	0.27686952807	0.93515635843	0.885632751681	0.832566778004	1.17805224467	1.36760858548	1.40920367089
RNVU1-19	0.178762351315	0.305673645444	0.060088453263	0.117087803021	0.117674273163	0.117739562191	0.396140676649	0.479314929772	0.402205890624	0.451329340827	0.576217930567	0.326409224125
PPIAL4D	0.0216819791049	0.0222308110893	0.0455480986834	0.0260197339654	0.0795492955633	0.053471685335	0.00871305746399	0.0107162998673	0.0132410243433	0.0193600879768	0.0132421272453	0.0
PPIAL4E	0.0216819791049	0.0222308110893	0.0455480986834	0.0260197339654	0.0795492955633	0.053471685335	0.00871305746399	0.0107162998673	0.0132410243433	0.0193600879768	0.0132421272453	0.0
PPIAL4F	0.0216819791049	0.0222308110893	0.0455480986834	0.0260197339654	0.0795492955633	0.053471685335	0.00871305746399	0.0107162998673	0.0132410243433	0.0193600879768	0.0132421272453	0.0
NBPF14	0.032061596375	0.016673108317	0.0686725180149	0.0260197339654	0.0940591626056	0.0672072726563	0.0232355099265	0.0250046996903	0.0238331567366	0.0306334380349	0.0197280671205	0.0115387646612
NBPF15	0.0333712137043	0.0341779816747	0.0429203237593	0.0354009687304	0.117373603225	0.0991800955161	0.0997402348053	0.0500822993536	0.0291298911031	0.0464731906541	0.0220701646172	0.0269237842094
DRD5P2	0.145779554689	0.175162152864	0.171681295037	0.156117739365	0.525281586606	0.54023325403	0.967362621661	0.603681636844	0.969890398461	1.14195337032	1.77441435322	1.18465402171
LOC645166	1.2958625595	2.13219195357	0.381494523972	1.50497181597	0.410333805133	0.445692545094	1.08619147972	0.653739212019	1.12683116318	1.30216788614	1.51278941743	1.01476362668
LOC101060524	0.145779554689	0.175162152864	0.171681295037	0.156117739365	0.525281586606	0.54023325403	0.967362621661	0.603681636844	0.969890398461	1.14195337032	1.77441435322	1.18465402171
FCGR1C	0.0322651686259	0.0277885138616	0.060088453263	0.0390296009481	0.0588362877816	0.0472701576576	0.01452176244	0.00896669988893	0.0582579982281	0.0304461880019	0.0132421272453	0.00769250977412
RNVU1-20	0.317093187451	0.367110826224	0.128760971278	0.364273077965	0.125504057348	0.108046494678	0.496672334205	0.378640558297	0.481955186453	0.554140307525	0.697406818807	0.561556630276
LOC103091866	0.732989259519	1.16155982123	0.0944247122705	1.18725023577	0.220789733671	0.508076405592	1.09668381347	1.63039853199	0.750152320264	1.85122944355	1.35881045905	2.25980765466
HIST2H4B	1.13767531051	1.27324318101	0.223185683548	1.27389401275	0.337663712576	0.824453456156	1.44542430612	2.31181499731	1.25430039318	2.05741488988	1.83254611903	3.12639798918
HIST2H4A	1.13767531051	1.27324318101	0.223185683548	1.27389401275	0.337663712576	0.824453456156	1.44542430612	2.31181499731	1.25430039318	2.05741488988	1.83254611903	3.12639798918
HIST2H3D	0.691487832226	0.959214084335	0.660973002225	3.25615507118	0.527383167036	1.3230667153	0.98779366277	1.71024820196	1.03360716959	1.67755198955	1.49417243051	2.58381098716
HIST2H2BF	0.801536487252	1.03823176116	0.673411136866	3.33049655351	0.601955394823	1.38434847043	1.29164263817	2.1176353666	1.34889359771	1.89178579245	1.95838914189	2.94407909748
HIST2H2AA3	1.27596902573	2.16946996968	0.550431266606	2.92568953949	0.417313719671	1.30620773023	1.41693252443	3.34016033923	1.53898062945	3.154492782	2.19941554292	4.86227472441
FCGR1A	0.0341818088107	0.0399247219563	0.0257521942556	0.0130098669827	0.0625136029869	0.0405169806182	0.0101358324271	0.0178604997732	0.0503141856007	0.0218158505373	0.0308982969057	0.0269237842094
HIST2H3C	1.08804353677	1.50220540302	0.518430807531	2.28166245127	0.487483092517	1.26215259026	1.65899567187	3.04173403158	1.39446991293	2.50510498699	2.35351385652	4.38054764672
HIST2H2AA4	1.27596902573	2.16946996968	0.550431266606	2.92568953949	0.417313719671	1.30620773023	1.41693252443	3.34016033923	1.53898062945	3.154492782	2.19941554292	4.86227472441
HIST2H3A	1.08804353677	1.50220540302	0.518430807531	2.28166245127	0.487483092517	1.26215259026	1.65899567187	3.04173403158	1.39446991293	2.50510498699	2.35351385652	4.38054764672
SF3B4	0.575778724803	1.2035261479	0.174075489968	1.17087756729	0.197450052101	0.526084075347	0.769184051933	1.33535005572	0.742693927165	1.48175254071	1.00019894289	2.04622101066
MTMR11	0.407986444576	0.354974620588	0.129753686249	0.390292527497	0.187543380361	0.225142924882	0.429137409028	0.331523904286	0.662350191955	0.641881602474	0.495235177554	0.315132722482
BOLA1	0.180919850225	0.316789045461	0.0515043885112	0.260195109561	0.154447490301	0.21108575847	0.554980282992	0.494064935539	0.388478637462	0.549978168309	0.880661093924	0.908166828886
HIST2H2AC	1.46498252163	1.90761522155	0.32759594211	2.6662020345	0.346143645	0.959006388292	1.66496288253	2.59928239523	1.69138161694	2.99137896156	2.55217231809	4.57874858855
HIST2H2BE	1.43653462229	1.8550249887	0.332734701961	2.57097419778	0.343591999874	0.938839570507	1.55927391028	2.48990865464	1.62869181368	2.84232975171	2.32916198002	4.35236751885
SV2A	0.409240084775	0.54416335088	0.0858406475186	0.442331823096	0.0875049883351	0.0810346326455	0.0744299272504	0.0970541985072	0.690849010451	0.950207985346	0.961704029262	0.946184604386
HIST2H2BC	1.23693856652	1.93313528574	0.224295189798	2.21510973088	0.354098829344	1.0979235709	1.34273876712	2.62022867005	1.50808586434	2.89545170394	2.23673874824	4.24545704868
HIST2H2AB	1.16553346001	1.55381264009	0.3037123878	2.34591457491	0.328732732732	0.97320110184	1.45435511476	2.27480671853	1.39700999829	2.65084015678	2.21626075814	3.9774727769
ANP32E	0.695046532471	1.92028073864	0.129928871244	1.47921747793	0.263366520766	0.825510158442	1.01826213566	2.45858646549	0.827253212022	2.10555600386	1.29842648485	3.15750846507
PLEKHO1	1.0450309072	2.63779147469	0.111592841774	1.92969130631	0.308695412911	0.572803263642	1.31284333845	1.45740802302	1.03173361204	2.3715994975	1.76258305647	2.86095263394
APH1A	0.639901916448	1.12265591168	0.230368268341	1.04538232951	0.208581635185	0.649980120152	0.860547720293	1.31163335359	0.78407284876	1.41678557117	1.08595574407	1.94807581754
MRPS21	0.455313412718	0.834676182441	0.128760971278	0.706332345322	0.178462262087	0.5712416595	0.695049899284	1.3982623647	0.559975091338	1.07507293888	0.838233481409	1.5654360199
CA14	0.367739114815	0.108356296934	0.0686141230166	0.0390296009481	0.170307349626	0.148563762963	0.198494585346	0.158605757803	1.31922369971	1.45063517882	2.20166727909	1.68697376188
C1orf54	0.271019950781	0.167827494673	0.0515043885112	0.221165779769	0.082826458104	0.0399199827984	0.115922067434	0.0676997989696	0.353206597622	0.236849013413	0.419717556255	0.138465527287
PRPF3	0.430921811284	0.889232403152	0.0944247122705	1.06680019632	0.259089174874	0.519790850736	1.19998191962	1.47961827168	0.587482773164	1.15657028224	0.719117066786	1.63916958552
CIART	0.414660707198	0.750289843038	0.158016865432	0.67650698036	0.206505132396	0.251098117925	0.528622427149	0.775141632322	0.899742467996	1.24395665012	1.55936103097	1.66086050906
MIR6878	0.0108409795538	0.0222308110893	0.0343362590075	0.0390296009481	0.0291678002551	0.0352340631858	0.011617409952	0.0173501997851	0.0105928194746	0.0217473502671	0.0220702120755	0.0153850195482
LINC00568	0.402547613811	0.489077822596	0.0541905584335	0.42932188043	0.183865232754	0.290375221409	1.14123966956	1.27119823225	0.674599835042	1.18554792935	1.08583547561	1.62313023636
MCL1	0.370578192517	2.05389243459	0.0858406475186	2.17466451003	0.229094974753	0.967550491787	1.1040533495	3.22429883044	0.655288634362	2.52808523505	0.963625959136	3.98848853853
ADAMTSL4	0.414420526527	0.471232685834	0.118483451575	0.302233502105	0.319927365225	0.378163206898	1.26650895878	1.042683215	0.727111361261	0.92935759565	1.36535640292	1.22311682562
MIR4257	0.159495983278	0.0611347304955	0.120176906526	0.0787668685019	0.161927050352	0.0910486988723	0.152673244901	0.111950098479	0.192266360555	0.0815854213424	0.225563291939	0.0813469833601
ECM1	0.326699110707	0.19792226778	0.0835632425845	0.0824843267202	0.0877798478417	0.0405172951072	0.058780822482	0.0357209995575	0.0556100703888	0.0260275429366	0.0346517343335	0.0346162945088
ADAMTSL4-AS1	0.781163973134	0.579475556649	0.222134573579	0.723678850308	0.353849198576	0.380001033381	1.94622735341	1.99815279743	0.901094121436	0.61999548933	0.847271216642	0.40848942375
HORMAD1	0.0108412495181	0.0333462166339	0.060088453263	0.0	0.0735458251312	0.0742815984488	0.165892560132	0.110735098081	0.0158169717416	0.01257488521	0.0313787368964	0.00384625488706
GOLPH3L	0.517648065438	0.594674174398	0.169812655091	0.65048738943	0.191220702469	0.251006193459	0.72593261533	0.738935313081	0.695334824204	1.09560782664	0.872553908052	1.19619311154
ARNT	0.489292326353	1.0612943377	0.133374176145	0.935463108256	0.148418263458	0.497878266573	0.714492251212	1.35982054949	0.497033082005	1.19140704649	0.769651694203	1.74226021271
CTSK	0.280477389093	0.105596351482	0.150367120653	0.399496868551	0.0404501252957	0.0401494007409	0.0362358425148	0.0196100997571	0.262414363461	0.103797083191	0.0766298614759	0.0307700393423
FAM63A	0.682730084959	0.774448834576	0.13734503603	0.851297906518	0.255036528539	0.405175083213	1.08030396372	1.07699450817	0.861750543104	1.20752339027	1.02602178663	1.30776146695
ANXA9	0.046128830811	0.0333462166339	0.0515043885112	0.0260197339654	0.119825882811	0.0363825007081	0.0784204101302	0.0250046994556	0.126388216138	0.044559868292	0.278080344921	0.0384625490941
SETDB1	0.389438986771	0.611347278416	0.060088453263	0.559419497997	0.216961825158	0.4379754242	1.16034655062	1.65314271946	0.436937066091	0.889698276486	0.937772512468	1.90775480117
CERS2	0.792410714904	1.67498567105	0.164148340255	1.14485795484	0.319026942048	0.455890748821	1.29008141516	1.61295189754	0.983185087472	1.72977641898	1.66532626202	2.54456298091
C1orf56	0.580665094791	0.805866863802	0.0944247122705	0.611458384797	0.26108975273	0.423228611059	1.04853155374	1.17164166163	0.738568893285	1.20489885432	1.40496207119	1.44274774066
BNIPL	0.00837062462792	0.0441591621637	0.0528474734724	0.0	0.0404495053776	0.00675281263143	0.00723124497011	0.0214325997345	0.0358667061701	0.0247947404152	0.0264841770586	0.034616294235
MLLT11	1.26940567451	2.34663591156	0.171681295037	2.52451102841	0.370609334428	0.726008241884	1.18496582852	1.99494497947	1.39045250988	2.38395824972	2.08225036755	2.91176517593
SEMA6C	0.599267254729	0.589116465658	0.0858406475186	0.650487751171	0.286831345789	0.445692433663	1.11008039928	1.27481939178	1.01573697867	1.43641272974	1.73018428025	1.71588583757
GABPB2	0.368845315546	0.633578088954	0.0686725180149	0.42932238695	0.191696447317	0.330892709874	1.06937755393	1.37393818126	0.455473631866	0.887795085826	0.621619164256	1.46341782191
CDC42SE1	1.26322935712	2.3362010418	0.170688580066	2.50893477532	0.369683716927	0.727156679407	1.18842358851	1.99586837944	1.38503018229	2.3807034372	2.07561441514	2.91118954595
VPS72	0.52033996946	0.905905510649	0.189374979526	0.945994834885	0.203428110454	0.42267710533	0.811250375016	1.50843787035	0.667952701874	1.45294308955	0.683294074418	1.94621793333
SCNM1	0.807639508316	1.37929321652	0.128760971278	1.31398493315	0.262015475158	0.634773862898	1.08889883972	1.62600070689	0.888303739347	1.48150634452	1.25356626816	2.12699296143
PIP5K1A	0.530425005363	1.51335861214	0.120176906526	1.78348616505	0.350271655604	0.774518745996	1.60426413443	2.71784072395	0.871046034651	2.03110065257	1.13916353226	2.69548426806
PSMD4	0.383392539931	0.998193617895	0.0648768431246	1.04078024541	0.226167754833	0.560813986197	0.96823291862	1.75043935952	0.516650626993	1.27442329232	0.69299290856	1.50004903848
LYSMD1	0.808469195779	1.38326300421	0.128760971278	1.31398493315	0.263841570176	0.634773862898	1.08915571973	1.62634090689	0.887114749406	1.48175290703	1.25074368321	2.12699296143
TNFAIP8L2-SCNM1	0.0307160468996	0.0277885138616	0.0454313086867	0.0260197339654	0.0529578353949	0.0431816102564	0.0339439974781	0.0214325997345	0.124983400444	0.0565436531743	0.0794520645682	0.0355843994021
TMOD4	0.0162615993135	0.0277885138616	0.0429203237593	0.0390296009481	0.0478045928627	0.0337640631571	0.0145218199324	0.014288399823	0.0164657091834	0.0231966305561	0.011230284784	0.00384625488706
TNFAIP8L2	0.0307160468996	0.0277885138616	0.0454313086867	0.0260197339654	0.0529578353949	0.0431816102564	0.0339439974781	0.0214325997345	0.124983400444	0.0565436531743	0.0794520645682	0.0355843994021
RFX5	0.487836376401	0.644466646984	0.138804910988	0.689516861483	0.132108712424	0.240624443971	0.515581372432	0.607253806995	0.694181133509	0.882991569024	1.11231928209	1.15388390279
PSMB4	0.483189697929	1.12265591154	0.128760971278	1.1838875363	0.21978871277	0.546985911116	0.686573146954	1.56369620973	0.560533117782	1.38120966736	0.809557366529	1.82698313965
PI4KB	0.780961600333	1.10197520526	0.145929100782	1.30982478552	0.279876747105	0.601009525061	0.868451837186	1.34234839705	0.702684217785	1.32676573419	1.15567835934	1.91160116696
SELENBP1	0.153356928714	0.100038648397	0.060088453263	0.0390295860171	0.0809007255286	0.0540228679553	0.104562005684	0.0714416921083	0.275402884692	0.21777351567	0.302071502432	0.169236295722
CGN	0.387595055928	0.383481474586	0.060088453263	0.559419389188	0.277100209732	0.429200628452	1.32898650543	1.13937199415	1.15305984622	1.30947647336	2.12593958658	1.91183663837
MIR554	0.33571429833	0.104386511289	0.0257521942556	0.0260197339654	0.0711691705026	0.0567790006995	0.0435662798658	0.0535814992096	0.089026922781	0.0271029403703	0.105185206722	0.0567518835124
CELF3	0.0267706390955	0.0389039187655	0.0772565827668	0.0390296009481	0.145791561875	0.141810972981	0.299165419597	0.317210813206	0.456121788243	0.41309985573	0.551746369613	0.357703236921
TDRKH	0.506807569889	0.600231869332	0.0981035971642	0.520390148684	0.194247552518	0.486210205927	0.797418776192	1.39298930299	0.674419530865	1.35996479561	0.988728642005	1.56543616083
RIIAD1	0.227195977973	0.19126814615	0.0772565827668	0.221166420847	0.108442768317	0.114799465552	0.271719990248	0.200036781017	0.352341887685	0.297219755344	0.494365010766	0.329602541015
OAZ3	0.431696696226	1.00594415175	0.103008777022	0.83262391451	0.166654965442	0.438939485908	0.653516436769	1.34472977735	0.508435659625	1.29947519763	0.728574949093	1.41927746362
LINGO4	0.0145470493715	0.0289983539209	0.0698988129795	0.0390296009481	0.0344214052483	0.033764430061	0.00748809246905	0.0119798998516	0.0140156543069	0.0256030506305	0.0176561696604	0.0115387646612
MRPL9	0.42550177649	1.00473431169	0.128760971278	0.819614047527	0.16547926043	0.445692298539	0.652330986774	1.33952957742	0.505787607236	1.29983024764	0.731517644037	1.41875416363
THEM5	0.03523312876	0.016673108317	0.0515043885112	0.0520392190814	0.106567152478	0.0270112729892	0.0784206773676	0.0357209994141	0.0349298910052	0.0198139104135	0.0264842544906	0.0121667246427
THEM4	0.471575044967	0.653313602239	0.120176906526	0.442331316277	0.205929980412	0.3715483151	0.977479825806	1.23533130943	0.756456760686	1.06409566299	1.11565223658	1.4846637249
C2CD4D	0.185473380929	0.151910540044	0.113344691724	0.0897410884798	0.278476048797	0.368194150716	1.03098624937	0.824858517636	0.782613732247	1.00998703319	1.45297511308	1.26594972657
LOC100132111	0.281860712649	0.202610397421	0.145929100782	0.273205095172	0.329483165614	0.454650377817	1.55972770995	1.15227453823	1.11780580402	1.38767024057	2.12798170965	1.71933980159
S100A10	0.740861714225	1.51271588097	0.111592841774	0.849174004123	0.357125900134	0.594853723027	1.41333642873	1.88428314006	0.952092017939	1.63247889305	1.51975575021	2.19703707417
S100A11	0.745636895237	1.82542172254	0.145929100782	1.26530913916	0.235998590257	0.283852233522	1.03796104943	1.33296846339	0.804104519522	1.11519546458	1.06959142668	1.41278786708
NBPF18P	0.0189716917221	0.0222308110893	0.0171681295037	0.0520394679308	0.0216133926623	0.0330750006437	0.00588773497567	0.014288399823	0.0424964305181	0.0260964155225	0.0176559048928	0.030770039795
TCHH	0.0153948818725	0.0277885138616	0.0343362590075	0.0	0.0367725878023	0.00675281263143	0.0144822474401	0.0071441999115	0.0275262188017	0.0254060804844	0.0220702120755	0.0192312744353
RPTN	0.016316904312	0.033346215941	0.0609059832394	0.0130098669827	0.0285427077115	0.0270114102662	0.00260798998922	0.0071441999115	0.0118356219437	0.0108388877669	0.011020092288	0.00769250977412
TCHHL1	0.0108412495181	0.0160681882873	0.0171681295037	0.0260197339654	0.058961820405	0.0675288875774	0.00871315745078	0.0071441999115	0.0384613856766	0.0184824304022	0.0132421272453	0.00384625488706
FLG	0.0114312494919	0.0478642973453	0.0516211785078	0.0520394679308	0.0478046528548	0.0781406574473	0.00610506747477	0.0071441999115	0.00529640973732	0.0260968353413	0.0044140424151	0.0
HRNR	0.0108409045637	0.0222308110893	0.060088453263	0.0130098669827	0.0367731352299	0.0418034727499	0.011617409952	0.0129032998402	0.0238335563559	0.0109177877689	0.011230284784	0.0109369696788
CRNN	0.0253879614342	0.0111154055446	0.0624826481938	0.0390296009481	0.0542082154565	0.0472699679658	0.00871305746399	0.0107162998673	0.0158889342509	0.0206028854456	0.0	0.00384625488706
FLG2	0.0135513969194	0.0193574409485	0.0515043885112	0.0130098669827	0.0464042102545	0.0135056252629	0.002904352488	0.0157220998053	0.0132409118582	0.0130480878213	0.0044140424151	0.0115387646612
LCE5A	0.0189719716851	0.0495278274268	0.00858406475186	0.0260197289884	0.0490297504514	0.00675281263143	0.002904352488	0.0071441999115	0.0178163241837	0.0106416377621	0.0308982969057	0.00374159489013
CRCT1	0.0379429144152	0.0213234310448	0.111592841774	0.0780584342629	0.0533831378929	0.0454325927272	0.133607537685	0.0642977987695	0.268467402384	0.278371502807	0.288319667663	0.180774959709
LCE3D	0.0322650313247	0.0285824714005	0.0944247122705	0.0509771070033	0.0551590729281	0.0472699954212	0.002904352488	0.0214325997345	0.0148263442647	0.0216485153679	0.0132421272453	0.0115387646612
LCE3E	0.0135513944197	0.0500193249509	0.0858406475186	0.0260197339654	0.040449585367	0.0405171877816	0.00871305746399	0.00682829991542	0.0105928194746	0.0106319901533	0.0044140424151	0.00769250977412
LCE2B	0.0180130967442	0.0277885138616	0.0481174786091	0.0133638769686	0.0294182652161	0.0337640631571	0.00871305746399	0.00357209995575	0.00264820486866	0.00168648754153	0.00579530738853	0.00769250977412
LCE3C	0.00542062475905	0.0111154055446	0.0	0.0130098669827	0.00367720503733	0.0135056252629	0.0	0.0071441999115	0.0	0.0014497875357	0.0	0.0
LCE3B	0.00542062475905	0.0277885138616	0.0160586245358	0.0260197339654	0.0357970502861	0.0	0.00871321744286	0.00357209995575	0.00241400988027	0.00869894010574	0.0044140424151	0.0
LCE4A	0.0156165493075	0.016673108317	0.0429203237593	0.0520393335521	0.0367727027871	0.0288946880624	0.002904352488	0.0178604997788	0.00794461460598	0.00907350022346	0.00882808483019	0.00384625488706
LCE3A	0.0162617717907	0.0626092228442	0.0400005738437	0.0260197339654	0.03309542026	0.033764430061	0.0194023375455	0.0285767995864	0.0662027879711	0.0513457105579	0.048553794777	0.0269237848744
LCE2D	0.0189718192201	0.016673108317	0.0334603340328	0.0390293545872	0.052107107915	0.0202584378943	0.0	0.014288399823	0.013024844354	0.0121210127985	0.0044140424151	0.00384625488706
LCE2A	0.0631832810082	0.0277885138616	0.028263179183	0.0390296009481	0.0257413126454	0.0188803128675	0.00580870497599	0.0	0.0266792813782	0.00724893767852	0.00882808483019	0.00384625488706
LCE2C	0.0326518889032	0.0111154055446	0.060088453263	0.0260197339654	0.0531073054783	0.046075570479	0.002904352488	0.0071441999115	0.0132408568654	0.00967511273827	0.0176561696604	0.0
C1orf68	0.0135515069049	0.0224198485985	0.0515043885112	0.0130098669827	0.0147088201493	0.0135056252629	0.002904352488	0.0235952997077	0.00794461460598	0.0130480878213	0.0044140424151	0.0
LCE1E	0.0135515618976	0.0393954169303	0.060088453263	0.0910685910881	0.0441275328062	0.0346830153465	0.011617409952	0.00357209995575	0.0635542129483	0.0250609454494	0.0220702120755	0.0
LCE1D	0.0216821965761	0.0222308110893	0.0171681295037	0.0595621801317	0.0619379980154	0.0202587998062	0.002904352488	0.0214325997345	0.0450183104221	0.0304462654348	0.0132421272453	0.0069337247964
LCE1B	0.0162615368217	0.0313046115339	0.0171681295037	0.065845576182	0.0462786453515	0.0526445632204	0.00580870497599	0.00357209995575	0.00794439963438	0.0208595353384	0.0220702120755	0.00384625488706
LCE1A	0.0162615893148	0.0277885138616	0.0429203237593	0.0260197339654	0.0551596528515	0.00675281263143	0.00580870497599	0.0071441999115	0.010592612002	0.0173975703679	0.00882808483019	0.00384625488706
LCE1C	0.0135515618976	0.0222308110893	0.0343362590075	0.0260197339654	0.025740512751	0.00675281263143	0.00871313995309	0.0071441999115	0.00794426215254	0.014497875357	0.0132421272453	0.00769250977412
KPRP	0.0206315615829	0.016673108317	0.0299566341341	0.0130098669827	0.0404504077584	0.0405172426924	0.00871305746399	0.0071441999115	0.0214918614384	0.00579915014282	0.0169955646731	0.0
LCE1F	0.0135515618976	0.0333462166339	0.0515043885112	0.0260197339654	0.0478046928495	0.0472701052427	0.00580870497599	0.00838349989615	0.0317772711478	0.0188474628506	0.0176561696604	0.0
LCE6A	0.00542027980462	0.0111154055446	0.0429203237593	0.0	0.0383983778432	0.040516948171	0.002904352488	0.00357209995575	0.0105924695209	0.0217472078362	0.00882808483019	0.00769250977412
SMCP	0.0162618742771	0.0333462166339	0.0257521942556	0.0130098669827	0.0404499903135	0.0596731406301	0.00580870497599	0.0107162998673	0.0132410243433	0.0172791578965	0.0044140424151	0.00769250977412
SPRR1A	0.0142890618648	0.0333462166339	0.0686725180149	0.0260197339654	0.0416505453475	0.0270112605095	0.00580870497599	0.0071441999115	0.0154927042574	0.013117182794	0.0044140424151	0.0230775293224
IVL	0.221719696702	0.0187903284207	0.0588621582985	0.0	0.0338958702721	0.0262762804627	0.00580887995288	0.00357209995575	0.0105924745202	0.0240647354759	0.0044140424151	0.00769250977412
SPRR4	0.0135513744224	0.0277885138616	0.0157666495442	0.0390294815004	0.0183860401846	0.0270112505257	0.00594700747542	0.0107162998673	0.0085571245756	0.0188275129637	0.0176561696604	0.00769250977412
SPRR2D	0.0162618742771	0.0277885138616	0.0257521942556	0.0260197339654	0.0480802376233	0.032478222467	0.0348533348106	0.0107162998673	0.0698779701702	0.0207608078904	0.0238418345414	0.00842512975261
SPRR3	0.0162616043128	0.0277885138616	0.111592841774	0.0390296009481	0.0419512827769	0.0472699180469	0.00580870497599	0.0107162998673	0.0306432110202	0.0115983002856	0.0176561696604	0.00384625488706
SPRR2A	0.0298131862078	0.0444616221786	0.0929648373127	0.0520394679308	0.0339706951603	0.0472700956166	0.0116176574193	0.0234251997098	0.029129801115	0.0195179379554	0.019337709628	0.00769250977412
SPRR1B	0.034163386533	0.016673108317	0.0429203237593	0.0520394679308	0.04044956287	0.0405168757886	0.00448495248146	0.014288399823	0.0344256586079	0.0202975677336	0.0397263817359	0.00384625488706
SPRR2F	0.0162618192844	0.0201135909855	0.0669206680655	0.0321264062226	0.0334706677608	0.040517217733	0.00580870497599	0.00357209995575	0.0264811363071	0.00869895259943	0.0044140424151	0.0
SPRR2E	0.0162618742771	0.0362573940456	0.0257521942556	0.0	0.0404500628039	0.0540228629634	0.00871305746399	0.0071441999115	0.0132407243829	0.00869872521423	0.00882808483019	0.016143804526
SPRR2B	0.0209996616524	0.0444616221786	0.060088453263	0.0780592018962	0.0330953677669	0.0270112505257	0.002904352488	0.0102059998736	0.0105928194746	0.0101485127499	0.0044140424151	0.00769250977412
SPRR2C	0.0216818193123	0.016673108317	0.0343362590075	0.041773178339	0.0439269228689	0.0135056252629	0.011617409952	0.0071441999115	0.0211850465275	0.0179892029418	0.00882808483019	0.00384625488706
PRR9	0.0248531815857	0.0312289965302	0.0257521942556	0.0260197339654	0.0514819803759	0.0178237503469	0.0116176224239	0.028576799646	0.0105928194746	0.00434936260711	0.0220702120755	0.0
LELP1	0.0108412245214	0.0241211861819	0.05016130355	0.0130098669827	0.0478041500151	0.0461677300185	0.00798202996701	0.0	0.0582589583695	0.0173974504285	0.00882808483019	0.0115387646612
LOC101928009	0.00542062475905	0.00555770277232	0.060088453263	0.0260197339654	0.0363472353108	0.0405172252208	0.01452176244	0.014288399823	0.00794461460598	0.0130480878213	0.0	0.00769250977412
SPRR2G	0.0189721866567	0.0333462166339	0.0171681295037	0.0130098669827	0.0404501727894	0.0472700128928	0.002904352488	0.0107162998673	0.015889229212	0.0115983002856	0.0044140424151	0.0115387646612
S100A9	0.0108412495181	0.0245370687023	0.060088453263	0.0260197339654	0.0386237078197	0.0540230776146	0.0118745649103	0.00852929989435	0.0264812912866	0.0211355604082	0.0171156746708	0.0
LOR	0.121516712055	0.0857474126816	0.0751543628275	0.078058858484	0.115697845373	0.0916923152208	0.298078328378	0.187935181873	0.234258420896	0.356259715038	0.29660663791	0.259924416415
S100A12	0.0379433215167	0.0111154055446	0.060088453263	0.0520394679308	0.0257404352613	0.0725814710557	0.00580870497599	0.0214325997345	0.0105924521275	0.00724893767852	0.00882808483019	0.0
PGLYRP4	0.00542062475905	0.0131570106447	0.0343362590075	0.0130098669827	0.040449622862	0.0202586600333	0.00580870497599	0.0071441999115	0.0370740359053	0.0159476628928	0.0308982969057	0.0153850195482
PGLYRP3	0.0135515618976	0.016673108317	0.0257521942556	0.0569071052372	0.0441270828657	0.0742816502899	0.002904352488	0.0071441999115	0.00821454213187	0.0202974277968	0.00882808483019	0.00384625488706
S100A8	0.00542057476565	0.0277885138616	0.0257521942556	0.0260197339654	0.0668163455091	0.0135056252629	0.00871305746399	0.0107162998673	0.00794461460598	0.0219837029455	0.0044140424151	0.0
S100A7A	0.00542062475905	0.0222308110893	0.0287887341678	0.0519509654343	0.0514825228043	0.0202584378943	0.00871305746399	0.030836699618	0.0158888792582	0.0162632978829	0.0122211922649	0.0115387646612
S100A7	0.0162065142859	0.0277885138616	0.0257521942556	0.0390296009481	0.0179860451482	0.04726968842	0.00381319748424	0.00357209995575	0.00794461460598	0.0171904153842	0.0044140424151	0.0153850195482
S100A7L2	0.0271023891419	0.0383368068784	0.0429203237593	0.0260194179267	0.0441271653548	0.0270115450472	0.00875257246383	0.0071441999115	0.0143037968054	0.0101485127499	0.0176561696604	0.00769250977412
S100A2	0.313110610969	0.0894147405699	0.0914465673566	0.0390296009481	0.0986115583293	0.0472700553238	0.0668026075009	0.0250046996903	0.227574913375	0.0710420380952	0.189771111807	0.0230775293224
S100A1	0.493459440844	0.60423946251	0.0858406475186	0.480829701796	0.148768820163	0.229001816124	0.663495241718	0.591701508788	0.4515287426	0.548597304286	0.839764918284	0.688065542176
S100A4	0.15177095031	0.0778078384921	0.154513165534	0.194438616663	0.0806751730479	0.0810342632458	0.0842302072439	0.0214325997345	0.263116974369	0.112683961187	0.308978359576	0.0929119149875
S100A5	0.0880539884288	0.0222308110893	0.128760971278	0.0845198692083	0.065690925464	0.0405169606507	0.0134350999445	0.0209222997408	0.0645994731449	0.0254950878629	0.0176561696604	0.0153850195482
S100A6	0.532268703504	0.903221182756	0.196207194328	0.88404343529	0.131182350855	0.155638429739	0.354429286774	0.185748405974	0.479486744501	0.45896276674	0.663266685158	0.426518127132
S100A13	0.533946348455	0.625260432988	0.0858406475186	0.481360716775	0.154922737695	0.236305938669	0.708505419554	0.627470845846	0.456770865211	0.561527726742	0.859102230886	0.695313246964
S100A16	0.438388966262	1.08556675243	0.160002295375	0.836252702087	0.189068342172	0.209340170301	0.248937574906	0.150732897712	0.37738156745	0.428901098562	0.331348542921	0.228211668517
S100A14	0.0596250928622	0.0434408196285	0.0256937992573	0.0390296009481	0.105916010376	0.0523228908926	0.0930418125298	0.0678698987812	0.0808656699546	0.102811467903	0.0645289838575	0.0341453243606
S100A3	0.160417773463	0.0611347296983	0.0343362590075	0.0260197339654	0.0404500977993	0.0337640631571	0.0319486147705	0.00357209995575	0.0769926500842	0.0208394630132	0.0397263817359	0.0153850195482
ILF2	0.611712618329	1.13932901677	0.111592841774	1.00175127976	0.278751464911	0.590306202047	1.03290304882	2.01853997159	0.574386084853	2.08826647397	0.841506275145	3.00117141499
NPR1	0.252141475346	0.139396256723	0.0858406475186	0.169127379	0.298838798381	0.411927758083	1.3854561471	0.864443417346	1.01364684249	1.50115341598	1.95968020884	1.67082914616
SNAPIN	0.249338473026	0.75028984151	0.0429203237593	0.663497469932	0.174434717506	0.283622077174	0.580903478585	0.730478451928	0.378679169027	0.821249581752	0.428154960494	1.02311023583
INTS3	0.620636159947	0.905905509122	0.188849425375	0.845633890852	0.216961619753	0.355423635982	1.03723026167	1.24714227665	0.596435719963	1.0817598052	1.28446440323	1.46158645818
MIR8083	0.0126112494394	0.0111154055446	0.0171681295037	0.0130098669827	0.0956101575494	0.0257250005007	0.031948612541	0.0250046996903	0.068670407705	0.0130480878213	0.0264842544906	0.00703838479333
SLC27A3	0.45457628794	0.566885658734	0.0944247122705	0.624468050495	0.184116093006	0.465951332174	0.801647859486	1.22177251909	0.72172537023	1.38622978422	1.0106483383	1.76928930907
SLC39A1	1.00247933018	1.12265591142	0.153578845561	0.844306708321	0.409234057549	0.710848113798	1.82558126433	2.49163372723	1.21178657281	1.71622535285	2.08999677671	2.90825925176
CREB3L4	0.463831280038	0.718682772972	0.060088453263	0.533399896637	0.291009132944	0.398422511853	1.232050054	1.29518187215	0.918621923862	1.09190900105	1.58007948577	1.63466927829
RPS27	0.668036678104	0.878116997994	0.128760971278	1.15786835937	0.196324057378	0.671570758127	1.22076880329	1.68407752757	0.654261914412	1.11491920538	1.03551016338	1.83341945461
RAB13	0.710146059712	1.06707888602	0.223185683548	1.31398498532	0.231670877885	0.288170160629	0.682443043001	0.654225469416	0.74844060749	1.14588913142	1.20068873214	1.30268507966
DENND4B	0.444472850867	1.27271387818	0.145929100782	1.131848802	0.224266918745	0.495719302706	0.515996678796	1.32881333472	0.489899278279	1.54498418551	0.66461732677	2.01545102406
CRTC2	0.46322302706	1.09010365243	0.188849424541	1.05378967002	0.209982682832	0.560767531931	0.671240027251	1.29527963319	0.52167605976	1.42850304751	0.855859293502	1.92489281969
JTB	0.600705690274	1.40609873709	0.174776229948	1.13184849843	0.260614706516	0.671065601952	0.991765380083	1.8170213167	0.684922124341	1.57472105486	1.09988828134	2.19850264754
MIR6737	0.919292770566	1.07982001347	0.120176906526	0.808905891478	0.346519412931	0.639965647802	1.38820346764	2.15267526808	1.0822098957	1.59530503795	1.75912981235	2.59145093938
HAX1	0.508411386367	0.948703599505	0.111592841774	0.676507105976	0.193672140773	0.422585257702	0.585369233333	1.03604877074	0.542410718085	1.03971429959	0.723410350351	1.23243193876
C1orf43	0.94930723398	1.96742669013	0.0686725180149	2.38078466749	0.22919447197	0.914768000476	1.13400840364	2.44036164067	1.06956334602	2.1601082075	1.57908866728	3.36070727154
UBAP2L	0.796263693007	1.86519520926	0.0617819082141	2.2293584058	0.216386419479	0.832170790121	0.998602258286	2.37237066578	0.990822562525	2.1008122027	1.41198842452	3.26994010302
C1orf189	0.0449308011755	0.016673108317	0.0858406475186	0.0780591620803	0.0441271903515	0.0270112505257	0.0326994698681	0.00357209995575	0.0256886888873	0.0241631730711	0.00234214495495	0.00769250977412
MIR190B	0.0243924090359	0.016673108317	0.0509788335264	0.0130098669827	0.0661908530183	0.0564114582613	0.0174263273999	0.00357209995575	0.0669232683443	0.0246469303574	0.0424288566839	0.0192312744353
AQP10	0.0271578164995	0.0449909272045	0.0675046180487	0.0377020635009	0.0718703804277	0.0783239432052	0.0145221473891	0.0107162998673	0.0423698707595	0.0289966354957	0.052968096843	0.0153850195482
ATP8B2	0.763022374419	0.933391564429	0.156615385473	0.911744399592	0.295962117568	0.332041273884	0.981846015118	0.839414636727	1.00705400663	1.42568208466	1.67013016009	1.63443309781
TDRD10	0.0265495614372	0.0449153122008	0.0482342686057	0.0130098669827	0.224316730656	0.189081905432	1.05143669519	0.651552301498	0.488511881551	0.683779502313	1.02404040344	0.78464109173
UBE2Q1	1.00808377829	1.54080686329	0.20549199906	2.65398942745	0.409183953911	1.0693498101	1.06050539957	1.29083233838	0.871046121949	1.33393663673	1.59983684192	1.75751401983
SHE	0.0243923740331	0.0444616221786	0.0515043885112	0.0130098669827	0.22576760067	0.189081905432	1.05143669519	0.653253301477	0.489899036482	0.684331802326	1.02524150342	0.78464109173
ADAR	0.544602497889	1.26329980775	0.0686725180149	0.897672632247	0.180438978344	0.418680712096	0.548954354586	1.23985144702	0.508435521916	1.36431424468	0.860723571416	1.8617041915
CHRNB2	0.0785963341221	0.0573917876035	0.0843807725608	0.10407854709	0.0845529880524	0.0877874503881	0.213095778275	0.142883612825	0.448358268883	0.420457729298	0.732718571436	0.507708663799
PMVK	0.59895424024	0.894790105566	0.2317697483	0.689516853124	0.261940390408	0.375957731962	1.04825538393	1.14663722966	0.632897121992	1.06419422272	1.3639150512	1.6269765535
ADAM15	0.772591456722	1.00038645494	0.123680606425	0.793594859868	0.342316080101	0.401500481427	1.28407441942	1.04661914063	0.866506119322	1.30169441639	1.60244958455	1.61159119013
FLAD1	0.483300866546	0.844770779371	0.120176906526	0.767575549752	0.305543398336	0.541289987259	1.49539403048	1.74336848921	0.755015527789	1.00281696816	1.079319771	1.42665555777
ZBTB7B	1.06562458031	2.32595520907	0.360530720472	3.41882056119	0.452511136938	1.21203377361	1.76816178786	2.10218043239	1.10321421464	2.27726065744	2.07606449071	3.20536470031
DCST1	0.0132933369223	0.0234784586504	0.00858406475186	0.0520394679308	0.0863296804614	0.0272868755311	0.0243612398673	0.0229148997162	0.0162495291941	0.0219637880409	0.0044140424151	0.0117742496543
SHC1	1.14916109234	1.39921777177	0.158016865432	1.2080479463	0.296437244326	0.701889863253	1.38812457565	2.43044714332	1.27226069333	2.02697765739	2.7088533256	3.94162671035
DCST2	0.012850836942	0.0225710786059	0.00858406475186	0.0520394679308	0.0875304604657	0.0283893755525	0.0243612398673	0.0234980997089	0.0166818891726	0.0223582880506	0.0044140424151	0.0124022096358
LENEP	0.0487837457564	0.0333462166339	0.0727017728984	0.0520391444266	0.0698686204813	0.0540229902565	0.0526159523074	0.0251990996432	0.0612310006693	0.0275465529375	0.0289164819438	0.0115387646612
EFNA4	0.51407125465	0.855886193186	0.165666610211	0.88466297245	0.401153665539	0.546986191019	1.39746999499	1.51813363328	1.29625563771	1.67180253032	2.43194462529	2.54328100791
LOC100505666	0.764534644142	1.00038645494	0.112176791757	0.78474461022	0.342316080101	0.393277486563	1.28608968441	1.04661914063	0.863786031909	1.29962320388	1.60226941955	1.61159119013
PYGO2	0.495966662347	1.04900689623	0.147564160734	1.01476081623	0.266143275362	0.601010237262	0.938693554131	1.4788408593	0.650514340734	1.45938382242	1.19690582918	2.11550657173
CKS1B	1.13087184447	1.3955126366	0.154513165534	1.19371077716	0.29020828661	0.727661221191	1.39073275108	2.43183224341	1.25545339813	2.00557512264	2.63459662313	3.8945293177
MIR4258	0.885958401665	1.21774177069	0.138162566006	1.09113717076	0.286155684277	0.688751395971	1.2455856347	2.2845750439	1.01499814625	1.81490423312	1.80444119816	3.51170641857
MUC1	0.581697477629	0.443481982127	0.0884100274444	0.349670366183	0.336988138791	0.438985259667	1.21126385309	1.3798913727	0.789063138027	1.15263538078	1.76906933896	1.53877363507
DPM3	0.426018004842	0.905905512214	0.103008777022	0.793594951287	0.150770039633	0.492962412	0.802694570683	1.30055248244	0.42634469833	0.933854733611	0.710648828203	1.23080972322
TRIM46	0.941803268159	1.65729176904	0.17226524502	1.88641387215	0.268444402054	0.595038262121	0.773886496233	1.37884651729	0.901616070857	2.0340593174	1.92424847944	3.01239652364
THBS3	0.904137162309	1.29494468478	0.208119773984	1.28796600233	0.297087679628	0.553739426129	1.10547642788	1.44382436806	1.19090759395	2.02328892552	1.87542475929	2.62441935105
SLC50A1	0.672129710341	0.933694021054	0.163097230285	0.97219104664	0.232871350057	0.580751317099	1.06014966207	1.25017896491	0.792971900975	1.37822067664	1.4251403415	2.11406722767
MTX1	0.931220564971	1.30050238755	0.189258189529	1.26194626836	0.321703461833	0.567245418295	1.18099378273	1.4752685127	1.21214665484	2.05496913838	1.88302160182	2.63854845083
KRTCAP2	0.915346302696	1.65978706416	0.127476281315	1.8603943298	0.268444457047	0.587504165038	0.777304818682	1.37420521735	0.87308165597	2.02095155483	1.88314131182	2.98790608348
EFNA1	0.475888679195	0.545600037247	0.171681295037	0.377283090428	0.568384347372	0.637392901339	1.54708241263	1.28823275686	1.37885123809	1.32135138991	2.72191495407	1.76868763225
MIR92B	0.896633384641	0.819099495322	0.109490621835	0.948649930626	0.453061783366	0.572435962871	1.64131117701	1.90826730276	1.40100901118	2.23441596581	2.82902087125	3.12511622316
RUSC1	0.956534691093	1.85173573447	0.206017554045	1.65223811814	0.599154351018	0.860009682477	1.78347488656	2.56395032692	1.45737553165	2.79709805315	2.61015461492	3.9501562052
FAM189B	0.760570620792	0.928136317089	0.266106008381	1.05494035703	0.29286015287	0.361120085843	0.699178755321	0.812368893148	0.698036189025	1.33209215452	1.31713355361	1.67771065547
GBA	0.506807078108	0.71138592194	0.208528538972	0.494370877102	0.243703955807	0.322991475917	0.904925789226	1.00703496467	0.704395519458	0.824967775671	1.3903992921	1.19310543895
HCN3	0.493256430244	0.466847012661	0.111592841774	0.481361051872	0.261089442987	0.236351932146	0.974120470846	0.684527229207	0.731290678892	0.728882348892	1.24500894785	0.770197246138
FDPS	0.444472763037	0.917020918265	0.145929100782	0.871653246537	0.320652957235	0.575376484685	1.0560406577	1.66313033154	0.56883830392	1.2958650417	0.908166469028	1.60099437026
SCAMP3	0.546502158046	0.990140621267	0.111592841774	0.598448368892	0.221840034962	0.441925012678	0.656836117966	0.908110247714	0.548860075783	0.917442841874	0.8783791805	1.12696029182
CLK2	0.533448293095	1.06533973695	0.120176906526	1.56117001815	0.275949427161	0.621268474102	1.31385175811	1.7446813392	0.590617514947	1.15065312338	0.869551397502	1.88326430811
PKLR	0.0135515269022	0.0282800113857	0.0145403545797	0.0130098669827	0.0551592129096	0.0135056252629	0.020330769876	0.0267299996689	0.0238331939038	0.0144981552158	0.0220702120755	0.0153850195482
MIR555	0.00813056983054	0.0359549342617	0.0287303391695	0.0130098669827	0.0468788928315	0.0337181256562	0.0103529299572	0.028576799646	0.00870124456845	0.0173974504285	0.00882808483019	0.00769250977412
RUSC1-AS1	0.951261803588	1.85982653929	0.214601618797	1.65223811814	0.591549491022	0.85086788518	1.77887111147	2.55459482718	1.40126088161	2.75458874586	2.55406423949	3.92242126482
POU5F1P4	0.0199673266765	0.0585638193414	0.0257521942556	0.0780585996807	0.0919826156087	0.0337640631571	0.027996974824	0.028576799646	0.0702019735537	0.0362456105426	0.048554389134	0.0173735594898
ASH1L-AS1	0.788704216544	2.5275447962	0.203856939107	2.11173922913	0.23319692843	1.19655292082	1.08943279366	3.33656412213	0.934978606775	2.93978542414	1.11421092284	3.91415273456
YY1AP1	0.968131212465	2.36017099709	0.13734503603	2.31210708481	0.350972066637	1.25650267671	1.40286433764	3.6468001467	1.05183721664	3.10659823733	1.16468620844	4.07705743233
DAP3	0.942670024971	2.345501687	0.13734503603	2.30272591972	0.34819539427	1.25126562435	1.39280715282	3.61727571689	1.03254382122	3.09336212486	1.16861977839	4.07289719745
GON4L	0.240359473199	0.343329910278	0.120001721531	0.319137654737	0.178037902396	0.183752536334	0.42526459129	0.655489136951	0.560929662388	0.890418760507	0.891981629092	0.952987248996
RIT1	0.645119812775	0.811424567915	0.103008777022	0.637477848932	0.128705665015	0.273745167769	0.490863296837	0.678695260186	0.483954377947	0.846952115228	0.458572336575	0.903875708269
SNORA80E	0.0352329560798	0.0272214013338	0.0343362590075	0.0520394679308	0.058836682912	0.0405171453506	0.0551843648497	0.0116153998561	0.0301741661299	0.0280786031587	0.0044140424151	0.0153850195482
RXFP4	0.110214688025	0.0222308110893	0.0972860671878	0.0130098669827	0.0587115053125	0.0717084963024	0.0348530172519	0.0357209995575	0.0754080698583	0.0405944482991	0.0397263817359	0.0307700390965
ARHGEF2	1.01064625614	2.19895981608	0.208878908962	1.25344894831	0.324855468061	0.584563925214	0.912019489925	1.6486974594	0.973547327943	1.99453857646	1.46936984688	2.2168961664
KIAA0907	0.647406053929	1.30689185401	0.0840887975693	1.04078031197	0.256312095612	0.573217059597	1.02162093004	1.92255558739	0.786612778863	1.41573982108	1.02055680534	1.7482258741
SCARNA4	0.00813093713857	0.027939743869	0.0429203237593	0.0239841765463	0.0534827504531	0.0316969554871	0.0662492924016	0.056521799054	0.0310574385151	0.014497875357	0.0044140424151	0.0171904044952
MIR6738	0.0271025839616	0.0277885130718	0.0686725180149	0.0446937607229	0.0661912554651	0.0270112505257	0.00331925998628	0.0178604997788	0.0105927569829	0.0262445954345	0.00882808483019	0.00384625488706
UBQLN4	0.864498020969	1.88485510479	0.180265359789	1.58718978465	0.313823161989	0.967275416456	1.42244486904	2.44631490527	0.930259002395	2.56776475212	1.55206437556	3.80978038792
MEX3A	1.10620365135	2.28410230239	0.471598008662	3.65432380851	0.439903457087	0.803873128407	1.31582659405	1.30655510251	1.11933725527	2.71688253868	1.63640998091	3.46921468094
LAMTOR2	0.892558770852	1.91740736154	0.197433489293	1.58718978465	0.303091111962	0.958914711423	1.33447937308	2.40408150551	0.948615620337	2.56362198976	1.5248297635	3.79180495721
RAB25	0.0504616693165	0.0333462166339	0.0171681295037	0.0260197339654	0.176936473049	0.216552603044	0.573692472449	0.554766514177	0.467074819788	0.505535994889	1.12748284831	0.900029032242
SSR2	0.3810689016	1.05093508226	0.123797396421	0.780585184231	0.155597890411	0.477803193673	0.547887479194	0.982735087316	0.52785545478	1.01615162942	0.743978443392	1.30004275413
PMF1-BGLAP	0.424874504842	0.80030915989	0.10622050193	0.754565839887	0.196023470726	0.263363398425	0.762604115395	0.778980742881	0.637183896212	1.04534625567	1.18480473303	2.08468397058
PMF1	0.424874504842	0.80030915989	0.10622050193	0.754565839887	0.196023470726	0.263363398425	0.762604115395	0.778980742881	0.637183896212	1.04534625567	1.18480473303	2.08468397058
BGLAP	0.0460743036438	0.0333462166339	0.0858406475186	0.0130098669827	0.0776985180341	0.0349127377942	0.0145221300796	0.0128546998408	0.0439192906898	0.0217475876445	0.0237516821045	0.0178183644768
SEMA4A	0.0763647730164	0.0389039193913	0.0429203237593	0.0260197339654	0.0566850404367	0.0682636804283	0.056132789962	0.0250046996903	0.299235419303	0.125347735664	0.386898494255	0.144299973333
PAQR6	0.0506094313748	0.0473349923193	0.0677965930402	0.0392951084375	0.0547840631343	0.0202585527077	0.113729472183	0.0680399989728	0.213415830623	0.087552972842	0.175028139152	0.0721108649448
SLC25A44	0.440453846736	0.950367130443	0.11311111173	0.754565440655	0.264092109591	0.792480559453	1.35370465481	2.1746669357	0.633671174277	0.997757088875	1.40144900757	2.15318421024
TMEM79	0.704651920058	1.50647764983	0.13734503603	1.13184877592	0.268444515701	0.685903428487	1.02480151955	1.92177840181	0.870036962042	1.57452406891	1.46306464041	2.87332814294
TSACC	0.547460028555	1.22269455515	0.171681295037	1.00175095592	0.238600371864	0.802127357878	1.09095451504	2.4422085064	0.745486143371	1.80146127004	1.33466935403	3.46743485612
RHBG	0.0867270740289	0.0889232418165	0.0	0.0260193955302	0.147091902379	0.114799178623	0.376776816316	0.328631400459	0.344253558239	0.333426869833	1.01079870054	0.75926081048
CCT3	0.497220081106	1.2115791496	0.150659095645	1.01476082291	0.214209931705	0.740799518414	0.860845124817	2.38007347191	0.736298863957	1.78598573531	1.36175339432	3.47478734163
C1orf85	0.422219726449	0.4727449819	0.103008777022	0.546409860849	0.208206242487	0.287756580658	0.612853580324	0.626256390247	0.499104637733	0.615073800935	0.913690815372	0.796179819727
VHLL	0.0189718941953	0.016673108317	0.0429203237593	0.0390292873979	0.0676421925128	0.040517215237	0.0847435126603	0.0533384990469	0.0211856389493	0.00869872521423	0.0264842544906	0.0346162939835
C1orf61	0.0272132615112	0.0500193249509	0.0428035337627	0.0260197339654	0.0385986303277	0.0540228754431	0.00580870497599	0.0104246998709	0.325950348487	0.138800555452	0.441667696178	0.132761209298
MEF2D	0.309645092431	0.111154053561	0.101607297063	0.0650492179543	0.212384112839	0.112548025325	0.215130738003	0.091562398443	0.488818417368	0.175925259005	0.555318951489	0.131871749215
MIR9-1	0.128762230549	0.0334218316376	0.0772565827668	0.0390296009481	0.306618097041	0.438939587481	0.999332884727	0.884734265672	0.891473726409	0.944388621397	1.93205516503	1.34002278811
BCAN	0.199909624342	0.0983751176372	0.060088453263	0.104078498244	0.166680227604	0.168823044531	0.551858729824	0.442938054172	0.604110066747	0.716613438833	1.44507822885	1.10301879062
GPATCH4	0.528489326684	0.878117000498	0.0772565827668	0.70252713117	0.195098149914	0.459198263422	0.778292595847	1.40545537215	0.689750007873	1.28859630521	1.43895275516	2.24450073562
HAPLN2	0.0249085214641	0.0343670191839	0.0257521942556	0.0260197339654	0.0594866354764	0.0405172327086	0.0319482623171	0.0107162998673	0.0556104562655	0.0290458479235	0.0850668416098	0.0405557493847
TTC24	0.0162618742771	0.00555770277232	0.0257521942556	0.0	0.0330955327451	0.0540228205323	0.0319493899979	0.0285767994672	0.0389111511316	0.0259583730018	0.0399365742318	0.0153850195482
APOA1BP	0.450851870766	0.674750457153	0.0638841281533	0.533400194496	0.245780478414	0.369113013528	0.648240607552	0.918024614323	0.622304395936	1.11074734831	1.31977567306	2.03347857596
CRABP2	0.918886865541	0.787870496489	0.209170883954	0.804568955094	0.350671526652	0.337646008715	1.36911573837	1.18950202828	1.5131841429	2.00260680464	3.58579070841	3.63177855955
RRNAD1	0.796632825721	1.37294155783	0.120176906526	1.16114258799	0.368182770472	0.89607072778	1.29741211222	2.17177490088	0.954127948523	1.88087752755	1.53888284961	3.27203298857
HDGF	0.751610535646	1.96307882929	0.219623588651	2.15545897704	0.357676311485	1.00301501676	1.12472149106	2.05117493283	0.866470277952	2.31881314988	2.00856443129	4.18624476838
MRPL24	0.341485395811	0.538983723	0.060088453263	0.44233204025	0.153120890312	0.290375369415	0.550060679967	0.885875630165	0.59443543512	0.857209279987	1.09466347844	1.58851361547
NES	0.53995666879	0.867039397843	0.13734503603	0.546498559892	0.244279062942	0.293223354116	1.04017448682	1.1027756201	1.03985754402	1.50134094516	2.49731333785	2.96843936134
ISG20L2	0.98216154548	1.42617451861	0.115680491656	1.22902322336	0.395325206071	0.945730220422	1.5938512936	2.37985468633	1.09260401984	1.97106432451	1.91815316048	3.46460853667
SH2D2A	0.132799773572	0.0611347304955	0.0220149143636	0.0718640271425	0.0594621629044	0.0405169331953	0.0377573299035	0.02906279964	0.0578260702845	0.0277830055114	0.0750086935572	0.0422826389819
PEAR1	0.711417865921	0.733616736174	0.127476281315	0.156117812708	0.204104266208	0.170475885496	0.740316216042	0.460798393188	0.613080845883	0.557228022109	1.37715723516	0.690263068812
NTRK1	0.227896255556	0.120643736817	0.060088453263	0.0780592018962	0.140313573033	0.130004957743	0.383395657867	0.260130116059	0.347982429679	0.337006748858	0.770132932292	0.528509981664
INSRR	0.394822899975	0.201249329247	0.0944247122705	0.117088277623	0.282503506202	0.19886608389	0.80619249313	0.51578918859	0.818732399866	0.751596781769	1.7328867393	0.853822079757
MIR765	0.0135514219161	0.0222308110893	0.00858406475186	0.0130098669827	0.0746965854801	0.0135056252629	0.00879208746366	0.0107162998673	0.046062533576	0.0194785504229	0.0495751018282	0.00769250977412
ARHGEF11	0.843646298759	1.24942445555	0.13734503603	1.06679898681	0.277350667737	0.654297978558	1.4448511705	2.01180849157	1.16738117698	1.88903463104	2.07363273063	3.26541406327
ETV3	0.807067853175	1.68738653281	0.153462055564	1.44841876787	0.303266417146	0.750079578966	1.10529867999	2.09027277633	1.20638227757	2.00486542217	2.07759646588	3.10386973747
CYCSP52	0.027711096473	0.0389039194062	0.0343362590075	0.0520394679308	0.0478047178462	0.0675288825855	0.0216941223592	0.0250046996903	0.0536289152596	0.0231966005713	0.0220702120755	0.00769250977412
ETV3L	0.0298129312415	0.0321363765746	0.0343362590075	0.0650490960181	0.0404496978521	0.0217285152972	0.025922674818	0.0170099997893	0.0503139853422	0.0168648754153	0.0264842320103	0.00384625488706
FCRL5	0.0406537959389	0.055577027671	0.103884701997	0.0130098669827	0.0294185051844	0.0135056252629	0.002904352488	0.014288399823	0.0238335463572	0.00955676273536	0.0264842544906	0.00769250977412
FCRL3	0.012703416938	0.0111154055446	0.0659863480926	0.0130098669827	0.0404496053644	0.0202584378943	0.0141068549417	0.0107162998673	0.0158889592476	0.0146754003614	0.0176561696604	0.0
FCRL2	0.0149528118353	0.0118337480798	0.0423947687745	0.0418616808355	0.037622930333	0.0270112505257	0.01452176244	0.0178604997788	0.00794461460598	0.0147642878005	0.0176561696604	0.00384625488706
FCRL1	0.0189721866567	0.0199623609781	0.060088453263	0.0260197339654	0.0294176402986	0.0540231475011	0.00493937497959	0.0185408996195	0.00529640973732	0.0144980527675	0.0176561696604	0.00769250977412
KIRREL	0.724581644868	1.62330282436	0.077665347755	1.0948546854	0.238175335452	0.486209820241	0.674342487851	1.12770795277	0.692650434753	1.39509716209	1.1106980657	1.75602279209
CD1D	0.196203961296	0.228584148474	0.0568767283559	0.0803600204438	0.214660112385	0.144291387036	0.644269922594	0.647202529488	0.823487911221	0.988111482102	1.46153319852	1.34771570305
LOC646268	0.040653703697	0.016673108317	0.043796248734	0.0260197339654	0.0458029004075	0.0405168757886	0.017426114928	0.0178604997788	0.0185373115968	0.0217468455192	0.0264842544906	0.0
CD1E	0.0171284367386	0.0491875599101	0.0429203237593	0.0	0.0524071054421	0.0540229603052	0.00871305746399	0.014288399823	0.0132410243433	0.0159479902275	0.00948868981749	0.00384625488706
CD1A	0.0210185365938	0.0222308110893	0.0686725180149	0.0390296009481	0.0551592928991	0.0572846476659	0.0203309923466	0.0071441999115	0.0105928194746	0.0130480878213	0.0220702120755	0.00769250977412
CD1B	0.00813093713857	0.0222308110893	0.0515043885112	0.0130098669827	0.032769715324	0.0270112505257	0.01452176244	0.0071441999115	0.021185383983	0.0318958505206	0.0132420298308	0.0
CD1C	0.0135514069181	0.0360683567673	0.0423363737762	0.0390296009481	0.0621131230146	0.0270113378838	0.002904352488	0.000923399988562	0.0211855939552	0.0198434054609	0.0044140424151	0.0
OR10K2	0.00813093713857	0.0333462166339	0.00858406475186	0.0130098669827	0.0366721678488	0.0405173600018	0.00580870497599	0.0130247998387	0.0929902713578	0.0244992727293	0.134401411695	0.0346162939835
OR10T2	0.00813093713857	0.0344048266858	0.0312413240969	0.0130098669827	0.041876170285	0.0270112505257	0.00580893244594	0.0165968997944	0.0132409143578	0.00704182517342	0.00882808483019	0.0063580948133
OR10K1	0.0170360567681	0.0601139279455	0.0686725180149	0.0260197339654	0.069818195533	0.060776025027	0.002904352488	0.00357209995575	0.0120700494014	0.0159476628928	0.0247126320247	0.00384625488706
OR10R2	0.0172569193095	0.0240455711782	0.0257521942556	0.0390296009481	0.0294178602695	0.0682638451606	0.0174264598824	0.0071441999115	0.0105928194746	0.0181765879476	0.00882808483019	0.00222402493469
OR6P1	0.0347355411723	0.0500193249509	0.0429203237593	0.0130098669827	0.0367729952484	0.0270112505257	0.002904352488	0.0071441999115	0.0158891142271	0.0115983002856	0.0132421272453	0.0153850195482
OR6Y1	0.0189715344775	0.0111154055446	0.0515043885112	0.0260197339654	0.0474041903801	0.0202584378943	0.002904352488	0.014288399823	0.0105928194746	0.0128902878175	0.0289765369426	0.0115387646612
OR10Z1	0.00706156218611	0.0242724161893	0.0515043885112	0.0520393858105	0.0465784978978	0.0816317727342	0.0	0.0135593997538	0.0291292363815	0.00579915014282	0.0470830041952	0.00769250977412
OR10X1	0.0162617267966	0.0277885138616	0.108439511865	0.0260197339654	0.0404495653696	0.0486939007044	0.00580870497599	0.00741149990819	0.0114215094335	0.014497875357	0.00168153996766	0.00384625488706
OR6K3	0.0243924639616	0.0162572257966	0.0343362590075	0.0130098669827	0.0330956277326	0.0135056252629	0.00580870497599	0.014288399823	0.00529640973732	0.00579915014282	0.0132421272453	0.00384625488706
OR6K2	0.0157640617993	0.0445750446543	0.0618403032124	0.0390293919146	0.0661913153268	0.0675283684209	0.0145220923964	0.0250046996903	0.00794461460598	0.00579915014282	0.0264842544906	0.0115387646612
OR6K6	0.0271022965796	0.016673108317	0.0515043885112	0.0130098669827	0.0367724728175	0.0202584378943	0.01452176244	0.014288399823	0.0398835783899	0.0112728377776	0.0264842544906	0.00384625488706
MNDA	0.0298124838006	0.0187903284207	0.060088453263	0.0390296009481	0.0537083450705	0.0675287777558	0.00580870497599	0.00357209995575	0.00529640973732	0.0115983002856	0.0176561696604	0.0115387646612
OR6N2	0.0212763391919	0.0333462166339	0.028263179183	0.0130098669827	0.0487301553711	0.0270112904608	0.0116174624451	0.0071441999115	0.0105928194746	0.00724893767852	0.0220702120755	0.00769250977412
OR6N1	0.0108410470448	0.0486204466149	0.0257521942556	0.0154879368842	0.0335460302196	0.0270112505257	0.0174265348725	0.0178604997788	0.00661125970446	0.0130480878213	0.0132421272453	0.00384625488706
PYHIN1	0.0388279761299	0.0555770277232	0.060088453263	0.0910685064793	0.0229139402062	0.0202584378943	0.0	0.0149444998149	0.0198341141641	0.0101485127499	0.0220702120755	0.00698605479486
AIM2	0.0554397312086	0.0584882053658	0.0343362590075	0.0650492353737	0.0257408027127	0.0666099952906	0.033647794934	0.0321488996018	0.0635544208605	0.0277435530117	0.0441400570292	0.0115387646612
ACKR1	0.00571562474594	0.0344804416895	0.100439397097	0.0415076708496	0.0362970953248	0.0337641230598	0.00814008996636	0.014288399823	0.0450182512719	0.0318959856676	0.0529682068434	0.00384625488706
CADM3	0.0677556962073	0.0611347302571	0.13734503603	0.0910687009394	0.151645134863	0.200749610908	0.354765862934	0.367924300853	0.808590538975	1.20725642161	1.58884720573	1.95660563497
CADM3-AS1	0.00905281209759	0.0344048266858	0.103008777022	0.0390296009481	0.0749967903979	0.0363367454112	0.0998006702047	0.064297799198	0.0758585259356	0.0245678204373	0.044140424151	0.00769250977412
FCER1A	0.00542062225938	0.016673108317	0.0429203237593	0.0130098669827	0.0441273928247	0.047270140186	0.002904352488	0.014288399823	0.00529640973732	0.0150797628714	0.0132421272453	0.00769250977412
OR10J3	0.00929247708991	0.0222308110893	0.0467159986496	0.0780590351671	0.0404498703294	0.0202584378943	0.011617697414	0.0107162998673	0.0063592946846	0.0101485127499	0.0044140424151	0.00769250977412
OR10J1	0.0840166536737	0.0277885138616	0.0429203237593	0.0424811983109	0.0527577928565	0.0270113553554	0.0	0.0107162998673	0.0105928194746	0.0144981752057	0.0300875544213	0.00769250977412
OR10J5	0.0135515618976	0.0277885138616	0.05016130355	0.0260197339654	0.0404494703822	0.0337640631571	0.0116174674444	0.0208493997417	0.0	0.00683471266832	0.0132421272453	0.0153850195482
APCS	0.0271024038903	0.0611347304955	0.0680301730335	0.0390296009481	0.0467790553421	0.0469940634146	0.011617409952	0.028576799646	0.0158888620064	0.0194094654452	0.0264842544906	0.000235484993085
CRP	0.0141413768958	0.010510485515	0.0429203237593	0.0390296009481	0.0264911052398	0.0270115175918	0.002904352488	0.00357209995575	0.0132950693406	0.012831112816	0.0044140424151	0.0115387646612
DUSP23	0.364936833015	0.500193227902	0.111592841774	0.715536567628	0.19272146491	0.303880531967	0.566973701613	0.467942686202	0.413104060339	0.784953678003	0.878379606986	1.20388536022
C1orf204	0.561067038735	0.583558763862	0.240353813052	0.75332665588	0.22784322352	0.317386536226	0.737747899838	0.583998347901	0.605965189278	1.09441428879	1.23939372171	1.38123277847
TAGLN2	1.10854528013	2.00723798775	0.191010039479	1.23849281606	0.34704483581	0.597059093438	1.55166668185	1.83386080348	1.0782647524	1.29855797639	2.39335963466	2.17173528503
SLAMF8	0.0355279691182	0.0277885138616	0.0686725180149	0.0130098669827	0.0731701955684	0.0540228929147	0.00871305746399	0.0107162998673	0.0118178394139	0.0159476628928	0.0176561696604	0.0153850195482
CFAP45	0.151310570236	0.0389039194062	0.071125107944	0.0736338132918	0.110318900123	0.129683282517	0.151034267634	0.0985364985224	0.243625732409	0.12609736295	0.384015701778	0.100002994519
VSIG8	0.0398236409687	0.0277885138616	0.0686725180149	0.0910687752366	0.063039002981	0.0729949035719	0.002904352488	0.014288399823	0.0308773935102	0.0179497504421	0.0276853544675	0.0115387646612
SLAMF9	0.0615421167053	0.0555770266801	0.0515043885112	0.0130098669827	0.0330951128006	0.0337643476948	0.0116174424477	0.0321488996018	0.0185373465922	0.021046797906	0.0132421272453	0.0153850200232
PIGM	0.670267764816	1.14878089084	0.266106009871	0.962721354276	0.227994147159	0.52672747355	0.767445619715	1.0557073358	1.00788250601	1.5445012921	1.87344291374	2.54623734968
LINC01133	0.0321359137464	0.105596350163	0.0179856594801	0.0520394679308	0.100387762975	0.0405172227249	0.0697075096816	0.0357209993247	0.0333813434038	0.0115983002856	0.0132421272453	0.0153850195482
ATP1A4	0.0798315938991	0.0222308110893	0.0429203237593	0.0520394679308	0.0514818801694	0.04088499479	0.00725100247003	0.0178604997788	0.0158890867308	0.0143795253541	0.0132421272453	0.0068552297987
ATP1A2	0.0350490910951	0.0444616218135	0.0171681295037	0.0390295362473	0.067091690205	0.0540230875984	0.01452176244	0.0	0.371905294094	0.231848198178	0.562796459129	0.24807133526
KCNJ9	0.0192667492013	0.0222308110893	0.0312413240969	0.052039368391	0.0601623430662	0.0472697083876	0.00598687992804	0.028576799646	0.0366236734502	0.0308606578475	0.0436598293483	0.0243857792839
IGSF8	0.453838236133	0.472404716723	0.0944247122705	0.494370839089	0.207706187844	0.289548244476	0.686987914901	0.607302575523	0.856436672783	0.940512702071	1.75312506536	1.66784628135
PEX19	0.568312649325	0.911463213429	0.0671542480588	0.884663573638	0.20010125681	0.371410309665	0.804552142257	1.26094400488	0.671897360148	1.01666449066	1.01079831557	1.55005075697
PEA15	0.643202747522	1.14488672237	0.147272185743	0.806605100632	0.200801684666	0.330892635517	0.58961741378	0.81086249635	0.883998085963	1.22841284874	1.46624755653	1.76379412794
DCAF8	0.610956733605	1.00129383141	0.142075030893	1.36283814466	0.245505242735	0.633074194856	0.67234698434	1.50022506646	0.901526112854	1.65890153497	1.50095864762	2.85969648657
SUMO1P3	0.0342742786575	0.0222308110893	0.060088453263	0.0260197339654	0.0338958852701	0.0397361928597	0.011617409952	0.0178604997788	0.0280668012537	0.0200999404117	0.0176561696604	0.00384625488706
LOC729867	0.472514753601	0.178980710641	0.0429203237593	0.0891220139563	0.0753217830509	0.0740521225259	0.0397929922882	0.0235223997086	0.31624121408	0.0911238958724	0.265138740262	0.0785734935533
NHLH1	0.0189719166923	0.0222308110893	0.0257521942556	0.0130098669827	0.077448007822	0.0405172426924	0.0232355023995	0.0250046996903	0.0953316252436	0.0375475255065	0.101522196298	0.0461550586447
NCSTN	0.824767492134	2.10300438315	0.128819366276	1.90004320432	0.21483560935	0.634774812043	0.737688961187	1.86761408952	0.869820843291	1.9988289006	1.47168192665	3.62913575801
VANGL2	0.593091099458	0.864770947181	0.0772565827668	0.83262374045	0.248456742615	0.384915729739	0.60413953138	0.871587413637	1.07451793732	1.73668110307	1.71985490421	2.90425600602
CD84	0.0147684368435	0.0277885138616	0.0343362590075	0.0390296009481	0.0441271053627	0.0337646896392	0.00580870497599	0.0259766996782	0.0206811189875	0.014497875357	0.0176561696604	0.00769250977412
SLAMF6	0.00542062475905	0.0293386214375	0.0227156543434	0.0260193980187	0.0330955502428	0.0337640631571	0.020330467416	0.0164996997956	0.0299041911606	0.0275659955237	0.0490048790574	0.00769250977412
CD48	0.0157266543712	0.0111154055446	0.0599132682681	0.0	0.0514820503667	0.0302728130892	0.0145220524017	0.014288399823	0.0264811088294	0.0231969204098	0.0189473521356	0.00384625488706
SLAMF1	0.00591843723692	0.016673108317	0.0515043885112	0.0390296009481	0.0551591129228	0.0202584378943	0.00871305746399	0.0214325997345	0.0441895332299	0.0213424505256	0.0308982969057	0.00306130491011
SLAMF7	0.0162616193108	0.0305484614968	0.0171681295037	0.0260197339654	0.0183862326592	0.0135056252629	0.00580870497599	0.0107162998673	0.0158888917565	0.0113320127791	0.0108098997921	0.00769250977412
LY9	0.0162618742771	0.0277885138616	0.0679717780352	0.0130098669827	0.0519321878888	0.0409766850919	0.00241041499004	0.014288399823	0.00264820486866	0.0154742878685	0.0132421272453	0.00769250977412
ITLN2	0.0162615543194	0.0277885138616	0.060088453263	0.0260197339654	0.0833272180147	0.0876498224661	0.0954918473139	0.0407267990541	0.0873877054472	0.0269546155278	0.0706240093354	0.0230775295626
ITLN1	0.0154137493148	0.0122874381021	0.0515043885112	0.0260197339654	0.0479043304063	0.0405172426924	0.0261395525672	0.0148472998161	0.0582583054919	0.018778310407	0.00258236495033	0.0153850195482
LOC101928372	0.0189717017207	0.0444616221786	0.0257521942556	0.0650491283685	0.0735461829416	0.135057965226	0.132283204651	0.0642734987494	0.0370734291244	0.0226344630448	0.0447710016388	0.00769250977412
F11R	0.246628606969	0.344577559277	0.0858406475186	0.338253952146	0.229195057105	0.740524621658	1.16502949774	3.01313226086	0.950831103684	1.8200231534	1.61485082739	3.16046509356
TSTD1	0.0162618742771	0.016673108317	0.0686725180149	0.0260197339654	0.132382962726	0.249582019277	0.587147064684	0.70370003365	0.242220982555	0.2976537624	0.843067627767	1.55389728306
ARHGAP30	0.0526006681211	0.00555770277232	0.0343362590075	0.0260197339654	0.10196420313	0.032707842581	0.0290636423323	0.0182006997745	0.0291296486352	0.026096812821	0.0414980042018	0.0131348296143
USF1	0.67754939976	1.23842246772	0.154513165534	1.20990692508	0.176461191032	0.567244697295	0.718839501673	1.37678111254	0.78340607954	1.61968645219	1.53164599637	3.00512243144
KLHDC9	0.533761946462	0.59467416773	0.120176906526	0.611458183497	0.306268799733	0.290375299215	0.721920874765	0.87873140955	0.764725249868	1.18942433679	1.57377389004	2.13083930334
PVRL4	0.0445806433186	0.0277885138616	0.0343362590075	0.0130098669827	0.116723335486	0.134598412625	0.0406620371863	0.145751350345	0.0291295812726	0.0231968104653	0.0662102765422	0.0346162947603
NR1I3	0.0216824990362	0.016673108317	0.0257521942556	0.0260197339654	0.0551587479711	0.0742810512632	0.0319483349286	0.0254177995045	0.0172938442156	0.0237095330423	0.0397263817359	0.0153850195482
B4GALT3	0.426662719147	0.779250386737	0.128760971278	0.754565875396	0.249357286859	0.3916690531	0.79672747124	0.873968937758	0.715528498581	1.09946402756	1.52585098821	1.86269888102
USP21	0.320153865473	0.922578617468	0.163097230285	0.718811207429	0.235073539961	0.378163532823	0.496672658416	0.857299023021	0.503031332811	1.15553500232	0.978369053796	1.90563540241
ADAMTS4	0.109366827896	0.0778078381196	0.13734503603	0.191783495784	0.170557257298	0.158302436076	0.212740282608	0.164316597326	0.771445320915	0.494923388705	0.924020346053	0.269709857339
NDUFS2	0.0983971629031	0.0833655408919	0.13734503603	0.143107665449	0.177336444851	0.162069311149	0.225365977613	0.176733896988	0.760294435263	0.487713638834	0.902761101361	0.256862842085
NIT1	0.790382334318	1.36167492888	0.180265359789	1.27495548494	0.326882069413	0.690864518426	1.10191997878	1.98209054632	0.882232816551	1.81769541478	1.57254271378	3.44242106145
MIR5187	0.39297905805	0.600231871478	0.0944247122705	0.494371205702	0.218963535946	0.334200128809	0.92016025025	0.829378481669	0.667808679167	0.753510306041	1.12997519234	1.16542276871
DEDD	0.864387826089	1.85120643262	0.145929100782	2.35476485378	0.315299467068	0.863546139777	1.11385414901	1.98916181099	1.09082040649	2.26173637078	2.00421042643	4.13838861901
[truncated: 23,702 more rows]
