# Supplementary material for: Unique molecular events during reprogramming of human somatic cells to induced pluripotent stem cells (iPSCs) at naïve state
Source: eLife. 2018 Jan 30;7:e29518. doi: 10.7554/eLife.29518 (PMC5807049; doi:10.7554/eLife.29518)
Supplement: Source data 1. — The Source Data files include the source R code for Figures 2–6. The R scripts use the data in the ‘Expression Data’ folder with the relative path. The ‘Expression Data’ folder contains the non-redundant related gene expression, methylation and histone modification tables for the main figures and figure supplements. [file elife-29518-data1.zip › Source Data/Expression data/HM_gene_promoter_uniq_all.txt]

GeneName	hiF_K4me2	hiF_K4me3	he6_K4me2	he6_K4me3	n24_K4me2	n24_K4me3	niPS_K4me2	niPS_K4me3	p24_K4me2	p24_K4me3	piPS_K4me2	piPS_K4m3
A1BG	0	0	0	0	0	0	0	0	0	0	0	0
A1BG-AS1	0	0	0	0	0	0	0	0	0	0	0	0
A2M	0	0	0	0	0	0	0	0	0	0	0	0
A2M-AS1	0	0	0	0	0	0	0	0	0	0	0	0
A2MP1	0	0	0	0	0	0	0	0	0	0	0	0
A3GALT2	0	0	0	0	0	0	0	0	0	0	0	0
A4GALT	0	0	0	0	1	1	1	1	1	1	1	1
A4GNT	0	0	0	0	0	0	0	0	0	0	0	0
AA06	0	0	0	0	0	0	0	0	0	0	0	0
AACSP1	0	0	0	0	0	0	0	0	0	0	0	0
AADAC	0	0	0	0	0	0	0	0	0	0	0	0
AADACL2	0	0	0	0	0	0	0	0	0	0	0	0
AADACL4	0	0	0	0	0	0	0	0	0	0	0	0
AADACP1	0	0	0	0	0	0	0	0	0	0	0	0
AAK1	1	1	0	1	0	1	1	1	1	1	1	1
AAMDC	1	1	0	1	1	1	1	1	1	1	1	1
AAMP	1	1	0	1	1	1	1	1	1	1	1	1
AARD	0	0	0	0	0	0	0	0	0	0	0	0
AARS	1	1	0	0	0	1	1	1	1	1	1	1
AARS2	0	0	0	0	0	0	1	1	0	0	0	0
AASDHPPT	1	1	0	1	0	1	1	1	1	1	1	1
AASS	1	1	0	0	0	1	1	1	1	1	1	1
AATF	1	1	0	0	0	1	1	1	1	1	1	1
AATK-AS1	0	0	0	0	0	0	0	0	0	0	0	0
ABCA1	1	1	0	1	0	1	1	1	1	1	1	1
ABCA10	0	0	0	0	0	0	0	0	0	0	0	0
ABCA11P	1	1	0	0	0	1	1	1	1	1	1	1
ABCA13	0	0	0	0	0	0	0	0	0	0	0	0
ABCA17P	0	0	0	0	0	0	1	1	1	1	1	1
ABCA3	0	0	0	0	0	0	1	1	1	1	1	1
ABCA4	0	0	0	0	0	0	0	0	0	0	0	0
ABCA6	0	0	0	0	0	0	0	0	0	0	0	0
ABCA7	0	0	0	0	0	0	1	1	1	1	1	1
ABCA9	0	0	0	0	0	0	0	0	0	0	0	0
ABCB1	0	0	0	0	0	0	0	0	0	0	0	0
ABCB11	0	0	0	0	0	0	0	0	0	0	0	0
ABCC1	1	1	0	1	0	1	1	1	1	1	1	1
ABCC12	0	0	0	0	0	0	0	0	0	0	0	0
ABCC2	0	0	0	0	0	0	1	0	0	0	0	0
ABCC5-AS1	0	0	0	0	0	0	0	0	0	0	0	0
ABCC6P1	0	0	0	0	0	0	0	0	0	0	0	0
ABCC6P2	0	0	0	0	0	0	0	0	0	0	0	0
ABCD1	1	1	0	1	0	1	1	1	1	1	1	1
ABCD2	0	0	0	0	0	0	0	0	0	0	0	0
ABCG5	0	0	0	0	0	0	0	0	0	0	0	0
ABCG8	0	0	0	0	0	0	0	0	0	0	0	0
ABHD1	0	0	0	0	0	0	0	0	0	0	0	0
ABHD11-AS1	0	0	0	0	0	0	0	0	0	0	0	0
ABHD13	1	1	0	0	1	1	1	1	1	1	1	1
ABHD15	1	1	0	1	1	1	1	1	1	1	1	1
ABHD16B	0	0	0	0	0	0	0	0	0	0	0	0
ABHD17C	1	1	0	1	0	0	1	1	1	1	1	1
ABI3BP	0	0	0	0	0	0	0	0	0	0	0	0
ABO	0	0	0	0	0	0	0	0	1	1	1	1
ABRA	0	0	0	0	0	0	0	0	0	0	0	0
ABRACL	1	1	0	1	1	1	1	1	1	1	1	1
ABT1	1	1	0	1	0	1	1	1	1	1	1	1
ABTB2	1	1	0	1	1	1	1	1	1	1	1	1
ACAA2	1	1	0	1	1	1	1	1	1	1	1	1
ACACB	0	0	0	0	0	0	0	0	0	0	0	0
ACAD11	1	1	0	1	1	1	1	1	1	1	1	1
ACAD8	1	1	0	1	1	0	1	1	1	1	1	1
ACADL	0	0	0	0	0	0	0	0	0	0	0	0
ACADS	0	0	0	0	0	0	0	0	0	0	0	0
ACADSB	1	1	0	1	0	0	1	1	1	1	1	1
ACAP1	0	0	0	0	0	0	0	0	0	0	0	0
ACAP2	1	1	0	1	0	0	1	1	1	1	1	1
ACAP3	1	1	0	1	1	1	1	1	1	1	1	1
ACAT1	0	0	0	0	0	0	0	0	0	0	0	0
ACAT2	1	0	0	0	1	1	1	1	1	1	1	1
ACBD3	1	1	0	1	0	0	1	1	1	1	1	1
ACBD6	1	1	0	1	0	0	1	1	1	1	1	1
ACBD7	0	0	0	0	0	0	0	0	0	0	0	0
ACCSL	0	0	0	0	0	0	0	0	0	0	0	0
ACE2	0	0	0	0	0	0	0	0	0	0	0	0
ACER1	0	0	0	0	0	0	0	0	0	0	0	0
ACER2	0	0	0	1	0	0	1	1	1	1	1	1
ACKR2	0	0	0	0	0	0	0	0	0	0	0	0
ACMSD	0	0	0	0	0	0	0	0	0	0	0	0
ACN9	0	0	0	0	0	0	0	0	0	0	0	0
ACO2	1	1	0	0	0	1	1	1	1	1	1	1
ACOT1	0	0	0	0	0	0	0	0	0	0	0	0
ACOT12	0	0	0	0	0	0	0	0	0	0	0	0
ACOT4	0	0	0	0	0	0	1	1	0	0	1	1
ACOT6	0	0	0	0	0	0	0	0	0	0	0	0
ACOX2	0	0	0	0	0	0	0	0	0	0	0	0
ACPT	0	0	0	0	0	0	0	0	0	0	0	0
ACR	0	0	0	0	0	0	0	0	0	0	0	0
ACRBP	0	0	0	0	0	0	0	0	0	0	0	0
ACRC	0	0	0	0	0	0	0	0	0	0	0	0
ACSM1	0	0	0	0	0	0	0	0	0	0	0	0
ACSM2A	0	0	0	0	0	0	0	0	0	0	0	0
ACSM4	0	0	0	0	0	0	0	0	0	0	0	0
ACSM5	0	0	0	0	0	0	0	0	0	0	0	0
ACSM6	0	0	0	0	0	0	0	0	0	0	0	0
ACSS3	1	0	0	0	0	0	0	0	1	1	1	1
ACTA1	0	0	0	0	0	0	1	1	1	1	1	1
ACTA2-AS1	0	0	0	0	0	0	0	0	0	0	0	0
ACTB	1	1	0	1	1	1	1	1	1	1	1	1
ACTBL2	0	0	0	0	0	0	0	0	0	0	0	0
ACTC1	0	0	0	0	0	0	0	0	0	0	1	1
ACTG1P4	0	0	0	0	0	0	0	0	0	0	0	0
ACTL10	1	1	0	0	0	0	1	1	1	1	1	1
ACTL6B	0	0	0	0	0	0	0	0	0	0	0	0
ACTL7A	0	0	0	0	0	0	0	0	0	0	0	0
ACTL7B	0	0	0	0	0	0	0	0	0	0	0	0
ACTL8	0	0	0	0	0	0	0	0	0	0	0	0
ACTL9	0	0	0	0	0	0	0	0	0	0	0	0
ACTN1-AS1	1	1	0	1	1	1	1	1	1	1	1	1
ACTR10	1	1	0	1	0	0	1	1	1	1	1	1
ACTR1A	1	1	0	1	1	1	1	1	1	1	1	1
ACTR1B	1	1	0	1	0	0	1	1	1	1	1	1
ACTR3BP2	0	0	0	0	0	0	0	0	0	0	0	0
ACTR3BP5	0	0	0	0	0	0	0	0	0	0	0	0
ACTRT1	0	0	0	0	0	0	0	0	0	0	0	0
ACTRT2	0	0	0	0	0	0	0	0	0	0	0	0
ACTRT3	0	0	0	0	0	0	0	0	0	0	0	0
ACY3	0	0	0	0	0	0	0	0	0	0	0	0
ACYP2	0	0	0	0	0	0	0	0	0	0	0	0
ADA	1	1	0	1	1	1	1	1	1	1	1	1
ADAM11	0	0	0	0	0	0	0	0	0	0	0	0
ADAM17	1	1	0	1	1	1	1	1	1	1	1	1
ADAM19	1	1	0	1	0	0	1	1	1	1	1	1
ADAM1A	0	0	0	0	0	0	0	0	0	0	0	0
ADAM20	0	0	0	0	0	0	0	0	0	0	0	0
ADAM20P1	0	0	0	0	0	0	0	0	0	0	0	0
ADAM21	0	0	0	0	0	0	0	0	0	0	0	0
ADAM21P1	0	0	0	0	0	0	0	0	0	0	0	0
ADAM30	0	0	0	0	0	0	0	0	0	0	0	0
ADAM32	0	0	0	0	0	0	0	0	0	0	0	0
ADAM5	0	0	0	0	0	0	0	0	0	0	0	0
ADAM6	0	0	0	0	0	0	0	0	0	0	0	0
ADAM7	0	0	0	0	0	0	0	0	0	0	0	0
ADAMTS1	1	1	0	1	1	1	1	1	1	1	1	1
ADAMTS12	1	1	0	1	0	0	1	1	1	1	1	1
ADAMTS15	1	1	0	0	0	0	1	1	1	1	1	1
ADAMTS18	0	0	0	0	0	0	0	0	0	0	0	0
ADAMTS20	0	0	0	0	0	0	0	0	1	1	1	1
ADAMTS4	0	0	0	0	0	0	0	0	1	1	1	0
ADAMTS5	1	1	0	1	1	1	1	1	1	1	1	1
ADAMTS6	1	1	0	1	0	0	1	1	1	1	1	1
ADAMTS8	0	0	0	0	0	0	0	0	1	1	0	0
ADAMTS9	1	1	0	1	1	1	1	1	1	1	1	1
ADAMTSL5	0	0	0	0	1	1	1	1	0	0	0	0
ADAP2	0	0	0	0	0	0	0	0	0	0	0	0
ADARB2	0	0	0	0	0	0	0	0	0	0	0	0
ADARB2-AS1	0	0	0	0	0	0	0	0	0	0	0	0
ADAT3	0	0	0	0	0	0	1	1	0	0	0	0
ADCK3	1	1	0	0	0	0	1	1	1	1	1	1
ADCK5	0	0	0	0	0	0	1	1	1	1	0	0
ADCY10P1	0	0	0	0	0	0	0	0	0	0	0	0
ADD3-AS1	1	1	0	1	0	1	1	1	1	1	1	1
ADGB	0	0	0	0	0	0	0	0	0	0	0	0
ADH1A	0	0	0	0	0	0	0	0	0	0	0	0
ADH1C	0	0	0	0	0	0	0	0	0	0	0	0
ADH4	0	0	0	0	0	0	0	0	0	0	0	0
ADH5	1	1	0	1	0	1	1	1	1	1	1	1
ADHFE1	1	1	0	1	1	1	1	1	1	1	1	1
ADIG	0	0	0	0	0	0	0	0	0	0	0	0
ADIPOQ-AS1	0	0	0	0	0	0	0	0	0	0	0	0
ADIPOR2	1	1	0	1	0	1	1	1	1	1	1	1
ADIRF	0	0	0	0	0	0	0	0	1	0	1	0
ADM	1	1	0	1	1	1	1	1	1	1	1	1
ADM5	0	0	0	0	0	0	0	0	1	1	0	0
ADORA2B	1	1	0	0	0	0	1	1	1	1	1	1
ADPGK-AS1	1	1	0	1	1	1	1	1	1	1	1	1
ADPRHL2	0	0	0	0	0	0	0	0	1	1	0	0
ADPRM	1	1	0	1	0	1	1	1	1	1	1	1
ADRA1B	0	0	0	0	0	0	0	0	0	0	0	0
ADRA2A	0	0	0	0	1	0	1	1	1	1	1	1
ADRA2C	0	0	0	0	1	1	1	1	1	1	1	1
ADRB1	1	1	0	1	1	1	1	1	1	1	1	1
ADRB2	1	1	0	0	0	0	0	0	1	1	0	0
ADRB3	0	0	0	0	0	0	0	0	1	1	1	1
AEN	1	1	0	1	0	1	1	1	1	1	1	1
AFAP1-AS1	0	0	0	0	0	0	0	0	0	0	0	0
AFF4	1	1	0	1	0	1	1	1	1	1	1	1
AFG3L2	1	1	0	0	1	1	1	1	1	1	1	1
AFM	0	0	0	0	0	0	0	0	0	0	0	0
AFP	0	0	0	0	0	0	0	0	0	0	0	0
AGAP11	1	1	0	1	0	0	0	0	1	1	1	1
AGAP2-AS1	0	0	0	0	0	0	0	0	1	1	1	1
AGAP5	0	0	0	0	0	0	0	0	0	0	0	0
AGAP6	0	0	0	0	0	0	0	0	0	0	0	0
AGAP7P	0	0	0	0	0	0	0	0	0	0	0	0
AGBL1	0	0	0	0	0	0	0	0	0	0	0	0
AGBL1-AS1	0	0	0	0	0	0	0	0	0	0	0	0
AGBL2	0	0	0	0	0	0	0	0	0	0	0	0
AGBL4	0	0	0	0	0	0	0	0	0	0	0	0
AGBL4-IT1	0	0	0	0	0	0	0	0	0	0	0	0
AGBL5-AS1	1	1	0	1	0	1	1	1	1	1	1	1
AGK	0	0	0	0	0	0	0	0	1	1	0	0
AGMAT	0	0	0	0	0	0	0	0	0	0	0	0
AGMO	0	0	0	0	0	0	0	0	0	0	0	0
AGPAT4	1	1	0	1	0	0	1	1	1	1	1	1
AGPAT4-IT1	0	0	0	0	0	0	0	0	0	0	0	0
AGPAT6	1	1	0	1	0	0	1	1	1	1	1	1
AGPS	1	1	0	0	0	0	1	1	1	1	1	1
AGR2	0	0	0	0	0	0	0	0	0	0	0	0
AGR3	0	0	0	0	0	0	0	0	0	0	0	0
AGRP	0	0	0	0	0	0	0	0	0	0	0	0
AGT	0	0	0	0	0	0	0	0	0	0	0	0
AGTR2	0	0	0	0	0	0	0	0	0	0	0	0
AGXT	0	0	0	0	0	0	0	0	0	0	0	0
AGXT2	0	0	0	0	0	0	0	0	0	0	0	0
AHCTF1	1	1	0	1	1	0	1	1	1	1	1	1
AHCTF1P1	0	0	0	0	0	0	0	0	0	0	0	0
AHDC1	1	1	1	1	1	1	1	1	1	1	1	1
AHR	1	1	0	1	0	0	0	0	1	1	1	1
AHSA1	1	1	0	1	0	1	1	1	1	1	1	1
AHSA2	1	1	0	0	0	0	1	1	1	1	1	1
AHSG	0	0	0	0	0	0	0	0	0	0	0	0
AICDA	0	0	0	0	0	0	0	0	0	0	0	0
AIDA	1	1	0	1	0	1	1	1	1	1	1	1
AIM1	1	1	0	1	1	1	1	1	1	1	1	1
AIM2	0	0	0	0	0	0	0	0	0	0	0	0
AIMP2	1	1	0	0	1	1	1	1	1	1	1	1
AIP	0	0	0	0	0	0	0	0	0	0	0	0
AIRE	0	0	0	0	1	0	1	1	1	0	0	0
AK7	0	0	0	0	0	0	1	1	1	1	1	1
AK8	0	0	0	0	0	0	1	1	1	1	0	0
AKAP10	1	1	0	1	1	1	1	1	1	1	1	1
AKAP11	1	1	0	1	0	1	1	1	1	1	1	1
AKAP6	0	0	0	0	0	0	0	0	0	0	0	0
AKAP8	1	1	0	1	0	1	1	1	1	1	1	1
AKIRIN2	1	1	0	1	0	1	1	1	1	1	1	1
AKR1B1	1	1	0	0	0	0	0	0	1	1	0	0
AKR1B10	0	0	0	0	0	0	0	0	0	0	0	0
AKR1B15	0	0	0	0	0	0	0	0	0	0	0	0
AKR1C1	0	0	0	0	0	0	0	0	0	0	0	0
AKR1C4	0	0	0	0	0	0	0	0	0	0	0	0
AKR1C6P	0	0	0	0	0	0	0	0	0	0	0	0
AKR1CL1	0	0	0	0	0	0	0	0	0	0	0	0
AKR7A2P1	0	0	0	0	0	0	0	0	0	0	0	0
AKR7A3	0	0	0	0	0	0	0	0	0	0	0	0
ALB	0	0	0	0	0	0	0	0	0	0	0	0
ALDH1A1	0	0	0	0	0	0	0	0	1	0	0	0
ALDH1L1-AS1	0	0	0	0	0	0	0	0	0	0	0	0
ALDH1L1-AS2	0	0	0	0	0	0	0	0	1	1	1	1
ALDH9A1	1	1	0	1	0	0	0	0	1	1	1	1
ALDOB	0	0	0	0	0	0	0	0	0	0	0	0
ALDOC	0	0	0	0	0	0	0	0	0	0	0	0
ALG1	0	0	0	0	0	0	0	0	0	0	0	0
ALG12	1	1	0	0	0	1	1	1	1	1	1	1
ALG14	0	0	0	0	0	0	0	0	0	0	0	0
ALG1L2	0	0	0	0	0	0	0	0	0	0	0	0
ALG6	0	0	0	0	0	0	0	0	0	0	0	0
ALK	0	0	0	0	0	0	1	1	1	1	1	1
ALKBH1	1	1	0	1	0	1	1	1	1	1	1	1
ALKBH3-AS1	0	0	0	0	0	0	0	0	0	0	0	0
ALKBH4	1	1	0	1	0	1	1	1	1	1	1	1
ALKBH5	1	1	0	1	1	1	1	1	1	1	1	1
ALKBH7	0	0	0	0	0	1	1	1	1	1	1	1
ALLC	0	0	0	0	0	0	0	0	0	0	0	0
ALMS1	1	1	0	0	0	0	1	1	1	1	1	1
ALMS1-IT1	0	0	0	0	0	0	0	0	0	0	0	0
ALMS1P	0	0	0	0	0	0	0	0	0	0	0	0
ALOX12	0	0	0	0	0	0	1	1	1	1	1	1
ALOX12B	0	0	0	0	0	0	0	0	0	0	0	0
ALOX15	0	0	0	0	0	0	0	0	1	1	1	1
ALOX15P1	0	0	0	0	0	0	1	1	1	1	1	1
ALPI	0	0	0	0	0	0	0	0	0	0	0	0
ALPK2	0	0	0	0	0	0	0	0	0	0	1	0
ALPK3	0	0	0	0	0	0	0	0	0	0	0	0
ALPP	0	0	0	0	0	0	0	0	0	0	0	0
ALPPL2	0	0	0	0	0	0	1	1	0	0	0	0
ALX1	1	1	0	1	0	1	1	1	1	1	1	1
ALX4	0	0	0	0	0	0	0	0	1	1	1	1
ALYREF	1	1	0	1	1	1	1	1	1	1	1	1
AMBN	0	0	0	0	0	0	0	0	0	0	0	0
AMBP	0	0	0	0	0	0	0	0	0	0	0	0
AMELY	0	0	0	0	0	0	0	0	0	0	0	0
AMFR	1	1	0	1	0	0	1	1	1	1	1	1
AMH	0	0	0	0	0	0	0	0	0	0	0	0
AMIGO1	0	0	0	0	0	0	0	0	0	0	0	0
AMIGO3	0	0	0	0	1	1	1	1	1	1	1	1
AMN	0	0	0	0	0	0	0	0	1	1	0	0
AMY2A	0	0	0	0	0	0	0	0	0	0	0	0
AMY2B	0	0	0	0	0	0	0	0	0	0	0	0
ANGEL1	1	1	0	1	0	0	1	1	1	1	1	1
ANGPT4	0	0	0	0	0	0	0	0	0	0	0	0
ANGPTL1	0	0	0	0	0	0	0	0	1	0	0	0
ANGPTL2	1	1	0	0	0	0	0	0	1	1	0	0
ANGPTL3	0	0	0	0	0	0	0	0	0	0	0	0
ANGPTL6	0	0	0	0	0	0	0	0	0	0	0	0
ANGPTL7	0	0	0	0	0	0	0	0	0	0	0	0
ANHX	0	0	0	0	0	0	0	0	0	0	0	0
ANKAR	0	0	0	0	0	0	0	0	0	0	0	0
ANKDD1A	0	0	0	0	0	0	0	0	0	0	0	0
ANKDD1B	0	0	0	0	1	0	1	1	1	1	1	1
ANKFN1	0	0	0	0	0	0	0	0	0	0	0	0
ANKH	1	1	0	1	1	1	1	1	1	1	1	1
ANKHD1-EIF4EBP3	1	1	0	1	0	1	1	1	1	1	1	1
ANKK1	0	0	0	0	0	0	0	0	0	0	0	0
ANKLE2	1	1	0	1	0	1	1	1	1	1	1	1
ANKMY2	1	1	0	1	0	1	1	1	1	1	1	1
ANKRD1	1	1	0	0	0	0	0	0	0	0	0	0
ANKRD13A	1	1	0	1	1	1	1	1	1	1	1	1
ANKRD13C	1	1	0	1	0	1	1	1	1	1	1	1
ANKRD18B	1	1	0	0	0	0	0	0	1	1	1	1
ANKRD18DP	0	0	0	0	0	0	0	0	1	1	1	1
ANKRD20A1	0	0	0	0	0	0	0	0	0	0	0	0
ANKRD20A11P	0	0	0	0	0	0	0	0	1	1	0	0
ANKRD20A12P	0	0	0	0	0	0	0	0	0	0	0	0
ANKRD20A19P	0	0	0	0	0	0	0	0	0	0	0	0
ANKRD20A4	0	0	0	0	0	0	0	0	1	1	1	1
ANKRD20A5P	0	0	0	0	0	0	0	0	0	0	0	0
ANKRD20A8P	0	0	0	0	0	0	0	0	0	0	0	0
ANKRD20A9P	0	0	0	0	0	0	0	0	0	0	0	0
ANKRD22	0	0	0	0	0	0	0	0	0	0	0	0
ANKRD23	0	0	0	0	0	0	1	0	0	0	0	0
ANKRD26P1	0	0	0	0	0	0	0	0	0	0	0	0
ANKRD26P3	0	0	0	0	0	0	0	0	0	0	0	0
ANKRD29	0	0	0	0	0	0	0	0	1	1	0	0
ANKRD30A	0	0	0	0	0	0	0	0	0	0	0	0
ANKRD30B	0	0	0	0	0	0	0	0	0	0	0	0
ANKRD30BP2	0	0	0	0	0	0	0	0	0	0	0	0
ANKRD30BP3	0	0	0	0	0	0	0	0	0	0	0	0
ANKRD31	0	0	0	0	0	0	0	0	0	0	0	0
ANKRD32	1	1	0	1	0	1	1	1	1	1	1	1
ANKRD33B	1	1	0	0	1	1	1	1	1	1	1	1
ANKRD34A	1	1	0	0	0	0	1	1	1	1	1	1
ANKRD34B	0	0	0	0	0	0	0	0	1	1	1	1
ANKRD34C	0	0	0	0	0	0	0	0	1	1	0	0
ANKRD36	1	1	0	1	0	0	1	1	1	1	1	1
ANKRD36B	1	1	0	1	0	0	1	1	1	1	1	1
ANKRD36BP1	0	0	0	0	0	0	0	0	0	0	0	0
ANKRD36BP2	0	0	0	0	0	0	0	0	0	0	0	0
ANKRD39	1	1	0	0	0	0	1	1	1	1	1	1
ANKRD40	1	1	0	1	0	0	1	1	1	1	1	1
ANKRD44-IT1	0	0	0	0	0	0	0	0	0	0	0	0
ANKRD45	0	0	0	0	0	0	0	0	0	0	0	0
ANKRD49	1	1	0	0	0	0	1	1	1	1	1	1
ANKRD52	1	1	0	0	0	0	1	1	1	1	1	1
ANKRD55	0	0	0	0	0	0	0	0	0	0	0	0
ANKRD61	0	0	0	0	0	0	0	0	0	0	0	0
ANKRD62	0	0	0	0	0	0	0	0	0	0	0	0
ANKRD62P1-PARP4P3	0	0	0	0	0	0	0	0	0	0	0	0
ANKRD63	0	0	0	0	0	0	1	1	1	1	1	1
ANKRD66	0	0	0	0	0	0	0	0	0	0	0	0
ANKRD7	0	0	0	0	0	0	0	0	0	0	0	0
ANKS1A	1	1	0	1	1	1	1	1	1	1	1	1
ANKS4B	0	0	0	0	0	0	0	0	0	0	0	0
ANKUB1	0	0	0	0	0	0	0	0	0	0	0	0
ANO1-AS2	0	0	0	0	0	0	0	0	0	0	0	0
ANO3	0	0	0	0	0	0	0	0	0	0	0	0
ANO9	0	0	0	0	0	0	0	0	0	0	0	0
ANP32A	1	1	0	1	1	1	1	1	1	1	1	1
ANP32A-IT1	0	0	0	0	0	0	0	0	0	0	0	0
ANP32AP1	0	0	0	0	0	0	0	0	0	0	0	0
ANP32B	1	1	0	1	0	1	1	1	1	1	1	1
ANP32C	0	0	0	0	0	0	0	0	0	0	0	0
ANP32D	0	0	0	0	0	0	0	0	0	0	0	0
ANPEP	1	1	0	0	0	0	0	0	0	0	0	0
ANTXRL	0	0	0	0	0	0	0	0	0	0	0	0
ANXA1	1	1	0	0	0	0	0	0	1	1	0	0
ANXA10	0	0	0	0	0	0	0	0	0	0	0	0
ANXA2P1	0	0	0	0	0	0	0	0	0	0	0	0
ANXA2P2	0	0	0	0	0	0	0	0	0	0	0	0
ANXA2P3	0	0	0	0	0	0	0	0	0	0	0	0
ANXA2R	1	1	0	1	0	1	1	1	1	1	1	1
ANXA3	0	0	0	0	0	0	1	1	1	1	1	1
ANXA5	1	1	0	1	0	1	1	1	1	1	1	1
ANXA9	0	0	0	0	1	0	0	0	1	0	0	0
AOAH-IT1	0	0	0	0	0	0	0	0	0	0	0	0
AOC4P	0	0	0	0	0	0	0	0	0	0	0	0
AOX1	0	0	0	0	0	0	0	0	0	0	0	0
AOX2P	0	0	0	0	0	0	0	0	0	0	0	0
AP1B1P1	0	0	0	0	0	0	0	0	0	0	0	0
AP1S1	1	1	0	0	0	0	1	0	1	1	0	0
AP3S1	1	1	0	1	0	1	1	1	1	1	1	1
AP4B1-AS1	0	0	0	0	0	0	0	0	0	0	0	0
AP4M1	1	1	0	1	1	1	1	1	1	1	1	1
APBA3	1	1	0	0	0	1	1	1	1	1	1	1
APBB1IP	0	0	0	0	0	0	0	0	0	0	0	0
APC2	0	0	0	0	0	0	0	0	0	0	0	0
APCDD1	0	0	0	0	0	0	1	1	1	1	1	1
APCS	0	0	0	0	0	0	0	0	0	0	0	0
APEH	1	1	0	0	0	0	1	1	1	1	1	1
APELA	0	0	0	0	0	0	1	1	1	1	1	1
APIP	1	1	0	1	0	0	1	1	1	1	1	1
APLF	1	1	0	0	0	0	1	1	1	1	1	1
APLN	0	0	0	0	0	0	0	0	0	0	0	0
APOA1	0	0	0	0	0	0	0	0	1	0	0	0
APOA2	0	0	0	0	0	0	0	0	1	0	0	0
APOA4	0	0	0	0	0	0	0	0	0	0	0	0
APOB	0	0	0	0	0	0	0	0	1	1	0	0
APOBEC1	0	0	0	0	0	0	0	0	0	0	0	0
APOBEC2	0	0	0	0	0	0	0	0	0	0	0	0
APOBEC3B-AS1	0	0	0	0	0	0	0	0	0	0	0	0
APOBEC3C	0	0	0	0	0	0	0	0	0	0	0	0
APOBEC3D	0	0	0	0	1	0	1	1	1	1	1	0
APOBEC3G	0	0	0	0	0	0	1	1	1	0	0	0
APOBEC4	0	0	0	0	0	0	0	0	0	0	0	0
APOBR	0	0	0	0	0	0	0	0	0	0	0	0
APOC1	0	0	0	0	0	0	1	1	1	1	1	1
APOC2	0	0	0	0	0	0	0	0	0	0	0	0
APOC3	0	0	0	0	0	0	0	0	0	0	0	0
APOC4	0	0	0	0	0	0	0	0	0	0	0	0
APOC4-APOC2	0	0	0	0	0	0	0	0	0	0	0	0
APOD	0	0	0	0	0	0	0	0	0	0	0	0
APOE	0	0	0	0	1	1	1	1	1	1	1	1
APOF	0	0	0	0	0	0	0	0	0	0	0	0
APOH	0	0	0	0	0	0	0	0	0	0	0	0
APOL5	0	0	0	0	0	0	0	0	0	0	0	0
APOL6	0	0	0	0	0	0	0	0	0	0	0	0
APOOP5	0	0	0	0	0	0	0	0	0	0	0	0
APOPT1	1	1	0	1	1	1	1	1	1	1	1	1
APPL1	1	1	0	1	0	0	1	1	1	1	1	1
APTR	1	1	0	1	0	1	1	1	1	1	1	1
AQP10	0	0	0	0	0	0	0	0	0	0	0	0
AQP12A	0	0	0	0	0	0	0	0	0	0	0	0
AQP12B	0	0	0	0	0	0	0	0	0	0	0	0
AQP2	0	0	0	0	0	0	0	0	0	0	0	0
AQP3	0	0	0	0	0	0	1	1	1	1	0	0
AQP4-AS1	0	0	0	0	0	0	0	0	0	0	0	0
AQP6	0	0	0	0	0	0	0	0	0	0	0	0
AQP7	0	0	0	0	0	0	0	0	0	0	0	0
AQP7P1	0	0	0	0	0	0	0	0	0	0	0	0
AQP7P3	0	0	0	0	0	0	0	0	0	0	0	0
AQP8	0	0	0	0	0	0	0	0	0	0	0	0
AQP9	0	0	0	0	0	0	0	0	0	0	0	0
AQPEP	1	1	0	0	1	1	1	1	1	1	1	1
AQR	0	0	0	0	1	1	1	1	1	1	1	1
ARAP2	0	0	0	0	0	0	0	0	0	0	0	0
ARAP3	1	1	0	0	0	0	0	0	1	1	1	1
ARC	0	0	0	0	0	0	0	0	1	1	0	0
AREL1	1	1	0	0	0	1	1	1	1	1	0	0
ARF3	1	1	0	1	1	1	1	1	1	1	1	1
ARF4	1	1	0	1	1	1	1	1	1	1	1	1
ARF5	0	0	0	0	0	0	1	1	1	1	1	1
ARFGEF1	1	1	0	1	1	1	1	1	1	1	1	1
ARG2	0	0	0	0	0	0	0	0	1	1	0	0
ARGFX	0	0	0	0	0	0	1	1	0	0	0	0
ARGFXP2	0	0	0	0	0	0	0	0	0	0	0	0
ARGLU1	1	1	0	1	0	1	1	1	1	1	1	1
ARHGAP1	1	1	0	1	0	1	1	1	1	1	1	1
ARHGAP10	1	1	0	1	1	1	1	1	1	1	1	1
ARHGAP11B	1	1	0	1	0	1	1	1	1	1	1	1
ARHGAP15	0	0	0	0	0	0	0	0	0	0	0	0
ARHGAP18	1	1	0	1	0	0	1	1	1	1	0	0
ARHGAP21	1	1	0	1	1	1	1	1	1	1	1	1
ARHGAP26-AS1	0	0	0	0	0	0	0	0	0	0	0	0
ARHGAP28	0	0	0	0	0	0	0	0	0	0	0	0
ARHGAP29	1	1	0	1	0	0	1	1	1	1	1	1
ARHGAP31	1	1	0	1	0	0	1	1	1	1	1	1
ARHGAP31-AS1	1	1	0	0	1	0	1	1	1	1	0	0
ARHGAP35	0	0	0	0	0	0	0	0	0	0	0	0
ARHGAP39	0	0	0	0	0	0	0	0	0	0	0	0
ARHGAP40	0	0	0	0	0	0	0	0	0	0	0	0
ARHGAP42	1	1	0	1	1	1	1	1	1	1	1	1
ARHGAP44	0	0	0	0	0	0	0	0	1	1	1	1
ARHGAP5-AS1	1	1	0	1	0	1	1	1	1	1	1	1
ARHGDIB	0	0	0	0	0	0	0	0	0	0	0	0
ARHGDIG	0	0	0	0	0	0	0	0	0	0	0	0
ARHGEF10	1	1	0	0	0	0	1	1	1	1	1	1
ARHGEF16	0	0	0	0	0	0	1	1	1	1	1	1
ARHGEF17	1	1	0	1	1	1	1	1	1	1	1	1
ARHGEF19	0	0	0	0	0	0	0	0	0	0	0	0
ARHGEF3-AS1	0	0	0	0	0	0	0	0	0	0	0	0
ARHGEF33	0	0	0	0	0	0	0	0	0	0	0	0
ARHGEF34P	0	0	0	0	0	0	0	0	0	0	0	0
ARHGEF37	0	0	0	0	0	0	0	0	0	0	0	0
ARHGEF38-IT1	0	0	0	0	0	0	0	0	0	0	0	0
ARHGEF5	1	0	0	0	1	0	1	1	1	1	1	1
ARHGEF6	0	0	0	0	0	0	0	0	0	0	0	0
ARHGEF7-AS1	0	0	0	0	0	0	0	0	0	0	0	0
ARHGEF9-IT1	0	0	0	0	0	0	0	0	0	0	0	0
ARID2	1	1	0	1	1	1	1	1	1	1	1	1
ARID3A	1	1	0	1	1	1	1	1	1	1	1	1
ARID3B	1	1	0	0	0	1	1	1	1	1	1	1
ARID3C	0	0	0	0	0	0	0	0	0	0	0	0
ARIH1	1	1	0	1	0	1	1	1	1	1	1	1
ARIH2	1	1	0	1	1	1	1	1	1	1	1	1
ARIH2OS	1	1	0	1	1	1	1	1	1	1	1	1
ARL11	0	0	0	0	0	0	0	0	0	0	0	0
ARL14EPL	0	0	0	0	0	0	0	0	0	0	0	0
ARL15	1	1	0	1	0	1	1	1	1	1	1	1
ARL16	1	1	0	1	1	1	1	1	1	1	1	1
ARL2-SNX15	0	0	0	0	0	0	1	1	1	1	1	1
ARL2BP	1	1	0	0	0	0	1	1	1	1	1	1
ARL3	1	1	0	1	0	0	1	1	1	1	1	1
ARL4D	1	1	0	1	0	0	1	1	1	1	1	1
ARL5B	1	1	0	1	0	1	1	1	1	1	1	1
ARL5C	0	0	0	0	0	0	1	0	1	1	1	1
ARL6IP1	1	1	0	1	0	1	1	1	1	1	1	1
ARL6IP5	1	1	0	1	0	0	0	0	1	1	1	1
ARL8B	1	1	0	0	0	1	1	1	1	1	0	0
ARMC2-AS1	0	0	0	0	0	0	0	0	0	0	0	0
ARMC7	0	0	0	0	1	0	1	1	1	1	1	1
ARMS2	0	0	0	0	0	0	0	0	0	0	0	0
ARNT2	0	0	0	0	0	0	0	0	1	1	1	1
ARNTL2-AS1	0	0	0	0	0	0	0	0	0	0	0	0
ARPC4-TTLL3	1	1	0	1	1	1	1	1	1	1	1	1
ARPC5L	1	1	0	1	1	1	1	1	1	1	1	1
ARPP19	1	1	0	1	0	1	1	1	1	1	1	1
ARR3	0	0	0	0	0	0	0	0	0	0	0	0
ARRDC3	1	1	0	1	0	1	1	1	1	1	1	1
ARRDC3-AS1	1	1	0	1	0	1	1	1	1	1	1	1
ARRDC4	0	1	0	0	0	0	0	0	1	1	1	1
ARRDC5	0	0	0	0	0	0	0	0	0	0	0	0
ARSD	0	0	0	0	0	0	0	0	1	1	1	1
ARSH	0	0	0	0	0	0	0	0	0	0	0	0
ARSI	1	1	0	0	1	0	1	1	1	0	1	0
ARSJ	1	1	0	1	0	0	0	0	1	1	1	1
ARSK	1	1	0	1	0	1	1	1	1	1	1	1
ART1	0	0	0	0	0	0	1	1	0	0	0	0
ART4	0	0	0	0	0	0	0	0	0	0	0	0
ARVCF	0	0	0	0	0	0	0	0	1	1	1	1
ARX	0	0	0	0	0	0	1	1	1	1	1	1
AS3MT	0	0	0	0	0	0	1	1	1	1	0	0
ASAH2B	0	0	0	0	0	0	1	1	1	1	1	1
ASAP1-IT1	1	0	0	0	0	0	0	0	0	0	0	0
ASAP1-IT2	0	0	0	0	0	0	0	0	0	0	0	0
ASB12	0	0	0	0	0	0	0	0	0	0	0	0
ASB16	0	0	0	0	0	0	0	0	0	0	0	0
ASB18	0	0	0	0	0	0	0	0	0	0	0	0
ASB5	0	0	0	0	0	0	0	0	0	0	0	0
ASB8	0	0	0	0	0	0	0	0	0	0	0	0
ASB9P1	0	0	0	0	0	0	0	0	0	0	0	0
ASCL1	0	0	0	0	1	1	1	1	1	1	1	1
ASCL3	0	0	0	0	0	0	0	0	0	0	0	0
ASCL4	0	0	0	0	0	0	0	0	0	0	0	0
ASCL5	0	0	0	0	0	0	0	0	0	0	0	0
ASF1A	1	1	0	1	0	1	1	1	1	1	1	1
ASF1B	1	0	0	0	0	1	1	1	1	1	1	1
ASH1L	1	1	0	1	0	1	1	1	1	1	1	1
ASH1L-AS1	1	1	0	1	0	1	1	1	1	1	1	1
ASIC5	0	0	0	0	0	0	0	0	0	0	0	0
ASIP	0	0	0	0	0	0	0	0	0	0	0	0
ASNSD1	0	0	0	0	0	0	0	0	1	1	0	0
ASPG	0	0	0	0	0	0	0	0	0	0	0	0
ASPRV1	0	0	0	0	0	0	0	0	0	0	0	0
ASTL	0	0	0	0	0	0	0	0	0	0	0	0
ASTN2-AS1	0	0	0	0	0	0	0	0	0	0	0	0
ASXL2	1	1	0	1	0	1	1	1	1	1	1	1
ATAD1	1	1	0	1	0	1	1	1	1	1	1	1
ATAD2	1	1	0	0	0	0	1	1	1	1	1	1
ATAD3B	1	1	0	1	0	1	1	1	1	1	1	1
ATAD3C	0	0	0	0	0	0	0	0	0	0	0	0
ATCAY	0	0	0	0	0	0	1	1	1	1	1	1
ATE1-AS1	1	1	0	1	0	1	1	1	1	1	1	1
ATF1	1	1	0	1	1	1	1	1	1	1	1	1
ATF6	1	1	0	1	0	1	1	1	1	1	1	1
ATG2B	1	1	0	1	0	1	1	1	1	1	1	1
ATHL1	0	0	0	0	0	0	1	1	1	1	1	1
ATM	1	1	0	1	1	1	1	1	1	1	1	1
ATOH1	0	0	0	0	1	1	1	1	1	1	1	1
ATOH7	0	0	0	0	0	0	0	0	0	0	0	0
ATOH8	1	1	0	0	1	1	1	1	1	1	1	1
ATOX1	0	0	0	0	0	0	0	0	1	1	0	0
ATP10B	0	0	0	0	0	0	0	0	0	0	0	0
ATP11AUN	0	0	0	0	0	0	0	0	0	0	0	0
ATP13A1	1	1	0	0	1	1	1	1	1	1	1	1
ATP13A3	0	0	0	0	0	0	0	0	0	0	0	0
ATP13A4	0	0	0	0	0	0	0	0	0	0	0	0
ATP13A5	0	0	0	0	0	0	0	0	0	0	0	0
ATP13A5-AS1	0	0	0	0	0	0	0	0	0	0	0	0
ATP1B1	1	1	0	1	1	1	1	1	1	1	1	1
ATP1B3	1	1	0	1	0	1	1	1	1	1	1	1
ATP2B2-IT2	0	0	0	0	0	0	0	0	0	0	0	0
ATP4A	0	0	0	0	0	0	0	0	0	0	0	0
ATP4B	0	0	0	0	0	0	0	0	0	0	0	0
ATP5EP2	0	0	0	0	0	0	0	0	0	0	0	0
ATP5J2-PTCD1	0	0	0	0	1	1	1	1	1	1	0	0
ATP5L2	0	0	0	0	0	0	0	0	0	0	0	0
ATP5O	0	0	0	1	0	1	1	1	1	1	1	1
ATP6AP1	0	0	0	0	0	0	1	1	0	0	0	0
ATP6V0CP3	0	0	0	0	0	0	0	0	0	0	0	0
ATP6V0D1	1	1	0	1	0	0	1	1	1	1	1	1
ATP6V0D2	0	0	0	0	0	0	0	0	0	0	0	0
ATP6V0E2-AS1	0	0	0	0	0	0	0	0	1	1	1	1
ATP6V1A	1	1	0	1	0	1	1	1	1	1	1	1
ATP6V1B1	0	0	0	0	0	0	1	1	0	0	0	0
ATP6V1B2	1	1	0	0	0	1	1	1	1	1	1	1
ATP6V1C1	1	1	0	0	1	1	1	1	1	1	1	1
ATP6V1D	1	1	0	1	0	1	1	1	1	1	1	1
ATP6V1E2	0	0	0	0	0	0	0	0	0	0	0	0
ATP6V1G1	1	1	0	1	0	1	1	1	1	1	1	1
ATP6V1G2-DDX39B	1	1	0	1	0	0	1	1	1	1	1	1
ATP8A2	0	0	0	0	0	0	0	0	0	0	0	0
ATP8B1	1	1	0	1	1	1	1	1	1	1	1	1
ATP9A	0	0	0	0	0	0	1	1	1	1	1	1
ATPAF2	1	1	0	1	1	1	1	1	1	1	1	1
ATR	1	1	0	0	0	0	1	1	1	1	1	1
ATXN3L	0	0	0	0	0	0	0	0	0	0	0	0
ATXN7L2	1	1	0	0	0	0	0	0	1	1	1	1
ATXN7L3B	1	1	0	1	0	0	1	1	1	1	1	1
ATXN8OS	0	0	0	0	0	0	0	0	0	0	0	0
AUP1	1	1	0	1	1	1	1	1	1	1	1	1
AURKAPS1	0	0	0	0	0	0	0	0	0	0	0	0
AVIL	0	0	0	0	0	0	0	0	0	0	0	0
AVL9	1	1	0	1	0	1	1	1	1	1	1	1
AVP	0	0	0	0	0	0	0	0	0	0	0	0
AVPR1B	0	0	0	0	0	0	0	0	0	0	0	0
AWAT1	0	0	0	0	0	0	0	0	0	0	0	0
AWAT2	0	0	0	0	0	0	0	0	0	0	0	0
AXIN2	1	1	0	1	0	1	1	1	1	1	1	1
AZGP1	0	0	0	0	0	0	0	0	0	0	0	0
AZGP1P1	0	0	0	0	0	0	0	0	0	0	0	0
AZU1	0	0	0	0	0	0	0	0	0	0	0	0
B2M	1	1	0	1	0	0	1	1	1	1	1	1
B3GALT1	0	0	0	0	0	0	0	0	0	0	0	0
B3GALT2	1	1	0	0	0	0	0	0	0	0	0	0
B3GALT6	1	1	0	1	1	1	1	1	1	1	1	1
B3GAT2	0	0	0	0	1	1	1	1	1	1	1	1
B3GNT1	1	1	0	0	1	1	1	1	1	1	1	1
B3GNT3	0	0	0	0	0	0	0	0	0	0	0	0
B3GNT5	1	1	0	1	0	0	1	1	1	1	1	1
B3GNT6	0	0	0	0	0	0	0	0	0	0	0	0
B3GNT8	0	0	0	0	0	0	0	0	1	1	1	1
B3GNT9	0	0	0	0	0	0	1	1	1	1	1	1
B3GNTL1	0	0	0	0	0	0	0	0	0	0	0	0
B4GALNT3	0	0	0	0	0	0	1	1	1	1	1	1
B4GALNT4	1	1	0	0	0	1	0	0	1	1	1	1
B4GALT4-AS1	0	0	0	0	0	0	0	0	0	0	0	0
B4GALT5	1	1	0	1	0	0	1	1	1	1	1	1
B4GALT6	1	1	0	1	1	1	1	1	1	1	1	1
BAALC-AS1	0	0	0	0	0	0	0	0	0	0	0	0
BAALCOS	0	0	0	0	0	0	0	0	0	0	0	0
BACE1-AS	0	0	0	0	0	0	0	0	0	0	0	0
BACH1-IT2	0	0	0	0	0	0	0	0	0	0	0	0
BAG2	1	1	0	1	0	0	1	1	1	1	1	1
BAG3	1	1	0	1	1	1	1	1	1	1	1	1
BAGE	0	0	0	0	1	0	0	0	0	0	0	0
BAGE2	0	0	0	0	1	0	0	0	0	0	0	0
BAGE3	0	0	0	0	1	0	0	0	0	0	0	0
BAGE4	0	0	0	0	1	0	0	0	0	0	0	0
BAGE5	0	0	0	0	1	0	0	0	0	0	0	0
BAHCC1	1	1	0	1	1	0	1	1	1	1	1	1
BAI1	0	0	0	0	0	0	0	0	0	0	0	0
BAI3	1	1	0	1	0	0	0	0	1	1	1	1
BAIAP2-AS1	1	1	0	1	1	1	1	1	1	1	1	1
BAIAP2L1	0	0	0	0	0	0	1	1	1	1	1	1
BAIAP2L2	0	0	0	0	0	0	0	0	0	0	0	0
BAK1	0	0	0	0	1	1	1	1	1	1	0	0
BAMBI	1	1	0	1	1	1	1	1	1	1	1	1
BANCR	0	0	0	0	0	0	0	0	0	0	0	0
BAP1	1	1	0	1	0	1	1	1	1	1	1	1
BARHL2	0	0	0	0	1	1	1	1	1	1	1	1
BARX1	0	0	0	0	0	0	0	0	1	1	1	1
BARX2	1	0	0	0	1	1	1	1	1	1	1	1
BASP1P1	0	0	0	0	0	0	0	0	0	0	0	0
BATF	0	0	0	0	0	0	0	0	0	0	0	0
BATF3	1	1	0	1	1	1	1	1	1	1	1	1
BAZ1B	1	1	0	1	0	1	1	1	1	1	1	1
BBOX1	0	0	0	0	0	0	0	0	0	0	0	0
BBS1	0	0	0	0	0	0	0	0	0	0	0	0
BBS10	1	1	0	0	0	0	0	0	1	1	1	1
BBS5	0	0	0	0	0	0	0	0	0	0	0	0
BCAS1	0	0	0	0	0	0	0	0	0	0	0	0
BCAS2	0	0	0	0	0	0	1	1	1	1	0	0
BCHE	0	0	0	0	0	0	0	0	0	0	0	0
BCL10	1	1	0	1	0	0	1	1	1	1	1	1
BCL2L10	0	0	0	0	0	0	0	0	0	0	0	0
BCL2L15	0	0	0	0	0	0	0	0	0	0	0	0
BCL2L2-PABPN1	1	1	0	1	0	0	0	0	1	1	0	0
BCL3	1	1	0	1	1	0	1	1	1	1	1	1
BCL6B	0	0	0	0	1	0	1	1	1	1	1	1
BCL9L	1	1	0	0	1	1	1	1	1	1	1	1
BCO1	0	0	0	0	0	0	0	0	0	0	0	0
BCORL1	0	0	0	0	0	0	0	0	0	0	0	0
BCRP2	1	0	0	0	0	0	0	0	0	0	0	0
BCRP3	0	0	0	0	1	0	1	1	1	0	1	0
BCYRN1	0	0	0	0	0	0	0	0	0	0	0	0
BDH2	0	0	0	0	0	0	0	0	0	0	0	0
BDKRB1	1	0	0	1	0	0	0	0	0	0	0	0
BDKRB2	0	0	0	1	0	0	0	0	0	0	0	0
BEAN1-AS1	0	0	0	0	0	0	0	0	0	0	0	0
BECN1	0	0	0	0	0	0	1	1	0	0	0	0
BECN1P1	0	0	0	0	0	0	0	0	0	0	0	0
BEND3P3	0	0	0	0	0	0	0	0	0	0	0	0
BEND5	0	0	0	0	0	0	0	0	1	1	1	1
BEND6	1	1	0	1	1	1	1	1	1	1	1	1
BEST2	0	0	0	0	0	0	0	0	1	1	0	0
BEST4	0	0	0	0	0	0	0	0	0	0	0	0
BEX1	0	0	0	0	0	0	0	0	0	0	0	0
BFAR	1	1	0	1	1	1	1	1	1	1	1	1
BFSP2	0	0	0	0	0	0	0	0	0	0	0	0
BGLAP	0	0	0	0	0	0	0	0	0	0	0	0
BGLT3	0	0	0	0	0	0	0	0	0	0	0	0
BGN	1	1	0	0	0	0	0	0	0	0	0	0
BHLHA15	0	0	0	0	0	0	0	0	0	0	0	0
BHLHA9	0	0	0	0	1	0	1	1	1	1	1	1
BHLHE23	0	0	0	0	1	0	1	1	1	1	1	0
BHLHE40	1	1	0	1	1	1	1	1	1	1	1	1
BHLHE40-AS1	0	0	0	0	0	0	0	0	0	0	0	0
BHLHE41	1	1	0	1	1	1	1	1	1	1	1	1
BHMT	0	0	0	0	0	0	0	0	0	0	0	0
BICC1	1	1	0	1	0	0	0	0	1	1	0	0
BIK	0	0	0	0	0	0	1	1	1	1	1	1
BIN3	0	0	0	0	0	0	1	1	1	1	0	0
BIN3-IT1	0	0	0	0	0	0	0	0	0	0	0	0
BIRC6	1	1	0	1	1	1	1	1	1	1	1	1
BIRC6-AS2	0	0	0	0	0	0	0	0	0	0	0	0
BIRC8	0	0	0	0	0	0	0	0	0	0	0	0
BIVM-ERCC5	0	0	0	0	0	0	0	0	0	0	0	0
BLACAT1	0	0	0	0	0	0	1	1	1	1	1	1
BLACE	0	0	0	0	0	0	1	1	0	0	0	0
BLID	0	0	0	0	0	0	0	0	0	0	0	0
BLK	0	0	0	0	0	0	0	0	0	0	0	0
BLMH	1	1	0	1	0	0	1	1	1	1	1	1
BLOC1S1-RDH5	1	1	0	0	0	0	1	1	1	1	1	1
BLOC1S3	1	1	0	1	1	1	1	1	1	1	1	1
BLVRB	1	0	0	1	1	1	1	1	1	1	1	1
BLZF1	1	1	0	1	0	0	1	1	1	1	1	1
BMP10	0	0	0	0	0	0	0	0	0	0	0	0
BMP15	0	0	0	0	0	0	0	0	0	0	0	0
BMP2	1	1	0	1	1	1	1	1	1	1	1	1
BMP3	0	0	0	0	0	0	0	0	1	1	1	1
BMP5	0	0	0	0	0	0	0	0	1	0	0	1
BMP7	0	0	0	0	1	1	1	1	1	1	1	1
BMP7-AS1	0	0	0	0	0	0	0	0	0	0	0	0
BMP8B	0	0	0	0	0	0	0	0	1	1	1	1
BMPR1A	1	1	0	1	0	1	1	1	1	1	1	1
BMPR2	1	1	0	1	0	1	1	1	1	1	1	1
BMS1	1	1	0	0	0	0	1	1	1	1	0	0
BMS1P4	1	1	0	1	0	1	1	1	1	1	1	1
BNC2	1	1	0	1	1	1	1	1	1	1	1	1
BNIP3	1	1	0	0	1	1	1	1	1	1	1	1
BOC	1	1	0	1	0	0	1	1	1	1	1	1
BOD1L2	0	0	0	0	0	0	0	0	0	0	0	0
BOK	1	1	0	0	0	0	0	0	1	1	0	0
BOK-AS1	1	1	0	0	0	0	0	0	1	1	0	0
BOLA1	0	0	0	0	0	0	0	0	0	0	0	0
BOP1	1	1	0	1	1	1	1	1	1	1	1	1
BPESC1	0	0	0	0	0	0	0	0	0	0	0	0
BPI	0	0	0	0	0	0	0	0	0	0	0	0
BPIFA2	0	0	0	0	0	0	0	0	0	0	0	0
BPIFA4P	0	0	0	0	0	0	0	0	0	0	0	0
BPIFB1	0	0	0	0	0	0	0	0	0	0	0	0
BPIFB2	0	0	0	0	0	0	0	0	0	0	0	0
BPIFB3	0	0	0	0	0	0	0	0	0	0	0	0
BPIFB4	0	0	0	0	0	0	0	0	0	0	0	0
BPIFB6	0	0	0	0	0	0	0	0	0	0	0	0
BPIFC	0	0	0	0	0	0	0	0	0	0	0	0
BRAF	1	1	0	1	1	1	1	1	1	1	1	1
BRAP	1	1	0	0	0	1	1	1	1	1	1	1
BRAT1	0	0	0	0	0	0	1	1	1	1	1	1
BRCA2	0	0	0	0	0	0	1	1	1	1	1	1
BRD1	0	0	0	0	0	0	1	0	0	0	0	0
BRD3	1	1	0	1	1	1	1	1	1	1	1	1
BRD7P3	0	0	0	0	0	0	0	0	0	0	0	0
BRE-AS1	1	1	0	0	0	0	1	1	1	1	1	1
BREA2	0	0	0	0	0	0	0	0	0	0	0	0
BRI3BP	1	1	0	0	1	1	1	1	1	1	1	1
BRICD5	0	0	0	0	0	0	0	0	0	0	0	0
BRINP1	0	0	0	0	0	0	0	0	0	0	1	1
BRIP1	1	1	0	0	0	0	1	1	1	1	1	1
BRIX1	1	1	0	1	0	1	1	1	1	1	1	1
BRK1	1	1	0	0	0	0	1	1	1	1	0	0
BRMS1L	1	1	0	1	0	1	1	1	1	1	1	1
BRS3	0	0	0	0	0	0	0	0	0	0	0	0
BRWD1-IT2	1	1	0	1	0	1	1	1	1	1	1	1
BRWD3	1	1	0	1	0	1	1	1	1	1	1	1
BSND	0	0	0	0	0	0	0	0	0	0	0	0
BSPH1	0	0	0	0	0	0	0	0	0	0	0	0
BSPRY	0	0	0	0	0	0	1	1	1	1	1	1
BST1	0	0	0	0	0	0	0	0	0	0	0	0
BST2	0	0	0	0	0	0	0	0	1	1	1	1
BSX	0	0	0	0	0	0	0	0	1	1	0	0
BTBD16	0	0	0	0	0	0	0	0	0	0	0	0
BTBD17	0	0	0	0	0	0	0	0	0	0	0	0
BTBD18	0	0	0	0	0	0	0	0	0	0	0	0
BTBD2	0	0	0	0	0	0	1	0	1	1	1	0
BTBD6	1	1	0	0	0	0	0	0	0	0	0	0
BTC	0	0	0	0	0	0	0	0	1	1	0	0
BTF3P11	0	0	0	0	0	0	0	0	0	0	0	0
BTG1	1	1	0	1	0	1	1	1	1	1	1	1
BTG2	1	1	0	1	1	1	1	1	1	1	1	1
BTG4	0	0	0	0	0	0	0	0	0	0	0	0
BTN1A1	0	0	0	0	0	0	0	0	0	0	0	0
BTNL10	0	0	0	0	0	0	0	0	0	0	0	0
BTNL2	0	0	0	0	0	0	0	0	0	0	0	0
BTNL3	0	0	0	0	0	0	0	0	0	0	0	0
BTNL9	0	0	0	0	0	0	0	0	0	0	0	0
BUD31	1	1	0	1	0	1	1	1	1	1	1	1
BVES-AS1	1	1	0	0	0	0	0	0	1	1	1	1
BYSL	1	1	0	1	0	1	1	1	1	1	1	1
C10orf10	1	0	0	0	1	0	1	1	1	0	0	0
C10orf107	0	0	0	0	0	0	0	0	0	0	0	0
C10orf11	0	0	0	0	0	0	0	0	0	0	0	0
C10orf111	1	1	0	1	1	1	1	1	1	1	1	1
C10orf115	0	0	0	0	0	0	0	0	0	0	0	0
C10orf12	0	0	0	0	0	0	0	0	0	0	0	0
C10orf120	0	0	0	0	0	0	0	0	0	0	0	0
C10orf126	0	0	0	0	0	0	0	0	0	0	0	0
C10orf32-ASMT	0	0	0	0	0	0	0	0	0	0	0	0
C10orf35	0	0	0	0	0	0	0	0	0	0	0	0
C10orf40	0	0	0	0	0	0	0	0	0	0	0	0
C10orf54	0	0	0	0	0	0	0	0	0	0	0	0
C10orf55	0	0	0	0	0	0	0	0	0	0	0	0
C10orf62	0	0	0	0	0	0	0	0	0	0	0	0
C10orf71	0	0	0	0	0	0	0	0	0	0	0	0
C10orf71-AS1	0	0	0	0	0	0	0	0	0	0	0	0
C10orf82	0	0	0	0	0	0	0	0	0	0	0	0
C10orf85	0	0	0	0	0	0	0	0	0	0	0	0
C10orf88	0	0	0	0	0	0	0	0	0	0	0	0
C10orf90	0	0	0	0	0	0	0	0	0	0	0	0
C10orf91	0	0	0	0	0	0	0	0	0	0	0	0
C10orf99	0	0	0	0	0	0	0	0	0	0	0	0
C11orf16	0	0	0	0	0	0	0	0	0	0	0	0
C11orf31	1	1	0	0	1	0	1	1	1	1	1	1
C11orf40	0	0	0	0	0	0	0	0	0	0	0	0
C11orf42	0	0	0	0	0	0	0	0	0	0	0	0
C11orf52	0	0	0	0	0	0	0	0	0	0	0	0
C11orf53	0	0	0	0	0	0	0	0	0	0	0	0
C11orf58	1	1	0	1	1	1	1	1	1	1	1	1
C11orf84	1	1	0	1	0	1	1	1	1	1	1	1
C11orf86	0	0	0	0	0	0	0	0	0	0	0	0
C11orf87	0	0	0	0	0	0	0	0	1	1	1	1
C11orf94	0	0	0	0	0	0	0	0	0	0	0	0
C11orf95	1	1	0	1	1	1	1	1	1	1	1	1
C11orf97	0	0	0	0	0	0	0	0	0	0	0	0
C12orf29	1	1	0	0	0	0	1	1	1	1	1	1
C12orf36	0	0	0	0	0	0	0	0	0	0	0	0
C12orf4	1	1	0	0	0	0	1	1	1	1	1	1
C12orf40	0	0	0	0	0	0	0	0	0	0	0	0
C12orf45	0	0	0	0	0	0	1	1	1	1	1	1
C12orf49	1	1	0	0	0	0	1	1	1	1	1	1
C12orf50	0	0	0	0	0	0	0	0	0	0	0	0
C12orf54	0	0	0	0	0	0	0	0	0	0	0	0
C12orf71	0	0	0	0	0	0	0	0	0	0	0	0
C12orf73	1	1	0	1	0	0	1	1	1	1	1	1
C12orf75	1	1	0	0	0	0	1	1	1	1	1	1
C12orf76	0	0	0	0	0	0	0	0	0	0	0	0
C12orf77	0	0	0	0	0	0	0	0	0	0	0	0
C12orf80	0	0	0	0	0	0	0	0	0	0	0	0
C14orf1	1	1	0	0	0	1	1	1	1	1	1	1
C14orf119	1	1	0	1	0	1	1	1	1	1	1	1
C14orf142	1	1	0	1	0	0	1	1	1	1	1	1
C14orf177	0	0	0	0	0	0	0	0	0	0	0	0
C14orf182	0	0	0	0	0	0	0	0	0	0	0	0
C14orf183	0	0	0	0	0	0	0	0	0	0	0	0
C14orf39	0	0	0	0	0	0	0	0	0	0	0	0
C14orf64	0	0	0	0	0	0	0	0	0	0	0	0
C14orf79	0	0	0	0	0	0	0	0	0	0	0	0
C15orf26	0	0	0	0	0	0	0	0	0	0	0	0
C15orf27	0	0	0	0	0	0	0	0	1	1	1	1
C15orf37	1	1	0	0	0	1	1	1	1	1	1	1
C15orf38-AP3S2	0	0	0	0	0	0	0	0	1	1	0	0
C15orf39	1	1	0	1	1	1	1	1	1	1	1	1
C15orf43	0	0	0	0	0	0	0	0	0	0	0	0
C15orf52	1	1	0	0	0	0	0	0	0	0	0	0
C15orf53	0	0	0	0	0	0	0	0	0	0	0	0
C15orf56	0	0	0	0	0	0	0	0	1	1	0	0
C15orf59	0	0	0	1	0	0	0	0	1	1	1	1
C15orf61	1	1	0	1	1	1	1	1	1	1	1	1
C15orf62	0	0	0	0	0	0	0	0	0	0	0	0
C16orf3	0	0	0	0	0	0	0	0	0	0	0	0
C16orf47	0	0	0	0	0	0	0	0	0	0	0	0
C16orf52	1	1	0	0	0	0	1	1	1	1	1	1
C16orf54	0	0	0	0	0	0	0	0	0	0	0	0
C16orf58	1	1	0	0	0	0	1	1	1	1	1	1
C16orf59	0	0	0	0	0	0	1	1	1	1	1	1
C16orf71	1	1	0	0	0	0	1	1	1	1	1	1
C16orf72	1	1	0	1	1	1	1	1	1	1	1	1
C16orf78	0	0	0	0	0	0	0	0	0	0	0	0
C16orf82	0	0	0	0	0	0	0	0	0	0	0	0
C16orf86	1	0	0	0	0	0	1	1	1	1	1	1
C16orf90	0	0	0	0	0	0	0	0	0	0	0	0
C16orf91	1	1	0	0	1	1	1	1	1	1	1	1
C16orf96	0	0	0	0	0	0	0	0	0	0	0	0
C16orf97	0	0	0	0	0	0	0	0	0	0	0	0
C17orf102	0	0	0	0	0	0	1	1	1	1	1	1
C17orf104	0	0	0	0	0	0	1	1	0	0	0	0
C17orf105	0	0	0	0	0	0	0	0	0	0	0	0
C17orf107	0	0	0	0	1	1	1	1	1	1	1	1
C17orf112	0	0	0	0	0	0	0	0	0	0	0	0
C17orf47	0	0	0	0	0	0	0	0	0	0	0	0
C17orf50	0	0	0	0	0	0	0	0	0	0	0	0
C17orf51	1	1	0	1	0	0	1	1	1	1	0	0
C17orf59	1	1	0	1	1	1	1	1	1	1	1	1
C17orf64	0	0	0	0	0	0	0	0	0	0	0	0
C17orf67	1	1	0	1	1	1	1	1	1	1	1	1
C17orf74	0	0	0	0	0	0	0	0	0	0	0	0
C17orf77	0	0	0	0	0	0	0	0	0	0	0	0
C17orf78	0	0	0	0	0	0	0	0	0	0	0	0
C17orf82	1	1	0	1	1	1	1	1	1	1	1	1
C17orf85	0	0	0	0	0	0	1	1	0	0	0	0
C17orf89	1	1	0	1	1	1	1	1	1	1	1	1
C17orf96	0	0	0	0	1	1	1	1	1	1	1	1
C17orf98	0	0	0	0	0	0	1	1	0	0	0	0
C17orf99	0	0	0	0	0	0	0	0	0	0	0	0
C18orf61	0	0	0	0	0	0	0	0	0	0	0	0
C18orf63	0	0	0	0	0	0	0	0	0	0	0	0
C19orf10	0	0	0	0	0	0	1	1	1	1	0	0
C19orf18	0	0	0	0	0	0	0	0	0	0	0	0
C19orf24	0	0	0	0	1	1	1	1	1	1	1	1
C19orf26	1	1	0	1	0	0	0	0	1	1	1	1
C19orf33	0	0	0	0	0	0	1	1	1	1	1	1
C19orf35	0	0	0	0	0	0	0	0	0	0	0	0
C19orf38	0	0	0	0	0	0	0	0	0	0	0	0
C19orf43	1	1	0	0	1	0	1	1	1	1	1	1
C19orf45	0	0	0	0	0	0	0	0	0	0	0	0
C19orf52	1	1	0	1	1	1	1	1	1	1	1	1
C19orf53	0	0	0	0	0	0	1	1	0	0	0	0
C19orf54	0	0	0	0	0	1	1	1	1	1	1	1
C19orf67	0	0	0	0	0	0	0	0	0	0	0	0
C19orf68	1	1	0	1	0	0	1	1	1	1	1	1
C19orf71	0	0	0	0	0	0	0	0	0	0	0	0
C19orf80	0	0	0	0	0	0	0	0	0	0	0	0
C19orf81	0	0	0	0	0	0	0	0	0	0	0	0
C19orf84	0	0	0	0	0	0	0	0	0	0	0	0
C1GALT1	1	1	0	1	0	0	1	1	1	1	1	1
C1QA	0	0	0	0	0	0	0	0	0	0	0	0
C1QB	0	0	0	0	0	0	0	0	0	0	0	0
C1QBP	1	1	0	1	1	1	1	1	1	1	1	1
C1QL1	0	0	0	0	1	0	1	1	1	1	1	1
C1QL2	0	0	0	0	0	0	0	0	1	1	1	1
C1QL4	0	0	0	0	0	0	0	0	1	1	0	0
C1QTNF2	0	0	0	0	0	0	0	0	0	0	0	0
C1QTNF3-AMACR	0	0	0	0	0	0	0	0	0	0	0	0
C1QTNF4	0	0	0	0	0	0	0	0	0	0	0	0
C1QTNF8	0	0	0	0	0	0	0	0	0	0	0	0
C1QTNF9	0	0	0	0	0	0	0	0	0	0	0	0
C1R	0	0	0	0	0	0	1	0	1	0	0	0
C1orf109	1	1	0	1	0	1	1	1	1	1	1	1
C1orf110	0	0	0	0	0	0	0	0	0	0	0	0
C1orf111	0	0	0	0	0	0	0	0	0	0	0	0
C1orf112	1	1	0	0	0	0	1	1	1	1	1	1
C1orf127	0	0	0	0	0	0	0	0	0	0	0	0
C1orf137	0	0	0	0	0	0	0	0	0	0	0	0
C1orf140	1	0	0	0	0	0	0	0	0	0	0	0
C1orf146	0	0	0	0	0	0	0	0	0	0	0	0
C1orf158	0	0	0	0	0	0	0	0	0	0	0	0
C1orf159	1	1	0	0	0	1	1	1	1	1	0	0
C1orf167	0	0	0	0	0	0	0	0	0	0	0	0
C1orf168	0	0	0	0	0	0	0	0	0	0	0	0
C1orf174	1	1	0	1	0	1	1	1	1	1	1	1
C1orf180	0	0	0	0	0	0	0	0	0	0	0	0
C1orf185	0	0	0	0	0	0	0	0	0	0	0	0
C1orf186	0	0	0	0	0	0	0	0	0	0	0	0
C1orf189	0	0	0	0	0	0	0	0	0	0	0	0
C1orf192	0	0	0	0	0	0	0	0	0	0	0	0
C1orf194	0	0	0	0	0	0	1	1	1	1	1	1
C1orf200	0	0	0	0	0	0	0	0	0	0	0	0
C1orf204	1	1	0	0	0	0	0	0	0	0	0	0
C1orf21	1	1	0	1	0	0	1	1	1	1	1	1
C1orf220	1	0	0	0	0	0	0	0	1	1	1	1
C1orf229	0	0	0	0	0	0	1	1	1	1	1	1
C1orf233	0	0	0	0	1	1	1	1	1	1	0	0
C1orf234	0	0	0	0	0	0	0	0	0	0	0	0
C1orf35	1	1	0	0	1	1	1	1	1	1	1	1
C1orf56	0	0	0	0	0	0	1	1	1	1	1	1
C1orf64	0	0	0	0	0	0	0	0	0	0	0	0
C1orf68	0	0	0	0	0	0	0	0	0	0	0	0
C1orf74	0	0	0	0	0	0	0	0	0	0	0	0
C1orf87	0	0	0	0	0	0	0	0	0	0	0	0
C2-AS1	0	0	0	0	0	0	0	0	0	0	0	0
C20orf144	0	0	0	0	0	0	0	0	0	0	0	0
C20orf166	0	0	0	0	0	0	0	0	0	0	0	0
C20orf166-AS1	0	0	0	0	0	0	0	0	0	0	0	0
C20orf194	1	1	0	1	1	1	1	1	1	1	1	1
C20orf195	0	0	0	0	0	0	0	0	1	1	1	1
C20orf197	0	0	0	0	0	0	0	0	0	0	0	0
C20orf202	0	0	0	0	0	0	0	0	0	0	0	0
C20orf203	0	0	0	0	0	0	0	0	0	0	0	0
C20orf62	0	0	0	0	0	0	0	0	0	0	0	0
C20orf78	0	0	0	0	0	0	0	0	0	0	0	0
C20orf85	0	0	0	0	0	0	0	0	0	0	0	0
C21orf119	0	0	0	0	0	0	1	1	1	1	1	1
C21orf128	0	0	0	0	0	0	0	0	0	0	0	0
C21orf140	0	0	0	0	0	0	0	0	0	0	0	0
C21orf54	0	0	0	0	0	0	0	0	0	0	0	0
C22orf29	1	1	0	1	1	1	1	1	1	1	1	1
C22orf31	0	0	0	0	0	0	0	0	0	0	0	0
C22orf42	0	0	0	0	0	0	0	0	0	0	0	0
C22orf46	0	0	0	0	0	0	0	0	0	0	0	0
C2CD4A	0	0	0	0	0	0	1	1	1	1	1	1
C2CD4C	0	0	0	0	1	1	1	1	1	1	0	0
C2CD4D	0	0	0	0	0	0	0	0	1	1	1	1
C2orf16	0	0	0	0	0	0	0	0	0	0	0	0
C2orf27A	0	0	0	0	0	0	0	0	0	0	0	0
C2orf27B	0	0	0	0	0	0	0	0	1	1	0	0
C2orf40	0	0	0	0	0	0	0	0	0	0	0	0
C2orf42	0	0	0	0	0	0	1	1	0	0	0	0
C2orf47	1	1	0	1	0	1	1	1	1	1	1	1
C2orf48	0	0	0	0	0	0	0	0	0	0	0	0
C2orf50	0	0	0	0	0	0	0	0	0	0	0	0
C2orf57	0	0	0	0	0	0	0	0	0	0	0	0
C2orf66	0	0	0	0	0	0	0	0	0	0	0	0
C2orf68	0	0	0	1	0	0	1	1	1	1	1	1
C2orf70	0	0	0	0	0	0	0	0	0	0	0	0
C2orf71	0	0	0	0	0	0	0	0	0	0	0	0
C2orf73	0	0	0	0	0	0	0	0	1	1	0	0
C2orf76	1	1	0	1	1	1	1	1	1	1	1	1
C2orf78	0	0	0	0	0	0	0	0	0	0	0	0
C2orf80	0	0	0	0	0	0	0	0	0	0	0	0
C2orf81	0	0	0	0	0	0	0	0	0	0	0	0
C2orf82	0	0	0	0	0	0	0	0	0	0	0	0
C2orf91	0	0	0	0	0	0	0	0	0	0	0	0
C3	0	0	0	0	0	0	0	0	0	0	0	0
C3P1	0	0	0	0	0	0	0	0	0	0	0	0
C3orf22	0	0	0	0	0	0	0	0	0	0	0	0
C3orf30	0	0	0	0	0	0	0	0	0	0	0	0
C3orf33	0	0	0	0	0	0	0	0	0	0	0	0
C3orf36	0	0	0	0	0	0	0	0	0	0	0	0
C3orf38	1	1	0	1	0	1	1	1	1	1	1	1
C3orf49	0	0	0	0	0	0	0	0	0	0	0	0
C3orf56	0	0	0	0	0	0	0	0	0	0	0	0
C3orf62	0	0	0	0	0	0	0	0	0	0	0	0
C3orf65	1	0	0	0	0	0	0	0	1	0	0	0
C3orf67	0	0	0	0	0	0	0	0	0	0	0	0
C3orf67-AS1	0	0	0	0	0	0	0	0	0	0	0	0
C3orf79	0	0	0	0	0	0	0	0	0	0	0	0
C3orf80	1	1	0	1	0	0	1	1	1	1	1	1
C3orf84	0	0	0	0	0	0	0	0	0	0	0	0
C4BPA	0	0	0	0	0	0	0	0	0	0	0	0
C4orf17	0	0	0	0	0	0	0	0	0	0	0	0
C4orf27	0	0	0	0	0	0	1	1	1	1	1	1
C4orf29	1	1	0	1	1	1	1	1	1	1	1	1
C4orf36	0	0	0	0	0	0	0	0	1	1	0	0
C4orf45	0	0	0	0	0	0	0	0	0	0	0	0
C4orf47	0	0	0	0	0	0	0	0	0	0	0	0
C4orf51	0	0	0	0	0	0	0	0	0	0	0	0
C4orf6	0	0	0	0	0	0	0	0	0	0	0	0
C5	0	0	0	0	0	0	0	0	0	0	0	0
C5AR1	0	0	0	0	0	0	0	0	0	0	0	0
C5orf22	1	1	0	1	0	1	1	1	1	1	1	1
C5orf27	0	0	0	0	0	0	0	0	0	0	0	0
C5orf34	1	1	0	0	1	0	1	1	1	1	1	1
C5orf42	1	1	0	0	0	0	1	1	1	1	0	0
C5orf46	1	1	0	0	0	0	0	0	0	0	0	0
C5orf47	0	0	0	0	0	0	0	0	0	0	0	0
C5orf51	1	1	0	0	0	0	1	1	1	1	0	0
C5orf52	0	0	0	0	0	0	0	0	1	1	0	0
C5orf56	0	0	0	0	0	0	0	0	0	0	0	0
C5orf58	0	0	0	0	0	0	0	0	0	0	0	0
C5orf60	0	0	0	0	0	0	0	0	0	0	0	0
C5orf64	0	0	0	0	0	0	0	0	0	0	0	0
C5orf66	1	1	0	1	1	1	1	1	1	1	1	1
C5orf66-AS2	1	0	0	0	0	0	0	0	0	0	0	0
C6orf100	1	1	0	0	0	0	1	1	1	1	1	1
C6orf118	0	0	0	0	0	0	0	0	0	0	0	0
C6orf120	1	1	0	1	1	1	1	1	1	1	1	1
C6orf123	0	0	0	0	0	0	0	0	0	0	0	0
C6orf132	1	1	0	0	0	0	1	1	1	1	1	1
C6orf141	0	0	0	0	0	0	0	0	1	1	1	1
C6orf15	0	0	0	0	0	0	0	0	0	0	0	0
C6orf163	0	0	0	0	0	0	0	0	0	0	0	0
C6orf164	0	0	0	0	0	0	0	0	0	0	0	0
C6orf165	0	0	0	0	0	0	1	1	1	1	0	0
C6orf195	0	0	0	0	0	0	0	0	0	0	0	0
C6orf222	0	0	0	0	0	0	0	0	0	0	0	0
C6orf229	0	0	0	0	0	0	0	0	0	0	0	0
C6orf57	0	0	0	0	0	0	0	0	0	0	0	0
C6orf58	0	0	0	0	0	0	0	0	0	0	0	0
C6orf62	1	1	0	1	0	1	1	1	1	1	1	1
C6orf7	0	0	0	0	0	0	0	0	0	0	0	0
C6orf99	0	0	0	0	0	0	0	1	0	0	0	0
C7	0	0	0	0	0	0	0	0	0	0	0	0
C7orf13	0	0	0	0	0	0	0	0	1	1	1	1
C7orf31	0	0	0	0	0	0	0	0	0	0	0	0
C7orf33	0	0	0	0	0	0	0	0	1	0	0	0
C7orf34	0	0	0	0	0	0	0	0	0	0	0	0
C7orf43	1	1	0	0	0	0	1	1	1	1	1	1
C7orf60	1	1	0	1	0	1	1	1	1	1	1	1
C7orf61	0	0	0	0	0	0	0	0	0	0	0	0
C7orf62	0	0	0	0	0	0	0	0	0	0	0	0
C7orf65	0	0	0	0	0	0	0	0	0	0	0	0
C7orf66	0	0	0	0	0	0	0	0	0	0	0	0
C7orf69	1	1	0	0	0	0	0	0	0	0	0	0
C7orf71	0	0	0	0	0	0	0	0	0	0	0	0
C7orf72	0	0	0	0	0	0	0	0	0	0	0	0
C8A	0	0	0	0	0	0	0	0	0	0	0	0
C8orf12	0	0	0	0	0	0	0	0	0	0	0	0
C8orf31	0	0	0	0	1	0	0	0	0	0	0	0
C8orf33	1	1	0	1	1	1	1	1	1	1	1	1
C8orf4	0	0	0	0	0	0	0	0	0	0	0	0
C8orf44	1	1	1	1	0	1	1	1	1	1	1	1
C8orf44-SGK3	1	1	1	1	0	1	1	1	1	1	1	1
C8orf46	0	0	0	0	0	0	0	0	0	0	0	0
C8orf48	1	0	0	0	0	0	0	0	0	0	0	0
C8orf49	0	0	0	0	0	0	0	0	0	0	0	0
C8orf74	0	0	0	0	0	0	0	0	0	0	0	0
C8orf76	0	0	0	0	0	1	1	1	1	1	0	0
C8orf82	1	1	0	0	1	1	1	1	1	1	1	1
C8orf86	1	0	0	0	0	0	0	0	1	0	0	0
C8orf87	0	0	0	0	0	0	0	0	0	0	0	0
C8orf88	1	1	0	0	0	0	0	0	1	1	1	1
C9	0	0	0	0	0	0	0	0	0	0	0	0
C9orf106	0	0	0	0	0	0	0	0	0	0	0	0
C9orf117	0	0	0	0	0	0	0	0	0	0	0	0
C9orf129	0	0	0	0	0	0	1	1	1	1	1	1
C9orf142	0	0	0	0	0	0	1	1	1	1	0	0
C9orf152	0	0	0	0	0	0	0	0	0	0	0	0
C9orf16	0	0	0	0	0	0	1	1	1	1	1	1
C9orf163	1	1	0	1	0	1	1	1	1	1	1	1
C9orf170	0	0	0	0	0	0	0	0	0	0	0	0
C9orf172	0	0	0	0	0	0	1	1	1	1	1	1
C9orf173-AS1	0	0	0	0	0	0	0	0	1	0	0	0
C9orf40	1	1	0	0	1	1	1	1	1	1	1	1
C9orf41-AS1	1	1	0	0	1	1	1	1	1	1	1	1
C9orf50	0	0	0	0	0	0	0	0	0	0	0	0
C9orf53	0	0	0	0	0	0	0	0	1	1	0	0
C9orf57	0	0	0	0	0	0	0	0	0	0	0	0
C9orf62	0	0	0	0	0	0	0	0	0	0	0	0
C9orf64	0	0	0	0	0	0	1	1	1	1	0	0
C9orf66	0	0	0	0	0	0	0	0	1	0	0	0
C9orf78	1	1	0	1	1	1	1	1	1	1	1	1
C9orf85	1	1	0	1	0	1	1	1	1	1	1	1
C9orf89	1	1	0	1	0	0	1	1	1	1	1	1
C9orf9	0	0	0	0	0	0	1	1	1	1	0	0
CA11	0	0	0	0	0	0	1	1	1	1	1	1
CA13	0	0	0	0	0	0	0	0	1	1	0	0
CA14	1	0	0	0	1	0	1	0	1	1	1	1
CA3	1	0	0	0	0	0	0	0	0	0	0	0
CA4	0	0	0	0	0	0	0	0	1	1	1	1
CA5A	0	0	0	0	0	0	0	0	0	0	0	0
CA5B	1	0	0	0	0	0	0	0	0	0	0	0
CA5BP1	1	1	0	1	0	1	1	1	1	1	1	1
CA8	0	0	0	0	0	0	0	0	1	1	0	0
CA9	0	0	0	0	0	0	0	0	0	0	0	0
CABP2	0	0	0	0	0	0	0	0	0	0	0	0
CABP5	0	0	0	0	0	0	0	0	0	0	0	0
CABS1	0	0	0	0	0	0	0	0	0	0	0	0
CACNG1	0	0	0	0	0	0	0	0	0	0	0	0
CACNG2	0	0	0	0	0	0	0	0	0	0	0	0
CACNG3	0	0	0	0	0	0	0	0	0	0	0	0
CACNG5	0	0	0	0	0	0	0	0	0	0	0	0
CACNG7	0	0	0	0	0	0	0	0	0	0	0	0
CACNG8	0	1	0	0	0	0	0	0	1	1	1	1
CACTIN-AS1	1	1	0	0	0	0	1	1	1	1	1	1
CACUL1	1	1	0	1	0	1	1	1	1	1	1	1
CAD	0	0	0	0	0	0	1	1	1	1	0	0
CADM2-AS2	0	0	0	0	0	0	0	0	0	0	0	0
CADM3-AS1	0	0	0	0	0	0	0	0	0	0	0	0
CADM4	0	0	0	0	0	0	0	0	1	1	0	0
CAHM	1	1	0	1	0	1	1	1	1	1	1	1
CALB1	0	0	0	0	0	0	0	0	1	1	0	0
CALCB	0	0	0	0	0	0	0	0	1	1	1	1
CALHM1	0	0	0	0	0	0	0	0	0	0	0	0
CALHM3	0	0	0	0	0	0	0	0	0	0	0	0
CALM1	1	1	0	1	0	1	1	1	1	1	1	1
CALM2	1	1	0	1	0	1	1	1	1	1	1	1
CALM3	1	1	0	1	0	1	1	1	1	1	1	1
CALML3	0	0	0	0	0	0	0	0	0	0	0	0
CALML5	0	0	0	0	0	0	0	0	0	0	0	0
CALML6	0	0	0	0	0	0	0	0	0	0	0	0
CALR	1	1	0	1	0	1	1	1	1	1	1	1
CAMK1	0	0	0	0	0	0	0	0	0	0	0	0
CAMK1G	1	1	0	0	0	0	0	0	0	0	0	0
CAMK2N1	1	1	0	1	1	1	1	1	1	1	1	1
CAMK4	0	0	0	0	0	0	0	0	1	1	0	0
CAMKMT	1	1	0	1	0	1	1	1	1	1	1	1
CAMKV	0	0	0	0	0	0	1	1	1	1	1	1
CAMLG	1	1	0	1	0	1	1	1	1	1	1	1
CAMP	0	0	0	0	0	0	0	0	0	0	0	0
CAND1	1	1	0	1	0	1	1	1	1	1	1	1
CAP2	1	1	0	0	0	0	1	1	1	1	1	1
CAPN10-AS1	1	1	0	1	1	0	1	1	1	1	1	1
CAPN11	0	0	0	0	0	0	0	0	0	0	0	0
CAPN12	0	0	0	0	0	0	0	0	0	0	0	0
CAPN13	0	0	0	0	0	0	0	0	0	0	0	0
CAPN14	0	0	0	0	0	0	0	0	0	0	0	0
CAPN15	1	1	0	1	1	1	1	1	1	1	1	1
CAPN5	1	1	0	0	0	0	1	1	1	1	1	1
CAPN6	0	0	0	0	0	0	0	0	0	0	0	0
CAPN7	1	1	0	1	0	0	1	1	1	1	1	1
CAPN8	0	0	0	0	0	0	0	0	0	0	0	0
CAPNS2	0	0	0	0	0	0	0	0	0	0	0	0
CAPZA1	1	1	0	1	1	1	1	1	1	1	1	1
CAPZA3	0	0	0	0	0	0	0	0	0	0	0	0
CARD10	0	0	0	0	0	0	1	1	1	1	0	0
CARD17	0	0	0	0	0	0	0	0	0	0	0	0
CARD18	0	0	0	0	0	0	0	0	0	0	0	0
CARD6	0	0	0	0	0	0	0	0	0	0	0	0
CARM1	1	1	0	1	0	0	1	1	1	1	1	1
CARS2	1	1	0	0	0	0	1	1	1	1	1	1
CARTPT	0	0	0	0	0	0	0	0	0	0	0	0
CASC10	1	1	0	1	1	1	1	1	1	1	1	1
CASC14	0	0	0	0	0	0	0	0	1	0	0	0
CASC15	1	1	0	1	1	1	1	1	1	1	1	1
CASC16	0	0	0	0	0	0	0	0	0	0	0	0
CASC17	0	0	0	0	0	0	0	0	0	0	0	0
CASC19	0	0	0	0	0	0	0	0	0	0	0	0
CASC20	0	0	0	0	0	0	0	0	0	0	0	0
CASC21	0	0	0	0	0	0	0	0	0	0	0	0
CASC23	0	0	0	0	0	0	0	0	1	0	0	0
CASC6	0	0	0	0	0	0	0	0	0	0	0	0
CASP14	0	0	0	0	0	0	0	0	0	0	0	0
CASQ1	0	0	0	0	0	0	0	0	0	0	0	0
CASQ2	0	0	0	0	0	0	0	0	0	0	0	0
CATIP	0	0	0	0	0	0	0	0	0	0	0	0
CATSPER1	0	0	0	0	0	0	0	0	0	0	0	0
CATSPER2P1	1	1	0	1	1	1	1	1	1	1	1	1
CATSPER3	0	0	0	0	0	0	0	0	0	0	0	0
CATSPER4	0	0	0	0	0	0	0	0	0	0	0	0
CATSPERB	0	0	0	0	0	0	0	0	0	0	0	0
CATSPERD	1	1	0	1	0	1	1	1	1	1	1	1
CATSPERG	0	0	0	0	0	0	1	1	1	1	1	1
CBL	1	1	0	1	1	1	1	1	1	1	1	1
CBLB	1	1	0	1	0	1	1	1	1	1	1	1
CBLN2	0	0	0	0	0	0	1	0	1	1	0	0
CBLN3	0	0	0	0	0	0	0	0	1	1	1	1
CBLN4	0	0	0	0	0	0	0	0	0	0	0	0
CBR4	1	1	0	1	1	0	1	1	1	1	1	1
CBWD2	0	0	0	0	0	0	1	1	1	1	0	0
CBWD6	1	1	0	0	0	0	1	1	1	1	0	0
CBX3P2	1	1	0	1	1	1	1	1	1	1	1	1
CBX4	1	1	0	1	1	1	1	1	1	1	1	1
CBX6	1	1	0	1	0	0	1	1	1	1	1	1
CBX7	0	0	0	0	0	0	0	0	1	1	1	1
CBX8	0	0	0	0	1	1	1	1	1	1	1	1
CBY3	0	0	0	0	0	0	0	0	0	0	0	0
CC2D1B	1	1	0	0	0	0	1	1	1	1	1	1
CCAT1	0	0	0	0	0	0	0	0	0	0	0	0
CCAT2	0	0	0	0	0	0	0	0	0	0	0	0
CCBE1	1	1	0	0	0	0	0	0	1	1	1	1
CCDC101	0	0	0	0	0	0	1	1	0	0	0	0
CCDC102A	0	0	0	0	0	0	0	0	1	1	1	1
CCDC105	0	0	0	0	0	0	0	0	0	0	0	0
CCDC106	0	0	0	0	1	0	1	1	1	1	1	1
CCDC11	0	0	0	0	0	0	1	1	1	1	1	1
CCDC116	0	0	0	0	0	0	0	0	0	0	0	0
CCDC122	1	1	0	1	0	0	0	0	1	1	1	1
CCDC13	0	0	0	0	0	0	0	0	0	0	0	0
CCDC13-AS1	0	0	0	0	0	0	0	0	0	0	0	0
CCDC130	0	0	0	0	0	0	1	1	0	0	0	0
CCDC134	0	0	0	0	0	0	1	1	1	1	1	1
CCDC137	1	1	0	0	1	1	1	1	1	1	1	1
CCDC140	0	1	0	0	0	0	0	0	1	1	0	0
CCDC141	0	0	0	0	0	0	0	0	1	1	1	0
CCDC144A	0	0	0	0	0	0	0	0	0	0	0	0
CCDC144B	0	0	0	0	0	0	1	1	0	0	0	0
CCDC144CP	0	0	0	0	0	0	1	1	0	0	0	0
CCDC144NL	0	0	0	0	0	0	0	0	0	0	0	0
CCDC147-AS1	0	0	0	0	0	0	0	0	0	0	0	0
CCDC148-AS1	0	0	0	0	0	0	0	0	0	0	0	0
CCDC152	0	0	0	0	0	0	0	0	0	0	0	0
CCDC153	0	0	0	0	0	0	0	0	0	0	0	0
CCDC154	0	0	0	0	0	0	0	0	0	0	0	0
CCDC155	0	0	0	0	0	0	0	0	0	0	0	0
CCDC158	0	0	0	0	0	0	0	0	0	0	0	0
CCDC159	1	0	0	1	0	0	1	1	1	1	1	1
CCDC162P	0	0	0	0	0	0	0	0	0	0	0	0
CCDC166	0	0	0	0	0	0	0	0	0	0	0	0
CCDC167	0	0	0	0	0	0	1	1	0	0	0	0
CCDC168	0	0	0	0	0	0	0	0	0	0	0	0
CCDC169-SOHLH2	0	0	0	0	1	0	1	1	1	1	1	1
CCDC171	1	1	0	0	0	0	1	1	1	1	1	1
CCDC172	0	0	0	0	0	0	0	0	0	0	0	0
CCDC175	0	0	0	0	0	0	0	0	0	0	0	0
CCDC177	0	0	0	0	0	0	0	0	1	1	0	0
CCDC179	0	0	0	0	0	0	0	0	0	0	0	0
CCDC18	1	1	0	1	0	1	1	1	1	1	1	1
CCDC180	0	0	0	0	0	0	0	0	0	0	0	0
CCDC182	0	0	0	0	0	0	0	0	0	0	0	0
CCDC183	0	0	0	0	1	0	0	0	0	0	0	0
CCDC184	0	0	0	0	0	0	0	0	1	1	1	1
CCDC185	0	0	0	0	0	0	0	0	0	0	0	0
CCDC186	1	1	0	1	0	1	1	1	1	1	1	1
CCDC24	0	0	0	0	0	0	0	0	1	1	0	0
CCDC27	0	0	0	0	0	0	0	0	0	0	0	0
CCDC28A	0	0	0	0	0	0	1	1	1	1	1	1
CCDC30	0	0	0	0	0	0	0	0	0	0	0	0
CCDC37	0	0	0	0	0	0	0	0	0	0	0	0
CCDC39	0	0	0	0	0	0	0	0	1	1	1	1
CCDC42B	0	0	0	0	0	0	0	0	0	0	0	0
CCDC47	1	1	0	1	1	1	1	1	1	1	1	1
CCDC54	0	0	0	0	0	0	0	0	0	0	0	0
CCDC58	1	1	0	1	0	1	1	1	1	1	1	1
CCDC6	1	1	0	1	1	1	1	1	1	1	1	1
CCDC60	0	0	0	0	0	0	0	0	0	0	0	0
CCDC64	0	0	0	0	1	1	1	1	1	1	1	1
CCDC67	0	0	0	0	0	0	0	0	0	0	0	0
CCDC70	0	0	0	0	0	0	0	0	0	0	0	0
CCDC71L	1	1	0	1	0	0	1	1	1	1	1	1
CCDC73	0	0	0	0	0	0	0	0	0	0	0	0
CCDC79	0	0	0	0	0	0	0	0	0	0	0	0
CCDC8	1	1	0	1	1	1	1	1	1	1	1	1
CCDC82	1	1	0	1	0	1	1	1	1	1	1	1
CCDC85B	1	1	0	1	1	1	1	1	1	1	1	1
CCDC86	1	1	1	0	1	0	1	1	1	1	1	1
CCDC88B	0	0	0	0	0	0	0	0	0	0	0	0
CCDC89	0	0	0	0	0	0	0	0	0	0	0	0
CCDC91	0	0	0	0	0	0	0	0	0	0	0	0
CCDC92	1	1	0	1	1	1	1	1	1	1	1	1
CCDC93	1	1	0	1	0	1	1	1	1	1	1	1
CCDC94	0	0	0	0	0	0	1	1	0	0	0	0
CCDC96	1	1	0	1	1	1	1	1	1	1	1	1
CCDC97	1	1	0	1	0	1	1	1	1	1	1	1
CCER1	0	0	0	0	0	0	0	0	0	0	0	0
CCER2	0	0	0	0	0	0	0	0	0	0	0	0
CCIN	0	0	0	0	0	0	0	0	0	0	0	0
CCKAR	0	0	0	0	0	0	0	0	0	0	0	0
CCL1	0	0	0	0	0	0	0	0	0	0	0	0
CCL11	0	0	0	0	0	0	0	0	0	0	0	0
CCL13	0	0	0	0	0	0	0	0	0	0	0	0
CCL15	0	0	0	0	0	0	0	0	0	0	0	0
CCL16	0	0	0	0	0	0	0	0	0	0	0	0
CCL17	0	0	0	0	0	0	0	0	0	0	0	0
CCL18	0	0	0	0	0	0	0	0	0	0	0	0
CCL19	0	0	0	0	0	0	0	0	0	0	0	0
CCL21	0	0	0	0	0	0	0	0	0	0	0	0
CCL22	0	0	0	0	0	0	0	0	0	0	0	0
CCL24	0	0	0	0	0	0	0	0	0	0	0	0
CCL26	0	0	0	0	0	0	0	0	0	0	0	0
CCL27	0	0	0	0	0	0	0	0	0	0	0	0
CCL28	0	0	0	0	0	0	0	0	0	0	0	0
CCL3	0	0	0	0	0	0	0	0	0	0	0	0
CCL4	0	0	0	0	0	0	0	0	0	0	0	0
CCL7	0	0	0	0	0	0	0	0	0	0	0	0
CCL8	0	0	0	0	0	0	0	0	0	0	0	0
CCM2L	0	0	0	0	0	0	0	0	0	0	0	0
CCNB1	1	1	0	0	0	0	1	1	1	1	1	1
CCNB2	1	1	0	0	0	0	1	1	1	1	0	0
CCND1	1	1	0	1	1	1	1	1	1	1	1	1
CCND2	1	0	0	1	1	1	1	1	1	1	1	1
CCND2-AS1	0	0	0	1	0	0	1	1	1	1	1	1
CCNE1	0	0	0	0	0	0	1	1	1	1	1	1
CCNE2	1	1	0	1	1	1	1	1	1	1	1	1
CCNG2	1	1	0	1	1	1	1	1	1	1	1	1
CCNI	1	1	0	1	0	1	1	1	1	1	1	1
CCNK	1	1	0	1	0	1	1	1	1	1	1	1
CCNL1	1	1	0	1	0	1	1	1	1	1	1	1
CCNT2-AS1	1	1	0	1	0	1	1	1	1	1	1	1
CCNYL2	0	0	0	0	0	0	0	0	0	0	0	0
CCR1	0	0	0	0	0	0	0	0	0	0	0	0
CCR10	1	1	0	0	0	0	0	0	1	1	1	1
CCR4	0	0	0	0	0	0	0	0	0	0	0	0
CCR7	0	0	0	0	0	0	0	0	0	0	0	0
CCRN4L	1	1	0	1	0	1	1	1	1	1	1	1
CCSAP	1	1	0	1	1	1	1	1	1	1	1	1
CCT5	1	1	0	1	0	1	1	1	1	1	1	1
CCT6P1	1	1	0	1	0	1	1	1	1	1	1	1
CCT8L2	0	0	0	0	0	0	0	0	0	0	0	0
CCZ1	1	1	0	0	0	1	1	1	1	1	1	1
CCZ1B	1	1	0	0	0	0	1	1	1	1	1	1
CD164L2	0	0	0	0	0	0	0	0	0	0	0	0
CD177	0	0	0	0	0	0	0	0	0	0	0	0
CD180	0	0	0	0	0	0	0	0	0	0	0	0
CD1A	0	0	0	0	0	0	0	0	0	0	0	0
CD1B	0	0	0	0	0	0	0	0	0	0	0	0
CD1C	0	0	0	0	0	0	0	0	0	0	0	0
CD1D	0	0	0	0	0	0	0	0	1	1	1	1
CD2	0	0	0	0	0	0	0	0	0	0	0	0
CD207	0	0	0	0	0	0	0	0	0	0	0	0
CD226	1	0	0	0	0	0	0	0	0	0	0	0
CD248	1	1	0	1	1	0	1	0	0	0	0	0
CD27	0	0	0	0	0	0	0	0	0	0	0	0
CD2AP	1	1	0	1	0	1	1	1	1	1	1	1
CD300C	0	0	0	0	0	0	0	0	0	0	0	0
CD300E	0	0	0	0	0	0	0	0	0	0	0	0
CD300LB	0	0	0	0	0	0	0	0	0	0	0	0
CD300LD	0	0	0	0	0	0	0	0	0	0	0	0
CD38	0	0	0	0	0	0	0	0	1	1	0	0
CD3E	0	0	0	0	0	0	0	0	0	0	0	0
CD3G	0	0	0	0	0	0	0	0	0	0	0	0
CD40LG	0	0	0	0	0	0	0	0	0	0	0	0
CD5	0	0	0	0	0	0	0	0	0	0	0	0
CD52	0	0	0	0	0	0	0	0	1	0	0	0
CD5L	0	0	0	0	0	0	0	0	0	0	0	0
CD69	0	0	0	0	0	0	0	0	0	0	0	0
CD7	0	0	0	0	0	0	0	0	0	0	0	0
CD72	0	0	0	0	0	0	0	0	0	0	0	0
CD80	0	0	0	0	0	0	0	0	0	0	0	0
CD81-AS1	1	1	0	1	0	1	1	1	1	1	1	1
CD9	0	0	0	0	1	1	1	1	1	1	1	1
CD93	0	0	0	0	0	0	0	0	0	0	0	0
CDA	0	0	0	0	0	0	1	1	0	0	0	0
CDC123	1	1	0	1	0	1	1	1	1	1	1	1
CDC14C	0	0	0	0	0	0	0	0	0	0	0	0
CDC20	1	1	0	0	1	1	1	1	1	1	1	1
CDC26	1	1	0	1	0	1	1	1	1	1	1	1
CDC34	1	1	0	1	0	1	1	1	1	1	1	1
CDC37	1	1	0	1	1	1	1	1	1	1	1	1
CDC37L1	1	1	0	1	0	0	1	1	1	1	1	1
CDC40	1	1	0	1	0	1	1	1	1	1	1	1
CDC42BPB	1	1	0	1	0	1	1	1	1	1	1	1
CDC42BPG	0	0	0	0	1	1	1	1	1	1	1	1
CDC42EP1	1	1	0	1	0	0	1	1	1	1	1	1
CDC42EP2	1	1	0	1	0	0	1	1	1	1	1	1
CDC42EP4	1	1	0	1	1	1	1	1	1	1	1	1
CDC42EP5	1	1	0	1	0	0	0	0	1	1	1	1
CDC42P3	0	0	0	0	0	0	0	0	0	0	0	0
CDC5L	1	1	0	0	0	1	1	1	1	1	1	1
CDC73	1	1	0	1	0	1	1	1	1	1	1	1
CDCA2	1	1	0	1	0	1	1	1	1	1	1	1
CDCP2	0	0	0	0	0	0	0	0	0	0	0	0
CDH10	0	0	0	0	0	0	0	0	0	0	0	0
CDH11	1	1	0	1	1	1	1	1	1	1	1	1
CDH12	0	0	0	0	0	0	0	0	0	0	0	0
CDH15	0	0	0	0	0	0	0	0	0	0	0	0
CDH2	1	1	0	1	1	1	1	1	1	1	1	1
CDH20	0	0	0	0	0	0	0	0	0	0	0	0
CDH22	0	0	0	0	0	0	0	0	1	1	1	1
CDH5	0	0	0	0	0	0	0	0	0	0	0	0
CDH6	1	1	0	1	0	0	0	0	1	1	0	0
CDH8	0	0	0	0	1	1	1	1	1	1	1	1
CDH9	0	0	0	0	0	0	0	0	0	0	0	0
CDHR4	0	0	0	0	0	0	0	0	0	0	0	0
CDK3	0	0	0	0	0	0	0	0	0	0	0	0
CDK4	0	0	0	0	0	0	1	1	1	1	1	1
CDK5R1	0	0	0	1	1	0	1	1	1	1	1	1
CDK5R2	0	0	0	0	0	0	1	1	1	1	1	1
CDK8	1	1	0	1	0	1	1	1	1	1	1	1
CDKL2	0	0	0	0	0	0	0	0	0	0	0	0
CDKN1B	1	1	0	1	1	1	1	1	1	1	1	1
CDKN2AIP	1	1	0	1	0	1	1	1	1	1	1	1
CDNF	1	1	0	1	0	1	1	1	1	1	1	1
CDO1	0	0	0	0	0	0	1	1	1	1	1	1
CDR1	0	0	0	0	0	0	0	0	0	0	0	0
CDRT15	0	0	0	0	0	0	0	0	0	0	0	0
CDRT15L2	0	0	0	0	0	0	0	0	0	0	0	0
CDRT15P1	0	0	0	0	0	0	0	0	0	0	0	0
CDRT15P2	0	0	0	0	0	0	0	0	0	0	0	0
CDRT4	0	0	0	0	0	0	0	0	0	0	0	0
CDRT7	0	0	0	0	0	0	0	0	0	0	0	0
CDRT8	0	0	0	0	0	0	0	0	0	0	0	0
CDS1	0	0	0	0	1	1	1	1	1	1	1	1
CDS2	1	1	0	1	0	1	1	1	1	1	1	1
CDSN	0	0	0	0	0	0	0	0	0	0	0	0
CDT1	1	1	0	0	1	1	1	1	1	1	1	1
CDX2	0	0	0	0	0	0	1	1	1	1	1	1
CDYL2	1	1	0	0	0	0	0	0	1	1	1	1
CEACAM16	0	0	0	0	0	0	0	0	0	0	0	0
CEACAM18	0	0	0	0	0	0	0	0	0	0	0	0
CEACAM22P	0	0	0	0	0	0	0	0	0	0	0	0
CEACAM4	0	0	0	0	0	0	0	0	0	0	0	0
CEACAM6	0	0	0	0	0	0	0	0	0	0	0	0
CEACAM8	0	0	0	0	0	0	0	0	0	0	0	0
CEBPA-AS1	1	1	0	1	1	1	1	1	1	1	1	1
CEBPB-AS1	1	1	0	1	1	1	1	1	1	1	1	1
CEBPD	1	1	0	1	1	1	1	1	1	1	1	1
CEBPE	0	0	0	0	0	0	0	0	0	0	0	0
CEBPZ	1	1	0	1	1	1	1	1	1	1	1	1
CECR7	0	0	0	0	0	0	0	0	0	0	0	0
CEL	0	0	0	0	0	0	0	0	1	0	0	0
CELA1	0	0	0	0	0	0	0	0	0	0	0	0
CELA2A	0	0	0	0	0	0	0	0	0	0	0	0
CELA2B	0	0	0	0	0	0	0	0	0	0	0	0
CELA3A	0	0	0	0	0	0	0	0	0	0	0	0
CELA3B	0	0	0	0	0	0	0	0	0	0	0	0
CELF2-AS2	0	0	0	0	0	0	0	0	0	0	0	0
CELP	0	0	0	0	0	0	0	0	0	0	0	0
CELSR2	0	0	0	0	0	0	0	0	1	1	0	0
CELSR3-AS1	1	1	0	1	0	0	1	1	1	1	1	1
CEMP1	0	0	0	0	0	0	1	1	1	1	1	1
CEND1	0	0	0	0	1	0	0	0	0	0	0	0
CENPBD1P1	1	1	0	1	1	0	1	1	1	1	1	1
CENPC	1	1	0	0	0	0	1	1	1	1	1	1
CENPF	1	1	0	0	0	1	1	1	1	1	1	1
CENPH	0	0	0	0	0	1	1	1	1	1	1	1
CENPQ	1	1	0	0	0	0	1	1	1	1	1	1
CENPT	1	1	0	1	1	1	1	1	1	1	1	1
CENPV	1	1	0	0	0	0	1	1	1	1	1	1
CEP104	1	1	0	0	1	1	1	1	1	1	1	1
CEP128	0	0	0	0	0	0	0	0	0	0	0	0
CEP135	1	1	0	1	0	0	1	1	1	1	1	1
CEP170P1	0	0	0	0	0	0	0	0	0	0	0	0
CEP19	1	1	0	0	0	0	1	1	1	1	0	0
CEP192	1	1	0	0	0	1	1	1	1	1	1	1
CEP250	1	1	0	1	0	1	1	1	1	1	1	1
CEP290	1	1	0	0	0	0	1	1	1	1	1	1
CEP350	1	1	0	1	0	1	1	1	1	1	1	1
CEP68	1	1	0	0	0	0	1	1	1	1	1	1
CEP72	0	0	0	0	1	1	1	1	1	1	1	1
CEP89	0	0	0	0	0	0	1	1	0	0	0	0
CEP95	1	1	0	1	0	1	1	1	1	1	1	1
CEP97	1	1	0	0	0	0	1	1	1	1	1	1
CER1	0	0	0	0	0	0	0	0	1	0	0	0
CERS4	0	0	0	0	1	1	1	1	1	1	1	1
CES1P1	0	0	0	0	0	0	0	0	0	0	0	0
CES1P2	0	0	0	0	0	0	0	0	0	0	0	0
CES5AP1	0	0	0	0	0	0	0	0	0	0	0	0
CETN1	0	0	0	0	0	0	0	0	0	0	0	0
CETN2	0	0	0	0	0	0	1	1	1	1	0	0
CFAP20	1	1	0	1	0	0	1	1	1	1	1	1
CFAP44-AS1	0	0	0	0	0	0	0	0	0	0	0	0
CFAP45	0	0	0	0	0	0	0	0	0	0	0	0
CFAP46	0	0	0	0	0	0	1	1	0	0	0	0
CFAP58	0	0	0	0	0	0	0	0	0	0	0	0
CFB	0	0	0	0	0	0	0	0	0	0	0	0
CFD	0	0	0	0	0	0	0	0	0	0	0	0
CFDP1	1	1	0	1	1	1	1	1	1	1	1	1
CFHR1	0	0	0	0	0	0	0	0	0	0	0	0
CFHR2	0	0	0	0	0	0	0	0	0	0	0	0
CFHR5	0	0	0	0	0	0	0	0	0	0	0	0
CFI	0	0	0	0	0	0	0	0	0	0	0	0
CFL1	1	1	0	1	1	1	1	1	1	1	1	1
CFL1P1	1	1	0	1	0	1	1	1	1	1	1	1
CFLAR-AS1	0	0	0	0	0	0	1	0	0	0	0	0
CFTR	0	0	0	0	0	0	0	0	1	1	0	0
CGB	0	0	0	0	0	0	0	0	0	0	0	0
CGB1	0	0	0	0	0	0	0	0	0	0	0	0
CGB2	0	0	0	0	0	0	0	0	0	0	0	0
CGB5	0	0	0	0	0	0	0	0	0	0	0	0
CGB7	0	0	0	0	0	0	0	0	0	0	0	0
CGB8	0	0	0	0	0	0	0	0	0	0	0	0
CGN	0	0	0	0	1	1	1	1	1	1	1	1
CGRRF1	0	0	0	0	0	0	0	0	1	1	1	1
CH25H	0	0	0	0	0	0	0	0	1	1	1	1
CHAC2	0	0	0	0	0	0	1	1	1	1	1	1
CHAD	0	0	0	0	0	0	0	0	0	0	0	0
CHADL	0	0	0	0	0	0	0	0	0	0	0	0
CHAF1B	0	0	0	0	0	0	1	0	0	0	0	0
CHCHD2	0	0	0	0	0	1	1	1	1	1	0	0
CHCHD5	1	1	0	0	0	0	1	1	1	1	1	1
CHCHD6	0	0	0	0	0	0	0	0	1	1	0	0
CHD6	1	1	0	1	0	0	1	1	1	1	1	1
CHD7	1	1	0	1	1	1	1	1	1	1	1	1
CHD9	1	1	0	0	0	0	1	1	1	1	1	1
CHDC2	0	0	0	0	0	0	0	0	0	0	0	0
CHDH	0	0	0	0	0	0	0	0	1	1	0	0
CHEK2P2	0	0	0	0	1	0	0	0	0	0	0	0
CHERP	1	1	0	1	0	1	1	1	1	1	1	1
CHGA	0	0	0	0	0	0	0	0	0	0	0	0
CHGB	0	0	0	0	0	0	0	0	0	0	0	0
CHI3L1	0	0	0	0	0	0	0	0	0	0	0	0
CHIAP2	0	0	0	0	0	0	0	0	0	0	0	0
CHIC2	1	1	0	1	0	0	1	1	1	1	1	1
CHKB	1	1	0	0	0	0	1	1	1	1	1	1
CHKB-CPT1B	1	1	0	0	0	0	1	1	1	1	1	1
CHL1-AS1	0	0	0	0	0	0	0	0	0	0	0	0
CHML	0	0	0	0	0	0	0	0	0	0	0	0
CHMP1B	1	1	0	1	1	1	1	1	1	1	1	1
CHMP1B2P	0	0	0	0	0	0	0	0	0	0	0	0
CHMP4A	1	1	0	0	0	0	1	1	1	1	1	1
CHMP4C	0	0	0	0	0	0	1	1	1	1	1	1
CHMP6	0	0	0	0	0	0	1	1	1	1	0	0
CHMP7	0	0	0	0	0	0	0	0	0	0	0	0
CHODL-AS1	0	0	0	0	0	0	0	0	0	0	0	0
CHP2	0	0	0	0	0	0	0	0	0	0	0	0
CHPT1	1	1	0	0	1	1	1	1	1	1	1	1
CHRD	0	0	0	0	0	0	1	1	1	1	1	1
CHRM1	0	0	0	0	1	0	0	0	0	0	0	0
CHRM3	0	0	0	0	0	0	0	0	1	1	0	0
CHRM3-AS1	0	0	0	0	0	0	0	0	0	0	0	0
CHRM3-AS2	0	0	0	0	0	0	0	0	0	0	0	0
CHRM4	0	0	0	0	0	0	0	0	0	0	0	0
CHRM5	0	0	0	0	0	0	0	0	0	0	0	0
CHRNB1	0	0	0	0	0	0	0	0	1	1	1	1
CHRNB2	0	0	0	0	0	0	0	0	0	0	0	0
CHRNB3	0	0	0	0	0	0	0	0	0	0	0	0
CHRNG	0	0	0	0	0	0	0	0	0	0	0	0
CHST1	0	0	0	1	0	0	0	0	1	1	1	1
CHST10	0	0	0	0	0	0	0	0	1	1	0	0
CHST13	0	0	0	0	0	0	0	0	0	0	0	0
CHST2	1	1	0	1	1	1	1	1	1	1	1	1
CHST3	1	1	0	1	0	0	0	0	1	1	1	1
CHST5	0	0	0	0	0	0	0	0	0	0	0	0
CHST6	0	0	0	0	0	0	1	1	0	0	0	0
CHST7	1	1	0	1	0	0	1	1	1	1	1	1
CHSY1	1	1	0	1	1	1	1	1	1	1	1	1
CHUK	1	1	0	0	0	0	1	1	1	1	0	0
CIAO1	1	1	0	1	1	1	1	1	1	1	1	1
CIB4	0	0	0	0	0	0	0	0	0	0	0	0
CIC	1	1	0	0	1	1	1	1	1	1	1	1
CIDEB	0	0	0	0	0	0	0	0	0	0	0	0
CILP	0	0	0	0	0	0	0	0	0	0	0	0
CILP2	0	0	0	0	0	0	1	0	1	1	1	1
CINP	1	1	0	0	0	0	1	1	1	1	1	1
CIR1	1	1	0	1	0	0	1	1	1	1	1	1
CIRBP-AS1	1	1	0	1	1	0	1	1	1	1	1	1
CIRH1A	1	1	0	1	0	1	1	1	1	1	1	1
CISD1	1	1	0	1	0	1	1	1	1	1	1	1
CISD2	1	1	0	0	0	0	1	1	1	1	1	1
CITED4	0	0	0	0	0	0	1	0	1	1	1	1
CKAP4	1	1	0	1	1	1	1	1	1	1	1	1
CKM	0	0	0	0	0	0	0	0	0	0	0	0
CKMT1A	0	0	0	0	0	0	1	1	1	1	1	1
CKMT1B	0	0	0	0	0	0	1	1	1	1	1	1
CKS2	1	1	0	1	0	1	1	1	1	1	1	1
CLC	0	0	0	0	0	0	0	0	0	0	0	0
CLCA1	0	0	0	0	0	0	0	0	0	0	0	0
CLCA2	0	0	0	0	0	0	0	0	0	0	0	0
CLCA3P	0	0	0	0	0	0	0	0	0	0	0	0
CLDN1	1	1	0	0	0	0	0	0	1	1	0	0
CLDN10-AS1	0	0	0	0	0	0	0	0	0	0	0	0
CLDN16	0	0	0	0	0	0	0	0	0	0	0	0
CLDN17	0	0	0	0	0	0	0	0	0	0	0	0
CLDN20	0	0	0	0	0	0	1	0	0	0	0	0
CLDN22	0	0	0	0	0	0	0	0	0	0	0	0
CLDN23	0	0	0	0	0	0	1	1	1	1	1	1
CLDN24	0	0	0	0	0	0	0	0	0	0	0	0
CLDN25	0	0	0	0	0	0	0	0	0	0	0	0
CLDN3	0	0	0	0	0	0	0	0	1	1	1	1
CLDN4	0	0	0	0	0	0	0	1	1	0	1	1
CLDN6	0	0	0	0	0	0	1	1	1	1	1	0
CLDN8	0	0	0	0	0	0	0	0	0	0	0	0
CLDN9	0	0	0	0	0	0	0	0	1	1	1	0
CLEC11A	1	1	0	0	0	0	0	0	1	1	1	1
CLEC14A	0	0	0	0	0	0	0	0	1	1	0	0
CLEC18B	0	0	0	0	0	0	0	0	0	0	0	0
CLEC18C	0	0	0	0	0	0	0	0	0	0	0	0
CLEC19A	0	0	0	0	0	0	0	0	0	0	0	0
CLEC2B	0	0	0	0	0	0	0	0	0	0	0	0
CLEC2L	0	0	0	0	0	0	1	1	0	0	0	0
CLEC3B	0	0	0	0	0	0	0	0	0	0	0	0
CLEC4D	0	0	0	0	0	0	0	0	0	0	0	0
CLEC4E	0	0	0	0	0	0	0	0	0	0	0	0
CLEC4GP1	0	0	0	0	1	0	0	0	1	1	1	1
CLEC6A	0	0	0	0	0	0	0	0	0	0	0	0
CLEC9A	0	0	0	0	0	0	1	1	0	0	0	0
CLIC2	0	0	0	0	0	0	0	0	0	0	0	0
CLIC4	1	1	0	1	0	1	1	1	1	1	1	1
CLIC6	0	0	0	0	0	0	1	1	1	1	1	1
CLK2P	0	0	0	0	0	0	0	0	0	0	0	0
CLK4	1	1	0	1	1	1	1	1	1	1	1	1
CLLU1OS	0	0	0	0	0	0	0	0	0	0	0	0
CLMN	0	0	0	0	0	0	0	0	1	1	0	0
CLN5	1	1	0	0	0	0	1	1	1	1	1	1
CLN6	1	1	0	0	1	1	1	1	1	1	1	1
CLN8	1	1	0	1	0	1	1	1	1	1	1	1
CLNK	0	0	0	0	0	0	0	0	0	0	0	0
CLNS1A	1	1	0	0	0	1	1	1	1	1	1	1
CLPP	0	0	0	0	0	0	0	0	0	0	0	0
CLPSL1	0	0	0	0	0	0	0	0	0	0	0	0
CLPTM1L	1	1	0	0	1	1	1	1	1	1	1	1
CLPX	1	1	0	1	0	1	1	1	1	1	1	1
CLRN1-AS1	0	0	0	0	0	0	0	0	0	0	0	0
CLRN2	0	0	0	0	0	0	0	0	0	0	0	0
CLRN3	0	0	0	0	0	0	0	0	0	0	0	0
CLSTN2	0	0	0	0	0	0	0	0	1	1	1	1
CLSTN2-AS1	0	0	0	0	0	0	0	0	0	0	0	0
CLUH	1	1	0	0	1	1	1	1	1	1	1	1
CLUHP3	0	0	0	0	0	0	0	0	0	0	0	0
CLVS1	0	0	0	0	0	0	0	0	0	0	0	0
CLYBL-AS2	0	0	0	0	0	0	0	0	1	1	1	0
CMA1	0	0	0	0	0	0	0	0	0	0	0	0
CMAS	0	0	0	0	0	0	0	0	1	1	0	0
CMBL	0	0	0	0	0	0	0	0	0	0	0	0
CMC1	0	0	0	0	0	0	1	1	1	1	1	1
CMC2	1	1	0	1	1	1	1	1	1	1	1	1
CMC4	1	1	0	1	0	0	1	1	1	1	1	1
CMYA5	0	0	0	0	0	0	0	0	1	1	0	0
CNBD1	0	0	0	0	0	0	0	0	0	0	0	0
CNDP1	0	0	0	0	0	0	0	0	0	0	0	0
CNFN	0	0	0	0	0	0	0	0	0	0	0	0
CNGA2	0	0	0	0	0	0	0	0	0	0	0	0
CNGA4	0	0	0	0	0	0	0	0	0	0	0	0
CNGB3	0	0	0	0	0	0	0	0	0	0	0	0
CNIH1	1	1	0	1	0	0	1	1	1	1	1	1
CNIH3	1	1	0	1	0	0	0	0	1	1	1	1
CNKSR3	1	1	0	1	1	0	1	1	1	1	1	1
CNN1	1	1	0	0	0	0	0	0	1	1	1	1
CNP	1	1	0	0	0	0	1	1	1	1	1	1
CNPPD1	1	1	0	1	1	1	1	1	1	1	1	1
CNPY1	0	0	0	0	0	0	0	0	0	0	0	0
CNPY4	1	1	0	1	0	1	1	1	1	1	1	1
CNR2	0	0	0	0	0	1	1	1	0	0	0	0
CNTD1	0	0	0	0	0	0	1	1	0	0	0	0
CNTD2	0	0	0	0	1	0	0	0	0	0	0	0
CNTF	0	0	0	0	0	0	0	0	0	0	0	0
CNTFR-AS1	0	0	0	0	0	0	0	0	0	0	0	0
CNTN2	0	0	0	0	0	0	0	0	0	0	0	0
CNTN3	0	0	0	0	0	0	0	0	0	0	0	0
CNTN4-AS1	0	0	0	0	0	0	0	0	0	0	0	0
CNTN4-AS2	0	0	0	0	0	0	0	0	0	0	0	0
CNTRL	0	0	0	0	0	0	0	0	0	0	0	0
COA3	0	0	0	0	0	0	1	1	0	0	0	0
COA4	1	1	0	0	1	0	1	1	1	1	1	1
COA5	1	1	0	1	1	1	1	1	1	1	1	1
COG3	1	1	0	0	0	0	1	1	1	1	1	1
COG8	1	1	0	0	1	1	1	1	1	1	1	1
COL10A1	0	0	0	0	0	0	0	0	0	0	0	0
COL14A1	1	1	0	0	0	0	1	1	1	1	1	1
COL15A1	0	0	0	0	0	0	0	0	0	0	0	0
COL17A1	0	0	0	0	0	0	0	0	0	0	0	0
COL18A1-AS2	0	0	0	0	0	0	0	0	1	0	0	0
COL1A1	1	1	0	1	0	0	0	0	1	1	1	1
COL1A2	1	1	0	1	0	1	0	0	1	1	1	1
COL20A1	0	0	0	0	0	0	0	0	0	0	0	0
COL21A1	0	0	0	0	0	0	0	0	1	1	1	1
COL22A1	0	0	0	0	0	0	0	0	0	0	0	0
COL24A1	1	0	0	1	0	0	0	0	1	1	1	1
COL27A1	1	1	0	1	1	1	1	1	1	1	1	1
COL28A1	0	0	0	0	0	0	0	0	0	0	0	0
COL3A1	1	1	0	1	0	0	0	0	0	0	0	1
COL4A1	1	1	0	1	1	1	1	1	1	1	1	1
COL4A2	1	1	0	1	1	1	1	1	1	1	1	1
COL4A2-AS1	0	0	0	0	0	0	0	0	0	0	0	0
COL4A3	0	0	0	0	0	0	0	0	1	1	1	1
COL4A4	0	0	0	0	0	0	0	0	1	1	1	1
COL5A2	1	1	0	0	0	0	0	0	1	1	1	1
COL6A1	1	1	0	1	1	0	0	0	1	1	1	1
COL6A4P1	1	1	0	1	0	0	1	1	1	1	1	1
COL6A4P2	0	0	0	0	0	0	0	0	0	0	0	0
COL6A6	0	0	0	0	0	0	0	0	0	0	0	0
COL9A3	0	0	0	0	1	1	1	1	1	1	1	1
COLCA1	0	0	0	0	0	0	0	0	1	1	0	0
COLEC10	0	0	0	0	0	0	0	0	0	0	0	0
COLEC12	1	1	0	1	1	1	1	1	1	1	1	1
COLGALT2	0	0	0	0	0	0	0	0	1	1	1	1
COMMD1	0	0	0	0	0	0	0	0	0	0	0	0
COMMD10	1	1	0	0	1	1	1	1	1	1	1	1
COMP	0	0	0	0	0	0	1	1	1	1	1	1
COMTD1	0	0	0	0	0	0	1	1	1	1	1	1
COPRS	0	0	0	0	0	0	1	1	1	1	0	0
COPS5	1	1	0	0	1	1	1	1	1	1	1	1
COPS6	1	0	0	0	0	0	0	0	0	0	0	0
COPZ2	1	1	0	0	0	0	0	0	0	0	0	0
COQ10B	1	1	0	1	0	1	1	1	1	1	1	1
COQ3	0	0	0	0	0	0	0	0	0	0	0	0
COQ4	1	1	0	1	0	1	1	1	1	1	1	1
COQ5	0	0	0	0	0	0	1	1	1	1	0	0
CORO7-PAM16	0	0	0	1	0	0	1	1	1	1	1	1
CORT	0	0	0	0	0	0	0	0	0	0	0	0
COTL1	1	1	0	1	0	0	0	0	1	1	1	1
COX20	1	1	0	1	0	1	1	1	1	1	1	1
COX4I1	1	1	0	1	1	1	1	1	1	1	1	1
COX4I2	0	0	0	0	0	0	0	0	0	0	0	0
COX6A2	0	0	0	0	0	0	0	0	0	0	0	0
COX6B2	0	0	0	0	1	0	1	1	1	1	1	1
COX6C	1	1	0	0	0	1	1	1	1	1	1	1
COX7B2	0	0	0	0	0	0	0	0	0	0	0	0
COX7C	0	0	0	0	1	1	1	1	1	1	1	1
COX8C	0	0	0	0	0	0	0	0	0	0	0	0
CPA1	0	0	0	0	0	0	0	0	0	0	0	0
CPA2	0	0	0	0	0	0	0	0	0	0	0	0
CPA3	0	0	0	0	0	0	0	0	0	0	0	0
CPA6	0	0	0	0	0	0	0	0	0	0	0	0
CPAMD8	0	0	0	0	0	0	0	0	1	1	1	1
CPB1	0	0	0	0	0	0	0	0	0	0	0	0
CPE	0	0	0	0	0	0	0	0	1	1	1	1
CPEB2-AS1	1	1	0	1	1	1	1	1	1	1	1	1
CPEB4	1	1	1	1	0	0	1	1	1	1	1	1
CPLX1	0	0	0	0	0	0	0	0	1	1	1	1
CPLX3	0	0	0	0	0	0	0	0	0	0	0	0
CPLX4	0	0	0	0	0	0	0	0	0	0	0	0
CPN1	0	0	0	0	0	0	0	0	0	0	0	0
CPNE3	0	0	0	0	0	0	0	0	0	0	0	0
CPNE5	0	0	0	0	0	0	0	0	1	1	1	1
CPNE8	1	0	0	0	1	1	1	1	1	1	1	1
CPO	0	0	0	0	0	0	0	0	0	0	0	0
CPOX	1	1	0	0	0	0	1	1	1	1	1	1
CPQ	0	0	0	0	0	0	0	0	1	1	0	0
CPS1-IT1	0	0	0	0	0	0	0	0	0	0	0	0
CPSF1	1	1	0	0	0	0	1	1	1	1	1	1
CPSF2	1	1	0	1	0	1	1	1	1	1	1	1
CPSF4L	0	0	0	0	0	0	0	0	0	0	0	0
CPTP	1	1	0	0	1	0	1	1	1	1	0	0
CPXM2	0	0	0	0	0	0	0	0	0	0	0	0
CR1L	0	0	0	0	0	0	1	1	1	1	1	1
CRABP1	0	0	0	0	0	0	0	0	1	1	1	1
CRADD	0	0	0	0	0	0	1	1	1	1	0	0
CRAMP1L	1	1	0	1	1	1	1	1	1	1	1	1
CRCT1	0	0	0	0	0	0	0	0	0	0	0	0
CREB3	1	1	0	1	0	0	1	1	1	1	1	1
CREB3L1	1	1	0	0	0	0	1	1	1	1	1	1
CREBL2	1	1	0	0	0	0	1	1	1	1	0	0
CREG1	0	0	0	0	0	0	0	0	0	0	1	1
CRHBP	0	0	0	0	0	0	0	0	0	0	0	0
CRIM1	1	1	0	1	1	1	1	1	1	1	1	1
CRIP1	0	0	0	0	0	0	1	1	1	1	1	1
CRIPAK	0	0	0	0	0	0	0	0	0	0	0	0
CRIPT	1	1	0	0	0	0	1	1	1	1	1	1
CRISPLD2	0	0	0	0	0	0	0	0	0	0	0	0
CRKL	1	1	0	1	0	1	1	1	1	1	1	1
CRLF1	0	0	0	0	0	0	0	0	1	1	1	1
CRNN	0	0	0	0	0	0	0	0	0	0	0	0
CROCC	0	0	0	0	0	0	0	0	1	1	0	0
CROCCP2	0	0	0	0	0	0	0	0	0	0	0	0
CROCCP3	0	0	0	0	0	0	0	0	0	0	0	0
CRP	0	0	0	0	0	0	0	0	0	0	0	0
CRSP8P	0	0	0	0	0	0	0	0	0	0	0	0
CRTAM	0	0	0	0	0	0	0	0	0	0	0	0
CRTAP	1	1	0	1	0	0	1	1	1	1	1	1
CRTC2	1	1	0	1	0	0	1	1	1	1	1	1
CRX	0	0	0	0	0	0	0	0	0	0	0	0
CRY1	1	1	0	1	0	0	1	1	1	1	1	1
CRYAA	0	0	0	0	0	0	0	0	0	0	0	0
CRYBA1	0	0	0	0	0	0	0	0	0	0	0	0
CRYBA4	0	0	0	0	0	0	0	0	0	0	0	0
CRYBB1	0	0	0	0	0	0	0	0	1	0	0	0
CRYBB2	0	0	0	0	0	0	0	0	0	0	0	0
CRYBB3	0	0	0	0	0	0	0	0	0	0	0	0
CRYBG3	1	1	0	1	0	0	0	0	1	1	1	1
CRYGA	0	0	0	0	0	0	0	0	0	0	0	0
CRYGB	0	0	0	0	0	0	0	0	0	0	0	0
CRYGC	0	0	0	0	0	0	0	0	0	0	0	0
CRYGD	0	0	0	0	0	0	1	0	0	0	0	0
CRYGS	0	0	0	0	0	0	0	0	0	0	0	0
CRYM-AS1	0	0	0	0	0	0	0	0	1	1	0	0
CRYZL1	1	1	0	1	0	1	1	1	1	1	1	1
CSAG4	0	0	0	0	0	0	0	0	0	0	0	0
CSDC2	1	0	0	0	0	0	0	0	1	0	0	0
CSF2	0	0	0	0	0	0	0	0	0	0	0	0
CSF2RB	0	0	0	0	0	0	0	0	0	0	0	0
CSH1	0	0	0	0	0	0	0	0	0	0	0	0
CSMD1	0	0	0	0	0	0	0	0	1	1	1	1
CSMD2-AS1	0	0	0	0	0	0	0	0	0	0	0	0
CSN1S2AP	0	0	0	0	0	0	0	0	0	0	0	0
CSN1S2BP	0	0	0	0	0	0	0	0	0	0	0	0
CSN2	0	0	0	0	0	0	0	0	0	0	0	0
CSN3	0	0	0	0	0	0	0	0	0	0	0	0
CSNK1A1L	0	0	0	0	0	0	0	0	0	0	0	0
CSNK1A1P1	0	0	0	0	0	0	1	1	0	0	0	0
CSNK1G1	1	1	0	1	1	1	1	1	1	1	1	1
CSNK1G2	1	1	0	1	1	1	1	1	1	1	1	1
CSNK1G2-AS1	0	0	0	0	0	0	0	0	0	0	0	0
CSNK2A3	0	0	0	0	0	0	0	0	0	0	0	0
CSPG4	1	1	0	0	0	0	0	0	0	0	0	0
CSRNP1	1	1	0	1	1	1	1	1	1	1	1	1
CSRP3	0	0	0	0	0	0	0	0	0	0	0	0
CST1	0	0	0	0	0	0	0	0	0	0	0	0
CST13P	0	0	0	0	0	0	0	0	0	0	0	0
CST2	0	0	0	0	0	0	0	0	0	0	0	0
CST4	0	0	0	0	0	0	0	0	0	0	0	0
CST5	0	0	0	0	0	0	0	0	0	0	0	0
CST6	0	0	0	0	0	0	0	0	0	0	0	0
CST7	0	0	0	0	0	0	0	0	0	0	0	0
CST9	0	0	0	0	0	0	0	0	0	0	0	0
CST9L	0	0	0	0	0	0	0	0	0	0	0	0
CSTA	0	0	0	0	0	0	0	0	0	0	0	0
CSTF2T	1	1	0	0	1	0	1	1	1	1	1	1
CSTF3-AS1	1	1	0	1	0	1	1	1	1	1	1	1
CSTL1	0	0	0	0	0	0	0	0	0	0	0	0
CT45A1	0	0	0	0	0	0	0	0	0	0	0	0
CT45A2	0	0	0	0	0	0	0	0	0	0	0	0
CT45A3	0	0	0	0	0	0	0	0	0	0	0	0
CT47A7	0	0	0	0	0	0	0	0	0	0	0	0
CT47B1	0	0	0	0	0	0	0	0	0	0	0	0
CT83	0	0	0	0	0	0	0	0	0	0	0	0
CTAGE1	0	0	0	0	0	0	0	0	0	0	0	0
CTAGE10P	0	0	0	0	0	0	0	0	0	0	0	0
CTAGE11P	0	0	0	0	0	0	0	0	0	0	0	0
CTAGE15	0	0	0	0	0	0	0	0	0	0	0	0
CTAGE6	0	0	0	0	0	0	0	0	0	0	0	0
CTAGE7P	0	0	0	0	0	0	0	0	0	0	0	0
CTAGE8	0	0	0	0	0	0	0	0	0	0	0	0
CTAGE9	0	0	0	0	0	0	0	0	0	0	0	0
CTB-113P19.1	1	1	0	0	0	0	0	0	1	0	0	0
CTB-12O2.1	0	0	0	0	0	0	0	0	0	0	0	0
CTB-174D11.1	0	0	0	0	0	0	0	0	0	0	0	0
CTB-178M22.2	0	0	0	0	0	0	0	0	0	0	0	0
CTB-7E3.1	0	0	0	0	0	0	0	0	0	0	0	0
CTBP1-AS	0	0	0	0	0	0	0	0	0	0	0	0
CTBP1-AS2	1	1	0	1	1	1	1	1	1	1	1	1
CTC-338M12.4	1	1	0	1	0	1	1	1	1	1	1	1
CTD-2151A2.1	0	0	0	0	0	0	0	0	0	0	0	0
CTD-2194D22.4	0	0	0	0	0	0	1	1	1	1	1	1
CTD-2201E9.1	0	0	0	0	0	0	0	0	0	0	0	0
CTD-2201I18.1	0	0	0	0	0	0	0	0	0	0	0	0
CTD-2270F17.1	0	0	0	0	0	0	0	0	0	0	0	0
CTD-2350J17.1	0	0	0	0	0	0	0	0	0	0	0	0
CTD-3080P12.3	0	0	0	0	0	0	0	0	0	0	0	0
CTDSP2	1	1	0	1	1	1	1	1	1	1	1	1
CTDSPL2	1	1	0	1	0	1	1	1	1	1	1	1
CTGLF12P	0	0	0	0	0	0	0	0	0	0	0	0
CTR9	1	1	0	0	0	0	1	1	1	1	1	1
CTRB1	0	0	0	0	0	0	0	0	0	0	0	0
CTRB2	0	0	0	0	0	0	0	0	0	0	0	0
CTRC	0	0	0	0	0	0	0	0	0	0	0	0
CTRL	0	0	0	0	0	0	0	0	0	0	0	0
CTSF	0	0	0	0	0	0	1	0	1	0	0	0
CTSG	0	0	0	0	0	0	0	0	0	0	0	0
CTSH	0	0	0	0	0	0	0	0	0	0	0	0
CTSL3P	0	0	0	0	0	0	0	0	0	0	0	0
CTSLP2	0	0	0	0	0	0	0	0	0	0	0	0
CTSLP8	0	0	0	0	0	0	0	0	0	0	0	0
CTSO	0	0	0	0	0	0	0	0	0	0	0	0
CTSW	0	0	0	0	0	0	0	0	0	0	0	0
CTSZ	0	0	0	0	0	0	0	0	0	0	0	0
CTTNBP2	0	0	0	0	0	0	0	0	1	1	1	1
CTTNBP2NL	1	1	0	1	0	0	1	1	1	1	1	1
CTU1	0	0	0	0	0	0	0	0	0	0	0	0
CTXN2	0	0	0	0	0	0	0	0	0	0	0	0
CUBN	0	0	0	0	0	0	0	0	1	0	0	0
CUL1	1	1	0	1	1	1	1	1	1	1	1	1
CUL5	1	1	0	0	0	0	1	1	1	1	1	1
CUL9	0	0	0	0	0	0	0	0	1	1	0	0
CUTC	1	1	0	0	0	1	1	1	1	1	1	1
CUX2	0	0	0	0	1	1	1	1	1	1	1	1
CWC15	1	1	0	0	0	0	1	1	1	1	1	1
CWC22	0	0	0	0	0	0	1	1	1	1	1	1
CWF19L1	0	0	0	0	0	1	1	1	1	1	0	0
CX3CL1	0	0	0	0	0	0	0	0	0	0	0	0
CXADRP2	0	0	0	0	0	0	0	0	0	0	0	0
CXADRP3	0	0	0	0	0	0	0	0	0	0	0	0
CXCL10	0	0	0	0	0	0	0	0	0	0	0	0
CXCL11	0	0	0	0	0	0	0	0	0	0	0	0
CXCL13	0	0	0	0	0	0	0	0	0	0	0	0
CXCL17	0	0	0	0	0	0	0	0	0	0	0	0
CXCL3	1	1	0	1	0	0	0	0	1	1	1	1
CXCL5	1	0	0	0	0	0	0	0	0	0	0	0
CXCL6	0	0	0	1	0	0	0	0	0	0	0	0
CXCL9	0	0	0	0	0	0	0	0	0	0	0	0
CXCR1	0	0	0	0	0	0	0	0	0	0	0	0
CXCR2P1	0	0	0	0	0	0	0	0	0	0	0	0
CXCR6	0	0	0	0	0	0	0	0	0	0	0	0
CXXC1P1	0	0	0	0	0	0	0	0	0	0	0	0
CXXC4	0	0	0	1	0	0	0	0	1	1	1	1
CXXC5	1	1	0	1	1	1	1	1	1	1	1	1
CXorf21	0	0	0	0	0	0	0	0	0	0	0	0
CXorf22	0	0	0	0	0	0	0	0	0	0	0	0
CXorf23	0	0	0	0	0	0	0	0	0	0	0	0
CXorf28	1	0	0	0	0	0	0	0	0	0	0	0
CXorf30	0	0	0	0	0	0	0	0	0	0	0	0
CXorf31	0	0	0	0	0	0	0	0	0	0	0	0
CXorf38	1	1	0	0	0	0	1	1	1	1	0	0
CXorf40B	0	1	0	1	0	0	1	1	1	1	1	1
CXorf66	0	0	0	0	0	0	0	0	0	0	0	0
CXorf67	0	0	0	0	0	0	0	0	0	0	0	0
CYB5D1	1	1	0	1	1	1	1	1	1	1	1	1
CYB5R1	1	0	0	0	1	0	1	1	1	1	1	1
CYBA	0	0	0	0	0	0	0	0	1	1	1	1
CYBB	0	0	0	0	0	0	0	0	0	0	0	0
CYCS	1	1	0	1	0	1	1	1	1	1	1	1
CYCSP52	0	0	0	0	0	0	0	0	0	0	0	0
CYGB	0	0	0	0	0	0	0	0	1	1	1	1
CYLC2	0	0	0	0	0	0	0	0	0	0	0	0
CYMP	0	0	0	0	0	0	0	0	0	0	0	0
CYP11B2	0	0	0	0	0	0	0	0	0	0	0	0
CYP17A1	0	0	0	0	0	0	0	0	0	0	0	0
CYP1A1	0	0	0	0	0	0	0	0	0	0	0	0
CYP1A2	0	0	0	0	0	0	0	0	0	0	0	0
CYP1B1	0	1	0	1	1	1	1	1	1	1	1	1
CYP1B1-AS1	0	0	0	0	0	0	0	0	0	0	0	0
CYP20A1	0	0	0	0	0	0	1	1	1	1	1	1
CYP21A1P	0	0	0	0	0	0	0	0	0	0	0	0
CYP26C1	1	0	0	0	0	0	1	1	1	1	1	1
CYP27A1	0	0	0	0	0	0	0	0	1	1	1	1
CYP27B1	1	0	0	0	0	0	1	1	1	1	1	1
CYP27C1	0	0	0	0	0	0	0	0	0	0	0	0
CYP2A13	0	0	0	0	0	0	0	0	0	0	0	0
CYP2A6	0	0	0	0	0	0	0	0	0	0	0	0
CYP2B6	0	0	0	0	0	0	0	0	0	0	0	0
CYP2B7P	0	0	0	0	0	0	0	0	0	0	0	0
CYP2C19	0	0	0	0	0	0	0	0	0	0	0	0
CYP2C9	0	0	0	0	0	0	0	0	0	0	0	0
CYP2D7P	0	0	0	0	0	0	0	0	0	0	0	0
CYP2E1	0	0	0	0	0	0	0	0	0	0	0	0
CYP2F1	0	0	0	0	0	0	0	0	0	0	0	0
CYP2G1P	0	0	0	0	0	0	0	0	0	0	0	0
CYP2J2	0	0	0	0	0	0	0	0	0	0	0	0
CYP2S1	0	0	0	0	1	1	1	1	1	1	1	1
CYP2U1	0	0	0	0	0	0	0	0	1	1	1	1
CYP2W1	0	0	0	0	0	0	0	0	0	0	0	0
CYP3A7	0	0	0	0	0	0	0	0	0	0	0	0
CYP3A7-CYP3AP1	0	0	0	0	0	0	0	0	0	0	0	0
CYP46A1	0	0	0	0	0	0	1	1	1	1	1	1
CYP4A11	0	0	0	0	0	0	0	0	0	0	0	0
CYP4A22	0	0	0	0	0	0	0	0	0	0	0	0
CYP4F2	0	0	0	0	0	0	0	0	0	0	0	0
CYP4F22	0	0	0	0	0	0	0	0	0	0	0	0
CYP4F24P	0	0	0	0	0	0	0	0	0	0	0	0
CYP4F29P	0	0	0	0	0	0	0	0	0	0	0	0
CYP4F30P	0	0	0	0	0	0	0	0	0	0	0	0
CYP4F35P	0	0	0	0	0	0	0	0	0	0	0	0
CYP4F62P	0	0	0	0	0	0	0	0	0	0	0	0
CYP4F8	0	0	0	0	0	0	0	0	0	0	0	0
CYP4V2	1	1	0	0	0	0	1	1	1	1	1	1
CYP4X1	0	0	0	0	0	0	0	0	0	0	0	0
CYP4Z1	0	0	0	0	0	0	0	0	0	0	0	0
CYP4Z2P	0	0	0	0	0	0	0	0	0	0	0	0
CYP7A1	0	0	0	0	0	0	0	0	0	0	0	0
CYP7B1	0	0	0	0	0	0	0	0	0	0	0	0
CYP8B1	0	0	0	0	0	0	0	0	0	0	0	0
CYS1	1	1	0	0	0	0	1	1	1	1	1	1
CYSLTR2	0	0	0	0	0	0	0	0	0	0	0	0
CYSRT1	0	0	0	0	0	0	0	0	0	0	1	1
CYSTM1	0	0	0	0	1	1	1	1	1	1	1	1
CYTH3	1	1	0	1	0	0	1	1	1	1	1	1
CYTH4	0	0	0	0	0	0	0	0	0	0	0	0
CYTIP	0	0	0	0	0	0	0	0	0	0	0	0
CYTL1	0	0	0	0	0	0	0	0	0	0	0	0
CYYR1	0	0	0	0	0	0	0	0	1	1	1	1
D21S2088E	0	0	0	0	0	0	0	0	0	0	0	0
DAB1	0	0	0	0	0	0	0	0	1	1	1	1
DAD1	1	1	0	1	0	1	1	1	1	1	1	1
DAK	1	1	0	1	1	1	1	1	1	1	1	1
DANCR	0	0	0	0	1	1	1	1	1	1	1	1
DAND5	0	0	0	0	0	0	0	0	0	0	0	0
DAO	0	0	0	0	0	0	0	0	0	0	0	0
DAOA-AS1	0	0	0	0	0	0	0	0	0	0	0	0
DAPK2	0	0	0	0	0	0	0	0	0	0	0	0
DAPL1	0	0	0	0	0	0	0	0	0	0	0	0
DAPP1	0	0	0	0	0	0	0	0	0	0	0	0
DARS2	1	1	0	1	0	1	1	1	1	1	1	1
DAW1	0	0	0	0	0	0	0	0	0	0	0	0
DAZ1	0	0	0	0	0	0	0	0	0	0	0	0
DBET	0	0	0	0	0	0	0	0	0	0	0	0
DBF4	1	1	0	1	0	1	1	1	1	1	1	1
DBH	0	0	0	0	0	0	0	0	0	0	0	0
DBH-AS1	0	0	0	0	0	0	0	0	0	0	0	0
DBIL5P2	0	0	0	0	0	0	0	0	0	0	0	0
DBP	1	1	0	1	0	1	1	1	1	1	1	1
DBR1	0	0	0	0	0	0	1	1	0	0	1	1
DBT	0	0	0	0	0	0	0	0	1	1	0	0
DBX1	0	0	0	0	0	0	0	0	1	1	1	0
DBX2	0	0	0	0	0	0	0	0	1	1	1	1
DCAF12L1	0	0	0	0	0	0	0	0	0	0	0	0
DCAF12L2	0	0	0	0	0	0	0	0	0	0	0	0
DCAF13	1	1	0	1	0	1	1	1	1	1	1	1
DCAF13P3	0	0	0	0	0	0	0	0	0	0	0	0
DCAF15	0	0	0	0	0	0	0	0	0	0	0	0
DCAF16	1	1	0	1	1	0	1	1	1	1	1	1
DCAF4L1	0	0	0	0	0	0	0	0	0	0	0	0
DCAF4L2	0	0	0	0	0	0	0	0	0	0	0	0
DCAF8L1	0	0	0	0	0	0	0	0	0	0	0	0
DCAF8L2	0	0	0	0	0	0	0	0	0	0	0	0
DCANP1	0	0	0	0	0	0	0	0	0	0	0	0
DCBLD1	1	1	0	1	0	0	1	1	1	1	1	1
DCBLD2	1	1	0	1	0	1	1	1	1	1	1	1
DCC	0	0	0	0	0	0	0	0	1	1	1	1
DCDC1	0	0	0	0	0	0	0	0	0	0	0	0
[truncated: 11,077 more rows]
