# Supplementary material for: Unique molecular events during reprogramming of human somatic cells to induced pluripotent stem cells (iPSCs) at naïve state
Source: eLife. 2018 Jan 30;7:e29518. doi: 10.7554/eLife.29518 (PMC5807049; doi:10.7554/eLife.29518)
Supplement: Source data 1. — The Source Data files include the source R code for Figures 2–6. The R scripts use the data in the ‘Expression Data’ folder with the relative path. The ‘Expression Data’ folder contains the non-redundant related gene expression, methylation and histone modification tables for the main figures and figure supplements. [file elife-29518-data1.zip › Source Data/Expression data/HM_gene_promoter_uniq_all_0327.txt]

GeneName	hiF_K27me3	hiF_K4me2	hiF_K4me3	he6_K27me3	he6_K4me2	he6_K4me3	n24_K27me3	n24_K4me2	n24_K4me3	niPS_K27me3	niPS_K4me2	niPS_K4me3	p24_K27me3	p24_K4me2	p24_K4me3	piPS_K27me3	piPS_K4me2	piPS_K4me3
A1BG	0	0	0	0	0	0	0	0	0	0	0	0	1	0	0	0	0	0
A1BG-AS1	0	0	0	0	0	0	0	0	0	0	0	0	1	0	0	0	0	0
A2M	0	0	0	0	0	0	0	0	0	0	0	0	0	0	0	0	0	0
A2M-AS1	1	0	0	1	0	0	NA	NA	NA	0	1	1	0	0	0	0	0	0
A2MP1	0	0	0	1	0	0	0	0	0	0	0	0	0	0	0	0	0	0
A3GALT2	0	0	0	0	0	0	0	0	0	0	0	0	0	0	0	0	0	0
A4GALT	1	1	1	0	0	0	0	1	1	0	1	1	0	1	1	1	1	1
A4GNT	1	0	0	0	0	0	0	0	0	0	0	0	0	0	0	0	0	0
AA06	0	0	0	0	0	0	0	0	0	0	0	0	0	0	0	0	0	0
AACS	NA	NA	NA	0	0	0	0	0	0	0	1	1	NA	NA	NA	0	1	1
AACSP1	0	0	0	0	0	0	0	0	0	0	0	0	0	0	0	0	0	0
AADAC	0	0	0	0	0	0	0	0	0	0	0	0	0	0	0	0	0	0
AADACL2	0	0	0	0	0	0	0	0	0	0	0	0	0	0	0	0	0	0
AADACL4	1	0	0	0	0	0	NA	NA	NA	0	0	0	0	0	0	0	0	0
AADACP1	0	0	0	0	0	0	0	0	0	0	0	0	0	0	0	0	0	0
AAED1	0	1	1	0	0	0	0	0	0	0	0	0	0	1	1	NA	NA	NA
AAK1	0	1	1	0	0	1	0	0	1	0	1	1	0	1	1	0	1	1
AAMDC	0	1	1	0	0	1	0	1	1	0	1	1	0	1	1	0	1	1
AAMP	0	1	1	0	0	1	NA	NA	NA	0	1	1	0	1	1	0	1	1
AARD	1	0	0	1	0	0	1	0	0	1	0	0	NA	NA	NA	0	0	0
AARS	0	1	1	0	0	0	0	0	1	0	1	1	0	1	1	0	1	1
AARS2	0	0	0	0	0	0	0	0	0	0	1	1	0	0	0	0	0	0
AARSD1	0	0	0	0	0	0	NA	NA	NA	0	1	1	0	0	0	0	0	0
AASDHPPT	0	1	1	0	0	1	0	0	1	0	1	1	0	1	1	0	1	1
AASS	0	1	1	0	0	0	0	0	1	0	1	1	0	1	1	0	1	1
AATF	0	1	1	0	0	1	0	0	1	0	1	1	0	1	1	1	1	1
AATK-AS1	1	0	0	1	0	0	1	0	0	0	0	0	0	0	0	0	0	0
ABCA1	0	1	1	0	0	1	0	0	1	0	1	1	0	1	1	0	1	1
ABCA10	0	0	0	0	0	0	0	0	0	0	0	0	0	0	0	0	0	0
ABCA11P	0	1	1	0	0	0	0	0	1	0	1	1	0	1	1	0	1	1
ABCA13	0	0	0	0	0	0	0	0	0	0	0	0	0	0	0	0	0	0
ABCA17P	1	0	0	0	0	0	NA	NA	NA	0	1	1	1	1	1	1	1	1
ABCA3	1	0	0	0	0	0	0	1	1	0	1	1	1	1	1	1	1	1
ABCA4	0	0	0	0	0	0	0	0	0	0	0	0	0	0	0	0	0	0
ABCA6	0	0	0	0	0	0	0	0	0	0	0	0	0	0	0	0	0	0
ABCA7	0	0	0	0	0	0	0	0	0	0	1	1	0	1	1	0	1	1
ABCA9	0	0	0	0	0	0	0	0	0	0	0	0	0	0	0	0	0	0
ABCB1	0	0	0	0	0	0	0	0	0	0	0	0	0	0	0	0	0	0
ABCB10	0	1	1	NA	NA	NA	0	1	1	0	1	1	0	1	1	0	1	1
ABCB11	0	0	0	0	0	0	0	0	0	0	0	0	0	0	0	0	0	0
ABCB6	0	1	1	0	0	0	NA	NA	NA	0	1	1	NA	NA	NA	0	1	1
ABCC1	0	1	1	0	0	1	0	0	1	0	1	1	0	1	1	0	1	1
ABCC12	0	0	0	0	0	0	0	0	0	0	0	0	0	0	0	0	0	0
ABCC2	0	0	0	0	0	0	0	0	0	0	1	0	0	0	0	0	0	0
ABCC5-AS1	0	0	0	0	0	0	0	0	0	0	0	0	0	0	0	0	0	0
ABCC6P1	0	0	0	1	0	0	0	0	0	0	0	0	0	0	0	0	0	0
ABCC6P2	0	0	0	0	0	0	0	0	0	0	0	0	0	0	0	0	0	0
ABCD1	0	1	1	0	0	1	0	0	1	0	1	1	0	1	1	0	1	1
ABCD2	0	0	0	0	0	0	0	0	0	0	0	0	0	0	0	0	0	0
ABCF3	NA	NA	NA	0	0	0	0	0	0	0	1	1	0	1	1	NA	NA	NA
ABCG5	0	0	0	0	0	0	0	0	0	0	0	0	0	0	0	0	0	0
ABCG8	0	0	0	0	0	0	0	0	0	0	0	0	0	0	0	0	0	0
ABHD1	NA	NA	NA	0	0	0	0	0	0	0	0	0	0	0	0	1	0	0
ABHD11-AS1	0	0	0	0	0	0	0	0	0	0	0	0	0	0	0	0	0	0
ABHD13	0	1	1	0	0	0	0	1	1	0	1	1	0	1	1	0	1	1
ABHD14A	0	1	1	0	0	1	0	0	1	0	1	1	0	1	1	0	1	1
ABHD14A-ACY1	0	1	1	0	0	1	0	0	1	0	1	1	0	1	1	0	1	1
ABHD15	0	1	1	0	0	1	0	1	1	0	1	1	0	1	1	1	1	1
ABHD16B	0	0	0	0	0	0	0	0	0	0	0	0	0	0	0	0	0	0
ABHD17C	0	1	1	0	0	1	0	0	0	0	1	1	0	1	1	1	1	1
ABHD3	0	1	1	NA	NA	NA	0	1	1	0	1	1	0	1	1	0	1	1
ABHD4	0	1	1	0	0	0	0	0	0	NA	NA	NA	0	1	1	0	1	1
ABHD5	0	1	1	NA	NA	NA	NA	NA	NA	0	1	1	0	1	1	0	1	1
ABHD6	0	1	1	0	0	0	0	1	1	0	1	1	0	1	1	1	1	1
ABHD8	0	0	0	0	0	0	0	0	0	0	1	0	NA	NA	NA	0	1	0
ABI3BP	0	0	0	0	0	0	0	0	0	0	0	0	0	0	0	0	0	0
ABO	1	0	0	1	0	0	1	0	0	0	0	0	1	1	1	1	1	1
ABRA	0	0	0	0	0	0	0	0	0	0	0	0	0	0	0	0	0	0
ABRACL	0	1	1	0	0	1	0	1	1	0	1	1	0	1	1	0	1	1
ABT1	0	1	1	0	0	1	0	0	1	0	1	1	0	1	1	0	1	1
ABTB2	0	1	1	0	0	1	0	1	1	0	1	1	0	1	1	1	1	1
ACAA2	0	1	1	0	0	1	0	1	1	0	1	1	0	1	1	0	1	1
ACACB	0	0	0	0	0	0	0	0	0	0	0	0	0	0	0	0	0	0
ACAD11	0	1	1	0	0	1	0	1	1	0	1	1	0	1	1	0	1	1
ACAD8	0	1	1	0	0	1	0	1	0	0	1	1	0	1	1	0	1	1
ACADL	1	0	0	1	0	0	0	0	0	0	0	0	1	1	1	1	1	1
ACADS	0	0	0	0	0	0	0	0	0	0	0	0	0	0	0	0	0	0
ACADSB	0	1	1	0	0	1	0	0	0	0	1	1	0	1	1	0	1	1
ACAP1	0	0	0	0	0	0	0	0	0	0	0	0	0	0	0	0	0	0
ACAP2	0	1	1	0	0	1	0	0	0	0	1	1	0	1	1	0	1	1
ACAP3	0	1	1	0	0	1	0	1	1	0	1	1	0	1	1	0	1	1
ACAT1	0	0	0	0	0	0	0	0	0	0	0	0	0	0	0	0	0	0
ACAT2	0	1	0	0	0	0	0	1	1	0	1	1	0	1	1	0	1	1
ACBD3	0	1	1	0	0	1	0	0	0	0	1	1	0	1	1	0	1	1
ACBD6	0	1	1	0	0	1	0	0	0	0	1	1	0	1	1	0	1	1
ACBD7	0	0	0	NA	NA	NA	0	0	0	0	0	0	0	0	0	0	0	0
ACCSL	0	0	0	0	0	0	0	0	0	0	0	0	0	0	0	0	0	0
ACE2	0	0	0	0	0	0	0	0	0	0	0	0	0	0	0	0	0	0
ACER1	0	0	0	0	0	0	0	0	0	0	0	0	0	0	0	0	0	0
ACER2	0	1	1	0	0	1	NA	NA	NA	0	1	1	0	1	1	0	1	1
ACKR2	1	0	0	0	0	0	0	0	0	0	0	0	0	0	0	0	0	0
ACKR3	1	1	0	0	0	0	0	0	1	0	1	1	0	1	1	0	1	1
ACMSD	0	0	0	0	0	0	0	0	0	0	0	0	0	0	0	0	0	0
ACN9	0	0	0	0	0	0	0	0	0	0	0	0	0	0	0	0	0	0
ACO2	0	1	1	0	0	0	0	0	1	0	1	1	0	1	1	0	1	1
ACOT1	0	0	0	0	0	0	0	0	0	0	0	0	0	0	0	0	0	0
ACOT12	0	0	0	0	0	0	0	0	0	0	0	0	NA	NA	NA	1	1	1
ACOT4	0	0	0	0	0	0	0	0	1	0	1	1	0	0	0	1	1	1
ACOT6	0	0	0	0	0	0	0	0	0	0	0	0	0	0	0	0	0	0
ACOT8	0	1	1	NA	NA	NA	0	1	1	0	1	1	0	1	1	0	1	1
ACOX2	0	0	0	0	0	0	0	0	0	0	0	0	0	0	0	0	0	0
ACOXL	1	0	0	1	0	0	1	0	0	0	1	1	NA	NA	NA	1	1	1
ACP6	0	1	1	0	0	0	0	0	0	0	1	1	0	1	1	NA	NA	NA
ACPT	0	0	0	0	0	0	0	0	0	0	0	0	0	0	0	0	0	0
ACR	1	0	0	NA	NA	NA	0	0	0	0	0	0	0	0	0	0	0	0
ACRBP	0	0	0	0	0	0	0	0	0	0	0	0	0	0	0	0	0	0
ACRC	0	0	0	0	0	0	0	0	0	0	0	0	0	0	0	0	0	0
ACSM1	0	0	0	0	0	0	0	0	0	0	0	0	0	0	0	0	0	0
ACSM2A	0	0	0	0	0	0	0	0	0	0	0	0	0	0	0	0	0	0
ACSM4	0	0	0	0	0	0	0	0	0	0	0	0	0	0	0	0	0	0
ACSM5	0	0	0	0	0	0	0	0	0	0	0	0	0	0	0	0	0	0
ACSM6	0	0	0	0	0	0	0	0	0	0	0	0	0	0	0	0	0	0
ACSS3	0	1	0	0	0	0	0	0	0	0	0	0	0	1	1	0	1	1
ACTA1	1	0	0	1	0	0	1	1	0	1	1	0	1	1	1	1	1	1
ACTA2-AS1	0	0	0	0	0	0	0	0	0	0	0	0	0	0	0	0	0	0
ACTB	0	1	1	0	0	1	0	1	1	0	1	1	0	1	1	0	1	1
ACTBL2	0	0	0	0	0	0	0	0	0	0	0	0	0	0	0	0	0	0
ACTC1	0	0	0	0	0	0	1	0	0	0	0	0	0	0	0	1	1	1
ACTG1P4	0	0	0	0	0	0	0	0	0	0	0	0	0	0	0	0	0	0
ACTL10	0	1	1	0	0	0	0	0	0	0	1	1	0	1	1	0	1	1
ACTL6B	1	0	0	NA	NA	NA	0	0	0	0	0	0	0	0	0	0	0	0
ACTL7A	0	0	0	0	0	0	0	0	0	0	0	0	0	0	0	0	0	0
ACTL7B	0	0	0	0	0	0	0	0	0	0	0	0	0	0	0	0	0	0
ACTL8	0	0	0	0	0	0	0	0	0	0	0	0	0	0	0	0	0	0
ACTL9	0	0	0	0	0	0	0	0	0	0	0	0	0	0	0	0	0	0
ACTN1-AS1	0	1	1	0	0	1	0	1	1	0	1	1	0	1	1	0	1	1
ACTN4	0	1	1	NA	NA	NA	0	0	1	0	1	1	0	1	1	0	1	1
ACTR10	0	1	1	0	0	1	0	0	0	0	1	1	0	1	1	0	1	1
ACTR1A	0	1	1	0	0	1	0	1	1	0	1	1	0	1	1	0	1	1
ACTR1B	0	1	1	0	0	1	0	0	0	0	1	1	0	1	1	0	1	1
ACTR3BP2	0	0	0	0	0	0	0	0	0	0	0	0	0	0	0	0	0	0
ACTR3BP5	0	0	0	0	0	0	0	0	0	0	0	0	0	0	0	0	0	0
ACTR5	0	1	1	0	0	1	0	0	0	0	1	1	0	1	1	0	1	1
ACTR8	0	1	1	0	0	0	0	0	0	NA	NA	NA	0	1	1	NA	NA	NA
ACTRT1	0	0	0	0	0	0	0	0	0	0	0	0	0	0	0	0	0	0
ACTRT2	0	0	0	0	0	0	0	0	0	0	0	0	0	0	0	0	0	0
ACTRT3	0	0	0	0	0	0	0	0	0	0	0	0	NA	NA	NA	0	0	0
ACVR2B	0	1	1	0	0	1	0	1	1	0	1	1	0	1	1	0	1	1
ACVR2B-AS1	0	1	1	0	0	1	0	1	1	0	1	1	0	1	1	0	1	1
ACY3	0	0	0	0	0	0	0	0	0	0	0	0	0	0	0	0	0	0
ACYP2	0	0	0	0	0	0	0	0	0	0	0	0	0	0	0	0	0	0
ADA	0	1	1	0	0	1	0	1	1	0	1	1	0	1	1	1	1	1
ADAM10	0	1	1	0	0	1	NA	NA	NA	0	1	1	0	1	1	0	1	1
ADAM11	1	0	0	1	0	0	0	0	0	1	1	1	1	1	1	1	1	1
ADAM17	0	1	1	0	0	1	0	1	1	0	1	1	0	1	1	0	1	1
ADAM19	0	1	1	0	0	1	0	0	0	0	1	1	0	1	1	1	1	1
ADAM1A	0	0	0	0	0	0	0	0	0	0	0	0	0	0	0	0	0	0
ADAM20	0	0	0	0	0	0	0	0	0	0	0	0	0	0	0	0	0	0
ADAM20P1	0	0	0	0	0	0	0	0	0	0	0	0	0	0	0	0	0	0
ADAM21	0	0	0	0	0	0	0	0	0	0	0	0	0	0	0	0	0	0
ADAM21P1	0	0	0	0	0	0	0	0	0	0	0	0	0	0	0	0	0	0
ADAM23	0	1	1	0	0	1	0	0	0	0	1	1	0	1	1	1	1	1
ADAM30	0	0	0	0	0	0	0	0	0	0	0	0	0	0	0	0	0	0
ADAM32	0	0	0	0	0	0	0	0	0	0	0	0	0	0	0	0	0	0
ADAM5	1	0	0	0	0	0	0	0	0	0	0	0	0	0	0	0	0	0
ADAM6	0	0	0	0	0	0	0	0	0	0	0	0	0	0	0	0	0	0
ADAM7	0	0	0	0	0	0	0	0	0	0	0	0	0	0	0	0	0	0
ADAMTS1	0	1	1	0	0	1	0	1	1	1	1	1	0	1	1	1	1	1
ADAMTS12	0	1	1	0	0	1	0	0	0	0	1	1	NA	NA	NA	0	1	1
ADAMTS15	NA	NA	NA	0	0	0	0	0	0	0	0	0	0	1	1	1	1	1
ADAMTS16	1	1	0	1	0	0	1	1	1	1	1	1	1	1	1	1	1	1
ADAMTS17	1	0	0	1	0	0	1	0	0	1	0	0	1	1	1	1	1	1
ADAMTS18	1	0	0	1	0	0	1	0	0	0	0	0	1	1	1	1	1	1
ADAMTS19	1	0	0	0	0	0	0	1	1	1	1	1	0	1	1	0	1	1
ADAMTS19-AS1	1	0	0	NA	NA	NA	0	1	1	1	1	1	0	1	1	0	1	1
ADAMTS20	1	0	0	1	0	0	1	0	0	1	1	1	1	1	1	1	1	1
ADAMTS3	0	1	1	0	0	1	NA	NA	NA	0	1	1	0	1	1	0	1	1
ADAMTS4	0	0	0	0	0	0	0	0	0	0	0	0	0	1	1	0	1	0
ADAMTS5	0	1	1	0	0	1	0	1	1	1	1	1	1	1	1	1	1	1
ADAMTS6	0	1	1	0	0	1	0	0	0	0	1	1	0	1	1	0	1	1
ADAMTS7	0	1	1	0	0	1	0	0	0	0	0	0	0	1	1	1	1	1
ADAMTS8	1	0	0	1	0	0	1	0	0	1	1	1	1	1	1	1	0	0
ADAMTS9	0	1	1	1	1	0	1	1	1	1	1	1	0	1	1	1	1	1
ADAMTS9-AS2	0	1	1	1	1	0	1	1	1	1	0	0	0	1	1	1	1	1
ADAMTSL4-AS1	0	1	0	0	0	1	0	1	0	0	1	1	0	1	1	NA	NA	NA
ADAMTSL5	0	0	0	0	0	0	0	1	1	0	1	1	1	0	0	0	0	0
ADAP2	1	0	0	0	0	0	0	0	0	0	0	0	1	1	1	1	1	1
ADARB2	1	0	0	1	0	0	NA	NA	NA	1	0	0	0	0	0	NA	NA	NA
ADARB2-AS1	0	0	0	0	0	0	0	0	0	0	0	0	0	0	0	0	0	0
ADAT3	0	0	0	0	0	0	0	0	0	0	1	1	0	0	0	0	0	0
ADCK2	NA	NA	NA	0	0	0	NA	NA	NA	0	1	1	NA	NA	NA	0	1	1
ADCK3	0	1	1	0	0	0	0	0	0	0	1	1	0	1	1	0	1	1
ADCK5	0	0	0	0	0	0	0	0	0	0	1	1	0	0	0	0	0	0
ADCY10P1	0	0	0	0	0	0	0	0	0	0	0	0	0	0	0	0	0	0
ADCY2	1	0	0	1	0	0	0	0	0	1	1	1	1	1	1	0	1	1
ADCY3	NA	NA	NA	0	0	0	0	1	0	0	1	1	0	1	1	0	0	0
ADCY8	1	0	0	1	0	0	1	1	0	1	1	1	1	1	1	1	1	1
ADCY9	0	0	0	0	0	1	0	1	1	0	1	1	0	1	1	1	1	1
ADD3-AS1	0	1	1	0	0	1	0	0	1	0	1	1	0	1	1	0	1	1
ADGB	0	0	0	0	0	0	0	0	0	0	0	0	0	0	0	0	0	0
ADH1A	0	0	0	0	0	0	0	0	0	0	0	0	0	0	0	0	0	0
ADH1C	0	0	0	0	0	0	0	0	0	0	0	0	0	0	0	0	0	0
ADH4	0	0	0	0	0	0	0	0	0	0	0	0	0	0	0	0	0	0
ADH5	0	1	1	0	0	1	0	0	1	0	1	1	0	1	1	0	1	1
ADHFE1	0	1	1	0	0	1	0	1	1	0	1	1	0	1	1	0	1	1
ADI1	0	1	1	NA	NA	NA	0	0	0	0	1	1	0	1	1	0	1	1
ADIG	0	0	0	0	0	0	0	0	0	0	0	0	0	0	0	0	0	0
ADIPOQ-AS1	0	0	0	0	0	0	0	0	0	0	0	0	0	0	0	0	0	0
ADIPOR2	0	1	1	0	0	1	0	0	1	0	1	1	0	1	1	0	1	1
ADIRF	0	0	0	0	0	0	0	0	0	0	0	0	0	1	0	1	1	0
ADM	0	1	1	0	0	1	0	1	1	1	1	1	0	1	1	1	1	1
ADM5	0	0	0	0	0	0	0	0	0	0	0	0	0	1	0	0	0	0
ADNP2	0	0	0	0	0	0	0	0	0	NA	NA	NA	NA	NA	NA	0	1	1
ADO	0	1	1	0	0	1	NA	NA	NA	0	1	1	0	1	1	0	1	1
ADORA2B	0	1	1	0	0	0	0	0	0	0	1	1	0	1	1	1	1	1
ADPGK-AS1	0	1	1	0	0	1	0	1	1	0	1	1	0	1	1	0	1	1
ADPRHL2	0	1	1	0	0	0	0	0	0	0	1	1	0	1	1	0	0	0
ADPRM	0	1	1	0	0	1	0	0	1	0	1	1	0	1	1	0	1	1
ADRA1B	0	0	0	NA	NA	NA	0	0	0	0	0	0	0	1	1	0	0	0
ADRA1D	0	0	0	1	0	0	1	0	0	1	1	1	1	1	1	1	1	1
ADRA2A	1	0	0	1	0	0	1	1	0	1	1	1	1	1	1	1	1	1
ADRA2B	1	0	0	1	0	0	1	0	0	1	1	1	0	0	0	1	1	1
ADRA2C	1	0	0	1	0	0	1	1	1	0	1	1	0	1	1	0	1	1
ADRB1	1	1	1	1	1	0	1	1	1	1	1	1	1	1	1	1	1	1
ADRB2	0	1	1	0	0	0	0	0	0	0	0	0	0	1	1	NA	NA	NA
ADRB3	1	0	0	1	0	0	1	0	0	1	1	1	1	1	1	1	1	1
ADRBK1	0	0	0	0	0	0	0	0	0	0	1	1	0	1	1	0	1	1
ADRBK2	NA	NA	NA	1	0	0	0	0	0	0	1	1	0	1	1	0	1	1
ADSS	0	1	1	0	0	1	NA	NA	NA	0	1	1	0	1	1	0	1	1
AEBP1	0	1	1	NA	NA	NA	0	0	0	0	0	0	NA	NA	NA	0	0	0
AEN	0	1	1	0	0	1	0	0	1	0	1	1	0	1	1	0	1	1
AFAP1-AS1	0	0	0	0	0	0	0	0	0	0	0	0	0	0	0	0	0	0
AFF4	0	1	1	0	0	1	0	0	1	0	1	1	0	1	1	0	1	1
AFG3L2	0	1	1	0	0	1	0	1	1	0	1	1	0	1	1	0	1	1
AFM	0	0	0	0	0	0	0	0	0	0	0	0	0	0	0	0	0	0
AFP	1	0	0	0	0	0	0	0	0	0	0	0	0	0	0	0	0	0
AGAP11	0	1	1	0	0	1	0	0	0	0	0	0	0	1	1	1	1	1
AGAP2-AS1	1	0	0	1	0	0	0	0	0	0	0	0	1	1	1	1	1	1
AGAP5	0	0	0	0	0	0	0	0	0	0	0	0	0	0	0	0	0	0
AGAP6	0	0	0	0	0	0	0	0	0	0	0	0	0	0	0	0	0	0
AGAP7P	0	0	0	0	0	0	0	0	0	0	0	0	0	0	0	0	0	0
AGBL1	0	0	0	0	0	0	0	0	0	0	0	0	0	0	0	0	0	0
AGBL1-AS1	0	0	0	0	0	0	0	0	0	0	0	0	0	0	0	0	0	0
AGBL2	0	0	0	0	0	0	0	0	0	0	0	0	0	0	0	0	0	0
AGBL3	0	0	0	0	0	0	0	0	0	0	0	0	NA	NA	NA	NA	NA	NA
AGBL4	0	0	0	0	0	0	0	0	0	0	0	0	0	0	0	0	0	0
AGBL4-IT1	0	0	0	0	0	0	0	0	0	0	0	0	0	0	0	0	0	0
AGBL5-AS1	0	1	1	0	0	1	0	0	1	0	1	1	0	1	1	0	1	1
AGFG2	0	0	0	0	0	0	0	0	0	NA	NA	NA	0	1	1	NA	NA	NA
AGGF1	0	1	1	NA	NA	NA	0	0	0	0	1	1	0	0	0	0	0	0
AGK	0	0	0	0	0	0	0	0	0	0	0	0	0	1	1	0	0	0
AGMAT	0	0	0	0	0	0	0	0	0	0	0	0	0	0	0	0	0	0
AGMO	0	0	0	0	0	0	0	0	0	0	0	0	0	0	0	0	0	0
AGO1	0	0	0	0	0	0	0	0	0	NA	NA	NA	0	1	1	0	1	1
AGO4	0	1	1	0	0	0	0	1	1	0	1	1	0	1	1	NA	NA	NA
AGPAT4	0	1	1	0	0	1	0	0	0	0	1	1	0	1	1	0	1	1
AGPAT4-IT1	0	0	0	0	0	0	0	0	0	0	0	0	0	0	0	0	0	0
AGPAT5	0	1	1	NA	NA	NA	0	1	1	0	1	1	0	1	1	0	1	1
AGPAT6	0	1	1	0	0	1	0	0	0	0	1	1	0	1	1	0	1	1
AGPS	0	1	1	0	0	0	0	0	0	0	1	1	0	1	1	0	1	1
AGR2	0	0	0	0	0	0	0	0	0	0	0	0	0	0	0	0	0	0
AGR3	0	0	0	0	0	0	0	0	0	0	0	0	0	0	0	0	0	0
AGRN	0	1	1	NA	NA	NA	0	0	1	0	1	1	0	1	1	0	1	1
AGRP	0	0	0	0	0	0	0	0	0	0	0	0	0	0	0	0	0	0
AGT	0	0	0	0	0	0	0	0	0	0	0	0	0	0	0	0	0	0
AGTR2	0	0	0	0	0	0	0	0	0	0	0	0	0	0	0	0	0	0
AGXT	0	0	0	NA	NA	NA	1	0	0	0	0	0	0	0	0	0	0	0
AGXT2	0	0	0	0	0	0	0	0	0	0	0	0	0	0	0	0	0	0
AHCTF1	0	1	1	0	0	1	0	1	0	0	1	1	0	1	1	0	1	1
AHCTF1P1	0	0	0	0	0	0	0	0	0	0	0	0	0	0	0	0	0	0
AHDC1	0	1	1	0	1	1	0	1	1	0	1	1	0	1	1	0	1	1
AHR	0	1	1	0	0	1	0	0	0	0	0	0	0	1	1	NA	NA	NA
AHSA1	0	1	1	0	0	1	0	0	1	0	1	1	0	1	1	0	1	1
AHSA2	0	1	1	0	0	0	NA	NA	NA	0	1	1	0	1	1	0	1	1
AHSG	1	0	0	0	0	0	0	0	0	0	0	0	0	0	0	0	0	0
AHSP	1	0	0	1	0	0	1	0	0	0	0	0	0	0	0	0	0	0
AICDA	0	0	0	0	0	0	0	0	0	0	0	0	0	0	0	0	0	0
AIDA	0	1	1	0	0	1	0	0	1	0	1	1	0	1	1	0	1	1
AIM1	1	1	1	0	0	1	0	1	1	1	1	1	1	1	1	1	1	1
AIM1L	0	0	0	0	0	0	0	0	0	NA	NA	NA	0	0	0	0	0	0
AIM2	0	0	0	0	0	0	0	0	0	0	0	0	0	0	0	0	0	0
AIMP2	0	1	1	0	0	0	0	1	1	0	1	1	0	1	1	0	1	1
AIP	0	0	0	0	0	0	0	0	0	0	0	0	0	0	0	0	0	0
AIRE	NA	NA	NA	0	0	0	0	1	0	0	1	1	0	1	0	0	0	0
AK1	NA	NA	NA	0	0	0	0	0	0	0	0	0	0	0	0	0	0	0
AK7	0	1	1	0	0	0	0	1	1	0	1	1	0	1	1	0	1	1
AK8	0	0	0	0	0	0	0	0	0	0	1	1	NA	NA	NA	1	1	1
AKAP10	0	1	1	0	0	1	0	1	1	0	1	1	0	1	1	0	1	1
AKAP11	0	1	1	0	0	1	0	0	1	0	1	1	0	1	1	0	1	1
AKAP5	0	0	0	0	0	0	0	0	0	0	0	0	0	0	0	0	1	1
AKAP6	0	0	0	0	0	0	0	0	0	0	0	0	0	0	0	0	0	0
AKAP8	0	1	1	0	0	1	0	0	1	0	1	1	0	1	1	0	1	1
AKIRIN2	0	1	1	0	0	1	0	0	1	0	1	1	0	1	1	0	1	1
AKR1B1	0	1	1	0	0	0	0	0	0	0	0	0	0	1	1	0	1	1
AKR1B10	0	0	0	0	0	0	0	0	0	0	0	0	0	0	0	0	0	0
AKR1B15	1	0	0	0	0	0	0	0	0	0	0	0	0	0	0	0	0	0
AKR1C1	0	0	0	0	0	0	0	0	0	0	0	0	0	0	0	0	0	0
AKR1C4	0	0	0	0	0	0	0	0	0	0	0	0	0	0	0	0	0	0
AKR1C6P	0	0	0	0	0	0	0	0	0	0	0	0	0	0	0	0	0	0
AKR1CL1	0	0	0	0	0	0	0	0	0	0	0	0	0	0	0	0	0	0
AKR7A2	0	1	1	0	0	0	NA	NA	NA	0	1	1	0	1	1	0	0	0
AKR7A2P1	0	0	0	0	0	0	0	0	0	0	0	0	0	0	0	0	0	0
AKR7A3	0	0	0	0	0	0	0	0	0	0	0	0	0	0	0	1	0	0
ALAD	0	1	0	0	0	0	NA	NA	NA	0	1	1	0	0	0	0	0	0
ALB	0	0	0	0	0	0	0	0	0	0	0	0	0	0	0	0	0	0
ALDH1A1	0	0	0	1	0	0	0	0	0	0	0	0	0	1	0	0	0	0
ALDH1B1	0	1	1	0	0	0	0	0	0	0	0	0	NA	NA	NA	0	1	1
ALDH1L1-AS1	0	0	0	0	0	0	0	0	0	0	0	0	0	0	0	0	0	0
ALDH1L1-AS2	1	0	0	1	0	0	NA	NA	NA	0	0	0	0	1	1	1	1	1
ALDH9A1	0	1	1	0	0	1	0	0	1	0	0	0	0	1	1	0	1	1
ALDOB	1	0	0	0	0	0	NA	NA	NA	0	0	0	0	0	0	0	0	0
ALDOC	0	0	0	0	0	0	0	0	0	0	0	0	0	0	0	0	0	0
ALG1	0	0	0	0	0	0	0	0	0	0	0	0	0	0	0	0	0	0
ALG10	0	0	0	NA	NA	NA	0	0	0	0	0	0	0	1	1	0	0	0
ALG10B	0	0	0	0	0	0	0	0	0	0	0	0	0	0	0	0	0	0
ALG12	0	1	1	0	0	0	0	0	1	0	1	1	0	1	1	0	1	1
ALG14	0	1	1	0	0	0	NA	NA	NA	0	1	1	0	1	1	0	0	0
ALG1L2	0	0	0	0	0	0	0	0	0	0	0	0	0	0	0	0	0	0
ALG6	0	1	1	0	0	0	0	0	0	0	0	0	0	0	0	0	0	0
ALK	1	0	0	1	0	0	0	0	0	NA	NA	NA	1	1	1	NA	NA	NA
ALKBH1	0	1	1	0	0	1	0	0	1	0	1	1	0	1	1	0	1	1
ALKBH3	0	1	1	0	0	0	NA	NA	NA	1	0	0	0	1	1	0	0	0
ALKBH3-AS1	0	0	0	0	0	0	0	0	0	0	0	0	0	0	0	0	0	0
ALKBH4	0	1	1	0	0	1	0	0	1	0	1	1	0	1	1	0	1	1
ALKBH5	0	1	1	0	0	1	0	1	1	0	1	1	0	1	1	0	1	1
ALKBH7	0	0	0	0	0	0	0	0	1	0	1	1	0	1	1	0	1	1
ALLC	0	0	0	0	0	0	0	0	0	0	0	0	0	0	0	0	0	0
ALMS1	0	1	1	NA	NA	NA	0	0	0	0	1	1	0	1	1	0	1	1
ALMS1-IT1	0	0	0	0	0	0	0	0	0	0	0	0	0	0	0	0	0	0
ALMS1P	1	0	0	1	0	0	0	0	0	0	0	0	0	0	0	0	0	0
ALOX12	0	0	0	0	0	0	0	0	0	0	1	1	0	0	0	1	1	1
ALOX12B	1	0	0	1	0	0	0	0	0	0	0	0	0	0	0	0	0	0
ALOX15	1	0	0	1	0	0	1	0	0	1	1	1	1	1	1	1	1	1
ALOX15P1	1	0	0	1	0	0	1	0	0	1	1	1	1	1	1	1	1	1
ALPI	0	0	0	1	0	0	0	0	0	0	0	0	0	0	0	0	0	0
ALPK2	0	0	0	0	0	0	0	0	0	0	0	0	0	0	0	0	1	0
ALPK3	0	0	0	0	0	0	0	0	0	0	0	0	0	0	0	0	0	0
ALPP	0	0	0	0	0	0	0	0	0	0	0	0	0	0	0	0	0	0
ALPPL2	0	0	0	1	0	0	0	0	0	0	1	1	0	0	0	0	0	0
ALX1	0	1	1	0	0	1	0	0	1	0	1	1	0	1	1	1	1	1
ALX3	1	0	0	1	0	0	NA	NA	NA	1	1	1	1	1	1	1	1	1
ALX4	1	0	0	1	0	0	1	0	0	1	0	0	1	1	1	1	1	1
ALYREF	0	1	1	0	0	1	0	1	1	0	1	1	0	1	1	0	1	1
AMBN	0	0	0	0	0	0	0	0	0	0	0	0	0	0	0	0	0	0
AMBP	1	0	0	1	0	0	0	0	0	0	0	0	0	0	0	0	0	0
AMDHD1	0	0	0	0	0	0	0	0	0	0	1	1	NA	NA	NA	0	1	1
AMELY	0	0	0	0	0	0	0	0	0	0	0	0	0	0	0	0	0	0
AMER1	0	1	1	0	0	1	0	0	1	NA	NA	NA	0	1	1	0	1	1
AMFR	0	1	1	0	0	1	0	0	0	0	1	1	0	1	1	0	1	1
AMH	0	0	0	NA	NA	NA	0	0	0	0	0	0	0	0	0	0	0	0
AMIGO1	1	0	0	0	0	0	0	0	0	0	0	0	0	0	0	NA	NA	NA
AMIGO3	0	0	0	0	0	0	0	1	1	0	1	1	0	1	1	0	1	1
AMN	1	0	0	1	0	0	0	0	0	0	0	0	0	0	0	0	0	0
AMY2A	0	0	0	0	0	0	0	0	0	0	0	0	0	0	0	0	0	0
AMY2B	0	0	0	0	0	0	0	0	0	0	0	0	0	0	0	0	0	0
AMZ2P1	0	1	1	0	0	0	0	0	0	0	1	1	0	1	1	NA	NA	NA
ANGEL1	0	1	1	0	0	1	0	0	0	0	1	1	0	1	1	0	1	1
ANGPT4	0	0	0	1	0	0	1	0	0	0	0	0	0	0	0	0	0	0
ANGPTL1	0	0	0	0	0	0	0	0	0	0	0	0	0	1	0	0	0	0
ANGPTL2	0	1	1	0	0	1	0	0	0	0	0	0	0	1	1	0	0	0
ANGPTL3	0	0	0	0	0	0	0	0	0	0	0	0	0	0	0	0	0	0
ANGPTL5	0	0	0	0	0	0	0	0	0	0	0	0	0	0	0	0	0	0
ANGPTL6	0	0	0	0	0	0	0	0	0	0	0	0	0	0	0	0	0	0
ANGPTL7	0	0	0	0	0	0	0	0	0	0	0	0	0	0	0	0	0	0
ANHX	0	0	0	0	0	0	0	0	0	0	0	0	0	0	0	0	0	0
ANKAR	0	0	0	0	0	0	0	0	0	0	0	0	0	0	0	0	0	0
ANKDD1A	0	0	0	0	0	0	0	0	0	0	0	0	0	0	0	1	1	1
ANKDD1B	0	0	0	0	0	0	0	1	0	0	1	1	NA	NA	NA	0	1	1
ANKFN1	0	0	0	0	0	0	0	0	0	0	0	0	0	0	0	0	0	0
ANKH	0	1	1	0	0	1	0	1	1	0	1	1	0	1	1	1	1	1
ANKHD1-EIF4EBP3	0	1	1	0	0	1	0	0	1	0	1	1	0	1	1	0	1	1
ANKIB1	0	1	1	0	0	1	0	0	1	0	1	1	0	1	1	0	1	1
ANKK1	1	0	0	0	0	0	0	0	0	0	0	0	0	0	0	0	0	0
ANKLE2	0	1	1	0	0	1	0	0	1	0	1	1	0	1	1	0	1	1
ANKMY2	0	1	1	0	0	1	0	0	1	0	1	1	0	1	1	0	1	1
ANKRA2	0	1	1	0	0	1	NA	NA	NA	0	1	1	0	1	1	0	1	1
ANKRD1	0	1	1	0	0	0	0	0	0	0	0	0	1	0	0	1	1	0
ANKRD13A	0	1	1	0	0	1	0	1	1	0	1	1	0	1	1	0	0	0
ANKRD13B	0	1	0	0	0	1	NA	NA	NA	0	1	1	0	1	1	1	1	1
ANKRD13C	0	1	1	0	0	1	0	0	1	0	1	1	0	1	1	0	1	1
ANKRD18A	NA	NA	NA	1	0	0	1	1	1	1	1	1	1	1	1	1	1	1
ANKRD18B	0	1	1	0	0	0	0	0	0	1	1	1	0	1	1	1	1	1
ANKRD18DP	1	0	0	1	0	0	0	0	0	1	0	0	1	1	1	1	1	1
ANKRD19P	NA	NA	NA	1	0	0	NA	NA	NA	0	1	1	1	1	1	1	1	1
ANKRD20A1	0	0	0	0	0	0	0	0	0	NA	NA	NA	0	0	0	0	0	0
ANKRD20A11P	0	0	0	0	0	0	0	0	0	0	0	0	0	0	0	0	0	0
ANKRD20A12P	0	0	0	0	0	0	0	0	0	0	0	0	0	0	0	0	0	0
ANKRD20A19P	0	0	0	0	0	0	0	0	0	0	0	0	0	0	0	0	0	0
ANKRD20A4	1	0	0	1	0	0	0	0	0	1	0	0	1	1	1	1	1	1
ANKRD20A5P	0	0	0	0	0	0	0	0	0	0	0	0	0	0	0	0	0	0
ANKRD20A8P	1	0	0	1	0	0	1	0	0	0	0	0	1	0	0	1	0	0
ANKRD20A9P	0	0	0	0	0	0	0	0	0	0	0	0	0	0	0	0	0	0
ANKRD22	0	0	0	0	0	0	0	0	0	0	0	0	0	0	0	0	0	0
ANKRD23	0	0	0	0	0	0	0	0	0	0	1	0	0	0	0	0	0	0
ANKRD24	0	0	0	NA	NA	NA	0	0	0	NA	NA	NA	0	1	0	0	0	0
ANKRD26P1	0	0	0	0	0	0	0	0	0	0	0	0	0	0	0	0	0	0
ANKRD26P3	0	0	0	0	0	0	0	0	0	0	0	0	0	0	0	0	0	0
ANKRD27	0	1	1	0	0	1	0	0	0	0	1	1	0	1	1	NA	NA	NA
ANKRD29	1	0	0	0	0	0	0	0	0	0	0	0	NA	NA	NA	0	0	0
ANKRD30A	0	0	0	0	0	0	0	0	0	0	0	0	0	0	0	0	0	0
ANKRD30B	0	0	0	0	0	0	0	0	0	0	0	0	0	0	0	0	0	0
ANKRD30BP2	0	0	0	0	0	0	0	0	0	0	0	0	0	0	0	0	0	0
ANKRD30BP3	0	0	0	0	0	0	0	0	0	0	0	0	0	0	0	0	0	0
ANKRD31	0	0	0	0	0	0	0	0	0	0	0	0	0	0	0	0	0	0
ANKRD32	0	1	1	0	0	1	0	0	1	0	1	1	0	1	1	0	1	1
ANKRD33B	0	1	1	0	0	0	0	1	1	1	1	1	1	1	1	1	1	1
ANKRD34A	0	1	1	0	0	0	0	0	0	0	1	1	0	1	1	1	1	1
ANKRD34B	1	0	0	1	0	0	1	0	0	1	1	1	1	1	1	1	1	1
ANKRD34C	1	0	0	1	0	0	1	0	0	0	0	0	1	1	1	1	0	0
ANKRD36	0	1	1	0	0	1	0	1	1	0	1	1	0	1	1	0	1	1
ANKRD36B	0	1	1	0	0	1	0	0	0	0	1	1	0	1	1	0	1	1
ANKRD36BP1	0	0	0	0	0	0	0	0	0	0	0	0	0	0	0	0	0	0
ANKRD36BP2	1	0	0	1	0	0	0	0	0	1	0	0	NA	NA	NA	0	0	0
ANKRD37	0	1	1	0	0	0	0	0	0	0	1	1	0	1	1	0	0	0
ANKRD39	0	1	1	0	0	0	0	0	0	0	1	1	0	1	1	0	1	1
ANKRD40	0	1	1	0	0	1	0	0	0	0	1	1	0	1	1	0	1	1
ANKRD44-IT1	0	0	0	0	0	0	0	0	0	0	0	0	0	0	0	0	0	0
ANKRD45	1	0	0	0	0	0	0	0	0	0	0	0	0	0	0	0	0	0
ANKRD49	0	1	1	0	0	0	0	0	0	0	1	1	0	1	1	0	1	1
ANKRD52	0	1	1	0	0	0	NA	NA	NA	0	1	1	0	1	1	0	1	1
ANKRD55	1	0	0	0	0	0	0	0	0	0	0	0	0	0	0	0	0	0
ANKRD61	0	0	0	0	0	0	0	0	0	0	0	0	0	0	0	0	0	0
ANKRD62	0	0	0	0	0	0	0	0	0	0	0	0	0	0	0	0	0	0
ANKRD62P1-PARP4P3	0	0	0	0	0	0	0	0	0	0	0	0	0	0	0	0	0	0
ANKRD63	1	0	0	1	0	0	1	0	0	1	1	1	1	1	1	1	1	1
ANKRD66	0	0	0	0	0	0	0	0	0	0	0	0	0	0	0	0	0	0
ANKRD7	0	0	0	0	0	0	0	0	0	0	0	0	0	0	0	0	0	0
ANKRD9	0	1	1	0	0	0	0	1	1	0	1	1	0	1	1	0	1	1
ANKS1A	0	1	1	0	0	1	0	1	1	0	1	1	0	1	1	0	1	1
ANKS4B	1	0	0	1	0	0	0	0	0	0	0	0	0	0	0	0	0	0
ANKS6	0	1	1	0	0	0	0	0	0	0	0	0	0	1	1	0	0	0
ANKUB1	0	0	0	0	0	0	0	0	0	0	0	0	0	0	0	0	0	0
ANO1-AS2	1	0	0	0	0	0	1	0	0	0	0	0	0	0	0	0	0	0
ANO3	1	0	0	0	0	0	0	0	0	1	0	0	0	0	0	0	0	0
ANO8	0	1	1	NA	NA	NA	0	1	1	0	1	1	0	1	1	0	1	1
ANO9	0	0	0	0	0	0	0	0	0	0	0	0	0	0	0	0	0	0
ANP32A	0	1	1	0	0	1	0	1	1	0	1	1	0	1	1	0	1	1
ANP32A-IT1	0	0	0	0	0	0	0	0	0	0	0	0	0	0	0	0	0	0
ANP32AP1	0	0	0	0	0	0	0	0	0	0	0	0	0	0	0	0	0	0
ANP32B	0	1	1	0	0	1	0	0	1	0	1	1	0	1	1	1	1	1
ANP32C	0	0	0	0	0	0	0	0	0	0	0	0	0	0	0	0	0	0
ANP32D	0	0	0	0	0	0	0	0	0	0	0	0	0	0	0	0	0	0
ANPEP	0	1	1	0	0	0	0	0	0	1	1	1	1	1	1	1	1	1
ANTXRL	0	0	0	0	0	0	1	0	0	0	0	0	0	0	0	0	0	0
ANXA1	0	1	1	0	0	0	0	0	0	0	0	0	NA	NA	NA	0	0	0
ANXA10	0	0	0	0	0	0	0	0	0	0	0	0	0	0	0	0	0	0
ANXA2P1	0	0	0	0	0	0	0	0	0	0	0	0	0	0	0	0	0	0
ANXA2P2	0	0	0	0	0	0	0	0	0	0	0	0	0	0	0	0	0	0
ANXA2P3	0	0	0	0	0	0	0	0	0	0	0	0	0	0	0	0	0	0
ANXA2R	0	1	1	0	0	1	0	0	1	0	1	1	1	1	1	1	1	1
ANXA3	0	0	0	0	0	0	0	0	0	0	1	1	0	1	1	1	1	1
ANXA4	0	1	1	0	0	0	NA	NA	NA	0	1	1	0	1	1	1	1	1
ANXA5	0	1	1	0	0	1	0	0	1	0	1	1	0	1	1	0	1	1
ANXA9	0	0	0	0	0	0	0	1	0	0	0	0	0	1	0	0	0	0
AOAH-IT1	0	0	0	0	0	0	0	0	0	0	0	0	0	0	0	0	0	0
AOC4P	0	0	0	0	0	0	0	0	0	0	0	0	0	0	0	0	0	0
AOX1	0	0	0	0	0	0	0	0	0	0	0	0	0	1	1	0	0	0
AOX2P	0	0	0	0	0	0	0	0	0	0	0	0	0	0	0	0	0	0
AP1B1P1	0	0	0	0	0	0	0	0	0	0	0	0	0	0	0	0	0	0
AP1S1	0	1	1	0	0	0	0	0	0	0	1	0	0	1	1	0	0	0
AP3S1	0	1	1	0	0	1	0	0	1	0	1	1	0	1	1	0	1	1
AP4B1-AS1	0	0	0	0	0	0	0	0	0	0	0	0	0	0	0	0	0	0
AP4M1	0	1	1	0	0	1	0	1	1	0	1	1	0	1	1	0	1	1
AP5B1	0	0	0	0	0	1	0	1	1	0	1	1	0	1	1	0	1	1
AP5Z1	0	1	1	NA	NA	NA	0	1	1	0	1	1	0	1	1	0	1	1
APBA1	0	1	1	1	0	0	0	0	0	NA	NA	NA	NA	NA	NA	1	1	1
APBA3	0	1	1	0	0	0	0	0	1	0	1	1	0	1	1	0	1	1
APBB1IP	0	0	0	0	0	0	0	0	0	0	0	0	0	0	0	1	1	1
APC2	1	0	0	1	0	0	1	0	0	1	0	0	1	0	0	1	0	0
APCDD1	1	0	0	1	1	0	0	0	0	0	1	1	NA	NA	NA	1	1	1
APCDD1L	0	1	0	NA	NA	NA	0	0	0	0	0	0	1	1	1	1	1	1
APCDD1L-AS1	0	1	0	NA	NA	NA	0	0	0	0	0	0	1	1	1	1	1	1
APCS	0	0	0	0	0	0	0	0	0	0	0	0	0	0	0	0	0	0
APEH	0	1	1	0	0	0	0	0	0	0	1	1	0	1	1	0	1	1
APELA	0	0	0	0	0	0	0	0	0	0	1	1	0	1	1	0	1	1
APIP	0	1	1	0	0	1	0	0	0	0	1	1	0	1	1	0	1	1
APLF	0	1	1	0	0	0	0	0	0	0	1	1	0	1	1	0	1	1
APLN	0	0	0	0	0	0	0	0	0	0	0	0	0	0	0	NA	NA	NA
APMAP	0	1	1	0	0	0	0	0	0	0	1	1	0	1	1	NA	NA	NA
APOA1	0	0	0	0	0	0	0	0	0	0	0	0	0	1	0	0	0	0
APOA1BP	0	0	0	0	0	0	0	0	0	NA	NA	NA	0	1	1	0	1	1
APOA2	0	0	0	0	0	0	0	0	0	0	0	0	0	1	0	0	0	0
APOA4	0	0	0	0	0	0	0	0	0	1	0	0	0	0	0	0	0	0
APOB	1	0	0	1	0	0	0	0	0	0	0	0	NA	NA	NA	0	0	0
APOBEC1	0	0	0	0	0	0	0	0	0	0	0	0	0	0	0	0	0	0
APOBEC2	0	0	0	0	0	0	0	0	0	0	0	0	0	0	0	0	0	0
APOBEC3A_B	1	0	0	1	0	0	0	0	0	0	0	0	0	0	0	0	0	0
APOBEC3B-AS1	1	0	0	1	0	0	1	0	0	0	0	0	0	0	0	0	0	0
APOBEC3C	0	0	0	0	0	0	0	0	0	0	0	0	0	0	0	0	0	0
APOBEC3D	0	0	0	0	0	0	0	1	0	0	1	1	0	1	0	0	1	0
APOBEC3G	0	0	0	0	0	0	0	0	0	0	1	1	0	1	0	0	0	0
APOBEC4	0	0	0	0	0	0	0	0	0	0	0	0	0	0	0	0	0	0
APOBR	0	0	0	0	0	0	0	0	0	0	0	0	0	0	0	0	0	0
APOC1	0	0	0	0	0	0	0	0	0	0	1	1	0	1	1	0	1	1
APOC2	0	0	0	0	0	0	0	0	0	0	0	0	0	0	0	0	0	0
APOC3	0	0	0	0	0	0	0	0	0	1	0	0	0	0	0	0	0	0
APOC4	0	0	0	0	0	0	0	0	0	0	0	0	0	0	0	0	0	0
APOC4-APOC2	0	0	0	0	0	0	0	0	0	0	0	0	0	0	0	0	0	0
APOD	0	0	0	0	0	0	0	0	0	0	0	0	0	0	0	0	0	0
APOE	0	0	0	0	0	0	0	1	1	0	1	1	NA	NA	NA	0	1	1
APOF	0	0	0	0	0	0	0	0	0	0	0	0	0	0	0	0	0	0
APOH	0	0	0	0	0	0	0	0	0	0	0	0	0	0	0	0	0	0
APOL5	0	0	0	0	0	0	0	0	0	0	0	0	0	0	0	0	0	0
APOL6	0	0	0	0	0	0	0	0	0	0	0	0	0	0	0	0	0	0
APOOL	0	1	1	NA	NA	NA	0	0	0	0	1	1	0	1	1	0	1	1
APOOP5	0	0	0	0	0	0	0	0	0	0	0	0	0	0	0	0	0	0
APOPT1	0	1	1	0	0	1	0	1	1	0	1	1	0	1	1	0	1	1
APPL1	0	1	1	0	0	1	0	0	0	0	1	1	0	1	1	0	1	1
APTR	0	1	1	0	0	1	0	0	1	0	1	1	0	1	1	0	1	1
AQP10	1	0	0	0	0	0	0	0	0	0	0	0	0	0	0	0	0	0
AQP11	0	0	0	0	0	0	NA	NA	NA	0	1	1	0	1	1	0	1	1
AQP12A	0	0	0	1	0	0	0	0	0	0	0	0	0	0	0	0	0	0
AQP12B	0	0	0	0	0	0	0	0	0	0	0	0	0	0	0	0	0	0
AQP2	0	0	0	0	0	0	0	0	0	0	0	0	0	0	0	0	0	0
AQP3	0	0	0	0	0	0	0	0	0	0	1	1	0	1	1	0	0	0
AQP4-AS1	0	0	0	0	0	0	0	0	0	0	0	0	0	0	0	0	0	0
AQP5	1	0	0	1	0	0	1	0	0	1	0	0	1	1	0	1	1	0
AQP6	0	0	0	0	0	0	0	0	0	0	0	0	0	0	0	0	0	0
AQP7	0	0	0	0	0	0	0	0	0	0	0	0	0	0	0	0	0	0
AQP7P1	0	0	0	0	0	0	0	0	0	0	0	0	1	0	0	1	0	0
AQP7P3	0	0	0	0	0	0	0	0	0	0	0	0	0	0	0	0	0	0
AQP8	1	0	0	0	0	0	0	0	0	0	0	0	0	0	0	0	0	0
AQP9	1	0	0	1	0	0	0	0	0	0	0	0	0	0	0	0	0	0
AQPEP	1	1	1	NA	NA	NA	1	1	1	0	1	1	1	1	1	1	1	1
AQR	0	0	0	0	0	0	0	1	1	0	1	1	0	1	1	0	1	1
ARAP2	1	0	0	1	0	0	0	0	0	1	0	0	1	0	0	1	0	0
ARAP3	0	1	1	0	0	0	0	0	0	0	0	0	0	1	1	0	1	1
ARC	1	0	0	0	0	0	0	0	0	0	0	0	0	1	1	1	0	0
AREL1	0	1	1	0	0	0	0	0	1	0	1	1	0	1	1	0	0	0
ARF3	0	1	1	0	0	1	0	1	1	0	1	1	0	1	1	0	1	1
ARF4	0	1	1	0	0	1	0	1	1	0	1	1	0	1	1	0	1	1
ARF5	0	0	0	0	0	1	0	0	0	0	1	1	0	1	1	0	1	1
ARF6	0	1	1	NA	NA	NA	0	0	1	0	1	1	0	1	1	0	1	1
ARFGEF1	0	1	1	0	0	1	0	1	1	0	1	1	0	1	1	0	1	1
ARFGEF2	0	1	1	0	0	0	NA	NA	NA	0	1	1	0	1	1	0	1	1
ARG2	NA	NA	NA	0	0	0	0	0	0	0	0	0	0	0	0	0	0	0
ARGFX	0	0	0	0	0	0	0	0	0	0	1	1	0	0	0	0	0	0
ARGFXP2	0	0	0	0	0	0	0	0	0	0	0	0	0	0	0	0	0	0
ARGLU1	0	1	1	0	0	1	0	0	1	0	1	1	0	1	1	0	1	1
ARHGAP1	0	1	1	0	0	1	0	0	1	0	1	1	0	1	1	0	1	1
ARHGAP10	0	1	1	0	0	1	0	1	1	0	1	1	0	1	1	1	1	1
ARHGAP11B	0	1	1	0	0	1	0	0	1	0	1	1	0	1	1	0	1	1
ARHGAP15	0	0	0	0	0	0	0	0	0	0	0	0	0	0	0	0	0	0
ARHGAP18	0	1	1	0	0	1	0	0	0	0	1	1	NA	NA	NA	0	0	0
ARHGAP19-SLIT1	0	0	0	0	0	0	NA	NA	NA	0	1	1	0	0	0	NA	NA	NA
ARHGAP21	0	1	1	0	0	1	0	1	1	0	1	1	0	1	1	0	1	1
ARHGAP23	0	1	1	NA	NA	NA	0	0	0	0	0	0	0	1	1	0	1	1
ARHGAP26-AS1	0	0	0	0	0	0	0	0	0	0	0	0	0	0	0	0	0	0
ARHGAP28	0	0	0	0	0	0	0	0	0	0	0	0	0	0	0	0	0	0
ARHGAP29	0	1	1	0	0	1	0	0	0	0	1	1	0	1	1	0	1	1
ARHGAP31	0	1	1	0	0	1	0	0	0	0	1	1	0	1	1	0	1	1
ARHGAP31-AS1	0	1	1	0	0	0	0	1	0	0	1	1	0	1	0	0	0	0
ARHGAP35	0	0	0	0	0	0	0	0	0	0	0	0	0	0	0	0	0	0
ARHGAP39	0	0	0	0	0	0	0	0	0	0	0	0	0	0	0	0	0	0
ARHGAP40	1	0	0	1	0	0	1	0	0	0	0	0	NA	NA	NA	0	0	0
ARHGAP42	0	1	1	0	0	1	0	1	1	0	1	1	0	1	1	0	1	1
ARHGAP44	1	0	0	0	0	0	0	0	0	0	0	0	0	1	1	0	1	1
ARHGAP5-AS1	0	1	1	0	0	1	0	0	1	0	1	1	0	1	1	0	1	1
ARHGDIB	0	0	0	0	0	0	0	0	0	0	0	0	0	0	0	0	0	0
ARHGDIG	1	0	0	1	0	0	NA	NA	NA	0	0	0	0	0	0	0	0	0
ARHGEF10	0	1	1	0	0	0	0	0	0	0	1	1	0	1	1	0	1	1
ARHGEF16	0	0	0	0	0	0	0	0	0	0	1	1	0	1	1	0	1	1
ARHGEF17	0	1	1	0	0	1	0	1	1	0	1	1	0	1	1	1	1	1
ARHGEF19	0	0	0	0	0	0	0	0	0	0	0	0	0	0	0	0	0	0
ARHGEF26-AS1	0	1	1	NA	NA	NA	0	1	1	0	0	0	0	1	1	1	1	1
ARHGEF3-AS1	0	0	0	0	0	0	0	0	0	0	0	0	0	0	0	0	0	0
ARHGEF33	0	0	0	0	0	0	0	0	0	0	0	0	0	0	0	0	0	0
ARHGEF34P	0	0	0	0	0	0	0	0	0	0	0	0	0	0	0	0	0	0
ARHGEF35	0	0	0	0	0	0	0	0	1	0	1	1	0	1	1	0	1	1
ARHGEF37	NA	NA	NA	0	0	0	0	0	0	0	0	0	0	0	0	0	0	0
ARHGEF38-IT1	0	0	0	0	0	0	0	0	0	0	0	0	1	0	0	0	0	0
ARHGEF39	0	0	0	0	0	0	0	0	0	0	0	0	NA	NA	NA	0	1	1
ARHGEF5	0	1	0	0	0	0	0	1	0	0	1	1	0	1	1	0	1	1
ARHGEF6	0	0	0	0	0	0	0	0	0	0	0	0	0	0	0	0	0	0
ARHGEF7-AS1	0	0	0	0	0	0	0	0	0	0	0	0	0	0	0	0	0	0
ARHGEF9-IT1	0	0	0	0	0	0	0	0	0	0	0	0	0	0	0	0	0	0
ARID2	0	1	1	0	0	1	0	1	1	0	1	1	0	1	1	0	1	1
ARID3A	0	1	1	0	0	1	0	1	1	0	1	1	0	1	1	0	1	1
ARID3B	NA	NA	NA	0	0	0	0	0	1	0	1	1	0	1	1	0	1	1
ARID3C	1	0	0	1	0	0	1	0	0	1	0	0	1	0	0	1	0	0
ARID5A	0	0	0	NA	NA	NA	0	1	1	0	0	0	0	0	0	1	1	1
ARIH1	0	1	1	0	0	1	0	0	1	0	1	1	0	1	1	0	1	1
ARIH2	0	1	1	0	0	1	0	1	1	0	1	1	0	1	1	0	1	1
ARIH2OS	0	1	1	0	0	1	0	1	1	0	1	1	0	1	1	0	1	1
ARL10	0	1	1	0	0	0	0	0	0	0	0	0	0	0	0	1	1	1
ARL11	0	0	0	0	0	0	0	0	0	0	0	0	0	0	0	0	0	0
ARL14	NA	NA	NA	0	0	0	0	0	0	0	0	0	0	0	0	0	0	0
ARL14EP	0	1	1	0	0	0	0	0	0	0	1	1	0	1	1	0	0	0
ARL14EPL	0	0	0	0	0	0	0	0	0	0	0	0	0	0	0	0	0	0
ARL15	0	1	1	0	0	1	0	0	1	0	1	1	0	1	1	0	1	1
ARL16	0	1	1	0	0	1	0	1	1	0	1	1	0	1	1	0	1	1
ARL2-SNX15	0	0	0	0	0	0	0	0	0	0	1	1	NA	NA	NA	0	1	1
ARL2BP	0	1	1	0	0	0	0	0	0	0	1	1	NA	NA	NA	0	1	1
ARL3	0	1	1	0	0	1	0	0	0	0	1	1	0	1	1	0	1	1
ARL4D	0	1	1	0	0	1	0	0	0	0	1	1	0	1	1	0	1	1
ARL5B	0	1	1	0	0	1	0	0	1	0	1	1	0	1	1	0	1	1
ARL5C	1	0	0	0	0	0	0	0	0	0	1	0	0	1	0	1	1	1
ARL6IP1	0	1	1	0	0	1	0	0	1	0	1	1	0	1	1	0	1	1
ARL6IP5	0	1	1	0	0	1	0	0	0	0	0	0	0	1	0	0	1	1
ARL8B	0	1	1	0	0	0	0	0	1	0	1	1	0	1	1	0	0	0
ARL9	0	0	0	0	0	0	0	0	0	NA	NA	NA	0	1	1	1	1	1
ARMC2-AS1	0	0	0	0	0	0	0	0	0	0	0	0	0	0	0	0	0	0
ARMC7	0	0	0	0	0	0	0	1	0	0	1	1	0	1	1	0	1	1
ARMCX1	0	0	0	0	0	0	0	0	0	0	0	0	0	0	0	NA	NA	NA
ARMCX5-GPRASP2	0	1	1	0	0	0	0	0	0	0	0	0	0	1	1	NA	NA	NA
ARMS2	0	0	0	0	0	0	0	0	0	0	0	0	0	0	0	0	0	0
ARNT2	0	0	0	1	0	0	1	0	0	1	1	1	NA	NA	NA	1	1	1
ARNTL2-AS1	0	0	0	0	0	0	0	0	0	0	0	0	0	0	0	0	0	0
ARPC1B	0	1	1	0	0	0	NA	NA	NA	0	1	1	0	1	1	0	1	1
ARPC4-TTLL3	0	1	1	0	0	1	0	1	1	0	1	1	0	1	1	0	1	1
ARPC5L	0	1	1	0	0	1	0	1	1	0	1	1	0	1	1	0	1	1
ARPP19	0	1	1	0	0	1	0	0	1	0	1	1	0	1	1	0	1	1
ARR3	0	0	0	0	0	0	0	0	0	0	0	0	0	0	0	0	0	0
ARRDC1	1	0	0	0	0	0	0	0	0	0	1	1	0	1	1	0	1	1
ARRDC3	0	1	1	0	0	1	0	0	1	0	1	1	0	1	1	0	1	1
ARRDC3-AS1	0	1	1	0	0	1	0	0	1	0	1	1	0	1	1	0	1	1
ARRDC4	0	0	1	0	0	0	0	0	0	0	0	0	0	1	1	0	0	0
ARRDC5	0	0	0	0	0	0	0	0	0	0	0	0	0	0	0	0	0	0
ARSD	0	0	0	0	0	0	0	0	0	0	0	0	0	1	1	0	1	1
ARSH	0	0	0	0	0	0	0	0	0	0	0	0	0	0	0	0	0	0
ARSI	0	1	1	0	0	0	0	1	0	0	1	1	0	1	0	0	1	0
ARSJ	0	1	1	0	0	1	0	0	0	0	0	0	0	1	1	0	1	1
ARSK	0	1	1	0	0	1	0	0	1	0	1	1	0	1	1	0	1	1
ART1	1	0	0	0	0	0	0	0	0	0	1	1	0	0	0	0	0	0
ART4	0	0	0	0	0	0	0	0	0	0	0	0	0	0	0	0	0	0
ARV1	0	1	1	NA	NA	NA	0	0	0	0	1	1	0	1	1	NA	NA	NA
ARVCF	1	0	0	1	0	0	1	0	0	0	1	1	0	1	1	1	1	1
ARX	1	0	0	1	0	0	0	0	0	NA	NA	NA	1	1	1	1	1	0
AS3MT	0	0	0	0	0	0	0	0	0	0	1	1	NA	NA	NA	0	0	0
ASAH2B	0	1	1	NA	NA	NA	0	0	0	0	1	1	0	1	1	0	1	1
ASAP1-IT1	0	1	0	0	0	0	0	0	0	0	0	0	0	0	0	0	0	0
ASAP1-IT2	0	0	0	0	0	0	0	0	0	0	0	0	0	0	0	0	0	0
ASB1	0	1	1	0	0	1	NA	NA	NA	0	1	1	0	1	1	0	1	1
ASB12	0	0	0	0	0	0	0	0	0	0	0	0	0	0	0	0	0	0
ASB16	0	0	0	0	0	0	0	0	0	0	0	0	0	0	0	0	0	0
ASB18	0	0	0	1	0	0	0	0	0	0	0	0	0	0	0	0	0	0
ASB5	0	0	0	0	0	0	0	0	0	0	0	0	0	0	0	0	0	0
ASB8	0	1	1	0	0	0	0	0	0	0	0	0	0	0	0	0	0	0
ASB9P1	0	0	0	0	0	0	0	0	0	0	0	0	0	0	0	0	0	0
ASCL1	1	0	0	1	0	0	NA	NA	NA	1	1	1	1	1	1	1	1	1
ASCL2	1	0	0	1	0	0	NA	NA	NA	NA	NA	NA	1	1	1	1	1	1
ASCL3	0	0	0	0	0	0	0	0	0	0	0	0	0	0	0	0	0	0
ASCL4	1	0	0	1	0	0	1	0	0	1	0	0	1	0	0	1	0	0
ASCL5	1	0	0	1	0	0	0	0	0	1	0	0	0	0	0	1	0	0
ASF1A	0	1	1	0	0	1	0	0	1	0	1	1	0	1	1	0	1	1
ASF1B	0	1	0	0	0	0	0	0	1	0	1	1	0	1	1	0	1	1
ASH1L	0	1	1	0	0	1	0	0	1	0	1	1	0	1	1	0	1	1
ASH1L-AS1	0	1	1	0	0	1	0	0	1	0	1	1	0	1	1	0	1	1
ASIC4	1	0	0	1	0	0	1	0	0	0	0	0	0	1	0	0	0	0
ASIC5	0	0	0	0	0	0	0	0	0	0	0	0	0	0	0	0	0	0
ASIP	0	0	0	0	0	0	0	0	0	0	0	0	0	0	0	0	0	0
ASNSD1	NA	NA	NA	0	0	0	0	0	0	0	0	0	0	0	0	0	1	1
ASPG	0	0	0	0	0	0	0	0	0	0	0	0	0	0	0	0	0	0
ASPHD1	0	1	1	0	0	1	0	0	0	0	1	1	0	1	1	0	1	1
ASPHD2	NA	NA	NA	0	0	0	0	0	0	0	0	0	0	1	1	1	1	1
ASPRV1	0	0	0	0	0	0	0	0	0	0	0	0	0	0	0	0	0	0
ASTL	1	0	0	1	0	0	0	0	0	0	0	0	0	0	0	0	0	0
ASTN2-AS1	0	0	0	0	0	0	0	0	0	0	0	0	0	0	0	0	0	0
ASUN	0	1	1	0	0	1	NA	NA	NA	0	1	1	0	1	1	0	1	1
ASXL2	0	1	1	0	0	1	0	0	1	0	1	1	0	1	1	0	1	1
ASXL3	1	0	0	NA	NA	NA	0	1	1	1	1	1	1	1	1	1	1	1
ATAD1	0	1	1	0	0	1	0	0	1	0	1	1	0	1	1	0	1	1
ATAD2	0	1	1	0	0	0	0	0	0	0	1	1	0	1	1	0	1	1
ATAD3B	0	1	1	0	0	1	0	0	1	0	1	1	0	1	1	0	1	1
ATAD3C	0	0	0	0	0	0	0	0	0	0	0	0	0	0	0	0	0	0
ATAD5	NA	NA	NA	0	0	0	0	1	0	0	1	1	0	1	1	0	1	1
ATCAY	1	0	0	1	0	0	1	1	0	0	1	1	0	1	1	0	0	0
ATE1-AS1	0	1	1	0	0	1	0	0	1	0	1	1	0	1	1	0	1	1
ATF1	0	1	1	0	0	1	0	1	1	0	1	1	0	1	1	0	1	1
ATF6	0	1	1	0	0	1	0	0	1	0	1	1	0	1	1	0	1	1
ATG14	0	1	1	0	0	0	NA	NA	NA	0	1	1	0	1	1	0	0	0
ATG16L2	0	1	1	0	0	1	0	1	0	0	1	1	0	1	1	0	1	1
ATG2A	0	1	1	NA	NA	NA	0	1	0	0	1	1	0	1	1	0	1	1
ATG2B	0	1	1	0	0	1	0	0	1	0	1	1	0	1	1	0	1	1
ATHL1	0	1	1	0	0	0	0	0	0	0	1	1	0	1	1	0	1	1
ATIC	0	1	1	0	0	0	NA	NA	NA	0	1	1	0	1	1	0	1	1
ATM	0	1	1	0	0	1	0	1	1	0	1	1	0	1	1	0	1	1
ATOH1	1	0	0	1	0	0	NA	NA	NA	1	1	1	1	1	1	1	1	1
ATOH7	1	0	0	0	0	0	0	0	0	NA	NA	NA	0	0	0	1	1	1
ATOH8	0	1	1	1	0	0	1	1	1	1	1	1	1	1	1	1	1	1
ATOX1	0	0	0	0	0	0	0	0	0	0	0	0	NA	NA	NA	0	0	0
ATP10A	1	1	1	0	0	0	0	0	0	0	0	0	0	1	1	1	1	1
ATP10B	0	0	0	0	0	0	0	0	0	0	0	0	0	0	0	0	0	0
ATP10D	0	1	1	0	0	1	0	0	0	0	0	0	0	0	0	0	0	0
ATP11AUN	0	0	0	0	0	0	0	0	0	0	0	0	0	0	0	0	0	0
ATP11B	0	1	1	0	0	1	NA	NA	NA	0	1	1	0	1	1	0	1	1
ATP13A1	0	1	1	0	0	0	0	1	1	0	1	1	0	1	1	0	1	1
ATP13A3	0	0	0	0	0	0	0	0	0	0	0	0	0	0	0	0	0	0
ATP13A4	0	0	0	1	0	0	0	0	0	0	0	0	0	0	0	0	0	0
ATP13A5	0	0	0	1	0	0	0	0	0	0	0	0	0	0	0	0	0	0
ATP13A5-AS1	0	0	0	0	0	0	0	0	0	0	0	0	0	0	0	0	0	0
ATP1A2	1	0	0	1	0	0	0	0	0	0	0	0	0	1	0	NA	NA	NA
ATP1B1	0	1	1	0	0	1	NA	NA	NA	0	1	1	0	1	1	0	1	1
ATP1B2	1	0	0	0	0	0	0	0	0	NA	NA	NA	0	1	1	1	1	1
ATP1B3	0	1	1	0	0	1	0	0	1	0	1	1	0	1	1	0	1	1
ATP2B2-IT2	0	0	0	0	0	0	0	0	0	0	0	0	0	0	0	0	0	0
ATP4A	0	0	0	1	0	0	NA	NA	NA	0	0	0	0	0	0	0	0	0
ATP4B	0	0	0	0	0	0	0	0	0	0	0	0	0	0	0	0	0	0
ATP5B	0	1	1	NA	NA	NA	0	0	1	0	1	1	0	1	1	0	1	1
ATP5E	0	1	1	0	0	0	0	0	0	0	1	1	0	1	1	0	1	1
ATP5EP2	0	0	0	0	0	0	0	0	0	0	0	0	0	0	0	0	0	0
ATP5F1	0	1	1	0	0	1	NA	NA	NA	0	1	1	0	1	1	0	1	1
ATP5J2-PTCD1	0	0	0	0	0	0	0	1	1	0	1	1	NA	NA	NA	0	0	0
ATP5L2	0	0	0	0	0	0	0	0	0	0	0	0	0	0	0	0	0	0
ATP5O	0	0	0	0	0	1	0	0	1	0	1	1	0	1	1	0	1	1
ATP6AP1	0	0	0	0	0	0	0	0	0	0	1	1	0	0	0	0	0	0
ATP6AP1L	0	0	0	0	0	0	NA	NA	NA	0	1	1	0	1	1	0	1	1
ATP6AP2	0	0	0	NA	NA	NA	0	0	0	0	1	1	0	0	0	0	0	0
ATP6V0A2	0	1	1	0	0	0	NA	NA	NA	0	1	1	0	1	1	0	1	1
ATP6V0CP3	0	0	0	0	0	0	0	0	0	0	0	0	0	0	0	0	0	0
ATP6V0D1	0	1	1	0	0	1	0	0	0	0	1	1	0	1	1	0	1	1
ATP6V0D2	0	0	0	0	0	0	0	0	0	0	0	0	0	0	0	0	0	0
ATP6V0E1	NA	NA	NA	0	0	1	NA	NA	NA	0	1	1	0	1	1	0	1	1
ATP6V0E2-AS1	0	1	1	0	0	0	0	0	0	0	0	0	0	1	1	0	1	1
ATP6V1A	0	1	1	0	0	1	0	0	1	0	1	1	0	1	1	0	1	1
ATP6V1B1	1	0	0	0	0	0	0	0	0	0	1	1	0	0	0	0	0	0
ATP6V1B2	0	1	1	0	0	1	0	0	1	0	1	1	0	1	1	0	1	1
ATP6V1C1	0	1	1	NA	NA	NA	0	1	1	0	1	1	0	1	1	0	1	1
ATP6V1D	0	1	1	0	0	1	0	0	1	0	1	1	0	1	1	0	1	1
ATP6V1E2	0	0	0	0	0	0	0	0	0	0	0	0	0	0	0	0	0	0
ATP6V1G1	0	1	1	0	0	1	0	0	1	0	1	1	0	1	1	0	1	1
ATP6V1G2-DDX39B	0	1	1	0	0	1	0	0	0	0	1	1	0	1	1	0	1	1
ATP8A2	1	0	0	1	0	0	1	0	0	0	0	0	1	1	1	1	1	1
ATP8B1	0	1	1	0	0	1	0	1	1	0	1	1	1	1	1	1	1	1
ATP9A	0	0	0	0	0	0	0	0	0	0	1	1	0	1	1	0	1	1
ATP9B	0	1	1	0	0	1	0	0	1	0	1	1	0	1	1	0	1	1
ATPAF2	0	1	1	0	0	1	0	1	1	0	1	1	0	1	1	0	1	1
ATR	0	1	1	0	0	0	0	0	0	0	1	1	0	1	1	0	1	1
ATXN1L	0	1	1	NA	NA	NA	0	0	0	0	1	1	0	1	1	0	0	0
ATXN2	0	1	1	0	0	1	NA	NA	NA	0	1	1	0	1	1	0	1	1
ATXN3L	0	0	0	0	0	0	0	0	0	0	0	0	0	0	0	0	0	0
ATXN7L2	0	1	1	0	0	1	0	1	1	0	0	0	0	1	1	0	1	1
ATXN7L3B	0	1	1	0	0	1	0	0	0	0	1	1	0	1	1	0	1	1
ATXN8OS	0	0	0	0	0	0	0	0	0	1	0	0	NA	NA	NA	1	0	0
AUH	0	1	1	NA	NA	NA	0	0	0	0	1	1	0	1	1	0	1	1
AUP1	0	1	1	0	0	1	0	1	1	0	1	1	0	1	1	0	1	1
AURKAPS1	0	0	0	0	0	0	0	0	0	0	0	0	0	0	0	0	0	0
AVEN	0	1	1	0	0	0	0	0	0	0	0	0	0	1	1	0	1	1
AVIL	0	0	0	0	0	0	0	0	0	0	0	0	0	0	0	0	0	0
AVL9	0	1	1	0	0	1	0	0	1	0	1	1	0	1	1	0	1	1
AVP	1	0	0	1	0	0	0	0	0	0	0	0	0	0	0	0	0	0
AVPI1	0	1	1	0	0	0	NA	NA	NA	0	1	1	0	1	1	0	1	1
AVPR1A	1	0	0	0	0	0	0	0	0	0	0	0	0	0	0	0	0	0
AVPR1B	1	0	0	1	0	0	1	0	0	0	0	0	0	0	0	0	0	0
AWAT1	0	0	0	0	0	0	0	0	0	0	0	0	0	0	0	0	0	0
AWAT2	0	0	0	0	0	0	0	0	0	0	0	0	0	0	0	0	0	0
AXIN2	0	1	1	0	0	1	0	0	1	0	1	1	0	1	1	0	1	1
AZGP1	1	0	0	0	0	0	0	0	0	0	0	0	0	0	0	0	0	0
AZGP1P1	0	0	0	0	0	0	0	0	0	0	0	0	0	0	0	0	0	0
AZU1	0	0	0	0	0	0	0	0	0	0	0	0	0	0	0	0	0	0
B2M	0	1	1	0	0	1	0	0	0	0	1	1	0	1	1	NA	NA	NA
B3GALT1	0	0	0	0	0	0	0	0	0	0	0	0	0	0	0	0	0	0
B3GALT2	0	1	1	0	0	0	0	0	0	0	0	0	0	0	0	0	0	0
B3GALT4	NA	NA	NA	0	0	0	0	1	0	0	1	1	0	1	1	0	1	1
B3GALT6	0	1	1	0	0	1	0	1	1	0	1	1	0	1	1	0	1	1
B3GALTL	0	1	1	NA	NA	NA	0	0	0	NA	NA	NA	0	1	1	NA	NA	NA
B3GAT2	1	0	0	1	0	0	1	1	1	1	1	1	1	1	1	1	1	1
B3GNT1	0	1	1	0	0	0	0	1	1	0	1	1	0	1	1	0	1	1
B3GNT2	0	1	1	0	0	1	0	0	1	0	1	1	0	1	1	0	1	1
B3GNT3	1	0	0	1	0	0	1	0	0	0	0	0	0	0	0	NA	NA	NA
B3GNT4	1	1	1	NA	NA	NA	0	0	0	0	0	0	1	1	1	1	1	1
B3GNT5	0	1	1	0	0	1	0	0	0	1	1	1	0	1	1	1	1	1
B3GNT6	0	0	0	0	0	0	0	0	0	0	0	0	0	0	0	0	0	0
B3GNT7	1	0	0	0	0	0	0	1	1	0	1	1	0	1	1	0	1	1
B3GNT8	0	0	0	0	0	0	0	0	0	0	0	0	NA	NA	NA	0	1	1
B3GNT9	0	0	0	0	0	0	NA	NA	NA	0	1	1	0	1	1	1	1	1
B3GNTL1	0	0	0	0	0	0	0	0	0	0	0	0	0	0	0	0	0	0
B4GALNT3	1	0	0	1	0	0	0	0	0	1	1	1	0	1	1	1	1	1
B4GALNT4	1	1	1	1	0	0	0	0	1	0	1	1	0	1	1	0	1	1
B4GALT1	0	1	1	0	0	1	0	1	1	0	1	1	0	1	1	0	1	1
B4GALT4-AS1	0	0	0	0	0	0	0	0	0	0	0	0	0	0	0	0	0	0
B4GALT5	0	1	1	0	0	1	NA	NA	NA	0	1	1	0	1	1	0	1	1
B4GALT6	0	1	1	0	0	1	0	1	1	0	1	1	0	1	1	0	1	1
B4GALT7	0	1	1	0	0	0	0	0	0	0	1	1	0	1	1	NA	NA	NA
B9D2	0	0	0	NA	NA	NA	0	0	0	0	1	1	0	0	0	0	1	1
BAALC-AS1	0	0	0	0	0	0	0	0	0	0	0	0	0	0	0	0	0	0
BAALCOS	0	0	0	0	0	0	0	0	0	0	0	0	1	1	1	1	1	1
BACE1-AS	0	0	0	0	0	0	0	0	0	0	0	0	0	0	0	0	0	0
BACH1-IT2	0	0	0	0	0	0	0	0	0	0	0	0	0	0	0	0	0	0
BAG2	0	1	1	0	0	1	0	0	0	0	1	1	0	1	1	0	1	1
BAG3	0	1	1	0	0	1	0	1	1	0	1	1	0	1	1	0	1	1
BAGE	0	0	0	0	0	0	1	1	0	1	0	0	1	0	0	0	0	0
BAGE2	0	0	0	0	0	0	1	1	0	1	0	0	1	0	0	0	0	0
BAGE3	0	0	0	0	0	0	1	1	0	1	0	0	1	0	0	0	0	0
BAGE4	0	0	0	0	0	0	1	1	0	1	0	0	1	0	0	0	0	0
BAGE5	0	0	0	0	0	0	1	1	0	1	0	0	1	0	0	0	0	0
BAHCC1	0	1	1	0	0	1	0	1	0	1	1	1	0	1	1	1	1	1
BAI1	0	0	0	0	0	0	0	0	0	0	0	0	0	0	0	0	0	0
BAI3	1	1	1	1	1	0	0	0	0	0	0	0	1	1	1	1	1	1
BAIAP2-AS1	0	1	1	0	0	1	0	1	1	0	1	1	0	1	1	0	1	1
BAIAP2L1	0	0	0	0	0	0	0	0	0	0	1	1	NA	NA	NA	0	1	1
BAIAP2L2	0	0	0	0	0	0	0	0	0	0	0	0	0	0	0	0	0	0
BAK1	0	0	0	0	0	0	0	1	1	0	1	1	0	0	0	0	0	0
BAMBI	0	1	1	0	0	1	0	1	1	0	1	1	0	1	1	0	1	1
BANCR	1	0	0	0	0	0	0	0	0	0	0	0	0	0	0	0	0	0
BAP1	0	1	1	0	0	1	0	0	1	0	1	1	0	1	1	0	1	1
BARHL1	1	0	0	1	0	0	1	0	0	1	0	0	1	1	0	1	1	0
BARHL2	1	0	0	1	0	0	1	1	1	1	1	1	1	1	1	1	1	1
BARX1	1	0	0	1	0	0	1	0	0	1	0	0	1	1	1	1	1	1
BARX2	1	1	0	1	0	0	1	1	0	1	1	1	1	1	1	1	1	1
BASP1P1	0	0	0	0	0	0	0	0	0	0	0	0	0	0	0	0	0	0
BATF	0	0	0	0	0	0	0	0	0	0	0	0	0	0	0	0	0	0
BATF3	1	1	1	1	1	0	1	1	1	0	1	1	1	1	1	1	1	1
BAZ1B	0	1	1	0	0	1	0	0	1	0	1	1	0	1	1	0	1	1
BBOX1	0	0	0	0	0	0	0	0	0	0	0	0	0	0	0	0	0	0
BBS1	0	0	0	0	0	0	0	0	0	0	0	0	0	0	0	0	0	0
BBS10	0	1	1	0	0	0	0	0	0	0	0	0	0	1	1	0	1	1
BBS2	NA	NA	NA	0	0	0	0	0	0	0	0	0	0	0	0	0	0	0
BBS5	0	0	0	0	0	0	0	0	0	1	0	0	1	1	1	NA	NA	NA
BCAS1	1	0	0	1	0	0	0	0	0	0	0	0	0	0	0	0	0	0
BCAS2	0	0	0	0	0	0	NA	NA	NA	0	1	1	0	1	1	0	0	0
BCDIN3D	0	1	1	0	0	0	0	0	0	0	1	1	0	1	1	0	1	1
BCHE	0	0	0	0	0	0	0	0	0	0	0	0	0	0	0	0	0	0
BCL10	0	1	1	0	0	1	0	0	0	0	1	1	0	1	1	0	1	1
BCL2L10	0	0	0	1	0	0	NA	NA	NA	0	0	0	1	1	1	1	0	0
BCL2L15	0	0	0	0	0	0	0	0	0	0	0	0	0	0	0	0	0	0
BCL2L2-PABPN1	0	1	1	0	0	1	0	0	0	1	0	0	0	1	1	0	0	0
BCL3	0	1	1	0	0	1	0	1	0	0	1	1	0	1	1	0	1	1
BCL6B	1	1	0	0	0	0	0	0	0	1	1	1	1	1	1	1	1	1
BCL9	0	1	0	0	0	1	0	1	1	0	1	1	0	1	1	0	1	1
BCL9L	0	1	1	0	0	0	0	1	1	0	1	1	0	1	1	0	1	1
BCO1	0	0	0	0	0	0	0	0	0	0	0	0	NA	NA	NA	0	0	0
BCORL1	0	0	0	0	0	0	0	0	0	0	0	0	0	0	0	0	0	0
BCRP2	0	1	0	0	0	0	0	0	0	1	0	0	0	0	0	0	0	0
BCRP3	0	0	0	0	0	0	0	1	0	0	1	1	0	1	0	0	1	0
BCYRN1	0	0	0	0	0	0	0	0	0	0	0	0	0	0	0	0	0	0
BDH2	0	0	0	0	0	0	0	0	0	0	0	0	0	0	0	0	0	0
BDKRB1	0	1	0	0	0	1	0	0	0	0	0	0	0	0	0	0	0	0
BDKRB2	0	0	0	0	0	1	0	0	0	0	0	0	0	0	0	0	0	0
BDP1	0	1	1	0	0	1	0	0	0	0	1	1	0	1	1	0	1	1
BEAN1-AS1	1	0	0	0	0	0	0	0	0	0	0	0	0	0	0	0	0	0
BECN1	0	0	0	0	0	0	0	0	0	0	1	1	0	0	0	0	0	0
BECN1P1	0	0	0	0	0	0	0	0	0	0	0	0	0	0	0	0	0	0
BEND3	0	1	1	NA	NA	NA	0	1	1	0	1	1	0	1	1	0	1	1
BEND3P3	0	0	0	0	0	0	0	0	0	0	0	0	0	0	0	0	0	0
BEND5	1	1	0	1	0	0	1	0	0	0	0	0	0	1	1	0	1	1
BEND6	0	1	1	0	0	1	0	1	1	0	1	1	0	1	1	0	1	1
BEST2	1	0	0	1	0	0	1	0	0	1	0	0	NA	NA	NA	1	0	0
BEST4	0	0	0	0	0	0	0	0	0	0	0	0	0	0	0	0	0	0
BET1	0	1	1	0	0	0	0	0	0	NA	NA	NA	0	1	1	0	1	1
BEX1	0	0	0	0	0	0	0	0	0	0	0	0	0	0	0	0	0	0
BFAR	0	1	1	0	0	1	0	1	1	0	1	1	0	1	1	0	1	1
BFSP2	0	0	0	0	0	0	0	0	0	0	0	0	0	0	0	0	0	0
BGLAP	0	0	0	0	0	0	0	0	0	0	0	0	0	0	0	0	0	0
BGLT3	0	0	0	0	0	0	0	0	0	0	0	0	0	0	0	0	0	0
BGN	0	1	1	0	0	0	0	0	0	0	0	0	0	0	0	0	0	0
BHLHA15	0	0	0	0	0	0	0	0	0	0	0	0	0	0	0	0	0	0
BHLHA9	1	0	0	1	0	0	1	1	0	0	1	1	0	1	0	1	1	1
BHLHE22	NA	NA	NA	1	0	0	NA	NA	NA	1	1	1	1	1	1	1	1	1
BHLHE23	1	0	0	1	0	0	1	1	0	1	1	1	1	1	1	1	1	0
BHLHE40	0	1	1	0	0	1	0	1	1	0	1	1	0	1	1	0	1	1
BHLHE40-AS1	0	0	0	0	0	0	0	0	0	0	0	0	0	0	0	0	0	0
BHLHE41	0	1	1	0	0	1	0	1	1	1	1	1	0	1	1	1	1	1
BHMT	1	0	0	0	0	0	0	0	0	0	0	0	1	1	1	1	0	0
BICC1	0	1	1	0	0	1	0	0	0	NA	NA	NA	1	1	1	1	1	1
BIK	1	0	0	0	0	0	1	1	0	NA	NA	NA	0	1	1	1	1	1
BIN3	0	0	0	0	0	0	0	0	0	0	1	1	0	0	0	0	0	0
BIN3-IT1	0	0	0	0	0	0	0	0	0	0	0	0	0	0	0	0	0	0
BIRC6	0	1	1	0	0	1	0	1	1	0	1	1	0	1	1	0	1	1
BIRC6-AS2	0	0	0	0	0	0	0	0	0	0	0	0	0	0	0	0	0	0
BIRC8	0	0	0	0	0	0	0	0	0	0	0	0	0	0	0	0	0	0
BIVM-ERCC5	0	0	0	0	0	0	0	0	0	0	0	0	0	0	0	0	0	0
BLACAT1	1	0	0	1	0	0	1	0	0	0	1	1	0	1	1	NA	NA	NA
BLACE	0	0	0	0	0	0	1	0	0	1	0	0	1	0	0	0	0	0
BLID	0	0	0	0	0	0	0	0	0	0	0	0	0	0	0	0	0	0
BLK	0	0	0	0	0	0	0	0	0	0	0	0	0	0	0	0	0	0
BLMH	0	1	1	0	0	1	0	0	0	0	1	1	0	1	1	0	1	1
BLOC1S1-RDH5	0	1	1	0	0	0	0	0	0	0	1	1	0	1	1	0	1	1
BLOC1S3	0	1	1	0	0	1	0	1	1	0	1	1	0	1	1	0	1	1
BLOC1S4	0	1	1	NA	NA	NA	0	1	1	0	1	1	0	1	1	0	1	1
BLOC1S5-TXNDC5	NA	NA	NA	0	0	0	0	0	0	0	1	1	0	0	0	0	0	0
BLOC1S6	0	1	1	0	0	1	0	0	0	0	1	1	0	1	1	0	1	1
BLVRB	0	1	0	0	0	0	0	1	1	0	1	1	1	1	1	0	1	1
BLZF1	0	1	1	0	0	1	0	0	0	0	1	1	0	1	1	0	1	1
BMI1	1	1	1	0	0	1	0	0	0	0	1	1	1	1	1	1	1	1
BMP10	0	0	0	0	0	0	0	0	0	0	0	0	0	0	0	0	0	0
BMP15	0	0	0	0	0	0	0	0	0	0	0	0	0	0	0	0	0	0
BMP2	0	1	1	0	0	1	0	1	1	1	1	1	1	1	1	1	1	1
BMP3	1	0	0	1	0	0	1	0	0	1	1	1	1	1	1	1	1	1
BMP5	0	0	0	0	0	0	0	0	0	0	0	0	0	1	0	0	0	1
BMP6	1	1	1	NA	NA	NA	1	1	1	1	1	1	1	1	1	1	1	1
BMP7	1	0	0	1	0	0	1	1	1	1	1	1	0	1	1	1	1	1
BMP7-AS1	0	0	0	1	0	0	0	0	0	0	0	0	0	0	0	0	0	0
BMP8A	1	0	0	NA	NA	NA	0	0	0	1	1	1	1	1	1	1	1	1
BMP8B	1	0	0	1	0	0	NA	NA	NA	1	1	1	1	1	1	1	1	1
BMPER	0	1	1	0	0	1	0	1	1	1	1	1	1	1	1	1	1	1
BMPR1A	0	1	1	0	0	1	0	0	1	0	1	1	0	1	1	0	1	1
BMPR1B-AS1	1	1	1	NA	NA	NA	0	0	0	NA	NA	NA	1	1	1	1	1	1
BMPR2	0	1	1	0	0	1	0	0	1	0	1	1	0	1	1	0	1	1
BMS1	0	1	1	0	0	1	0	0	0	0	1	1	0	1	1	0	0	0
BMS1P20	0	1	1	NA	NA	NA	0	0	0	0	1	1	0	1	1	0	0	0
BMS1P4	0	1	1	0	0	1	0	0	1	0	1	1	0	1	1	0	1	1
BNC2	0	1	1	0	0	1	0	1	1	0	1	1	0	1	1	0	1	1
BNIP2	0	1	1	0	0	1	NA	NA	NA	0	1	1	0	1	1	0	1	1
BNIP3	0	1	1	0	0	0	0	1	1	0	1	1	0	1	1	1	1	1
BNIP3L	0	1	1	0	0	1	0	0	0	0	1	1	0	1	1	0	1	1
BOC	0	1	1	0	0	1	0	0	0	1	1	1	1	1	1	1	1	1
BOD1L1	0	1	1	0	0	1	0	0	1	0	1	1	0	1	1	0	1	1
BOD1L2	0	0	0	1	0	0	1	0	0	0	0	0	0	0	0	0	0	0
BOK	0	1	1	0	0	0	0	0	0	0	0	0	0	1	1	0	0	0
BOK-AS1	0	1	1	0	0	0	0	0	0	0	0	0	0	1	1	0	0	0
BOLA1	0	0	0	0	0	0	0	0	0	0	0	0	0	0	0	0	0	0
BOP1	0	1	1	0	0	1	0	1	1	0	1	1	0	1	1	0	1	1
BPESC1	0	0	0	0	0	0	0	0	0	0	0	0	0	0	0	0	0	0
BPI	1	0	0	0	0	0	0	0	0	0	0	0	0	0	0	0	0	0
BPIFA2	0	0	0	0	0	0	0	0	0	0	0	0	0	0	0	0	0	0
BPIFA4P	0	0	0	0	0	0	0	0	0	0	0	0	0	0	0	0	0	0
BPIFB1	0	0	0	0	0	0	0	0	0	0	0	0	0	0	0	0	0	0
BPIFB2	0	0	0	0	0	0	0	0	0	0	0	0	0	0	0	0	0	0
BPIFB3	0	0	0	0	0	0	0	0	0	0	0	0	0	0	0	0	0	0
BPIFB4	0	0	0	0	0	0	0	0	0	0	0	0	0	0	0	0	0	0
BPIFB6	0	0	0	0	0	0	0	0	0	0	0	0	0	0	0	0	0	0
BPIFC	1	0	0	1	0	0	1	0	0	0	0	0	0	0	0	0	0	0
BRAF	0	1	1	0	0	1	0	1	1	0	1	1	0	1	1	0	1	1
BRAP	0	1	1	0	0	0	0	0	1	0	1	1	0	1	1	0	1	1
BRAT1	0	0	0	0	0	0	0	0	0	0	1	1	0	1	1	0	1	1
BRCA2	0	0	0	0	0	0	0	0	0	0	1	1	NA	NA	NA	0	1	1
BRD1	0	0	0	0	0	0	0	0	0	0	1	0	0	0	0	0	0	0
BRD3	0	1	1	0	0	1	0	1	1	0	1	1	0	1	1	0	1	1
BRD7P3	0	0	0	0	0	0	0	0	0	0	0	0	0	0	0	0	0	0
BRE-AS1	0	1	1	0	0	0	0	0	0	0	1	1	0	1	1	0	1	1
BREA2	0	0	0	0	0	0	0	0	0	0	0	0	0	0	0	0	0	0
BRF2	0	0	0	0	0	0	NA	NA	NA	0	1	1	0	1	1	0	0	0
BRI3BP	0	1	1	0	0	0	0	1	1	0	1	1	0	1	1	0	1	1
BRICD5	0	0	0	0	0	0	0	0	0	0	0	0	0	0	0	0	0	0
BRINP1	0	0	0	1	1	0	1	0	0	NA	NA	NA	1	1	1	1	1	1
BRINP2	1	0	0	1	0	0	1	1	0	NA	NA	NA	1	0	0	1	0	0
BRINP3	1	1	0	0	0	1	0	0	0	NA	NA	NA	0	1	1	1	1	1
BRIP1	0	1	1	0	0	0	0	0	0	0	1	1	0	1	1	0	1	1
BRIX1	0	1	1	0	0	1	0	0	1	0	1	1	0	1	1	0	1	1
BRK1	0	1	1	0	0	0	0	0	0	0	1	1	0	0	0	0	0	0
BRMS1L	0	1	1	0	0	1	0	0	1	0	1	1	0	1	1	0	1	1
BRPF3	0	1	1	NA	NA	NA	0	0	1	0	1	1	0	1	1	0	1	1
BRS3	0	0	0	0	0	0	0	0	0	0	0	0	0	0	0	0	0	0
BRSK1	0	0	0	0	0	0	0	0	0	0	0	0	0	1	1	NA	NA	NA
BRWD1-AS1	0	0	0	0	0	0	0	0	0	0	1	1	0	0	0	0	0	0
BRWD1-IT2	0	1	1	0	0	1	0	0	1	0	1	1	0	1	1	0	1	1
BRWD3	0	1	1	0	0	1	0	0	1	0	1	1	0	1	1	0	1	1
BSN	NA	NA	NA	0	0	0	0	0	0	NA	NA	NA	0	1	1	0	1	1
BSN-AS2	0	0	0	0	0	0	0	0	0	NA	NA	NA	0	1	1	0	1	1
BSND	1	0	0	1	0	0	0	0	0	1	0	0	0	0	0	1	0	0
BSPH1	0	0	0	1	0	0	0	0	0	0	0	0	0	0	0	0	0	0
BSPRY	1	0	0	1	0	0	1	0	0	0	1	1	1	1	1	1	1	1
BST1	0	0	0	0	0	0	0	0	0	0	0	0	0	0	0	0	0	0
BST2	0	0	0	0	0	0	0	0	0	0	0	0	0	1	0	0	1	1
BSX	1	0	0	1	0	0	1	0	0	NA	NA	NA	1	1	0	1	0	0
BTAF1	0	1	1	0	0	1	NA	NA	NA	0	1	1	0	1	1	0	1	1
BTBD16	0	0	0	0	0	0	0	0	0	0	0	0	0	0	0	0	0	0
BTBD17	0	0	0	0	0	0	0	0	0	0	0	0	0	0	0	0	0	0
BTBD18	0	0	0	0	0	0	0	0	0	0	0	0	0	0	0	0	0	0
BTBD19	0	1	1	0	0	0	0	0	0	0	1	0	0	1	0	0	1	0
BTBD2	0	0	0	0	0	0	0	0	0	0	1	0	NA	NA	NA	0	1	0
BTBD6	0	1	1	0	0	0	0	0	0	0	0	0	0	0	0	0	0	0
BTBD8	0	0	0	0	0	0	0	0	0	0	1	1	0	0	0	0	0	0
BTC	1	0	0	NA	NA	NA	0	0	0	0	0	0	0	0	0	0	0	0
BTF3P11	0	0	0	0	0	0	0	0	0	0	0	0	0	0	0	0	0	0
BTG1	0	1	1	0	0	1	0	0	1	0	1	1	0	1	1	0	1	1
BTG2	0	1	1	0	0	1	0	1	1	1	1	1	1	1	1	1	1	1
BTG4	0	0	0	0	0	0	0	0	0	0	0	0	0	0	0	0	0	0
BTN1A1	1	0	0	1	0	0	1	0	0	1	0	0	1	1	0	0	0	0
BTN2A3P	0	0	0	NA	NA	NA	0	0	0	0	0	0	0	1	1	0	0	0
BTNL10	0	0	0	1	0	0	1	0	0	0	0	0	0	0	0	0	0	0
BTNL2	1	0	0	1	0	0	0	0	0	0	0	0	0	0	0	0	0	0
BTNL3	0	0	0	1	0	0	0	0	0	0	0	0	0	0	0	0	0	0
BTNL9	0	0	0	1	0	0	1	0	0	0	0	0	0	0	0	0	0	0
BUB1B	0	1	1	0	0	0	0	0	0	0	1	1	0	1	1	0	1	1
BUD31	0	1	1	0	0	1	0	0	1	0	1	1	0	1	1	0	1	1
BVES-AS1	0	1	1	0	0	0	0	0	0	1	1	1	0	0	0	1	1	1
BYSL	0	1	1	0	0	1	0	0	1	0	1	1	0	1	1	0	1	1
C10orf10	0	1	0	0	0	0	0	1	0	0	1	1	0	1	0	0	0	0
C10orf107	0	0	0	0	0	0	0	0	0	0	0	0	0	0	0	0	0	0
C10orf11	0	0	0	1	0	0	1	0	0	0	0	0	0	0	0	0	0	0
C10orf111	0	1	1	0	0	1	0	1	1	0	1	1	0	1	1	0	1	1
C10orf115	0	0	0	0	0	0	0	0	0	0	0	0	0	0	0	0	0	0
C10orf12	0	0	0	0	0	0	0	0	0	0	0	0	0	0	0	0	0	0
C10orf120	0	0	0	0	0	0	0	0	0	0	0	0	0	0	0	0	0	0
C10orf126	0	0	0	0	0	0	0	0	0	0	0	0	0	0	0	0	0	0
C10orf131	0	1	1	NA	NA	NA	0	0	0	0	0	0	0	0	0	0	0	0
C10orf25	0	1	1	0	0	0	0	0	0	0	0	0	0	0	0	0	0	0
C10orf32-ASMT	0	0	0	0	0	0	0	0	0	0	0	0	0	0	0	0	0	0
C10orf35	1	0	0	1	0	0	0	0	0	0	0	0	0	1	1	0	0	0
C10orf40	0	0	0	0	0	0	0	0	0	0	0	0	0	0	0	0	0	0
C10orf54	0	0	0	0	0	0	0	0	0	0	0	0	0	0	0	0	0	0
C10orf55	0	0	0	0	0	0	0	0	0	0	0	0	0	0	0	0	0	0
C10orf62	0	0	0	0	0	0	0	0	0	0	0	0	0	0	0	0	0	0
C10orf67	NA	NA	NA	0	0	0	0	0	0	0	0	0	0	1	1	1	1	1
C10orf71	1	0	0	1	0	0	1	0	0	0	0	0	0	0	0	0	0	0
C10orf71-AS1	1	0	0	1	0	0	1	0	0	0	0	0	0	0	0	0	0	0
C10orf76	0	0	0	0	0	0	0	1	1	0	1	1	0	0	0	0	1	1
C10orf82	0	0	0	0	0	0	0	0	0	0	0	0	0	0	0	0	0	0
C10orf85	0	0	0	0	0	0	0	0	0	0	0	0	0	0	0	0	0	0
C10orf88	0	0	0	0	0	0	0	0	0	0	1	1	0	1	1	0	1	1
C10orf90	0	0	0	0	0	0	0	0	0	0	0	0	0	0	0	0	0	0
C10orf91	0	0	0	0	0	0	0	0	0	0	0	0	0	0	0	0	0	0
C10orf95	NA	NA	NA	0	0	0	0	1	1	0	1	1	0	1	1	0	1	1
C10orf99	0	0	0	0	0	0	0	0	0	0	0	0	0	0	0	0	0	0
C11orf1	0	0	0	0	0	0	0	0	0	0	1	1	0	1	1	NA	NA	NA
C11orf16	0	0	0	0	0	0	0	0	0	0	0	0	0	0	0	0	0	0
C11orf31	0	1	1	0	0	0	0	1	0	0	1	1	0	1	1	0	1	1
C11orf40	0	0	0	1	0	0	0	0	0	0	0	0	0	0	0	0	0	0
C11orf42	0	0	0	0	0	0	0	0	0	0	0	0	0	0	0	0	0	0
C11orf44	NA	NA	NA	0	0	0	0	0	0	0	0	0	0	0	0	0	0	0
C11orf48	0	1	1	0	0	0	NA	NA	NA	0	1	1	0	1	1	0	1	1
C11orf52	0	0	0	0	0	0	0	0	0	0	0	0	0	0	0	0	0	0
C11orf53	1	0	0	0	0	0	0	0	0	0	0	0	0	0	0	0	0	0
C11orf58	0	1	1	0	0	1	0	0	0	0	1	1	0	1	1	0	1	1
C11orf65	0	0	0	0	0	0	0	0	0	NA	NA	NA	0	0	0	0	0	0
C11orf84	0	1	1	0	0	1	0	0	1	0	1	1	0	1	1	0	1	1
C11orf86	0	0	0	0	0	0	0	0	0	0	0	0	0	0	0	0	0	0
C11orf87	1	0	0	0	0	0	1	1	0	1	1	1	1	1	1	1	1	1
C11orf91	NA	NA	NA	0	0	0	0	0	0	0	0	0	0	0	0	0	0	0
C11orf94	0	0	0	0	0	0	0	0	0	0	0	0	0	0	0	0	0	0
C11orf95	0	1	1	0	0	1	0	1	1	0	1	1	0	1	1	0	1	1
C11orf96	1	1	1	1	1	0	0	1	1	1	1	1	1	1	1	1	1	1
C11orf97	1	0	0	0	0	0	0	0	0	0	0	0	0	0	0	1	0	0
C12orf10	0	1	0	0	0	0	0	0	0	0	0	0	0	0	0	0	0	0
C12orf29	0	1	1	0	0	0	0	0	0	0	1	1	NA	NA	NA	0	1	1
C12orf36	0	0	0	0	0	0	0	0	0	0	0	0	0	0	0	0	0	0
C12orf4	0	1	1	0	0	0	0	0	0	0	1	1	0	1	1	0	1	1
C12orf40	0	0	0	0	0	0	0	0	0	0	0	0	0	0	0	0	0	0
C12orf45	0	0	0	0	0	0	0	0	0	0	1	1	0	1	1	0	1	1
C12orf49	0	1	1	0	0	0	0	0	0	0	1	1	0	1	1	0	1	1
C12orf5	0	1	1	0	0	1	0	0	1	0	1	1	0	1	1	0	1	1
C12orf50	0	0	0	0	0	0	0	0	0	0	0	0	0	0	0	0	0	0
C12orf54	0	0	0	0	0	0	0	0	0	0	0	0	0	0	0	0	0	0
C12orf57	NA	NA	NA	NA	NA	NA	0	0	0	0	1	1	0	1	1	0	1	1
C12orf60	0	1	1	NA	NA	NA	0	0	0	0	1	1	0	1	1	0	1	1
C12orf71	0	0	0	0	0	0	0	0	0	0	0	0	0	0	0	0	0	0
C12orf73	0	1	1	NA	NA	NA	0	0	0	0	1	1	0	1	1	0	1	1
C12orf75	0	1	1	0	0	0	0	0	0	0	1	1	0	1	1	0	0	0
C12orf76	0	0	0	0	0	0	0	0	0	0	0	0	0	0	0	0	0	0
C12orf77	0	0	0	0	0	0	0	0	0	0	0	0	0	0	0	0	0	0
C12orf80	0	0	0	0	0	0	0	0	0	0	0	0	0	0	0	0	0	0
C14orf1	0	1	1	0	0	0	0	0	1	0	1	1	0	1	1	0	1	1
C14orf119	0	1	1	0	0	1	0	0	1	0	1	1	0	1	1	0	1	1
C14orf142	0	1	1	0	0	1	NA	NA	NA	0	1	1	0	1	1	0	1	1
C14orf166	0	1	1	0	0	0	NA	NA	NA	0	1	1	0	1	1	0	1	1
C14orf169	0	1	1	NA	NA	NA	0	1	1	0	1	1	0	1	1	0	1	1
C14orf177	0	0	0	0	0	0	0	0	0	0	0	0	0	0	0	0	0	0
C14orf182	0	0	0	0	0	0	0	0	0	0	0	0	0	0	0	0	0	0
C14orf183	0	0	0	0	0	0	0	0	0	0	0	0	0	0	0	0	0	0
C14orf28	0	1	0	0	0	0	0	0	0	NA	NA	NA	NA	NA	NA	0	0	0
C14orf37	NA	NA	NA	NA	NA	NA	0	0	0	0	1	1	0	1	1	1	1	1
C14orf39	NA	NA	NA	1	0	0	0	0	0	0	0	0	0	1	1	1	0	0
C14orf64	0	0	0	0	0	0	0	0	0	0	0	0	0	0	0	0	0	0
C14orf79	0	0	0	0	0	0	0	0	0	0	0	0	0	0	0	0	0	0
C15orf26	1	0	0	0	0	0	0	0	0	0	0	0	0	0	0	0	0	0
C15orf27	1	0	0	1	0	0	0	0	0	0	0	0	0	1	1	0	1	1
C15orf37	0	1	1	0	0	0	0	0	1	0	1	1	0	1	1	0	1	1
C15orf38-AP3S2	0	0	0	0	0	0	0	0	0	0	0	0	NA	NA	NA	0	0	0
C15orf39	0	1	1	0	0	1	0	1	1	0	1	1	0	1	1	0	1	1
C15orf43	0	0	0	0	0	0	0	0	0	0	0	0	0	0	0	0	0	0
C15orf52	0	1	1	0	0	0	0	0	0	0	0	0	0	0	0	0	0	0
C15orf53	0	0	0	0	0	0	0	0	0	0	0	0	0	0	0	0	0	0
C15orf54	NA	NA	NA	0	0	0	0	0	0	0	0	0	0	0	0	0	0	0
C15orf56	1	0	0	1	0	0	0	0	0	0	0	0	0	0	0	1	0	0
C15orf59	1	0	0	1	1	0	0	0	0	0	0	0	0	0	0	1	1	1
C15orf61	0	1	1	0	0	1	0	1	1	0	1	1	0	1	1	0	1	1
C15orf62	0	0	0	0	0	0	0	0	0	0	0	0	0	0	0	0	0	0
C15orf65	0	1	1	NA	NA	NA	0	0	1	0	1	1	0	1	1	NA	NA	NA
C16orf3	0	0	0	0	0	0	0	0	0	0	0	0	0	0	0	0	0	0
C16orf47	NA	NA	NA	0	0	0	0	0	0	0	0	0	0	0	0	0	0	0
C16orf52	0	1	1	0	0	0	0	0	0	0	1	1	0	1	1	0	1	1
C16orf54	0	0	0	0	0	0	0	0	0	0	0	0	0	0	0	0	0	0
C16orf58	0	1	1	0	0	1	0	1	1	0	1	1	0	1	1	0	1	1
C16orf59	0	0	0	0	0	0	0	0	0	0	1	1	0	1	1	0	1	1
C16orf70	0	0	0	0	0	0	0	1	1	0	1	1	0	1	1	0	1	1
C16orf71	0	1	1	0	0	0	0	0	0	0	1	1	0	1	1	0	1	1
C16orf72	0	1	1	0	0	1	0	1	1	0	1	1	0	1	1	0	1	1
C16orf74	NA	NA	NA	0	0	0	0	1	1	NA	NA	NA	0	1	1	0	1	1
C16orf78	0	0	0	0	0	0	0	0	0	0	0	0	0	1	0	0	0	0
C16orf82	0	0	0	0	0	0	0	0	0	0	0	0	0	0	0	0	0	0
C16orf86	0	1	0	0	0	0	0	0	0	0	1	1	0	1	1	NA	NA	NA
C16orf87	0	1	1	0	0	1	NA	NA	NA	0	1	1	0	1	1	0	1	1
C16orf90	0	0	0	0	0	0	0	0	0	0	0	0	0	0	0	0	0	0
C16orf91	0	1	1	0	0	0	0	1	1	0	1	1	0	1	1	0	1	1
C16orf96	0	0	0	1	0	0	0	0	0	0	0	0	0	0	0	0	0	0
C16orf97	0	0	0	0	0	0	0	0	0	0	0	0	0	0	0	0	0	0
C17orf100	0	1	1	0	0	1	0	0	0	0	1	1	0	1	1	0	1	1
C17orf102	1	0	0	1	0	0	1	0	0	1	1	1	1	1	1	1	1	1
C17orf104	1	0	0	1	0	0	0	0	0	1	0	0	1	0	0	1	0	0
C17orf105	1	0	0	0	0	0	0	0	0	0	0	0	0	0	0	0	0	0
C17orf107	0	0	0	0	0	0	0	1	1	0	1	1	0	1	1	0	1	1
C17orf112	0	0	0	0	0	0	0	0	0	0	0	0	0	0	0	0	0	0
C17orf47	1	0	0	0	0	0	0	0	0	0	0	0	0	0	0	0	0	0
C17orf50	0	0	0	0	0	0	0	0	0	0	0	0	0	0	0	0	0	0
C17orf51	0	1	1	0	0	1	0	0	0	0	1	1	NA	NA	NA	0	0	0
C17orf59	0	1	1	0	0	1	0	1	1	0	1	1	0	1	1	1	1	1
C17orf64	0	0	0	0	0	0	0	0	0	0	0	0	0	0	0	0	0	0
C17orf67	0	1	1	0	0	1	0	1	1	1	1	1	0	1	1	1	1	1
C17orf74	0	0	0	0	0	0	0	0	0	0	0	0	0	0	0	0	0	0
C17orf75	0	0	0	0	0	0	0	0	0	0	0	0	NA	NA	NA	0	0	0
C17orf77	0	0	0	0	0	0	0	0	0	0	0	0	0	0	0	0	0	0
C17orf78	0	0	0	0	0	0	0	0	0	0	0	0	0	0	0	0	0	0
C17orf82	0	1	1	0	0	1	0	1	1	0	1	1	1	1	1	1	1	1
C17orf85	0	0	0	0	0	0	0	0	0	0	1	1	0	0	0	0	0	0
C17orf89	0	1	1	0	0	1	0	0	1	0	1	1	0	1	1	0	1	1
C17orf96	1	1	1	1	0	0	NA	NA	NA	0	1	1	1	1	1	1	1	1
C17orf97	0	0	0	0	0	0	0	0	0	0	0	0	0	0	0	0	0	0
C17orf98	0	0	0	0	0	0	0	0	0	0	1	1	0	0	0	0	0	0
C17orf99	0	0	0	0	0	0	0	0	0	0	0	0	0	0	0	0	0	0
C18orf42	1	0	0	1	0	0	1	0	0	0	0	0	NA	NA	NA	NA	NA	NA
C18orf61	0	0	0	0	0	0	0	0	0	0	0	0	0	0	0	0	0	0
C18orf63	0	0	0	0	0	0	0	0	0	0	0	0	0	0	0	0	0	0
C19orf10	0	0	0	0	0	0	0	0	0	0	1	1	0	1	1	0	0	0
C19orf18	0	0	0	0	0	0	0	0	0	0	0	0	0	0	0	0	0	0
C19orf24	0	0	0	0	0	0	0	1	1	0	1	1	0	1	1	0	1	1
C19orf25	0	0	0	NA	NA	NA	NA	NA	NA	0	1	1	0	1	1	0	1	1
C19orf26	0	1	1	0	0	1	0	0	0	0	0	0	0	1	1	0	1	1
C19orf33	0	0	0	0	0	0	0	0	0	0	1	1	0	1	1	0	1	1
C19orf35	0	0	0	0	0	0	0	0	0	0	0	0	0	0	0	0	0	0
C19orf38	0	0	0	0	0	0	0	0	0	0	0	0	0	0	0	0	0	0
C19orf43	0	1	1	0	0	0	0	1	0	0	1	1	0	1	1	0	1	1
C19orf45	NA	NA	NA	0	0	0	0	0	0	0	0	0	0	0	0	0	0	0
C19orf52	0	1	1	0	0	1	0	1	1	0	1	1	0	1	1	0	1	1
C19orf53	0	0	0	0	0	0	0	0	0	0	1	1	0	0	0	0	0	0
C19orf54	0	0	0	0	0	0	0	0	1	0	1	1	0	1	1	0	1	1
C19orf57	0	0	0	0	0	0	0	0	0	NA	NA	NA	0	0	0	0	0	0
C19orf66	NA	NA	NA	0	0	0	0	0	0	0	0	0	0	0	0	0	1	1
C19orf67	0	0	0	0	0	0	0	0	0	0	0	0	0	0	0	0	0	0
C19orf68	0	1	1	0	0	1	0	0	0	0	1	1	0	1	1	0	1	1
C19orf70	0	1	1	NA	NA	NA	0	0	0	0	1	1	0	1	1	0	0	0
C19orf71	0	0	0	0	0	0	0	0	0	0	0	0	0	0	0	0	0	0
C19orf73	0	0	0	0	0	0	0	1	1	0	1	1	0	0	0	NA	NA	NA
C19orf80	0	0	0	0	0	0	0	0	0	0	0	0	0	0	0	0	0	0
C19orf81	0	0	0	0	0	0	0	0	0	0	0	0	0	0	0	0	0	0
C19orf83	NA	NA	NA	0	0	1	0	1	0	0	1	1	0	1	1	0	1	1
C19orf84	0	0	0	0	0	0	0	0	0	0	0	0	0	0	0	0	0	0
C1GALT1	0	1	1	0	0	1	0	0	1	0	1	1	0	1	1	0	1	1
C1QA	1	0	0	1	0	0	0	0	0	0	0	0	0	0	0	0	0	0
C1QB	1	0	0	0	0	0	0	0	0	0	0	0	0	0	0	0	0	0
C1QBP	0	1	1	0	0	1	0	1	1	0	1	1	0	1	1	0	1	1
C1QL1	1	0	0	1	0	0	1	1	0	1	1	1	1	1	1	1	1	1
C1QL2	1	0	0	1	0	0	1	0	0	0	0	0	1	1	1	1	1	1
C1QL3	1	0	0	1	0	0	1	0	0	1	1	1	1	1	1	1	1	1
C1QL4	1	0	0	1	0	0	1	0	0	1	0	0	1	1	1	1	0	0
C1QTNF2	0	0	0	0	0	0	0	0	0	0	0	0	0	0	0	0	0	0
C1QTNF3-AMACR	0	0	0	0	0	0	0	0	0	0	0	0	0	0	0	0	0	0
C1QTNF4	1	0	0	1	0	0	1	0	0	0	0	0	NA	NA	NA	NA	NA	NA
C1QTNF8	0	0	0	0	0	0	0	0	0	0	0	0	0	0	0	0	0	0
C1QTNF9	0	0	0	0	0	0	0	0	0	0	0	0	0	0	0	0	0	0
C1R	0	0	0	0	0	0	0	0	0	0	1	0	0	1	0	0	0	0
C1RL-AS1	0	0	0	NA	NA	NA	0	0	0	0	0	0	0	0	0	0	0	0
C1orf109	0	1	1	0	0	1	0	0	1	0	1	1	0	1	1	0	1	1
C1orf110	0	0	0	0	0	0	0	0	0	0	0	0	0	0	0	0	0	0
C1orf111	0	0	0	0	0	0	0	0	0	0	0	0	0	0	0	0	0	0
C1orf112	0	1	1	0	0	0	0	0	0	0	1	1	0	1	1	0	1	1
C1orf115	1	0	0	1	0	0	0	0	0	NA	NA	NA	0	1	1	1	1	1
C1orf123	0	0	0	0	0	0	0	0	0	0	0	0	0	0	0	0	0	0
C1orf127	1	0	0	1	0	0	0	0	0	0	0	0	0	0	0	0	0	0
C1orf137	0	0	0	0	0	0	0	0	0	0	0	0	0	0	0	0	0	0
C1orf140	0	1	0	0	0	0	0	0	0	0	0	0	0	0	0	0	0	0
C1orf146	0	0	0	0	0	0	0	0	0	0	0	0	0	0	0	0	0	0
C1orf158	0	0	0	0	0	0	0	0	0	0	0	0	0	0	0	0	0	0
C1orf159	0	1	1	0	0	1	0	0	1	0	1	1	0	1	1	0	0	0
C1orf167	1	0	0	1	0	0	0	0	0	0	0	0	0	0	0	NA	NA	NA
C1orf168	0	0	0	0	0	0	0	0	0	0	0	0	0	0	0	0	0	0
C1orf174	0	1	1	0	0	1	0	0	1	0	1	1	0	1	1	0	1	1
C1orf180	0	0	0	0	0	0	0	0	0	0	0	0	0	0	0	0	0	0
C1orf185	0	0	0	0	0	0	0	0	0	0	0	0	0	0	0	0	0	0
C1orf186	NA	NA	NA	0	0	0	0	0	0	0	0	0	0	0	0	0	0	0
C1orf189	0	0	0	0	0	0	0	0	0	0	0	0	0	0	0	0	0	0
C1orf192	0	0	0	0	0	0	0	0	0	0	0	0	0	0	0	0	0	0
C1orf194	1	1	0	0	0	0	0	0	0	NA	NA	NA	1	1	1	1	1	1
C1orf200	0	0	0	0	0	0	0	0	0	0	0	0	0	0	0	0	0	0
C1orf204	0	1	1	0	0	1	0	0	0	0	0	0	0	0	0	1	1	1
C1orf21	0	1	1	0	0	1	0	0	0	1	1	1	0	1	1	0	1	1
C1orf216	0	1	1	0	0	0	NA	NA	NA	0	0	0	0	1	1	0	0	0
C1orf220	0	1	0	0	0	1	0	0	0	0	0	0	0	1	1	0	1	1
C1orf228	0	1	0	NA	NA	NA	0	0	0	0	1	1	0	1	1	0	1	1
C1orf229	0	0	0	0	0	0	NA	NA	NA	NA	NA	NA	NA	NA	NA	1	1	1
C1orf233	1	0	0	1	0	0	0	1	1	0	1	1	1	1	1	1	1	1
C1orf234	0	0	0	0	0	0	0	0	0	0	0	0	0	0	0	0	0	0
C1orf35	0	1	1	0	0	0	0	1	1	0	1	1	0	1	1	0	1	1
C1orf53	0	0	0	NA	NA	NA	0	0	0	0	1	1	0	1	1	1	1	1
C1orf56	0	0	0	0	0	0	0	0	0	0	1	1	0	1	1	0	1	1
C1orf61	1	0	0	1	0	0	1	0	0	0	0	0	NA	NA	NA	1	1	0
C1orf64	0	0	0	0	0	0	0	0	0	0	0	0	0	0	0	0	0	0
C1orf68	0	0	0	1	0	0	0	0	0	0	0	0	0	0	0	0	0	0
C1orf74	NA	NA	NA	0	0	0	0	0	0	0	0	0	0	1	1	0	0	0
C1orf87	1	0	0	0	0	0	0	0	0	NA	NA	NA	0	0	0	0	0	0
C1orf95	NA	NA	NA	1	0	0	NA	NA	NA	0	0	0	1	1	1	1	1	1
C2-AS1	0	0	0	0	0	0	0	0	0	0	0	0	0	0	0	0	0	0
C20orf144	0	0	0	0	0	0	0	0	0	0	0	0	0	0	0	0	0	0
C20orf166	1	0	0	1	0	0	1	0	0	0	0	0	0	0	0	0	0	0
C20orf166-AS1	1	0	0	1	0	0	1	0	0	0	0	0	0	0	0	0	0	0
C20orf194	0	1	1	0	0	1	0	1	1	0	1	1	0	1	1	0	1	1
C20orf195	0	0	0	0	0	0	0	0	0	0	0	0	0	1	1	0	1	1
C20orf196	0	0	0	0	0	0	0	0	0	NA	NA	NA	0	0	0	0	0	0
C20orf197	0	0	0	0	0	0	0	0	0	0	0	0	0	0	0	0	0	0
C20orf202	1	0	0	0	0	0	0	0	0	0	0	0	0	0	0	0	0	0
C20orf203	0	0	0	0	0	0	0	0	0	0	0	0	0	0	0	0	0	0
C20orf62	1	0	0	0	0	0	0	0	0	0	0	0	0	0	0	0	0	0
C20orf78	0	0	0	0	0	0	0	0	0	0	0	0	0	0	0	0	0	0
C20orf85	1	0	0	1	0	0	0	0	0	0	0	0	0	0	0	0	0	0
C21orf119	0	1	1	0	0	0	0	0	0	0	1	1	0	1	1	0	1	1
C21orf128	0	0	0	0	0	0	0	0	0	0	0	0	0	0	0	0	0	0
C21orf140	0	0	0	0	0	0	0	0	0	0	0	0	0	0	0	0	0	0
C21orf54	0	0	0	1	0	0	0	0	0	0	0	0	0	0	0	0	0	0
C22orf15	0	0	0	0	0	0	NA	NA	NA	0	0	0	0	0	0	0	0	0
C22orf24	0	1	1	0	0	1	NA	NA	NA	0	1	1	0	1	1	0	1	1
C22orf29	0	1	1	0	0	1	0	1	1	0	1	1	0	1	1	0	1	1
C22orf31	1	0	0	0	0	0	0	0	0	0	0	0	0	0	0	0	0	0
C22orf42	0	0	0	1	0	0	0	0	0	0	0	0	0	0	0	0	0	0
C22orf46	0	0	0	0	0	0	0	0	0	0	0	0	0	0	0	0	0	0
C2CD4A	1	0	0	NA	NA	NA	0	0	0	0	0	0	1	1	1	1	1	1
C2CD4B	1	0	0	1	0	0	1	0	0	1	0	0	1	1	1	1	1	1
C2CD4C	1	0	0	0	0	0	0	1	1	0	1	1	0	1	1	NA	NA	NA
C2CD4D	0	0	0	0	0	0	0	0	0	0	0	0	0	0	0	0	0	0
C2orf15	NA	NA	NA	0	0	0	0	1	1	0	1	1	0	1	1	0	1	1
C2orf16	0	0	0	0	0	0	0	0	0	0	0	0	0	0	0	0	0	0
C2orf27A	0	0	0	0	0	0	0	0	0	0	0	0	0	0	0	0	0	0
C2orf27B	0	0	0	0	0	0	0	0	0	0	0	0	NA	NA	NA	1	1	1
C2orf40	1	0	0	1	0	0	1	0	0	0	0	0	0	0	0	1	1	1
C2orf42	0	0	0	0	0	0	0	0	0	0	1	1	0	0	0	0	0	0
C2orf47	0	1	1	0	0	1	0	0	1	0	1	1	0	1	1	0	1	1
C2orf48	0	0	0	0	0	0	0	0	0	0	0	0	0	0	0	0	0	0
C2orf50	0	0	0	0	0	0	NA	NA	NA	0	0	0	0	0	0	0	0	0
C2orf57	0	0	0	0	0	0	0	0	0	0	0	0	0	0	0	0	0	0
C2orf66	0	0	0	0	0	0	0	0	0	0	0	0	0	0	0	0	0	0
C2orf68	0	0	0	0	0	1	0	0	0	0	1	1	NA	NA	NA	0	1	1
C2orf69	0	0	0	0	0	1	0	0	1	0	1	1	0	1	1	0	1	1
C2orf70	1	0	0	1	0	0	1	0	0	0	0	0	0	0	0	1	0	0
C2orf71	0	0	0	0	0	0	0	0	0	0	0	0	0	0	0	0	0	0
C2orf72	1	0	0	1	0	0	1	0	0	0	0	0	1	1	1	1	1	1
C2orf73	0	0	0	0	0	0	0	0	0	0	0	0	0	1	1	0	0	0
C2orf76	0	1	1	0	0	1	0	1	1	0	1	1	0	1	1	0	1	1
C2orf78	0	0	0	0	0	0	0	0	0	0	0	0	0	0	0	0	0	0
C2orf80	0	0	0	0	0	0	0	0	0	0	0	0	0	0	0	0	0	0
C2orf81	1	0	0	0	0	0	0	0	0	0	0	0	0	0	0	0	0	0
C2orf82	0	0	0	0	0	0	0	0	0	0	0	0	0	0	0	0	0	0
C2orf91	0	0	0	0	0	0	0	0	0	0	0	0	0	0	0	0	0	0
C3	0	0	0	0	0	0	0	0	0	0	0	0	0	0	0	0	0	0
C3AR1	NA	NA	NA	0	0	0	0	0	0	0	0	0	0	0	0	0	0	0
C3P1	0	0	0	1	0	0	0	0	0	0	0	0	0	0	0	0	0	0
C3orf22	NA	NA	NA	0	0	0	0	0	0	0	0	0	0	0	0	0	0	0
C3orf30	0	0	0	0	0	0	0	0	0	0	0	0	0	0	0	0	0	0
C3orf33	0	0	0	0	0	0	0	0	0	0	0	0	0	0	0	0	0	0
C3orf36	0	0	0	0	0	0	0	0	0	0	0	0	0	0	0	0	0	0
C3orf38	0	1	1	0	0	1	0	0	1	0	1	1	0	1	1	0	1	1
C3orf49	0	0	0	0	0	0	0	0	0	0	0	0	0	0	0	0	0	0
C3orf56	0	0	0	0	0	0	0	0	0	0	0	0	0	0	0	0	0	0
C3orf62	0	0	0	0	0	0	0	0	0	0	0	0	0	0	0	0	0	0
C3orf65	0	1	0	0	0	0	0	0	0	0	0	0	0	1	0	0	0	0
C3orf67	0	0	0	0	0	0	0	0	0	0	0	0	0	0	0	0	0	0
C3orf67-AS1	0	0	0	0	0	0	0	0	0	0	0	0	0	0	0	0	0	0
C3orf70	1	1	1	1	0	0	0	0	0	1	1	1	1	1	1	1	1	1
C3orf79	0	0	0	0	0	0	0	0	0	0	0	0	0	0	0	0	0	0
C3orf80	NA	NA	NA	1	1	0	NA	NA	NA	1	1	1	1	1	1	1	1	1
C3orf84	0	0	0	0	0	0	0	0	0	0	0	0	0	0	0	0	0	0
C4BPA	0	0	0	1	0	0	0	0	0	0	0	0	0	0	0	0	0	0
C4orf17	0	0	0	0	0	0	0	0	0	0	0	0	0	0	0	0	0	0
C4orf27	0	1	1	0	0	0	0	0	0	0	1	1	0	1	1	0	1	1
C4orf29	0	1	1	0	0	1	0	1	1	0	1	1	0	1	1	0	1	1
C4orf32	0	0	0	0	0	0	0	0	0	0	0	0	0	0	0	NA	NA	NA
C4orf36	0	0	0	0	0	0	0	0	0	0	0	0	0	0	0	0	1	1
C4orf45	0	0	0	0	0	0	0	0	0	0	0	0	0	0	0	0	0	0
C4orf47	0	0	0	0	0	0	0	0	0	0	0	0	0	0	0	0	0	0
C4orf51	0	0	0	0	0	0	0	0	0	0	0	0	0	0	0	0	0	0
C4orf6	0	0	0	0	0	0	0	0	0	0	0	0	0	0	0	0	0	0
C5	0	0	0	0	0	0	0	0	0	0	0	0	0	0	0	0	0	0
C5AR1	0	0	0	0	0	0	0	0	0	0	0	0	0	0	0	0	0	0
C5orf15	0	1	1	NA	NA	NA	0	0	0	0	1	1	0	1	1	0	0	0
C5orf22	0	1	1	0	0	1	0	0	1	0	1	1	0	1	1	0	1	1
C5orf27	0	0	0	0	0	0	0	0	0	0	0	0	0	0	0	0	0	0
C5orf28	0	1	1	NA	NA	NA	0	1	1	0	1	1	0	1	1	0	1	1
C5orf30	0	1	1	0	0	1	0	0	0	0	0	0	0	1	1	0	1	1
C5orf34	0	1	1	0	0	0	0	1	0	0	1	1	0	1	1	0	1	1
C5orf42	0	1	1	0	0	0	0	0	0	0	1	1	NA	NA	NA	0	0	0
C5orf46	0	1	1	0	0	0	0	0	0	0	0	0	0	0	0	0	0	0
C5orf47	0	0	0	0	0	0	0	0	0	0	0	0	0	0	0	0	0	0
C5orf49	1	0	0	0	0	0	NA	NA	NA	0	1	1	0	1	1	1	1	1
C5orf51	0	1	1	0	0	1	0	0	0	0	1	1	0	0	0	0	0	0
C5orf52	0	0	0	0	0	0	0	0	0	0	0	0	1	1	1	NA	NA	NA
C5orf55	0	1	1	NA	NA	NA	0	0	0	0	1	1	0	1	1	0	1	1
C5orf56	0	0	0	0	0	0	0	0	0	0	0	0	0	0	0	0	0	0
C5orf58	0	0	0	0	0	0	0	0	0	0	0	0	0	0	0	0	0	0
C5orf60	1	0	0	0	0	0	0	0	0	0	0	0	0	0	0	0	0	0
C5orf64	0	0	0	0	0	0	0	0	0	0	0	0	0	0	0	0	0	0
C5orf66	1	1	1	1	1	0	1	1	1	1	1	1	1	1	1	1	1	1
C5orf66-AS2	0	1	0	0	0	0	0	0	0	0	0	0	0	0	0	0	0	0
C6orf100	0	1	1	0	0	0	0	0	0	0	1	1	0	1	1	0	1	1
C6orf118	0	0	0	0	0	0	0	0	0	0	0	0	0	0	0	0	0	0
C6orf120	0	1	1	0	0	1	0	1	1	0	1	1	0	1	1	0	1	1
C6orf123	0	0	0	0	0	0	0	0	0	0	0	0	0	0	0	0	0	0
C6orf132	0	0	0	0	0	0	0	0	0	0	1	1	0	1	1	0	1	1
C6orf141	1	0	0	0	0	0	0	0	0	0	0	0	1	1	1	1	1	1
C6orf147	0	1	1	NA	NA	NA	NA	NA	NA	0	1	1	0	1	1	0	1	1
C6orf15	0	0	0	0	0	0	0	0	0	0	0	0	0	0	0	0	0	0
C6orf163	0	0	0	0	0	0	0	0	0	0	0	0	0	0	0	0	0	0
C6orf164	0	0	0	0	0	0	0	0	0	0	0	0	0	0	0	0	0	0
C6orf165	0	1	1	0	0	1	0	0	0	0	1	1	0	1	1	0	0	0
C6orf195	0	0	0	0	0	0	0	0	0	0	0	0	0	0	0	0	0	0
C6orf222	1	0	0	0	0	0	0	0	0	0	0	0	0	0	0	0	0	0
C6orf226	NA	NA	NA	0	0	0	0	0	0	0	0	0	0	1	1	0	0	0
C6orf229	0	0	0	0	0	0	0	0	0	0	0	0	0	0	0	0	0	0
C6orf47	0	1	1	0	0	0	0	1	1	0	1	1	NA	NA	NA	NA	NA	NA
C6orf57	0	0	0	0	0	0	0	0	0	0	0	0	0	0	0	0	0	0
C6orf58	0	0	0	0	0	0	0	0	0	0	0	0	0	0	0	0	0	0
C6orf62	0	1	1	0	0	1	0	0	1	0	1	1	0	1	1	0	1	1
C6orf7	0	0	0	0	0	0	0	0	0	0	0	0	NA	NA	NA	0	0	0
C6orf99	0	0	0	0	0	0	0	0	1	0	0	1	0	0	0	0	0	0
C7	0	0	0	0	0	0	0	0	0	0	0	0	0	0	0	0	0	0
C7orf13	NA	NA	NA	0	0	0	0	0	0	1	1	1	NA	NA	NA	0	1	1
C7orf26	0	0	0	0	0	0	0	0	0	0	1	1	NA	NA	NA	0	0	0
C7orf31	0	0	0	0	0	0	0	0	0	0	0	0	0	1	1	0	1	1
C7orf33	1	0	0	0	0	0	0	0	0	0	0	0	0	1	0	0	0	0
C7orf34	0	0	0	0	0	0	0	0	0	0	0	0	0	0	0	0	0	0
C7orf43	0	1	1	0	0	0	0	0	0	0	1	1	0	1	1	0	1	1
C7orf55-LUC7L2	0	1	1	0	0	1	NA	NA	NA	0	1	1	0	1	1	0	1	1
C7orf60	0	1	1	0	0	1	0	0	1	0	1	1	0	1	1	0	1	1
C7orf61	0	0	0	0	0	0	0	0	0	0	0	0	0	0	0	0	0	0
C7orf62	0	0	0	0	0	0	0	0	0	0	0	0	0	0	0	0	0	0
C7orf65	0	0	0	0	0	0	0	0	0	0	0	0	0	0	0	0	0	0
C7orf66	0	0	0	0	0	0	0	0	0	0	0	0	0	0	0	0	0	0
C7orf69	0	1	1	0	0	0	0	0	0	0	0	0	0	0	0	0	0	0
C7orf71	0	0	0	0	0	0	0	0	0	0	0	0	0	0	0	0	0	0
C7orf72	0	0	0	0	0	0	0	0	0	0	0	0	0	0	0	0	0	0
C7orf73	0	1	1	NA	NA	NA	0	0	0	0	1	1	0	1	1	0	1	1
C8A	0	0	0	0	0	0	0	0	0	0	0	0	0	0	0	0	0	0
C8G	0	0	0	0	0	0	0	0	0	NA	NA	NA	NA	NA	NA	NA	NA	NA
C8orf12	1	0	0	0	0	0	0	0	0	0	0	0	0	0	0	0	0	0
C8orf31	0	0	0	0	0	0	0	1	0	0	0	0	0	0	0	0	0	0
C8orf33	0	1	1	0	0	1	0	1	1	0	1	1	0	1	1	0	1	1
C8orf37	0	1	1	NA	NA	NA	0	0	1	0	1	1	0	1	1	0	1	1
C8orf4	0	0	0	0	0	0	0	0	0	0	0	0	0	0	0	0	0	0
C8orf44	0	1	1	0	1	1	0	0	1	0	1	1	0	1	1	0	1	1
C8orf44-SGK3	0	1	1	0	1	1	0	0	1	0	1	1	0	1	1	0	1	1
C8orf46	0	0	0	0	0	0	0	0	0	0	0	0	0	0	0	0	0	0
C8orf48	0	1	0	0	0	0	0	0	0	0	0	0	0	0	0	0	0	0
C8orf49	0	0	0	1	0	0	0	0	0	0	0	0	0	0	0	0	0	0
C8orf74	0	0	0	0	0	0	0	0	0	0	0	0	0	0	0	0	0	0
C8orf76	0	0	0	0	0	0	0	0	1	0	1	1	0	1	1	0	0	0
C8orf82	0	1	1	0	0	0	0	1	1	0	1	1	0	1	1	0	1	1
C8orf86	0	1	0	0	0	0	0	0	0	1	0	0	1	1	0	0	0	0
C8orf87	0	0	0	0	0	0	0	0	0	0	0	0	0	0	0	0	0	0
C8orf88	0	1	1	0	0	0	0	0	0	0	0	0	0	1	1	1	1	1
C9	0	0	0	0	0	0	0	0	0	0	0	0	0	0	0	0	0	0
C9orf106	0	0	0	0	0	0	0	0	0	0	0	0	0	0	0	0	0	0
C9orf114	0	0	0	0	0	0	0	0	0	NA	NA	NA	0	0	0	0	0	0
C9orf117	0	0	0	0	0	0	0	0	0	0	0	0	0	0	0	0	0	0
C9orf129	1	0	0	1	0	0	0	0	0	0	1	1	NA	NA	NA	0	1	1
C9orf135	0	0	0	0	0	0	0	0	0	0	1	1	NA	NA	NA	NA	NA	NA
C9orf135-AS1	0	0	0	0	0	0	0	0	0	0	1	1	NA	NA	NA	NA	NA	NA
C9orf139	0	0	0	0	0	0	0	0	0	0	0	0	NA	NA	NA	0	0	0
C9orf142	1	0	0	0	0	0	0	0	0	0	1	1	0	1	1	0	0	0
C9orf152	1	0	0	0	0	0	NA	NA	NA	1	0	0	0	0	0	0	0	0
C9orf156	0	1	1	0	0	1	0	0	1	0	1	1	0	0	0	0	1	1
C9orf16	0	0	0	0	0	0	0	0	0	0	1	1	0	1	1	0	1	1
C9orf163	0	1	1	0	0	1	0	0	1	0	1	1	0	1	1	0	1	1
C9orf170	0	0	0	0	0	0	0	0	0	0	0	0	0	0	0	0	0	0
C9orf172	1	0	0	1	0	0	1	1	0	1	1	1	1	1	1	1	1	1
C9orf173-AS1	0	0	0	0	0	0	0	0	0	0	0	0	0	1	0	0	0	0
C9orf40	0	1	1	0	0	0	0	1	1	0	1	1	0	1	1	0	1	1
C9orf41	0	1	1	NA	NA	NA	0	0	1	0	1	1	0	1	1	0	1	1
C9orf41-AS1	0	1	1	0	0	0	0	1	1	0	1	1	0	1	1	0	1	1
C9orf50	0	0	0	0	0	0	0	0	0	0	0	0	0	0	0	NA	NA	NA
C9orf53	1	0	0	1	0	0	0	0	0	1	0	0	1	1	1	1	0	0
C9orf57	0	0	0	0	0	0	0	0	0	0	0	0	0	0	0	0	0	0
C9orf62	0	0	0	0	0	0	0	0	0	0	0	0	0	0	0	0	0	0
C9orf64	0	0	0	0	0	0	0	0	0	0	1	1	NA	NA	NA	0	0	0
C9orf66	1	0	0	1	0	0	1	0	0	NA	NA	NA	0	1	0	1	1	1
C9orf78	0	1	1	0	0	1	0	1	1	0	1	1	0	1	1	0	1	1
C9orf85	0	1	1	0	0	1	0	0	1	0	1	1	0	1	1	0	1	1
C9orf89	0	1	1	0	0	1	NA	NA	NA	0	1	1	0	1	1	0	1	1
C9orf9	0	0	0	0	0	0	0	0	0	0	1	1	NA	NA	NA	1	1	1
C9orf91	0	0	0	0	0	0	0	0	0	0	1	1	NA	NA	NA	NA	NA	NA
CA11	0	0	0	0	0	0	0	0	0	0	1	1	0	1	1	0	1	1
CA13	NA	NA	NA	0	0	0	0	0	0	0	0	0	NA	NA	NA	0	1	1
CA14	1	0	0	0	0	0	0	1	0	0	1	0	0	1	1	0	1	1
CA3	0	0	0	1	0	0	1	0	0	0	0	0	0	0	0	1	1	1
CA4	1	0	0	1	0	0	1	0	0	0	0	0	1	1	1	1	1	1
CA5A	0	0	0	0	0	0	0	0	0	0	0	0	0	0	0	0	0	0
CA5B	0	1	0	0	0	0	0	0	0	0	0	0	0	0	0	0	0	0
CA5BP1	0	1	1	0	0	1	0	0	1	0	1	1	0	1	1	0	1	1
CA8	1	0	0	1	0	0	1	0	0	1	0	0	0	1	1	1	1	1
CA9	0	0	0	0	0	0	0	0	0	0	0	0	0	0	0	0	0	0
CABLES2	NA	NA	NA	0	0	0	0	0	0	0	0	0	0	1	1	0	0	0
CABP2	0	0	0	0	0	0	0	0	0	0	0	0	0	0	0	0	0	0
CABP5	0	0	0	0	0	0	0	0	0	0	0	0	0	0	0	0	0	0
CABP7	1	0	0	1	0	0	1	0	0	0	0	0	1	1	1	1	1	1
CABS1	0	0	0	0	0	0	0	0	0	0	0	0	0	0	0	0	0	0
CACNG1	1	0	0	NA	NA	NA	0	0	0	0	0	0	0	0	0	0	0	0
CACNG2	1	0	0	1	0	0	NA	NA	NA	0	0	0	0	0	0	0	0	0
CACNG3	0	0	0	0	0	0	0	0	0	0	0	0	1	0	0	0	0	0
CACNG4	1	0	0	1	0	0	NA	NA	NA	1	1	1	1	1	1	1	1	1
CACNG5	0	0	0	0	0	0	0	0	0	0	0	0	0	0	0	0	0	0
CACNG7	1	0	0	0	0	0	0	0	0	0	0	0	NA	NA	NA	0	0	0
CACNG8	1	1	0	1	0	0	1	0	0	1	1	1	1	1	1	1	1	1
CACTIN-AS1	0	1	1	0	0	0	0	0	0	0	1	1	0	1	1	0	1	1
CACUL1	0	1	1	0	0	1	0	0	1	0	1	1	0	1	1	0	1	1
CAD	0	0	0	0	0	0	0	0	0	0	1	1	NA	NA	NA	0	0	0
CADM2-AS2	0	0	0	0	0	0	0	0	0	0	0	0	0	0	0	0	0	0
CADM3-AS1	0	0	0	1	0	0	0	0	0	0	0	0	0	0	0	0	0	0
CADM4	1	0	0	1	0	0	1	0	0	1	0	0	1	1	1	1	0	0
CAHM	0	1	1	0	0	1	0	0	1	0	1	1	0	1	1	0	1	1
CALB1	1	0	0	0	0	0	0	0	0	0	0	0	NA	NA	NA	0	0	0
CALCB	1	0	0	1	0	0	1	0	0	NA	NA	NA	1	1	1	1	1	1
CALHM1	0	0	0	0	0	0	0	0	0	0	0	0	0	0	0	0	0	0
CALHM3	0	0	0	0	0	0	0	0	0	0	0	0	0	0	0	0	0	0
CALM1	0	1	1	0	0	1	0	0	1	0	1	1	0	1	1	0	1	1
CALM2	0	1	1	0	0	1	0	0	1	0	1	1	0	1	1	0	1	1
CALM3	0	1	1	0	0	1	0	0	1	0	1	1	0	1	1	0	1	1
CALML3	0	0	0	0	0	0	0	0	0	0	0	0	0	0	0	0	0	0
CALML5	0	0	0	0	0	0	0	0	0	0	0	0	0	0	0	0	0	0
CALML6	0	0	0	0	0	0	0	0	0	0	0	0	0	0	0	0	0	0
CALR	0	1	1	0	0	1	0	0	1	0	1	1	0	1	1	0	1	1
CALR3	0	0	0	0	0	0	NA	NA	NA	0	1	1	0	0	0	0	0	0
CALY	1	0	0	0	0	0	1	1	0	NA	NA	NA	1	1	1	1	0	0
CAMK1	0	0	0	0	0	0	0	0	0	0	0	0	0	0	0	0	1	1
CAMK1G	0	0	0	0	0	0	0	0	0	0	0	0	0	0	0	NA	NA	NA
CAMK2N1	1	1	1	1	1	0	1	1	1	1	1	1	1	1	1	1	1	1
CAMK2N2	1	1	1	1	0	0	1	1	1	0	1	1	1	1	1	1	1	1
CAMK4	0	0	0	0	0	0	0	0	0	0	0	0	0	0	0	1	1	1
CAMKMT	0	1	1	0	0	1	0	0	1	0	1	1	0	1	1	0	1	1
CAMKV	1	0	0	1	0	0	1	0	0	0	1	1	0	1	1	0	0	0
CAMLG	0	1	1	0	0	1	0	0	1	0	1	1	0	1	1	0	1	1
CAMP	0	0	0	0	0	0	0	0	0	0	0	0	0	0	0	0	0	0
CAMSAP1	0	1	1	NA	NA	NA	0	1	1	0	1	1	0	1	1	0	1	1
CAND1	0	1	1	0	0	1	0	0	1	0	1	1	0	1	1	0	1	1
CAND1.11	0	1	1	0	0	0	0	1	1	1	1	1	0	1	1	1	1	1
CAP2	0	1	1	0	0	0	0	0	0	0	1	1	0	1	1	0	1	1
CAPN10-AS1	0	1	1	0	0	1	0	1	0	0	1	1	0	1	1	0	1	1
CAPN11	0	0	0	0	0	0	0	0	0	0	0	0	0	0	0	0	0	0
CAPN12	0	0	0	0	0	0	0	0	0	0	0	0	0	0	0	0	0	0
CAPN13	0	0	0	1	0	0	0	0	0	0	0	0	0	0	0	0	0	0
CAPN14	0	0	0	0	0	0	0	0	0	0	0	0	0	0	0	0	0	0
CAPN15	0	1	1	0	0	1	0	1	1	0	1	1	0	1	1	0	1	1
CAPN5	0	1	1	0	0	0	0	0	0	0	1	1	0	1	1	0	1	1
CAPN6	0	0	0	0	0	0	0	0	0	0	0	0	0	0	0	0	0	0
CAPN7	0	1	1	0	0	1	0	0	0	0	1	1	0	1	1	0	1	1
CAPN8	0	0	0	0	0	0	0	0	0	0	0	0	0	0	0	0	0	0
CAPNS2	0	0	0	0	0	0	0	0	0	0	0	0	0	0	0	0	0	0
CAPZA1	0	1	1	0	0	1	0	1	1	0	1	1	0	1	1	0	1	1
CAPZA2	0	1	1	NA	NA	NA	0	0	1	0	1	1	0	1	1	0	1	1
CAPZA3	0	0	0	0	0	0	0	0	0	0	0	0	0	0	0	0	0	0
CARD10	0	0	0	0	0	0	0	0	0	0	1	1	NA	NA	NA	0	0	0
CARD11	1	1	0	0	0	0	0	0	0	NA	NA	NA	0	0	0	0	0	0
CARD17	0	0	0	0	0	0	0	0	0	0	0	0	0	0	0	0	0	0
CARD18	0	0	0	0	0	0	0	0	0	0	0	0	0	0	0	0	0	0
CARD6	0	0	0	0	0	0	0	0	0	0	0	0	0	0	0	0	0	0
CARM1	0	1	1	0	0	1	0	0	0	0	1	1	0	1	1	0	1	1
CARS2	0	1	1	0	0	0	0	0	0	0	1	1	0	1	1	0	1	1
CARTPT	1	0	0	1	0	0	1	0	0	0	0	0	0	0	0	1	0	0
CASC10	0	1	1	0	0	1	0	1	1	0	1	1	0	1	1	0	1	1
CASC14	0	0	0	0	0	0	0	0	0	0	0	0	0	1	0	0	0	0
CASC15	1	1	1	0	0	1	0	1	1	0	1	1	0	1	1	0	1	1
CASC16	0	0	0	0	0	0	0	0	0	0	0	0	0	0	0	0	0	0
CASC17	0	0	0	0	0	0	0	0	0	0	0	0	0	0	0	0	0	0
CASC19	0	0	0	0	0	0	0	0	0	0	0	0	0	0	0	0	0	0
CASC20	0	0	0	0	0	0	0	0	0	0	0	0	0	0	0	0	0	0
CASC21	0	0	0	0	0	0	0	0	0	0	0	0	0	0	0	0	0	0
CASC23	0	0	0	0	0	0	0	0	0	0	0	0	NA	NA	NA	0	0	0
CASC3	0	1	1	NA	NA	NA	0	0	1	0	1	1	0	1	1	NA	NA	NA
CASC6	0	0	0	0	0	0	0	0	0	0	0	0	0	0	0	0	0	0
CASD1	0	1	1	0	0	0	NA	NA	NA	0	1	1	0	1	1	0	1	1
CASKIN1	1	0	0	1	0	0	1	0	0	NA	NA	NA	0	1	1	1	1	1
CASP14	0	0	0	0	0	0	0	0	0	0	0	0	0	0	0	0	0	0
CASQ1	0	0	0	0	0	0	0	0	0	0	0	0	0	0	0	0	0	0
CASQ2	1	0	0	1	0	0	0	0	0	0	0	0	0	0	0	0	0	0
CAT	0	1	1	0	0	1	0	0	0	0	0	0	0	0	0	0	0	0
CATIP	0	0	0	0	0	0	0	0	0	0	0	0	0	0	0	0	0	0
CATIP-AS1	0	0	0	0	0	0	0	0	0	0	1	1	0	0	0	NA	NA	NA
CATIP-AS2	0	0	0	0	0	0	0	0	0	NA	NA	NA	0	0	0	0	0	0
CATSPER1	0	0	0	0	0	0	0	0	0	0	0	0	0	0	0	0	0	0
CATSPER2P1	0	1	1	0	0	1	0	1	1	0	1	1	0	1	1	0	1	1
CATSPER3	0	0	0	0	0	0	0	0	0	0	0	0	0	0	0	0	0	0
CATSPER4	0	0	0	0	0	0	0	0	0	0	0	0	0	0	0	0	0	0
CATSPERB	0	0	0	0	0	0	0	0	0	0	0	0	0	0	0	0	0	0
CATSPERD	0	1	1	0	0	1	0	0	1	0	1	1	0	1	1	0	1	1
CATSPERG	0	0	0	0	0	0	0	0	0	0	1	1	0	1	1	0	1	1
CBL	0	1	1	0	0	1	0	1	1	0	1	1	0	1	1	0	1	1
CBLB	0	1	1	0	0	1	0	0	1	0	1	1	0	1	1	0	1	1
CBLN1	1	0	0	1	0	0	1	1	0	0	1	1	1	1	1	1	1	1
CBLN2	1	0	0	1	0	0	1	1	0	1	1	0	1	0	0	NA	NA	NA
CBLN3	0	0	0	0	0	0	0	0	0	0	0	0	0	1	1	0	1	1
CBLN4	0	0	0	0	0	0	0	0	0	1	0	0	0	0	0	1	0	0
CBR3	0	1	1	NA	NA	NA	NA	NA	NA	0	1	1	0	1	1	1	1	1
CBR4	0	1	1	0	0	1	0	1	0	0	1	1	0	1	1	0	1	1
CBWD2	1	0	0	0	0	0	0	0	0	0	1	1	0	0	0	0	0	0
CBWD6	0	1	1	0	0	0	0	0	0	0	1	1	0	1	1	0	0	0
CBX3P2	0	1	1	0	0	1	0	1	1	0	1	1	0	1	1	1	1	1
CBX4	0	1	1	0	0	1	0	1	1	0	1	1	0	1	1	1	1	1
CBX6	0	1	1	0	0	1	0	0	1	0	1	1	0	1	1	0	1	1
CBX7	0	0	0	0	0	0	0	0	0	0	0	0	1	1	1	0	1	1
CBX8	0	1	1	0	0	1	0	0	0	0	1	1	1	1	0	1	1	1
CBY3	0	0	0	0	0	0	0	0	0	0	0	0	0	0	0	0	0	0
CC2D1A	0	0	0	0	0	0	0	0	0	NA	NA	NA	0	0	0	0	0	0
CC2D1B	0	1	1	0	0	0	0	0	0	0	1	1	0	1	1	0	1	1
CCAT1	0	0	0	0	0	0	0	0	0	0	0	0	0	0	0	0	0	0
CCAT2	0	0	0	0	0	0	0	0	0	0	0	0	0	0	0	0	0	0
CCBE1	0	1	1	0	0	0	NA	NA	NA	0	0	0	0	1	1	1	1	1
CCDC101	NA	NA	NA	0	0	0	0	0	0	0	1	1	0	0	0	0	1	1
CCDC102A	0	1	1	NA	NA	NA	0	0	0	0	1	1	0	1	1	0	1	1
CCDC105	0	0	0	0	0	0	0	0	0	0	0	0	0	0	0	0	0	0
CCDC106	0	0	0	0	0	0	0	1	0	0	1	1	0	1	1	0	1	1
CCDC109B	0	1	1	NA	NA	NA	0	0	0	0	1	1	0	1	1	0	1	1
CCDC11	0	0	0	0	0	0	0	0	0	0	1	1	0	1	1	0	1	1
CCDC114	0	0	0	0	0	0	0	0	0	0	0	0	0	0	0	0	0	0
CCDC116	0	0	0	0	0	0	0	0	0	0	0	0	0	0	0	0	0	0
CCDC122	0	1	1	0	0	1	0	0	0	0	1	1	0	1	1	0	1	1
CCDC126	0	0	0	0	0	0	0	0	0	0	1	1	0	0	0	0	1	1
CCDC127	0	1	1	0	0	1	NA	NA	NA	0	1	1	0	1	1	0	1	1
CCDC13	0	0	0	0	0	0	0	0	0	0	0	0	0	0	0	0	0	0
CCDC13-AS1	0	0	0	0	0	0	0	0	0	0	0	0	0	0	0	0	0	0
CCDC130	0	0	0	0	0	0	0	0	0	0	1	1	0	0	0	0	0	0
CCDC134	0	0	0	0	0	0	0	0	0	0	1	1	0	1	1	0	1	1
CCDC137	0	1	1	0	0	0	0	1	1	0	1	1	0	1	1	0	1	1
CCDC138	0	0	0	0	0	0	0	0	0	0	1	1	0	1	1	NA	NA	NA
CCDC14	0	1	1	0	0	0	0	0	0	0	1	1	0	1	1	NA	NA	NA
CCDC140	1	1	0	1	0	0	1	0	0	1	0	0	1	1	0	1	0	0
CCDC141	0	0	0	0	0	0	0	0	0	0	0	0	0	1	0	0	1	0
CCDC142	0	1	1	0	0	1	NA	NA	NA	0	1	1	0	1	1	0	1	1
CCDC144A	0	0	0	0	0	0	0	0	0	1	1	1	0	0	0	0	0	0
CCDC144B	0	0	0	0	0	0	0	0	0	0	1	1	0	0	0	0	0	0
CCDC144CP	0	0	0	0	0	0	0	0	0	0	1	1	0	0	0	0	0	0
CCDC144NL	0	0	0	0	0	0	0	0	0	0	0	0	0	0	0	0	0	0
CCDC146	NA	NA	NA	0	0	0	0	0	0	0	0	0	0	0	0	0	0	0
CCDC147-AS1	0	0	0	0	0	0	0	0	0	0	0	0	NA	NA	NA	NA	NA	NA
CCDC148-AS1	0	0	0	0	0	0	0	0	0	0	0	0	0	0	0	0	0	0
CCDC15	0	1	1	0	0	0	0	0	0	1	1	1	0	1	1	NA	NA	NA
CCDC150	0	0	0	0	0	0	NA	NA	NA	0	1	1	0	1	1	0	1	1
CCDC151	0	0	0	0	0	0	0	0	0	0	1	1	0	1	1	0	1	1
CCDC152	0	0	0	0	0	0	0	0	0	0	0	0	0	0	0	0	0	0
CCDC153	0	0	0	0	0	0	0	0	0	0	0	0	0	0	0	0	0	0
CCDC154	0	0	0	0	0	0	0	0	0	0	0	0	0	0	0	0	0	0
CCDC155	0	0	0	0	0	0	0	0	0	0	0	0	0	0	0	0	0	0
CCDC157	0	1	1	0	0	1	0	0	1	0	1	1	0	1	1	0	1	1
CCDC158	1	0	0	0	0	0	0	0	0	0	0	0	0	0	0	0	0	0
CCDC159	0	1	0	0	0	1	0	0	0	0	1	1	0	1	1	0	1	1
CCDC160	0	0	0	0	0	0	0	0	0	0	0	0	0	0	0	0	0	0
CCDC162P	0	0	0	0	0	0	0	0	0	0	0	0	0	0	0	0	0	0
CCDC166	0	0	0	0	0	0	0	0	0	1	0	0	0	0	0	0	0	0
CCDC167	0	0	0	0	0	0	0	0	0	0	1	1	0	0	0	0	0	0
CCDC168	0	0	0	0	0	0	0	0	0	0	0	0	0	0	0	0	0	0
CCDC169-SOHLH2	0	0	0	0	0	0	0	1	0	0	1	1	0	1	1	0	1	1
CCDC170	0	0	0	0	0	0	0	0	0	0	0	0	1	1	1	1	1	1
CCDC171	0	1	1	0	0	0	0	0	0	0	1	1	0	1	1	0	1	1
CCDC172	0	0	0	0	0	0	0	0	0	0	0	0	0	0	0	0	0	0
CCDC173	0	1	1	0	0	0	NA	NA	NA	0	1	1	0	1	1	NA	NA	NA
CCDC174	0	1	1	0	0	1	0	0	1	0	1	1	0	1	1	NA	NA	NA
CCDC175	NA	NA	NA	0	0	0	0	0	0	0	0	0	0	0	0	0	0	0
CCDC176	0	1	1	NA	NA	NA	0	0	0	0	1	1	0	1	1	0	0	0
CCDC177	1	0	0	1	0	0	1	0	0	1	0	0	1	1	1	1	0	0
CCDC179	0	0	0	0	0	0	0	0	0	0	0	0	0	0	0	0	0	0
CCDC18	0	1	1	0	0	1	0	0	1	0	1	1	0	1	1	0	1	1
CCDC180	0	0	0	0	0	0	0	0	0	0	0	0	0	0	0	0	0	0
CCDC182	1	0	0	1	0	0	1	0	0	0	0	0	0	0	0	0	0	0
CCDC183	NA	NA	NA	0	0	0	0	1	0	0	1	0	0	0	0	0	0	0
CCDC183-AS1	0	1	1	0	0	1	0	1	1	0	1	1	0	1	1	0	1	1
CCDC184	1	0	0	1	0	0	1	0	0	1	0	0	1	1	1	1	1	1
CCDC185	1	0	0	1	0	0	1	0	0	0	0	0	0	0	0	1	0	0
CCDC186	0	1	1	0	0	1	0	0	1	0	1	1	0	1	1	0	1	1
CCDC22	0	0	0	0	0	0	0	0	0	NA	NA	NA	0	0	0	0	0	0
CCDC23	0	1	1	0	0	0	0	0	0	0	0	0	0	1	1	0	0	0
CCDC24	0	0	0	0	0	0	0	0	0	0	0	0	NA	NA	NA	0	0	0
CCDC25	0	1	0	0	0	0	0	0	0	NA	NA	NA	0	1	1	0	1	1
CCDC27	0	0	0	1	0	0	0	0	0	0	0	0	0	0	0	0	0	0
CCDC28A	0	0	0	0	0	0	0	0	0	0	1	1	0	1	1	0	1	1
CCDC30	0	0	0	0	0	0	0	0	0	0	0	0	0	0	0	0	0	0
CCDC37	1	0	0	1	0	0	1	0	0	0	0	0	0	0	0	0	0	0
CCDC38	0	0	0	0	0	0	0	0	0	NA	NA	NA	NA	NA	NA	NA	NA	NA
CCDC39	1	0	0	1	0	0	NA	NA	NA	0	1	1	0	1	1	0	1	1
CCDC42B	1	0	0	0	0	0	0	0	0	0	0	0	0	0	0	0	0	0
CCDC47	0	1	1	0	0	1	0	1	1	0	1	1	0	1	1	0	1	1
CCDC54	0	0	0	0	0	0	0	0	0	0	0	0	0	0	0	0	0	0
CCDC57	NA	NA	NA	0	0	0	NA	NA	NA	0	1	1	0	1	1	NA	NA	NA
CCDC58	0	1	1	0	0	1	0	0	1	0	1	1	0	1	1	0	1	1
CCDC6	0	1	1	0	0	1	0	1	1	0	1	1	0	1	1	0	1	1
CCDC60	0	0	0	0	0	0	0	0	0	0	0	0	0	0	0	0	0	0
CCDC61	0	1	1	0	0	0	0	0	1	0	0	0	0	0	0	0	0	0
CCDC64	1	0	0	1	0	0	0	1	1	0	1	1	0	1	1	0	1	1
CCDC64B	1	0	0	1	0	0	1	0	0	0	0	0	1	0	0	NA	NA	NA
CCDC67	1	0	0	0	0	0	1	0	0	0	0	0	0	0	0	1	1	1
CCDC69	0	0	0	0	0	0	0	0	0	0	1	0	0	1	0	0	0	0
CCDC70	0	0	0	0	0	0	0	0	0	0	0	0	0	0	0	0	0	0
CCDC71	0	0	0	0	0	0	0	0	0	NA	NA	NA	0	0	0	0	1	1
CCDC71L	0	1	1	0	0	1	0	0	0	0	1	1	0	1	1	0	1	1
CCDC73	0	0	0	0	0	0	0	0	0	0	0	0	0	0	0	0	0	0
CCDC78	0	0	0	0	0	0	0	0	0	NA	NA	NA	0	1	1	0	1	1
CCDC79	0	0	0	0	0	0	0	0	0	0	0	0	0	0	0	0	0	0
CCDC8	0	1	1	0	0	1	0	1	1	0	1	1	0	1	1	0	1	1
CCDC82	0	1	1	0	0	1	0	0	1	0	1	1	0	1	1	0	1	1
CCDC85A	0	1	1	1	1	0	1	1	0	NA	NA	NA	1	1	1	1	1	1
CCDC85B	0	1	1	0	0	1	0	1	1	0	1	1	0	1	1	0	1	1
CCDC85C	0	1	1	0	0	1	0	1	1	0	1	1	0	1	1	1	1	1
CCDC86	0	1	1	0	1	0	0	1	0	0	1	1	0	1	1	0	1	1
CCDC87	0	0	0	0	0	0	0	0	0	NA	NA	NA	0	0	0	0	1	1
CCDC88B	0	0	0	0	0	0	0	0	0	0	0	0	0	0	0	0	0	0
CCDC88C	1	1	0	0	0	0	NA	NA	NA	0	1	1	0	1	1	0	1	1
CCDC89	0	0	0	0	0	0	0	0	0	0	0	0	0	0	0	0	0	0
CCDC9	NA	NA	NA	NA	NA	NA	0	0	0	0	1	1	0	1	1	0	1	1
CCDC91	0	0	0	0	0	0	0	0	0	0	0	0	0	0	0	0	0	0
CCDC92	0	1	1	0	0	1	NA	NA	NA	0	1	1	0	1	1	NA	NA	NA
CCDC93	0	1	1	0	0	1	0	0	1	0	1	1	0	1	1	0	1	1
CCDC94	0	0	0	0	0	0	0	0	0	0	1	1	0	0	0	0	0	0
CCDC96	0	1	1	0	0	1	0	1	1	0	1	1	0	1	1	0	1	1
CCDC97	0	1	1	0	0	1	0	0	1	0	1	1	0	1	1	0	1	1
CCER1	0	0	0	0	0	0	0	0	0	0	0	0	0	0	0	0	0	0
CCER2	0	0	0	0	0	0	0	0	0	0	0	0	0	0	0	0	0	0
CCIN	0	0	0	0	0	0	0	0	0	0	0	0	0	0	0	0	0	0
CCKAR	1	0	0	1	0	0	0	0	0	0	0	0	0	0	0	0	0	0
CCKBR	1	0	0	1	0	0	1	0	0	1	1	1	1	1	0	1	1	1
CCL1	0	0	0	0	0	0	1	0	0	0	0	0	0	0	0	0	0	0
CCL11	1	0	0	0	0	0	0	0	0	0	0	0	0	0	0	0	0	0
CCL13	0	0	0	0	0	0	0	0	0	0	0	0	0	0	0	0	0	0
CCL15	0	0	0	0	0	0	0	0	0	0	0	0	0	0	0	0	0	0
CCL16	0	0	0	0	0	0	NA	NA	NA	0	0	0	0	0	0	0	0	0
CCL17	1	0	0	0	0	0	0	0	0	0	0	0	0	0	0	0	0	0
CCL18	0	0	0	0	0	0	0	0	0	0	0	0	0	0	0	0	0	0
CCL19	0	0	0	0	0	0	0	0	0	0	0	0	0	0	0	0	0	0
CCL2	0	1	1	NA	NA	NA	0	0	0	0	0	0	0	1	0	0	0	0
CCL21	0	0	0	0	0	0	0	0	0	0	0	0	0	0	0	0	0	0
CCL22	1	0	0	1	0	0	0	0	0	0	0	0	0	0	0	0	0	0
CCL24	0	0	0	1	0	0	0	0	0	0	0	0	0	0	0	0	0	0
CCL26	0	0	0	0	0	0	0	0	0	0	0	0	0	0	0	0	0	0
CCL27	0	0	0	0	0	0	0	0	0	0	0	0	0	0	0	0	0	0
CCL28	0	0	0	0	0	0	0	0	0	0	0	0	0	0	0	0	0	0
CCL3	0	0	0	NA	NA	NA	1	0	0	0	0	0	0	0	0	0	0	0
CCL4	0	0	0	0	0	0	0	0	0	0	0	0	0	0	0	0	0	0
CCL7	0	0	0	0	0	0	0	0	0	0	0	0	0	0	0	0	0	0
CCL8	0	0	0	0	0	0	0	0	0	0	0	0	0	0	0	0	0	0
CCM2L	1	0	0	0	0	0	0	0	0	0	0	0	NA	NA	NA	0	0	0
CCNB1	0	1	1	0	0	0	0	0	0	0	1	1	0	1	1	0	1	1
CCNB2	0	1	1	0	0	0	0	0	0	0	1	1	0	1	1	0	0	0
CCND1	0	1	1	0	0	1	0	1	1	1	1	1	0	1	1	0	1	1
CCND2	1	1	0	1	1	0	1	1	0	1	1	1	0	1	1	1	1	1
CCND2-AS1	1	0	0	1	1	0	1	1	1	1	1	1	0	1	1	1	1	1
CCNE1	0	1	1	0	0	0	0	0	0	0	1	1	0	1	1	0	1	1
CCNE2	0	1	1	0	0	1	0	1	1	0	1	1	0	1	1	0	1	1
CCNF	0	1	1	NA	NA	NA	0	1	1	0	1	1	0	1	1	0	1	1
CCNG2	0	1	1	0	0	1	0	1	1	0	1	1	0	1	1	0	1	1
CCNI	0	1	1	0	0	1	0	0	1	0	1	1	0	1	1	0	1	1
CCNJL	0	1	1	NA	NA	NA	0	0	0	1	0	0	0	1	1	NA	NA	NA
CCNK	0	1	1	0	0	1	0	0	1	0	1	1	0	1	1	0	1	1
CCNL1	0	1	1	0	0	1	0	0	1	0	1	1	0	1	1	0	1	1
CCNT2-AS1	0	1	1	0	0	1	0	0	1	0	1	1	0	1	1	0	1	1
CCNYL2	0	0	0	0	0	0	0	0	0	0	0	0	0	0	0	0	0	0
CCR1	0	0	0	0	0	0	0	0	0	0	0	0	0	0	0	0	0	0
CCR10	0	1	1	0	0	0	0	0	0	1	0	0	0	1	1	1	1	1
CCR4	0	0	0	0	0	0	0	0	0	0	0	0	0	0	0	0	0	0
CCR7	1	0	0	0	0	0	0	0	0	0	0	0	0	0	0	0	0	0
CCR8	0	0	0	0	0	0	0	0	0	NA	NA	NA	0	0	0	0	0	0
CCRN4L	0	1	1	0	0	1	0	0	1	0	1	1	0	1	1	0	1	1
CCS	0	0	0	0	0	0	0	0	0	NA	NA	NA	0	0	0	0	1	1
CCSAP	0	1	1	0	0	1	0	1	1	0	1	1	0	1	1	0	1	1
CCT5	0	1	1	0	0	1	0	0	1	0	1	1	0	1	1	0	1	1
CCT6P1	0	1	1	0	0	1	0	0	1	0	1	1	0	1	1	0	1	1
CCT6P3	0	1	0	0	0	0	0	0	0	0	1	1	0	0	0	NA	NA	NA
CCT8L2	0	0	0	0	0	0	0	0	0	0	0	0	0	0	0	0	0	0
CCZ1	0	1	1	0	0	0	0	0	1	0	1	1	NA	NA	NA	0	1	1
CCZ1B	0	1	1	0	0	1	0	1	1	0	1	1	0	1	1	0	1	1
CD164L2	1	0	0	0	0	0	0	0	0	0	0	0	0	0	0	0	0	0
CD177	1	0	0	0	0	0	0	0	0	0	0	0	0	0	0	0	0	0
CD180	0	0	0	0	0	0	0	0	0	0	0	0	0	0	0	0	0	0
CD1A	0	0	0	0	0	0	0	0	0	0	0	0	0	0	0	0	0	0
CD1B	0	0	0	0	0	0	0	0	0	0	0	0	0	0	0	0	0	0
CD1C	0	0	0	0	0	0	0	0	0	0	0	0	0	0	0	0	0	0
CD1D	1	0	0	1	0	0	1	0	0	0	0	0	NA	NA	NA	1	1	1
CD2	0	0	0	0	0	0	0	0	0	0	0	0	0	0	0	0	0	0
CD207	0	0	0	1	0	0	0	0	0	0	0	0	0	0	0	0	0	0
CD226	0	1	0	0	0	0	0	0	0	0	0	0	0	0	0	0	0	0
CD248	0	1	1	0	0	1	0	1	0	0	1	0	0	0	0	NA	NA	NA
CD27	0	0	0	0	0	0	0	0	0	0	0	0	0	0	0	0	0	0
CD27-AS1	0	0	0	NA	NA	NA	0	0	0	0	0	0	NA	NA	NA	0	0	0
CD2AP	0	1	1	0	0	1	0	0	1	0	1	1	0	1	1	0	1	1
CD300C	0	0	0	0	0	0	0	0	0	0	0	0	0	0	0	0	0	0
CD300E	0	0	0	0	0	0	0	0	0	0	0	0	0	0	0	0	0	0
CD300LB	0	0	0	0	0	0	0	0	0	0	0	0	0	0	0	0	0	0
CD300LD	0	0	0	0	0	0	0	0	0	0	0	0	0	0	0	0	0	0
CD38	1	0	0	1	0	0	1	0	0	0	0	0	0	0	0	1	0	0
CD3E	0	0	0	NA	NA	NA	0	0	0	1	0	0	0	0	0	0	0	0
CD3G	0	0	0	1	0	0	0	0	0	0	0	0	0	0	0	0	0	0
CD40LG	0	0	0	0	0	0	0	0	0	0	0	0	0	0	0	0	0	0
CD5	0	0	0	0	0	0	0	0	0	0	0	0	0	0	0	0	0	0
CD52	0	0	0	0	0	0	0	0	0	0	0	0	0	1	0	0	0	0
CD5L	0	0	0	1	0	0	0	0	0	0	0	0	0	0	0	0	0	0
CD69	0	0	0	1	0	0	0	0	0	0	0	0	0	0	0	0	0	0
CD7	0	0	0	0	0	0	0	0	0	0	0	0	0	0	0	0	0	0
CD70	1	1	0	0	0	1	NA	NA	NA	0	1	1	1	1	1	1	1	1
CD72	0	0	0	1	0	0	0	0	0	0	0	0	0	0	0	0	0	0
CD80	0	0	0	0	0	0	0	0	0	0	0	0	0	0	0	0	0	0
CD81-AS1	0	1	1	0	0	1	0	0	1	0	1	1	0	1	1	0	1	1
CD9	0	0	0	0	0	0	0	1	1	0	1	1	0	1	1	0	1	1
CD93	0	0	0	0	0	0	0	0	0	0	0	0	0	0	0	0	0	0
CDA	0	0	0	0	0	0	0	0	0	0	1	1	0	1	0	0	0	0
CDAN1	0	0	0	0	0	0	0	1	1	0	1	1	NA	NA	NA	0	1	1
CDC123	0	1	1	0	0	1	0	0	1	0	1	1	0	1	1	0	1	1
CDC14C	0	0	0	0	0	0	0	0	0	0	0	0	0	0	0	0	0	0
CDC20	0	1	1	0	0	0	0	1	1	0	1	1	0	1	1	0	1	1
CDC23	0	0	0	0	0	0	0	0	1	0	1	1	0	1	1	0	1	1
CDC26	0	1	1	0	0	1	0	0	1	0	1	1	0	1	1	0	1	1
CDC34	0	1	1	0	0	1	0	0	1	0	1	1	0	1	1	0	1	1
CDC37	0	1	1	0	0	1	0	1	1	0	1	1	0	1	1	0	1	1
CDC37L1	0	1	1	0	0	1	0	0	0	0	1	1	0	1	1	0	1	1
CDC40	0	1	1	0	0	1	0	0	1	0	1	1	0	1	1	0	1	1
CDC42BPB	0	1	1	0	0	1	0	0	1	0	1	1	0	1	1	0	1	1
CDC42BPG	0	0	0	0	0	0	0	1	1	0	1	1	0	1	1	0	1	1
CDC42EP1	0	1	1	0	0	1	0	0	0	1	1	1	0	0	0	1	1	1
CDC42EP2	0	1	1	0	0	1	0	0	0	0	1	1	0	1	1	0	1	1
CDC42EP4	0	1	1	0	0	1	0	1	1	0	1	1	0	1	1	0	1	1
CDC42EP5	0	1	1	0	0	1	0	0	0	0	0	0	0	1	1	0	1	0
CDC42P3	0	0	0	0	0	0	0	0	0	0	0	0	0	0	0	0	0	0
CDC5L	0	1	1	NA	NA	NA	0	0	1	0	1	1	0	1	1	0	1	1
CDC6	0	0	0	0	0	0	0	0	1	NA	NA	NA	0	0	0	NA	NA	NA
CDC73	0	1	1	0	0	1	0	0	1	0	1	1	0	1	1	0	1	1
CDCA2	0	1	1	0	0	1	0	0	1	0	1	1	0	1	1	0	1	1
CDCA5	0	1	1	0	0	0	NA	NA	NA	0	1	1	0	1	1	0	1	1
CDCP2	0	0	0	0	0	0	0	0	0	0	0	0	0	0	0	0	0	0
CDH1	1	0	0	1	0	0	0	0	0	NA	NA	NA	0	1	1	0	1	1
CDH10	0	0	0	0	0	0	0	0	0	0	0	0	0	0	0	0	0	0
CDH11	0	1	1	0	0	1	0	1	1	1	1	1	1	1	1	1	1	1
CDH12	0	0	0	0	0	0	0	0	0	0	0	0	0	0	0	0	0	0
CDH15	1	0	0	0	0	0	0	0	0	0	0	0	0	0	0	1	0	0
CDH2	0	1	1	0	0	1	0	1	1	0	1	1	0	1	1	1	1	1
CDH20	1	0	0	0	0	0	0	0	0	0	0	0	0	0	0	0	0	0
CDH22	1	0	0	1	0	0	1	0	0	1	1	1	1	1	1	1	1	1
CDH3	1	0	0	1	0	0	1	1	0	0	1	1	0	1	1	0	1	1
CDH5	0	0	0	0	0	0	0	0	0	0	0	0	0	0	0	0	0	0
CDH6	0	1	1	0	0	1	0	0	0	NA	NA	NA	NA	NA	NA	1	1	1
CDH8	1	0	0	1	0	0	1	1	1	1	1	1	1	1	1	1	1	1
CDH9	0	0	0	0	0	0	0	0	0	0	0	0	0	0	0	0	0	0
CDHR4	0	0	0	0	0	0	0	0	0	0	0	0	0	0	0	0	0	0
CDK3	0	0	0	0	0	0	0	0	0	0	0	0	0	0	0	0	0	0
CDK4	1	0	0	0	0	0	0	0	0	0	1	1	0	1	1	NA	NA	NA
CDK5R1	0	0	0	0	0	1	0	1	0	0	1	1	0	1	1	0	1	1
CDK5R2	1	0	0	1	0	0	NA	NA	NA	1	1	1	1	1	1	1	1	1
CDK7	0	1	1	NA	NA	NA	0	0	1	0	1	1	0	1	1	0	0	0
CDK8	0	1	1	0	0	1	0	0	1	0	1	1	0	1	1	0	1	1
CDK9	0	1	1	NA	NA	NA	NA	NA	NA	0	1	1	0	1	1	0	1	1
CDKAL1	0	0	0	0	0	0	0	0	0	NA	NA	NA	0	0	0	0	0	0
CDKL2	0	0	0	0	0	0	0	0	0	0	0	0	0	0	0	0	0	0
CDKL4	0	0	0	0	0	0	0	0	0	0	0	0	0	0	0	0	0	0
CDKN1B	0	1	1	0	0	1	0	1	1	0	1	1	0	1	1	0	1	1
CDKN2AIP	0	1	1	0	0	1	0	0	1	0	1	1	0	1	1	0	1	1
CDKN2AIPNL	0	0	0	0	0	0	NA	NA	NA	0	1	1	0	1	1	0	1	1
CDNF	0	1	1	0	0	1	0	0	1	0	1	1	0	1	1	0	1	1
CDO1	0	0	0	0	0	0	NA	NA	NA	0	0	0	NA	NA	NA	1	1	1
CDPF1	NA	NA	NA	0	0	1	0	0	0	0	1	1	0	1	1	0	1	1
CDR1	0	0	0	0	0	0	0	0	0	0	0	0	0	0	0	0	0	0
CDR2	0	1	1	0	0	1	NA	NA	NA	0	1	1	0	1	1	0	1	1
CDR2L	0	1	1	0	0	1	NA	NA	NA	0	1	1	0	1	1	0	1	1
CDRT15	0	0	0	0	0	0	0	0	0	0	0	0	0	0	0	0	0	0
CDRT15L2	0	0	0	0	0	0	0	0	0	0	0	0	0	0	0	0	0	0
CDRT15P1	0	0	0	0	0	0	0	0	0	0	0	0	0	0	0	0	0	0
CDRT15P2	0	0	0	0	0	0	0	0	0	0	0	0	0	0	0	0	0	0
CDRT4	0	0	0	0	0	0	0	0	0	0	0	0	0	0	0	0	0	0
CDRT7	0	0	0	0	0	0	0	0	0	0	0	0	0	0	0	0	0	0
CDRT8	0	0	0	0	0	0	0	0	0	0	0	0	0	0	0	0	0	0
CDS1	1	0	0	0	0	0	0	1	1	0	1	1	0	1	1	1	1	1
CDS2	0	1	1	0	0	1	0	0	1	0	1	1	0	1	1	0	1	1
CDSN	0	0	0	0	0	0	0	0	0	0	0	0	0	0	0	0	0	0
CDT1	0	1	1	0	0	0	0	1	1	0	1	1	0	1	1	0	1	1
CDX1	1	0	0	0	0	0	0	0	0	0	0	0	1	1	1	1	0	0
CDX2	1	0	0	1	0	0	NA	NA	NA	1	1	1	1	1	0	1	1	1
CDX4	1	0	0	1	0	0	1	0	0	0	0	0	1	1	1	1	1	1
CDYL2	0	1	1	0	0	0	0	0	0	0	1	1	0	1	1	0	1	1
CEACAM16	0	0	0	0	0	0	0	0	0	0	0	0	0	0	0	0	0	0
CEACAM18	0	0	0	0	0	0	0	0	0	0	0	0	0	0	0	0	0	0
CEACAM22P	0	0	0	0	0	0	0	0	0	0	0	0	0	0	0	0	0	0
CEACAM4	0	0	0	0	0	0	0	0	0	0	0	0	0	0	0	0	0	0
CEACAM6	0	0	0	0	0	0	0	0	0	0	0	0	0	0	0	0	0	0
CEACAM8	0	0	0	1	0	0	0	0	0	0	0	0	0	0	0	0	0	0
CEBPA-AS1	1	1	1	1	1	0	1	1	1	0	1	1	0	1	1	1	1	1
CEBPB-AS1	0	1	1	0	0	1	0	1	1	0	1	1	0	1	1	0	1	1
CEBPD	0	1	1	0	0	1	0	1	1	0	1	1	0	1	1	1	1	1
CEBPE	0	0	0	0	0	0	0	0	0	0	0	0	0	0	0	0	0	0
CEBPZ	0	1	1	0	0	1	0	0	1	0	1	1	0	1	1	0	1	1
CECR3	0	0	0	0	0	0	0	0	0	0	1	0	0	1	0	0	1	1
CECR7	0	0	0	0	0	0	0	0	0	0	0	0	1	0	0	0	0	0
CEL	0	0	0	0	0	0	0	0	0	0	0	0	0	1	0	0	0	0
CELA1	0	0	0	0	0	0	0	0	0	0	0	0	0	0	0	0	0	0
CELA2A	0	0	0	0	0	0	0	0	0	0	0	0	0	0	0	0	0	0
CELA2B	0	0	0	0	0	0	0	0	0	0	0	0	0	0	0	0	0	0
CELA3A	0	0	0	0	0	0	0	0	0	0	0	0	0	0	0	0	0	0
CELA3B	0	0	0	0	0	0	0	0	0	0	0	0	0	0	0	0	0	0
CELF2-AS2	0	0	0	0	0	0	0	0	0	0	0	0	0	0	0	0	0	0
CELP	0	0	0	0	0	0	0	0	0	0	0	0	0	0	0	0	0	0
CELSR1	1	0	0	0	0	1	NA	NA	NA	0	1	1	0	1	1	1	1	1
CELSR2	0	0	0	0	0	0	0	0	0	0	1	1	0	0	0	NA	NA	NA
CELSR3	1	1	1	0	0	1	0	1	1	0	1	1	0	1	1	0	1	1
CELSR3-AS1	NA	NA	NA	0	0	1	0	0	0	0	1	1	0	1	1	0	1	1
CEMP1	0	0	0	0	0	0	0	0	0	0	1	1	0	1	1	0	1	1
CEND1	0	0	0	0	0	0	0	1	0	0	0	0	0	1	0	0	0	0
CENPB	0	1	1	NA	NA	NA	0	1	1	0	1	1	NA	NA	NA	NA	NA	NA
CENPBD1	0	1	1	NA	NA	NA	0	0	0	0	1	1	0	1	1	0	1	1
CENPBD1P1	0	1	1	0	0	1	0	1	0	0	1	1	0	1	1	0	1	1
CENPC	0	1	1	0	0	0	0	0	0	0	1	1	0	1	1	0	1	1
CENPF	0	1	1	0	0	0	0	0	1	0	1	1	0	1	1	0	1	1
CENPH	0	0	0	0	0	0	0	0	1	0	1	1	0	1	1	0	1	1
CENPI	0	0	0	0	0	0	0	0	0	NA	NA	NA	0	0	0	0	0	0
CENPQ	0	1	1	0	0	0	0	0	0	0	1	1	0	1	1	0	1	1
CENPT	0	1	1	0	0	1	0	1	1	0	1	1	0	1	1	0	1	1
CENPV	0	1	1	0	0	0	0	0	0	0	1	1	0	1	1	0	1	1
CEP104	0	1	1	0	0	0	0	1	1	0	1	1	0	1	1	0	1	1
CEP128	0	0	0	0	0	0	0	0	0	0	0	0	0	0	0	0	0	0
CEP135	0	1	1	0	0	1	0	0	0	0	1	1	0	1	1	0	1	1
CEP170P1	0	0	0	0	0	0	0	0	0	0	0	0	0	0	0	0	0	0
CEP19	0	1	1	0	0	0	0	0	0	0	1	1	NA	NA	NA	0	0	0
CEP192	0	1	1	0	0	0	0	0	1	0	1	1	0	1	1	0	1	1
CEP250	0	1	1	0	0	1	0	0	1	0	1	1	0	1	1	0	1	1
CEP290	0	1	1	0	0	0	0	0	0	0	1	1	0	1	1	0	1	1
CEP350	0	1	1	0	0	1	0	0	1	0	1	1	0	1	1	0	1	1
CEP68	0	1	1	0	0	0	0	0	0	0	1	1	0	1	1	0	0	0
CEP72	0	1	1	0	0	1	0	0	1	0	1	1	0	1	1	0	1	1
CEP83-AS1	0	1	1	NA	NA	NA	0	0	1	0	1	1	0	1	1	0	1	1
CEP89	0	0	0	0	0	0	0	0	0	0	1	1	0	0	0	0	0	0
CEP95	0	1	1	0	0	1	0	0	1	0	1	1	0	1	1	0	1	1
CEP97	0	1	1	0	0	0	0	0	0	0	1	1	0	1	1	0	1	1
CER1	0	0	0	1	0	0	0	0	0	0	0	0	1	1	0	1	0	0
CERK	0	1	1	0	0	1	0	1	0	0	1	1	0	1	1	0	1	1
CERS4	1	0	0	1	0	0	1	1	0	0	1	1	0	1	1	0	1	1
CES1P1	0	0	0	0	0	0	1	0	0	0	0	0	0	0	0	0	0	0
CES1P2	0	0	0	0	0	0	0	0	0	0	0	0	0	0	0	0	0	0
CES5AP1	0	0	0	0	0	0	0	0	0	0	0	0	0	0	0	0	0	0
CETN1	0	0	0	0	0	0	0	0	0	0	0	0	0	0	0	0	0	0
CETN2	0	0	0	0	0	0	0	0	0	0	1	1	0	1	1	0	0	0
CETN4P	0	0	0	0	0	0	0	0	0	0	1	1	NA	NA	NA	NA	NA	NA
CFAP20	0	1	1	0	0	1	0	0	0	0	1	1	0	1	1	0	1	1
CFAP43	NA	NA	NA	0	0	0	0	0	0	0	0	0	0	0	0	0	0	0
CFAP44-AS1	0	0	0	0	0	0	0	0	0	0	0	0	0	0	0	0	0	0
CFAP45	0	0	0	0	0	0	0	0	0	0	0	0	0	0	0	0	0	0
CFAP46	0	1	1	0	0	0	0	0	0	0	1	1	0	0	0	0	0	0
CFAP58	1	0	0	0	0	0	0	0	0	0	0	0	1	0	0	NA	NA	NA
CFAP99	1	1	1	1	0	0	1	0	0	1	1	1	1	1	1	1	1	1
CFB	0	0	0	0	0	0	0	0	0	0	0	0	0	0	0	0	0	0
CFD	1	0	0	1	0	0	0	0	0	0	0	0	1	1	0	0	0	0
CFDP1	0	1	1	0	0	1	0	1	1	0	1	1	0	1	1	0	1	1
CFHR1	0	0	0	0	0	0	0	0	0	0	0	0	0	0	0	0	0	0
CFHR2	0	0	0	0	0	0	0	0	0	0	0	0	0	0	0	0	0	0
CFHR5	0	0	0	0	0	0	0	0	0	0	0	0	0	0	0	0	0	0
CFI	0	0	0	0	0	0	0	0	0	0	0	0	0	0	0	0	0	0
CFL1	0	1	1	0	0	1	0	1	1	0	1	1	0	1	1	0	1	1
CFL1P1	0	1	1	0	0	1	0	0	1	0	1	1	0	1	1	0	1	1
CFLAR-AS1	0	0	0	0	0	0	0	0	0	0	1	0	0	0	0	0	0	0
CFTR	1	0	0	1	0	0	0	0	0	0	0	0	1	1	1	1	1	1
CGB	0	0	0	0	0	0	0	0	0	1	0	0	0	0	0	0	0	0
CGB1	0	0	0	0	0	0	0	0	0	1	0	0	0	0	0	0	0	0
CGB2	0	0	0	0	0	0	0	0	0	1	0	0	0	0	0	0	0	0
CGB5	0	0	0	0	0	0	0	0	0	1	0	0	0	0	0	0	0	0
CGB7	0	0	0	0	0	0	0	0	0	1	0	0	1	1	1	1	1	1
CGB8	0	0	0	0	0	0	0	0	0	1	0	0	0	0	0	0	0	0
CGN	1	1	1	0	0	0	0	1	1	0	1	1	0	1	1	0	1	1
CGRRF1	0	0	0	0	0	0	0	0	0	0	0	0	NA	NA	NA	0	1	1
CH25H	1	0	0	1	0	0	0	0	0	1	0	0	1	1	1	1	1	1
CHAC2	0	0	0	0	0	0	0	0	0	0	1	1	0	1	1	0	1	1
CHAD	0	0	0	1	0	0	0	0	0	0	0	0	1	1	1	0	0	0
CHADL	0	0	0	0	0	0	0	0	0	0	0	0	0	0	0	0	0	0
CHAF1A	0	1	0	0	0	0	NA	NA	NA	0	1	1	0	1	1	0	1	1
CHAF1B	0	0	0	0	0	0	0	0	0	0	1	0	0	0	0	0	0	0
CHCHD1	0	1	1	NA	NA	NA	0	0	0	0	1	1	0	1	1	0	1	1
CHCHD2	0	0	0	0	0	0	0	0	1	0	1	1	0	1	1	0	0	0
CHCHD3	NA	NA	NA	0	0	0	0	0	0	0	1	1	0	1	1	0	1	1
CHCHD5	0	1	1	0	0	0	0	0	0	0	1	1	0	1	1	0	1	1
CHCHD6	0	1	1	0	0	0	0	0	0	0	0	0	0	1	1	NA	NA	NA
CHD1	NA	NA	NA	0	0	0	0	0	0	0	1	1	0	0	0	0	0	0
CHD5	1	0	0	1	0	0	1	0	0	0	0	0	1	1	1	1	1	1
CHD6	0	1	1	0	0	1	0	1	1	0	1	1	0	1	1	0	1	1
CHD7	1	1	1	0	0	1	0	1	1	0	1	1	0	1	1	1	1	1
CHD9	0	1	1	0	0	0	0	0	0	0	1	1	0	1	1	0	1	1
CHDC2	0	0	0	0	0	0	0	0	0	0	0	0	0	0	0	0	0	0
CHDH	1	0	0	1	0	0	0	0	0	0	0	0	NA	NA	NA	NA	NA	NA
CHEK2P2	0	0	0	0	0	0	1	1	0	0	0	0	0	0	0	0	0	0
CHERP	0	1	1	0	0	1	0	0	1	0	1	1	0	1	1	0	1	1
CHGA	1	0	0	1	0	0	1	1	0	0	0	0	0	0	0	0	0	0
CHGB	1	0	0	0	0	0	0	0	0	0	0	0	0	0	0	0	0	0
CHI3L1	0	0	0	0	0	0	0	0	0	0	0	0	0	0	0	0	0	0
CHIAP2	0	0	0	0	0	0	0	0	0	0	0	0	0	0	0	0	0	0
CHIC2	0	1	1	0	0	1	0	0	0	0	1	1	0	1	1	0	1	1
CHKB	0	1	1	0	0	0	0	1	1	0	1	1	0	1	1	0	1	1
CHKB-CPT1B	0	1	1	0	0	0	0	1	1	0	1	1	0	1	1	0	1	1
CHL1-AS1	0	0	0	0	0	0	0	0	0	0	0	0	0	0	0	0	0	0
CHML	0	0	0	0	0	0	0	0	0	0	0	0	0	0	0	0	0	0
CHMP1B	0	1	1	0	0	1	0	1	1	0	1	1	0	1	1	0	1	1
CHMP1B2P	0	0	0	0	0	0	0	0	0	0	0	0	0	0	0	0	0	0
CHMP4A	0	1	1	0	0	0	0	0	0	0	1	1	0	1	1	0	1	1
CHMP4B	0	0	0	NA	NA	NA	0	0	0	0	0	0	0	1	1	NA	NA	NA
CHMP4C	1	0	0	0	0	0	0	0	0	0	1	1	0	1	1	0	1	1
CHMP6	0	0	0	0	0	0	0	0	0	0	1	1	0	1	1	0	0	0
CHMP7	0	0	0	0	0	0	0	0	0	1	0	0	1	0	0	1	0	0
CHODL-AS1	0	0	0	0	0	0	0	0	0	0	0	0	0	0	0	0	0	0
CHP1	0	1	1	0	0	1	0	0	1	0	1	1	0	1	1	0	1	1
CHP2	1	0	0	0	0	0	0	0	0	0	0	0	1	0	0	1	1	1
CHPT1	0	1	1	0	0	0	0	1	1	0	1	1	0	1	1	1	1	1
CHRD	1	0	0	1	0	0	1	0	0	1	1	1	1	1	1	1	1	1
CHRM1	1	0	0	1	0	0	1	0	0	0	0	0	0	0	0	0	0	0
CHRM3	0	0	0	0	0	0	0	0	0	0	0	0	0	1	1	0	0	0
CHRM3-AS1	0	0	0	0	0	0	0	0	0	0	0	0	0	0	0	0	0	0
CHRM3-AS2	0	0	0	1	0	0	0	0	0	0	0	0	0	0	0	0	0	0
CHRM4	0	0	0	0	0	0	0	0	0	0	0	0	0	0	0	0	0	0
CHRM5	0	0	0	0	0	0	0	0	0	0	0	0	0	0	0	0	0	0
CHRNB1	0	0	0	1	0	0	0	0	0	0	0	0	0	1	1	0	1	1
CHRNB2	1	0	0	1	0	0	0	0	0	0	0	0	0	1	1	0	0	0
CHRNB3	1	0	0	0	0	0	0	0	0	0	0	0	0	0	0	0	0	0
CHRNE	0	0	0	0	0	0	0	1	0	0	1	1	0	1	0	0	0	0
CHRNG	1	0	0	0	0	0	0	0	0	0	0	0	0	0	0	0	0	0
CHST1	NA	NA	NA	1	1	0	1	0	0	1	1	1	1	1	1	1	1	1
CHST10	0	1	1	0	0	0	0	0	0	0	0	0	NA	NA	NA	0	0	0
CHST13	1	0	0	0	0	0	0	0	0	0	0	0	0	1	1	0	0	0
CHST14	0	0	0	0	0	0	0	1	1	0	0	0	0	1	1	0	1	1
CHST2	0	1	1	0	0	1	0	1	1	0	1	1	0	1	1	1	1	1
CHST3	0	1	1	0	0	1	0	0	0	1	1	1	0	1	1	1	1	1
CHST5	0	0	0	0	0	0	0	0	0	0	0	0	0	0	0	0	0	0
CHST6	1	0	0	NA	NA	NA	0	0	0	0	1	1	0	0	0	0	0	0
CHST7	0	1	1	0	0	1	0	0	0	0	1	1	0	1	1	0	0	0
CHSY1	0	1	1	0	0	1	0	1	1	0	1	1	0	1	1	0	1	1
CHSY3	0	1	1	0	0	1	0	1	1	1	1	1	1	1	1	1	1	1
CHTF18	NA	NA	NA	0	0	0	0	1	1	0	1	1	0	1	1	0	1	1
CHUK	0	1	1	0	0	0	0	0	0	0	1	1	NA	NA	NA	0	0	0
CIAO1	0	1	1	0	0	1	0	1	1	0	1	1	0	1	1	NA	NA	NA
CIAPIN1	0	1	1	0	0	0	NA	NA	NA	0	1	1	0	1	1	0	1	1
CIB4	1	0	0	0	0	0	0	0	0	0	0	0	0	0	0	0	0	0
CIC	0	1	1	0	0	0	0	1	1	0	1	1	0	1	1	0	1	1
CIDEB	0	0	0	0	0	0	0	0	0	0	0	0	0	0	0	0	0	0
CIDECP	0	1	1	0	0	0	0	1	1	0	1	1	0	1	1	NA	NA	NA
CILP	0	0	0	0	0	0	0	0	0	0	0	0	0	0	0	0	0	0
CILP2	1	0	0	1	0	0	1	0	0	0	1	0	NA	NA	NA	1	1	1
CINP	0	1	1	0	0	0	NA	NA	NA	0	1	1	0	1	1	0	1	1
CIPC	0	1	1	NA	NA	NA	NA	NA	NA	0	1	1	0	1	1	0	1	1
CIR1	0	1	1	0	0	1	0	0	0	0	1	1	0	1	1	0	1	1
CIRBP-AS1	0	1	1	0	0	1	0	1	0	0	1	1	0	1	1	0	1	1
CIRH1A	0	1	1	0	0	1	0	0	1	0	1	1	0	1	1	0	1	1
CISD1	0	1	1	0	0	1	0	0	1	0	1	1	0	1	1	0	1	1
CISD2	0	1	1	0	0	0	NA	NA	NA	0	1	1	0	1	1	0	1	1
CISD3	NA	NA	NA	0	0	0	0	0	0	0	0	0	0	1	1	0	0	0
CITED4	0	0	0	0	0	0	0	1	0	0	1	0	0	1	0	0	1	0
CKAP2L	0	1	1	0	0	0	0	0	0	0	1	1	0	1	1	NA	NA	NA
CKAP4	0	1	1	0	0	1	0	1	1	0	1	1	0	1	1	0	1	1
CKB	1	1	1	0	0	0	0	1	1	0	1	1	0	1	1	0	1	1
CKM	0	0	0	0	0	0	0	0	0	0	0	0	0	0	0	0	0	0
CKMT1A	1	0	0	1	0	0	0	0	0	0	1	1	0	1	1	0	0	0
CKMT1B	1	0	0	1	0	0	0	0	0	0	1	1	0	1	1	NA	NA	NA
CKS2	0	1	1	0	0	1	0	0	1	0	1	1	0	1	1	0	1	1
CLC	0	0	0	0	0	0	0	0	0	0	0	0	0	0	0	0	0	0
CLCA1	0	0	0	0	0	0	0	0	0	0	0	0	0	0	0	0	0	0
CLCA2	0	0	0	0	0	0	0	0	0	0	0	0	0	0	0	0	0	0
CLCA3P	0	0	0	0	0	0	0	0	0	0	0	0	0	0	0	0	0	0
CLDN1	0	1	1	0	0	0	0	0	0	0	0	0	0	0	0	0	0	0
CLDN10-AS1	0	0	0	0	0	0	0	0	0	0	0	0	0	0	0	0	0	0
CLDN16	0	0	0	0	0	0	0	0	0	0	0	0	0	0	0	0	0	0
CLDN17	0	0	0	0	0	0	0	0	0	0	0	0	0	0	0	0	0	0
CLDN20	0	0	0	0	0	0	0	0	0	0	1	0	0	0	0	0	0	0
CLDN22	0	0	0	0	0	0	0	0	0	0	0	0	0	0	0	0	0	0
CLDN23	1	0	0	0	0	0	0	0	0	0	0	0	0	1	1	1	1	1
CLDN24	0	0	0	0	0	0	0	0	0	0	0	0	0	0	0	0	0	0
CLDN25	1	0	0	0	0	0	0	0	0	0	0	0	0	0	0	0	0	0
CLDN3	1	0	0	1	0	0	0	0	0	0	0	0	NA	NA	NA	1	1	1
CLDN4	0	0	0	0	0	0	0	0	0	0	0	1	0	1	0	0	1	1
CLDN6	0	0	0	0	0	0	0	0	0	0	1	1	0	1	1	0	1	0
CLDN8	0	0	0	0	0	0	0	0	0	0	0	0	0	0	0	0	0	0
CLDN9	1	0	0	1	0	0	1	0	0	0	0	0	0	1	0	1	1	0
CLDND2	0	0	0	0	0	0	0	0	0	0	0	0	0	1	1	NA	NA	NA
CLEC11A	0	1	1	1	0	0	0	0	0	0	0	0	1	1	1	1	1	1
CLEC14A	0	0	0	NA	NA	NA	0	0	0	0	0	0	1	1	1	1	0	0
CLEC18B	0	0	0	NA	NA	NA	0	0	0	0	0	0	0	0	0	0	0	0
CLEC18C	0	0	0	0	0	0	0	0	0	0	0	0	0	0	0	0	0	0
CLEC19A	0	0	0	0	0	0	0	0	0	0	0	0	0	0	0	0	0	0
CLEC2B	0	0	0	0	0	0	0	0	0	0	0	0	0	0	0	0	0	0
CLEC2L	1	0	0	1	0	0	1	0	0	0	1	1	0	0	0	NA	NA	NA
CLEC3B	0	0	0	0	0	0	0	0	0	0	0	0	0	0	0	0	0	0
CLEC4D	0	0	0	0	0	0	0	0	0	0	0	0	0	0	0	0	0	0
CLEC4E	0	0	0	0	0	0	0	0	0	1	0	0	0	0	0	0	0	0
CLEC4GP1	1	0	0	1	0	0	1	1	0	0	0	0	1	1	1	1	1	1
CLEC6A	0	0	0	0	0	0	0	0	0	0	0	0	0	0	0	0	0	0
CLEC9A	0	0	0	0	0	0	0	0	0	0	1	1	0	0	0	0	0	0
CLIC2	0	0	0	0	0	0	0	0	0	0	0	0	0	0	0	0	0	0
CLIC3	0	0	0	0	0	0	0	0	0	NA	NA	NA	0	1	1	0	1	0
CLIC4	0	1	1	0	0	1	0	0	1	0	1	1	0	1	1	0	1	1
CLIC6	1	0	0	1	0	0	1	0	0	1	1	1	1	1	1	1	1	1
CLIP1-AS1	0	0	0	0	0	0	0	0	0	NA	NA	NA	0	0	0	0	0	0
CLK2P	0	0	0	0	0	0	0	0	0	0	0	0	0	0	0	0	0	0
CLK4	0	1	1	0	0	1	0	1	1	0	1	1	0	1	1	0	1	1
CLLU1OS	0	0	0	0	0	0	0	0	0	0	0	0	0	0	0	0	0	0
CLMN	1	0	0	1	0	0	1	0	0	0	0	0	0	1	1	0	0	0
CLMP	0	1	1	0	0	1	NA	NA	NA	1	1	1	0	1	1	0	1	1
CLN5	0	1	1	0	0	1	0	0	0	0	1	1	0	1	1	0	1	1
CLN6	0	1	1	0	0	0	0	1	1	0	1	1	0	1	1	0	1	1
CLN8	0	1	1	0	0	1	0	0	1	0	1	1	0	1	1	0	1	1
CLNK	0	0	0	0	0	0	0	0	0	0	0	0	0	0	0	0	0	0
CLNS1A	0	1	1	0	0	0	0	0	1	0	1	1	0	1	1	0	1	1
CLPP	0	0	0	0	0	0	0	0	0	0	0	0	0	0	0	0	0	0
CLPSL1	0	0	0	0	0	0	0	0	0	0	0	0	0	0	0	0	0	0
CLPTM1L	0	1	1	0	0	1	0	1	1	0	1	1	0	1	1	0	1	1
CLPX	0	1	1	0	0	1	0	0	1	0	1	1	0	1	1	0	1	1
CLRN1-AS1	0	0	0	0	0	0	0	0	0	0	0	0	0	1	0	0	0	0
CLRN2	1	0	0	1	0	0	0	0	0	0	0	0	0	0	0	0	0	0
CLRN3	0	0	0	0	0	0	0	0	0	0	0	0	0	0	0	0	0	0
CLSTN2	1	0	0	1	0	0	NA	NA	NA	NA	NA	NA	1	1	1	1	1	1
CLSTN2-AS1	0	0	0	0	0	0	0	0	0	0	0	0	0	0	0	0	0	0
CLSTN3	1	1	1	0	0	0	0	1	1	0	1	1	0	1	1	0	1	1
CLUH	0	1	1	0	0	0	0	1	1	0	1	1	0	1	1	0	0	0
CLUHP3	1	0	0	1	0	0	0	0	0	0	0	0	0	0	0	0	0	0
CLVS1	0	0	0	0	0	0	0	0	0	0	0	0	0	0	0	0	0	0
CLVS2	1	0	0	1	0	0	0	0	0	1	0	0	NA	NA	NA	NA	NA	NA
CLYBL-AS2	1	0	0	0	0	0	0	0	0	1	0	0	0	1	0	0	1	0
CMA1	0	0	0	0	0	0	0	0	0	0	0	0	0	0	0	0	0	0
CMAS	0	0	0	0	0	0	0	0	0	0	0	0	0	1	1	0	0	0
CMBL	0	0	0	0	0	0	0	0	0	0	0	0	0	0	0	0	0	0
CMC1	0	1	1	0	0	0	0	0	0	0	1	1	0	1	1	0	1	1
CMC2	0	1	1	0	0	1	0	0	1	0	1	1	0	1	1	0	1	1
CMC4	0	1	1	0	0	1	0	0	0	0	1	1	0	1	1	0	1	1
CMTM6	NA	NA	NA	NA	NA	NA	NA	NA	NA	0	1	1	0	1	1	NA	NA	NA
CMTM8	1	0	0	0	0	0	0	1	1	0	1	1	1	1	1	1	1	1
CMTR1	0	1	1	0	0	0	0	0	0	0	1	1	0	1	1	0	1	1
CMYA5	0	0	0	0	0	0	0	0	0	0	0	0	NA	NA	NA	0	0	0
CNBD1	0	0	0	0	0	0	0	0	0	0	0	0	0	0	0	0	0	0
CNDP1	0	0	0	0	0	0	0	0	0	0	0	0	0	0	0	0	0	0
CNFN	1	0	0	1	0	0	0	0	0	1	0	0	0	0	0	0	0	0
CNGA2	0	0	0	0	0	0	0	0	0	0	0	0	0	0	0	0	0	0
[truncated: 13,460 more rows]
