# Supplementary material for: Unique molecular events during reprogramming of human somatic cells to induced pluripotent stem cells (iPSCs) at naïve state
Source: eLife. 2018 Jan 30;7:e29518. doi: 10.7554/eLife.29518 (PMC5807049; doi:10.7554/eLife.29518)
Supplement: Source data 1. — The Source Data files include the source R code for Figures 2–6. The R scripts use the data in the ‘Expression Data’ folder with the relative path. The ‘Expression Data’ folder contains the non-redundant related gene expression, methylation and histone modification tables for the main figures and figure supplements. [file elife-29518-data1.zip › Source Data/Expression data/ICM1_r1.imprints.methyratio.txt]

ZNF331	74	0.279797
CXORF56	15	0.407067
IGF1R	7	0.164143
BLCAP	48	0.649708
IGF2R	10	0.510500
NESP-AS	45	0.503467
FAM50B	29	0.509448
RB1	95	0.507253
PPIEL	3	0.500000
H19	89	0.287382
DIRAS3-Ex2	5	0.401200
L3MBTL	40	0.437075
SNURF	31	0.319871
MCTS2	11	0.628000
MEST	76	0.336566
KvDMR1	106	0.169066
TRAPPC9	49	0.443286
INPP5F	16	0.078875
GRB10	36	0.340111
GNAS-XL	109	0.556596
PLAGL1	58	0.308017
PEG3	71	0.376915
