# Supplementary material for: Unique molecular events during reprogramming of human somatic cells to induced pluripotent stem cells (iPSCs) at naïve state
Source: eLife. 2018 Jan 30;7:e29518. doi: 10.7554/eLife.29518 (PMC5807049; doi:10.7554/eLife.29518)
Supplement: Source data 1. — The Source Data files include the source R code for Figures 2–6. The R scripts use the data in the ‘Expression Data’ folder with the relative path. The ‘Expression Data’ folder contains the non-redundant related gene expression, methylation and histone modification tables for the main figures and figure supplements. [file elife-29518-data1.zip › Source Data/Expression data/ICM1_r2.imprints.methyratio.txt]

ZNF331	74	0.314081
CXORF56	15	0.589600
IGF1R	7	0.381000
ZNF597	5	1.000000
BLCAP	48	0.671583
IGF2R	10	0.494000
NESP-AS	45	0.522311
FAM50B	37	0.417973
RB1	105	0.258229
PPIEL	7	0.319714
H19	78	0.275205
DIRAS3-Ex2	5	0.339600
L3MBTL	40	0.427800
SNURF	31	0.377516
MCTS2	11	0.716364
MEST	76	0.373645
KvDMR1	90	0.278211
TRAPPC9	62	0.180581
INPP5F	16	0.083312
GRB10	51	0.490373
GNAS-XL	106	0.495557
PLAGL1	58	0.362638
PEG3	87	0.247678
