# Supplementary material for: Unique molecular events during reprogramming of human somatic cells to induced pluripotent stem cells (iPSCs) at naïve state
Source: eLife. 2018 Jan 30;7:e29518. doi: 10.7554/eLife.29518 (PMC5807049; doi:10.7554/eLife.29518)
Supplement: Source data 1. — The Source Data files include the source R code for Figures 2–6. The R scripts use the data in the ‘Expression Data’ folder with the relative path. The ‘Expression Data’ folder contains the non-redundant related gene expression, methylation and histone modification tables for the main figures and figure supplements. [file elife-29518-data1.zip › Source Data/Expression data/ICM2.imprints.methyratio.txt]

HTR5A	9	1.000000
ZNF331	73	0.244534
CXORF56	6	0.495333
IGF1R	7	0.255571
BLCAP	35	0.189714
IGF2R	10	0.364800
NESP-AS	45	0.402756
FAM50B	29	0.292724
RB1	63	0.344984
H19	62	0.297565
DIRAS3-Ex2	5	0.522400
L3MBTL	39	0.391256
SNURF	27	0.000000
MCTS2	11	0.358273
MEST	67	0.339806
KvDMR1	80	0.204975
TRAPPC9	28	0.204107
INPP5F	16	0.373625
GRB10	65	0.664246
GNAS-XL	96	0.328469
PLAGL1	72	0.300639
PEG3	62	0.136516
