# Supplementary material for: Unique molecular events during reprogramming of human somatic cells to induced pluripotent stem cells (iPSCs) at naïve state
Source: eLife. 2018 Jan 30;7:e29518. doi: 10.7554/eLife.29518 (PMC5807049; doi:10.7554/eLife.29518)
Supplement: Source data 1. — The Source Data files include the source R code for Figures 2–6. The R scripts use the data in the ‘Expression Data’ folder with the relative path. The ‘Expression Data’ folder contains the non-redundant related gene expression, methylation and histone modification tables for the main figures and figure supplements. [file elife-29518-data1.zip › Source Data/Expression data/ICM3.imprints.methyratio.txt]

ZNF331	74	0.404459
CXORF56	6	0.237333
IGF1R	7	0.160571
BLCAP	48	0.353917
IGF2R	17	0.708941
NESP-AS	45	0.563689
FAM50B	29	0.252103
RB1	70	0.482929
PPIEL	2	1.000000
H19	69	0.327971
DIRAS3-Ex2	5	0.107600
L3MBTL	28	0.318536
SNURF	27	0.005296
MCTS2	11	0.320091
MEST	62	0.500435
KvDMR1	80	0.486325
TRAPPC9	44	0.399386
INPP5F	16	0.648500
GRB10	53	0.534472
GNAS-XL	101	0.441050
PLAGL1	59	0.355576
PEG3	72	0.611792
