# Supplementary material for: Unique molecular events during reprogramming of human somatic cells to induced pluripotent stem cells (iPSCs) at naïve state
Source: eLife. 2018 Jan 30;7:e29518. doi: 10.7554/eLife.29518 (PMC5807049; doi:10.7554/eLife.29518)
Supplement: Source data 1. — The Source Data files include the source R code for Figures 2–6. The R scripts use the data in the ‘Expression Data’ folder with the relative path. The ‘Expression Data’ folder contains the non-redundant related gene expression, methylation and histone modification tables for the main figures and figure supplements. [file elife-29518-data1.zip › Source Data/Expression data/kmcluster_36_naive2nd.txt]

CRYGC
RAB33B
RFPL2
RNF4
HIST1H2AD
PRAMEF7
EMR1
SYTL5
ZNF568
HSPA2
C7orf53
LOC100130155
THEG
SNORA68
C1orf96
PRAMEF14
LOC100144597
C19orf18
EPC2
MDM2
FARP2
HIST1H2AJ
BRDT
FBXL3
ELMOD3
MED26
AGBL2
HAUS3
WDR83
CT47A1
ARHGAP11B
HIST2H2BE
ANKZF1
SENP5
MEX3B
CCDC12
ZNF434
TBC1D12
RAPH1
ZFP37
MGC12982
HIST1H2BN
DDX26B
STYX
NUP50
ARRDC4
LEMD3
SRSF8
WDR47
PIK3R4
PILRB
SNORD35A
MOBKL1A
SLC16A6
UTS2
SP1
CT45A5
A1BG
CDKN2AIP
FAM43A
MBD3L5
C18orf25
SSX4B
LOC152217
SNORD10
FOXD1
HIST2H2BF
DIS3L
ZNHIT6
TOP3A
LEUTX
CCDC64
C3
POLE3
RAB35
CT47A11
MBD5
SLC35A5
ZNF157
SFTPD
EIF2C3
SRRT
FAM89A
PRSS41
SPRYD5
FAM176B
YRDC
CT47A5
OR1F2P
IL1RN
PRAMEF3
DNTTIP2
GLS
SNORA36A
MT1A
SHOX2
OBFC2A
SBNO1
PSCA
INO80
CT45A3
IKZF5
NOM1
TCHH
KIAA1430
KLF16
HIST1H2BC
CITED1
FBXO33
LOC440563
TRIM53
NPTX2
SULT2A1
TMEM55B
COL25A1
RP2
DIS3
HIST1H3H
BCL2L11
STAG3L1
TMEM188
PCDH8
PRAMEF4
FAM122C
PLLP
LOC219347
MAD2L1BP
SLC34A2
UBP1
ELL2
ZNFX1
UTP11L
SPANXN3
CCDC115
NUSAP1
CT47A9
DDX5
HLA-DRB4
NMNAT1
PTPN22
LOC256880
FAM18B
LOC440356
OR2B2
UBTD1
HIST2H3D
FAM9B
SIX2
OPN3
FOXN2
C2orf14
MYC
SSX3
C2orf52
GRAMD1B
C13orf31
RRN3P3
RINT1
PPP1R2P9
CT47B1
SHQ1
API5
RFPL1S
FASTKD5
D2HGDH
C2orf80
KLF17
HIST1H2AC
ZNF705G
CDAN1
HIST1H2AB
POTEM
POLH
PPP6R3
NCK1
AKAP8
TSSK6
ZNF823
FAM75C2
LOC81691
RAP1GDS1
UBTFL1
CCNA1
CXCL14
AP1G1
GNAI3
ITLN1
CTDSPL2
ACRC
CNKSR3
MBD3L4
PPTC7
ZNF679
DYNLL2
RNU11
TSPYL2
ANKRD54
HIST1H2AI
TPRX1
C6orf204
HIST1H2BG
C16orf91
GPR50
MAGEA6
C6orf10
CDK5R1
TOR1AIP2
LYSMD1
POLR2C
HSP90AB4P
C4orf26
PDE12
HIST1H2BF
OR2B6
LYG1
HOXD11
ZNF718
INTS6
KCNA1
DLX2
LOC649330
MSMB
PRAMEF15
CT47A4
CT45A2
FAM126B
SETD8
MKRN9P
SNAI1
GUSBP1
SSX4
HIATL2
AP4M1
C1orf100
BCL8
WBP11
C1GALT1
HNRNPCL1
LPAL2
SMG1
ZIK1
ZNF389
C14orf21
WHAMML2
SRCAP
KDM5B
TSKS
SPTY2D1
LINS1
HIST1H4D
ZNF408
C1orf83
HIST2H2AA3
FBXW7
TPTE
C19orf30
RBM39
PRAMEF10
KRT12
SNAPC3
MAP1LC3B2
TCN2
SNORA7A
RRN3
C6orf114
ARHGAP11A
BTG1
RAB41
DHX40P1
BNIP2
IL13RA2
PRAMEF5
BZW1
ALPPL2
RNF168
CCK
ANUBL1
LOC727924
CRYGB
SGCG
STAG3L3
PRAMEF11
SNORA3
BRAP
LOC144486
SERTAD3
SSX8
RBP4
TFB2M
ODF3L1
PLA2G15
ANKRD50
FGFR1OP2
DNAJB9
MAGEA1
ZC3H11A
KLHL17
ZNF736
EXOSC6
KLF10
ASCL1
RFPL1
RRN3P2
CNPY4
TDRG1
RPRD1B
EIF4A3
MIR1182
AHCTF1
GADD45B
SNORA16A
CCDC117
CBX4
FLJ40434
MBD3L3
ZSCAN5B
HIST1H3C
CHMP1A
FAM9A
GPR109B
LOC439994
HIST1H3D
ETV3L
PHKG1
MAGEA11
RFPL4A
LOC285074
PCDHB19P
OR4N3P
HIST1H3J
DDX20
PRAMEF8
MYB
HOXC13
LOC100192204
NDST1
CXorf49
ZNF669
COQ7
THAP11
ZNF8
TNNC2
SLC25A44
CCRN4L
PRKAA1
OTX1
CDR2
ZNF778
HIST2H2AA4
MFSD2A
CNTF
TCEB3
ATG13
NMT2
TCF24
SPAG4
LOC100132396
GABPA
IRF4
MAGEA2B
CT47A8
ORMDL2
GTF2IRD2
CYCSP52
CRYGS
PCDH9
CT47A3
CRSP8P
CATSPER2
TRIM64
RSC1A1
LRRIQ4
RNU12
ATG16L1
PRAMEF1
LOC440910
LRIG2
FXC1
MAGEA2
CLN5
ZNF484
CDH10
APPBP2
HIST1H2BL
PLXNB3
PRO0628
SGK1
MAP1LC3B
EPHX4
HIPK3
CD68
XCL1
PRR23C
CHRNA6
YAF2
GADD45A
HOXD10
APOD
LOC338579
ZNF735
PRAMEF20
C14orf118
C17orf44
TPST1
RBM25
SIK1
DIO3
FBXL12
C20orf111
LYSMD4
TAF7L
LOC100129250
CECR7
PRAF2
NCRNA00093
RORB
CXorf58
CTSS
CXorf51
ZNF124
PFKFB3
LOC390595
ATF7IP
KCNJ14
SIAH1
MAGEC2
SLC25A25
ZNF701
HIST1H1B
TRYX3
ARL9
SFRS15
ZNF597
LONRF3
CT47A7
HIST1H1T
GLUL
ACER2
YLPM1
RAD21
ZZZ3
UBR7
PRAMEF12
GCNT1
UBE2DNL
UBXN2A
MBD3L2
ZFYVE1
ARL6IP1
PRAMEF13
CCNE1
FBXO31
HTR7P1
MAP3K13
ZSCAN4
PTENP1
LUC7L2
TKTL1
NFYA
MYLK2
ATP10A
NRF1
GPBP1L1
FAM22G
HIST1H3E
GCFC1
C2orf69
SENP3
NKX2-1
TWSG1
VNN3
RFPL3
MESDC1
KLHL15
RNF152
HIST1H2BI
CCDC17
PPP1R3E
SLC30A1
PRX
RBM5
PRAMEF6
MCART2
MAGEA12
ZNF668
ZIM3
POMC
FAM13B
BTAF1
HECA
ZNF473
YOD1
YTHDF3
ANKRD35
C1orf63
NUPR1
CT45A6
C1orf64
TFPT
TTLL7
TMUB2
CT47A2
SMEK1
ZNF630
CCNT2
HOXD1
LOC284023
ISY1
PRAMEF2
C11orf82
MGAT2
KIAA0907
TAF13
EIF5
STIL
PRAMEF9
TRIM64B
LOC642361
DBF4B
RAD54L
NCRNA00087
C6orf26
C21orf91
CXorf49B
SLC39A2
ULK2
KIAA0430
PTP4A1
RLIM
ZNF266
DDX3X
C2orf16
STK17B
IRX5
CXorf61
POTEG
C14orf19
PPEF2
CDC6
ITPRIPL2
GABRQ
PLEKHM1P
NKIRAS1
LOC728989
SLC7A6OS
RIC8A
ZCCHC10
TPPP3
MAGEA3
ZNF705A
EOMES
PRAMEF21
HIST2H2AC
DUSP12
LOC285103
ZNF880
COL6A5
LOC100131320
SSX6
MPP5
CT47A10
ZFAND5
RELB
HIST1H2BD
KLHL11
TESK2
EIF1AD
B4GALNT2
SLC6A3
LIN54
CT47A6
GAN
VAMP1
ZNF596
EDC3
CLP1
ZNF707
ZNF639
SIX3
LRRC29
PIP5K1A
ZRANB1
NPR3
FAM53C
CT45A4
PNRC1
LOC100129148
CTCF
ZNF394
PRKRIR
MED4
HIST2H2BC
SCARNA13
ZFP91
PCDH19
MCM9
ALDH8A1
SSX1
NEUROG2
SLC36A2
DR1
ZNF100
CUL2
CAB39L
DBR1
FBXW4P1
MAT2A
SMEK3P
RPS6KA3
