# Supplementary material for: Unique molecular events during reprogramming of human somatic cells to induced pluripotent stem cells (iPSCs) at naïve state
Source: eLife. 2018 Jan 30;7:e29518. doi: 10.7554/eLife.29518 (PMC5807049; doi:10.7554/eLife.29518)
Supplement: Source data 1. — The Source Data files include the source R code for Figures 2–6. The R scripts use the data in the ‘Expression Data’ folder with the relative path. The ‘Expression Data’ folder contains the non-redundant related gene expression, methylation and histone modification tables for the main figures and figure supplements. [file elife-29518-data1.zip › Source Data/Expression data/KRAB_ZNF.genes]

ZNF436
ZNF436
ZNF31
ZNF31
ZNF643
ZNF643
ZNF643
ZNF642
ZNF642
ZNF684
ZNF684
ZNF684
POGK
ZNF678
ZNF678
ZNF695
ZNF695
ZNF695
ZNF695
ZNF670
ZNF669
ZNF124
ZNF124
ZNF731
ZNF496
ZNF496
ZNF496
ZNF248
ZNF248
ZNF25
ZNF25
ZNF33A
ZNF33A
ZNF37A
ZNF37A
ZNF11B
ZNF11B
ZNF239
ZNF239
ZNF239
ZNF485
ZNF32
ZNF32
ZNF195
ZNF195
ZNF195
ZNF215
ZNF214
ZNF408
LLNL1123
ZNF202
ZNF705A
ZNF641
ZNF641
ZNF664
ZNF664
ZNF605
ZNF605
ZNF26
ZNF84
ZNF140
ZNF140
LLNL973
ZNF10
ZNF268
ZNF268
FLJ20582
ZNF690
ZSCAN2
ZSCAN2
ZSCAN2
ZSCAN2
SCAND2
SCAND2
DKFZp547K1113
MGC75360
ZNF206
ZNF205
ZNF213
ZNF200
ZNF263
ZNF75A
ZNF75A
ZNF75A
ZNF434
ZNF174
ZNF597
ZNF500
ZNF694
ZNF553
LOC51333
LOC51333
FLJ23436
MGC2474
MGC2474
MGC2474
MGC13138
ZNF688
FLJ32130
ZNF689
LLNL594
ZNF668
ZNF646
ZNF646
LLNL595
ZNF720
ZNF720
ZNF267
SALL1
ZNF319
ZFP90
ZFP90
ZFP90
ZFP90
ZNF23
ZNF23
ZNF23
ZNF23
ZNF19
ZNF19
ATBF1
ZFP1
FLJ31875
FLJ31875
PRDM7
FLJ30726
ZNF232
ZNF232
LLNL599
LLNL599
LLNL599
LOC124751
LOC124751
ZNF18
ZNF286
ZNF286
ZNF287
ZNF624
LLNL1130
ZNF519
ZNF521
ZNF521
ZNF397
ZNF397
ZNF397
LLNL602
ZNF271
ZNF271
ZNF24
ZNF24
ZNF396
ZNF396
LLNL604
SALL3
ZNF554
ZNF554
ZNF555
ZNF556
ZNF556
LLNL1233
LOC126295
ZNF77
ZNF557
ZNF557
ZNF358
ZNF358
ZNF558
ZNF558
ZNF317
ZNF317
ZNF317
LLNL605
ZNF559
ZNF559
ZNF177
ZNF177
ZNF177
ZNF266
ZNF266
ZNF266
ZNF266
ZNF560
ZNF426
ZNF426
ZNF121
ZNF561
ZNF561
ZNF562
ZNF562
ZNF562
LLNL733
LLNL734
LLNL734
LLNL734
ZNF627
LLNL735
LLNL607
ZNF441
ZNF441
ZNF491
ZNF491
ZNF440
ZNF439
ZNF439
ZNF439
ZNF439
ZNF69
ZNF69
DKFZp434I1610
ZNF440L
ZNF433
ZNF433
ZNF433
ZNF433
LLNL738
LLNL609
FLJ46419
FLJ46419
ZNF20
ZNF20
ZNF625
ZNF625
ZNF136
LLNL739
LLNL1177
LLNL691
LLNL691
ZNF563
ZNF442
MGC71805
LLNL611
ZNF443
FLJ38281
FLJ38281
ZNF564
ZNF490
FLJ90396
ZNF333
ZNF333
ZNF333
ZNF101
ZNF101
ZNF14
ZNF506
ZNF506
ZNF506
ZNF506
ZNF506
ZNF742
ZNF253
ZNF253
ZNF505
ZNF505
ZNF682
ZNF682
ZNF682
LLNL741
LLNL741
LLNL741
ZNF486
ZNF737
ZNF626
ZNF626
ZNF626
ZNF626
ZNF66
ZNF85
ZNF85
ZNF85
ZNF85
ZNF430
ZNF714
ZNF714
ZNF714
ZNF714
ZNF714
ZNF431
ZNF431
ZNF15L1
ZNF15L1
ZNF15L1
ZNF738
ZNF738
ZNF738
ZNF738
ZNF493
ZNF493
ZNF493
ZNF493
ZNF429
ZNF100
ZNF100
ZNF43
ZNF43
ZNF208
ZNF208
ZNF257
ZNF257
ZNF676
ZNF729
ZNF729
ZNF729
ZNF739
ZNF739
ZNF492
ZNF492
ZNF492
ZNF99
ZNF99
ZNF99
ZNF723
ZNF723
ZNF723
ZNF728
ZNF728
ZNF728
ZNF728
ZNF730
ZNF730
ZNF724
ZNF724
ZNF91
ZNF725
ZNF725
ZNF725
ZNF725
ZNF675
ZNF681
ZNF681
ZNF681
ZNF726
ZNF726
ZNF726
ZNF254
ZNF254
ZNF254
ZNF254
ZNF254
ZNF254
LLNL1007
ZNF302
ZNF302
ZNF302
ZNF302
ZNF302
LLNL752
LLNL752
ZNF599
ZNF599
ZNF30
ZNF30
FLJ38451
ZNF565
ZNF565
ZNF565
ZNF565
ZNF146
ZNF146
ZNF146
ZNF146
KIAA1559
KIAA1559
ZNF545
ZNF566
ZNF566
ZNF566
ZNF566
ZFP260
ZFP260
ZNF529
ZNF529
ZNF382
ZNF382
GIOT
GIOT
GIOT
GIOT
ZNF567
ZNF567
LLNL624
MGC62100
ZNF345
ZNF345
LLNL625
ZNF568
ZNF568
ZNF568
LLNL755
ZNF420
ZNF585A
ZNF585A
ZNF585A
ZNF585A
ZNF585B
ZNF585B
ZNF383
ZNF383
ZNF383
HKR1
HKR1
HKR1
HKR1
HKR1
LLNL628
ZNF569
ZNF569
ZNF570
LOC390927
ZNF571
ZNF571
ZNF571
ZNF571
ZNF540
ZNF540
KIAA0961
FLJ37549
FLJ37549
FLJ37549
ZNF607
ZNF607
ZNF573
ZNF573
ZNF573
ZNF546
LOC163131
LOC163131
LOC284323
LOC284323
ZNF574
ZNF574
ZNF574
ZNF526
ZNF575
ZNF575
ZNF575
LLNL631
LLNL631
LLNL631
LLNL631
LLNL631
LLNL756
LLNL756
ZNF45
ZNF45
ZNF221
ZNF221
ZNF155
ZNF155
ZNF155
ZNF230
ZNF222
ZNF222
ZNF222
ZNF222
ZNF222
ZNF223
LLNL633
LLNL633
ZNF224
ZNF224
ZNF225
ZNF225
ZNF234
ZNF234
ZNF234
ZNF226
ZNF226
ZNF226
ZNF226
ZNF226
ZNF227
ZNF227
ZNF227
ZNF233
ZNF235
ZNF228
ZNF228
ZNF285
ZNF285
LLNL635
LLNL635
LLNL757
LLNL757
ZNF180
ZNF180
ZNF180
ZNF180
ZNF180
ZNF114
ZNF473
ZNF473
ZNF473
ZNF175
ZNF577
ZNF577
ZNF577
ZNF649
LLNL758
ZNF613
ZNF613
ZNF350
ZNF350
ZNF615
ZNF615
ZNF615
ZNF614
ZNF614
ZNF614
ZNF432
ZNF432
LLNL637
LLNL637
ZNF616
LLNL638
LLNL638
LOC90321
LOC90321
ZNF480
ZNF480
ZNF480
ZNF610
ZNF610
ZNF610
LLNL759
LLNL759
ZNF528
ZNF528
LLNL640
LLNL640
LLNL640
LLNL271
LLNL713
LLNL713
FLJ10891
FLJ10891
FLJ10891
ZNF83
ZNF83
ZNF83
ZNF83
LLNL760
ZNF611
ZNF611
ZNF611
ZNF600
ZNF600
ZNF28
ZNF28
ZNF28
ZNF468
ZNF468
ZFPL
ZFPL
ZFPL
LLNL1200
LLNL1200
LLNL1198
ZNF160
ZNF160
ZNF415
ZNF415
ZNF415
ZNF415
ZNF347
ZNF347
ZNF665
ZNF665
LLNL342
ZNF677
ZNF677
LLNL648
LLNL649
LLNL649
LOC91661
LOC91661
FLJ16231
FLJ16231
FLJ16231
FLJ16231
LLNL551
ZNF331
ZNF331
ZNF331
ZNF331
ZNF331
ZNF628
ZNF579
ZNF579
FIZ1
ZNF524
ZNF524
LLNL764
LOC147808
LOC126208
ZNF444
LLNL765
LLNL766
ZSCAN5
ZSCAN5
LLNL767
ZNF542
ZNF542
ZNF542
ZNF582
ZNF582
ZNF583
ZNF667
ZNF667
ZNF667
ZNF471
ZFP28
FLJ26175
ZNF71
ZNF71
LLNL3
ZIM2
ZIM2
PEG3
PEG3
PEG3
PEG3
ZIM3
ZNF264
LLNL769
LLNL769
ZNF272
ZNF543
ZNF304
ZNF547
ZNF547
ZNF548
ZNF548
ZNF17
ZNF17
LLNL770
LLNL770
LLNL770
DKFZp686I1569
DKFZp686I1569
ZNF419
ZNF419
MGC4728
MGC4728
ZNF549
ZNF549
ZNF549
ZNF550
ZNF550
ZNF416
ZIK1
ZIK1
ZNF530
ZNF530
ZNF134
ZNF134
ZNF134
ZNF211
ZNF211
ZNF211
ZNF211
ZSCAN4
ZNF551
ZNF551
ZNF154
ZNF154
ZNF671
FLJ38288
FLJ38288
ZNF586
ZNF552
LLNL653
LLNL653
ZNF587
LLNL772
ZNF417
ZNF418
ZNF418
ZNF418
ZNF256
ZNF606
ZSCAN1
ZSCAN1
ZNF135
ZNF135
ZNF135
ZNF447
ZNF447
ZNF329
ZNF329
ZNF329
ZNF274
ZNF274
ZNF274
ZNF544
ZNF544
ZNF544
ZNF544
ZNF8
HKR2
ZNF497
ZNF497
LLNL654
LLNL654
LLNL654
ZNF584
ZNF584
ZNF132
LLNL889
FLJ45850
ZNF324
ZNF446
ZNF42
ZNF42
ZNF42
ZNF513
ZNF513
ZNF513
BCL11A
BCL11A
BCL11A
ZNF514
ZNF514
ZNF514
ZNF2
ZNF2
ZNF2
LLNL892
LLNL1067
LLNL1067
LLNL1235
ZNF142
ZNF142
ZNF142
SCRT2
ZNF343
ZNF343
ZNF343
ZNF133
LLNL1236
ZNF336
ZNF337
PLAGL2
SCAND1
SCAND1
ZNF663
LLNL1069
ZNF334
ZNF334
ZNF334
ZNF295
ZNF74
ZNF74
ZNF74
ZNF70
LLNL1071
ZNF619
ZNF619
ZNF620
ZNF620
ZNF621
ZNF621
ZNF621
ZNF662
ZNF662
ZNF662
ZNF662
LLNL907
ZNF445
LLNL657
ZNF167
ZNF167
ZNF660
ZNF197
ZNF197
ZNF197
ZNF197
ZNF35
ZNF35
ZNF502
ZNF502
ZNF501
ZNF589
ZNF589
ZNF589
LLNL732
LLNL732
ZNF80
ZNF80
ZNF639
ZNF639
ZNF595
ZNF595
ZNF718
ZNF718
ZNF732
ZNF141
ZNF141
ZNF721
ZNF721
ZNF721
ZNF721
PRDM9
PRDM9
ZNF366
ZNF300
ZNF300
LLNL1019
LLNL1019
LLNL1019
ZNF354A
ZNF354B
ZFP2
ZFP2
ZNF454
LLNL1080
ZNF354C
LLNL422
LLNL422
LLNL423
LLNL423
ZNF322A
LLNL1082
ZNF184
ZNF184
ZNF165
ZNF165
ZNF165
ZNF165
ZNF435
ZNF192
LLNL1084
ZNF193
ZNF193
ZNF307
ZNF187
ZNF187
PGBD1
ZNF323
ZNF323
ZNF323
ZNF306
ZNF305
LLNL1024
LLNL1024
ZNF452
ZNF311
LLNL1023
ZBTB9
ZBTB2
RBAK
LLNL1033
LLNL1087
LLNL1087
LLNL1087
LLNL669
LLNL1089
LLNL1089
ZNF12
ZNF713
ZNF713
ZNF479
ZNF479
ZNF716
ZNF733
ZNF733
ZNF734
ZNF734
ZNF722
ZNF722
ZNF727
ZNF735
ZNF679
ZNF736
ZNF680
ZNF680
ZNF680
ZNF588
ZNF588
ZNF588
ZNF138
ZNF138
ZNF273
ZNF273
ZNF273
ZNF117
ZNF117
ZNF92
ZNF92
POM121
POM121
POM121
PMSL2
PMSL2
LOC285989
LOC285989
LOC285989
ZNF394
ZNF394
ZNF394
ZFP95
ZFP95
ZNF655
ZNF655
ZNF655
ZNF655
ZNF655
ZNF498
ZNF498
ZKSCAN1
ZKSCAN1
ZNF38
ZNF38
ZNF3
ZNF3
PRKRIP1
PRKRIP1
PRKRIP1
LOC389549
DKFZp762I137
DKFZp762I137
ZNF425
ZNF398
ZNF398
ZNF282
ZNF212
LOC155060
LOC155060
LOC155060
LOC155060
KIAA1285
KIAA1285
FLJ31413
FLJ31413
FLJ12700
FLJ12700
FLJ12700
KIAA1862
ZNF467
LLNL1153
LLNL1153
REPIN1
REPIN1
REPIN1
MGC33584
LLNL1100
ZNF596
LLNL1035
ZNF705B
ZNF705C
LLNL1103
PLAG1
ZNF572
FLJ38705
GLI4
ZNF696
ZNF623
ZNF623
LOC286075
LOC286075
SCRT1
SCRT1
LLNL675
ZNF34
ZNF34
ZNF34
ZNF34
ZNF517
ZNF517
ZNF517
ZNF7
ZNF7
ZNF250
ZNF16
LLNL676
SCRT1
ZNF658
ZNF658
LLNL678
LLNL678
LLNL679
LLNL679
ZNF484
ZNF484
ZNF169
ZNF169
ZNF510
FLJ16636
ZNF322B
ZNF189
ZNF189
ZNF483
ZNF483
LLNL1036
ZFP37
LLNL683
ZNF79
ZFX
ZNF673
ZNF673
ZNF673
LLNL1043
ZNF157
ZNF41
ZNF81
ZNF21
ZNF21
LLNL1042
ZXDB
ZXDA
ZNF6
ZNF6
ZNF6
ZNF75
ZNF75
ZNF449
ZNF449
LLNL1112
LLNL1112
LLNL1113
ZFY
