# Supplementary material for: Unique molecular events during reprogramming of human somatic cells to induced pluripotent stem cells (iPSCs) at naïve state
Source: eLife. 2018 Jan 30;7:e29518. doi: 10.7554/eLife.29518 (PMC5807049; doi:10.7554/eLife.29518)
Supplement: Source data 1. — The Source Data files include the source R code for Figures 2–6. The R scripts use the data in the ‘Expression Data’ folder with the relative path. The ‘Expression Data’ folder contains the non-redundant related gene expression, methylation and histone modification tables for the main figures and figure supplements. [file elife-29518-data1.zip › Source Data/Expression data/late_epiblast_fpkm.txt]

M_e3_c01	M_e3_c02	M_e3_c03	M_e3_c04	M_e3_c05	M_e3_c06	F_e1_c01	F_e1_c02	F_e2_c01	F_e2_c02	F_e2_c03	F_e2_c04	F_e2_c05	F_e2_c06	F_e2_c07	F_e2_c08	F_e2_c09	F_e2_c10	M_PGC_7W_e1_c1	M_PGC_7W_e1_c2	M_PGC_7W_e1_c3	M_PGC_7W_e1_c4	M_PGC_7W_e1_c5	M_PGC_7W_e1_c6	M_PGC_7W_e1_c7	M_PGC_7W_e1_c8	M_PGC_7W_e1_c9	M_PGC_7W_e1_c10	M_PGC_7W_e1_c11	M_PGC_7W_e1_c12	M_PGC_7W_e1_c13	M_PGC_7W_e1_c14	M_PGC_7W_e1_c15	M_PGC_7W_e1_c16	M_PGC_7W_e2_c1	M_PGC_7W_e2_c2	M_PGC_7W_e2_c3	M_PGC_7W_e2_c4	M_PGC_7W_e2_c5	M_PGC_7W_e2_c6	M_PGC_7W_e2_c7	M_PGC_7W_e2_c8	M_PGC_7W_e2_c9	M_PGC_7W_e2_c10	F_PGC_8W_e1_c1	F_PGC_8W_e1_c2	F_PGC_8W_e1_c3	F_PGC_8W_e1_c4	F_PGC_8W_e1_c5	F_PGC_8W_e1_c6
WASH7P	0.579821	0	19.8047	1.54747	1.84212	1.3946	4.87335	0.284021	1.30445	0.276778	0.0722146	1.99152	1.57495	2.12522	3.98432	1.76631	6.85286	0.563943	6.49626	24.0268	4.59181	2.20035	4.06205	0.561696	4.43352	7.7622	5.80606	3.30549	1.46236	1.43869	2.58459	4.84691	3.3711	5.3156	0.714629	0.866411	2.43694	0	0.455108	0.0485271	0.477233	16.3057	19.5871	1.04057	32.7261	1.95938	11.6005	1.84351	2.56695
OR4F5	0	0	0	0	0	0	0	0	0	0	0	0	0	0	0	0	0	0	0	0	0	0	0	0	0	0	0	0	0	0	0	0	0	0	0	0	0	0	0	0	0	0	0	0	0	0	0	0	0
LOC729737	2.39027	0.628436	0.912215	44.0283	0	0.536887	0.161377	0.13875	1.88006	1.27433	0.262682	0.0465913	0	10.0441	0.582008	1.16961	0.243976	0.07512	3.22958	3.5289	4.33936	19.514	0.0560714	21.6042	2.85813	0.507478	9.04387	0.0555773	0.519483	0.423651	7.9106	10.4716	2.01102	0	0.888706	0.492413	0.401556	1.78155	4.04889	0.0134356	0.802374	0.280705	0.185902	0.122824	0.673013	0	3.75876	2.6148	2.29105
OR4F3	0	0	0	0	0	0	0	0	0	0	0	0	0	0	0	0	0	0	0	0	0	0	0	0	0	0	1.79088	0	0	0	0	0	0.874192	0	0	0	0	0	0	0	0	0	0	0	0	0	0	0	0
LOC100288069	0	0	0	0	0	1.63205	0	0	0	0	0	0	0	0	0	0	0	0	0	0	0	0	0.924193	0	1.12805	0	0	0	0	0	0	1.92903	0	3.03187	0	0.983298	0	0	0	14.5443	0	0	0	0	0	0	0	0	0.226975
LINC00115	0	0	0	0	0	0	0	0	0	0.520322	0	24.9471	0	0	0	0.215957	0	0	0	0	6.50241	0	0	0	0	15.4245	0	0	0	0	0	0	0	0	0	0	0	0.302976	0	0	0	0	0	0	0	0	0	0	0
LOC643837	0	0	0	0	0	0	56.7395	1.55003	0	0	23.4992	0	0.311606	0	0	0	0	0	0	0	7.11896	0	1.07344	0	0	4.62178	0	0	0	0	0	0.124474	0	0	0	0	0	0	9.39156	0	0	0	0	0	0	0	0.360669	12.285	0
FAM41C	0	0	0	0	3.86792	8.11094	0	0	0	2.11544	0	0	0	0	0	0	0	0	0	0	0	3.17434	1.4349	0	0.291805	0.158322	0	0.237597	0	0	0	0	0.680008	0	0	0.216859	0.480271	0	0	0.202417	0	0	0	0	3.77741	0.769545	0	0	0.881745
LOC100130417	0	0	0	0	0	0	0	0	0	0	0	0	0	0	0	0	0	0	0	0	0	0	0	0	0	0	0	0	0	0	0	0	0	0	0	0	0	0	0	0	0	0	0	0	0	0	0	0	0
SAMD11	4.63084	0	9.15541	33.1044	13.7187	0.518045	6.74669	6.17177	0.241763	6.74342	2.49341	6.47624	3.62281	2.76171	6.27064	3.35781	2.70902	2.69746	12.838	1.79042	2.27642	2.02933	5.80211	2.45789	7.26297	13.1187	5.83785	2.57473	20.1432	7.22045	16.4575	12.8895	6.07113	16.6228	0	3.98686	3.95877	10.327	0	18.2366	9.22002	24.4251	5.42724	1.9218	12.4589	0	2.26218	8.91871	6.9881
NOC2L	39.4704	0	0	17.33	0	0.468899	35.5976	0	7.76525	38.1642	4.68527	32.5151	3.51741	5.32294	1.65826	0.368277	19.8704	11.5934	36.237	7.61753	9.27568	0.765458	26.8095	4.13309	0.168541	1.64355	0.155406	12.1967	33.9442	19.6027	0	5.44839	18.9665	1.518	0	22.122	31.2462	17.1395	0	25.0807	34.3876	166.79	1.88167	0.183035	22.0063	0.0742568	16.1978	16.6437	24.7934
KLHL17	0	15.6449	0	0	0	0	0	4.13885	0	0.122086	4.96556	0	6.95077	0.358687	0	0.709232	0	24.9571	0	0	0	0	3.49689	0	11.3118	6.22997	0	10.4059	0	8.11152	8.50645	0	0	0	9.53215	0	1.06124	0	27.3511	0	20.5018	0	3.21956	0	0	0	4.50521	0	0.112234
PLEKHN1	0	0	0	0	0	0	0	0	0	0	0	0	0	0	0	0	0	0	0	0	0	0	0	0	0	0	0	0	0	0	0	0	0	0	0	0	0	0	0	0	0	0	0	0	0	0	0	0	0
C1orf170	0	0	0	0	0	0	0	0	0	0	0	0	0	0	0	0	0	0	0	0	0	0	0	0	0	0	0	0	0	0	0	0	0	0	0	0	0	0	0	0	0	0	0	0	0	0	0	0	0
HES4	0	0	0	0	0	0	0	0	0	0	0	0	0	0	0	0	0	0	0	0	0	0	0	0	0	0	0	0	0	0	0	0	0	0	0	0	0	0	0	0	0	0	0	0	0	0	0	0	0
ISG15	0	0	0	0	0	0	0	0	0	0	0	0	0	0	0	0	3.52802	0	0	0	0	0	0	0	0	0	0	0	0	0	0	0	0	0	0	0	0	0	0	0	0	0	0	0	0	0	0	0	0
AGRN	0	0	0	0	0	0	0	0	0.0397405	0	0	0	0	0	0	0	0	0	0	0	0	0	0	0	0	0	0	0	0.0914953	0	0	0	0	0	0	0	0	0	0	0	0	0	0	0	0	0	0	0	0
RNF223	0	0	0	0	0	0	0	0	0	0	0	0	0	0	0	0	0	0	0	0	0	0	0	0	0	0	0	0	0	0	0	0	0	0	0	0	0	0	0	0	0	0	0	0	0	0	0	0	0
C1orf159	0	0	0	0	0	0	0	0	1.04794	1.21445	0	16.6692	0	0.148733	0	0	0	17.2576	0	2.87884	0.200976	0	4.91232	0	0	0	25.0695	0	0	0.916654	0	0	0	0	0	0	0	27.5535	0	0	0	0	0	0	0	0	0	0	5.8551
LOC254099	0	0	0	0	0	0	0	0	0	0	0	0	0	0	0	0	0	0	0	0	0	0	0	0	0	0	0	0	0	0	0	0	0	0	0	0	0	0	0	0	0	0	0	0	0	0	0	0	0
MIR200B	0	0	0	0	0	0	0	0	0	0	0	0	0	0	0	0	0	0	0	0	0	0	0	0	0	0	0	0	0	0	0	0	0	0	0	0	0	0	0	0	0	0	0	0	0	0	0	0	0
MIR200A	0	0	0	0	0	0	0	0	0	0	0	0	0	0	0	0	0	0	0	0	0	0	0	0	0	0	0	0	0	0	0	0	0	0	0	0	0	0	0	0	0	0	0	0	0	0	0	0	0
MIR429	0	0	0	0	0	0	0	0	0	0	0	0	0	0	0	0	0	0	0	0	0	0	0	0	0	0	0	0	0	0	0	0	0	0	0	0	0	0	0	0	0	0	0	0	0	0	0	0	0
TTLL10	0	0	0	0	0	0	0	0	0	0	0	0	0	0	0	0	0	0	0	0	0	0	0	0	0	0	0	0	0	0	0	0	0	0	0	0	0	0	0	0	0	0	0	0	0	0	0	0	0
TNFRSF18	0	0	0	0	0	0	0	0	0	0	0	0	0	0	0	0	0	0	0	0	0	0	0	0	0	0	0	0	0	0	0	0	0	0	0	0	0	0	0	0	0	0	0	0	0	0	0	0	0
TNFRSF4	0	0	0	0	0	0	0	0	0	0	0	0	0	0	0	0	0	0	0	0	0	0	0	0	0	0	0	0	0	0	0	0	0	0	0	0	0	0	0	0	0	0	0	0	0	0	0	0	0
SDF4	0	0	0	0	0.354817	0	0	0	0	0	1.4901	0	0	0.155472	0.249848	3.49021	0	0	0	0	0	0	0	0	0	0.522476	0.222022	4.90112	0.179697	0.718589	5.36674	1.55714	0.187038	0	0	0.178432	0.395232	0	0	0	0.268856	0	0	0	0	0	0.132858	0	0
B3GALT6	0	0	0	0	0	0	0	0	0	0	0	0	0	0	0.437742	0	0	0	0	20.322	0	0	0	33.3793	0	0	0.779435	0	4.2877	6.89062	0.114024	0	0.393629	19.1031	1.14225	0	0	25.4047	0.327821	0.116478	0	0	0	0	0	0	0	0	0
FAM132A	0	0	0	0	0	0	0	0	0	0	0	0	0	0	0	0	0	0	0	0	0	0	0	0	0	0	0	0	0	0	0	0	0	0	0	0	0	0	0	0	0	0	0	0	0	0	0	0	0
UBE2J2	17.9066	0	0.319534	64.7636	0	0	60.0684	0.769174	25.1172	6.59223	11.0803	2.6384	12.6379	6.16502	28.023	38.1725	13.7256	0.137336	26.4954	3.71572	19.2424	18.5786	20.3237	0.285587	20.018	12.8258	19.4992	11.7797	0	0.45232	1.68886	6.88252	11.6552	19.9497	19.1708	0	11.5603	16.3647	0.147462	0	17.7741	5.94713	0	0	7.68715	19.5912	3.01203	0.44424	23.2538
SCNN1D	0	0	0	0	0	0	0	0	0	0	0	0	0	0	0	0	0	0	0	7.32789	0	0	0	0	0	0	0	0	0	0	0	0	0	0	0	0	0	0	0	0	0	0	0	0	0	0	0	0	0
ACAP3	0	0	0	0	0	0	0	0	0	0	1.83477	0	0	0	0	0	0.255326	0	0.374603	0	0	0	0	0	0	0	0	0.299872	1.28435	0	0	0	0	0	0	0.723496	0	0	0	0	0	0	0	0	0	3.14584	0	0	2.5332
PUSL1	0	0	0	22.6285	0	0	29.9579	0	0	0.279693	37.4777	0	0	0.549091	1.98548	0	0	0	0	0	0	4.98431	2.7775	0	0	0	0	0	0	0.843369	2.581	0	0	0	0	0	0	14.677	0	0	0.31471	0	0.785144	0	5.9419	0	0	0	0
CPSF3L	0.469762	0	0	0	2.00433	0.157656	0.557062	0.15336	12.8139	36.7416	50.1322	1.39244	89.4807	49.7512	27.0403	29.0057	83.3496	54.7705	44.3283	7.6263	46.2761	0.823152	144.255	118.018	44.4467	61.7158	37.2084	98.527	56.6719	71.6995	0.306109	102.78	94.9006	4.45805	8.30481	11.7483	31.7834	76.8243	23.6696	0	42.7783	0	26.5562	5.29903	26.8318	20.1592	12.8866	9.30044	5.48676
GLTPD1	0	0	0	0	0	0	0	0	0	0	0	0	0	2.84057	0.114112	0	0	0	0	0	0.768055	0	33.5659	0	3.30203	0	0	0.716388	0	0	0	2.59484	0	0	0	0	0	0	0	0	0	0.278482	0	0	1.90011	0	0	0	0
TAS1R3	0	0	0	0	0	0	0	0	0	0	0	0	0	0	0	0	0	0	0	0	0	0	0	0	0	0	0	0	0	0	0	0	0	0	0	0	0	0	0	0	0	0	0	0	0	0	0	0	0
DVL1	0	0	35.4655	0	0	0.783124	21.725	0	1.98284	0	1.40741	0	0	0.103652	0	14.0568	0.250573	0	0	12.8389	4.4972	0	0	0	0.482519	0	0	2.35383	2.15952	9.11345	3.68788	10.9497	1.12338	0	4.77886	1.54108	8.92818	0.244023	0	0	1.73678	0	0.0997743	0	25.2246	0.141749	0	1.25829	13.633
MXRA8	0	0	0	0.90608	0	0	0	0	0	0	0	0	22.9017	0	0.109668	0	1.4297	0.127743	0	5.084	3.13843	0.960342	0	0.132893	0	0	0	0	0	0.420753	2.99856	19.1497	0	0	33.2599	2.65974	1.73272	0	5.61994	0	0.787443	0	1.57373	0	48.173	0	51.732	0	0.12802
AURKAIP1	5.98677	10.1757	18.3799	240.617	39.4661	57.2705	80.974	48.4793	17.5341	7.75673	28.9769	8.94865	36.853	48.1812	70.9959	37.7725	63.0338	3.06882	2.17918	53.7671	16.2077	11.7521	121.577	59.1482	39.8541	30.0197	54.8562	0.593398	85.8812	14.3324	24.6293	10.7345	35.5855	53.0352	28.9247	29.6215	48.0641	99.9845	65.504	29.6869	16.3313	44.897	4.45479	200.985	20.3194	2.52889	59.044	44.7233	133.721
CCNL2	64.784	48.4792	85.0458	5.7953	12.399	1.77696	97.3136	53.5625	6.43384	51.7217	34.567	5.63248	54.932	29.3356	53.0489	193.108	17.7826	14.7758	61.745	44.5171	44.6258	37.2729	55.9332	7.0899	24.4931	40.2061	37.8286	20.7664	45.9249	54.8178	39.2115	26.6328	6.06342	6.39701	21.3952	5.20179	59.3308	170.658	21.6372	0.723929	8.84135	26.998	55.4726	3.83392	62.2345	46.6331	50.2341	26.3092	51.7729
LOC148413	0	0.704023	0	0.607171	2.50825	0.197247	0	0.575794	1.10707	0.561137	0.292823	0.581422	0.674609	4.21714	1.76785	0.310491	1.18161	0	1.14844	6.54032	0.741343	12.3522	0.9305	1.24536	48.8198	0.615934	1.04626	0.693263	0.847049	0.282262	0.958541	0.755297	1.10233	42.7966	0.386437	39.0034	0.466924	1.73403	16.4264	55.6947	0.105541	0.478673	0.527077	3.24168	0.714451	42.6727	0	1.10728	1.02931
MRPL20	3.44286	257.576	17.6393	129.505	219.702	49.692	68.872	128.009	214.005	126.667	101.747	83.8828	124.725	195.16	124.873	136.434	78.0542	187.882	115.944	34.207	141.63	89.2769	163.185	233.519	161.962	92.1002	161.891	112.168	132.794	165.505	67.5682	183.686	167.317	200.537	139.175	224.904	276.539	159.046	127.474	101.52	161.666	137.072	125.395	258.024	71.0485	36.6742	45.5295	54.7078	69.6053
ANKRD65	0	0	0	0	0	0	0	0	0	0	0	0.20951	0	0	0	0	0	0	0	0	0	0	0	0	0	0	0	0	0	0	0	0	0	0	0	0	0	0	0	0	0	0	0	0	0	0	0	0	0
TMEM88B	0	0	0	0	0	0	0	0	0	0	0	0	0	0	0	0	0	0	0	0	0	0	0	0	0	0	0	0	0	0	0	0	0	0	0	0	0	0	0	0	0	0	0	0	0	0	0	0	0
VWA1	0	4.45442	0	15.4653	0	56.4178	0	0	9.42395	0	0	4.91366	6.07048	0.346586	4.39952	13.8722	1.73182	0.38953	0	0	0.56537	0	0.971367	0	0	0	0.993117	3.06215	0	0.107006	1.08847	0	0	0	0.0724501	1.02822	0	2.36195	5.34164	0.0739243	0	0	0	0	0	0	0	0	7.8286
ATAD3C	0.0826708	0	0.0559934	0	0.470087	0	0.538513	0	0	0.590297	0.558902	0.0271641	0	0	0.0309431	0	0	0.0480927	0	0	0.069768	0.0362487	0	0	0	0.0431798	0	0	0	0	0	0	0.201084	0	0	0.0293133	0	0	0	0.397262	0	0	0	0	0.100413	0.457215	0	0	0
ATAD3B	16.0039	0.162414	52.9143	2.52305	203.859	0.136551	2.97431	18.0619	0.254963	10.4513	39.5451	31.3811	4.05372	3.29252	1.88225	2.46796	3.67325	53.1196	10.6479	45.586	21.968	0.237716	0.160992	0.123379	9.42564	0.212838	0.543117	2.55548	4.02828	1.46418	0.397456	0.186684	50.1369	0.321631	12.3606	10.7824	0.240973	2.98497	0	2.82279	0.657799	0.993721	1.70432	2.45336	24.1075	2.75263	2.76427	24.6566	25.6673
ATAD3A	0.142021	0	0.529755	7.48801	2.32343	0	27.7878	0.417364	0	47.9081	51.36	0.187061	0.829946	0.13267	0.106593	12.8161	3.63488	6.72653	0.521111	9.78719	0.388917	0.0622258	0	0	0	6.61548	0	0	0.0767105	6.64697	0	1.91651	2.06273	0.505424	5.57263	0.658858	5.47274	0	0	40.0961	0	0	11.221	7.04084	4.38992	37.0882	16.0662	0.100474	0.248924
TMEM240	0	0	0	0	0	0	0	0	0	0	0	0	0	0	0	0	0	0	0	0	0	0	0	0	0	0	0	0	0	0	0	0	0	0	0	0	0	0	0	0	0	0	0	0	0	0	0	0	0
SSU72	9.08941	0.660154	75.8082	90.4406	0	6.93321	55.7199	0.270023	21.5887	15.2834	31.1732	72.3908	18.2668	60.5114	3.11684	12.2492	8.95476	156.119	0.402971	0	2.07939	50.6028	38.61	39.9297	20.3701	0.433974	7.72515	0.325609	20.5654	37.3503	14.3186	11.3827	87.8706	2.29295	10.6853	11.9548	31.4346	0	1.30656	3.06605	13.6459	3.3669	17.518	200.814	61.4532	39.9428	46.7092	85.2883	14.7022
C1orf233	3.84994	0	57.118	0	1.71114	67.9954	0	0.157113	0.30181	0.612084	12.5717	5.38956	2.75816	12.7437	17.2255	0	2.77816	35.072	0	0.446424	26.7392	0	0	0	0	0.755749	0	0.189037	0.346626	0.230994	32.4603	0.176667	19.6621	0.190307	2.36423	0.172003	2.47628	0	5.27308	0	0	22.1395	1.43935	0	4.76242	6.95167	6.79258	0	0
MIB2	0	0	0	0	0	0	0.0983012	0	0	0	0	0	0	0	0	0	0	0	1.48305	0	0	0	0	0	0	0	0	0	0	0	0	0.548124	0	0	0	0	0	0	0	0	0	0	0	0	0	0.330369	0	0.0782873	0
MMP23B	0	0	0	0	0	0	0	0	0	0	0	0	0	0	0	0	0	0	0	0	0	0	0	0	0	0	0	0	0	0	0	0	0	0	0	0	0	0	0	0	0	0	0	0	0	0	0	0	0
MMP23A	0	0	0	0	0	0	0	0	0	0	0	0	0	0	0	0	0	0	0	0	0	0	0	0	0	0	0	0	0	0	0	0	0	0	0	0	0	0	0	0	0	0	0	0	0	0	0	0	0
CDK11B	17.4057	70.1478	37.2134	0.471234	0.486435	3.34163	9.97686	9.72656	1.69173	2.15749	14.9724	4.75558	4.98839	0.538887	10.3462	6.91848	22.7843	41.796	38.8322	8.93732	53.0161	1.86236	38.0155	0	7.55799	6.84629	3.86038	5.81414	2.46329	4.29385	21.0963	10.0023	46.0032	17.43	0	20.5191	4.1933	21.695	6.20957	11.0775	0.109218	0.665263	1.5233	0.119608	41.1698	38.5958	15.8718	7.7227	20.6864
CDK11A	3.72614	15.8812	29.7107	0	1.7511	7.3976	7.04539	42.2593	2.03755	0.856931	6.45037	8.52048	3.71637	1.79272	10.0726	26.3276	5.49965	32.9474	22.5504	19.38	32.719	1.93934	11.2984	0	9.20456	6.60219	9.2402	7.25913	0.409129	23.7122	8.14175	3.31344	12.1833	7.53738	0.247235	7.22094	2.57852	6.96766	4.90109	4.18188	0.0453252	0.218452	3.0428	0	37.911	18.6198	4.77966	14.1293	13.4288
SLC35E2B	0	0	0	0.0807977	0	22.2452	0	0.993986	0.764957	0	0.367911	42.7918	1.72438	7.91822	7.89974	0.781288	5.78939	9.68107	1.14869	13.253	10.2088	6.59194	15.1319	20.0297	38.9436	4.05042	7.48395	2.90717	6.70618	2.58346	12.4194	15.9151	11.2497	0.462422	3.83711	0.331432	0.530307	0.711221	0	2.36709	0.14042	0	20.6055	0	4.60413	0.2827	25.2939	6.57035	18.5439
SLC35E2	0	0	0	0.0769364	0	4.98541	0	0.169875	0.201452	0	0.239673	10.3465	0.668038	2.8925	2.49063	0.352368	1.22147	13.7435	0.875071	15.2911	3.54081	6.32052	5.01202	3.13621	11.8501	5.30594	3.99327	5.91479	5.7076	1.60425	4.89748	1.1958	2.86563	0.401155	2.89809	0.0525846	0.310665	0.0812486	0	0.794844	0.0534835	0	10.4829	0	1.55041	0.0475054	7.13308	2.74164	2.39206
NADK	1.60527	0	1.95792	5.97382	0	0	59.1542	42.3286	71.6076	0	12.0385	25.6553	24.6193	34.4383	15.3971	93.3941	75.8484	14.859	12.4146	13.705	0.135347	0.140707	0	45.2113	8.82947	6.37685	28.1397	27.5188	1.38651	5.08135	47.7364	10.0745	0	16.9941	1.15015	42.7975	13.1461	17.8555	23.0924	24.9534	16.3762	19.0768	23.9294	11.2689	40.2856	30.5152	41.3356	32.4901	23.2592
GNB1	20.5291	194.068	1.45319	29.4565	47.2655	78.5619	34.123	54.4918	80.0717	62.8457	97.1424	99.7331	142.275	20.7621	42.4665	78.2301	74.2912	8.20389	45.596	14.9301	69.7744	76.9635	109.335	102.395	10.9388	22.0975	80.0172	138.071	41.6784	38.2039	177.615	33.0593	30.512	14.1591	42.7862	75.658	11.2133	65.1053	16.6063	9.86718	54.9397	3.61606	21.1872	34.0235	84.8651	81.2477	143.266	20.8943	108.49
CALML6	0	0	0	0	0	0	0	0	0	0	0	0	0	0	0	0	0	0	0	0	0	0	0	0	0	0	0	0	0	0	0	0	0	0	0	0	0	0	0	0	0	0	0	0	0	0	0	0	0
TMEM52	0	0	0	0	0	0	0	0	0	0	0	0	0	0	0	0	0	0	0	0	0	0	0	0	0	0	0	0	0	0	0	0	0	0	0	0	0	0	0	0	0	0	0	0	0	0	0	0	10.5394
KIAA1751	0	0	0	0	0	0	0	0	0	0	0	0	0	0	0	0	0	0	0	0	0	0	0	0	0	0	0	0	0	0	0	0	0	0	0	0	0	0	0	0	0	0	0	0	0	0	0	0	0
GABRD	0	0	0	0	0	0	0	0	0	0	0	0	0	0	0	0	0	0	0	0	0	0	0	0	0	0	0	0	0	0	0	0	0	0	0	0	0	0	0	0	0	0	0	0	0	0	0	0	0
PRKCZ	0	0.200398	221.692	0.51867	0	0	0.59543	0	0.944768	15.1681	0.624672	0	0	23.1546	0	2.12019	0.126021	0	66.424	0	15.8461	0	0	11.7116	0	0	16.5175	0	11.211	0	5.23599	1.93526	0	0	1.97459	0	0.795394	0	0	1.84437	0	0	0	2.10793	39.487	19.3014	0	2.24773	21.5476
C1orf86	0	0.348146	0.689898	0.901287	0.31007	0	5.56721	0.071173	0.341675	0	1.30118	0	0.0999111	0	12.2304	2.43232	0.109392	0	0	0.0674282	1.56094	0	0.0862749	0.0660962	0.105238	0.228169	0.614437	0.25683	0	0	0	0.120052	0	0	0.594533	0.700265	0.430851	0.160094	0	0.145342	0	0.399404	0.0652257	0.114354	0.0756992	6.21971	0.11616	4.27432	4.07946
SKI	0	0	0	0	0	0	0	0	0	0	0.938764	0	0	0	3.77638	0	0.0411804	0	0.40348	0	0	0	0	0	3.09691	0	0	0	0.296118	0	0	0	0	0	0	0	0	3.05871	0	0	0	0	0	0	0	0	0	0	0
MORN1	0	0	0	0	0	0	0	0	0	0	0	0	0	0	0	0	0	0	0	0	0	0	0	0	0	0	0	0	0	0	0	0	0	0	0	0	0	0	0	0	0	0	0	0	0	0	0	0	0
LOC100129534	0	0	0	0	0	0	0	0	0	0	0	0	0	0	0	0	0	0	0	0	0	0	0	0	0	0	0	0	0	0	0	0	0	0	0	0	0	0	0	0	0	0	0	0	0	0	0	0	0
RER1	0	0	0	0	0	0	3.61156	0	1.85922	0.198542	0	15.6254	23.959	0	1.01505	4.36622	18.2476	0.272982	3.97889	8.26981	14.8973	10.5527	4.45263	6.92696	33.1838	14.5424	25.0367	0.980964	5.51293	13.944	5.69563	16.1207	19.3129	9.38506	0.305364	5.88835	21.1654	29.7338	0.584396	2.38774	0.224681	1.46318	3.0883	21.781	0.162772	2.32677	13.3344	13.7208	12.2388
PEX10	0	0	0	1.03563	88.3983	0	0.148571	0.163592	45.2743	0	0	0	0	0	31.4982	36.3717	1.00662	0	0	0	0	0	11.5044	16.3995	0	1.31202	0.222968	0.590692	0.180466	11.549	0	0	0	0	0	0	3.57332	0	0	0	0	0	0	0	0.435088	0	0	0	46.0968
PLCH2	0	0	0	0	0	0	0	0	0	0	0	0	0	0	0	0	0	0	0	0	0	0	0	0	0	0	0	0	0	0	0	0	0	0	0	0	0	0	0	0	0	0	0	0	0	0	0	0	0
PANK4	0	0	0	0	0	0	2.97566	0.242796	0	0	0	0	0	0	0.743743	0	1.49183	2.70795	3.6398	1.03548	0	2.44514	0	0.902624	0.897455	8.94732	0.827469	0	0.535559	6.42371	4.96401	0	0	0	2.54841	0.264893	4.54739	6.13338	9.28618	0.247467	10.2235	14.3066	0	18.4233	13.2349	0	0	0	4.563
HES5	0	0	0	0	0	0	0	0	0	0	0	0	0	0	0	0	0	0	0	0	0	0	0	0	0	0	0	0	0	0	0	0	0	0	0	0	0	0	0	0	0	0	0	0	0	0	0	0	0
LOC115110	0	0	0	0	0	0	0	0	0	0	0	0	0	0	0	0	0	0	0	0	0	0	0	0	0	0	0	0	0	0	0	0	0	0	0	0	0	0	0	0	0	0	0	0	0	0	0	0	0
LOC100133445	0	0	0	0	0	0	0	0	0	0	0	0	0	0	0	0	0	0	0	0	0	0	0	0	0	0	0	0	0	0	0	0	0	0	0	0	0	0	0	0	0	0	0	0	0	0	0	0	0
TNFRSF14	0	0	0	0	0	0	0	0	0	0	0	0	0	0	0	0	0	0	0	0	0	0	0	0	0	0	0	0	0	0	0	0	0	0	0	0	0	0	0	0	0	0	0	0	0	0	0	0	0
FAM213B	0	0	0	102.488	3.66744	0	0	0	0	0	10.9898	0.121068	0.337214	0	0.46026	0	1.57017	0	10.2791	14.7075	0.155084	72.0508	0	0	5.1571	17.3466	1.14728	10.9922	0	26.347	0.239651	10.282	7.73023	0	0.120044	2.23028	0.145108	0	29.906	0	0	18.6789	0.220332	0.096435	2.45133	1.33155	2.7497	0.173656	0.322648
MMEL1	0	0	0	0	0	0	0	0	0	0	0	0	0	0	0	0	0	0	0	0	0	0	0	0	0	0	0	0	0	0	0	0	0	0	0	0	0	0	0	0	0	0	0	0	0	0	0	0	0
TTC34	0	0	0	0	0	0	0	0	0	0	0	0	0	0	0	0	0	0	0	0	0	0	0	0	0	0	0	0	0	0	0	0	0	0	0	0	0	0	0	0	0	0	0	0	0	0	0	0	0
ACTRT2	0	0	0	0	0	0	0	0	0	0	0	0	0	0	0	0	0	0	0	0	0	0	0	0	0	0	0	0	0	0	0	0	0	0	0	0	0	0	0	0	0	0	0	0	0	0	0	0	0
FLJ42875	0	0	0	18.0548	0	0.0868226	0	0	0	0	0	0	0	0	0	0	0	0	0	0	0	0	0	0	0	0	0	0	0	0	0	0	0	0	0	0	0	0	0	0	0	0	0	0	0	0	0	0	0
PRDM16	0	0	0	0	0	0	0	0	0	0	0	0	0	0	0	0	0	0	0	0	0	0	0	0	0	0	0	0	0	0	0	0	0	0	0	0	0	0	0	0	0	0	0	0	0	0	0	0	0
MIR4251	0	0	0	0	0	0	0	0	0	0	0	0	0	0	0	0	0	0	0	0	0	0	0	0	0	0	0	0	0	0	0	0	0	0	0	0	0	0	0	0	0	0	0	0	0	0	0	0	0
ARHGEF16	0	0.268071	0	0	0	0	0	0.109595	12.4062	0	0	0.77314	12.2184	0	0	0	0	36.27	0	0	0	0	0	0.203807	0	0	0	0.395223	0.483457	0	0	0	0	0	0	0	0	0	0	0	0	0	0	3.3431	0.699406	0.0713991	0	0	0
MEGF6	0	0	0	0	0	0	0	0	0	0.039705	0	0	0	0	0	0	0	0	0	0	0	0	0	0	0	2.54826	0	0	0	0	0	0	0	0	0	0	0	0	0	0	0	0	0	0	0	0	0	0	0
MIR551A	0	0	0	0	0	0	0	0	0	0	0	0	0	0	0	0	0	0	0	0	0	0	0	0	0	0	0	0	0	0	0	0	0	0	0	0	0	0	0	0	0	0	0	0	0	0	0	0	0
TPRG1L	0	0.162853	0	100.773	0.290082	39.4329	15.1134	0	3.707	134.701	0	6.71401	0.373769	52.4425	1.63232	42.2843	2.45549	47.0638	7.58334	0.946357	85.244	103.686	30.187	50.1031	0.196899	17.0733	60.8121	4.16391	82.5462	18.7923	4.51672	119.576	2.90403	2.58002	23.5895	62.1078	24.8077	24.9927	36.5785	25.135	107.144	9.13375	21.3615	41.9273	12.4641	10.8379	147.716	14.8146	35.3878
WRAP73	0	9.93793	121.538	0.627082	0	85.9719	0.180097	2.37893	5.71836	0.772877	85.1563	1.40149	48.0885	36.9374	1.82637	22.9331	44.4027	1.06299	117.116	2.25157	14.8003	66.1758	29.3132	0.183716	27.2655	33.0864	88.0728	45.3564	94.7123	16.3274	19.606	12.2591	56.0234	2.40261	3.39491	44.451	34.2625	152.769	72.4791	0.203384	2.94308	63.5323	52.9819	0	10.2258	0	4.20018	18.8675	11.8707
TP73	0	0	0	0	0	0	0	0	0	0	0	0	0	0	0	0	0	0	0	0	0	0	0	0	0	0	0	0	0	0	0	0	0	0	0	0	0	0	0	0	0	0	0	0	0	0	0	0	0
TP73-AS1	0	0	0	0	0.143588	0	0	0.758531	6.00108	0.0500506	0	0.0955179	0	2.44013	0	0.45931	0	0.0587399	0	0	2.21769	1.91081	0	32.6408	0	1.51833	0	0	0	0	0.262622	1.4929	0.634068	0	0	0	0	0	0	9.73874	0	0	11.3012	0	1.46233	0.0429869	10.2636	0	0
CCDC27	0	0	0	0	0	0	0	0	0	0	0	0	0	0	0	0	0	0	0	0	0	0	0	0	0	0	0	0	0	0	0	0	0	0	0	0	0	0	0	0	0	0	0	0	0	0	0	0	0
SMIM1	0	0	0	0	0	0	0	0	0	0	0	0	9.44562	0	0	0	0	0	0	0	1.09871	13.9084	0	0.792492	0	0	0	0	0	0	0	0	0	0	16.1112	0	0	0	0	0	0	0	0	0	0	0.560224	0	0	0
LRRC47	0.742088	31.1011	21.6281	2.68452	42.208	32.8743	102.133	18.7704	51.1314	74.9665	41.8547	41.0176	56.6566	38.553	52.7681	22.1075	59.5258	18.9089	27.9577	10.6736	1.25092	33.8227	74.2826	77.5481	59.8025	58.9842	27.7346	30.1398	79.869	60.8749	32.4884	45.0092	91.4422	33.8681	85.0987	3.43504	30.8746	72.33	3.47367	83.4359	117.648	93.5573	6.77312	51.3414	81.1459	65.5415	148.016	22.1405	44.8677
CEP104	0	0	22.6569	0	0	0.243136	0	0	0	33.6536	3.44676	1.2841	0	0	0.0361067	0.457482	0.108674	2.73685	0	0	0	0	0	0.132146	5.23973	0.075608	6.12275	0	5.41882	0	21.1773	0.505022	0	0.0571639	0	0	3.45957	0	26.0102	0.574441	0	0	8.89862	0	1.91032	0	0.090209	0	0
DFFB	0	0	0	0	0	0	0	0	1.60799	0	0	0	0	0.0998154	0	0	0	0.560717	0	0	0	0	0	3.3129	0	0	0	0	0	6.46721	0.104456	0	0	0	22.8989	0	0	11.982	0	0	0.0576826	0	0	0	0	0	0	0	0
C1orf174	14.2772	30.4888	40.4491	17.9549	0	44.9998	32.6006	0	2.14448	5.53313	6.34274	14.9482	7.84105	20.5366	0.155668	5.08457	7.33495	0.543587	0	38.8529	47.2249	7.0658	5.15996	0.939233	16.4903	6.50752	12.4325	4.15051	1.56587	57.5478	0.405094	11.9669	0	9.33729	0	50.6052	3.45598	0	11.3173	0.208071	0	12.8931	0	3.7512	4.52797	0	13.2149	12.277	0
LOC100133612	0	0	0	0	0	0	0	0	0	0	0	0	0	0	0	0	0	0	0	0	0	0	0	0	0	0	0	0	0	0	0	0	0	0	0	0	0	0	0	0	0	0	0	0	0	0	0	0	0
LOC728716	0	0	0	0	0	0	0	0	0	0	0	0	0	0	0	0	0	0	0	0	0	0	0	0	0	0	0	0	0	0	0	0	0	0	0	0	0	0	0	0	0	0	0	0	0	0	0	0	0
LOC284661	0	0	0	0	0	0	0	0	0	0	0	0	0	0	0	0	0	0	0	0	0	0	0	0	0	0	0	0	0	0	0	0	0	0	0	0	0	0	0	0	0	0	0	0	0	0	0	0	0
AJAP1	0	0	0	0	0	0	0	0	0	0	0	0	0	0	16.0783	0	0	0	0	0	0	0	0	0	0	0	0	0	0	0	0	0	0	0	0	0	0	0	0	0	0	0	0	0	0	0	0	0	0
MIR4417	0	0	0	0	0	0	0	0	0	0	0	0	0	0	0	0	0	0	0	0	0	0	0	0	0	0	0	0	0	0	0	0	0	0	0	0	0	0	0	0	0	0	0	0	0	0	0	0	0
MIR4689	0	0	0	0	0	0	0	0	0	0	0	0	0	0	0	0	0	0	0	0	0	0	0	0	0	0	0	0	0	0	0	0	0	0	0	0	0	0	0	0	0	0	0	0	0	0	0	0	0
NPHP4	0	0	0.127843	21.6709	0	0	0	0	0	0	21.2053	0	0	17.6677	0	0	0	0	0.925053	0	7.97231	0	0.14936	0	0	0	0.671914	0	3.73505	2.98625	3.00618	5.61155	0	0	0	15.8353	2.44238	0	0	0	0	0.0384087	0	0.74084	0	0.0401774	0.453299	3.47793	1.10361
KCNAB2	0.261228	0	0	0	0	0	0	0	0	0	0	0	0	0	0	0	0	0	0	0	0	0	0	0	0	0	0	0	0	0	0	0	0	0	0	0	0	0	0	0	0	0	0	0	0	0	0	0	0
CHD5	0	0	0	0	0	0	0	0	0	0	0	0	0	0	0	0	0	0	0	0	0	0	0	0	0	0	0	0	0	0	0	0	0	0	0	0	0	0	0	0	0	0	0	0	0	0	0	0	0
RPL22	372.793	244.323	174.337	156.977	126.894	370.644	187.594	186.733	210.132	320.651	293.249	396.822	201.998	195.922	182.523	421.9	189.925	287.081	138.635	234.647	435.433	110.064	137.411	148.764	252.606	199.187	241.43	354.255	350.666	331.027	321.997	288.67	266.999	195.291	209.767	466.102	317.459	177.656	340.773	247.087	354.708	236.299	347.044	380.476	200.867	365.943	161.57	599.542	284.588
RNF207	0	0.0960259	0	0	0	0	0	0	0	0	0	0	0.0549955	0	0	0	0	0	0	0	0	0	0	0	0	0	0	0	0	0	0	0	0	0	0	3.58268	0	0	0	0	0	0	0	0	0	8.19009	0	0	0
ICMT	0	0	78.258	10.9748	0	0	0	13.5297	0.0614421	0.810565	4.2887	18.5262	14.2774	21.9022	4.50928	6.72619	4.2778	0	11.0738	12.592	0.0829861	10.5169	0	5.85297	0.0947901	0	2.36074	13.3228	0	3.01464	16.6066	0.0360604	2.27935	0.853308	1.91202	2.64382	2.23494	0.143303	0	0	18.4732	2.03922	15.6594	0.719867	1.39818	27.1016	23.5411	3.89887	37.2227
HES3	0	0	0	0	0	0	0	0	0	0	0	0	0	0	0	0	0	0	0	0	0	0	0	0	0	0	0	0	0	0	0	0	0	0	0	0	0	0	0	0	0	0	0	0	0	0	0	0	0
GPR153	0	0	0	0	0	0	0	0	0	2.67005	2.02929	2.30373	0	0	0	0.123094	0	0	0	16.2741	0	4.30476	0	10.8624	10.3716	0	6.13472	0.824473	0	0	4.78678	0.128653	0	0	0	34.5439	0.183515	0	0	1.47115	0	0	24.4275	11.5608	0.648899	0	0	5.6836	2.66371
ACOT7	0.749683	11.9809	90.7233	6.97336	1.06735	20.6444	226.881	224.099	30.4202	32.0317	155.551	64.4968	110.502	71.5408	12.6264	84.9338	103.499	3.51804	29.3719	9.73656	51.9663	1.96963	0.593934	6.79931	57.9821	53.947	39.4072	9.45461	27.0604	28.4879	92.0041	96.8256	71.1158	25.8343	26.3005	0.270447	78.1932	0.555969	39.505	21.9653	472.942	0	43.2551	25.475	178.004	67.8156	13.965	0.35288	1.53219
HES2	0	0	0	1.38632	0	0	0	0	0	0	0	0	0	0	0	0	0	0	0	0	0	0	0	0	0	0	0	0	0	0	0	0	0	0	0	0	0	0	0	0	0	0	0	0	0	0	0	0	0
ESPN	0	0	0	0	0	0	0	0	0	0	0	0	0	0	0	0	0	0	0	0	0	0	0	0	0	0	0	0	0	0	0	0	0	0	0	0	0	0	0	0	0	0	0	0	0	0	0	0	0
MIR4252	0	0	0	0	0	0	0	0	0	0	0	0	0	0	0	0	0	0	0	0	0	0	0	0	0	0	0	0	0	0	0	0	0	0	0	0	0	0	0	0	0	0	0	0	0	0	0	0	0
TNFRSF25	0	0	0	0	0	0	0	0	0	0	0	0	0	0	0	1.69148	0	0	0	0	0	0	0	0	0	0	0	0	0	28.1922	0	8.26229	0	0	0	0	0	0.782068	0	0	0	0	0	0	25.6347	0	19.9885	0	0
PLEKHG5	0	0	0	0	0	0	0	0	0	0	0	0	0	0	0	0	0	0	0	0	0	0	0	0	0	0	0	0	0	0	1.99054	2.28497	0	0	0	0.0722363	0	0	0	0	0	0.0830401	0	0	0	0	0	0	0
NOL9	1.53165	19.4443	0	21.4543	5.83787	0.514013	26.3283	13.6702	0	0.441475	3.17395	12.3846	4.92613	0.0431856	5.68986	10.0008	2.01886	4.49097	1.16011	31.3547	26.1168	0.0610804	2.31282	0.0423311	8.79452	7.62845	12.7582	10.9594	2.40328	16.1451	5.6978	13.3074	0.156193	0.109859	5.85749	15.298	5.12202	5.06709	3.28028	0	0	1.89749	14.3497	0	12.0287	0.5631	1.82048	3.684	0.773272
TAS1R1	0	0	0	0	0	0	0	0	0	0	0	0	0	0	0	0	0	0	0	0	0	0	0	31.7081	0	0	0	0	0	0	0	0	0	0.196159	0	0	0	0	0	0	0	0	0	0	0	0	3.4341	0	0
ZBTB48	0	0	0	0	0	20.9678	18.1394	0	0.799145	5.13299	0.42268	0	7.49716	0	0	56.6125	40.0839	0	0	32.5323	42.7829	0.558662	0.672697	0	10.8721	3.1131	30.2582	16.5196	39.3274	0	0	1.32609	0.159246	0	0	0	37.7801	34.9409	5.84494	0	0	0	30.6438	0	0.0737791	0	0	9.31898	0
KLHL21	0	0	0	0	0	0	0	0	0	0.0671377	5.66778	0	21.1762	20.2347	0.475025	1.00282	18.4787	0	4.45746	6.18878	10.8091	0	0	0	6.53182	3.86732	0	1.24385	17.3555	5.47749	1.23798	0.698847	14.9632	0	0	0.0749443	1.32823	42.4472	0	0	0	0	0	0	0.514034	0	0.0564431	0	0.989466
PHF13	0	0.626254	36.1409	0	57.6316	182.221	59.1696	0.682696	82.1422	16.5192	0.519192	10.5721	10.2841	1.94997	43.5387	12.4684	15.9109	21.1518	32.0176	17.9659	66.3189	23.967	24.1063	0	2.39704	15.8487	44.3303	5.84434	20.796	10.9096	79.0048	18.8115	20.6532	27.6759	15.7249	4.36074	12.846	3.24785	6.91566	14.5678	0.798904	11.1747	21.535	0.068465	86.2298	54.2953	29.151	45.8061	18.6463
THAP3	92.3344	172.682	0	0	0	0	45.1643	0	0	2.69785	0.417506	11.6943	12.3083	0	0	0	8.84426	9.53027	47.2589	2.70968	0	0	0	0	50.0391	7.27009	1.11578	9.21871	0	24.5823	0	21.3297	59.9742	5.29935	2.03689	45.6433	2.00794	0	22.4683	0	0	0	34.0503	30.2086	0	0	0.204588	0	0
DNAJC11	68.0914	56.6921	7.95358	4.85445	17.5251	32.5044	1.39078	48.7469	37.5633	6.05647	34.8247	22.3843	38.2601	2.00666	17.8804	15.0007	15.2886	23.0596	7.18411	8.58104	3.466	3.73131	0.232211	20.6701	20.1055	26.3785	24.0251	11.1638	33.267	7.88139	33.8887	3.01581	20.9842	6.02729	0	15.1132	1.50078	8.90556	11.6058	0.974004	0.158196	46.1619	41.91	47.0345	51.3905	31.0825	17.5268	2.07778	29.4966
CAMTA1	0	0.690022	0	0	0	31.2614	0	6.56304	4.93552	23.3933	0	0	7.95275	12.0125	0	23.4734	10.5446	3.5614	10.936	33.4748	0	21.7977	0	0	24.9789	15.0892	6.65645	0.449582	20.103	0	48.0767	25.1624	0.893276	0	0	47.0033	23.2324	0	0.102172	52.4147	5.99781	24.2275	4.09536	10.2454	26.1414	9.13794	15.669	0.40302	21.5734
VAMP3	34.9045	0	208.104	55.7446	86.065	20.8422	0.134374	0.295962	66.2189	23.2007	67.5325	35.8248	72.615	0.141171	40.6054	2.8703	108.735	83.3607	94.2058	136.256	66.2306	115.382	66.549	4.25928	152.73	28.7047	45.5861	8.18879	164.211	13.2707	35.1453	1.24802	87.1484	141.766	6.52602	128.357	29.0397	202.142	0	121.539	61.9621	57.1147	27.7975	175.49	8.65649	106.327	100.335	21.5843	5.55955
PER3	0	0	0	0	0	0	0	0	0	0	0	0	0	0.187435	0	0	0	11.5453	0	32.1215	0	26.7036	0	6.38278	24.1086	0	0.134383	0	0.434571	0.0723831	0.981299	0	0	0	0	3.95062	0	0	14.9892	0.648897	0	2.85749	0	1.02695	14.2294	0.225053	0	0	0
UTS2	0	0	0	0	0	0	0	0	0	0	0	0	0	0	0	0	0	0	0	0	0	0	0	0	0	0	0	0	0	0	0	0	0	0	0	0	0	0	0	0	0	0	0	0	0	0	0	0	0
TNFRSF9	0	0	0	0	0	0	0	0	0	0	0.0387946	0	0	0	0	0	0	0	0	0	0	0	0	0	0	0	0	0	0	0	0	0	0	0	0	0	0	0	0	0	0	0	0	0	0	0	0	0	0
PARK7	79.5835	0.520085	177.325	425.432	111.221	38.583	289.376	15.3259	441.322	346.432	276.989	502.212	226.887	159.523	174.771	245.645	148.367	203.004	170.033	199.762	270.384	331.862	155.753	231.316	311.465	263.516	275.076	232.422	79.5293	304.151	228.263	286.037	170.534	116.44	95.3267	291.872	215.949	133.77	232.369	180.718	97.8619	302.115	305.513	308.749	205.551	156.137	177.455	275.016	288.088
ERRFI1	0	0	0	3.2042	0	0	0	20.4322	0	0	25.6274	0	0	0	0	0	0	13.1711	0	0	0	0	0	0	0	0	0	17.2627	0	0.594602	0	0	0	0	12.2098	0	0	0	0	0	0	0	0	0	13.4482	0	30.4898	5.48535	0
SLC45A1	0	0	0	0	0	0	0	0	0	0	0	0	0	0	0	0	0	0	0	0	0	0	0	0	0	0	0	0	0	0	0	0	0	0	0	0	0	0	0	0	0	0	0	0	0	0	0	0	0
RERE	16.1822	42.7674	1.50743	13.2027	12.5546	51.0185	7.20261	0.774789	43.7384	48.8632	20.6013	34.9884	65.7804	12.2955	22.9376	14.9998	45.8391	47.715	11.8591	34.1882	22.325	9.50788	23.9555	51.7643	24.4093	27.9665	31.2345	16.0466	7.15371	5.97546	16.8767	19.4994	32.3656	14.7013	60.8397	1.52144	44.1677	19.2385	56.435	28.3522	27.0272	20.3524	16.0108	13.0426	35.2057	32.9879	42.621	26.582	17.4871
ENO1	52.6039	155.581	261.802	881.421	582.565	250.538	484.223	210.253	311.606	279.349	425.168	298.254	276.802	334.215	422.359	140.722	324.481	352.085	163.949	412.054	264.43	148.492	735.441	232.314	312.879	383.271	316.102	65.0304	402.406	214.705	428.574	231.389	557.316	350.685	173.639	173.648	223.245	170.564	264.176	60.8721	441.946	372.436	144.216	482.087	1272.97	160.646	61.4049	132.728	555.659
ENO1-AS1	0	0	0	0	10.8229	0	0	0	0	0	0	0	0	0	0	0	0	0	0	0	0	0	0	0	0	0	0	0	0	0	0	0	0	0	0	0	0	0	0	0	0	0	0	0	1.98559	0	0	0	0
CA6	0	0	0	0	0	0	0	0	0	0	0	0	0	0	0	0	0	0	0	0	0	0	0	0	0	0	0	0	0	0	0	0	0	0	0	0	0	0	0	0	0	0	0	0	0	0	0.852983	0	0
SLC2A7	0	0	0	0	0	0	0	0	0	0	0	0	0	0	0	0	0	0	0	0	0	0	0	0	0	0	0	0	0	0	0	0	0	0	0	0	0	0	0	0	0	0	0	0	0	0	0	0	0
SLC2A5	0	0	0	0	0	0	0.120309	0	0	0	0	0	0	0	0	0	0	0	0	0	0	0	0.160631	0	0	0	0	0	0	0	0	0	0	0	0.265215	0	0	0	0	0	0	0	0	0	0.0704691	0	0	0	0
GPR157	0	0	0	0	0	0	0	0	0	0	0	0	0	0	0	0	0	0	0	0	0	0	0	0	0	0	0	0	0	0	0	0	0	0	0	0	0	0	0	0	0	0	0	0	0	0	0	0	0
MIR34A	0	0	0	0	0	0	0	0	0	0	0	0	0	0	0	0	0	0	0	0	0	0	0	0	0	0	0	0	0	0	0	0	0	0	0	0	0	0	0	0	0	0	0	0	0	0	0	0	0
H6PD	0	0	0	0	8.88676	1.0237	3.88052	0	0	5.34992	0	1.03412	3.43318	0.0315208	0	4.89384	0	0	0	0	0.0429714	0	0	0	0	0	0	0.358226	1.46224	0	0	0	1.67243	0	0	0	0	0	0	0	2.28435	0	1.21869	0	4.92066	0	0.0814089	0	0
SPSB1	0	0	0	7.07828	0	0	0	0.406267	0	0	0	0	0	0	17.1007	0.0820125	0	0.0905863	0.761761	0	0	0	0	0	0	0.162666	0	0	0	0	0	0	0	0	0	0	0.122499	0	0	0	0	0	0	0	0	11.3172	5.97371	0	0
SLC25A33	0	0	0	0	0	0	0.857651	4.48284	0.227074	0.690326	18.0209	0	0.332169	29.1165	26.1157	89.5796	30.9044	0	68.7316	6.36006	0	0	32.5958	72.7068	0.348961	5.68389	0	0	2.86417	10.4129	26.8912	35.1453	4.88121	3.71913	0	4.16446	59.0787	0	0	68.7228	0.518649	23.0947	0	0	0	22.5217	25.9305	0	43.1982
TMEM201	0	0	0	31.5682	0	26.6856	0	0	0.612484	0.38959	0	4.40905	0	6.16855	0.248022	0.130878	0	0	0.851813	0	7.44453	0	0	3.62231	1.55812	6.59023	0	0	0	0	0	0.0449134	9.11269	20.6017	0	0.0881101	0.67439	0	0	0	14.9128	0.504792	4.90781	0.195114	0	0.0528568	3.52504	16.959	9.95499
PIK3CD	35.5061	9.30597	81.4236	0	0	79.6718	0	0.0567749	0	1.38	3.01995	3.25726	2.46415	2.59229	6.6817	0	6.74675	0.910624	10.7453	4.76732	42.4828	0	1.51443	16.9267	10.407	1.81688	1.54838	3.34067	16.1495	1.75159	1.13089	0.574727	0	20.3289	9.19162	0.861832	8.45556	11.476	0.270029	28.8909	3.2216	28.1459	15.7965	0	0.241559	0.333346	9.56487	3.57622	0.254337
CLSTN1	32.1718	71.9171	1.73246	18.7121	103.538	21.7776	3.84128	0.0594514	5.71298	51.5425	44.718	41.4151	10.2277	11.0616	35.9116	12.0276	14.2644	15.569	7.70198	4.92175	11.3462	5.21106	0	16.2203	12.5168	3.1486	8.37485	19.3291	10.6502	0.0873427	36.52	7.54516	0.751971	2.81311	14.9141	6.40242	4.72795	9.59126	7.0349	8.70607	13.1723	2.00784	20.4768	15.3474	28.4781	1.12797	0	11.785	20.2469
C1orf200	0	0	0	0	0	0	0	0	0	0	0	0	0	0	0	0	0	0	0	0	0	0	0	0	0	0	0	0	0	0	0	0	0	0	0	0	0	0	0	0	0	0	0	0	0	0	0	0	0
CTNNBIP1	0	0	0	0	0	4.85627	0	56.4528	0	0	0	52.3468	16.4794	0	0	0.779971	16.6443	0	0	0	0	0	0.130001	0	0	0.687486	0.292508	0	0.118252	0	0.213919	14.3028	0	0	0	0	0	0	0	0	0.295378	0	0.0983466	0	0	24.5433	0	3.33627	0
LZIC	0	0	0	0.7794	0	0	0	34.2741	0.474754	0.481055	0.753567	0.747937	6.77157	5.66316	0	0	0	41.4687	69.2295	0	0	0	6.87265	33.9856	68.9294	22.1815	25.8686	15.4544	5.44269	22.4921	15.5345	2.49478	18.424	58.9085	28.704	0	15.6773	0	0	0	0	49.1939	0	4.7656	21.5032	38.5775	54.5859	9.05407	22.899
NMNAT1	0	0	3.94798	0	0	0	0	0	0	0	0.0628773	21.5683	0	0	0	0.066742	0	0	0	13.2915	2.1386	0	0	2.46273	7.70101	0	0	0	0	0	0	2.55736	10.9063	0	0	0	0	0	0	0	0	0	0	0	0	0.0539052	0	0	14.8836
RBP7	0	0	0	0	0	0	0	0	0	0	0	0.67669	0	0	0	0	0	0	0	0	0	0	0	0	0	0	0	0	0	0	0	0	0	0	0	0	0	0	0	0	0	0	0	0	0	0	0	0	0
UBE4B	36.8472	0	35.2721	0	0	10.2458	0.913003	1.90074	46.4873	0.108699	3.7382	0	0	0.308882	0.0854365	0.0450962	16.115	2.14198	0	9.46815	15.7054	0.902028	43.5841	5.46908	6.7765	4.65137	7.01338	0	2.09557	18.3148	10.5229	0.188635	24.9755	4.3956	1.11041	22.4865	1.00708	3.24619	0.531733	16.4328	40.1304	0.1743	1.79673	0.044815	3.47863	4.48597	7.45243	12.7502	8.46491
KIF1B	0.0873116	13.9332	1.24072	4.94676	52.6706	1.00511	5.39081	3.29806	0	11.8925	2.24843	0	7.32482	32.3925	3.30451	0	22.2275	30.5724	11.2628	2.91739	0.184523	2.107	45.0575	29.2395	17.5822	9.01579	10.932	8.14577	13.2092	1.12922	21.2278	3.1453	4.50364	4.08986	1.73342	31.1638	0.818623	14.0665	0.189169	0.950234	12.939	38.0093	8.04201	0.839196	20.0776	3.52858	22.3946	12.3179	3.86414
PGD	208.361	89.4588	267.072	12.4412	16.3823	185.187	409.705	116.236	289.226	269.435	186.613	203.573	153.107	162.208	103.581	156.451	272.531	196.644	132.283	202.973	376.219	60.0733	128.25	136.372	168.598	175.735	229.712	187.825	29.7949	54.0389	102.396	138.386	128.375	66.4753	208.468	493.01	246.109	22.1611	148.18	243.368	193.874	281.05	198.66	440.68	67.4484	115.855	71.5062	183.166	164.61
APITD1	6.1191	68.0977	0	0	0	0	0	67.6489	176.325	8.08744	37.5865	49.4424	34.1573	4.39459	1.31977	25.5822	25.6806	12.3232	25.9957	1.21493	19.6911	88.6942	95.4652	12.7987	36.6133	0	21.4054	109.818	29.0146	30.042	29.3414	19.1882	33.1875	44.1008	1.16138	11.7179	5.25928	0	8.85864	0	60.3281	6.05585	52.8444	0	94.7669	2.40866	52.0342	20.3406	18.3298
APITD1-CORT	5.0615e-07	1.23384e-52	0	0	0	0	0	2.84546e-11	4.1253e-32	5.53461e-58	2.99796e-38	1.52563e-68	0.804677	2.78692e-24	0	23.3686	0.0969781	1.26383e-21	1.9775e-29	8.81572e-29	1.88797e-13	1.20653e-37	3.16315e-06	0.116356	4.79268e-17	0	1.3219e-36	0.194782	1.57531e-60	4.14937	0.369139	9.6183e-37	2.73336e-67	1.06605e-19	4.63556e-09	3.95441e-79	2.28344e-36	0	7.07671e-22	0	2.67853e-38	0	2.18045e-23	0	0.167254	2.66595e-13	3.83031e-10	1.1608e-103	0.979096
CORT	0	0	0	1.82616	0	0	0	0	0	0	0.442229	0	17.2678	0	0	1.69871e-28	0	0	0	0	0	0	0	0	0	0	0	0	0	1.37735	0	8.12278	0	0	0	0	0	0	0	0	0	0	0	0	0	0	0	0	0.548105
DFFA	1.48393	13.8163	43.9199	0	0	0	41.5075	64.4363	20.8339	76.2019	23.9796	0.974187	18.7499	15.9929	2.22904	9.38721	8.43573	81.2336	58.0966	1.37651	66.3823	0	0	12.0877	13.7181	8.05315	14.0463	29.1325	142.425	50.6796	24.0392	26.1586	0.556618	9.18795	28.4948	50.0917	13.7498	55.3034	28.5751	6.61558	5.82289	42.514	18.053	0.1489	45.6836	8.3005	0.658606	11.8857	0
PEX14	2.10748	15.3559	0.357429	40.8283	0	0	15.1559	0.860153	0	0	1.04924	0	12.9318	0	0.13196	0	1.32313	0	0	0.733026	0	0	0	0	2.54391	0	14.0679	3.93387	12.5258	0	0	0	10.2728	0.208418	0.172839	0	0	0	0.49549	0.176096	0.662365	0	0	0	0.823348	0	7.71526	1.11718	5.84509
CASZ1	0	0	0	0	0	0	0.191614	0	0	0	0	0	0	0	0	0	0	0	0	0	0	0	0.0927255	0	0	0	0	0	0	0	0	0	0	0	0	0	4.17189	0	0	0	0	0	0	0	0	0	0	0	0
C1orf127	0	0	0	0	0	0	0	0	0	0	0	0	0	0	0	0	0	0	0	0	0	0	0	0	0	0	0	0	0	0	0	0	0	0	0	0	0	0	0	0	0	0	0	0	0	0	0	0	0
TARDBP	43.4803	87.3389	55.0672	114.313	79.2254	189.291	80.3439	28.0021	4.59077	119.504	55.0981	81.3231	59.3281	98.9232	78.0094	43.1462	64.4349	5.38619	102.167	12.3716	47.0462	65.8663	30.421	41.9556	63.4013	73.66	32.3033	81.3922	53.3412	30.208	67.8008	83.5844	30.0854	29.1998	22.3239	6.20224	40.112	17.6353	28.743	5.94695	64.6749	48.6386	19.8183	49.2045	72.8545	132.383	99.7551	6.34578	49.1389
MASP2	0	0	0	0	0	0	0	0	0	0	0	0	2.00912	0	0	0	0	0	0	0	0	0	0	0	0	0	0	0	0	0	0	0	0	0	0	0	0	0	0	0	0	0	0	0	0	0	0	0	0
SRM	14.4425	37.3316	0	104.384	12.697	169.939	133.268	30.2626	18.7245	49.0463	67.0912	102.82	32.0935	50.5311	26.4992	78.728	104.943	69.587	40.5956	23.2234	232.619	131.169	35.661	54.3835	45.1756	33.0251	57.8686	66.9686	67.7295	34.3202	6.66787	97.6847	61.3031	1.01051	5.92047	4.92044	24.1733	119.688	0.537697	30.3987	138.158	69.929	70.0066	143.643	143.645	68.2554	56.6725	135.006	109.273
EXOSC10	43.8927	0.417117	15.3156	41.7681	187.971	45.9453	75.8538	15.2457	32.8313	98.3616	58.8402	0	1.83368	63.6221	58.0563	86.4032	44.6172	47.6683	20.6269	16.3256	75.9153	7.48137	69.6545	83.1798	38.4918	36.4246	83.0732	108.861	45.0115	61.4901	49.6536	36.9493	59.7464	82.5765	56.3246	28.8785	17.4337	9.94958	14.7746	41.3401	55.2602	6.94712	5.10856	67.0835	10.1479	13.4069	25.5312	16.9253	6.30887
MTOR	130.687	0.042424	13.2411	0	57.5002	113.444	7.45593	30.9001	26.3323	18.302	5.79396	0.244215	18.5594	44.6359	14.1159	17.8435	41.7089	10.9036	58.0698	8.69017	40.9822	8.86395	59.3343	10.8008	30.5012	23.7393	15.6074	13.5704	18.3889	45.2352	8.87244	26.741	23.6918	17.908	2.30279	30.319	50.1303	26.4813	32.7987	31.9662	38.8151	22.6644	30.4913	5.19692	7.47001	42.6715	3.85941	34.5726	53.3399
ANGPTL7	0	0	0	0	0	0	0	0	0	0	0	0	0	0	0	0	0	0	0	0	0	0	0	0	0	0	0	0	0	0	0	0	0	0	0	0	0	0	0	0	0	0	0	3.15779	0	0	0	0	0
UBIAD1	0.788284	52.4302	0.533955	87.199	0	41.6222	74.1502	0.0857334	43.0706	2.58531	12.9424	7.1672	11.3532	0.680225	15.0177	48.237	36.1142	15.2115	10.0358	2.80495	13.0813	25.9214	4.67734	52.7401	17.6177	3.98061	24.4306	0.515047	2.55249	13.8578	32.723	38.2316	0.393351	49.7993	21.0932	22.0923	14.4549	15.5474	0	1.30678	0.566548	60.3029	4.87767	68.371	12.5386	6.25948	0.326958	5.39568	29.8649
PTCHD2	0	0	0	0	0	0	0	0	0	0	0	0	0	0	0	0	0	0	0	0	0	0	0	0	0	0	0	0	0	0	0	0	0	0	0	0	0	0	0	0	0	0	0	0	0	0	0	0	0
FBXO2	0	0	0	0	0	0	0	0	0	0	0	0	0	0	0	0	0	0	0	0	0	0	0	0	0	0	0	0	0	0	0	0	0	0	0	0	0	0	0	0	0	0	0	9.15032	0	14.7894	0	0.141425	0
FBXO44	0	0	0	0	0.246084	0	0	0	0	0	0	0	0	0	0	0	0	0	0	0	2.33506	0	0	0	0	0	0	0	0	0	0	0	0	0	0	0.615848	0	0	0	0	0	0	0	0	0	0.0735887	0	0.0816557	0
FBXO6	0	0	0	0	0	46.2049	0	0	0	0	0	0	0	0	0	0	0	0.197092	0	0	0	0.295385	0	0	0	0	0	0	0	0	0	0	0	0	0	0	0	0	0	0	0	0.13744	0	0	0	0	0	0	0
MAD2L2	0	0.396673	0	0	0	0	0.590422	21.1015	1.56577	0.31701	46.2381	0.328758	2.97895	2.80287	0	57.9152	27.8337	11.6351	33.8573	5.97822	0	0	34.058	65.2743	4.80263	33.9524	18.5708	16.0674	0	42.0562	20.1617	0	1.86778	0	0.331135	1.44498	1.99938	0.370615	0.315489	129.825	61.3096	37.6039	18.6647	0.523739	0	5.25814	19.7771	0	3.47382
DRAXIN	0	0	0	0	0	0	0	0	0.181548	0	0	0	0	0	0	0	0	0	0	0	0	0	0	0	0	0	0	0	0	0	0	0	0	0	0	0	0	0	0	0	0	0	0	0	0	0	0	0	0
AGTRAP	0.984108	176.231	0	2.03183	0	0	42.4724	0.321716	3.98171	0	114.603	1.95571	100.053	0	29.4296	69.0319	8.94767	25.8058	100.207	0	0	127.799	58.0642	67.4807	30.6395	10.3551	29.7895	21.0962	107.099	119.238	41.2851	1.02275	54.8375	22.4539	14.0863	0	145.825	131.501	15.9834	29.6135	17.9851	31.8986	0.293625	0	35.6344	0.401712	1.56842	13.4088	5.73957
MTHFR	0	0.0520497	0	0	0	0.525368	5.44277	0	0	0	0	2.3547	0	0	0	1.88757	0	20.1648	0.0639407	0	0	0	0	8.7261	5.03173	3.33509	0.522229	0	15.1513	0	0	0	4.48748	0.0514614	0.886246	0	0.0510373	5.07844	0.0404285	17.1029	0.0234456	0	0	0	1.5162	0.0277686	0	0	0
CLCN6	5.66404	0	0	4.71378e-116	0	21.4125	0	8.09678	0	0	0	3.74286	0	0	0	1.4467	8.78334e-124	0	1.46934	0	0	0.584559	0	0	3.47358e-116	0	0.370504	0	0.778835	0	0	0	0	0	0	0	4.62019e-121	0	0	0.0550728	2.57464	0	0	16.3808	0	0	3.99992	5.5872	13.2433
NPPA-AS1	0.000236998	0	0	0	0	0	0	0	1.56394	0	0	43.2366	0	0	0	0	0	0	3.22178e-06	0	0	0	0	0	0	0	0	0	0	0	0	0	0	0	0	0	0	0	0	0	0	0	0	0	0	0	0	0	1.76423e-06
NPPA	0	0	0	0	0	0	0	0	0.443392	0	0	1.62932	0	0	0	0	0	0	0	0	0	0	0	0	0	0	0	0	0	0	0	0	0	0	0	0	0	0	0	0	0	0	0	0	0	0	0	0	0
NPPB	0	0	0	0	0	0	0	0	0	0	0	0	0	0	0	0	0	0	0	0	0	0	0	0	0	0	0	0	0	0	0	0	0	0	0	0	0	0	0	0	0	0	0	0	0	0	0	0	0
KIAA2013	0.692449	0.829128	98.0766	133.843	5.90739	56.4703	21.7448	47.9083	40.5433	42.0064	55.8989	10.7048	29.0001	27.7794	8.3046	22.0843	17.3524	0.403198	0	33.2549	36.048	38.2404	20.9576	40.4435	8.68697	70.4112	19.4089	28.1173	14.7042	56.4634	11.7175	7.24297	16.5953	25.0314	1.46711	0.24635	53.4783	40.5666	19.2179	67.5536	35.0185	61.4369	44.6601	51.7047	0.42063	7.28693	9.2274	62.8875	11.9338
PLOD1	129.573	439.441	261.654	379.602	135.432	143.371	480.14	304.044	99.0871	185.661	521.881	87.0086	214.77	319.966	188.654	57.8096	39.4508	82.7109	120.718	70.2482	8.51954	5.06111	62.6803	254.823	85.4158	57.4985	38.5261	119.132	33.1259	110.595	18.5734	150.604	73.0088	14.569	181.532	20.9768	244.583	211.455	45.4729	218.801	366.875	139.008	86.976	141.468	126.072	20.0491	88.9953	106.544	52.6555
MFN2	4.60721	0.083541	0.709011	5.19664	14.1398	12.4398	27.5872	0.0682996	3.99375	0	0	1.03174	0.956849	8.25646	18.4371	0	5.50149	0	0	27.0252	4.9506	0	0	4.07193	4.34284	6.01384	0	2.5438	0	4.91851	0	0.0384091	0	0	7.81247	8.8249	2.87503	0	22.7016	0.0693007	8.80584	0.255601	0	2.13682	0.145327	12.3867	0.726119	0	7.95581
MIIP	63.0682	0	92.1457	27.0024	5.65778	8.39032	241.345	0	0	32.1819	19.5284	32.0326	13.4315	40.7589	58.2357	84.1826	7.42341	0	21.3755	0.526937	1.91158	8.70807	57.7949	0	88.0758	8.63252	57.9058	12.9552	37.8702	26.1936	5.37368	4.48527	32.3922	1.57378	0.37333	5.49944	1.12776	43.7698	52.7852	0.380289	29.1822	2.08232	1.18907	11.0411	126.096	0.603196	19.6614	0.669129	0.165858
TNFRSF8	0	0	0	0	0	0	0	0	0	0	0	0	0	0	0	0	0	0	0	0	0	0	0	0	0	0	0	0	0	0	0	0	0	0	0	0	0	0	0	0	0	0	0	0	0	0	0	0	0
TNFRSF1B	65.8149	0	0	0	0	0	0	0	0	0	0	0	0	0	0	0	0	0	0	0	0	0	0	12.0546	0	2.86501	0	0	0	0	0	0	0	0	0.763883	0.648528	0	0	0	0	0	0	23.0679	0	0	0	0	0	0
MIR4632	0	0	0	0	0	0	0	0	0	0	0	0	0	0	0	0	0	0	0	0	0	0	0	0	0	0	0	0	0	0	0	0	0	0	0	0	0	0	0	0	0	0	0	0	0	0	0	0	0
VPS13D	0.169197	0	0.229055	0	34.6519	11.1578	0.183616	0.478558	0	1.77059	0.600777	2.05464	2.36818	0.0874019	0.0140172	4.79337	0.169138	8.12914	0	2.09717	0.0715384	0	1.98652	0	3.07444	2.00119	2.33473	0.0220368	0	1.78425	0.567814	1.70826	0	0.5786	7.39472	0	6.43267	4.13933	5.51612	0.297546	3.02355	0	5.80277	0	1.67409	0.865456	5.86172	7.28499	4.01031
SNORA59A	0	0	0	0	0	0	0	32.2098	0	0	0	0	0	0	0	190.625	55.7166	0	0	0	0	0	0	0	0	52.4699	0	0	0	0	0	0	0	0	0	0	0	190.252	0	0	0	0	0	0	99.0989	0	20.6395	0	0
DHRS3	0	0	0	0	0	0	0	0	0	0	0	0	0.129993	0	0.141937	66.1173	0.99616	0.165248	0	0	0	0	0	0	0	0	0	0	0	0	0	0	0	0	0.18607	0	0	0	0	0	0	0	0	0	0	0	0	0	0
AADACL4	0	0	0	0	0	0	0	0	0	0	0	0	0	0	0	0	0	0	0	0	0	0	0	0	0	0	0	0	0	0	0	0	0	0	0	0	0	0	0	0	0.118871	0	0	0	0	0	0	0	0
AADACL3	0	0	0	0	0	0	0	0	0	0	0	0	0	0	0	0	0	0	0	0	0	0	0	0	0	0	0	0	0	0	0	0	0	0	0	0	0	0	0	0	0	0	0	0	0	0	0	0	0
C1orf158	0	0	0	0	0	0	0	0	0	0	0	0	0	0	0	0	0	0	0	0	0	0	0	0	0	0	0	0	0	0	0	0	0	0	0	0	0	0	0	0	0	0	0	0	0	0	0	0	0
PRAMEF12	0	0	0	0	0	0	0	0	0	0	0	0	0	0	0	0	0	0	0	0	0	0	0	0	0	0	0	0	0	0	0	0	0	0	0	0	0	0	0	0	0	0	0	0	0	0	0	0	0
PRAMEF1	0	0	0	0	0	0	0	0	0	0	0	0	0	0	0	0	0	0	0	0	0	0	0	0	0	0	0	0	0	0	0	0	0	0	0	0	0	0	0	0	0	0	0	0	0	0	0	0	0
PRAMEF11	0	0	0	0	0	0	0	0	0	0	0	0	0	0	0	0	0	0	0	0	0	0	0	0	0	0	0	0	0	0	0	0	0	0	0	0	0	0	0	0	0	0	0	0	0	0	0	0	0
LOC649330	0	0	0	0	0	0	0	0	0	0	0	0	0	0	0	0	0	0	0	0	0	0	0	0	0	0	0	0	0	0	0	0	0	0	0	0	0	0	0	0	0	0	0	0	0	0	0	0	0
HNRNPCL1	0	0	0	0	0	0	0	0	0	0	0	0	0	0	0	0	0	0	0	0	0	0	0	0	0	0	0	0	0	0	0	0	0	0	0	0	0	0	0	0	0	0	0	0	0	0	0	0	0
PRAMEF2	0	0	0	0	0	0	0	0	0	0	0	0	0	0	0	0	0	0	0	0	0	0	0	0	0	0	0	0	0	0	0	0	0	0	0	0	0	0	0	0	0	0	0	0	0	0	0	0	0
PRAMEF4	0	0	0	0	0	0	0	0	0	0	0	0	0	0	0	0	0	0	0	0	0	0	0	0	0	0	0	0	0	0	0	0	0	0	0	0	0	0	0	0	0	0	0	0	0	0	0	0	0
PRAMEF10	0	0	0	0	0	0	0	0	0	0	0	0	0	0	0	0	0	0	0	0	0	0	0	0	0	0	0	0	0	0	0	0	0	0	0	0	0	0	0	0	0	0	0	0	0	0	0	0	0
PRAMEF8	0	0	0	0	0	0	0	0	0	0	0	0	0	0	0	0	0	0	0	0	0	0	0	0	0	0	0	0	0	0	0	0	0	0	0	0	0	0	0	0	0	0	0	0	0	0	0	0	0
PRAMEF7	0	0	0	0	0	0	0	0	0	0	0	0	0	0	0	0	0	0	0	0	0	0	0	0	0	0	0	0	0	0	0	0	0	0	0	0	0	0	0	0	0	0	0	0	0	0	0	0	0
PRAMEF6	0	0	0	0	0	0	0	0	0	0	0	0	0	0	0	0	0	0	0	0	0	0	0	0	0	0	0	0	0	0	0	0	0	0	0	0	0	0	0	0	0	0	0	0	0	0	0	0	0
PRAMEF22	0	0	0	0	0	0	0	0	0	0	0	0	0	0	0	0	0	0	0	0	0	0	0	0	0	0	0	0	0	0	0	0	0	0	0	0	0	0	0	0	0	0	0	0	0	0	0	0	0
PRAMEF5	0	0	0	0	0	0	0	0	0	0	0	0	0	0	0	0	0	0	0	0	0	0	0	0	0	0	0	0	0	0	0	0	0	0	0	0	0	0	0	0	0	0	0	0	0	0	0	0	0
LOC440563	0	0	0	0	0	0	0	0	0	0	0	0	0	0	0	0	0	0	0	0	0	0	0	0	0	0	0	0	0	0	0	0	0	0	0	0	0	0	0	0	0	0	0	0	0	0	0	0	0
PRAMEF3	0	0	0	0	0	0	0	0	0	0	0	0	0	0	0	0	0	0	0	0	0	0	0	0	0	0	0	0	0	0	0	0	0	0	0	0	0	0	0	0	0	0	0	0	0	0	0	0	0
PRAMEF15	0	0	0	0	0	0	0	0	0	0	0	0	0	0	0	0	0	0	0	0	0	0	0	0	0	0	0	0	0	0	0	0	0	0	0	0	0	0	0	0	0	0	0	0	0	0	0	0	0
PRAMEF9	0	0	0	0	0	0	0	0	0	0	0	0	0	0	0	0	0	0	0	0	0	0	0	0	0	0	0	0	0	0	0	0	0	0	0	0	0	0	0	0	0	0	0	0	0	0	0	0	0
PRAMEF13	0	0	0	0	0	0	0	0	0	0	0	0	0	0	0	0	0	0	0	0	0	0	0	0	0	0	0	0	0	0	0	0	0	0	0	0	0	0	0	0	0	0	0	0	0	0	0	0	0
PRAMEF19	0	0	0	0	0	0	0	0	0	0	0	0	0	0	0	0	0	0	0	0	0	0	0	0	0	0	0	0	0	0	0	0	0	0	0	0	0	0	0	0	0	0	0	0	0	0	0	0	0
PRAMEF16	0	0	0	0	0	0	0	0	0	0	0	0	0	0	0	0	0	0	0	0	0	0	0	0	0	0	0	0	0	0	0	0	0	0	0	0	0	0	0	0	0	0	0	0	0	0	0	0	0
PRAMEF20	0	0	0	0	0	0	0	0	0	0	0	0	0	0	0	0	0	0	0	0	0	0	0	0	0	0	0	0	0	0	0	0	0	0	0	0	0	0	0	0	0	0	0	0	0	0	0	0	0
PRAMEF21	0	0	0	0	0	0	0	0	0	0	0	0	0	0	0	0	0	0	0	0	0	0	0	0	0	0	0	0	0	0	0	0	0	0	0	0	0	0	0	0	0	0	0	0	0	0	0	0	0
PRAMEF17	0	0	0	0	0	0	0	0	0	0	0	0	0	0	0	0	0	0	0	0	0	0	0	0	0	0	0	0	0	0	0	0	0	0	0	0	0	0	0	0	0	0	0	0	0	0	0	0	0
LRRC38	0	0	0	0	0	0	0	0	0	0	0	0	0	0	0	0	0	0	0	0	0	0	0	0	0	0	0	0	0	0	56.7619	0	0	0	0	0	0	0.78417	0	0	0	0	0	0	0	0	0	0	0
PDPN	558.268	1156.25	326.45	522.429	314.847	325.442	633.871	196.675	333.667	119.466	282.39	507.218	284.253	908.119	189.934	424.105	336.89	595.738	485.795	307.574	443.46	584.051	233.742	671.096	170.229	560.694	461.029	84.6369	843.116	194.162	1304.92	491.243	391.116	166.717	131.613	883.595	164.218	502.374	207.345	1431.49	591.066	589.533	490.242	603.874	170.713	104.78	170.781	284.389	509.469
PRDM2	5.59483	5.91259	1.63774	0	0	15.579	0	0	0	0	0	0	0	15.7603	7.23515	0	9.7154	0.0439407	0.0740989	16.6385	0	9.02067	1.19605	17.4208	8.09287	6.62819	0.605325	0	16.3671	5.65154	0	0.138691	3.16654	0.178969	7.14697	22.1778	0.0488603	0	21.5218	24.6329	0	0.0615117	19.2063	0	5.32441	11.6179	5.28485	0	3.13791
KAZN	12.1248	0	4.28468	0	0	19.9928	2.65364	0.687696	0	1.33832	0	2.26941	10.5458	0	0	23.7444	0	0	0	0	0	0	0	0	0	0	0.585705	0	0	0	0	0	0	0	0	0	10.7723	4.42861	0	0.0872793	0	0	0	0.827781	3.29319	0	0.280821	0	21.7962
TMEM51-AS1	0	0.0533642	0	0	0	0	0	0	0	0	20.0645	21.0258	8.2421	0.08296	0	4.85582	0	13.2131	0	0	0	0	0	0.975944	0	0	0	0	0	0	0.738403	0	0	5.38173	0	0	4.34353	0	0	0	0	0	0	0	0	28.0992	0	24.1087	0
TMEM51	17.5292	40.7198	2.88278	84.5213	0	0	22.3696	45.7894	3.66646	20.7839	0.519452	0	71.4079	0	36.0567	2.66455	57.765	0.154834	0	7.14387	7.59819	2.09364	104.484	71.7544	20.2621	14.7443	57.6795	0.208635	57.5952	0.764976	23.3785	17.5521	43.2303	15.5499	95.728	25.6368	56.4429	81.3592	46.7977	0.177477	16.6949	17.4112	72.609	0	29.2385	49.4107	16.4053	0	50.9536
FHAD1	0	0	0	0	0	0	0	0	0	0	0	0	0	0	0	0	0	0	0	0	0	0	0	0	0	0	0	0	0	0	0	0	0	0	0	0	0	0	0	0	0	0	0	0	0	0	0	0	0
EFHD2	0	0	0	0	0	0	0	0	0.128292	0	1.62851	0	0	0	0.204782	0	0	0	0	0.569865	0	0	0	0	0	0	0	0	0	0	6.66635	0	0	0	0	0	0	0	0	0.272724	0	0	0	0	0	0	0.109087	29.9291	0
CTRC	0	0	0	0	0	0	0	0	0	0	0	0	0	0	0	0	0	0	0	0	0	0	0	0	0	0	0	0	0	0	0	0	0	0	0	0	0	0	0	0	0	0	0	0	0	0	0	0	0
CELA2A	0	0	0	0	0	0	0	0	0	0	0	0	0	0	0	0	0	0	0	0	0	0	0	0	0	0	0	0	0	0	0	0	0	0	0	0	0	0	0	0	0	0	0	0	0	0	0	0	0
CELA2B	0	0	0	0	0	0	0	0	0	0	0	0	0	0	0	0	0	0	0	0	0	0	0	0	0	0	0	0	0	0	0	0	0	0	0	0	0	0	0	0	0	0	0	0	0	0	0	0	0
CASP9	0.506203	0	0	0	0	0	0	0	0.635157	0.160992	0	0	0.116086	0	0	0	0	0	8.66104	11.753	0	0.221718	0	0	5.3772	0	4.28041	0	26.4396	0	46.2011	0.185851	0	0	7.96585	0	0	0	0	0	0	0	0	0	24.7876	1.29034	0	1.90865	0
DNAJC16	0	2.17408	28.3494	5.31249	0	0	0	9.95304	4.621	0.987343	6.21151	0	13.5414	4.53975	0.116398	0	2.37445	0	0	5.99915	0	13.9308	2.27813	0	21.1684	0.974918	2.28517	0.0609719	13.1004	13.9501	20.025	9.31017	7.33558	0	1.51221	19.8103	0	8.27551	33.3621	33.7508	0.0279778	0	10.2599	0	27.1422	0	10.7162	5.99394	8.37235
AGMAT	0	0	0	0	0	0	0	0	0	0	9.6906	0	0	0	0	0	0	0	0	0	0	0	0	0	0	0	0	0	0	0	0	0	0	0	0	0	0	0	0	0	0	0	0	0	0	0	0	0	0
DDI2	23.7371	0	0	0	0	0	0	0	0.114698	0	0	5.67541e-06	3.86607e-07	0	12.4058	0	3.8373e-06	0	0	0	4.07602	0	0	0	2.70197e-07	0	8.06788e-06	0	0	0	0	0	0	0	0	0	0	0	0	2.14831e-08	0	5.43742e-07	0	0	0	0	0	0	0
RSC1A1	159.024	0	0	0	0	0	0	0	0	0	0	0.181254	22.712	0	13.0145	0	0.138129	0	0	0.255005	86.4133	0	0	0	1.32767	0	0.244709	0	0	0	0	0	0.618668	0	0	0	0	0	0	6.25339	0	23.3991	0	0	0	0	16.8349	0	0
PLEKHM2	0	0	0	24.1585	0	0	0	0	1.22987	39.4206	5.33686	0	0.264341	0	0.0577162	0	0.115794	31.0846	0	0	17.3798	0	0	0	0	0	0.823326	0	0	3.9925	0	0	0	0	24.5599	22.3822	7.26503	0	0	18.3151	15.3813	35.4878	30.5518	0	0	0.0492165	0	1.31082	0
SLC25A34	0	0	2.14355	0	0	0	0	0	0	0	0	0	0	0	0	0	0	0	0	0	0	0	0	0	0	0	0	0	0	0	0	0	0	0	0	0	0	0	0	0	0	0	0	0	0	0	0	0	0
TMEM82	0	0	0	0	0	0	0	0	0	0	0	0	0	0	0	0	0	0	0	0	0	0	0	0	0	0	0	0	0	0	0	0	0	0	0	0	0	0	0	0	0	0	0	0	14.6175	0	0	0	0
FBLIM1	57.7374	0.140547	24.5797	194.369	83.9053	102.401	46.8418	0	39.2548	47.4807	59.9209	4.28592	36.6716	34.1605	20.9364	0.278466	11.8258	3.27907	58.7616	0.646276	11.1323	38.7392	48.5766	97.041	19.024	51.5936	10.804	55.3483	44.2196	26.5742	2.28373	52.7925	20.8311	57.4585	1.83694	71.6759	35.8009	2.06338	15.4863	51.1574	0.558258	205.704	72.4025	48.0712	98.3422	19.6121	13.8897	9.38643	0.301684
UQCRHL	0	0	0	0	0	0	0	0	0	0	0	0	0	0	0	0	0	0	0	0.62991	0	0	0	0	0	0	0	0	0	0	0	0	0	0	0.972918	0	0	0	0	0	0	0	0	0	0	0	0.719257	0	0
FLJ37453	0	0	17.7467	2.59529	9.18065	0	0	0	0	0	5.97043	0	0.492623	1.11571	4.57157	0	2.69706	0	0	0	0	1.25766	0	0	0.173085	0	0.957556	0	0.64555	2.23684	5.25344	0	0	0	1.05276	0	0	0	0.223794	0	0	0	0	0	0	0	0	0.676864	0
SPEN	21.2502	0	0	0	0	0	0	0	0.0235236	0.0238793	0.391783	0.0741464	0.3609	6.11825	0	0.0198141	19.3317	3.08548	0	7.13874	0.0637101	0.958878	0.0297982	0.0229232	0.10897	11.6705	11.6296	10.7642	16.9033	0.397029	20.251	1.49271	0.22531	0.267425	0.413613	0	0.205988	0	0.233156	12.7444	2.8578	2.55919	4.65192	0.0590641	0.104558	0.35299	4.12332	7.53325	1.74036
ZBTB17	1.78012	2.60526	201.838	0	1.01245	0	6.70755	29.5128	8.17794	0	5.12967	4.92711	0.351627	2.50865	0.671835	0	2.59891	4.4728	0	0	12.4569	1.6825	79.492	0	0	8.2326	7.85806	0.150662	12.8536	0	1.9998	9.58269	0	7.13105	14.6272	0	0.151457	0.130396	0	0	47.7465	5.00078	0	105.947	21.3801	0	0	0	0
C1orf64	0	0	0	0	0	0	0	0	0	0	0	0	0	0	0	0	0	0	0	0	0	0	0	0	0	0	0	0	0	0	0	0	0	0	0	0	0	0	0	0	0	0	0	0	0	0	0	0	0
HSPB7	0	0	0	0	0	0	0	0	0	0	0	0	0	0	0	0	0	0	0	0	0	0	0	0	0	0	0	0	0	0	0	0	0	0	0	0	0	0	0	0	0	0	0	0	0	0	0	0	0
CLCNKA	0	0	0	0	0	0	0	0	0	0	0	0	0	0	0	0	0	0	0	0	0	0	0	0	0	0	0	0	0	0	0	0	0	0	0	0	0	0	0	0	0	0	0	0	0	0	0	0	0
CLCNKB	0	0	0	0	0	0	0	0	0	0	0	0	0	0	0	0	0	0	0	0	0	0	0	0	0	0	0	0	0	0	0	0	0	0	0	0	0	0	0	0	0	0	0	0	0	0	0	0	0
FAM131C	0	0	0	0	0	0	0	0	0	0	0	0	0	0	0	0	0	0	0	0	0	0	0	0	0	0	0	0	0	0	0	0	0	0	0	0	0	0	0	0	0	0	0	0	0	0	0	0	0
EPHA2	0	0	0	0	0	0	0	0	0	0.0765022	0	0.079209	0	0	0.0601512	0	15.145	0.0701185	0	0	0	0	0	0	0	0	0	0	0	0	0	0	0	0	0	0	0	0	0	0	0	0	0	0	0	0	0	0	0
ARHGEF19	0	0	0	0	0	0	0	0	0	0	0	3.06066	0	0	0	0	0	0	0	0	0	0	0	0	0	17.1108	0	0	0	0	0	0	0	0	0	0	0	0	0	0	0	0	0	0	0	0	0	0	0
RSG1	0	0	0	5.53123	43.8107	0	0	0	0	0	0	0	0	0	0	0	0	0.19548	0	0	3.09327	7.32477	0	0	0	0	0	0	0	0	0	28.6377	0	0	0	0	0	0	0	0	0	0	0	0	0	0	0	0.15755	0
FBXO42	0	0	0	0	0	59.9366	14.5339	0	0	23.9944	22.8251	0	0	0.305093	0.163412	0	11.6369	23.6128	0	0	0	0	0	0	1.26253	0	1.45525	0	42.7313	23.5316	0	0	0.612354	0	0	0	5.6674	0	0	0	2.29184	2.99517	0	0.771131	0	0	0	5.78773	0
SZRD1	0.0122955	0.00498361	0.00835718	0.0128699	0.00880429	0.00427635	5.54583	0	0.00395074	0.00390607	0.00308099	0.00398288	0.00280019	0.00388169	0.00297066	0.00347708	0	0.00354124	0	0	0.00524117	0.00555093	0.00443283	0.00374079	5.08825	0.00633038	0.00541395	0.00477024	0.00437258	7.90829	0.00395862	0.00226046	0.00454375	0.939102	0.0039382	0	0.00478706	0.00443241	0.00415357	0.00400921	0.00223543	0.00252152	0	0.00317685	0.00211236	0.00260924	24.7345	0.00292075	3.61757e-06
SPATA21	0	0	0	0	0	0	0	0	0	0	0	0	0	0	0	0	0	0	0	0	0	0	0	0	0	0	0	0	0	0	0	0	0	0	0	0	0	0	0	0	0	0	0	0	0	0	0	0	0
NECAP2	155.819	34.6286	213.446	0	26.8935	0.338275	72.8193	0	15.4978	25.0175	0.627145	65.4558	44.6371	7.85575	33.4278	64.5566	45.4559	45.384	0	51.2182	96.9834	65.1595	13.1672	19.7062	20.6945	0	10.0983	82.0219	115.244	24.206	0.164234	4.90603	64.8623	1.79412	0.495291	58.7348	39.552	0.185375	87.1989	61.4656	13.0422	141.566	74.9908	0	77.8461	14.3529	49.817	113.237	50.6485
CROCCP3	0	0	0	0	0	0	0	0	0	0	0	0	0	0	0	0	0	0	0	0	0.148222	0	0	0	0	0	0	0	0	0	0	0	0	0	0	0	0	0	0	0	0	0	0	0	0	0	0	0	0
MIR3675	0	0	0	0	0	0	0	0	0	0	0	0	0	0	0	0	0	0	0	0	0	0	0	0	0	0	0	0	0	0	0	0	0	0	0	0	0	0	0	0	0	0	0	0	0	0	0	0	0
NBPF1	0.803744	0.0134571	8.1791	0	0.422163	0	2.38175	0.00550098	0	1.29045	0	0	0.545707	0	0.00420588	0.450772	0.0956338	0	0.0195216	3.39091	0.678506	3.65036	1.11298	1.57165	2.37362	6.48751	0.0893838	0.644711	5.6576	6.34134	2.79941	8.93915	1.06157	2.31641	0.770142	2.91774	0.00781901	0	0.0788056	0.595239	6.04434	6.24851	1.56933	0.848862	0.80457	0.526693	3.92092	1.85617	0.465356
CROCCP2	0	1.39267	0	0	0	0	0	0	0	57.3484	4.34408	0	25.4868	13.6004	25.0605	0	0	0	18.3174	1.34773	0	47.3013	30.141	0	22.4586	3.65506	9.57227	9.82778	9.84395	0	0	18.0359	0.872203	0	0.382134	0	31.2822	0	0	0.194616	0	0	3.12806	0	0.605695	8.76262	24.4465	18.8929	11.7082
MST1P2	0	0.148833	0	0	0	0	0	0	0	0	0.0463242	0	0	0	0.0465993	0	0	0	0.273657	0.605518	0	0	0	0	0.0899675	0	0	0	0	0	0	0	0	0	0	0	1.47057	0	0	0	0	0	0	0	0	0	0.0993625	0	0
ESPNP	0	0	0	0	0	0	0	0	0	0	0	0	0	0	0	0	0	0	0	0	0	0	0	0	0	0	0	0	0	0	0	0	0	0	0	0	0	0	0	0	0	0	0	0	0	0	0	0	0
CROCC	11.3764	0	0	0	0	0.0471342	0.332483	0	0	0	0.0347996	0	0	0	0	0.0369516	0	0	0.378584	0.6521	0.177995	0.564763	0	0	0	0	0	0.183329	0.0505033	0	0	0	0	0	0	6.15275	0.0274824	0	0	0	0	0	0	0	0	0	0.824449	0	0
MFAP2	0	0	0	0	0	0.348017	0	81.8049	21.2316	19.1951	18.4108	0	0	42.4395	0	0.825459	3.66712	6.82639	0	0	0	0	0	20.602	0	4.37056	11.2772	0	0	37.0565	55.8803	0.762718	0	0	0	0	5.00857	5.82261	0	0	0.372259	0	0	0	8.48544	0	0	0.730727	0
ATP13A2	3.11929	0.103645	23.5683	36.2255	0	51.5115	32.1392	0.0781463	0.149824	25.399	18.3964	50.43	0.274081	1.34139	20.6742	0	4.62284	0	0	1.08499	0	9.47082	0	1.16607	19.215	22.0795	5.23105	3.3861	0.258687	2.76093	0.168903	0	0	11.4638	1.0909	43.4726	45.7968	13.5774	11.9498	49.2429	0.819235	42.975	1.0059	15.5138	1.75779	0.924002	8.31987	1.41622	0.0729412
SDHB	102.34	0	3.28321	76.7384	6.8728	108.553	218.14	0.315618	0	124.84	130.476	38.0382	74.39	164.063	80.7551	13.8182	44.6016	9.04781	0	31.7487	0.808686	13.0844	182.025	35.8179	73.7733	24.3713	39.5503	79.9957	63.769	37.1681	51.8391	67.0473	72.2671	104.206	56.9464	39.3004	116.534	9.36386	1.83944	62.1449	24.2567	83.2304	40.045	0	6.545	188.985	22.3091	76.1982	60.8023
PADI2	1.08969	1.65235	0	0	0	0.146279	0	0	0	0	1.62148	0	0	0.0676627	6.46882	0.344267	0	9.25247	0	0	0	0	0	0	0	0	0	0	0	0	0	0	0	0	0	0	0	0	0	0	0	0	0	0	0	0	0	0	0
PADI1	0	0	0	0	0	0	0	0	0	0	0	0	0	0	0	0	0	0	0	0	0	0	0	0	0	0	0	0	0	0	0	0	0	0	0	0	0	0	0	0	0	0	0	0	0	0	0	0	0
PADI3	0	0	0	0	0	0	0	0	0	0	0	0	0	0	0	0	0	0	0	0	0	0	0	0	0	0	0	0	0	0	0	0	0	0	0	0	0	0	0	0	0	0	0	0	0	0	0	0	0
PADI4	0	0	0	0	0	0	0	0	0	0	0	0	0	0	0	0	0	0	0	0	0	0	0	0	0	0	0	0	0	0	0	0	0	0	0	0	0	0	0	0	0	0	0	0	0	0	0	0	0
PADI6	0	0	0	0	0	0	0	0	0	0	0	0	0	0	0	0	0	0	0	0	0	0	0	0	0	0	0	0	0	0	0	0	0	0	0	0	0	0	0	0	0	0	0	0	0	0	0	0	0
RCC2	180.133	74.1024	228.198	271.601	103.802	277.554	237.03	55.9302	475.183	64.4496	166.9	152.132	215.406	88.5703	88.4715	262.102	146.692	108.898	145.529	64.9235	196.362	157.069	129.929	149.62	152.657	154.253	206.73	176.651	131.431	110.059	79.8216	146.312	114.994	48.2996	104.515	105.172	169.662	125.06	195.972	130.787	215.925	182.571	248.055	352.344	174.359	166.311	180.313	141.039	352.969
ARHGEF10L	0	0	0	0	0	0	0	0	0	0	0	0	0	0	0.0557221	0	11.2932	0	3.83007	0	0	0	0	0	0	0	0	0	0	0	0	0	0	0	36.6183	0	0	0	0	0	0	0	0	0.0584513	4.34163	0	0	0	0.0652754
ACTL8	0	0	0	0	0	0	0	0	0	0	0	0	0	0	0	0	0	0	0	0	0	0	0	0	0	0	0	0	0	0	0	0	0	0	0	0	0	0	0	0	0	0	0	0	0	0	0	0	0
IGSF21	0	0	0	0	0	0	0	0	0	0	0	0	0	0	0	0	0	0	0	0	0	0	0	0	0	0	0	0	0	0	0	0	0	0	0	0	0	0	0	0	0	0	0	0	0	0	0	0	0
KLHDC7A	0	0	0	0	0	0	0	0	0	0	0	0	0	0	0	0	0	0	0	0	0	0	0	0	0	0	0	0	0	0	0	0	0	0	0	0	0	0	0	0	0	0	0	0	0	0	0	0	0
PAX7	0	0	0	0	0	0	0	0	0	0	0	0	0	0	0	0	0	0	0	0	0	0	0	0	0	0	0	0	0	0	0	0	0	0	0	0	0	0	0	0	0	0	0	0	0	0	0	0	0
TAS1R2	0	0	0	0	0	0	0	0	0	0	0	0	0	0	0	0	0	0	0	0	0	0	0	0	0	0	0	0	0	0	0	0	0	0	0	0	0	0	0	0	0	0	0	0	0	0	0	0	0
ALDH4A1	0	67.0962	40.4239	67.5388	1.06031	0.901061	22.5803	58.3272	79.8654	42.8798	5.11007	30.5022	7.03102	53.779	2.75619	24.5609	8.51782	21.9655	4.38127	0	34.9205	0	0	0.126955	54.6904	0.311757	16.9884	0.233957	1.50289	46.6035	7.18077	3.71704	3.46199	5.54774	7.08676	33.7162	16.9005	26.0698	2.41543	46.8128	7.4504	7.71247	20.6298	34.339	8.64583	25.7664	8.50978	1.97117	6.82053
MIR4695	0	0	0	0	0	0	0	0	0	0	0	0	0	0	0	0	0	0	0	0	0	0	0	0	0	0	0	0	0	0	0	0	0	0	0	0	0	0	0	0	0	0	0	0	0	0	0	0	0
IFFO2	0	0	0	0	0	0	0	0	0	0	0	0	0	0	0	0	0	0	0	0	0	0	0	0	0	0	0	0	0	0	0	0	0	0	0	0	0.189077	0	0	0	0	0	0	0	0	0	0	0	0
UBR4	11.9037	0	14.6997	15.3598	0	17.0456	0.222184	0.0188434	0.414806	0.0366173	0.514915	4.75621	5.33609	4.58316	1.3951	6.59319	3.03059	2.04687	2.49364	7.54083	4.71535	1.90176	2.67338	22.7324	5.31974	1.4461	3.44372	0.203498	10.7592	5.70105	12.2073	1.64274	5.18258	3.25792	10.4975	6.79941	2.90924	11.2231	2.07292	21.7058	27.4822	17.7202	9.12664	0.150946	7.93732	23.4041	3.17761	1.65264	2.61857
EMC1	18.425	5.3798	8.06483	3.25239	11.4985	24.7336	11.109	0	1.40517	12.3336	12.4278	25.3915	2.82384	1.74417	17.2635	1.36069	9.61476	49.4642	0.770382	11.5771	0	37.0479	23.9967	35.5605	16.4721	5.63206	12.2943	5.98779	0	28.1117	5.62361	4.9881	6.38921	0	0.0729284	0	10.0525	0	0.768046	7.81326	6.82343	6.85665	3.90265	0	3.93757	18.7862	0	0	12.2126
MRTO4	31.5638	0.700001	24.0771	0	57.6687	0	108.501	0	2.61062	30.2376	0	0.144335	16.3727	8.18987	2.4127	13.1835	15.7267	18.1395	32.5871	15.8621	0.184613	0	11.9694	11.5617	5.71316	22.0213	48.7666	25.1317	27.7813	13.6745	31.699	27.92	32.3615	2.07969	23.2246	0.156455	0	7.24308	6.71652	0.292253	0	0	0.262289	0.22993	42.5414	3.72597	28.1431	1.24016	0.384059
AKR7L	0	0	0	0	0	0	0.0468467	0	0	0	0	0	0	0	0	0	0	0	0	0.54984	0	0	0.0625305	0	0	0	0	0	0	0	0	0	0	0	0	0	0	0	0	0	0	0	0	0	0	0.0335687	0	0	0
AKR7A3	0	0	0	0	0	0	0.0867502	0	0	0	0	0	0	0	0	0	0	0	0	16.8392	0	0	0.115617	0	0	0	0.389943	0	0	0	0	0	0	0	0.290925	0	0	0	0	5.3261	0.157203	0	0	0	0	0.0618793	0	0	0
LOC100506730	0	9.02631	0	0	0	0	0	0	0	0	0	0	0	0	0	0	1.98951	0	0	0	0	0	0	0	0	0	0	0	0	0	0.645825	0	0	0	0	0	0	0	0	0	0	0	0	0	0	0	0	0	0
AKR7A2	0	0	0	0	0	0	25.6275	3.06392	0	0.119293	0	5.55974	28.1977	0	0	0.198002	0	0	0	0	17.4061	0	5.1009	0	0.906024	4.3201	0	8.25213	9.59697	25.9403	10.1453	3.72123	0	1.63221	0.122525	0	13.7739	4.95402	0	0	0	0	0	19.0917	7.4953	28.5212	7.5046	1.32842	16.2323
PQLC2	0	44.0737	0	0	0	0	0	0	0	0	0	0	16.9648	0	2.0281	0	4.59883	0	0	0	11.3976	1.9346	14.9531	29.3584	0	28.7611	0	15.3809	0.227274	0	0	0	5.67977	0	0	0	31.8809	69.3717	0	0.211456	0	0	0	4.47456	0	0	0	0	0
CAPZB	19.2825	110.522	32.6392	47.9324	70.2942	18.201	45.4815	18.4984	20.056	57.6997	58.6829	7.75077	24.8558	48.6986	25.9849	0	113.425	7.7379	16.1885	2.23508	4.30646	96.5605	27.0772	29.1808	25.0283	1.89478	68.3868	20.6157	14.982	52.0955	0.786325	104.496	27.1276	27.4269	14.6416	35.0357	49.0679	8.22628	13.2255	79.3341	39.3174	10.4293	55.7562	92.1036	17.7902	35.8168	28.8661	57.2885	33.0656
MINOS1	0.514654	0.308096	0	0.269767	0	12.5721	0.685916	2.43536	6.19164	9.14182	9.0657	0.169122	3.3537	1.11932	7.12987	0.338937	6.60034	3.73836	5.29353	6.33143	7.49316	9.70279	0	3.20456	2.73525	3.36593	4.12201	4.63635	1.918	2.09779	1.50635	4.29501	5.3203	5.28434	0.423974	2.3736	3.1052	10.2453	1.60109	4.68624	10.9466	0	2.69335	0	6.87787	2.46359	6.72584	8.9914	1.27844
MINOS1-NBL1	0	0	7.21816	16.6686	0	8.04941	0	0	0	7.63768e-128	0	0	0	2.87004	0	0	7.41624e-70	0	2.14585	2.03862	3.03562	0.21954	0	0	0	0.556066	0	0	1.76269e-31	0	0.43546	1.32383	0	7.20822e-64	0.538711	0	0.0994175	4.38503e-51	0	0	4.83479	0	0.0752154	0	2.34629	0	0	0	0
NBL1	0	0	5.61917	12.666	0	0.00259831	0	0	0	0	0	0	0	2.25148	0	0	0	0	1.74946	1.65725	2.41419	0.003392	0	0	0	0.486796	0	0	0	0	0.376025	1.05314	0	0	0.440571	0	0.0976986	0	0	0	0.0238641	0	0.0736408	0	1.80448	0	0	0	0
HTR6	0	0	0	0	0	0	0	0	0	0	0	0	0	0	0	0	0	0	0	0	0	0	0	0	0	0	0	0	0	0	0	0	0	0	0	0	0	0	0	0	0	0	0	0	0	0	0	0	0
TMCO4	0	0	0	0	0	0	0	0	0	0	0	0.107645	0	0	0	0	0.0820093	0	0	0	0	0	0	0	0	0	0	0	0	0	0	0	0	0	0	0	0	0	0	0	0	0	0	0	0	0	0	0	0
RNF186	0	0	0	0	0	0	0	0	0	0	0	0	0	0	0	0	0	0	0	0	0	0	0	0	0	0	0	0	0	0	0	0	0	0	0	0	0	0	0	0	0	0	0	0	0	0	0	0	0
OTUD3	0	0	0	0	0	21.1096	2.12484	0	0	0.409816	6.08493	0.377091	0	19.1984	0	5.17649	0	0	8.37542	14.0023	11.3444	3.33883	0	0	3.04666	4.87082	0.638776	4.21789	8.00437	6.94994	7.32283	0.974729	0	2.88945	0	3.09523	0	0	0.667831	0	0.0516184	0	0	0	5.80462	12.3794	2.10749	10.9915	6.59018
PLA2G2E	0	0	0	0	0	0	0	0	0	0	0	0	0	0	0	0	0	0	0	0	0	0	0	0	0	0	0	0	0	0	0	0	0	0	0	0	0	0	0	0	0	0	0	0	0	0	0	0	0
PLA2G2A	0	0	0	0	0	0	0	0	0	0	0	0	0	0	0	0	0	4.29207	0	0	0	0	0	0	0	0	0	0	0	0	0	0	0	0	0	0	0	0	0	0	0	0	0	0	0	0	0	0	0
PLA2G5	0	0	0	0	0	0	0	0	0	0	0	0	0	0	0	0	0	0	0	0	0	0	0	0	0	0	0	0	0	0	0	0	0	0	0	0	0	0	0	0	0	0	0	0	0	0	0	0	0
PLA2G2D	0	0	0	0	0	0	0	0	0	0	0	0	0	0	0	0	0	0	0	0	0	0	0	0	0	0	0	0	0	0	0	0	0	0	0	0	0	0	0	0	0	0	0	0	0	0	0	0	0
PLA2G2F	0	0	0	0	0	0	0	0	0	0	0	0	0	0	0	0	0	0	0	0	0	0	0	0	0	0	0	0	0	0	0	0	0	0	0	0	0	0	0	0	0	0	0	0	0	0	0	0	0
PLA2G2C	0	0	0	0	0	0	0	0	0	0	0	0	0	0	0	0	0	0	0	0	0	0	0	0	0	0	0	0	0	0	0	0	0	0	0	0	0	0	0	0	0	0	0	0	0	0	0	0	0
UBXN10	0	0	0	0	0	0	0	0	0	0	0	0	0	0	0	0.431628	0	0	0	0	0	0	0	0	0	0	0	0	0	0.785525	0	0	0	25.491	0	0	0	0	0	0	0	0	0	0	0	0	0	0	0
VWA5B1	0	0	0	0	0	0	0	0	0	0	0	0	0	0	0	0	0	0	0	0	0	0	0	0	0	0	0	0	0	0	0	0	0	0	0	0	0	0	0	0	0	0	0	0	0	0	0	0	0
LOC339505	0	0	0	0	0	0	0	0	0	0	0	0	0	0	0	0	0	0	0	0	0	0	0	0	0	0	0	0	0	0	0	0	0	0	0	0	0	0	0	0	0	0	0	0	0	0	0	0	0
CAMK2N1	0	0	0	0	0	0	0	0	0	0	0	0	0	0	0	0	0	0	0	0	0	0	0	0	0	0	0	0	0	0	0	0	0	0	0	0	0	0	0.132024	0	0	0	0	0	0	0	0	0	0
MUL1	8.04721	0	43.915	34.5149	0	180.541	68.085	22.7204	51.9365	5.49772	1.40014	15.3611	12.3479	4.75842	5.13098	0	20.9864	1.87528	20.4694	8.40006	0	0	88.5169	23.6708	2.52439	0	2.32736	10.5818	7.53236	0	0	2.51069	0	0	0	0.860527	20.3316	83.0827	4.65	0.133971	0.433666	73.8644	0	2.21505	28.7052	3.33497	3.10884	0	15.5116
FAM43B	0	0	0	0	0	0	0	0	0	0	0	0	0	0	0	0	0	0	0	0	0	0	0	0	0	0	0	0	0	0	0	0	7.1421	0	0	0	0	0	0	0	0	0	0	0	0	0	0	0	0
CDA	0	0.481348	0	0	0	0	0	0	0	0	21.1575	0.799408	0	0	0	0	0	0	0	0	0	0	0	0	0	0	0	0	0	0	0	0	0	0	0	0	0	0	0	0	0	0	0	0	0	0	0	0	0
PINK1	0.738458	0.147376	10.0103	120.213	0.262508	0.24783	0	3.6152	101.298	53.2512	74.3995	39.1155	45.0518	81.4363	49.4634	9.0527	10.5509	21.3966	3.79382	9.07966	21.3176	7.28168	0.146085	1.00803	0	1.73767	30.7202	32.5999	17.2777	6.19936	0.120182	4.60763	5.53153	28.7415	7.22705	16.4328	11.3568	45.3209	1.84346	18.9136	0	0.375703	0.44197	82.7298	60.946	17.5808	42.8991	24.5579	1.6177
DDOST	220.879	138.297	5.76142	76.5697	7.04808	12.6716	142.299	179.503	48.9816	11.1044	131.499	135.393	16.4443	76.7431	92.3709	116.943	118.685	132.481	139.837	46.8477	57.221	32.2532	220.199	92.967	87.4883	197.877	70.7756	30.4017	69.5156	20.1612	53.0526	97.198	25.65	37.6985	54.8568	128.33	102.714	14.2237	59.6768	131.181	181.24	158.518	42.6323	125.176	104.144	12.9342	23.3797	5.78432	83.1003
KIF17	0	2.63277	0	0	0	0	19.4677	0	0.952407	0	0.440698	4.41918	0	0	0	0	0	0	5.96432	0	0	0	0	0	0.734355	0	0	0	0	0	0.577496	0	0	0	0	0	0	0.463268	0.0789155	0	0	0	0	0.46492	0	0	0	0	0
SH2D5	0	0	0	0	0	0	0	0	0	0	0	0	3.84742	0	0	0	0	0	0	0	8.19347	0	0	0	0	0	0	0	0	0	0	0	0	0	0	0	0	0	0	0	0	0	0	0	0.718864	0	0	5.25603	6.05239
HP1BP3	2.43872	1.94638	29.2355	0	28.0808	13.8315	45.1288	25.5407	25.322	43.6478	37.1472	23.3975	88.9303	56.1237	188.513	20.4222	28.2002	4.39779	30.8132	16.0735	58.041	66.9399	47.8469	16.8871	38.2286	63.4313	83.4265	44.3528	44.0421	37.4119	53.7533	52.7979	53.2936	66.8166	48.4741	3.19901	89.9254	2.31459	34.2723	44.9303	8.06285	2.72881	30.2316	0.19148	51.4554	21.5286	54.7576	84.3378	44.8217
EIF4G3	3.10508	0.0619374	48.2403	29.861	27.2517	35.7426	35.7913	52.414	49.4301	2.01849	46.593	81.0586	16.2333	16.8557	55.7989	50.3299	42.8168	61.6329	3.19541	65.5511	0.32787	4.93696	50.6569	6.13501	11.7529	43.2647	29.1423	52.6566	33.1076	32.0641	34.4937	43.746	18.1725	25.9105	68.2638	34.9017	27.4765	89.0275	58.7404	32.5804	20.3957	5.11582	50.2288	46.1583	35.3362	50.7201	43.3687	43.4562	40.2495
ECE1	0	129.53	0.125452	6.332	0	10.5887	18.7329	14.5307	0.0579109	26.3737	24.6166	2.80317	16.362	9.56133	12.7255	3.32161	27.8074	12.6791	3.09121	6.80644	1.25341	2.03457	20.9947	0.789267	0	2.22777	0.990238	3.34428	1.8687	12.3638	13.6287	14.0283	34.8479	1.46442	22.499	0	19.4225	9.46866	10.8304	0	1.00041	34.4325	13.1193	4.32047	18.8049	3.04088	10.298	15.6476	22.3477
LOC100506801	0	0	0	0	0	0	0	0	0	0	0	0	0	0	0	0	0	0	0	0	0	0	0	0	0	0	0	0	0	0	0	0	0	0	0	0	0	0	0	0	0	0	0	0	0	0	0	0	0
NBPF3	3.13874	27.3194	42.0597	12.1028	28.0864	37.3018	17.2312	0	0	0	40.0307	32.3638	31.3555	23.1616	1.4607	6.85878	0.955583	35.1192	0.623113	48.7046	2.79186	6.24874	0.201337	1.45293	41.6954	1.86106	5.90218	79.0967	1.64805	11.347	32.5181	48.6795	10.5841	5.72724	3.16046	0.72206	7.23138	4.39864	0	36.4588	10.7621	41.0016	5.68956	2.10943	22.4535	5.41321	1.66615	2.17658	10.0385
ALPL	116.006	296.883	71.0801	140.311	71.794	60.974	259.848	175.635	209.091	457.753	321.043	335.253	252.342	193.134	195.269	221.674	294.946	261.9	123.542	66.3359	223.678	116.322	146.035	171.872	73.6245	217.405	60.3634	144.714	59.8622	46.5957	37.6247	142.827	297.007	117.007	79.7825	202.732	151.435	44.6639	153.525	209.516	133.516	139.479	142.151	140.379	220.693	181.744	110.218	50.647	51.8201
RAP1GAP	0	0	0	0	0	0	0	0	0	0	0	0	0	0	0	0	0	0	0	2.98868	0	0	0	0	0	0	0	0	0	0	0	0	0	0	0	0	0	0.106903	0	0	0	0	0	0	0	0	0	0	0
USP48	0.426762	261.667	0	1.31992	1.66341	0	0.0629853	1.04118	0	39.4812	4.53126	8.23922	10.8399	0	45.4438	0	6.04987	22.0245	40.7755	81.2613	20.0784	107.769	0	0	45.8674	67.6249	30.192	5.33983	6.68695	12.4464	19.5	63.3682	17.9893	58.0476	12.5145	0.0753521	44.5258	79.6139	24.1864	70.6634	8.83176	38.4354	0	20.0404	3.35928	30.4648	76.8177	59.8985	43.212
LDLRAD2	0	0	0	0	0	0	0	0	0	0	0	0	0	0	0	0.0626817	0	0	0	0	0.301364	0	0	0	0	0	0	0	0	0	0	0	0	0	0	0	0	0	0	0	0	0	0	0	0	0	0	0	0
HSPG2	0	0	0	0	0	0	0	0	0	0	0	0	0	0	0	0	0	0	0	0	0	0	0	0	0	0	0	0	0	0	0	0	0	0	0	0	0	0	0	0	0	0	0	0	0	0	0	0	0
CELA3B	0	0	0	0	0	0	0	0	0	0	0	0	0	0	0	0	0	0	0	0	0	0	0	0	0	0	0	0	0	0	0	0	0	0	0	0	0	0	0	0	0	0	0	0	0	0	0	0	0
CELA3A	0	0	0	0	0	0	0	0	0	0	0	0	0	0	0	0	0	0	0	0	0	0	0	0	0	0	0	0	0	0	0	0	0	0	0	0	0	0	0	0	0	0	0	0	0	0	0	0	0
LINC00339	0	0	0	0	0	0	0	2.49454	0	0	0	0	1.76258	0	0	0	0	0	4.24347	7.56809	0	0	0	0	17.6196	0.573699	31.0601	40.4633	0.787038	44.604	1.42882	0.40048	0	0	0	0	0	0	24.6593	0	12.1652	0	47.773	0.287681	15.727	0	0.289197	0	0
CDC42	31.4062	279.7	43.2223	152.727	5.91165	22.9404	5.75045	1.50774	5.06781	11.453	56.866	35.7435	92.6237	7.91173	36.4065	28.0281	67.951	31.23	48.1015	31.278	103.253	74.1387	0	33.7344	33.2749	8.46031	17.8799	28.4782	28.2739	62.9534	10.2318	32.7222	14.8862	27.2098	27.3604	14.0219	5.84611	36.1448	26.4451	26.8065	0.829555	30.2719	2.21038	7.87471	71.7627	116.975	85.3707	40.8234	76.468
WNT4	0	0	0	0	0	0	0	0	0	0	0	0	0	0	0	0	0	0	0	0	0	0	0	0	0	0	0	0	0	0	0	0	0	0	0	0	0	0	0	0	0	0	0	0	0	0	0	0	0
ZBTB40	5.0101	0	0	3.08671	0	0.178858	0.12614	1.46016	0.665752	0	2.87774	0.804396	16.6354	0	7.32761	0.0560658	0	0.0309559	4.44174	0	1.48656	0	0	0	0	0	0.142222	1.91957	0	1.07238	1.59198	3.59774	0	0	5.37502	0	7.37566	6.23948	11.5212	1.30151	0.306531	0	0.159691	0	0	0	0.76809	1.73793	2.30588
EPHA8	0	0	0	0	0	0	0	0	0	0	0	0	0	0	0	0	0	0	0	0	0	0	0	0	0	0	0	0	0	0	0	0	0	0	0	0	0	0	0	0	0	0	0	0	0	0	0	0	0
C1QA	0	0	0	0	0	0	0	0	0	0	0	0	0	0	0	0	0	0	0	0	0	0	0	0	0	48.6643	0	0	0	0	0	0	0	0	1.35729	0	0	0	0	2.75898	0	0	0	0	0	0	0	0	0
C1QC	0	0	0	0	0	0	0	0	0	0	0	0	0	0	0	0	0	0	0	0	0	0	0	0	0	0	0	0	0	0	0	0	0	0	0	0	0	0	0	0	0	0	0	0	0	0	0	0	0
C1QB	0	0	0	0	0	0	0	0	0	0	0	0	0	0	0	0	0	0	0	0	0	0	0	0	0	0	0	0	0	0	0	0	0	0	0	0	0	0	0	0	0	0	0	0	0	0	0	0	0
EPHB2	0	0.0775488	0	0	102.103	0	0	0	4.0094	0	2.50562	0	0.0443906	0	0	0	0	0	0	0	0	0	0	0	0	0	0	3.95935	0	0	0	0	0	0	0	0	0	0	0	10.6133	0	0	0	0	0	0	0	0	0
MIR4253	0	0	0	0	0	0	0	0	0	0	0	0	0	0	0	0	0	0	0	0	0	0	0	0	0	0	0	0	0	0	0	0	0	0	0	0	0	0	0	0	0	0	0	0	0	0	0	0	0
MIR4684	0	0	0	0	0	0	0	0	0	0	0	0	0	0	0	0	0	0	0	0	0	0	0	0	0	0	0	0	0	0	0	0	0	0	0	0	0	0	0	0	0	0	0	0	0	0	0	0	0
LOC729059	0	0	0	0	0	0	0	0	0	0	0	0	0	0	0	0	0	0	0	0	0	0	0	0	0	0	0	0	0	0	0	0	0	0	0	0	0	0	0	0	0	0	0	0	0	0	0	0	0
KDM1A	76.5448	43.2044	7.59535	359.733	0.227585	118.11	105.918	22.6795	63.199	33.965	31.6919	269.129	122.51	96.9522	177.234	21.6057	151.09	16.7797	173.532	85.0132	74.5422	114.581	172.064	144.805	58.0994	79.5132	34.7669	147.406	131.377	105.062	175.634	60.8264	45.0862	47.3136	85.3607	25.2803	15.0045	80.5629	45.1086	199.325	93.042	6.1911	150.716	149.908	113.807	46.7833	75.3813	127.144	72.9773
MIR3115	0	0	0	0	0	0	0	0	0	0	0	0	0	0	0	0	0	0	0	0	0	0	0	0	0	0	0	0	0	0	0	0	0	0	0	0	0	0	0	0	0	0	0	0	0	0	0	0	0
LUZP1	0	29.3002	0	0.341966	0.0782354	39.1896	0.228331	0.970985	0.998612	0.0348996	0.0272697	0	0.075446	0.0683297	4.86134	3.36442	9.6723	0.352319	10.6487	3.32811	24.557	0	17.4431	5.46588	1.38211	2.81843	3.87455	0.474806	8.33796	0.052745	13.3087	2.40696	6.01859	0	0	24.1677	1.98307	0	0	1.74678	0.19816	0.0896781	6.83922	0	19.6819	5.75126	4.44353	3.56944	0
HTR1D	0	0	0	0	0	1.96628	0	0	0	0	0	0	0	0	0	0	0	0	0	0.319838	0	0	0	0	0	0	0	0	0	0	23.552	0	0	0	0	0	0	0	0	0	0	46.7788	0	0	0	0	0	0	3.92625
HNRNPR	128.62	175.626	195.967	103.966	267.79	119.06	192.355	38.9721	241.812	49.9435	121.868	228.852	37.0089	111.025	189.766	188.26	74.1172	34.664	114.155	79.4174	110.526	136.14	10.9371	25.0581	129.344	141.659	66.1086	247.882	91.3469	97.9918	25.6223	94.9341	10.9294	154.356	80.1721	132.666	114.818	101.472	9.70836	23.2534	206.223	92.2019	194.767	54.944	34.6537	80.2187	128.682	141.144	126.156
ZNF436	4.40962	0	0	20.7444	2.50727	0	0	0	0.068922	0.0699373	0	0.138823	0.654895	0	0	6.32738	4.5791	0	0	0	0	0	0	0	2.1267	0	0	1.55522	0	0	0	0	4.45446	8.18076	6.00872	0	0	0	0	0	0	8.92589	5.67833	0	3.02212	4.31545	0	0	21.3904
C1orf213	0	0	0	0	0	0	0	0	0	0	0	0	0	0	0	0	0	1.10293	0	0	0	0	0	0	0	0	0	0	0	0	0	0	0	0	25.4435	0	0	0	0	0	0	0	0	0	0	0	0	0	0
TCEA3	0	0	0	0	0	0	0	0	0	0	20.4682	0	0	0	0	0.520765	0	0	0	0	0	0	0	0	0	0	0	0	0	0	0	0.120589	0	0.260037	0	0	0	12.864	0	0.220384	0	0	0	0	0	0	0	0	0
ASAP3	0.46469	0	2.04709	15.1461	21.982	4.13602	3.02915	16.0077	0.0725621	0	0.172951	0.0762444	0	0.144299	17.9261	1.40821	7.73987	8.9269	16.514	9.06659	2.64962	0	10.5777	0	8.97231	37.7678	0.723954	0	0.250823	1.33751	6.80296	4.7783	0	0.183438	0.377365	8.65297	8.39788	0.0846792	3.03551	0	0.0416928	10.4077	11.0717	0	0.0806292	9.69582	0.923826	6.69744	7.95002
E2F2	0	0.0724848	0	0	18.0743	0	0	6.99249	0	0.80664	0.0900651	2.08769	0.954178	32.4144	0.0452892	0	4.58889	0	27.7691	14.5896	13.5004	6.7723	0	0	5.78155	2.93951	0	0	0	0	0.236084	0.166629	0.067946	0	4.35649	32.3908	1.85092	0	0	0.0600816	5.22315	0	0.979397	0	0	0	5.13669	11.9693	26.9167
ID3	1.75509	397.902	517.198	90.6015	317.284	218.833	110.561	242.925	0	20.4375	5.70394	0.290268	0	78.8718	83.2512	59.7281	62.1846	0.51356	0.4278	0	0	0	0.347525	0	0	1.84443	0	0	0	0	0.287058	0	0	0.348002	0	3.49763	0	0	0	0	0	0	0	0	0	0	36.6105	0.206252	0
MDS2	0	0	0	0	0	0	0	0	0	0	0	0	0	0	0	0	0	0	0	0	0	0	0	0	0	0	0	0	0	0	0	0	0	0	0	0	0	0	0	0	0	0	0	0	0	0	0	0	0
RPL11	2670.67	1908.75	1763.61	1637.44	2281.65	2516.79	4770.5	5239.96	4190.97	3637.65	4315.95	5729.21	3338.55	4722.89	4113.49	3597.14	2634.19	3377.87	2088.37	1745.52	3839.81	1654.23	3623.93	4892.87	5421.66	3227.17	4390.81	3073.92	2828.52	3845.22	3023.64	3202.87	2784.51	3048.26	6311.4	4531.13	7813.73	3185.21	4971.73	4356.29	6770.25	4725.53	5625.24	6342.2	927.92	1737.12	1436.98	2150.59	1640.34
TCEB3	12.8136	0	11.7837	0	0.407758	0.0641823	10.6424	40.5522	0	0.54597	7.96573	41.45	10.7893	32.1709	5.76999	0.352375	0	9.00692	62.4009	1.77564	8.96301	5.20034	0	39.6331	9.49932	9.28486	11.0593	1.79821	2.54506	21.5399	30.6362	23.2968	32.7642	2.3397	27.5279	6.56514	17.0184	6.48248	3.50293	1.51851	36.12	58.122	44.1059	15.4582	28.3689	15.3418	32.1902	2.75491	4.13593
LOC100506963	11.3587	0	0	0	0	0	0	0	0	0	4.13817	0	1.90736	67.0755	0	0	16.4356	0.3026	56.82	0.478166	6.48238	4.06174	0	23.9665	5.49465	46.7317	7.35728	1.63069	0	0	0	22.3884	5.05171	1.63978	0	21.066	0	0	0	3.50553	82.8244	0	0.308028	0.272467	4.12898	0.437337	0	0	0
PITHD1	130.57	153.099	83.8573	122.975	121.568	22.7699	75.7827	13.5882	67.9573	39.7388	2.55277	15.8385	4.99914	29.5727	62.6143	20.2977	16.2561	103.896	107.832	121.363	56.2145	28.8594	0.506722	76.6859	4.94667	21.4755	102.839	19.8908	46.1342	98.7001	20.8884	69.688	13.2102	27.6198	18.9733	37.0323	70.2961	241.625	34.826	130.518	145.038	34.6703	108.651	14.297	60.6966	229.981	3.40607	120.392	160.645
LYPLA2	0	76.5691	18.6568	108.277	0	0	29.777	26.7206	3.61388	0.610499	11.9491	107.127	31.2736	0	1.92385	22.4646	41.4665	0	3.43328	51.262	0	19.5856	129.538	33.8414	24.3896	6.0314	67.4197	6.78849	42.3834	18.1155	52.1468	7.86256	23.265	0	6.94683	0.459365	24.4156	3.77733	0.201017	59.3773	1.49195	91.4991	17.9557	1.00777	7.10456	4.2052	1.02038	3.31027	65.2866
GALE	0	0	0	6.88332	0	0	0	0.21761	1.25635	6.3669	15.6204	5.71847	1.53139	27.6799	8.29358	23.4289	12.0697	20.8233	39.0445	2.78028	13.4386	0.291624	70.7017	0	32.8374	0	0	14.1598	4.56379	0	0	0	0	0	0	0.958755	0	0.246278	0	19.0138	0.717903	0.67855	0	0	0.347224	0	0	23.3718	21.9758
HMGCL	0	0	20.1969	84.8919	0	0	0	0	13.2555	0.205836	62.8504	2.26664	54.2432	0	57.575	20.975	18.3758	3.96359	3.71939	0	3.26094	127.76	0.255895	13.6902	16.578	45.0775	21.8669	64.1818	102.561	61.5019	0	11.0385	22.0469	0	49.6813	0.275101	106.699	102.583	0	1.73484	0	2.63861	0	0	38.2263	8.0945	63.9837	3.58628	0
FUCA1	211.014	0	13.1852	53.4101	43.1623	0	215.511	126.787	1.93286	0	30.3172	39.9824	100.112	52.4387	93.6396	56.0577	19.7555	83.4863	0	0	0	17.6565	87.0688	0.143697	13.7346	22.835	82.0816	16.0178	4.43995	0.2276	87.449	70.4136	68.7825	49.5022	179.488	0.677761	57.6076	28.0605	64.1177	5.06346	47.5248	198.552	0	0	0.9879	50.7709	62.7652	48.3918	0
CNR2	0	0	0	0	0	0	0	0	0	0	0	0	0	0	0	0	0	0	0	0	0	0	0	0	0	0	0	0	0	0	0	0	0	0	0	0	0	0	0	39.4439	0	0	0	0	0	0	0	0	0
MIR378F	0	0	0	0	0	0	0	0	0	0	0	0	0	0	0	0	0	0	0	0	0	0	0	0	0	0	0	0	0	0	0	0	0	0	0	0	0	0	0	0	0	0	0	0	0	0	0	0	0
PNRC2	98.0811	28.5034	231.196	10.6031	95.4158	138.277	174.891	28.7998	310.658	4.69481	168.832	39.7119	153.494	36.148	124.483	124.248	138.836	204.432	59.6179	3.99808	32.6726	0	31.9887	18.9145	46.3461	147.054	11.5037	135.966	80.6694	53.559	62.8062	61.2328	80.4094	119.706	177.375	85.7437	173.556	73.1669	64.8747	59.3169	31.6248	23.3031	169.809	8.17684	28.1383	205.822	101.134	30.7708	66.1581
SRSF10	256.96	152.711	135.772	278.573	70.7701	249.313	120.912	38.0039	27.7515	236.262	319.739	320.853	108.235	139.024	190.505	272.889	241.741	253.328	172.544	138.655	150.371	192.503	145.133	53.5422	97.054	92.8323	218.173	256.816	47.518	346.676	206.75	208.219	88.3604	187.557	259.083	224.632	174.113	241.161	184.563	96.0615	125.827	78.5898	150.087	87.3582	183.761	202.269	265.635	297.26	356.249
MYOM3	5.02029	0	0	0	0	0.054348	0.0958534	0	0	0	0	0	0	0	0	0	0	0	0	0	0	0	0	0	0	0	0	0	0	0	0	0	0.0605636	0	0	0	0	0	0	0	0	0	0	0	0	0	0	0	0
IL22RA1	0	0	0	0	0	23.3903	22.2039	0	0	0	34.2082	0	2.78318	8.79064	1.47821	0	0	0	0.160903	0.305109	0	0	0	0	0	0	0	0	0	0	0	0	0.369284	0	1.07095	0	0	0	4.91842	0	0	4.54905	5.41202	0	0	0	0	0	0
IFNLR1	0	0	0	0	0	0	0	0	0	0	0.0132469	0	0.318312	0.0664882	0.534642	0.352688	0.0535845	0	0	0.0994127	0.180892	0	0	0	0	0.111824	0	0	0	0	0	0.039291	0.160324	0.169146	0	0	0.0840188	0	0	0	0.0384836	0.215785	0	0	0.278925	0.0455642	10.6667	0	0.187876
LOC284632	0	0	0	0	0	0	0	0	0	0	0	0	0	0	0	0	0	0	0	0	0	0	0	0	0	0	0	0	0	0	0	0	0	0	0	0	0	0	0	0	0	0	0	0	0	0	0	0	0
GRHL3	0	0	0	0	0	0	0	0	0	0	7.22075	0	0	0	0	11.1098	0	0	0	0	0	0	0	0	0	0	0	0	0	0	1.53718	0	0	0	0	0	0	0	0	0	0	0	0	0	0	0	0	0	0
STPG1	37.1381	48.404	1.54115	0	0	0	0	0	0	0	0	0	7.46167	0	12.0303	0	0	0	17.4282	17.7668	2.07591	0	1.3798	0	0	0.198142	0	0.297411	0	0	0	3.68595	0	10.6323	0	0	0	0	0	0	0	25.9875	46.7502	0	22.445	3.30253	0	0.268105	0.332036
NIPAL3	16.6608	0	0.117495	0.179454	0	0	0	0	0	0	0	31.3962	2.49668	0	0	0	3.38536	13.8218	0	3.14223	0	0	0	0	0.920546	5.16321	0.849164	0	0	0	0	0	0.973634	0	0.0562273	0	0	0	0	0	1.34108	6.07192	0	0	0	16.4717	4.02793	0	0
RCAN3AS	0	0	0	0	0	16.0516	0	0	0	0	0	0	0	0	0	0	0	0	0	0	0	0	0	0	0	0	0	2.81333	0	0	0	0	0	0	0	0	0	0	0	0	0	0	0	0	0	0	0	0	0
RCAN3	0	81.1873	5.90859	0	0	0.557728	0.135929	0.14969	0	14.2872	0	0	11.2458	0	0	0	10.6641	0	0	0	0	159.189	0	26.4079	1.99225	0	0	1.08057	0	0	0	0	6.35897	0.181298	73.6173	18.5068	3.08339	1.17931	0	1.08096	16.1444	105.579	67.4892	0	5.49327	15.6862	0	0	0
NCMAP	0	0	0	0	0	0	0	0	0	0	0	0	0	0	0	0	0	0.348177	0	0	1.6166	0	0	0	0	0	0	0	0	0	0	0	0	0	0	0	0	0	0	0	0	0	0	0	0	0	0	0	0
SRRM1	74.3647	63.4246	30.4501	18.5926	0.690934	19.003	5.68436	28.1474	15.2769	41.1046	23.3317	36.81	2.88824	31.6242	58.8178	20.6068	24.3303	15.1971	50.8195	117.537	16.6134	31.1155	49.3141	12.9903	16.293	0.634634	37.6218	13.6213	45.7243	27.4949	34.7622	22.2048	5.45624	9.88194	11.2077	34.4623	11.8334	17.5646	23.2717	4.10683	31.1783	0.543857	10.2604	0	18.5537	26.3647	35.8378	60.2938	40.5469
CLIC4	149.351	12.1416	72.8414	20.3823	0.456879	50.1937	70.9813	31.3173	75.9032	113.732	106.013	109.304	217.362	68.1196	198.224	53.4788	126.366	19.6266	67.9088	56.5959	39.6166	71.0391	22.0361	35.3472	80.3988	98.1215	85.1186	116.683	20.8105	3.18395	62.5372	71.7048	73.0299	91.0036	71.19	76.0426	112.728	6.4865	106.038	140.46	27.3378	56.0573	12.7058	25.1166	101.271	129.334	169.507	93.4948	121.163
RUNX3	9.36274	0	0	0	0	0	0	0	0	0	0	0	0	0	0	0	0	0	0	0	0	0	0	0	0	0	0	0	0	0	0	0	0	0	0	0	0	0	0	0	0	0	0	0	0	0	0	0	0
SYF2	51.9182	30.6346	0	33.0172	0	45.7946	42.9515	0	46.3572	0.199651	33.0483	92.8634	13.9032	17.2731	47.5664	27.023	28.5561	75.7423	0	0.267489	0	72.7476	22.3758	12.5741	21.1723	0	45.0034	0.246668	81.058	5.54065	42.3967	49.3516	0	0	14.5974	6.54142	14.4312	0	0	33.2135	16.3302	1.02173	23.799	0	8.41484	0	93.741	15.4885	0
C1orf63	57.5933	0	43.5155	14.127	0	64.2702	57.2792	6.35005	55.4549	0	68.2599	57.2934	41.8845	0.224985	92.377	106.047	13.7718	2.52408	1.75677	18.686	40.8076	0	0	0	43.4811	63.8335	27.5591	17.0045	60.9939	45.6707	0	49.5755	0	13.9735	0	0	0	0	64.6825	10.6501	32.5711	0	36.3475	0	31.1405	18.785	108.563	80.2897	46.6321
RHD	0	0	0	0	0	0.115752	0	0	0	0	0	0	0	0	0	0	0	0	0	0	0.326436	0	0	0.244182	0	0	0	0	0.0620685	1.10093	0	0	0.120913	0	0	0	0	0	0	0	0	0	0	0	0	0	0	0	0
TMEM50A	15.5635	92.6734	53.0555	22.3388	42.4217	3.77232	22.5523	0	4.06471	50.7036	16.1243	13.3788	30.1106	22.8816	22.169	81.4228	24.0753	17.3835	1.48001	11.0302	22.0304	12.8802	0	62.2542	3.5473	10.4052	105.031	105.58	15.7216	12.0326	19.8533	14.3617	24.7846	3.75983	29.2588	4.62773	14.0088	16.981	50.6815	82.4122	11.6483	8.88731	22.3746	0.340101	43.603	59.068	26.6029	2.54802	37.2438
RHCE	3.85127	0	0	0	0	10.5555	0	0	0	0	0	0	0	0	0	0.250462	0	0	0	0	5.14782	0	0	25.1809	0	0	0.420834	0.372846	4.57003	38.4013	0	0	14.9741	0	0	0	0	2.81932	0	0	0	0	1.72645	0	0	0	0	0	0
TMEM57	0.242761	0	25.6493	56.722	0	31.1217	16.6035	0	1.51845	0	0	0	4.49416	65.8946	6.60231	31.8998	4.98235	0.211825	3.20997	13.7467	0	0.106446	7.68207	12.7552	10.6552	1.52149	0.107993	0	4.71599	1.28017	12.9429	0.17816	56.9565	2.30011	2.36526	2.84006	0.0953273	0	6.11354	24.2122	0	0	12.5028	0	0.0421224	0	0.0647368	0.0573066	0
LDLRAP1	220.455	107.997	0	39.1234	109.281	91.8132	135.135	25.0285	163.39	169.649	137.12	122.729	0.0759686	113.35	19.7395	112.787	63.3879	184.212	15.1117	98.7543	47.8707	113.074	35.9901	103.872	18.1015	46.1647	47.1203	18.3637	6.09393	32.4848	100.574	62.5699	130.904	2.36079	26.6092	40.1408	64.2039	44.5959	14.6957	79.5339	112.257	63.2365	151.146	21.7433	59.2344	65.1539	76.1924	143.573	63.6232
MAN1C1	29.949	0.120733	3.0744	0.31272	0	0	0.268797	14.8073	0	10.0849	66.0145	2.28753	0	1.03428	13.3708	0.557938	31.7475	8.97985	0	18.812	3.95489	0	53.3751	5.50948	11.9674	18.3383	5.51797	0.118637	5.87839	11.0253	29.5209	12.7672	18.7991	0	49.1293	12.7883	26.3052	95.0247	24.2136	91.7845	37.3938	0.061554	0.0905573	41.275	38.7962	1.5439	23.6288	13.1345	22.7132
SEPN1	76.5481	0	10.0629	5.81928	0	0.226641	13.3973	0.587582	0.985551	0.357144	5.91912	8.13552	2.52078	25.8652	0.954736	12.7448	8.56347	12.2433	2.09514	0.41798	17.3894	45.9082	20.8385	6.77056	1.8459	0.587795	6.71016	0.0881951	0.566885	6.69114	1.6831	3.42838	3.3694	0.266577	0	0.239275	11.398	0.903506	6.29656	7.53063	8.73839	6.13744	33.5755	1.17824	11.4065	3.16118	6.48475	6.6442	0
MTFR1L	0	0	0	3.87816	0	0	18.2815	0	0	14.329	0.400479	2.4742	23.0045	82.1298	4.43118	0	0	2.10794	17.0317	0	0	0	2.54664	65.7323	24.3383	0	22.5387	0.842933	66.8702	3.34696	6.2388	4.06838	19.9064	21.2134	56.2426	0	26.7925	33.9113	0.168118	1.00939	0	54.4869	38.6416	123.487	0.279317	0.106955	48.4225	0.126307	0
LOC646471	0	0.104891	0	0	0	0	0.466979	0	0.16444	0.250264	0.0652202	0.172754	0	0.0816508	0	0.20768	0.0658009	0	0	0	0	0	0	0.0798115	0	0	0	0.154559	0	0	0.0854634	0	0	0.103779	0.0854227	0	0	0.336	0	0.0871444	0	0.187164	0.432822	0.0688037	0	0	0.280331	0	0.0383979
AUNIP	1.46553	0	0	0	17.37	60.1691	0	0.159489	13.4813	0	21.2712	0.160923	4.25611	0.913226	2.93494	6.44623	6.49908	0.142416	57.0767	39.8777	27.9634	0	27.2582	9.32505	58.723	26.341	3.47814	25.3313	54.0124	20.1663	39.6388	23.1346	33.1446	42.8884	42.8899	1.74643	1.16044	5.92777	0	0	0.70192	3.77886	131.639	45.6307	67.9363	0	0	61.3608	39.6526
PAQR7	0	0	0	0	0	0	0	0	0.503392	0	0	0	0	0	0.0803363	0.339031	0	0	0	0	0	0	0	0	0	0	0	0	0.11575	0	0	0	0	0	0	0	0	0	0	0	0	0	0	0	4.63298	0	0	0	0
STMN1	607.705	1226.06	1209.72	542.934	459.248	1146.54	227.039	556.994	1285.62	518.303	696.327	785.941	533.688	621.437	1227.15	574.037	627.117	1111.88	918.98	261.37	601.988	580.917	415.386	581.827	769.317	671.16	999.29	1243.07	507.181	784.592	558.202	731.944	545.051	520.044	591.151	393.873	758.813	485.936	927.291	119.723	647.769	185.918	803.34	671.707	869.164	486.785	788.567	634.469	844.365
MIR3917	0	0	0	0	0	0	0	0	0	0	0	0	0	0	0	0	0	0	0	0	0	0	0	0	0	0	0	0	0	0	0	0	0	0	0	0	0	0	0	0	0	0	0	0	0	0	0	0	0
PAFAH2	0	0	0	0	0	14.0541	0	0	0.755815	0.0852055	0	0	0	0	0	2.54547	0	1.40576	69.9272	6.6033	0	0	0	0	0.258982	17.6702	19.1076	3.89401	0	0.128709	9.51481	2.36423	0	0	1.30894	6.38184	0.211007	0	0	32.492	0	36.9213	8.19794	0	10.5741	0.114191	8.23123	0.0633586	39.0597
EXTL1	0	0	0	0	0	0	0	0	0	0	0	0	0	0	0	0	0	0	0	0	0	0	0	0	0	0	0	0	0	0	0	0	0	0	0	0	0	0	0	0	0	0	0	0	0	0.506107	0.126893	0	0
SLC30A2	0	0	0	0	0	0	0	0	0	0	0	0	0	0	0	0	0	0	0	0	0	0	0	0	0	0	0	0	0	0	0	0	0	0	0	0	0.168852	0	0	0	0	0	0	0	0	0	0	0	0
TRIM63	0	0	0	0	0	0	0	0	0	0	0	0	0	0	0	0	0	0	0	0	0	0	0	0	0	0	0	0	0	0	0	0	0	0	0	0	0	0	0	0	0	0	0	0	0	0	0	0	0
PDIK1L	0	0	0	0.237238	0.489377	0	0	11.6072	0	57.4638	0	0	27.1699	3.42114	0	0	0	0	0	0	25.1872	0.301922	0	0	5.64593	0	0	6.83666	0	0	0	0	0	9.96546	0	31.8841	0	0.0837262	1.99739	0	11.796	0	0	0	0.159291	0.292966	0	0	16.5668
FAM110D	0	0	0	0	0	0	0	0	0	0	0	0	0	0	0	0	0	0	0	0	0	0	0	0	0	0	0	0	0	0	0	0	0	0	0	0	0	0	0	0	0	0	0	0	0.836156	0	0	0	0
ZNF593	174.116	0	121.975	135.01	0	33.6925	162.989	7.38804	0	0	76.365	34.3036	130.361	0	74.8894	97.0405	26.1926	33.3378	18.8151	21.7514	38.1739	6.24075	3.25181	0	72.6097	50.0715	47.4962	38.3674	40.8638	47.5853	95.575	65.9905	121.916	32.7654	17.0482	13.9262	47.0631	83.7459	0	0.718045	70.8156	33.0665	152.023	121.269	74.2598	70.7314	50.2951	27.224	11.9059
CNKSR1	0	0	0	0	0	56.6061	0	0.255893	0	4.23734	0	0	0.987939	0	0	0	1.37679	0	0	0	2.64406	0	0	0	0.378348	8.41131	0	0	6.49542	0.187953	0	0.143879	0	0	4.73831	0	6.34658	0	0	0	0	8.62163	0	0	0	19.0914	0	0	0
CATSPER4	0	0	0	0	0	0	0	0	0	0	0	0	0	0	0	0	0	0	0	0	0	0	0	0	0	0	0	0	0	0	0	0	0	0	0	0	0	0	0	0	0	0	0	0	0	0	0	0	0
CEP85	69.9715	4.45986	10.2022	0	0	56.9937	93.587	3.40849	74.0843	9.02053	31.2211	1.75619	21.3228	64.2878	8.48688	0.447854	23.7765	10.8118	10.8275	62.8123	78.431	45.5955	0.384413	72.8294	44.4129	36.2913	11.3483	74.278	0.961438	28.5358	73.1389	73.2828	1.09095	4.31619	2.28828	3.10076	2.0035	92.5883	28.7796	59.0901	7.63969	19.5242	15.2774	90.3562	36.0015	39.8935	47.0367	32.8057	58.7808
SH3BGRL3	0	0	6.78459	13.3829	0	0	0	12.3908	61.0224	1.91108	2.2473	0	0	34.7241	30.4171	10.3124	37.7807	6.4278	0	1.38568	0	12.6429	1.18518	0	7.236	20.462	2.66468	20.8624	24.1218	10.0806	19.9248	16.8584	32.6453	0	0	0	0	0	0	0	0	43.5014	0	0	0	4.01369	0	0.23422	0
UBXN11	0	52.9678	0	0	0	0	0	1.44104	0	0	0	0.773259	3.41088	0	0	0	11.152	0	14.08	0	4.90985	9.21457	0	11.3134	0.376982	0	7.10124	0	2.25045	0	0	0	0.206665	19.6316	0	38.0253	5.88901	13.021	0	0	0	0	0	0.410575	0	0.496271	0	0	0
CD52	0	0	0	0	0	0	0	0	0	0	3.89516	3.08249	0	0	0	0	0	0	0	0	0	0	0	0	0	0	0	0	0	0	0	0	0	0	0	0	0	0	0	0	0	0	0	0	2.6527	0	0	0	0
AIM1L	0	0.0717364	0	0	0	0	0	0	0	0	0	0	0	0	0	0	0	0	0	0	0	0	0	0	0	0	0	0	0	0	0	0	0	0	0	0	0	0	0	0	0	0	0	0	0.717374	0.191288	0	0	0
ZNF683	0	0	0	0	0	0	0	0	0	0	0	0	0	0	0	0	0	0	0	0	0	0	0	0	0	0	0	0	0	0	0	0	0	0	0	0	0	0	0	0	0	0	0	0	0	0	0	0	0
LIN28A	26.1707	49.4642	51.401	115.854	30.9457	42.3174	17.4691	13.2732	19.94	34.8789	35.0568	73.2417	49.044	44.8479	43.3912	4.38541	44.6581	25.9483	26.9158	18.7732	9.6386	27.6456	0	12.8625	2.63926	9.69179	0.846689	3.07718	6.07674	5.70264	8.66219	4.71426	8.27916	3.94471	9.1161	41.1533	9.43434	13.8064	3.55002	6.30574	13.2952	15.053	52.79	63.6958	76.9478	27.7853	42.3187	33.1371	23.7061
DHDDS	0	0	0.204131	0	133.018	0	0	0	3.87232	5.46166	2.01799	0.0990569	0	5.41633	0	6.99751	0.226589	0	0	4.06149	25.3286	0	0	0	9.31827	5.51985	0	3.78727	3.69234	0	0	0	4.29313	0	0	0	0	3.20028	0	6.61196	0	0	21.7733	0.0789031	0	0.320755	0	1.28175	0
HMGN2	164.998	102.608	395.578	219.879	85.5404	57.7903	1.82907	97.004	85.1347	68.9912	129.982	70.2884	202.297	177.426	160.768	242.539	108.544	97.577	272.843	81.0522	114.417	93.4299	5.289	49.826	181.413	203.481	162.863	177.936	132.192	43.6778	283.151	184.086	219.502	165.498	106.183	73.3849	98.784	45.2073	142.871	77.451	135.521	194.32	167.393	88.4967	95.5846	221.182	205.707	243.194	147.219
RPS6KA1	0	0	2.32368	0	0	0	0	0	0	0	0.38703	0	31.7381	34.5026	0	5.33998	39.9088	0	0	0	0	0	0	0	0	0	0	0.122241	8.97585	12.8588	0.101392	0	0	0	0.101471	0	0	0	0	0	0	0	0	0	3.57109	0	0	37.5181	0
MIR1976	0	0	0	0	0	0	0	0	0	0	0	0	0	0	0	0	0	0	0	0	0	0	0	0	0	0	0	0	0	0	0	0	0	0	0	0	0	0	0	0	0	0	0	0	0	0	0	0	0
ARID1A	0.937753	14.5915	0	136.978	6.83021	26.0021	0	0	0	0.185791	6.96862	9.42358	2.13983	16.828	16.2931	12.6091	13.2416	0.272426	15.1117	14.1514	14.2154	0	0	31.4739	19.2707	0.856089	7.82058	16.4755	0.210726	1.17932	1.82693	0.15051	14.0675	20.5287	5.68542	0.206895	2.56698	0	9.55026	3.98546	0.0210649	19.4779	1.61556	20.6815	25.9247	26.8745	14.2329	3.545	74.2869
PIGV	0	0	0	99.2704	0	0	0	88.9461	3.35846	7.07437	5.53391	0	0.188845	22.3269	1.64949	17.3958	4.96263	0	0.201632	0	13.3714	7.94799	84.4955	35.2504	0	31.7018	7.33718	0.161824	12.7641	24.9236	0.268473	92.5323	13.279	0	19.2606	42.3348	0.162789	49.6076	65.3023	0	20.8088	0	0	0	52.2393	0	24.0528	0	0
ZDHHC18	2.78021	0	0.627904	18.2017	0.219597	0	0	2.21769	37.1258	0.294248	17.3332	9.03953	0	0.864194	13.5004	1.95349	0.619021	8.90056	25.8572	5.16075	29.9612	49.968	16.1313	8.53221	2.08646	0	5.90956	0.605763	5.22471	21.3325	3.71813	0	0	0	17.2963	0	4.74125	0	3.36792	2.5641	2.66401	4.27424	61.677	24.3518	14.26	17.407	21.0808	0	28.5175
SFN	0	0	0	0	0	0	0	0	0	2.60634	0	0	0	0	0	0	0	0	0	0	0	0	0	0	0	0	0	0	0	0	0	0	0	0	0	0	0	0	0	0	0.146721	0	0	0	0	0	0	0	0
GPN2	0	0	0	0	0	0	1.44423	51.9946	84.7665	0	0	0	0	0	24.2522	64.5049	6.82104	0	0	0	0	0	0	1.47129	0	0	5.8782	0	0	0	0	57.9443	2.08745	0	0	0	0.831296	0	0	0	0	0	0	1.46208	0	0	2.40349	0	0
GPATCH3	0	0	0	0	11.3933	0	0.139701	0	0	2.39718	5.39235	0	0	0.146787	30.3095	0.124344	0.118262	3.15918	62.2066	0	1.587	0	0	78.8278	20.0181	0	1.25813	48.8627	1.69699	11.0826	3.22423	0.259482	0	0	21.5993	0	7.83119	0	27.284	53.6158	13.2883	43.0688	154.055	0	0	9.00979	0	40.6494	5.09107
NR0B2	0	0	0	0	0	0	0	0	0	0	0	0	0	0	0	0	0	0	0	0	0	0	0	0	0	0	0	0	0	0	0	0	0	0	0	0	0	0	0	0	0	0	0	0	0	0	0	0	0
NUDC	270.074	2.90696	0	184.527	4.60339	60.5191	164.042	212.965	20.3586	16.5006	158.553	16.838	205.706	99.1745	133.764	137.612	34.0255	24.1181	95.4419	2.24812	170.619	52.3521	130.955	282.115	73.476	137.147	145.79	89.84	142.904	101.864	114.454	62.6722	28.2539	100.318	91.9042	170.111	68.6047	24.3166	51.116	225.994	238.048	0.658925	393.592	1.70293	46.927	35.8334	52.878	80.8092	65.0998
C1orf172	0	0	0	0	0	92.3683	0	0	0	0	0	0	0	0	0	0	0	0	0	0	0	0	0	0.687245	0	0	0	0	0	0	9.25329	0	29.1589	0	0	0	0	0	0	0	0	0	0	0	0	0	0	0	0
TRNP1	0	0	39.1492	0	1.47903	0.174489	11.8717	0	19.5722	9.92228	25.6238	13.3633	11.0904	31.7629	36.9784	31.4305	21.15	4.39689	0	15.4318	54.9087	30.0579	15.0205	10.079	7.53078	1.08904	18.7408	29.6235	0	38.9388	0	0.381756	17.1543	15.0129	5.45649	0.372142	7.212	0	0	36.1368	0.0933754	5.60976	0	33.5693	27.8946	0	20.6262	0	39.4655
FAM46B	78.1577	225.232	0.283362	155.932	36.8506	60.596	195.158	72.3068	114.335	46.0909	91.8527	82.272	112.973	48.3978	96.48	108.802	59.0172	5.23594	59.0795	48.0858	46.6526	84.9735	31.7527	26.4855	45.5891	10.0582	109.537	59.3977	59.5894	89.8466	86.5639	42.5731	42.9064	38.8236	1.36582	77.8091	42.4265	43.2482	49.6303	44.9712	140.695	254.69	14.1301	19.7252	58.6948	29.2213	116.246	14.6831	136.342
SLC9A1	0	0	0	34.1128	0	15.6684	2.57985	10.6956	0	0.263313	0	0	0	0.0644143	0.672749	0.273128	0	0	0	0	0	0	0	0	0.700496	0	0.184607	2.927	0	0	0	0	0	0	0	0	4.15072	0	0	0	2.05079	1.13972	0	0	5.61621	0	4.20624	0.0489953	5.57871
WDTC1	0	0	0.133469	0	0	0	1.05025	0	0.616163	0.500223	0.0977469	0	0.855473	0.061182	2.06442	0.518866	0	18.9401	0.772528	0.915046	3.07916	0.86448	2.88468	0	0	0.617438	0.526094	1.69903	0	0	0.576475	0	0	0	0	0.418635	1.85487	0	0.734446	0.0652244	0	1.08264	0	2.21729	1.50474	0	1.31446	2.18768	2.70743
TMEM222	3.21833	0	1.31088	0.664798	0.915737	0.64806	0	0	0	38.5017	0	2.76101	4.28841	18.2875	4.78651	8.64257	0	0.187905	48.4058	0	3.24585	0	4.58641	36.5568	1.24366	28.6852	1.14593	0	10.4393	0	2.52091	0.827296	19.083	0	0	0	10.247	52.5523	0	0	0	0	0	0	0	0	34.8199	0.303062	0
LOC644961	0	0	0	0	0	0	0	0	0	0	0	0	0.169606	0	0.185172	0	0	0	0	0	0.15611	0	0	0	1.43005	0	0	0	0	0	0	0	0	0	0	0	0	0	0	0	0	0	0	0	0.16074	0	18.0646	0	0
SYTL1	0	0	0	2.1722	0	0	0	0	0.164827	0	0	0	0	0	0	0.832566	12.6724	0.153219	0	0	0	0	0	0	0	5.50541	0	0	0	12.1135	0	0	0	0	0.344769	0.376223	0.20827	0.580408	15.983	0	0	0	0	0	3.01188	0	0.139882	0	0
MAP3K6	11.2092	0	0	2.72691	0	0	0	0	0.755924	0	0.218038	22.9586	0	0	0.712697	0	0.0549956	0	2.26075	13.5689	1.94817	0.963818	0	0	0	5.50881	0	0	0	4.42482	3.2146	1.93552	0	0	0	1.79072	0	0	0.546303	0	0	20.4335	0	0	13.7283	0.0467594	3.86879	0.155675	4.04624
FCN3	0	0	0	0	0	0	0	0	0	0	0	0	0	0	0	0	0	0	0	0	0	0	0	0	0	0	0	0	0	0	0	0	0	0	0	0	0	0	0	0	0	0	0	0	0	0	0	0	0
CD164L2	0	0	0	0	0	0	0	0	0	0	0	0	0	0	0	0	0	0	0	0	0	0	0	0	0	0	0	0	0	0	0	0	0	0	0	0	0	0	0	0	0	0	0	0	0	0	0	0	0
GPR3	0	0	0	0	0	0	0	0.621508	0	0	0	0	0.218203	0	0	0	0.238899	0	0	0	0	0	0	0	0	0	0	0	0	0	0	0	0	0	0	0	14.1261	0	0	0.317647	0	0	0	0	6.11449	0	0	0	0
WASF2	50.8788	56.9569	6.93906	41.6327	0	25.4268	8.45044	38.806	7.15002	17.8209	7.44067	17.1872	5.93515	27.3186	6.47925	32.5624	21.8346	24.2598	39.9919	0.679697	36.0215	6.74261	40.0293	81.4168	85.516	4.87217	18.1542	28.6065	21.3265	17.0158	80.2157	5.53987	9.51519	38.9997	40.3733	55.4897	48.199	42.0801	25.4449	31.2107	43.9719	204.998	40.0715	12.3504	58.7082	49.6156	35.2978	10.0621	9.3602
AHDC1	2.16034	0	0	0.744661	0	0.241667	0	0	0.539921	0	0.963534	0.141814	0.263	0	1.14842	0.227357	1.40421	0	0	0	0	0.252708	1.08222	0	0	0.0751505	0.192181	0.394798	0.466101	0	0.654863	0	0	0.625	0.0466129	0.407099	2.53664	0	0	0	0.0776491	0	1.12179	5.53532	2.94809	0.0613077	1.03754	0	0.29467
FGR	0	0	0	0	0	0	0	0	0	0	0	0	0	0	0	0	0	0	0	0	0	0	0	0	0	0	0	0	0	0	0	0	0	0	0	0	0	0	0	0	0	0	0	0	0	0	0	0	0.119031
IFI6	0	0	0	0	1.02523	0	0	0	0	0	0	0	0	0	1.8249	0	0	0	0	0	0	0	0	0	0	0	0	0	0	0	0	0	0	0	0.48782	0	0	0	0	0	0	0	0	0	0	0	0	0	0
FAM76A	1.86743	0.124197	22.3539	0	0	0.104436	0	0	0	0	0	51.2714	3.84471	0	1.32141	64.0459	0	0	0	4.54121	9.97479	44.342	0	0	12.163	4.63548	0	0	0	11.6426	11.1377	19.304	3.96179	0	0	29.6406	0	0.113825	0	4.0305	0	0	0.465819	17.4445	19.8774	0	0	13.5127	19.0946
STX12	97.7632	55.2545	0.213682	0	0	0	61.745	46.5161	2.17159	0	0	0.62218	0	0	0.0787634	0	0	0.0917884	0.308727	0	0	0	7.61045	0	12.3241	0	0	0	0	12.7044	0	0.115737	0	0.124565	25.2603	27.7954	39.7238	0.115365	0	0	0.396612	0.0641706	0.188796	0	18.7176	29.2367	21.5204	0	7.00178
PPP1R8	78.8844	45.3173	3.67857	138.032	0	19.3303	28.5745	7.90185	1.17706	39.9254	7.88585	0.137371	40.2503	52.488	11.169	89.6066	23.3438	0	58.7939	52.0856	55.906	58.1558	5.28477	0.126536	17.1226	15.7213	10.0285	5.24332	3.907	34.0463	14.4073	15.0906	0	0.164957	45.4179	2.67929	1.97821	2.14405	30.6495	6.39558	0.0749646	23.5309	4.24564	0	64.8444	0.354774	91.6233	15.8438	72.7698
SCARNA1	0	0	0	0	299.405	0	0	0	0	0	0	0	0	0	0	0	0	0	0	0	0	0	0	0	0	0	0	0	0	0	0	0	0	0	0	0	0	0	0	0	0	0	0	0	0	0	0	0	0
THEMIS2	0	0.28771	10.1708	0	0	0	0	0	0	0	0	0	0	0	0	0	0	0	0	0	0	0	0	0	0	0	0	0	0	0	0.575797	0.0661405	0.330831	0	1.16953	0	0	0.982361	15.0456	4.46056	0	0	50.0467	0	5.62994	0	18.0095	0	0
RPA2	53.8737	37.5263	0.406257	219.529	183.089	25.3131	0	3.5188	40.9729	69.3508	42.9524	40.6677	26.8003	27.4556	32.4148	22.455	11.284	1.22285	33.3336	85.4845	22.6493	261.563	43.8328	71.5667	63.891	95.9917	77.5252	23.3033	80.8843	181.317	179.264	81.3248	42.8916	96.6601	107.885	129.746	121.313	3.97506	120.534	146.372	27.4104	34.128	9.84137	19.6549	78.3826	102.931	65.7954	40.1736	162.315
SMPDL3B	0	0	0	0	0	0	0	0	0	0	0	0	0	0.203873	0	0	0	0	0	0	0	0	0	0	0	0	0	0	0	0	0	0	0	0	0	0	0	0	0	0	0	0	0	0	0	0	0	0	0
XKR8	0	0	0	91.1458	0	0	13.0739	16.822	0	0	0	0.152883	0	0	0	3.67466	0.116495	0	0	0	0	0.203367	0.91851	36.1576	0	33.7726	0	0	0	0	8.16708	0	0	0	0.759751	0	0.183643	0.170576	0	0	0	0	0	36.1668	0.0805932	0	9.14946	0	0.406663
EYA3	0	0	0	0	0	29.2528	0	0.101544	0	0	6.01757	0	5.96997	0	7.02148	8.19153	0.272431	0	10.1449	17.9944	13.2147	0	1.23121	1.75061	1.35094	7.14817	14.0548	0.0609614	12.4824	21.108	12.1849	1.31348	11.4672	0	18.5465	7.42759	0	0.170015	0.675815	12.3457	0	3.54599	0.139884	0	0.10801	0	0	11.3608	0.136482
PTAFR	0	0	0	0	0	3.97287	0	0	0	0	0	0	0	0	0	0	0	0	0	0	0	0	0	0	0	0	0	0	0	0	0	0	0	0	0	0	0	0	0	0.076853	0	0	0	0	0	0	0	0	0
DNAJC8	31.9926	175.357	164.606	136.413	0	10.1515	54.1822	42.7402	56.2421	22.7691	90.1255	78.4477	94.9363	5.98803	44.6133	79.894	21.3413	47.5242	7.95684	12.1373	45.0047	0	70.451	1.58481	79.7793	28.9546	55.6584	36.3634	88.4431	32.6842	107.765	82.0145	80.5126	57.5476	62.7111	7.71893	74.8493	12.6548	4.3833	72.4443	41.1563	10.0671	37.039	73.3295	133.541	87.1883	152.966	110.005	52.9752
ATPIF1	0	203.072	41.1056	83.5994	12.3158	15.4649	55.933	0	0.165393	73.7167	61.3871	14.3673	23.2688	75.6043	40.983	8.82152	130.389	55.6688	95.1846	22.0141	90.2884	63.0317	46.1581	167.362	128.725	47.8022	58.0481	64.1821	82.5598	117.113	142.498	12.0956	54.8061	50.1785	163.84	5.24083	148.11	40.1961	0.906818	70.1516	2.42418	155.321	52.6405	43.7959	47.7837	51.1621	70.4634	66.1163	49.5177
SESN2	87.5464	0	0	1.12779	0	52.9949	44.2584	0	0	0.692547	0	46.1632	0.561212	0.254204	8.03302	15.3735	19.4613	16.2662	23.5023	9.36671	15.6471	54.6444	0.107886	14.1601	23.0229	0	4.24651	31.1158	34.5409	0.653832	7.80459	5.05417	8.16606	0.323076	27.3099	18.486	23.5845	6.87533	30.8066	25.3264	2.74415	47.8874	2.61289	59.3339	67.4867	0	30.25	6.17931	37.6108
MED18	0	0	6.50506	0	0	0	0	0	0.176943	0.179386	0	0.929531	0	0	0	0	0	0	0	0	0	0	0	0	0	0	0	0	0	0	0	0	0	0	0	0	0	0	0	0	0.202518	0	0	0	0.489611	0	0	0	0
PHACTR4	0.226611	3.95355	1.53576	0.312443	3.33243	5.83853	10.0731	0	0	0	0.149747	0	0	0	0.301451	10.5487	4.31189	3.34115	15.6061	12.2571	0.5429	50.8992	15.6161	2.20727	0	15.7104	13.6601	2.25122	0.380569	21.5299	38.0333	22.804	4.75199	8.11725	9.35435	0.320539	5.27104	0	0.656585	0	30.5595	0.00768212	0	0.0197508	36.4536	37.4953	11.988	5.36023	29.8914
SNHG3	45.4859	73.6984	0	0	21.8798	13.9185	8.42677e-161	42.9442	0.139781	0.850523	0.776303	16.5922	49.5606	0.138864	44.7567	1.05881	19.8031	6.62763	6.97827	40.7513	48.0716	0	0	0	0	20.0688	24.0099	1.05067	0	3.56026	0	10.3129	0.501333	21.8616	38.0723	5.57171	63.6449	0	4.60232	36.2776	26.1126	0	33.5697	1.28649	0.0774009	2.84251	0	79.157	38.3748
RCC1	0.77626	0.144995	1.31566	10.8333	74.2495	0.26053	42.9579	5.57523	8.87747	0.246635	5.01683	0	7.73374	2.53671	9.60823	26.8195	18.2988	0.452233	3.03869	4.41407e-234	9.65074	0	0	0	8.05599	0.20299	3.97285	0.152317	0	2.02612	0	25.433	29.8553	2.7615	7.2236	0.121635	10.2634	0	5.57556	0	62.6257	0	0	0	0	5.7759	0	4.85221	8.34849e-231
TRNAU1AP	0	6.09942	2.59116	2.25474	126.114	10.8033	73.3027	62.4767	117.961	30.2024	30.1617	0.539486	26.1632	27.2187	16.2653	4.75408	0.274076	32.3063	6.39867	1.51804	12.1636	5.2565	30.0148	29.9053	0.79032	23.148	0	0	0	66.0168	25.6167	1.30204	21.0132	10.2507	2.32831	26.1881	5.19409	0.200941	23.6154	19.7056	23.124	0.777544	105.71	0	13.7233	24.6778	5.51939	13.1096	0.159257
SNHG12	115.738	0	0	5.26233	8.49448	0	210.869	0	0	13.6701	73.9276	0	3.56779	35.5645	3.03168	2.7247	3.46769	46.6832	0	0	1.41476	5.93462	34.428	0	13.2062	71.2133	15.1717	33.1297	0.616364	46.0446	60.0582	0	13.5158	16.9733	7.57455	3.17448	44.9539	83.1251	19.889	0	0	0	0	0	0	23.6977	0	1.19334	50.9995
SNORD99	0	0	0	0	0	0	0	0	0	0	0	0	0	0	0	0	0	0	0	0	0	0	0	0	0	0	0	0	0	0	0	0	0	0	0	0	0	0	0	0	0	0	0	0	0	0	0	0	0
SNORA61	0	0	0	0	0	0	0	0	0	0	0	0	0	0	0	0	0	0	0	0	0	0	0	0	0	0	0	0	0	0	0	0	0	0	0	0	3852.48	0	0	0	0	0	0	0	0	0	0	0	0
SNORA44	0	0	0	0	0	0	0	0	0	0	0	0	0	0	0	0	0	0	0	0	0	0	0	0	0	0	0	0	0	0	0	0	0	0	0	0	0	0	0	0	0	0	0	0	0	0	0	0	0
SNORA16A	0	0	0	0	0	0	0	0	0	0	0	0	0	0	0	0	0	0	0	0	0	0	0	0	0	0	0	0	0	0	0	0	0	0	0	0	0	0	0	0	0	0	0	0	0	0	0	0	0
RAB42	0	0	0	0	0	0	0	0	0	0	0	0	0	0	0	0	0	0	2.01352	0	0	0	0	0	0	0	0	0	0	0.497555	0	0	0	0	0	0	0	0	0	0	0	0	0	0	21.3523	0	0	0	0
TAF12	0.99954	0	156.392	0	0	23.4838	26.1553	0.326785	15.7625	3.19222	148.653	106.6	5.99798	8.77883	0	26.2036	76.7399	141.434	44.3039	1.85163	4.18472	0	0	0	88.4748	0	9.34699	61.1486	21.2887	79.8615	112.263	7.71326	91.7605	0.793457	50.3589	0	3.22105	4.85227	0	0	0	4.27827	57.2578	0	110.078	143.54	58.3949	0	0
RNU11	0	0	0	0	0	0	0	0	0	0	0	0	0	0	0	0	0	0	0	0	0	0	0	0	0	0	0	0	0	0	0	0	0	0	0	0	0	0	0	0	0	0	0	0	0	0	0	0	0
GMEB1	21.0372	0	0	0	0	0	0	0	0	0	0	0	0.0844215	0	1.66033	1.26484	0	0	0.541616	0	0	0	12.2474	6.82941	32.5693	0	7.2252	8.68964	0	0	47.9403	14.8829	14.4756	0	0	0	0.145422	0	0	0	0	1.12659	50.8058	0	0	0	0	5.2229	0
YTHDF2	104.201	95.126	119.984	17.8882	100.485	14.8835	69.4361	23.1817	64.3588	50.8479	221.881	20.52	97.6338	61.0078	99.8179	96.4749	88.9565	119.58	119.434	212.287	112.434	40.9272	124.963	187.148	107.869	133.653	304.917	150.222	155.286	128.387	228.042	84.8221	177.498	167.106	160.501	72.2538	68.0812	43.6201	72.4828	254.656	71.8334	98.8567	96.4754	257.245	277.979	272.9	317.628	105.367	70.0355
OPRD1	0	0	0	0	0	0	0	0	0	0	0	0	0	0	0	0	0	0	0	0	0	0	0	0	0	0	0	0	0	0	0	0	0	0	0	0	0	0	0	0	0	0	0	0	0	0	0	0	0
EPB41	0.165126	2.63695	1.90144	0.170748	0.117348	3.871	0	4.6349	0.0515987	0.104763	2.86648	1.19329	3.35747	1.12772	0	0	3.09866	1.53664	5.34335	5.57038	2.09333	0.724662	1.50292	1.5065	0	0.0861795	1.7094	3.04154	0.415892	1.74181	1.73369	0.0302918	1.91549	0	1.33782	2.57046	0	1.08307	0.25624	0.546153	0	0	2.87051	1.12337	3.5542	0.0703033	0.132211	2.18531	2.1247
TMEM200B	0	0	0	0	0	0	0	0	0	0	0	0	0	0	0	0	0.100004	0.232338	0	0	0	0	0	0.483776	0	0	0	0	0	0	0	0	0.149402	0	0	0.426423	0	0	0	0	0	0	2.02861	0	3.8767	0	0	0	0
SRSF4	17.935	236.866	0	4.83558	176.583	1.83189	2.54176	31.0507	107.479	80.1494	74.319	47.3435	39.6397	18.9261	36.3575	0	31.9659	113.219	51.881	20.9832	71.4593	20.5026	18.8204	12.2977	48.5444	44.6582	29.6644	54.6299	2.2457	29.5549	49.7576	85.5781	4.5275	7.55004	24.5658	50.4269	19.3856	204.697	63.5466	0.129769	35.0896	11.823	21.4661	3.37248	0.879785	6.29795	10.4925	24.3654	3.18848
MECR	0	0	0	0	0	0	0	0	66.5018	0	9.32969	0.709915	17.5116	17.7244	3.23646	0	4.00292	1.75931	0	0	0	6.2358	0	0	21.0249	53.0301	8.82767	9.82155	0.465839	0	0	2.13725	2.10082	0	90.7361	6.30926	6.81701	0	0	0	7.67127	0	0	8.14289	55.8525	13.3802	0.689324	0	0
PTPRU	0.167947	0	0	0	0	0	42.7128	0	0	0.16008	0.0833553	0	0	0	0	0	0	0.0488137	0	0	0	0	0	0	0	0	0	0	0	3.30978	0.0545588	0	9.57731	0	0	2.26364	0	2.88379	0	0	0	0	0.100738	0	11.3237	0	0	0	0
MATN1	0	0	0	0	0	0	0	0	0	0	0	0	0	0	0	0	0	0	0	0	0	0	0	0	0	0	0	0	0	0	0	0	0	0	0	0	0	0	0	0	0	0	0	0	0	0	0	0	0
MATN1-AS1	0	0	0	0	0	0	0	0	0	0	0	0	0	0	0	0	0	0	0	0	0	0	0.388951	0	0	0	0	0	0	0	0	0	0	0	0	0	0	0	0	0	0	0	0	0	0	0	0	0	0
LAPTM5	0	0	0	0	0	0	0	0	0	0.141614	0	0	0	0	0	0	0	0	0	0	0	0	0	0	0.215038	0	0	0	0	0	0	0	0	0	0	0	0.176126	0	0	0	0	0	0	0	0	0	0	0	0
MIR4420	0	0	0	0	0	0	0	0	0	0	0	0	0	0	0	0	0	0	0	0	0	0	0	0	0	0	0	0	0	0	0	0	0	0	0	0	0	0	0	0	0	0	0	0	0	0	0	0	0
SDC3	0	0.661924	0	0.762348	0	0	0.109111	0.060127	12.5586	0.643089	4.52369	0.363143	0	2.11643	0.0459544	0	0	8.84085	0.0903058	0	0	0.727565	7.21725	21.4525	0	0	0	0	0	0	0	0	0	0	0	0.0652149	0	25.7916	3.48979	0	0	0	0	0	0	0	0	0	0
PUM1	0.700101	82.918	25.6099	19.1932	0.746313	10.9903	0.155405	3.65551	0.929857	0.11102	1.04123	0	14.34	12.3349	5.58806	1.61254	9.23049	23.3139	4.02826	17.8657	33.1668	28.9242	4.70925	3.72552	7.08592	14.3501	20.6191	11.0317	25.6338	13.5112	10.6838	12.4967	17.7982	8.01606	9.759	32.5198	0.61717	0	26.4099	10.3537	52.8731	5.27217	1.52034	20.2671	0.546555	24.3819	46.4369	19.4244	41.665
SNORD85	0	0	0	0	0	0	0	0	0	0	0	0	0	0	0	0	0	0	0	0	0	0	0	0	0	0	0	0	0	0	0	0	0	0	0	0	0	0	0	0	0	0	0	0	0	0	0	0	0
NKAIN1	0	0	0	0	0	0	0	0	0.104437	0.105944	1.657	0	0	0	0	0	0	0	0	0	0	0	0	0	0	0	0	0	0	0	0	0	0	0	0	0	0	0	0	0	0	0	0	0	0	0	0	0	0
SNRNP40	7.66975	0.765691	0	98.3732	0	0	79.4686	63.8788	3.01157	32.7635	15.1355	0.21088	9.83724	9.97656	1.60321	1.85798	53.8422	37.5062	0	3.55575	11.818	3.91712	10.3731	11.6028	1.54365	42.2198	57.7477	30.6739	31.0965	55.2675	0	11.8525	8.15473	0	32.6291	100.371	37.132	0	100.307	32.1538	18.2477	1.82217	6.68563	53.9156	11.4339	15.193	0	2.7084	1.49227
ZCCHC17	56.4825	0	100.49	0.670619	0	0	0	6.36156	73.4256	0.206726	3.23707	44.7736	17.3024	0	33.0628	21.4482	43.9215	105.016	37.0907	0.601952	7.63835	2.27355	47.8015	0	25.716	31.3163	21.3831	61.0439	38.3739	8.73319	84.1231	50.9003	12.9132	17.4788	0	1.86708	50.1348	0	0	47.2639	5.94522	11.5023	0	3.41255	10.0358	0	17.4463	31.7884	31.6413
FABP3	0	0	0	0	0	0	0	0	0	0.32501	0	0	0	0	0	0	0	0	0	0	17.4625	0	0	0	0	0	0	0	0	4.40808	0	4.6739	0	14.541	0	9.63274	0	0	0	0	0.365177	37.1242	0	5.36892	1.94582	0	0	0	0
SERINC2	0	0	0	0	0	0	0	0	0	0	0	2.83078	0	0	0	0	0	0	0	0	0	0	0	0	0	0	0	0	0	0	0	0.834938	0	0	0	0	0	0	0	0	0	29.0144	0	0	0	0	0	0	0
LOC149086	0	0	0	0	0	0	0	0	0	0	0	0	0	0	0	0	0	0	0	0	0	0	0	0	0	0	0	0	0	0	0	0	0	0	0	0	0	0	0	0	0	0	0	0	0	0	0	0	0
LOC284551	0	0	0	0	0	0	0	0	0	0	0	0	0	0	0	0	0	0	0	0	0	0	0	0	0	0	0	0	0	0	0	0	0	0	0	0	0	0	0	0	0	0	0	0	0	0	0	0	0
TINAGL1	0	0	0	0	0	0	0	0	0	0	0	0	0	0	0	0	0	0	0	0	0	0	0	0	0	0	0	0	0	0	0	0	0	0	0	0	0	0	0	0	0	0	0	0	0	0	0	0	0
HCRTR1	0	0	0	0	0	0	0	0	0	0	0	0	0	0	0	0	0	0	0	0	0	0	0	0	0	0	0	0	0	0	0	0	0	0	0	0	0	0	0	0	0	0	0	0	0	0	0	0	0
PEF1	33.8627	0	0	185.082	0	16.9439	114.595	130.486	97.4528	18.753	100.537	120.138	57.6723	26.0891	61.6516	4.59674	59.1066	32.2682	10.5269	8.33266	116.183	20.7081	192.552	193.911	50.1586	59.6938	65.5921	131.99	9.9841	52.576	86.0294	75.074	0.230978	30.4631	63.0713	33.5978	2.93626	57.9507	96.0195	108.274	91.0167	80.8606	56.2368	121.195	13.5799	11.8928	28.6726	2.75437	8.98494
COL16A1	0	0	0	0	0	0	0	0	0	0	0	0	0	0	0	0	0	0	0	0	0	0	0	0	0	0	0	0	0	0	0	0	0	0	0	0	0	0	0	0	0	0	0	0	0	0	0	0	0
BAI2	0	0	0	0	0	0	0	0	0	0.0551576	0.474199	0	0	0	0	0	0	0	0	0	0	0	5.64037	0	0	0	0	0	0	0	0	0	0	0	0	0	0	0	0	0	31.2224	0	0	0	0	0	0	0	0
MIR4254	0	0	0	0	0	0	0	0	0	0	0	0	0	0	0	0	0	0	0	0	0	0	0	0	0	0	0	0	0	0	0	0	0	0	0	0	0	0	0	0	0	0	0	0	0	0	0	0	0
SPOCD1	0	0	0	0	0	0	0	0	0	0	0	0	0	0	0	0	0	0	0	0	0	0	0	0	0	0	0	0	0	0	0	0	0	0	0	0	0	0	0	0	0	0	0	0	0	0	0	0	0
PTP4A2	126.912	275.757	123.657	95.5662	127.839	174.99	61.4454	8.46555	2.88094	48.6529	101.92	126.941	66.4079	0.174165	81.5092	131.782	44.0882	70.8777	14.4201	18.1289	63.0258	76.5537	52.0757	41.9052	77.7012	59.0167	58.7508	95.1698	2.01897	48.2148	34.0179	112.25	43.7087	42.8523	16.2021	31.2705	117.583	6.32838	31.3995	21.5296	63.0672	52.8504	37.1619	49.2535	12.2028	78.1816	114.096	121.433	57.2365
KHDRBS1	40.2055	83.5938	73.327	110.69	54.5702	120.334	0	0	13.0491	78.6041	0.181617	94.9948	94.1269	96.0736	44.76	61.3786	1.37422	9.79176	51.506	82.4198	63.002	93.2277	40.9247	84.4884	8.2895	32.4904	42.4441	26.3896	46.7048	51.3729	12.4913	45.2758	31.4846	14.5865	29.5666	21.0794	7.49391	0	61.5826	0.243125	30.9265	9.52089	8.31287	22.0294	78.6328	26.6496	37.1101	0	24.875
TMEM39B	0	0	0	0	0	0	5.83635	22.2132	85.3998	24.1489	6.1603	0	0.129017	42.4296	0	0	0.141242	43.6267	0	0	16.5509	0	68.7549	0.17022	6.51548	3.23967	0.250194	0	0	0.539924	67.6501	0	0	0	1.66191	26.597	0	0	0.529248	0	47.5522	0	6.21895	0	8.78615	61.4757	45.4939	0	0.164111
KPNA6	63.966	5.69934	0.171123	61.9656	0	0.212121	14.1389	0.0824622	12.8326	0.72138	4.35304	29.9103	24.5219	67.3084	25.8874	28.7323	35.1041	11.8264	15.7382	30.3459	25.8508	11.8124	50.2936	4.84302	14.0788	14.1137	18.3863	10.1963	6.54534	15.4443	60.8774	0.371019	11.7215	10.2723	24.1653	22.7661	6.47787	15.2214	29.1827	79.3902	7.67913	14.7583	9.27916	1.98274	31.7085	50.6695	47.6645	10.4829	28.4154
TXLNA	0	6.93065	2.94016	0.204078	9.11787	0.0662383	5.43339	0	1.54243	0.438268	21.4346	74.8659	0.721343	0.0612622	4.28191	1.09104	0	0	0.096692	29.8695	0	12.5513	19.5946	0	3.42658	1.95778	1.49255	0	3.69151	6.71646	0.128273	3.54855	1.77197	0	6.33596	2.9343	2.86336	58.6392	13.8503	2.80834	4.46894	35.9747	23.468	15.7995	0.20546	13.6908	18.0052	0	18.6884
CCDC28B	0	0	0	0	0	0	0	0	0	0	0	7.63833	0	0	0	0	0	0	0	0	0	0	0	0	0	0	0	0	0	0	0	0	0	0	0	0	0	0	0	0	0	0	0	0	0	0	0	0	0
IQCC	0.490593	53.6689	102.493	0	0	0	72.0067	0	0	0.156005	12.9404	54.4671	0	0	0	54.5266	3.94107	0	0	46.4218	63.6019	0	0	0	1.42114	26.4557	0	0	2.47379	0.235494	0	19.9928	4.78179	0	0	1.75412	0	3.60837	0.460907	0	12.8655	0	0	4.50569	31.6878	0	0.130644	0	29.51
DCDC2B	0	0	0	0	0	0	0	0	0	0	0	0	0	0	0	0	0	0	0	0	0	0	0	0	0	0	0	0	0	0	0	0	0	0	0	0	0	0	0	0	0	0	0	0	0	0	0	0	0
TMEM234	0	0	0	0	0	0	0	0.338402	0	0	27.7381	0	0.238973	0	6.26381	0	0	0	0	0	0	0	0	0	0	0	0.921764	3.26891	0	0	8.13784	0	0	0	0	0	0	144.697	0	0	0	0	0	0	0	30.9023	0	0	0
EIF3I	10.8592	133.002	202.082	19.4397	118.469	87.7119	827.047	359.962	81.7167	188.568	253.084	273.02	189.461	238.7	266.334	247.943	209.929	407.398	337.386	328.83	241.646	209.725	677.844	350.174	242.761	320.206	325.472	345.71	154.515	213.283	253.009	314.807	400.68	304.27	225.052	162.552	35.5343	487.653	383.693	223.227	267.744	498.688	264.935	164.135	25.2784	193.658	153.644	152.616	218.409
MTMR9LP	0	0	0	0	0	0	0	0	0	0	0	0	0	0	0	0	0	0	0	0	0	0	0	0	0	0	0	0	0	0	0	0	0	0	0	0	0	0	0	0	0	0	0	0	0	0	0	0	0
FAM167B	0	0	0	0	0	0	0	0	0	0	0	0	0	0	0	0	0	0	0	0	0	0	0	0	0	0	0	0	0	0	0	0	0	0	0	0	0	0	0	0	0	0	0	0	0	0	0	0	0
LCK	0	0	0	0	0	0	0	0	0	0	0	0	0	0	0	0	0.119917	0	0	0	0	0	0	0	0	0	0	0	0	0	0	0	0	0	0	0	0	0	0	0	0	0	0	0	0	0	0	0	0
HDAC1	14.9027	53.929	0	3.47729	0	0	0	4.70838	0.904465	38.9787	12.9171	94.375	45.2957	49.5724	58.2395	26.7681	37.6461	5.4654	13.8665	0	1.21414	65.0705	8.75104	12.382	18.798	3.27142	40.8588	62.8821	5.367	27.4591	21.3038	17.0303	9.55027	7.22398	1.41701	1.37454	23.4042	14.315	13.6953	15.724	9.75689	0.0978584	14.9534	12.3603	4.84082	44.1168	62.6048	31.6097	31.1265
MARCKSL1	246.876	329.268	551.557	412.186	498.993	497.361	507.5	556.095	201.288	261.951	456.44	343.358	226.181	196.468	375.473	299.14	329.258	360.306	236.098	231.703	186.102	88.2215	431.625	262.463	153.249	190.485	258.305	225.172	115.075	131.62	413.589	281.551	224.432	266.77	215.037	459.001	410.957	119.554	237.873	296.824	596.523	316.821	532.553	443.109	284.314	392.389	352.667	232.099	571.599
FAM229A	0	0	0	0	0	0	0	0	0	0	0	0	0	0	0	0	0	0.543486	0	0	0	0	0	0	0	0	0	0	0	0	0	0	0	0	0	0	0	0	0	0	0	0	0	0	0	0	0	0	0
TSSK3	0	0	0	0	0	0	0	0	0	0	0	0	0	0	0	0	0	0	0	0	0	0	0	0	0	0	0	0	0	0	0	0	0	0	0	0	0	0	0	0	0	0	0	0	0	0	0	0	0
BSDC1	18.3746	0.272725	23.8719	0	31.5715	0	0.567129	57.7232	0	35.6346	0.951247	17.0047	9.02774	0.476397	5.16739	3.12888	1.72745	0.668907	0	0.355176	15.1623	37.0739	0.90873	5.80528	1.66255	5.40535	11.5819	17.2769	38.5842	10.6517	23.5526	0.210743	30.398	13.3122	0.374794	20.863	6.79597	21.7492	29.5164	28.5323	72.6869	1.32439	8.59105	6.52154	9.76737	6.99738	0	9.1177	41.3164
ZBTB8B	0	0	0	2.45717	0	0	0	0	0	0.150832	0.766429	0	10.863	0	0	0	0	0	0	5.62605	0	0	0	0	0	0.620615	0	0.372599	0	0.113933	0	0	0.444648	0.281469	5.47931	0	0	0	0	0	0	0	0	0	0	0	0	0	10.5558
ZBTB8A	2.79635	0.0507127	0	14.196	4.15482	0	1.2411	18.8629	0.0397014	0	5.95132	0.166847	0	12.8496	0.0633316	0	0	0.0738584	0	0	3.54437	0.334563	6.63528	0.270527	5.51527	0	13.0596	11.7452	0.274216	0	3.09563	5.78228	2.42368	0.0501387	2.54905	14.9017	8.20399	0	9.61031	0.293788	7.21859	10.5993	0	21.4644	5.53417	6.79107	7.86881	23.1524	4.16117
ZBTB8OS	0	0	0	38.5692	7.62614	28.1194	0	0	0	42.9766	1.80222	1.19056	0	0	0	4.28318	2.72623	5.78691	31.0787	42.8242	8.14187	0	36.0592	21.3378	8.64625	23.6184	8.73946	0	21.3084	34.4568	0	0.65591	6.74397	0	38.5558	19.3371	0	0	0	6.1953	0.95825	8.37132	0	0	14.9015	0	0	34.5561	5.18399
RBBP4	0	2.50819	9.63358	1.34925	8.51304	14.6889	0.0350686	4.02343	1.40773	7.37001	2.11551	7.39525	16.0779	5.48011	1.00459	1.65366	9.54553	2.92907	31.1064	13.6591	16.239	10.98	22.6103	2.35047	10.6938	17.7743	8.65238	3.52942	2.43094	6.592	24.802	4.17754	8.42581	0.0935455	24.0111	12.6462	26.7188	25.1501	8.92949	22.3584	13.5604	4.16728	1.9191	43.252	6.39896	15.3522	20.4482	4.31584	15.0133
SYNC	0	4.17161	17.6075	1.75233	0.602458	9.9552	0.0836627	5.25441	4.06611	37.6659	3.15535	8.63617	16.7964	2.9847	5.9243	3.27456	8.06469	6.49387	19.9174	21.8959	11.3208	23.0372	2.34692	3.43078	24.8035	8.70885	16.4644	5.87093	3.25286	21.8097	42.8153	8.19026	8.98827	1.89655	14.7928	8.12353	21.1059	17.9649	18.5544	73.29	11.5731	3.62131	4.05973	19.5278	10.5403	37.6116	9.33975	22.0685	34.5015
KIAA1522	2.22353	0	0.753538	19.1516	0	0	0	0	0.347733	0.0560716	2.67024	0	0	0	0	0	7.24576	0	0	0	30.9224	0	0	0	0	0	1.64884	11.6339	0	0	0	0	0	0	3.50611	0	0	0	7.63259	0	0	21.3432	0.665391	0	0.771869	0.157547	0	0	0
YARS	3.42372	97.2643	0	5.14784	53.987	0.835642	231.396	68.5576	30.9781	4.34835	139.332	1.84209	0	66.274	16.4789	12.7119	81.5511	28.9876	0.609409	0	9.05609	55.9392	72.8938	20.3105	28.8309	99.714	5.95425	57.6176	54.5467	22.9867	28.8568	23.7588	14.3324	0	15.9086	7.85256	29.1548	49.6364	110.729	56.3239	70.6263	147.12	62.1426	48.1763	29.492	0	40.6544	80.0484	37.5528
S100PBP	0.442799	0.530086	3.19471e-07	29.5131	0	0.110467	4.79985	0.650068	0	2.45858	3.56917	32.3658	2.21915	38.2199	26.6742	0	0.321698	60.326	8.13323	14.0916	0.280346	87.6704	82.7139	18.6576	33.7229	37.1109	21.7656	26.8875	11.9082	21.1191	35.12	42.1627	54.5595	0	48.6428	86.4327	53.1222	36.9906	33.7293	0.953074	27.6495	15.1786	39.8471	26.1851	60.655	26.8952	87.8773	26.8154	53.6335
FNDC5	100.419	61.4832	76.2924	111.248	66.6046	75.18	68.7052	45.0782	22.8556	101.388	86.964	63.8373	2.87771	77.6933	41.6919	0.509621	63.8546	128.057	6.13662	0.447845	57.1033	0.211475	7.06892	11.5568	44.2815	3.28543	0	2.65501	74.2386	74.852	52.3297	13.7258	0	0.425176	45.0666	27.2591	44.0007	24.3133	0	0	35.8212	77.5399	6.93093	31.4131	131.932	7.89685	0	5.6889	0
HPCA	0	0	0	0	0	0	0	0	0	0	0	0	0	0.236164	0	0	0	0	0	0	0	0	0	0	0	0	0	0	0	0	0	0	0	0	0	0	0	0	0	0	0	0	0	0	0	0	0	1.95446	0
TMEM54	0	0	0	0	0	0	0	0	0	70.0003	0	0	0	0	0	0	0	0.338011	0	22.933	0	0	0	0	0	0	0	0	0	0	0	11.0105	0	0	0	0	0	0	0	0.392588	0	0	0	0	4.4079	0	0	0.27028	0
RNF19B	72.1025	0.153823	0	1.19532	0	0.129332	0	0	0.355198	1.10253	0	0	0	21.4749	3.85555	148.677	2.22332	0	2.8295	17.5312	30.1923	0.337847	0.59825	1.28637	2.41883	0	42.5677	33.2747	19.7769	12.5788	0	1.48598	3.32183	0.761783	0.986836	5.49437	18.864	0	0	0.12825	17.9825	6.5104	0	45.6041	11.9962	0.819483	15.3081	17.0039	0
AK2	0	1.7861	1.96156	28.5806	4.83223	11.3986	25.8218	7.74948	0.24535	10.4458	28.3184	12.2712	6.64239	0.0816548	13.9927	27.079	11.0746	3.84777	6.39695	1.71974	5.90801	8.77685	0.140383	24.1018	12.1044	6.2346	6.63195	1.11435	13.63	16.0427	28.7675	12.5998	2.01503	10.8249	16.7722	0.378879	41.6507	0.384525	1.73022	37.5128	19.6203	0	55.3409	1.39489	9.76187	25.6915	1.35141	21.7508	11.4237
ADC	0	0	0	0	0	0	0	0	0	0	0	0	0	0	0	0	0	0	0	0	0	0	0	0	0	3.60005	0	0	0	0	0	0	0	0	0	0	0	0	0	1.22363	0	0	0	0	0	0	0	0	0
TRIM62	0	0	0	0	0	0	0	0	0	0	0	0	0	0	0	0	0	0	0	0	0	0	0	0	0	0	0	0	0	0	0	0	0	0	0	0	0	0	0	0	0	0	0	0	0	0	0	0	0
ZNF362	0	0	0	0	6.88505	0.209703	0	1.22343	0	0	0.543004	0	0	1.06831	0	0	0	0	0	9.13402	27.9297	0	0	0	0	6.20481	0	1.7155	3.03564	2.54714	0.101637	0.229318	8.30465	0	0	14.8772	0	14.628	1.75197	0.207485	0	0	17.4883	0	0	12.6223	0	0	0
PHC2	0	0	0	2.77774	0	0	21.047	0	0.240526	0	0	0	0	12.4239	0	0	0.481281	0	3.19321	0	0	0	6.98785	0	0	0	0	0	0	0	0	0	0	0	0.626575	0	54.6829	0	0	0	40.7619	2.26598	0	0	0.066641	20.4831	38.4665	0.996	7.06473
MIR3605	0	0	0	0	0	0	0	0	0	0	0	0	0	0	0	0	0	0	0	0	0	0	0	0	0	0	0	0	0	0	0	0	0	0	0	0	0	0	0	0	0	0	0	0	0	0	0	0	0
ZSCAN20	0	0	0	0	0	0	0	0	0	0	0	0	0	0	0	0	0	0	0	0	0	0	0	0	0	0	0	0	0	0	0	0	0	0	0	0	0	0	0	0	7.66897	0	0	0	13.243	0	0	0	0
CSMD2	0	0	0.0475045	0	0	0	0	0	0	0.0444953	0	0.0230265	0	0	0	0	0	0	0	0	0	0	0	0	0	0	0	0	0	0	0	0	0	0	0	0	0	0	0	0.601714	0	0	0	0	0	0	0	0	0
HMGB4	0	0	0	0	0	0	0	0	0	0	0	0	0	0	0	0	0	0	0	0	0	0	0	0	0	0	0	0	0	0	0	0	0	0	0	0	0	0	0	0	0	0	0	0	0	0	0	0	0
LOC402779	0	0	0	0	0	0	0	0	0	0	0	0	0	0	0	0	0	0	0	0	0	0	0	0	0	0	0	0	0	0	0	0	0	0	0	0	0	0	0	0	0	0	0	0	0	0	0	0	0
C1orf94	0	0	0	0	0	0	0	0	0	0	0	0	0	0	0	0	0	0	0	0	0	0	0	0	0	0	0	0	0	0	0	0	0	21.3399	0	0	0	0	0	0	0	0	0	0	0	0	0	0	0
GJB5	0	0	0	0	0	0	0	0	0	0	0	0	0	0	0	0	0	0	0	0	0	0	0	0	0	0	0	0	0	0	0	0	0	0	0	0	0	0	0	0	0	0	0	0	0	0	0	0	0
GJB4	0	0	0	0	0	0	0	0	0	0	0	0	0	0	0	0	0	0	0	0	0	0	0	0	0	0	0	0	0	0	0	0	0	0	0	0	0	0	0	0	0	0	0	0	0	0	0	0	0
GJB3	0	0	0	0	0	0	0	0	0	0	0	0	0	0	0	0	0	0	0	0	0	0	0	0	0	0	0	0	0	0	0	0	0	0	0	0	0	0	0	0	0	0	0	0	0	0	0	0	0
GJA4	0	47.0288	0	0	0	0	0	0	39.6082	0	3.66961	0	0	0	0	0	10.14	0	0	2.9673	0	0	0	65.0668	0	7.71775	0	0	0	0.307477	0	3.9956	0	0	0	9.20058	0	0	0	22.9694	0	0	0	0	0	0	0	13.109	0
SMIM12	0	8.8495	0	16.3574	0	0	0	0	2.19119	4.6028	7.03277	0.0535183	6.88839	1.41666	11.9504	13.8265	3.62934	1.23231	2.07769	5.75414	0.0688508	0	30.8117	11.7339	4.40523	1.19152	11.4795	12.1203	19.5296	5.78297	22.7795	14.4497	3.3428	0.965162	2.69362	32.4619	1.469	0	0	1.13204	16.2362	14.4825	28.0747	0	10.1283	0	0	11.5303	8.43644
DLGAP3	0	2.24574	0	0	0	0	0	0	0	0	0	0	0.183794	0	0	0	0	0	0	0	0	0	0	0	0	0.55996	0	6.82865	0	0	0	0.983348	0	0	0	1.42621	0	0.293668	0	0	0	0	0	0	0	3.59064	0	0.0632464	0
LOC653160	0	0	0	0	0	0	0	0	0	0	0	0	0	8.57197	0	0	0	0	0	0	0	0	0	0	0	0	0	0	0	0	0.35153	0	0	0	0	0	0	0	0	0	0	0.219511	0	0	0	0	0	0	0
ZMYM6NB	0	0	0	0	0	0	39.0604	0	0.797878	0	5.38524	0	0	0	29.9878	0	0.31951	1.852	0	0	0	54.5194	0	0	0	0	10.6742	9.97954	0	9.72586	105.187	30.3704	0.475407	0	0	0	3.07561	0	0	0	0	0.25722	0	82.7278	1.31633	0	0	55.5822	2.20436
ZMYM6	0	48.0221	0	60.7039	0	0	0	0	0	14.8384	1.45537	0	0	0.0569337	0	3.71806	0	0	0	26.0619	0	19.07	0	0	0	0.478828	0.163214	0	0.0659827	0.175848	0	0	2.95071	0	5.58919	0.259637	0	0.802211	0	0	0	2.79893	0	0	0	0	0	0	0
ZMYM1	86.8491	27.9991	0.154781	0.236297	209.876	73.7098	4.87179	8.79856	88.762	45.4689	0.0566887	0	79.1746	33.0709	40.9368	0	31.2088	36.8886	1.1194	44.6625	0	32.1708	13.8315	0	29.2109	33.1799	0.101669	3.22451	69.8831	0.438232	0.0742899	45.2861	5.21631	27.9678	4.22882	52.4785	0	3.0855	26.1384	8.93232	0	2.60376	0.136881	0	32.4776	30.1937	48.335	0.0539572	44.9461
SFPQ	220.27	60.1631	78.7998	33.9743	67.3972	94.4984	98.7559	50.5324	107.423	61.8139	70.7786	15.1715	105.046	91.0701	99.1348	47.3002	143.607	66.6863	130.091	56.901	98.476	167.481	40.6324	27.1434	104.441	96.4594	78.8752	179.109	32.1849	48.4991	67.444	54.3365	32.0638	148.543	96.3156	13.1409	114.074	74.7991	74.733	33.7934	26.799	58.0032	40.676	13.5746	129.433	40.9228	154.159	33.4046	115.125
ZMYM4	158.412	118.686	0.270991	1.51808	0.379339	63.4183	65.6309	11.9267	47.8987	23.6942	38.883	47.302	12.5185	55.1704	13.3666	23.9094	17.6137	8.68583	23.2856	9.54243	11.84	8.66451	19.5281	6.08619	12.0965	14.9007	24.5154	12.7506	29.5119	21.4204	1.82025	9.05778	15.4687	1.21084	18.3501	43.1773	11.2263	1.21393	6.9487	37.3751	13.791	3.69154	15.513	3.76796	15.6958	34.741	34.8267	8.22867	0.273058
KIAA0319L	60.3834	1.80512	118.529	8.13479	0	0	18.9216	0	28.2203	6.55114	16.8246	1.29187	44.5226	0.0610488	8.3378	6.41994	0.492022	18.1841	8.09395	8.21754	1.16256	14.8368	0	13.0881	6.16537	34.0906	10.4115	49.7812	41.4558	0.377076	6.13569	5.593	7.87256	23.5977	2.6148	1.32278	0.539822	8.46042	20.2142	16.5308	0	33.8091	3.94685	47.9539	18.4271	5.23133	19.9888	51.5079	3.04644
NCDN	0.860281	0.114405	15.9324	10.0805	38.3281	8.75893	0	0	0	0	1.21017	0	0	0	0	0.906635	9.19315	18.8605	0	0	0.241886	0	0	0	0	13.1874	7.65554	0.899629	12.8998	0	0	8.20814	1.39556	0	0	5.80424	16.5798	1.46756	19.4637	0	0.0515054	6.12729	0	2.85363	9.35677	0	9.32851	2.16584	0.167546
TFAP2E	0	0	0	0	0	0	0	0	0	0	0	0	0	0	0	0	0	0	0	0	0	0	0	0	0	0	0	0	0	0	0	0	0	0	0	0	0	0	0	0	0	0	0	0	0	0	0	0	0
PSMB2	6.19065	16.9944	5.65682	13.874	29.989	9.60858	19.4751	33.9726	10.6648	3.61052	26.7572	10.1646	8.01712	25.97	9.92598	9.30364	18.4456	12.6171	29.2971	9.07301	31.9141	2.29944	23.077	39.3498	22.487	21.1914	25.278	14.8024	8.8771	12.1795	9.64418	18.4896	3.80951	20.2657	2.39586	13.7459	10.0222	12.8721	5.95243	28.9901	15.3928	30.8151	8.86596	15.6712	21.6343	4.75851	4.81137	15.5334	0.175062
C1orf216	0	0	0	0	0	0.334394	0	0	0	0	0	0	0	0	0	0	0	0	26.6583	0	0	0	0	0	0	0.173615	0	0	0	0	0	0	0	0	5.19396	0	0	0	0	0	0	0	2.187	0	0	0	0	0.0783555	0
CLSPN	2.12853	0	0.0757866	0	0	0	0	3.10572	7.62704	1.95315	7.65858	9.63072	0	0	10.33	0	8.00706	9.60604	9.33581	30.4371	38.3821	58.7832	0.0442847	0	3.99665	7.4802	1.54466	5.57002	0.904939	20.4609	0.142118	4.89078	8.0413	13.9842	1.91955	29.6746	0	0	11.5365	10.5815	6.98671	0	6.32942	15.7532	12.8506	4.17356	4.7018	28.7345	31.4981
AGO4	0	0	0	0	0	0	0	0	0	0	0	0	0	0	0	0	0	0	0	0	0	0	0	0	0	0	0	0	0	0	0.0429214	0	0	0	0	0	0	0	0	0	0	0	12.4335	0	0	0	0	0	0
AGO1	0	0	0.252939	0	0	0	0	5.68818	0	0	0	0	0	0	0.155166	0	0	0.108576	3.29718	1.96659	2.84219	3.49754	0	0	16.6962	0	0	1.46322	3.35931	7.57968	0	12.2022	0	0.687931	0	1.53951	12.8148	0	1.54393	0	0	31.5944	0	0	0	0.503821	15.2246	0	2.94943
AGO3	0	0	0	0	0	0	0	0	0.164823	0	0.130745	3.84881	0	0	0.0710975	0	0	0	0	0	0	0	6.88904	0	0	2.47721	0	0	0	0.12631	0.256988	0	0	0	0	0	0	0	0	0	0	0	0	0	0	0	0	0	0
TEKT2	13.2162	0	0	0	0	0	0	0	0	0	0	0	0	0	0	0	0	0	0	0	0	0	0	0	0	0	0	0	0	0	0	0	0	0	0	0	0	0	0	0	0	0	0	0	0	0	0	0	0
ADPRHL2	0	0.731089	1.65689	0	0	0	0	0.199315	0.383293	0	5.47473	0	0	0	2.14234	14.9954	0.30683	0	14.0102	10.1866	67.7277	15.7645	2.89883	110.821	24.4652	44.461	0.271619	33.6017	14.7345	4.98332	11.1504	0.784337	1.60279	39.1329	0	8.76385	0.242612	4.50461	1.34247	20.8591	0	2.9825	43.9632	100.367	11.2349	0.906844	4.87239	32.1894	2.67192
COL8A2	0	0	0	0	0	0	0.063268	0	0	0	0	0	0	0	0	0	0	0	0	0	0	0	0	0.0649275	0	0	0	0	0	0	0	0	0	0	0	0	0	0	0	0	0	0	0	0	0	0	0	0	0
TRAPPC3	11.1594	88.8167	1.75041	1.77261	0	3.16916	0.255046	0.28054	0	42.442	2.78916	41.1631	8.89895	55.9014	3.02339	17.5021	18.1797	0.502274	0	55.6793	0	0.375443	32.9739	0	5.80975	1.8039	14.9048	23.0085	42.1159	0	0	2.83815	56.1387	23.1452	0	50.9759	13.0766	11.4904	4.34755	0.869548	0	0.1749	0.256281	3.61753	0.298346	0	28.0599	51.4546	26.0375
MAP7D1	2.03405	0	0.393718	0	16.318	19.0161	14.974	10.8091	0.181851	2.85967	0.72128	0.191043	11.1641	7.6756	6.3843	3.59795	0.727696	0.0845543	0	0	0	0	0	2.99919	0	1.3665	3.10253	0	0	5.85216	2.17371	24.313	0.10877	0.344263	0	4.12729	3.2	0	4.34244	0	0.052208	0	0.260967	0	2.62211	7.66258	0	0	0
THRAP3	5.14629	0.0855651	52.8548	0	6.40085	38.1398	3.7452	1.32913	16.8943	1.42862	5.42405	0.633892	13.1294	21.9017	8.34323	21.4519	0.268256	6.04803	0.315102	34.2404	4.8877	1.97471	34.0954	0.716565	0	7.94936	12.2093	8.65455	0	29.2926	14.0774	14.7524	8.50349	8.12505	0.834855	6.45533	1.8507	0	9.5922	6.24713	13.6401	3.40247	7.44905	5.66647	2.71587	5.38324	5.94781	2.02513	0.501288
SH3D21	0	0	0	0	0	0	0	0	0	0	0	0.14076	0	0	0	0	0	0	0	0	0	0	0	1.03714	0	0	23.9746	0	0	0	0	0	0	0	0	20.7479	0	0	0	0	0	0	0	0	0	0	0	0	0
EVA1B	0	0	0	0	0	0	0	0	0	0	0	0	0	0	0	0	3.78333	0	0	0	0	0	0	0	0	0	0	0	5.40506	1.54436	0	0	0	0	4.64916	0	0	0	0	0	8.82458	0	0	0	0	0	0	0	0
STK40	0	0	5.05743	0	0	29.9038	0	3.89794	20.2403	0.631904	0.247004	1.5539	9.44383	0.773064	41.954	0	19.1887	5.79179	0	0	0.735175	14.2966	0	0.755889	2.16095	30.6808	0	0	0	4.29569	39.489	0	0	0.687856	41.9626	0	3.22599	53.0687	9.5199	0.164976	0	3.03827	0	5.21163	7.81701	0	12.5441	0	0.290905
LSM10	0	3.94184	0	0	0	23.6344	67.9957	11.5234	0	26.1761	51.0272	0	0	43.5243	0.713856	34.477	5.71831	10.3543	8.2071	0	0	33.8	0.558255	27.4935	7.50415	35.7005	1.88229	24.5484	34.6332	33.9637	31.0264	0	2.12563	0	73.9214	0	0	0	16.3119	20.317	1.51522	4.30973	0	12.6836	0	7.14208	53.3562	60.6819	1.64021
OSCP1	0	0	0	0	0	0	33.3442	0	0	0	0	0	0	3.79581	0	0.401285	48.6081	0.206377	0	0	0	0	0	0	0	36.6378	11.4129	103.998	0	63.6256	0	0	0	0.279808	0	0	0	24.3372	0	0	0.887839	0	0	0	0	0	0	0	0
MRPS15	1.19468	30.562	48.0035	19.7215	61.262	162.798	144.742	92.2275	68.7251	74.9045	48.5712	108.641	1.38211	191.606	105.369	20.307	62.5994	3.857	78.4455	16.5885	0	0	68.642	43.146	90.7872	21.4083	79.8172	140.764	107.047	46.6232	87.0276	53.7964	72.4676	68.3763	97.548	14.8818	89.1386	81.2277	121.84	97.4229	0.642934	68.2109	81.9026	190.089	19.7391	25.2756	19.9648	33.0612	0
CSF3R	0	0	0	0	0	0	0	0	0	0	0	0	0	0	0	0	0	0	0	0	0	0	0	0	0	0	0	0	0	0	0	0	0	0	0	0	0	0	0	0.108142	0	0	0	0	0	0	0	0	0
GRIK3	0	0	0	0	0	0	0	0	0	0	0	0	0	0	0	0	0	0	0	0	0	0	0	0	0	0	0	0	0	0	0	0	0	0	0	0	0	0	0	0	0	0	0	0	0	0	0	0	0
MIR4255	0	0	0	0	0	0	0	0	0	0	0	0	0	0	0	0	0	0	0	0	0	0	0	0	0	0	0	0	0	0	0	0	0	0	0	0	0	0	0	0	0	0	0	0	0	0	0	0	0
LOC728431	0	0	0	0	0	0	0	0	0	0	0	0	0	0	0	0	0	0	0	0	0	0	0	0	0	0	0	0	0	0	0	0	0	0	0	0	0	0	0	0	0	0	0	0	0	0	0	0	0
ZC3H12A	0	68.4401	0	0	0	0	0	0	0	0	0	1.66257	2.31364	0	0	0	0	0	0	0	0	0	0	0	0	19.4413	12.5276	0	0	0	0.23498	0	0	3.28053	35.7894	0	0	0	0	0	0	0	0	0	41.8533	3.76014	0.384804	0	16.449
MEAF6	86.3684	154.598	66.1704	11.5784	0	52.8014	0	18.2892	60.3047	21.5221	40.7621	21.0644	17.3354	0.727083	17.9926	20.0793	48.9723	57.8322	18.7177	27.7182	31.8401	64.6276	59.6724	29.5704	65.3555	5.6201	51.3123	101.949	51.1089	64.3087	42.8932	93.4887	74.7145	78.0856	8.55825	30.6872	3.694	9.60715	53.6167	14.0177	32.2838	2.66086	61.3029	67.1121	48.7925	67.0474	25.3655	33.7813	76.2039
SNIP1	0	0	5.96628	0	0	1.47685	0	9.14037	0	24.5336	0.696029	5.92468	3.57306	0	0	1.26594	0	0.815708	27.2016	0	4.21343	0	0	7.03636	1.93067	0.418505	1.24599	0	0	0	60.9584	0	17.8339	3.4784	0	13.1179	0	0.146714	0	9.72303	0	0.407095	8.85765	0.20974	6.80522	11.393	4.05032	3.77337	65.1956
DNALI1	0	0.592159	0	0	0	0	0	8.59454	7.31807	6.71593	10.5976	1.70836	0	13.8457	0	22.3918	6.0431	0.108007	4.35527	0.172085	0	0	0	0	5.72723	0	0	0.145543	24.6985	0.533771	0.482901	7.75937	1.80587	0	0	11.8856	0	0	21.6436	0	0.199886	0	0	0.0971975	0	0.709546	16.5054	0	13.3248
GNL2	40.4372	267.158	0	82.7296	2.3471	364.616	231	0	1.93935	125.488	50.5689	129.704	5.00913	43.4105	10.2156	108.715	21.7314	107.225	124.124	25.268	66.9175	111.916	17.6329	117.608	96.5852	24.1759	80.4155	30.4525	107.257	159.775	0.671818	61.1134	119.807	169.128	53.1167	160.226	84.5704	107.28	1.9338	132.621	19.6418	83.7287	190.118	28.776	153.208	19.2037	7.69509	77.5409	82.0646
RSPO1	0	0	0	0	0	0	0	0	0	0	10.2988	0	0	0	0	0	0	0	0	0	0	0	0	0	0	0	0	0	0	0	0	0	0	0	0	0	0	0	0	0	0	0	0	0	0	0	0	0	0
C1orf109	0.421652	2.52473	0	23.5312	203.573	0	7.2482	35.6477	14.9309	0.134006	32.3923	34.5614	57.7614	100.544	6.96026	36.8116	52.5618	72.8485	33.4093	50.271	34.2763	104.938	0.166842	0	9.15789	41.0311	42.5889	0.165539	16.8511	12.949	0.411947	77.7742	15.9562	65.6688	48.0949	0.150397	25.3178	72.5712	6.98409	68.8337	0	4.11936	8.5781	3.09562	2.85459	10.2147	19.2083	10.1402	65.7563
CDCA8	276.552	70.3775	35.744	0	21.2007	101.369	430.209	38.6489	15.3031	10.026	1.28932	0.569039	43.1642	26.234	166.134	116.377	43.4664	0.503629	81.1507	3.0068	11.8289	127.605	7.6943	0.261998	44.633	71.2191	86.3306	76.6871	0	30.4817	69.8052	87.0807	11.8197	127.26	28.2557	0	102.966	3.01386	210.463	0.144008	10.0904	0	0	0	111.543	14.1402	21.065	0	25.7427
EPHA10	0	0	0	0	0	0.163332	0	0	0	0	0	0	0	0	0	0	0	0	0.0836741	0.554957	0	2.32192	3.71468	0	0	0	1.06343	0	0.736965	0	0	0	0	0	0	0	0	0	0	17.7083	4.26565	1.28523	0	0	7.02121	0	0	12.3867	0
MANEAL	0.41314	0	0	48.2537	0	0.0125899	47.593	0	0	17.8577	51.7263	46.2597	0.0739817	6.70379	7.95641	0	0.269413	0	0.842072	44.3635	2.78859	0.181026	43.6521	0.115716	0	43.8733	0	0.324387	0	56.6627	4.10055	0	6.65645	0.081638	0.269986	7.0721	0.0366949	0.151574	0.322732	11.0097	0.148434	0.0840853	77.6384	0	48.1268	0.199126	1.22004	3.89694	0.0603212
YRDC	1.66793	0	0	15.5092	19.7717	118.673	60.685	13.6161	16.4015	1.41516	0	0	62.2599	43.1711	32.8757	110.261	6.42486	53.8466	13.8549	64.1967	2.57229	17.0428	66.0141	0.3367	11.5443	0.291244	2.7217	19.0131	149.42	11.7467	0.181297	70.9355	11.6766	3.73961	53.1296	29.4851	12.5751	138.889	0.174435	0.18599	27.6573	21.8468	130.489	62.6253	65.7463	58.4376	43.6608	91.2804	19.8007
C1orf122	0	5.17939	1.25925	19.1185	0	0.310763	0	0.302656	17.8002	2.65986	18.0671	3.37092	0.854015	9.57561	0	0.981348	1.63552	5.96374	17.5991	12.01	21.3382	24.6979	0.366715	22.0725	7.61189	5.84143	2.47373	0.730419	15.0369	15.5928	0	0.510313	0.696381	1.10199	0.308108	9.41036	3.34854	5.52011	0	0	28.7506	0.188684	11.0546	9.27441	24.3023	12.5574	2.45993	18.7106	12.9606
MTF1	0.583236	0	0.0789458	0	0	18.9076	27.9722	0	17.9236	0.036977	0.0866809	38.4282	0.0798504	14.8287	4.50367	0.0306828	0	1.45714	4.05963	0	0	11.4118	0.0461299	0.0354701	18.4453	0.0608501	0.155646	3.01408	0.545217	2.12357	0.0378747	2.89924	0.523311	0.0460093	0.0754331	5.22943	2.37192	0.0424205	3.86639	0	2.20124	0	25.9673	0	0.131518	0.397298	3.67311	1.98431	6.34205
INPP5B	0	0	0	3.08706	0	0	6.18711	0	0	11.2316	0	0	0	0.397254	3.61704	0	0	8.18565	0	0	0	0	0	7.71004	0	0	0	0	0	0.613344	0	0	0	2.35695	0	31.9495	0	0	0.132499	0.494222	0	0	0	0	0	0	0.170643	0	0
SF3A3	18.9482	8.11275	0.23347	167.724	0.244923	4.04668	4.69484	44.748	2.48093	23.0874	1.45471	105.157	32.1674	147.1	94.5981	85.3564	44.288	49.1468	186.129	105.187	45.8909	2.26498	0	31.9863	50.7002	74.3845	70.5074	102.991	59.2696	18.0118	53.7006	22.5697	51.3453	53.4896	16.282	20.4673	40.1796	102.423	11.8169	64.8114	48.0904	75.7851	1.2373	7.8526	34.6199	46.582	77.3113	59.4078	50.418
FHL3	8.53047	1.41953	175.246	52.1285	0	12.1677	4.26416	15.327	0.670429	32.3859	1.77355	41.5462	0	0	16.7776	9.58717	7.87215	3.94593	0.34694	9.88489	16.4181	0	39.1007	17.4097	0	0	3.7971	5.87634	19.9897	61.4723	10.215	24.8024	44.8346	31.2547	12.441	13.3168	0	45.9916	42.5689	1.43363	10.8485	0.144778	78.5669	25.6021	0.246968	6.63323	1.13444	9.53443	101.222
UTP11L	9.34644	2.24265	82.627	11.732	3.84923	17.1968	1.69539	5.19144	15.1881	26.0822	12.0684	5.59747	22.3583	63.5321	56.1077	37.7475	23.6402	12.7633	73.366	36.4296	5.52321	63.0791	96.7539	24.1706	42.5381	24.3428	15.0134	5.57698	34.7774	61.2186	36.3208	41.0918	45.9562	21.7818	1.6304	75.5549	69.4473	12.8903	50.091	33.2987	6.92046	7.34397	40.2599	8.05077	109.043	33.0926	9.30443	38.7011	32.8612
POU3F1	0.332865	0	0	0	0	18.7674	0	0	0	0	0	0	0.0761648	0	0	0.614079	0	0	0	0	0	0	0	0	0	0	0	0	0	0	0	0	0	0	0	0	0	0	0	0	0	0	0	0	0	0	0	0	0
MIR3659	0	0	0	0	0	0	0	0	0	0	0	0	0	0	0	0	0	0	0	0	0	0	0	0	0	0	0	0	0	0	0	0	0	0	0	0	0	0	0	0	0	0	0	0	0	0	0	0	0
LOC339442	0	0	0	0	0	0	0	0	0	0	0	0	0	0	0	0	0	0	0	0	0	0	0	0	0	0	0	0	0	0	0	0	0	0	0	0	0	0	0	0	0	0	0	0	0	0	0	0	0
RRAGC	10.3503	0	0	8.39874	0	0	0	0	0	0	0.922565	5.12789	59.8587	0	0.928472	0.391104	0	0	33.1907	34.2646	0	0	0	21.9001	21.7919	0	6.91098	0	64.5082	21.3207	0	0	73.2946	12.0087	0	0	0	20.2689	0	55.4636	0.132727	0.301177	8.61301	204.208	5.52278	19.7593	0	9.7399	11.4321
MYCBP	18.8209	4.44618	12.5396	17.6084	4.74946	60.6132	4.93016	89.2943	57.3808	49.4774	5.18932	22.6716	5.9804	10.0386	39.6557	0	30.5761	5.03405	2.80871	0.540991	27.3954	51.2713	75.5915	19.8448	70.6119	34.5431	53.7877	67.1258	132.608	19.2538	38.097	41.9981	153.087	1.59193	15.4202	38.1472	43.3435	0.139026	48.2327	59.3498	2.28196	0.0771229	16.733	2.41603	4.40017	27.3761	16.6562	23.8726	19.2916
GJA9-MYCBP	0.000195493	5.64219e-06	0.0118945	3.03632	0.0121585	3.21872	0.653775	3.10809	0.00559202	1.65479	8.26361e-06	2.50669	1.16693e-07	0.000374292	0.000136906	0	0.654284	6.64648e-05	3.04886	0.00722108	1.94088	2.30193	0.00713937	0.548252	2.09416	5.04072	1.42819	3.30771	1.15145	0.841071	7.24514	0.861414	5.90303	0.231962	0.000208926	2.24118	1.21912	0.00533525	0.000204633	0.841536	0.0664579	0.00300336	0.00538731	0.000126263	7.30401e-05	0.00385239	1.46081	0.00399767	0.684754
GJA9	0	0	0	0	0	0	0	0	0	0	0	0	0	0	0	0	0	0	0	0	0	0	0	0	0	0	0	0	0	0	0	0	0	0	0	0	0	0	0	0	0	0	0	0	0	0	0	0	0
RHBDL2	0	0	0	0	0	0	0	0	0	0	0	0	0	0	0	0	0	0	0	0	0	0	0	0	0	0	0	0	0	0	0	0	0	0	0	0	0	0	0	0	0	0	0	0	0	0	0	0	0
AKIRIN1	180.192	13.6479	129.154	150.575	1.62062	79.1782	30.2832	20.1837	86.8682	54.3646	54.2748	5.87528	163.197	169.81	59.4827	77.6286	221.252	66.4271	156.857	78.1573	125.332	195.568	159.712	126.783	60.5008	48.5024	135.496	176.259	186.632	134.307	180.349	113.731	55.6754	50.428	55.8656	148.086	138.053	245.491	112.559	195.297	75.5803	133.819	68.543	302.19	50.2487	166.834	215.242	127.316	321.995
NDUFS5	60.3462	5.03673	93.1307	155.212	280.144	3.3764	19.6074	42.1016	143.066	224.486	332.844	168.578	76.6893	174.498	43.1037	46.1752	137.597	0.746351	176.763	21.9488	126.158	49.1518	25.9659	72.4992	101.021	154.847	187.676	127.495	129.099	189.325	80.8837	78.4068	202.11	128.12	24.8456	151.631	140.38	89.4166	105.261	280.716	201.199	107.362	51.3021	35.7127	60.9895	33.5944	79.9495	11.6893	87.2695
MACF1	2.76902	0	2.77532	0	0	1.4111	20.095	0.719015	0.0480094	5.83238	8.08458	0.0336284	1.41461	0	0.0127619	8.80263	3.12452	0.0148875	0.0502946	5.09629	1.04075	2.36274	4.33912	0	0	5.8011	0	0.0200637	3.70469	4.19941	0.0332783	2.42644	0.479042	0	0.0992543	4.8946	8.62369	0.0744484	13.1596	0.827753	3.79737	11.4598	1.72128	0.401822	0.00889326	4.99037	0	2.01205	0.854546
KIAA0754	0	0	0	0	0	0	0	0	0	0	0	0	0	0	0	0	0	0	0	0.062101	0	5.28062	0	0	0	4.39638	0	0	0	0	0	0	0	0	0	0	0	0	0	0	0	0	0	0	0.0232014	0.0284693	0	0	0
BMP8A	0	0	0	0	0	0	0	0	0	0	0	0	0	0	0	0	0	0	0	0	0	0	0	0	0	0	0	0	0	0	0	0	0	0	0.05414	0	0	0	0	0	0	0	0	0	1.18885	0	0	0	0
PPIEL	0	0	0	0	0	0	0	0	0	0	0	0	0	0	0	0	0	0	0	0	0	0	0	0	0	0	0	0	0	0	0	0	0	0	0	0	0	0	0.232637	0	0	0	0	0	2.32896	0	0.0993217	0	0
PABPC4	64.3713	167.96	3.7958	0	0	6.79535	57.4762	86.8808	40.1167	140.455	17.3107	22.6989	66.448	76.2798	38.8626	7.28117	70.4926	38.7495	135.869	116.082	53.7712	44.8416	26.9658	69.0679	84.2422	62.2504	78.1665	57.6508	70.4192	27.8846	152.913	110.381	100.855	41.6034	15.5032	76.0543	71.9467	16.6064	129.947	22.1269	104.056	85.9858	11.606	26.1413	24.5965	50.7659	9.50657	132.114	44.4098
SNORA55	0	0	0	0	0	0	0	0	0	0	0	0	0	0	0	0	0	0	0	0	0	0	0	0	0	0	0	0	0	0	0	0	0	0	0	0	0	0	0	0	0	0	0	0	0	0	0	0	0
HEYL	0	0	0	0	0	0	0	0	0	0	0	0	0	0	0	0	0	0	0	0	0	0	0	0	0	0	0	0	0	0	0	0	0	0	0	0	0	0	0	0	0	0	0	0	0	0	0	0	0
NT5C1A	0	0	0	0	0	0	0	0	0	0	0	0	0	0	0	0	0	0	0	0	0	0	0	0	0	0	0	0	0	0	0	0	0	0	0	0	0	0	0	0	0	0	0	0	0	0	0	0	0
HPCAL4	0	0	0	0	0	0	0	0	0	0	0	0	0	0	0	0	0	0	0	0	0	0	0	0	0	0	0	0	0	0	0	0	0	0	0	0	0	0	0	0	0	0	0	0	0	0	0	0	0
PPIE	4.61421	3.98761	0	0	2.1207	0.0736605	7.97293	22.0664	0	27.3497	68.9845	2.30272	24.2008	37.2403	6.12459	7.59459	3.62877	25.5979	0	2.66956	64.8302	194.503	13.7794	5.63362	0	7.34318	0.877379	32.4562	0	0	27.3769	11.9251	0	7.92906	0.993671	34.2109	21.6925	0	54.2594	0.336666	2.09263	159.692	0	54.4906	0.457633	3.56424	0	0.23319	8.22008
BMP8B	0	0	0	0	0	0	0	0	0	0	0	0	0	0	0	0	0	0	0	0	0	0	0	0	0	0	0	0	0	0	0	0	0	0	0	0	0	0	0	0	0	0	0	0	0	0	0	0	0
OXCT2	0	0	0	0	0	0	0	0	0	0	0	0	0	0	0	0	0	0	0	0	0	0	0	0	0	0	0	0	0	0	0	0	0	0	0	0	0	0	0	0	0	0	0	0	0.0972612	0	0	0	0
TRIT1	0	25.5978	0	21.4367	0	0.316461	0	0	0	0	0	51.8644	0	50.3742	0	9.08189	0.946591	0	3.91875	56.8586	39.6956	0	0.559719	10.2872	7.28309	10.6115	36.9244	49.4438	19.6953	0.226294	0	37.9041	0	46.9807	0.308725	0	6.716	0	1.77071	1.88777	14.5654	14.5877	0	0	21.7729	0	5.90165	22.2243	24.9179
MYCL1	51.9172	0.236789	83.0839	66.5496	0.351384	60.1359	17.7194	30.3278	0	0.345492	37.4999	7.48768	7.56453	2.30503	22.8715	98.8229	40.89	12.2447	62.4497	9.26002	8.00765	14.8262	91.0048	29.0879	9.01655	14.7448	5.49745	0.349006	34.6274	0.142252	0.515033	10.0524	17.0034	16.0971	68.5812	7.77383	67.121	5.09789	0	0.886156	10.2872	117.8	99.6447	48.2436	77.6248	0	0	25.3199	2.60015
MFSD2A	0	0	0	0	0	0	0	0	0	0	0.345647	0	0	0	0.927406	0	0	0	0	0	0	0	0	0	0	0	3.0921	0	0	0.666933	0	0	0	0	0	0	0	0	0	0	13.1473	61.2012	0	0	0	0	0	0	0
CAP1	236.027	545.946	323.056	808.305	118.27	443.777	423.146	331.439	593.721	275.946	406.812	230.354	313.393	295.192	527.713	241.653	479.11	271.787	520.255	90.0538	207.355	321.864	467.399	446.458	274.776	134.928	403.761	409.78	207.383	399.502	200.309	452.46	192.557	240.86	171.77	202.403	394.964	298.133	121.299	213.918	349.626	279.789	415.627	189.259	92.7273	198.959	213.809	186.055	116.809
PPT1	394.333	0	0	5.17873	0	118.303	16.8815	37.6157	110.685	159.935	130.459	85.9973	115.935	115.397	39.5494	178.802	95.1977	9.95926	54.7838	4.43278	14.5784	90.3761	93.5607	70.9467	128.398	108.686	113.525	130.404	145.086	195.046	91.2372	158.151	218.967	30.0814	20.2744	194.688	7.58734	47.1938	39.5921	210.753	270.007	84.2941	0	4.78002	64.6107	88.5667	120.497	58.312	87.5601
RLF	0	0	36.12	13.3294	0	0.603611	3.41533	0	0	0	0	0	18.7845	13.9481	0	0.0394375	6.22062	3.87654	0	0	0	11.2428	0.118556	0	1.22857	1.25142	0	0	0	0	0	0.219962	15.8619	11.6493	0	0	0	0	0.418279	0	17.1315	0	0	7.91646	0	0	0.0399905	2.65537	2.67232
TMCO2	0	0	0	0	0	0	0	0	0	0	0	0	0	0	0	0	0	0	0	0	0	0	0	0	0	0	0	0	0	0	0	0	0	0	0	0	0	0	0	0	0	0	0	0	0	0	0	0	0
ZMPSTE24	0	0	0	39.0775	0	0	0	0	0	0	28.6903	0	0	3.34358	0	0	0	0	0	0	8.94276	0	70.1544	0	4.00338	0	0	0	0.110597	0	0	0	0	0	0.300128	0	36.4046	0.112403	37.6228	0	75.8693	0	47.1957	49.4209	24.1079	0	8.84827	10.2252	0
COL9A2	0	0	0	0	0	0	0	0	0	0	0	0	0	0	0.258724	0.181956	0	0	3.71613	0	0	0	0	0	0	0	0	0	0	0	0.786269	0	0	0	0	0.982362	0	0	0	0	0	0	0	0	0	0	5.15162	0	0
SMAP2	0	0	0	0	0	0	0.117468	0	0	0	26.1522	0	20.3683	0	0	0	24.592	0	0	14.737	0	0	0	0	0	0	0	0	55.2016	44.5784	0	26.7435	0	0	0	1.27336	0	0	0	7.13793	0	0.565555	5.70259	3.85101	0	0	0	0	22.6137
ZFP69B	0	0	0	0	0	0	0	0	0	0	0	0	0	0	0	0	0	0	0	1.15149	0.417954	0	0	14.5926	34.9993	0	0	0	0	0	0	0	0.744567	0	46.862	0	0.196641	40.1781	0	20.56	0	0	48.8568	0	0	0	0.264451	50.5484	0
ZFP69	0	0	0	0	0	0	0	0	0	0	0.115414	0	0	63.7321	0	0	36.9098	0	0	0	0	0	3.67215	0	0	0	0	0	0.167086	0	0	0	2.43455	0	2.42994	0	0	0	8.42069	0	4.00027	0	35.8067	0	0	0	0.247156	0	53.9231
EXO5	127.96	0	0	0	0	0	0	0	0	0	0	0	0	0	0	0	0.113854	10.3149	0	0	0	0	0	0	0	0	0	0	0	25.9148	0	0	0	0	0	0	0	0	0	10.4412	0	0	0	15.472	0	0	0	0	0
ZNF684	0	0	0	0	0	0	0	0	0	0	1.43065	0	0	0	0	0	0	0	0	0	0.403434	0	0	0	0	0	0	0	0	0	0	0	0	0	0	0	0	0	0.150013	0	0	0	0	0	0	5.90434	0	27.8957	0
RIMS3	0	0	1.30958	6.26935	0	0	0	0	0	0.981448	0.223689	0.380974	0	0	0	0	0.128965	0.637105	0	8.6243	0	0	0	0	0.49751	0	0.573725	0	0	0	3.76984	0	0	0	0	0.546629	0	0	1.11922	0	0	2.88585	0	0.101158	13.2684	3.89882	8.74249	3.10828	17.3812
LOC100130557	0	0	0	0	0	0	0.180344	0	0	0	0.0755832	0.500476	0.069637	0	0	0	0	0	0	0	0	0	0	0	0	0	0	0.716381	0	0	0	0.0558641	0	0	0	0	0	0	0	0	0	0.123895	0	0	0.634005	0	0	0	0
NFYC	56.1691	30.92	0	0	0	10.1434	79.4226	14.0997	33.344	0.65169	20.6083	37.1939	13.6805	0	4.3365	4.5948	112.065	3.41703	11.2674	0	5.60453	40.4047	3.44642	12.2782	17.5602	0.268197	26.2106	25.1452	5.71988	8.53211	0.333922	61.1252	40.2155	8.53015	82.7234	11.0082	65.3471	107.057	75.0056	15.7409	100.74	37.8834	40.6159	15.8806	40.0886	65.3996	0.640768	3.51591	0.149541
MIR30E	0	0	0	0	0	0	0	0	0	0	0	0	0	0	0	0	0	0	0	0	0	0	0	0	0	0	0	0	0	0	0	0	0	0	0	0	0	0	0	0	0	0	0	0	0	0	0	0	0
MIR30C1	0	0	0	0	0	0	0	0	0	0	0	0	0	0	0	0	0	0	0	0	0	0	0	0	0	0	0	0	0	0	0	0	0	0	0	0	0	0	0	0	0	0	0	0	0	0	0	0	0
KCNQ4	0	0	0	0	0	0	0	0	0	0	0	0	0	0	0	0	0	0	0	0	0	0	0	0	0	0	0	0	0	0	0	0	0	0	0	0	0	0	0	0	0	0	0	0	0	0	0	0	0
CITED4	0	0	0	0	0	0	0	0	0	0	0	0	0	0	0	0	0	0	0	0	0	0	0	0	0	0	0	0	0	0	0	0	0	0	0	0	0	0	0	0	0	0	0	0	0	0	0	0	0
CTPS1	108.676	100.759	92.4988	138.627	10.3292	154.827	74.9549	122.39	113.873	288.525	61.5496	3.28431	88.0038	124.855	95.7749	65.8808	60.2773	68.8916	77.5014	85.8346	22.0856	67.6784	32.3339	217.035	58.4164	138.737	89.5587	158.605	53.3766	140.087	493.132	251.959	133.382	77.7131	133.202	171.414	8.93312	28.2277	95.1284	124.505	33.231	58.577	63.7043	85.9349	97.9747	99.8839	76.1792	123.289	94.4511
SLFNL1-AS1	0	0	0	0	0	0	0	0	0	0	0	0.0647624	0	0	0	0	0	0	0	0	1.24885	0	0	0	0	0	0	0	0.212786	0	0	0	0	0	0	0	0	0	0	0	0	0	0	0	0	0	0	0	0
SLFNL1	0	0	0	0	0	0	0	0	0	0	0	0	0	0	0	0	0	0	0	0	0	0	0	0	0	0	0	0	0	0	0	0	0	0	0	0	0	0	0	0	0	0	0	0	0	0	0	0	0
SCMH1	0	22.6614	0	186.417	11.9051	107.71	0	0.728683	23.5417	0	8.45425	32.1987	0	0.115756	21.9418	0	2.42521	2.49234	0	0	3.29306	0	0	0	8.79904	0	0	0	36.0841	0	0	0	0	0	0.121398	0	42.589	5.59051	16.0253	2.35191	0	36.8036	0.556762	0	1.56743	0	26.9701	23.7875	30.7585
EDN2	0	0	0	0	0	0	0	0	0	0	0	0	0	0	0	0	0	0	0	0	0	0	0	0	0	0	0	0	0	0	0	0	0	0	0	0	0	0	0	0	0	0	0	0	0	0	0	0	0
HIVEP3	0	0	0	0	0	0	0	0	0	0	0	0	0	0	0	0	0	0	0	0	0	0	0	4.02032	0	0	0	0	0	0.501416	0	0	0	0	0	0	0	0	0	0	0	0	0	0	3.67002	0	0	0	0
GUCA2B	0	0	0	0	0	0	0	0	0	0	0	0	0	0	0	0	0	0	0	0	0	0	0	0	0	0	0	0	0	0	0	0	0	0	0	0	0	0	0	0	0	0	0	0	0	0	0	0	0
GUCA2A	0	0	0	0	0	0	0	0	0	0	0	0	0	0	0	0	0	0	0	0	0	0	0	0	0	0	0	0	0	0	0	0	0	0	0	0	0	0	0	0	0	0	0	0	0	0	0	0	0
FOXJ3	0.184591	1.69466	1.87532	0	0	50.3204	0	0	2.42398	6.73553	13.5541	5.82094	0	8.7678	0.322254	16.5247	30.5754	0.75149	12.7564	0	21.9099	19.8422	7.3035	0	14.8708	0.192747	3.20341	15.4807	0.664108	11.2392	23.939	0	0.414389	24.2658	18.0148	0	0	7.80555	0.57313	4.0312	16.5586	1.42737	3.04195	10.5293	0	9.07684	5.07363	0.0435912	0.971373
RIMKLA	0	0	0	0	0	0	0	0	0	0	0	0	0	0	0	2.34467	0	0	4.71425	19.5651	0	21.2861	0.0691336	0	2.10686	0.77498	0	0.547414	3.80237	1.21427	0.255369	0	0.163365	0.137885	8.41404	0	5.05404	6.16173	0	3.02698	0.219952	0.106662	1.96454	19.1865	1.30389	10.7013	0	0	11.627
ZMYND12	33.7596	0	0	0	0	0	0	0	0	0	0	0.642666	0	0	0	74.0385	0	0	0	0	0	0	0	0	0	0	0	0	0	18.714	0	0.357604	2.92371	0	0	0	0	0	0	0	0	0	2.52225	0	0	0	0	0	0
PPCS	67.7992	85.6121	111.903	0	0	64.3374	77.3726	0	60.6044	62.4685	1.40993	55.6041	0	11.8001	0.819029	51.5211	16.8347	81.5808	109.706	23.0432	9.05147	36.4034	57.172	54.2551	0	42.3644	65.3769	5.84193	56.5246	96.4512	0	48.9243	72.0328	0	30.3817	1.57933	80.6522	72.1423	0.283683	0.735729	0	97.1321	17.7468	38.8459	8.69542	123.882	31.3022	25.1397	83.7502
CCDC30	0	0	0	0	0	0	0	0	0	0	5.13397	0	0	0	0	0	0	0	0	0	0.0440358	0	0	0	0	0	1.53319	0	21.6466	0	0	0	0	0	0	0	0	0	4.09934	0	0	0	0	0	0	0	0	0	0
PPIH	0	3.66427	0	0	0	77.9058	2.27707	19.9981	30.0358	0	37.7088	76.7968	4.61296	1.44696	0	6.91515	21.3439	28.7741	57.0527	27.5366	0	1.33204	0	14.2015	42.9215	0.807374	41.5058	1.21121	13.261	0.736991	33.681	12.9181	1.15339	0.608355	0	152.837	5.01076	0.579485	9.36802	2.63239	54.7533	14.023	10.9063	124.333	0	9.35114	0.80861	16.4359	0
YBX1	298.28	144.241	344.896	500.213	92.3883	442.654	118.042	278.158	262.291	182.461	200.557	216.106	261.468	87.8825	333.037	304.504	219.505	384.208	149.253	104.408	151.723	8.58531	126.649	103.717	213.699	21.6379	162.871	122.7	31.6942	24.6991	80.8188	18.2567	144.713	171.954	35.0215	98.8093	307.207	44.7703	274.714	112.643	162.732	356.493	131.976	252.672	48.0515	280.442	311.043	99.9712	45.3964
CLDN19	0	0	0	0	0	0	0	0	0	0	0	0	0	0	0	0	0	0	0	0	0	0	0	0	0	0	0	4.50586	0	0	0	0	0	0	0	0	0	0	0	0	0	0	0	0	0	0	0	0	0.0997597
LEPRE1	0	0	0	98.1392	2.32914	22.3121	0.865848	11.9242	0	0.115856	63.8808	3.36554	23.0831	15.9592	12.3217	0.0963167	18.2191	5.42584	23.4062	9.32051	0	0	57.5317	0.569293	49.5149	0	14.6245	12.4726	3.15623	10.8663	0.7126	37.6784	22.6587	24.8303	1.54338	72.0468	14.6902	9.35417	7.17633	13.3859	0.131172	24.8272	6.34001	8.90395	2.2828	0.465878	0	15.5931	13.2389
C1orf50	0	0	0	0	0	0	0.389769	0	0	0	0	15.0567	2.72646	0	2.61154	4.46205	1.70108	0	0	0	0	0	25.1596	3.71319	0	0	6.99523	30.9987	49.6003	29.0205	0	3.36791	62.4616	2.0821	18.7794	0	65.4217	123.069	64.6987	0.896155	52.2163	25.5918	5.68152	0	52.0939	37.2452	10.528	0	0
LOC100129924	0	0	0	0	0	0	0	0	0	0	0	0	0	0	0	0	0	0	0	0	0	0	0	0	0	0	0	0	0	0	0	0	0	0	0	0	0	0	0	0	0	0	0	0	0	0	0	0	0
CCDC23	0	1.83835	0	3.15926	0	0	0	1.50496	3.88892	68.8135	0.77222	7.65505	21.3641	6.2918	0.388975	0	18.6916	45.565	99.6187	2.83377	0	46.7782	52.8523	0	15.5934	43.7479	23.8955	63.807	0	56.2024	85.2483	18.0339	0.578666	0	0	0	0	0	0	12.1519	0	19.6989	0	0	0	68.2658	30.8302	63.4541	42.3656
ERMAP	0	0	0	0	0	0	0	0	0	0	1.57312	0	1.31758	0	0	0	0.0721196	17.2682	5.78248	0	0	0	0	0	10.284	0	3.33217	31.2905	0	0	0	40.2252	0	12.7419	0	0	0	0	0	0	0	0	0	0	0	0	3.84015	2.58338	0
ZNF691	0	30.1387	18.8301	0	0	0	3.06279	0	0.405278	1.43775	8.35928	4.67921	0	0	39.8073	32.9026	15.2489	0.188328	0	0.598088	14.3662	50.5115	99.5924	64.5938	25.5506	36.8637	6.60345	10.912	71.3675	82.4317	65.2644	2.84254	51.8042	0	0.424998	3.47784	0	120.347	0	44.3569	0.347475	53.2016	88.0985	0	70.2479	40.5232	8.23837	3.64448	0
SLC2A1	15.4313	2.08751	4.78336	0	29.1876	74.9601	336.663	3.32814	36.5713	43.6638	93.9089	1.46118	132.199	20.1496	1.76244	0.0688862	1.57145	41.3146	0	0	4.30356	56.1905	137.809	21.2053	10.7236	11.7499	16.8711	7.38233	0	0.752384	15.3928	0.0959769	0	0.722878	34.6798	0	16.5457	7.83305	13.1804	21.158	59.4948	18.9438	36.5703	17.2532	0.272305	16.6891	0	0	3.82096
SLC2A1-AS1	0	0	0	0	0	0	1.46818	0	0	0	0	0	0	0	0	0	0	0	0	0	0	0	0	0	0	0	0	0	0	0	0	0	0	0	0	0	0	0.368642	0	0	0	0	0	0	0	0	0	0	0
FAM183A	0	0	0	0	0	0	0	0	0	0	0	0	0	0	0	0	0	0	0	0	0	0	0	0	0	0	0	0	0	0	0	0	0	0	0	0	0	0	0	0	0	0	0	0	0	0	0	0	0
EBNA1BP2	36.8398	0	0.521338	293.257	0.546078	0.25756	0	9.529	8.45017	119.207	207.326	42.6	99.0734	1.44	46.2835	23.1488	35.1793	54.2911	131.806	4.62382	57.6552	34.2519	125.199	146.115	146.136	77.7519	74.1391	94.6108	59.5039	49.0702	43.8881	85.977	35.4578	73.5978	1.01578	158.74	44.7823	24.7593	13.8107	0.516847	129.515	14.3833	171.991	83.4319	0	16.2966	34.6919	63.5443	147.33
WDR65	0	0	0	0	0	0	0	0	0	0	0	0	0	0	0	0	0	0	0	0	0	0	0	0	0	0	0	0	0	0	0	0	0	0	0	0	0	0	0	0	0	0	0	0	0.666873	0.136176	0	0	0
TMEM125	0	0	0	0	0	0	0	0	0	0	0	0	0	0	0	0.151491	0	0	7.84644	0	0	0	0	0	0	0	0	0	0	0	0	0	0	0	0	0	0	0	0	0	0	0	0	0	0	0	0	0	0
C1orf210	0	0	0	0	0	0	0	0	0	0	0	0	0	0	0	0	0	0	0	0	0	0	0	0	0	0	0	0	0	0	0	0	0	0	0	0	0	0	0	0	0	0	0	0	0	0	0	0	0
TIE1	0	0	0	0	0	0	0	0	0	0	0	0	0	0	0	0	0	0	0	0	0	0	0	0	0	0	0	0	0	0	0	0	0	0	0	0	0	0	0	0	0	0	0	0	0	0	0	0	0
MPL	0	0	0	0	0	0	0	0	0	0	0	0	0	0	0	0	0	0	0	0	0	0	0	0	0	0	0	0	0	0	0	0	0	0	0	0	0	0	0	0	0	0	0	0	0	0	0	0	0
CDC20	82.7268	0	144.15	0	37.3281	692.243	1227.65	71.7796	0.193882	16.3119	53.2325	148.051	263.146	10.0192	533.638	34.0919	36.4733	3.42383	197.802	0	2.07598	0.270283	0	0	2.98184	0	197.009	149.085	65.8519	0	18.5321	21.1961	0	383.909	114.593	0	415.109	0	355.875	0	2.21717	0	0	0	237.6	0.52418	98.0802	0.145361	0
ELOVL1	0	0	0	0	0	1.42926	0	0	0.892516	0	0	0	0	0	47.402	0	0	0	0	0	4.4707	0	0	0	0	0	0	0	0	2.38764	0	0	0	0	0	0	0	0	0	0	0	0	0	0	0	0	43.0417	0	0
MED8	1.87884	0	25.5535	0	0	1.5765	0	0	35.5305	1.19947	90.9283	0	0	0	18.6911	7.71695	0	0.275043	1.39295	8.70281	11.8064	0	0.744152	0	0	10.2686	0	18.8991	0.255074	108.629	10.1472	47.4134	38.8622	0	0	0	0	0	1.19231	134.7	0.168593	0	2.80359	64.387	0	0	9.48282	0	0
SZT2	0	1.15446	0.311493	0	0.0467296	36.3299	3.0153	0	0	4.2305	1.1234	0	0.209967	0	0.21283	0.017292	0	0	0.0322505	4.24548	0	0.0288596	0	1.22054	0	1.06307	0	1.77586	0	1.66952	0.0426887	0.759964	0.958592	3.81203	0	0.973422	5.4945	0.11941	9.82612	0	0	0	5.57802	0.446726	0.0114069	0	0.0175559	1.38347	6.71054
HYI	0	88.36	0	0	0	0	25.3363	0	0	0	0	0	0	0	2.19104	0	0	0	12.5206	0	0	0	0	0	0	0	0.775133	0	0	0	0	0	0	0	0	0	0.349027	0	0	0	0	0	0	0	0	0	0.431822	0	3.50535
PTPRF	21.7409	7.32472	53.2994	33.8497	7.381	32.306	10.7211	2.12717	1.05616	0.344492	5.14616	0.554766	7.96545	10.4866	6.58924	0.60358	6.55062	13.65	23.3263	9.19743	15.1062	14.9956	16.336	10.467	3.31902	5.22974	9.93854	4.44508	1.25929	1.90944	1.37258	2.61431	5.3736	0.238046	0.390483	5.88463	22.5797	1.14207	0.748305	10.766	52.9883	14.42	0.108371	37.097	6.57871	3.62522	12.6669	10.5585	13.1337
KDM4A	0	0	0	0	0	0	0	0	0	0	3.08041	0	0	0.13072	10.2394	2.49421	0.210704	0.0612182	0	11.7279	0	0	54.2127	0	6.19378	0	0	0.824984	26.4301	0	0	2.27895	4.25331	0.664794	0.478104	0	1.15621	0	0	4.18169	4.04813	0	0.756635	0.0550843	0	0	0.0561548	0	0.430679
KDM4A-AS1	0	0	0	0	0	0.449307	0	0	0	0	0	23.8598	0	0	0.503915	0	0	0	0	0	0	0	0	0	0	0	0	0.26339	1.20636	0	0.874068	0.122909	0	0	0	0	0	0	0	0	0	0	0	0	32.3224	0	21.0131	0.196938	2.34405
ST3GAL3	24.877	0.268428	14.6082	0	0	1.80517	0	0.878419	0	0	60.1951	0.22185	0	0	0	0	0	0	0	0	0.564815	0	0	0	0	0	4.45984	2.64562	1.69637	0	0.21944	6.17281	0	0	76.816	0	9.1066	0	0	0	28.1885	0	49.2254	0	0	0	0	0	12.9495
ARTN	0	0	0	0	0	0	0	0	0	0	0	0	0	0	0	0	0	0	0	0	0	0	0	0	0	0	0	0	0	0	0	0	0	0	0	0	0	0	0	0	0	0	0	0	0	0	0	0	0
IPO13	47.6582	40.3071	0	51.479	72.4663	81.9595	65.9177	0.618856	0	1.65524	3.35256	0.0778995	5.20194	0	0.118312	5.55672	35.3078	41.6515	1.62572	0	19.1117	1.76746	0	7.41761	7.66211	1.48596	3.16427	0	0.767667	0.909314	1.84985	0.0435019	14.1952	0	0	0	32.5811	15.1437	0	0.0785516	0.0852089	0	30.5297	0.124103	0.164562	17.9562	35.915	0	16.0043
DPH2	0.791017	252.924	10.3537	50.6379	11.632	0.398205	0.167271	66.7709	0.247811	86.4648	23.0293	137.317	38.2212	11.4463	19.7627	19.9568	10.5931	32.5421	0	15.4044	22.5314	0	0	23.7717	67.2424	22.7442	17.8191	48.0808	17.2282	12.524	0	54.0258	55.2632	5.35535	29.5739	9.08524	2.90511	64.7549	33.8021	0.377395	4.35478	0	126.007	261.316	12.9752	88.9491	43.6823	12.0875	3.62204
ATP6V0B	101.114	2.83513	0.804926	153.595	22.9456	0.793522	162.152	105.382	109.123	189.673	93.3222	59.6385	108.404	20.5935	36.9141	8.16262	83.8222	12.1426	132.954	0	73.0863	209.067	23.7722	147.927	36.561	84.5715	90.4335	245.174	19.6641	187.824	89.468	38.7965	105.121	0.939606	72.9574	57.2324	80.3164	90.7599	43.9401	18.907	40.2013	284.275	180.13	252.951	80.3762	63.7378	90.8074	83.1754	42.0142
B4GALT2	0	104.025	54.3488	0	86.7325	3.72025	0	0.329003	0	71.0048	39.6328	0.332002	0	19.7847	10.3451	10.6397	0	3.0852	0	0	2.12041	0.662072	0	0	2.91914	0.527608	0	1.97963	19.4236	0.96751	0	0	4.15572	0	0.3303	0	44.5165	0	19.4152	34.0001	12.7605	1.84632	2.86302	15.3383	1.39974	0	18.1137	0.712368	5.29604
CCDC24	0	0	0	0	0	0	0	0	0	0	33.5189	0	0	5.86844	2.35767	0	0	0	0	43.5162	0	7.90123	0.857785	0	0	8.7153	0	0	34.3701	27.7678	0	26.6574	40.9479	0	0	0	0	0	25.2742	0	0	0	0	0	0	0	27.8513	5.4376	0
SLC6A9	0	0	0	0	0	0	0	0	0	0	0	0	0	0	0	0	0	0	0	0	0	0	0	6.14162	0	0	0	0	0	0	0	0	0.564735	0	0	0	0	0	0	0	0	0	0	0	0	2.56859	0	0	0
KLF17	0	0	0	0	0	0	0	0	0	0	0	0	0	0	0	0	0	0	0	0	0	0	0	0	0	0	0	0	0	0	0	0	0	0	0	0	0	0	0	0	0	0	0	0	0	0	0	0	0
DMAP1	0	258.509	39.0653	0	2.40758	0	85.3969	109.003	35.452	5.17389	46.2468	0	53.0333	76.7551	112.78	98.2383	144.549	61.0474	35.3583	73.4221	78.207	0	26.5277	9.82658	4.2509	9.30472	64.7684	44.8572	67.2753	149.476	88.7922	77.3274	64.0034	52.0002	54.9164	48.2113	32.542	2.25266	0.426157	1.36168	19.8264	84.1591	19.8212	6.22806	128.684	0	7.38265	0.15925	11.2587
ERI3	0	80.5201	0	0	0	0	19.4163	0	77.0086	13.699	48.4741	31.6941	18.0035	0	16.1106	25.6994	21.0423	0.860312	2.01629	1.64039	1.7354	3.35625	1.86706	63.8973	10.2514	5.56155	3.93627	9.27375	0	3.3982	85.3971	41.8932	34.7263	36.636	31.4055	51.1901	0.936948	0	37.0354	0.592359	0.211768	36.6178	0.352525	13.0092	9.42053	0.125179	67.7952	20.1344	0
RNF220	31.0203	29.7908	0	0	20.6739	33.4003	43.7418	32.4777	20.0271	0	23.51	24.8643	3.69638	0	0.0807105	5.44973	4.85712	10.4401	2.21416	7.49724	27.2481	2.9744	17.3855	8.43333	0.155899	6.41796	0.718794	0.506978	6.39579	8.67841	16.9258	12.7482	0	5.48844	18.7328	10.9124	0.381676	0	7.7536	0	11.9008	2.03829	9.57509	5.50151	2.52352	9.48118	15.1588	0	7.26836
TMEM53	0	0	0	0	0	0	1.73648	0	1.63404	0	0	0	0	0	0	0	0	0	1.90481	0	25.9528	0	20.332	0	0	4.09063	2.60438	2.04626	0	6.55933	0	0	0	20.3356	0	0	0	0.24023	0	18.7587	0	0	0	0.341748	0	0	0	0	0
C1orf228	0	0	0	0	0	0	0	0	0	0	0	0	0	0	0	0	0	0	0	0	0	0	0	0	0	0	0	0	0	0	2.99892	0	0	0	0	0	0	0	0	0	0	0	0	0	0	0	0	0	0
KIF2C	65.3965	0.676198	53.9607	12.2585	78.048	185.244	201.962	38.8135	10.8206	70.1636	13.5493	217.315	80.4073	7.79709	53.2469	170.931	65.9709	8.97655	201.811	70.5961	117.416	1.18813	0	3.70135	31.5537	11.1594	223.567	297.757	8.04876	11.539	100.335	166.578	0	89.954	219.403	79.4216	60.868	0	39.0872	3.37811	40.2379	0	1.92686	0.088769	52.1623	41.4223	54.0958	32.1337	86.7065
RPS8	4169.09	1976.72	1799.5	3186.57	2518.07	2464.99	5850.88	7315.72	4172.28	5326.04	3305.05	5018.22	3669.49	4323.72	4171.4	4548.79	3231.23	3707.86	3432.69	1816.88	2907.29	2225.74	3509.04	5575.14	4719.81	4763.29	4729.97	4660.45	2863.71	3830.14	3790.2	5323.85	4337.17	5781.57	7671.36	4099.27	7678.62	3357.29	5727.65	5553.7	5157.21	5977.7	6832.51	6290.16	2386.39	2152.28	1550.02	3307.57	2108.12
SNORD55	0	0	0	0	0	0	0	0	0	0	0	0	0	0	0	0	0	0	0	0	0	0	0	0	0	0	0	0	0	0	0	0	0	0	0	0	0	0	0	0	0	0	0	0	0	0	0	0	0
SNORD46	0	0	0	0	0	0	0	0	0	0	0	0	0	0	0	0	0	0	0	0	0	0	0	0	0	0	0	0	0	0	0	0	0	0	0	0	0	0	0	0	0	0	0	0	0	0	0	0	0
SNORD38A	0	0	0	0	0	0	0	0	0	0	0	0	0	0	0	0	0	0	0	0	0	0	0	0	0	0	0	0	0	0	0	0	0	0	0	0	0	0	0	0	0	0	0	0	0	0	0	0	0
SNORD38B	0	0	0	0	0	0	0	0	0	0	0	0	0	0	0	0	0	0	0	0	0	0	0	0	0	0	0	0	0	0	0	0	0	0	0	0	0	0	0	0	0	0	0	0	0	0	0	0	0
BEST4	0	0	0	0	0	0	0	0	0	0	0	0	0	0	0	0	0	0	0	0	0	0	0	0	0	0	0	0	0	0	0	0	0	0	0	0	0	0	0	0	0	0	0	0	0	0	0	0	0
PLK3	2.52639	0	0	0	0	0	42.8044	0	0	0	0	0	0	0	2.31683	36.7601	0	0	0	10.7434	0	0	0	0	5.08061	0	0	0	0	0	0	3.32301	0	0	0	0	0	0	0	2.66529	2.11778	0	0	0	0	0	0	0	0
TCTEX1D4	0	0	0	0	0	0	0	0	0	0	0	0	0	0	0	0	0	0	0	0	0	0	0	0	0	0	0	0	0	0	0	0	0	0	0	0	0	0	0	0	0	0	0	0	0	0	0	0	0
BTBD19	0	0	0	0	0	0	0	0	0	0	0	0	0	0	0	0	0	0	0	0	0	0	0	0	0	0	0	0	0	0	0	0	0	0	0	0	0	0	0	0	0	0	0	0	0	0	0	0	0
PTCH2	3.55591	0	0	0	0	0	1.27852	0	19.5181	0	0.252075	0	0	0.157783	0	0	13.7333	0	0.74627	0	0	0	0	0.617059	0.367538	2.91876	0.112991	0.0995641	0	0	0	0	5.70302	0	0	0	4.39011	0	0	0	0	0	0	2.06096	0	0	0	0	0
EIF2B3	3.9985	0	0.343789	58.1308	91.501	16.7746	78.1256	3.91821	25.1283	0.851828	7.28678	0	1.07201	0	0	137.47	76.7076	1.55688	89.1576	1.54465	39.1576	0	0	35.4674	34.5029	27.6079	19.8724	22.3675	12.4132	69.8013	0	57.8669	106.849	8.58809	16.2948	14.5044	42.6996	57.3879	1.04957	2.53938	0	1.54765	35.7704	0.175173	18.8316	0.141414	54.6578	56.676	0.777902
HECTD3	0	0.316973	0	0	0	0	0	0	0	0.0840323	0	0.34804	13.3767	0	6.27756	24.895	14.8474	0	0	0.368641	1.11699	4.99147	0	0	4.46986	3.3194	10.0114	4.35935	23.6235	11.8053	8.95331	30.8955	0	0	0	1.40897	0	14.4093	0	0	0	11.7429	0	85.5952	0.0459416	11.2061	18.1427	0	14.9298
UROD	0	6.92721	48.6628	2.33606	0	0.253019	83.2959	29.318	55.9739	91.3703	99.037	27.6504	47.3611	43.6168	66.3047	6.5099	185.385	5.50982	144.231	93.3103	8.86225	21.1168	128.979	81.3613	79.3152	231.203	0.335591	6.23594	182.45	33.7099	87.4443	6.78566	81.5639	26.2924	53.1193	84.8986	2.10853	48.0742	97.4679	2.28414	30.061	9.98413	0.450433	238.559	88.5613	42.0642	96.2482	19.6896	22.2199
ZSWIM5	0	0	0	8.31939	0	0	0.0476199	0.734812	0	0	0.0398786	13.7341	0.0367374	0	0.320839	0.169368	12.1912	0.0467649	8.04258	0	0	0	0	0	2.63796	0	11.8095	0	0	3.08425	12.3354	0	0.0601759	0	0	0	0.0630143	16.3476	0	2.02104	0.0867506	0	0	0	0.0279143	0	16.3989	0	0
LOC400752	0	0	0	0	0	0	0	0	0	0	0	0	0	0	0	0	0	0	0	0	0	0	0	0	0	0	0	0	0	0	0	0	0	0	0	0	0	0	0	0	0	0	0	0	0	0	0	0	0
HPDL	0	0	25.0448	0	0	0	0	0	0	0.180683	0	0	0	0	2.84591	0	1.14134	0	0	1.57982	1.19399	0	0	0	0	0	0	0	0	0	2.96292	0	0	0	0	0	0	0.209291	3.56429	0	0	0	0	0	0	0	0	0	0
MUTYH	0.608539	0	0	8.80261	0	0	47.8544	167.968	72.2937	1.74363	10.7681	2.60977	2.23621	25.8312	0.610411	43.4472	2.75397	0.177613	16.6069	30.2755	0	1.06587	66.0117	49.5517	35.57	39.5503	36.3662	51.2204	60.0949	2.33872	204.889	9.1982	44.0719	96.295	7.80968	74.4994	44.3832	109.834	14.5354	18.3546	105.824	1.11541	76.0472	378.231	13.0017	0	87.1441	62.4867	20.0744
TESK2	0	81.1415	6.20326	0	41.5181	29.4535	0	0	0	0	52.1268	0	47.3764	15.8985	3.86346	0	0.158166	0	0	0	7.58766	0	61.5718	20.5998	23.6079	0.164997	0	0	0	6.35884	61.6219	11.1224	38.1762	0	1.74747	0	10.9356	21.3651	0.393434	17.2982	50.8762	0.899329	0	17.5293	0.109574	0	0.50491	0.074486	0
TOE1	0	7.11492	0	0.428391	9.72615	0	43.9796	0	0	0	40.3939	0.545761	0	28.6434	8.50036	0	12.3711	0.120759	30.615	40.1905	0.349207	0	0.164015	25.2627	13.804	17.5647	1.29106	39.0541	23.4301	49.1271	10.2586	4.33633	7.60965	50.1356	0.81264	65.9252	8.84006	0	0.388552	2.34716	60.9076	0	28.7719	50.1004	0	0	0	0	14.0426
CCDC163P	0	7.49178	0	0	0	24.6946	1.61058	0	25.1265	0	2.70337	0	6.9829	0	3.95615	0.390951	2.6033	0	8.20782	3.89366	0.207752	1.61786	0	0	0	0	3.73575	3.08238	0	0	0	0	16.3056	7.42151	0.32356	1.23598	5.67089	0	49.1815	0	8.42607	70.2035	0	2.72114	3.42958	4.51058	0	0	19.6095
MMACHC	0	3.55616	0	0	0	0.115007	0	0	0	0	0.510697	0	0	3.83642	2.91103	0	0	1.89557	3.18637	0	4.04482	0	0	0	0	0	0.914789	1.07553	0	15.2864	0	0.565969	0	6.36301	0	0	22.5475	0	3.52612	0	0	0	0	0	0	0	0	4.36535	0
PRDX1	496.501	165.734	317.388	522.748	106.147	663.187	97.0455	254.781	443.153	749.58	622.97	358.879	449.245	295.796	455.666	473.475	586.66	309.834	1188.14	659.9	1002.41	576.073	443.148	574.85	848.217	506.343	980.077	581.519	770.847	584.467	602.707	757.246	938.207	536.496	806.87	372.288	588.674	1010.07	320.271	1062.51	665.572	926.356	337.437	1238.61	677.158	357.251	617.736	389.998	768.018
AKR1A1	0.783329	0	19.1616	0	117.35	9.99975	231.391	83.7011	37.3672	53.195	78.6431	97.126	134.379	214.739	40.5137	22.1948	150.213	2.51936	58.6841	193.943	129.505	32.5904	218.067	482.907	146.056	34.6374	105.505	3.39446	67.4831	148.691	188.882	67.2327	111.484	11.7979	23.1177	42.2869	157.787	49.1663	57.566	207.056	0.421894	31.1972	58.4942	103.668	177.686	32.8951	5.20716	40.1666	9.3702
NASP	243.067	228.79	175.589	494.61	476.591	114.172	193.398	19.6289	333.052	279.443	326.32	397.351	143.498	280.415	181.356	290.398	192.948	225.026	401.223	209.873	506.531	218.744	166.466	140.146	163.811	172.613	139.795	320.406	102.462	350.518	217.168	110.479	122.525	231.419	103.484	601.542	227.471	237.509	126.524	136.723	167.067	17.8873	201.768	270.215	277.449	168.091	166.135	199.074	250.847
CCDC17	0	0	0	0	0	0	0	0	0	0	0	0	0	0	0	0	0.112625	0	0	0	0	0	0	0	0	0	0	0	0	0	0	0	0	0.355092	0.146867	0	0	0	0	0	0	0	0	0	0	0	0	0	0
GPBP1L1	6.66928	148.634	6.08106	224.35	3.64653	105.282	90.3848	107.378	4.01175	29.5515	59.2539	36.7514	78.0449	78.4039	4.86507	72.9611	30.3082	9.92406	53.3838	34.526	14.8273	69.9554	3.75428	76.6487	48.8726	38.5889	59.3378	64.153	84.1641	51.0364	28.6066	78.9732	15.4551	52.8661	60.2605	10.2807	21.7669	35.2205	58.3208	9.43838	0.184359	74.7325	28.5707	43.9788	31.6018	57.2887	46.8527	18.2851	29.6797
RPS15AP10	49.2288	0	0	5.34526	0	62.6144	5.01621	0	0	202.822	17.9038	0	0	2.03972	21.6374	2.06631	0	6.85063	0	0	0	0	0	0	9.4094	2.7338	22.5066	0	0	0	0	0	0	0	0	0	12.1245	0	0	0	0	0	0	0	0	0	0	0	0
TMEM69	19.3455	0	0	7.40003	0	74.0649	281.841	119.609	50.4591	25.3388	119.956	0	95.2304	40.7511	175.053	21.9798	44.3637	30.9816	38.8162	18.5975	24.3692	24.771	0	119.576	76.1625	16.9159	76.2248	99.2832	82.9184	48.5522	41.1855	0	58.1087	0.567625	188.839	199.564	26.8703	210.095	33.2009	78.5248	20.0675	29.1869	4.06708	26.9469	5.97444	112.937	23.2489	160.832	0.627179
IPP	0	0	0	2.46158	0	112.495	0.706241	9.64352	0.149387	4.99902	6.35994	0.156922	0	0	2.08682	0	5.62005	0.277757	3.49396	21.8774	0	0.208702	0	8.22933	13.5697	0.498772	1.06003	0	0	0	2.17334	9.44462	24.2865	0	0.780068	9.87482	0	0	0.149133	0	0.855726	0.0969824	15.39	0	45.4934	0.202423	37.5446	0.786007	2.08407
MAST2	75.4934	207.065	9.53409	0	3.95681	47.428	86.8967	29.0588	17.705	46.9986	17.574	10.2146	16.8628	5.99517	20.8983	37.4912	28.992	26.1295	47.5046	25.7733	17.9129	31.9639	85.2333	29.6651	3.07954	10.0849	9.03232	8.01754	34.8049	5.3362	30.6411	6.75924	50.4032	8.01209	30.3905	42.6722	20.8445	39.5393	46.6324	6.7124	13.1254	24.0497	36.6923	57.8555	64.4601	39.8344	20.7086	44.8671	25.5582
PIK3R3	38.6435	0	0.123401	38.2611	0.129531	7.70777	0	0.0594554	44.892	7.11118	16.674	0	0	13.0668	20.7227	20.0056	4.37666	36.8239	3.03645	2.28477	3.23269	3.91737	29.4866	1.82796	15.1186	22.8355	9.81084	9.63986	8.4569	11.7932	14.2059	7.18955	1.09085	0	1.89037	6.96477	0.946934	18.6635	34.5096	0.241147	9.66312	0	17.3072	19.2595	2.48361	28.8972	32.1411	17.262	33.9341
TSPAN1	0	0	0	0	0	0	0	0	0	0	0	0	0	0	0	0	0	0	0	0	0	0	0	0	0	0	0	0	0	0	0	0	0	0	0	0	0	0	0	0	0	0	0	0	0	0	0	0	0
POMGNT1	25.0694	2.71594	1.45632	5.55254	0	6.99797	0	0	1.45793	0.568777	26.1413	0	1.22801	1.00252	1.76755	41.7814	12.7967	10.9884	4.00742	0.332322	8.90573	8.7689	0	10.3217	3.06017	23.7812	5.56098	0	0	11.3383	0.932463	0.131444	0.268228	0.424502	20.4375	0.509855	0	8.78891	1.2289	2.86701	49.1771	0	0.214356	2.06452	0.0621507	16.7284	1.04986	6.58077	0
LURAP1	23.7177	0	0	0	0	0	0	0	0	0	0	0	0	0	0	0	0.831348	4.66604	0	0	6.0321	0	0	0	1.33172	0	0	0	0	0	0	0	0	0	0	0	0	0	0	9.22463	6.33959	0	0	0	0	0	0	0	0
RAD54L	45.6338	0	77.3321	0	0	0	31.0553	46.3241	35.6153	6.02064	11.821	26.215	14.788	79.058	32.3873	1.22364	12.1203	53.3889	39.1635	46.1119	41.7145	0.169466	0	0	0.37325	13.9558	12.9051	8.6514	24.7803	23.192	75.7912	5.60685	51.4254	8.09994	0.883657	0.964421	3.05179	0	0.724424	21.1075	62.2463	0	7.98462	0	27.4546	53.017	4.43095	12.6769	1.80722
LRRC41	0	0	0.223913	21.5184	89.2654	0.665372	65.778	39.4673	0	0	2.62595	4.78146	15.575	0	16.3437	0	4.96741	85.127	0	0.306666	0	0	0.392182	37.4018	2.23202	2.41816	9.40875	11.0177	87.526	12.8371	3.11792	12.6729	27.0957	0	7.75068	0	5.59579	0	0	22.0662	100.149	110.139	0.593413	0.173119	2.35125	0.0702552	2.64222	0	13.2242
UQCRH	337.575	426.414	136.536	204.156	486.569	166.665	344.347	172.455	594.491	219.909	505.486	561.935	349.324	250.721	193.513	746.218	341.967	569.173	433.698	333.858	467.345	492.249	647.053	226.166	627.199	211.087	493.838	387.143	206.522	515.536	348.103	535.038	436.901	365.016	413.426	433.211	659.148	565.154	241.122	302.83	402.414	437.323	622.572	710.915	298.269	156.411	259.553	275.713	405.522
NSUN4	4.28351	0	0	0	0	61.5984	30.6869	0	11.3165	0.951283	20.7676	8.37152	11.0587	13.2318	0	0	24.4895	0	9.02226	4.57325	3.25462	0	42.8653	16.0061	2.89216	1.45379	4.00145	0	41.9865	2.87447	2.01862	49.3916	0.641013	0	0	4.93055	14.6199	0	39.1881	27.7241	52.3406	0	27.6444	0	1.59787	34.3118	1.71369	29.8354	1.87761
FAAH	0	0	0	157.138	0.341139	0	0	0	0	0	6.56415	0	0	0	0	0	0	31.0445	24.8601	0	0	0	0	0	11.8106	5.02224	0	6.59517	0	0	0.625249	0	0	0	0	0	0	26.2759	0	0	0	0	27.9784	0	0	5.09532	0.127756	24.5334	0
LOC729041	0	0	0	0	0	0	0	0	0	0	0	0	0	0	0	0	0	0	0	0	0	0	0	1.03186	2.89113	0	0	0	0	0	0	0	0	0	0	0	0	0	0	0	0	0	0	0	0	0	0	0.200837	0
DMBX1	0	0	0	0	0	0	0	0	0	0	0	0	0	0	0	0	0	0	0	0	0	0	0	0	0	0	0	0	0	0	0	0	0	0	0	0	0	0	0	0	0	0	0	0	0	0	0	0	0
MKNK1-AS1	0	0	0	0	0	0	0	0	0	0	0	0	0	0	0	0	0	0	0	0	0	0	0	0	0	0	0	0	0	0	0	0	0	0	0	0	0	0	0	0	0	0	0	0	0	0	0	0	0
MKNK1	0	0	0	0	0	0	0	0	0	0	0	10.3789	0	0	25.066	0.609394	0.965783	3.36598	0.188322	0	0.309049	0	0	27.0905	5.30762	25.9923	0	0	0	24.8122	2.47449	0.0706448	0.288496	0	0	0.41162	0.151878	0	0	27.8273	0	0	0	0.498039	0.566831	0.231409	0	0.0907798	0.105991
KNCN	0	0	0	0	0	0	0	0	0	0	0	0	0	0	0	0	0	0	0	0	0	0	0	0	0	0	0	0	0	0	0	0	0	0	0	0	0	0	0	0	0	0	0	0	0	0	0	0	0
MOB3C	0	0	0	0	0	0	0	0	0	0	0	0	0	0	0	0	0	0	0	0	0	0	0	0	0	0	0	0	0	18.5685	0	0	0	0	0	0	0	0	0	0	0	0	0	0	0	0	0	0	0
ATPAF1	0	0	0	21.1121	0.454245	0	58.5725	37.6955	0.200578	99.4408	67.5673	144.916	2.52429	0	47.3166	106.753	66.4736	13.0526	70.9918	0	24.9014	0	84.6055	31.2353	17.2792	0	10.0565	35.0654	5.50165	0	66.9475	77.9403	25.8905	26.1038	5.63127	0	0	178.43	7.29269	65.4723	159.596	0	1.64245	0	16.0825	78.0414	127.904	38.5381	7.84014
TEX38	0	0	0	0	0	0	0	0	0	0	0	0	0	0	0	0	0	0	0	0	0	0	0	0	0	0	0	0	0	0	0	0	0	0	0	0	0	0	0	0	0	0	0	0	0	0	0	0	0
EFCAB14-AS1	0	0	0	0	0	0	0	0	0	0	0	0	0	0	0	0	0	0	14.8674	0	0	0	0	0	0	0	0	0	0	0	0	0	0	0	0	0	0	0	0	0	0	0	0	0	0	0	0	0	0
EFCAB14	0	0	0	0	51.9806	0.929399	16.3437	0.212553	0.15271	2.1181	47.3593	23.2638	6.13706	6.31762	12.7089	29.3648	5.37704	0.6155	0	7.33622	4.33452	1.71491	56.1177	14.8543	31.2631	12.4127	4.56506	7.40141	1.64035	0.156128	0	3.40682	0.0609235	6.81328	6.01455	39.9718	0.382803	0	3.0319	0.0538485	9.74878	27.4034	6.29498	0.255603	16.1652	35.7786	36.9421	48.0193	16.5214
CYP4B1	0	0	0	0	0	0	0	0	0	1.03392	0	0	0	0	0	0	0	0	0	0	0	0	0	0	0	0	0	0	0	0	0	0	0	0	0	0	0	74.8288	0	0	0	0	0	0	0	0	0	0	0
CYP4Z2P	0	0	0	0	0	0	0	0	0	0	0	0	0	0	0	0	0	0	0	0	0	0	0	0	0	0	0	0	0	0	0	0	0	0	0	0	0	0	0	0	0	0	0	0	0	0	0	0	0
CYP4A11	0	0	0	0	0	0	0	0	0	0	0	0	0	0	0	0	0	0	0	0	0	0	0	0	0	0	0	0	0	0	0	0	0	0	0	0	0	0	0	0	0	0	0	0	0	0	0	0	0
CYP4X1	0	0	0	0	0	0	0	0	0	0	0	0	0	0	1.5804	0	0	0	0	0	0	0	0	0	0	0	0	0	0	0	0	0	0	0	0	0	0	0	0	0	0	0	0	0	0	0	5.61126	17.5798	0
CYP4Z1	0	0	0	0	0	0	0	0	0	0	0	0	0	0	0	0	0	0	0	0	0	0	0	0	0	0	0	0	0	0	0	0	0	0	0	0	0	0	0	0	0	0	0	0	0	0	0	0	0
CYP4A22	0	0	0	0	0	0	0	0	0	0	0	0	0	0	0	0	0	0	0	0	0	0	0	0	0	0	0	0	0	0	0	0	0	0	0	0	0	0	0	0	0	0	0	0	0	0	0	0	0
PDZK1IP1	0	0	0	0	0	0	0	0	0	0	0	0	0	0	0	0	0	0	0	0	0	0	0	0	0	0	0	0	0	0	0	0	0	0	0	0	0	0	0	0	0	0	0	0	0	0	0	0	0
TAL1	0	0	0	0	0	0	0	0	0	0	0	0	0	0	0	0	0	0	0	0	0	0	0	0	0	0	0	0	0	0	0	0	0	0	0	0	0	0	0	0	0	0	0	0	0	0	0	0	0
STIL	51.0381	9.24213	94.1096	0	0	0.695072	0	0	0.0588504	0	3.78101	22.0786	0.516037	0	1.0328	22.2586	0.423862	38.0299	12.1782	0	12.7223	0	1.63835	0	0	52.5678	8.37535	10.4023	1.28667	3.43012	33.7799	1.20897	0	13.6747	5.00474	4.39738	4.28055	0	4.85112	0.0622859	0.203012	0	0.733124	0	1.07797	16.067	25.9746	29.4435	1.1559
CMPK1	0	4.49069	0	34.3818	0	0	0	50.9479	0	0.111656	9.25184	17.0649	0	0.109332	8.64158	0.834093	20.0902	0.102352	23.7672	7.01514	6.07621	5.24858	0	0	20.7029	14.2574	1.33187	12.9175	11.7314	16.3592	25.4021	26.3754	54.0523	0.833452	0.229239	2.6273	0	11.0733	0.109639	36.691	0	0	2.20973	0.276355	0	6.20389	118.509	58.1389	1.12971
FOXE3	0	0	0	0	0	0	0	0	0	0	0	0	0	0	0	0	0	0	0	0	0	0	0	0	0	0	0	0	0	0	0	0	0	0	0	0	0	0	0	0	0	0	0	0	0	0	0	0	0
FOXD2-AS1	0	0	0	0	0	0	0	0	24.3024	0	0	0	0	0	0	0	1.876	0	1.73377	0	0	0	0	0	0	0	0	0	0	0	0	0	0	0	0	2.66617	0	0	0	0	0	0	0	0	0	0	0	0	0
FOXD2	3.04079	0	0	0	0	16.1916	0	0	0	0	0	0	0	0	0	0	0	0	0	0	0	0	0	0	0	0	0	0	0	0	0	0	3.94339	0	0	0	0	0	0	0	0.655702	0	0.849977	0	2.56749	0	0	0	0
TRABD2B	0	0	0	0	0	0	0	0	0	0	0	0.0435731	0	0	0.0330793	0	0	0	0	0	0	0	0	0	0	0	0	0	0	0	0	0	0	0	0	0	0	0	0	0	0	0	0	0.0347093	0	0	0	0	0
SKINTL	0	0	0	0	0	0	0	0	0	0	0	0	0	0	0	0	0	0	0	0	0	0	0	0	0	0	0	0	0	0	0	0	0	0	0	0	0	0	0	0	0	0	0	0	0	0	0	0	0
SLC5A9	0	0	0	0	0	0	0	0.691427	0	0	0	0.0994831	0	0	0	0	0	0	0	0	0	0	0	0	0	0	0	0	0	0	0	0	0	0	0	0	0	0	0	0	0	0	0	0	0	0	0	0	0
SPATA6	0.377633	128.156	61.4923	0	3.62314	10.7723	7.54484	0	12.1574	0.179672	32.8144	0.124006	1.25061	15.0014	6.35553	8.34927	5.57297	18.7724	0	10.7814	0	0.165621	28.4531	0	5.00791	0.0985654	14.7821	33.0651	53.9884	14.2073	35.7061	2.14763	23.3774	9.76122	54.4124	1.67039	0.518081	0.344064	13.8912	0.874471	0	18.7819	8.53945	9.7297	0	10.5667	2.36723	0.0445889	5.57325
AGBL4	0	0	0	0	0	0	0	0	5.7092	0	19.4912	0	0	0	0	0	0	0	0	0	0	0	0	2.56972	3.29982	0	0	0	0	0	0	11.8331	0	0	0	1.62101	0	0	0	0	0	0	0	0	0	0	0	0	0
BEND5	0	62.9278	0	0	0	0	0	0	0	0	0	0	0	0	0	0	0	0	0.788076	1.87177	4.06684	0	5.75814	8.54136	8.98105	0	0	0.636591	41.3759	0	0	0	0	0	0	0	0	0	0	22.3336	0	1.31667	0	0	0.140374	0	3.86569	2.08968	0
ELAVL4	4.34816	0	0	0	0	0	0	0	0	0	0	51.8072	0	0	0	0	0	0	0	0	0	0	1.23315	0	0	0	0	0	7.83314	0	0	0	0	0	0	0	0	0	0	0	0	92.0855	0	0	0.849418	0	0	0	0
DMRTA2	0	0	0	0	0	0	0	0	0	0	0	0	0	0.195798	0	0	0	0	0	0	0	0	0	0	0	0	0	0	0	0	0	0	0	0	0.205079	0	0	0	0	0	0	0	0	0	0	0	0	0	0
FAF1	0	116.246	15.7614	104.406	7.31759	0.767583	0.112952	10.0777	2.8656	22.0414	0	0.125429	123.148	161.298	4.28796	0.904553	0.955647	34.4154	106.303	43.3306	91.5562	166.883	27.9021	0.346858	65.3037	54.623	8.98907	9.12559	17.0153	43.7073	70.4836	0.20987	44.5479	8.28501	73.2755	19.2805	30.3765	35.4889	14.9929	10.401	7.4641	15.6707	8.55498	0.299723	1.45563	23.9019	25.1904	129.096	69.5858
CDKN2C	0	0	0	0	0	0	0	0	0	0	0	0	0	0	0	0	0	0	0	0	47.2351	0	0	0	0	0.44628	0	0	0	0	0	0	0	0	0	0	0	0	0	0	0	0	0	0	0	0	0	0	0
C1orf185	0	0	0	0	0	0	0	0	0	0	0	0	0	0	0	0	0	0	0	0	0	0	0	0	0	0	0	0	0	0	0	0	0	0	0	0	0	0	0	0	0	0	0	0	0	0	0	0	0
RNF11	79.2947	64.0507	209.346	54.8624	13.9239	47.3917	0	0	9.09708	0	95.5412	3.11634	28.6192	24.159	17.2005	118.875	47.0873	42.2965	21.1846	41.6347	9.45787	49.0221	12.7479	29.7227	18.4423	2.47669	8.43291	0	23.306	21.817	38.5407	12.4055	18.0961	36.8109	30.5509	3.70511	9.94845	77.4308	110.534	37.5583	4.25683	65.9539	30.26	69.3387	19.5727	0	91.1998	90.638	96.5345
TTC39A	0	0	0	0	0	0	0	0	0	0	0	0	0	0	0	0.761507	0	0	15.1966	11.0589	0.760863	0	0	0	0	0	0	0	0	0	0	0	0	0	0	0	0	0	0	1.80127	0	0	0	1.70325	0	0	0	19.7617	0
EPS15	0	0	43.6636	0	25.7872	28.3135	0	0.570441	13.941	1.80297	1.84301	0.861539	0.0499364	0.135715	33.4738	34.469	27.2354	4.19476	42.7163	5.27572	27.0311	17.6359	25.417	42.5606	21.7133	42.6897	8.06985	4.96769	27.1243	51.335	3.76423	3.52875	29.3564	50.2968	46.9521	5.26469	4.20215	0.876982	30.4216	3.76321	17.9879	68.3397	4.18703	48.3248	59.7276	32.3642	44.6526	29.3112	1.59674
OSBPL9	15.5345	0.110553	168.741	0	0	87.8846	0	92.9675	1.12818	0.633052	34.6303	113.71	67.6799	81.2478	9.07145	55.0244	29.8358	99.0336	97.1221	6.17966	27.3824	35.0985	26.3369	182.945	66.3879	41.1609	3.57876	45.1612	45.9131	70.963	45.2872	10.3326	18.5909	18.184	8.9301	34.1593	45.1498	11.6213	13.5543	3.12843	0	0	34.0304	1.45249	21.1325	32.8031	12.4994	102.598	45.3876
NRD1	160.033	484.79	171.16	147.786	295.949	3.40683	0	103.073	87.5162	230.317	146.457	290.838	210.887	18.5756	3.66078	177.711	90.129	120.911	124.252	189.637	118.35	167.264	17.5084	115.716	131.845	33.1495	140.739	35.6013	46.5797	126.422	130.513	119.518	119.799	59.6204	41.8187	38.539	53.3303	71.1047	70.8304	92.8539	119.903	120.568	118.215	91.4176	73.8117	174.454	126.725	72.0952	124.199
MIR761	0	0	0	0	0	0	0	0	0	0	0	0	0	0	0	0	0	0	0	0	0	0	0	0	0	0	0	0	0	0	0	0	0	0	0	0	0	0	0	0	0	0	0	0	0	0	0	0	0
RAB3B	1.9641	25.4352	30.2451	22.9463	4.78667	0.513209	0.164362	16.8429	3.05407	1.10541	10.5633	9.803	4.97318	6.33947	13.7016	1.29836	29.5345	9.86712	9.56754	1.28802	17.1032	24.1602	26.1738	30.7022	6.25634	8.53087	7.53134	18.7348	0.915414	7.92122	11.7968	24.3599	19.6883	13.6581	1.33767	5.38567	10.8194	17.4085	1.6081	20.2558	11.781	23.9714	20.709	10.6636	40.1359	10.2455	20.4077	22.5158	20.5519
TXNDC12	16.2656	85.4804	41.9614	80.6474	1.85138	8.95274	281.705	51.0023	175.173	68.7818	178.912	302.716	195.524	161.5	115.563	72.3943	108.324	0	14.614	16.8909	33.3526	0.284805	395.342	272.413	197.058	395.031	334.18	342.996	170.476	155.662	91.9504	267.355	171.897	94.0233	406.675	523.935	479.92	44.475	189.343	532.615	751.762	327.928	172.466	80.5399	54.6946	218.716	76.1671	238.771	143.736
KTI12	72.9893	38.1317	205.175	0	66.6294	1.22481	0.180461	127.331	17.3809	41.0454	12.1249	30.0927	25.839	1.32865	0	41.4596	4.28109	34.4397	0	1.97408	27.87	72.7	0.240757	25.5877	47.2968	19.127	27.3414	72.7173	72.1092	49.9575	47.4277	39.1967	55.4521	0	47.2264	38.8655	7.97877	13.9166	43.0032	14.2661	3.05823	65.2706	31.6348	185.995	12.5704	39.7676	15.5395	60.1533	31.6005
BTF3L4	42.6893	1.14065	32.7801	12.2207	20.1837	0.215354	31.2575	0	52.2337	24.6964	56.5874	5.65897	109.637	79.5399	23.0945	57.7809	1.99412	47.3508	38.2243	30.1473	17.6824	91.4408	47.4268	34.8694	28.1799	46.9125	11.178	21.32	42.6086	28.13	15.2855	72.1152	39.62	67.1338	105.525	112.172	53.0987	29.8653	44.6559	58.1275	52.2135	29.339	37.417	24.4738	27.1709	48.0561	40.1023	47.0395	93.2426
ZFYVE9	0	0	0	0	0	0.0670687	0	0	0	0	0	3.1512	0	0	3.20307	14.0497	0	0	0	0	11.624	0	0	0	0	0.446817	0.385549	1.65457e-06	21.7857	1.59142e-06	0	5.31627e-07	0	0.157767	17.9629	28.3489	0	0	0	0	0	2.03503	0	0	2.8037	12.4069	0.906427	0	0
CC2D1B	0	0.46444	0.337718	0	0.709033	2.95765	0	0	1.35099	6.53903	0	0	2.42992	4.79803	3.25365	8.02976	0.0831636	0.918267	7.00729	0.540395	2.45793	0	1.57838	11.4726	0	21.3492	12.4261	1.6934	1.43521	1.67338	5.13171	1.25068	0.186566	0	0.0538601	3.58666	2.67038	17.4416	0.154755	2.03393	19.9318	0	16.238	8.82761	0.0288473	0	4.25875	0.864034	2.91596
ORC1	1.53591	0.122288	1.04063	0.316743	0.217817	0.102832	23.3035	0	24.143	6.04987	69.9949	58.914	1.12465	2.19699	25.762	0	8.96945	6.88712	68.0236	41.4764	54.0451	17.5762	0	12.6865	0	27.6258	26.6893	0	61.5718	88.2773	84.1727	0.112449	4.02675	0	56.7324	0	16.0855	0.898961	0	0.101568	30.2593	0	20.4318	0	3.04003	86.2263	0	27.4449	0
PRPF38A	0	62.5761	4.78615	17.519	0.502077	0.82953	66.8479	0	11.7202	160.048	25.1743	28.9221	0	1.20805	4.76465	60.3141	18.6723	3.28993	12.0953	0	101.207	33.4282	38.4182	7.49906	58.4413	4.98464	68.9682	19.6729	4.32118	1.86314	0	24.494	9.3887	24.6933	26.5942	67.2247	6.12341	150.267	8.03981	31.1098	103.464	2.80243	42.4819	3.05316	11.3991	41.2111	0	37.0649	0.206286
ZCCHC11	0.160553	17.1713	0	0	0	0	0	3.19458	0.401333	18.2818	19.6218	2.16095	10.2426	11.8068	1.60063	26.707	11.6846	2.93965	0	7.97568	1.35619	0	12.2568	18.6921	11.2257	19.8613	6.9986	12.5102	8.77666	23.9332	2.29472	8.74908	0	9.37583	36.7687	17.088	14.9666	7.95101	26.9471	0	0	0	2.59707	0	2.53457	7.38161	33.2732	0.41714	2.53326
GPX7	0	0	0	0	0	0	0	0.289619	0.558243	89.9068	0	4.10388	49.6235	0.277535	18.51	0	35.0872	0	0	0	0.371423	0	0	0	0	0	17.7537	0	0	13.2135	0.289891	26.3694	9.32731	0	66.8401	0	13.5115	19.4558	0	0	0	0	0	0.466924	0	0	0	0	0
FAM159A	0	0.737937	0	0	0	0	0	0	0	0	0	0	0.43031	0	0	0	12.702	0	0	0	0	0	0	0	0	0	0	0	0	0	0	0	0	0	0	0	0	0	0	0	0	0	0	0	0	0	0	0	0
SELRC1	0	0.189602	2.25469	12.76	0	66.7853	50.6891	0	0.148917	14.6477	0	0.156428	9.79841	20.4169	0.118869	0	5.12548	0	15.5575	53.5305	63.9769	0.20805	23.1171	0	18.3416	56.432	20.7112	1.11929	0	2.96347	73.9694	2.96394	1.60212	0	36.3904	1.69711	37.7773	0	2.52717	24.5653	0.0853037	0	133.056	0.996774	6.59637	0.201788	22.3881	2.46256	31.6184
ZYG11B	0.228296	2.45924	6.41203	0	0	2.52829	2.97198	5.84495	26.487	0.036184	15.2113	0.711629	8.43882	0	5.34531	43.5359	8.52948	0.0331602	5.65134	3.81617	2.55641	32.3005	0.406273	11.4546	8.96997	0.0595451	1.87851	19.9758	12.6816	1.36714	2.70555	10.3225	23.0441	12.0211	1.10716	0.684947	13.1667	15.8148	10.3598	0.452113	1.354	4.8985	7.55841	4.20677	13.0878	16.0377	40.1789	19.4992	15.0484
ZYG11A	9.36056	0.53361	0	0.460856	0	15.7817	3.36498	0	0	0	0	3.22131	4.68504	2.62956	5.67059	0	0.167307	0.453675	0	0.206904	0.094068	1.36825	0	0	0	1.28018	5.45279	0.0873393	2.64562	0	0	0	0.0833848	0	0.578653	2.76351	2.09901	7.1549	0.277007	0	6.28748	0.634755	1.06786	0	24.1296	3.08194	2.97196	2.20997	2.93068
ECHDC2	7.02051	0	25.2683	0	0	0	53.5176	0	0	0	6.6639	3.50523	4.84224	0	1.58627	0	7.46296	0	0	0	4.42814	6.06584	0	46.9997	0	9.95761	2.81245	0	0.527013	0	0.477469	9.29116	3.56815	2.31647	0	62.4884	3.91936	25.3261	0	0	0	0	0	0	0	0	34.3841	24.4505	16.7981
SCP2	35.3523	18.8673	107.639	81.4196	143.841	8.68685	4.62486	0	148.828	2.93397	109.767	68.3527	70.1548	62.0629	3.78631	37.9116	52.9127	59.6577	6.53529	43.9563	88.0124	104.534	21.3007	61.5028	130.887	73.75	222.706	128.877	135.116	82.9672	152.295	78.5641	219.58	0.32905	33.7336	217.47	5.12408	37.7992	90.0719	235.995	14.3043	109.33	84.9038	33.223	26.7704	327.346	183.286	70.91	19.8232
PODN	0	0	0	0	0	0	0	0	0	0	0	0	0	0	0	0	0	0	0	0	0	0	0	0	0	0	0	0	0	0	0	0	0	0	0	0	0	0	0	0	0	0	0	0	0	0	0	0	0.185069
SLC1A7	0	0	0	0	0	0	0	0	0	0	0	0	0	0	0	0	0	0	0	0	0	0	0	0	0	0	0	0	0	0	0	0	0	0	0	0	0	0	0	0	0	0	0	0	0	0	0	0	0
CPT2	31.6864	0	11.9039	0	0	5.7908	0	0	3.92776	0	44.9458	20.8891	50.3094	3.70592	2.35057	29.1817	33.1642	22.5536	2.14988	18.3439	3.70411	45.795	0	5.4274	8.47607	11.4776	76.2077	0.369139	13.0963	13.0896	70.7282	21.3577	0	3.8414	0	9.47664	0.123485	50.1503	0	27.7113	0	47.1755	0	0.246504	31.3605	14.4758	7.61015	12.2137	31.8944
C1orf123	165.217	111.823	0.702579	229.137	35.2886	39.5097	2.14973	236.678	483.151	106.218	250.36	99.8994	119.21	124.43	57.5459	63.8076	104.092	65.059	155.375	206.568	86.4317	21.2113	142.349	268.3	75.4266	44.0148	154.043	157.362	141.668	138.19	59.5401	91.4509	113.858	161.519	217.657	130.534	24.9847	168.673	188.585	2.80443	82.6391	136.601	53.5969	129.422	249.893	79.5953	23.0291	78.7927	16.8564
MAGOH	0	0	0	0	1.1758	1.66083	0	0	0	0	9.57346	0	4.99052	0	32.293	10.5564	1.67911	0	0	0	1.37171	0	72.6049	0	0	8.73087	20.5815	0	0	0	0	0	0	0.65767	10.7069	5.52677	57.75	11.3091	0	2.28345	0	0	2.45275	0	70.9326	0.348046	0	0	3.35923
LRP8	0	0	0.0903754	0	63.2607	0	0	2.59399	0.0417078	1.77837	5.42645	0	0.93679	0	0.665487	1.5108	0	0	0	0.682089	0	0	0	0	0	9.96491	0.950435	0.470642	3.88978	0	0	0	0.199732	0	0	12.6386	0	0	0	0.593	0	0.190139	0	0.55862	6.71835	0	0	0.303048	0
LOC100507564	0	0	0	0	0	0	0	0	0	0	0	0	0	0	0	0	0	0	0	0	0	0	0	0	0	0	2.89792	14.6694	0	0	0	0	0.349642	0	0	0	0	0	0	0	0	8.71584	0	26.2231	0	0	0	0.218453	0
SLC25A3P1	0	0	0	0	0	0	0	0	0	0	0	0	0	0	0	0	0	0	0	0	0	0	0	0	0	0	0	0	0	0	0	0	0	0	0	0	0	0	0	0	0	0	0	0	0	0	0	0	0
DMRTB1	0	0	0	0.550454	0	0	0	0	0	0	0	0	0	0	0	0	0	0	0	0	0	0	0	0	0	0	0	3.34994	0	9.46426	0	0	0	0	0	0	0	0	0	0	0	0	0	0	0	0	0	0	1.39981
GLIS1	0	0	0	0	0	0	0	0	0	0	0	0	0	0	0	0	0	0	0	0	0	0	0	0	0	0	0	0	0	0	0	0	0	0	0	0	0	0	0	0	0	0	0	0	0	0	0	0.0818907	0
NDC1	26.9863	24.0278	30.546	100.367	38.3589	92.5978	0.536501	50.3907	361.193	140.365	43.595	53.6403	57.2775	3.37562	30.8863	53.9173	59.4025	83.9099	83.1759	25.709	59.9399	94.3313	37.2787	53.1744	2.33087	27.6782	53.5712	11.4414	68.8898	56.9684	90.3178	17.4389	22.4503	23.4473	51.5959	67.5082	43.9929	31.9389	107.64	43.7873	46.3995	32.9814	1.20628	42.5698	37.5978	91.4078	62.6372	91.4038	190.763
YIPF1	0	0.735034	0	0	0	0	0	0	37.6604	0	81.9014	0	0.986356	0	46.1091	0	4.18909	0.179097	0.538066	24.5115	4.12679	0	0	39.5532	38.8234	8.01227	19.1538	41.7484	9.80957	34.26	7.40739	17.4687	5.4049	0	26.6199	0	1.70766	13.7438	0	44.5114	15.2748	0.448377	0.183395	0.161194	0	6.19629	10.2873	16.9725	19.3616
DIO1	0	0	0	0	0	0	0	0	0	0	0	0	0	0	0	0	0	0	0	0	0	0	0	0	0	0	0	0	0	0	0	0	0	0	0	0	0	0	0	0	0	0	0	0	0	0	0	0	0
HSPB11	0	0	3.14992	18.9202	14.7627	0	41.2978	0	42.648	0.741941	0	0	0	0	0	0	0	0	0	0	9.49142	37.963	0.912299	0	2.23352	93.0168	0	55.9856	17.5215	0	41.9215	0	2.61786	6.4433	0	0	32.9231	0	0	0	5.34829	8.92615	0	0	0.40073	0	70.2751	22.9989	0
LRRC42	0.60098	0	136.232	45.9429	0	0	12.1243	0	8.68031	4.39959	0.149738	39.6414	61.5431	0	2.5614	2.69903	16.0121	5.43715	2.93559	1.1146	18.1911	101.304	3.09242	0.363797	20.3177	17.9524	10.9663	12.2891	47.6415	47.6271	77.8352	9.81993	9.2439	87.2943	0.593012	25.0193	0.716505	0	0	0	2.37423	0	7.36542	0	1.14807	41.9735	0.159943	0	0
LDLRAD1	0	0	0	0	0	0	0	0	0	0	0	0	0	0	0	0	0	0	0	0	0	0	0	0	0	0	0	0	0	0	0	0	0	0	0	0	0	0	0	0	0	0	0	0	0	0	0	0	0
TMEM59	83.3294	0	4.95392	11.9385	0.432658	30.8244	0	23.6387	59.7826	46.4665	39.2544	52.1607	164.392	194.932	56.7325	4.66019	101.982	9.05374	140.822	59.5045	54.4616	180.552	242.201	114.869	39.9526	48.7738	96.913	84.199	57.4244	40.3166	194.473	207.374	73.0234	6.74091	108.06	114.85	42.0699	78.5612	98.0473	252.306	34.2958	21.3027	285.804	87.0853	126.76	22.9826	80.7729	98.1072	8.16643
TCEANC2	0	0	0	0	0	0	0	0	0	0	0	26.8495	0	0	0	0	0	0	10.6054	10.4834	28.3004	0	0	0	9.43322	0	0	0	0	0	0.454122	0	20.212	0	7.25696	0	0	27.9543	0.0723701	2.08246	0	1.23159	0	0	0	3.5168	0	0	0
MIR4781	0	0	0	0	0	0	0	0	0	0	0	0	0	0	0	0	0	0	0	0	0	0	0	0	0	0	0	0	0	0	0	0	0	0	0	0	0	0	0	0	0	0	0	0	0	0	0	0	0
CDCP2	0	0	0	0	0	0	0	0	0	0	0	0	0	0	0	0	0	0	0	0	0	0	0	0	0	0	0	0	0	0	0	0	0	0	0	0	0	0	0	0	0	0	0	0	0	0	0	0	0
CYB5RL	11.7098	0.108677	0.36894	0	0	0	0	0.9774	0	3.88971	0	0	0.249051	0.169214	0	2.29537	0	0	0	0	5.05471	0.716354	0	0	6.69944	0	3.6344	3.84358	0	0	13.5489	0	0	0	0	45.5168	0	0	0	0	3.52289	0.664872	23.6438	1.06939	0	0	0	3.08502	0
MRPL37	2.12929	500.598	154.244	27.8561	0	89.8049	95.4479	407.384	67.1618	211.646	66.7576	63.0411	134.146	26.8356	50.6096	174.174	112.894	152.198	173.905	140.804	32.7852	113.686	195.571	198.505	340.529	125.109	159.861	184.674	94.1624	377.077	218.581	34.1476	184.137	112.733	84.6034	118.892	111.259	129.786	37.5797	0.238559	247.596	318.321	511.467	0.186655	1.47954	78.7525	42.4754	114.569	99.4072
SSBP3	4.00957	71.3624	0.339871	0	0.712781	25.2318	8.02524	0	15.7202	4.4631	0.124694	23.3303	15.0564	11.2426	34.4161	2.81653	6.16574	15.5998	31.5671	23.3191	36.9598	65.2223	8.92583	25.1598	15.5165	46.5744	13.6673	23.6301	15.0103	0	7.67752	1.47202	0.375741	3.96461	22.9982	0.896262	33.7616	18.2527	14.1933	13.1164	10.8924	18.849	16.5345	0.39454	44.7514	0.10643	21.488	14.8859	42.9317
ACOT11	0	0	0	0	0	0	0	0	0	0	0	10.7138	0	0	0	0	0	2.39305	0	0	0	0	0	0	0	0.954931	41.731	0	0	0	15.0581	0	0	0	29.0435	0	0	0	0	0	2.35282	0	0	2.63198	0	0	0	0	0
FAM151A	0	0	0	0	0	0	0	0	0	0	0	0	0	0	0	0	0	0	0	0	0	0	0	0	0	0	0	0	0	0	0	0	0	0	0.167384	0	0	0	0	0	0	0	0	0	0	0	0	0	0
MROH7	0	0	0	0	0	0	0	0	0	0	3.7184	0	0	0	0	0	0	0	0	0	0	0	0	0	0	0	0	0	0	0	0	0	0	0	0	0	0	0	0	0	0	0	0	0	0	0	0	0	0
HEATR8-TTC4	0	0	7.67544e-07	9.30732e-07	6.69271e-07	2.99833e-07	0.0650215	0	1.81711e-07	1.558e-07	0	0	1.0729e-07	1.95569e-07	3.3045e-07	0.0600054	2.17485e-07	1.96956e-07	4.7699e-07	2.49259e-07	2.66775e-07	4.11648e-07	2.46338e-07	0.0687402	2.76805e-07	5.27023e-07	3.75617e-07	1.89711e-07	4.39112e-07	3.51847e-07	2.95393e-07	1.88672e-07	0	2.81993e-07	0.212238	2.64798e-07	2.50947e-07	2.37781e-07	0	2.755e-07	0.174769	1.57781e-07	1.2692e-07	0	1.19887e-07	0.0471512	1.74944e-07	2.12895e-07	3.23666e-07
TTC4	0	0	24.9995	0.428192	54.2058	0.139049	87.3745	0	39.8562	35.4188	0	0	5.9789	64.9983	3.31569	98.074	6.75421	0.241407	11.754	16.1458	0.872619	10.5295	40.1653	15.2669	22.7961	2.60097	23.7816	54.8133	40.7229	9.54258	51.2692	0.0760405	0	0.327532	54.3842	12.2629	0.327257	60.9573	0	52.3037	174.873	74.0389	70.5333	0	0.0719208	20.8283	14.3496	6.15449	41.1405
PARS2	0	0	0	18.0419	21.8703	0	86.6005	0	0	7.3972	7.85313	0	0	0	0	0	0	0	0	0	32.5653	0	0	70.1985	2.00609	0	12.2064	0	0	10.77	36.1396	1.22057	0	0	0	0.296454	24.4601	0	0	0	0	5.83725	0	0.108978	2.74179	0	0.442941	2.84209	0
TTC22	0	0	0	0	0	0	0	0	0	0	0	0	0	0	0	0	0	0	0	0	0	0	0	0	0	0	0	0	0	0	0	0	0	0	0	0	0	0	0	0	0	0	0	0	0	0	0	0	0
C1orf177	0	0	0	0	0	0	0	0	0	0	0	0	0	0	0	0	0	0	0	0	0	0	0	0	0	0	0	0	0	0	0	0	0	0	0	0	0	0	0	0	0	0	0	0	0	0	0	0	0
DHCR24	95.926	0.443039	142.855	22.7285	122.232	216.182	113.331	40.6402	24.4393	52.4868	112.898	99.3468	69.0018	78.8026	76.1598	22.859	135.686	65.5404	107.13	43.8055	16.1203	28.9199	0.702643	27.4533	15.6355	69.8025	38.1279	37.4175	35.7841	19.0526	59.1816	26.9283	70.4499	2.54183	42.8058	139.08	42.5218	36.1281	47.6759	80.9939	7.74068	50.4581	136.982	23.8801	30.2436	14.739	26.7678	23.3816	6.22913
TMEM61	0	0	0	0	0	0	0	0	0	24.7007	0	0	0	0	0	0	0	0	0	0	0	0	0	0	0	0	0	0	0	0	0	0	0	0	0	0	0	0	0	0	0	0	0	0	0	0	0	0	0
BSND	0	0	0	0	0	0	0	0	103.877	0	0	0	0	37.7499	0	0	0	0	0	0	0	0	0	0	0	0	0	0	0	0	0	0	0	0	0	0	0	0	3.93466	0	0	0	0	0	0	0	0	0	0
PCSK9	0	39.7256	0	0	0	0	0	0	0	0.0820611	3.01532	0.0849677	0	0	0.0645275	0	0	0.0752149	0	0	0	0	0	0	0	0	0	0	0	0	0	6.40443	0	0	0	0	0.101585	0	0	0	0	0	0	0	0	0	0	0	0
USP24	27.1005	0	65.9475	0	0	19.7961	46.3052	9.95322	0	0.0270933	9.31397	6.30958	3.04194	30.0469	4.02309	2.22563	28.0853	5.63603	10.6045	12.9022	1.04793	0	4.42865	1.30019	11.6625	1.87252	9.08742	5.08598	5.96225	0.982802	3.21898	0.752668	4.18597	13.4177	2.76123	0	9.85176	0.0621225	1.8786	9.58555	0.107558	0.017386	0.66607	0.0223383	0.118624	13.0144	1.91668	5.59621	11.0215
LOC100507634	0	0	0	0	0	0	0	0	0	0	0	0	0	0	0	0	0	0	0	0.228175	0	0	0	0	0	0	0	0	0	0	0	0	0	0	0	0	0	0	0	0	0	0	0	0	0	0	0	0	0
MIR4422	0	0	0	0	0	0	0	0	0	0	0	0	0	0	0	0	0	0	0	0	0	0	0	0	0	0	0	0	0	0	0	0	0	0	0	0	0	0	0	0	0	0	0	0	0	0	0	0	0
PPAP2B	0	0	0	0	0	0	0	0	0	1.39087	0	0	0.601174	0	0	0	0	0	0	0	0	0	2.54196	5.58592	0	0	5.45745	0	0	0	0	0	0	0	0	0	0	5.87249	0.454691	0	0.419817	0.0594287	8.30654	0	0	0	0	0	0
PRKAA2	0	0.15806	0	0.81945	0	0	0	0	0	0	0	0.0324934	0	0	0	0	0	0.0287686	0	0	0	7.25701	0	0	0	0	0	0	0.142433	0.569355	0	0	0	0	0	0.104827	0	0	0	0	0	0	0	0	0	0.0421725	0.0264335	1.89572	0
C1orf168	0	0	0	0	0	0	0	0	0	0	0	0	0	0	0	0	0	0	0	0	0	0	0	0	0	0	0	0	0	0	0	0	0	0	0	0	0	0	0	0	0	0	0	0	0	0	0	0	0
C8A	0	0	0	0	0	0	0	0	0	0	0	0	0	0	0	0	0	0	0	0	0	0	0	0	0	0	0	0	0	0	0	0	0	0	0	0	0	0	0	0	0	0	0	0	0	0	0	0	0
C8B	0	0	0	0	0	0	0	0	0	0	0	0	0	0	0	0	0	0	0	0	0	0	0	0	0	0	0	0	0	0	0	0	0	0	0	0	0	0	0	0	0	0	0	0	0	0	0	0	0
DAB1	0	0	0	0	0	0	0	0	0	0	0	0	0	0.118752	0	0	0	0	0	0	0	0	0	0	0	0	0	1.04853	0	0	0	0	0	0	0	0	0	0	0	0	0	0	0	0	0	0	0	0	0
OMA1	0	0	6.85918	0	0	0	0	0	0.667829	4.23187	0.264947	0	40.4061	0	0	61.0437	4.14294	0	0	0	32.6853	92.7541	0	0	0	0.836072	0	4.3916	0	36.2795	0.173481	45.8138	8.57995	107.359	0	0	0	5.09406	0	66.5285	0.191135	0	11.1382	45.2579	1.84796	0.226016	5.24195	0.501464	0.310704
TACSTD2	0	0	0	0	0	0	0	0	0	0	0	0	0	0	0	0	0	0	0	0	0	0	0	0	0	0	0	0	0	0	0	0	0	0	0	0	0	0	0	0	0	0	0	0	0	0	0	0	0
MYSM1	36.2977	0.382357	0.162154	0	13.1943	0	0	0	13.6936	9.41795	11.0685	0.117927	0	11.032	8.0571	8.63414	13.8621	0.0348022	0.117438	0.778724	18.0703	0	0.378998	4.07971	6.06413	17.1233	10.8695	23.5914	3.35961	0	0.466773	0	0.537442	0	8.09633	1.22647	0.281096	12.3736	0.185564	0	0.344475	2.29024	3.66095	7.26456	5.27803	7.87968	0.0319673	0.254725	12.4309
JUN	0	0	0	0	0	0	0	0.0948472	0	0	0	0	0	0	5.2252	0	0	0	0	0	0	0	0	0	0	0	0	0	0	0	0	0	0	0	0	0	0	0	0	0	0	0	0	0	0	0	0	0.0685938	0
LOC100131060	0	0	0	0	0	0	0	4.13985	0	0	0	0	0	0	0	0	0	0	0	0	0	0	0	0	0	0	0	0	0	0	0	0	0	0	0	0	0	0	0	0	0	0	0	0	0	0	0	0	0
HSD52	0	0	0	0	0	0	0	0	0	0	0	0	0	0	0	0	0	0	0	0	0	0	0	0	0	0	0	0	0	0	0	0	0	0	0	0	0	0	0	0	0	0	0	0	0	0	0	0	0
FGGY	0	0	0	0	0	0	0	0	2.20152	51.5981	4.98945	0.620724	0	1.95769	48.4039	11.6418	0	0.183081	0	5.23408	81.0025	0.274567	0	0	0	1.04983	12.9648	5.13873	22.5908	10.5449	17.4787	13.927	2.11806	0	0.206481	33.7293	90.5266	0	0	0	2.36506	0	60.5575	0	54.0193	23.2968	50.0919	15.0168	0.29268
MIR4711	0	0	0	0	0	0	0	0	0	0	0	0	0	0	0	0	0	0	0	0	0	0	0	0	0	0	0	0	0	0	0	0	0	0	0	0	0	0	0	0	0	0	0	0	0	0	0	0	0
HOOK1	0	0	0	0.994617	0	0	0.0474428	0	0	0	0	0	0.402607	0.0497342	0	0	0	0	0	2.82823	0	0	0	0	7.42067	0.418312	0	0	0	21.2022	2.86408	0	0	0.0632513	0	0	0	0	0	0	0	0	0	0	14.5171	0.13647	3.67819	0	0
CYP2J2	0	0	0	0	0	0	0	0	0	0	0	0	0	0	0	0	0	0	0	0	0	0	0	0	0	0	0	0	0	0	0	0	0	0	0	0	0	0	0	0	0	0	0	0	0	0	0	0	0
C1orf87	0	0	0	0	0	0	0	0	0	0	0	0	0	0	0	0	0	0	0	0	0	0	0	0	0	0	0	0	0	0	0	0	0	0	0	0	0	0	0	0	0	0	0	0	0	0	0	0	0
NFIA	0	0	0	0	0	0	0	0	0	0	0	0	0.573466	0	0	0	0	0	0	0.0466567	7.94651	0	0	0	0.387748	0.0524071	0	0.905263	0.0722728	0	0	0.700842	0	0	3.44433	0.0354492	0	0	0.124512	0	0	0	0	0	17.5533	0.128424	0.0268154	0.0474999	11.9044
TM2D1	0	9.01868	0.590216	0	1.23595	0	0	0	12.5786	2.76992	0	17.8051	33.6092	0	0	0	0	6.60529	1.69327	4.82727	0	6.45569	0	0	2.09886	53.3761	6.1852	0	0	8.7701	44.5889	1.9139	6.52741	8.26343	0	0	0	0	66.2575	64.2268	63.1188	0	0.259216	0	0	16.9321	0	3.46953	3.7985
INADL	0	0	0	0	0	0	2.16397	4.73536	0.375006	0	0.324463	16.2256	2.06735	8.05517	0	0.0861405	0	0	5.03037	1.1152	24.3578	0	5.6123	4.48176	0	0.0569445	0.77688	1.36758	1.33448	0	0.106331	6.24761	1.38757	0	0.070578	1.61812	0.682857	0.714452	0	1.36902	0.137342	0	4.90644	0	1.07935	3.90431	0	0.954383	5.99936
L1TD1	239.755	302.139	659.735	281.789	605.387	357.273	185.983	85.241	390.666	66.6917	223.359	322.892	169.894	246.529	353.04	165.878	208.793	355.246	226.127	172.301	191.618	285.185	116.595	476.786	224.264	207.162	446.636	235.315	168.069	216.163	269.33	161.79	210.725	494.921	253.579	195.641	97.162	247.994	178.091	305.182	94.9328	212.297	208.13	21.1738	75.7024	338.108	106.26	219.54	378.84
KANK4	148.839	44.7126	12.4502	0.177718	37.4977	6.51772	8.34217	21.3602	1.93354	0	3.28026	0	22.9586	0	27.9765	0	4.08321	0	0	0	17.2017	0	0	7.52177	0.0828757	0	1.91124	0	0	11.1191	0.0558352	0	0	1.89889	3.00671	0	12.3889	0.375632	36.2617	10.1152	49.7266	7.86602	20.0262	0	6.4702	0	8.11554	21.5948	24.6131
USP1	33.0436	66.0477	353.57	182.477	154.181	177.147	114.248	82.3856	81.9889	154.023	173.56	145.089	170.236	119.868	146.862	81.0932	65.4132	69.6844	122.086	238.802	342.555	416.396	47.8133	72.9367	70.0258	366.263	186.181	66.4656	13.6204	73.917	540.066	126.44	146.922	114.06	11.0173	155.67	84.2884	1.7546	38.5037	179.872	57.2364	165.894	13.1053	0.0739208	98.5575	373.897	268.811	221.349	312.229
DOCK7	13.8941	0	0	8.07348	0.0940309	0	0	24.0397	0.124001	47.7417	24.0956	0.825104	18.2409	22.6934	15.462	3.41152	9.29443	45.7904	5.25328	0.307195	3.52196	1.33511	5.54712	14.5637	0.127595	3.52098	5.82677	25.0775	2.56932	14.8354	17.7903	4.5876	1.28637	0.0521988	52.4841	0.560827	19.9319	3.80339	17.7981	4.80694	30.4161	23.6817	0	44.5206	44.806	0.366157	7.55604	2.03194	4.0225
ANGPTL3	0	0	0	0	0	0	0	0	0	0	0	0	0	0	0	0	0	0	0	0	0	0	0	0	0	0	0	0	0	0	0	0	0	0	0	0	0	0	0	0	0	0	0	0	0	13.9368	0	0	0
ATG4C	1.83399	10.6886	70.6905	0	0	0	0	0	0	65.7235	89.7737	49.3529	39.9719	0	19.8949	0	0.18385	0	9.69239	7.31883	0.618312	1.76837	0	4.78498	0	0	8.48704	27.9589	79.886	0	0	25.4935	59.0776	31.279	59.1121	45.5794	0	0	0.228863	26.2322	2.50418	46.6583	0.987944	87.4788	1.20971	9.98116	33.8236	0	52.1291
LINC00466	0	0	0	0	0	0	0	0	0	0	0	0	0	0	0	0	0	0	0	0	0	0	0	0	0	0	0	0	0	0	0	0	0	0	0	0	0	0	0	0	0	0	0	0	0	0	0	0	0
FOXD3	0	0	0	0	0	0	0	0	0	0	0	0	0	0	0	0	0	0	0	0	0	0	0	0	0	0	0	0	0	0	0	0	0	0	0	0	0	0	0	0	0	0	0	0	0	0	0	0	0
ALG6	0	35.4155	8.92078	1.77557	57.1797	0	92.8312	0	0	0	4.90265	26.6298	15.2527	0.0889549	0.285869	0	31.6848	59.0561	0.700738	1.99278	2.05264	6.40039	0.905937	26.9405	0.828564	23.3333	0.636756	0	0	0	25.1374	12.5536	13.501	11.4177	6.98344	20.5302	0.450288	7.63788	32.3479	0	0	0	0	9.21931	9.09066	26.8475	12.7452	0	66.4055
ITGB3BP	95.8301	128.131	273.586	5.82568	0.803961	33.7055	0	2.21573	295.286	45.4865	56.0638	64.4125	0.261018	3.19303	140.5	12.8878	37.985	35.3843	51.3026	7.31811	87.3362	227.906	0	28.8765	68.3014	18.7672	59.2123	103.473	33.0354	32.0863	0	56.4261	81.217	20.1861	77.5569	46.2271	72.5995	30.9015	3.24256	26.5292	11.3444	20.2586	41.2136	23.5609	101.122	104.435	6.89139	4.76871	0.987136
EFCAB7	0	0	0	0	0	0	0	0	0	0	0	0	0	0	3.04973	0	0	0	0	0	0	7.73791	0	0	0.202941	0	0	0	0	49.2303	0	35.8076	0	8.14412	0	0	0	17.1273	0.394212	22.2728	0	0	0	0	0	0	0	15.2671	0
DLEU2L	0	0	1.27191	0	0	0	0	0	0	0	4.20304	0	2.58222	0.584861	0	0	0	0	3.05046	0.289582	3.67527	0.273444	0	0	0.301688	3.92889	1.38996	0	0	31.8034	0.203812	0	0.93745	0.4945	0.61684	0	1.49052	0	0.196359	0	0	0	1.49347	0	0	2.78409	0	2.64703	0.182296
PGM1	0.42277	0	0.271075	7.8656	49.9084	150.257	42.1074	32.021	40.4071	144.087	154.652	67.6469	47.4369	22.2414	0.10574	22.0821	64.5775	93.6873	138.966	66.4963	63.0448	0	236.445	77.3659	121.197	54.7999	83.4448	71.747	37.6896	124.48	0.137677	221.083	94.895	16.2126	13.5389	53.1609	93.9187	141.52	12.2273	195.821	3.64722	24.1156	88.281	221.624	24.2219	45.8248	8.1103	168.533	64.8045
ROR1	0	0	4.25165	0	0	0	0	0	0	0	0	0	0	0	0	0	0	0	0	0	0	0	0	58.2058	0	0	0	0	0	0	0	0	26.8015	0	0	0	0	0	0	0	0	0	0	0	0	0	0	0	0
UBE2U	0	0	0	0	0	0	0	0	0	0	0	0	0	0	0	0	0	0	0	0	0	0	0	0	0	0	0	0	0	0	0	0	0.366693	0	0	0	0	0	0	0	0	0	0	0	0	0	0	0	0
CACHD1	0	0	0	0	0	0	0	0	0	0	0	0	0	0.0554697	0.0445635	0	0	0	0	0	0	0	1.62609	0	0	0	0	0	0	0	0	0	0	0	0.0579245	0	0	0	0	0	0	0	0	0	0	0.0380388	0	0.0422159	0.052242
MIR4794	0	0	0	0	0	0	0	0	0	0	0	0	0	0	0	0	0	0	0	0	0	0	0	0	0	0	0	0	0	0	0	0	0	0	0	0	0	0	0	0	0	0	0	0	0	0	0	0	0
RAVER2	115.344	0	22.7389	0	1.85964	0	0	0	7.29453	1.59109	0	61.0935	0	120.159	0	0.0574055	6.92881	0	0.427204	11.5382	25.4936	2.86851	40.621	13.0488	0	5.23725	11.2512	0.170887	29.3334	3.97157	0.212601	22.9617	26.7568	0.172129	33.749	0	9.92384	3.81757	0	28.1557	3.01688	0.0443569	6.3338	5.47691	24.9684	0.0927769	45.3594	0	10.8955
JAK1	0	0	39.23	6.76411	38.9201	0	0	0	0.116837	92.0091	0.324355	0.0613747	9.7754	36.0794	29.2187	0.295168	20.6167	2.7167	103.384	58.2212	15.7048	45.9874	54.7783	12.6088	52.5467	34.929	4.32327	6.80964	47.7954	0.0895765	77.2476	0.788643	3.07611	0.737587	0.121167	6.61358	26.5929	50.8124	31.5611	43.2789	2.28395	0.0380202	0	0.048889	27.7571	26.6072	45.8692	40.5193	48.3414
MIR3671	0	0	0	0	0	0	0	0	0	0	0	0	0	0	0	0	0	0	0	0	0	0	0	0	0	0	0	0	0	0	0	0	0	0	0	0	0	0	0	0	0	0	0	0	0	0	0	0	0
MIR101-1	0	0	0	0	0	0	0	0	0	0	0	0	0	0	0	0	0	0	0	0	0	0	0	0	0	0	0	0	0	0	0	0	0	0	0	0	0	0	0	0	0	0	0	0	0	0	0	0	0
AK4	70.7059	118.15	40.0503	78.4504	97.3077	94.643	82.0616	21.5568	9.45338	25.6014	23.5031	43.0259	2.88029	21.5076	25.2588	0.178432	11.3984	50.7506	78.1547	34.089	33.6546	19.3481	35.5305	42.8	78.3886	81.573	55.0524	27.9522	42.504	44.3469	32.3058	86.8338	86.9249	84.5974	56.7767	38.3028	4.19445	122.418	78.2476	27.2971	80.9757	1.93184	68.0618	115.628	52.0042	117.164	16.2228	54.0539	103.93
DNAJC6	0	0.130398	0	0	0	0	0	0	0.0510596	0	7.73523	0	0	0	0	0	0	0	0	0	0	0	0	0	0	0	0	0	3.46707	0	0	0	0	0	0	0	0	0	0	0	0	0	0	0	0	0	0	0	0
LEPROT	0	0	5.04382	11.0226	0	21.7414	0	0	0.0640902	0	1.57591	0.0673111	3.13782	0	6.28866	0	0.0512891	0	5.72444	10.3733	4.06771	0	0.891976	0	4.54799	0	0	5.42578	0.95863	2.0635	0	0	0	0	16.9561	15.6614	5.70865	0	0	0	0	0	0	0	0.0355693	0	1.96856	5.27651	3.35503
LEPR	0.320099	1.02284	0	2.31799	3.30231	0.250844	0.0948124	0	0.30077	0.0252807	0	0	0	0	0	0.337637	0.106948	0	0.993036	1.01582	0.24759	2.24688	0.802634	0.145764	0.309064	0	0.28495	0.544457	1.32007	0.0511916	0.312611	0.0587357	1.31938	0.189716	35.9279	0.569249	0.378322	0.742286	0.715389	0.283669	0.767421	0.184656	0	0.083844	1.10458	1.04448	0.441162	0.944814	5.43468
PDE4B	0	0	0	0	0	0	0	0	0	0	0	0	0	0	0	0	0	0	0	0	0	0	0	0	0	0	0	0	0	0	0	0	0	0	0	0	0	0	0	0	0	0	0	0	0	0	0	0	0
SGIP1	0	0	0	0.417431	0	0	0	0	0	0	0	0	0	0	0	0	0	0	0	0	0	0	0	0	0	0	0	0	0	0	0	0	0	0	0	0	0	0	0	0	0	0	0	0	0	0	0	0	0
MIR3117	0	0	0	0	0	0	0	0	0	0	0	0	0	0	0	0	0	0	0	0	0	0	0	0	0	0	0	0	0	0	0	0	0	0	0	0	0	0	0	0	0	0	0	0	0	0	0	0	0
TCTEX1D1	0	0	0	0	0	0	0	0	0	0	0	0	0	0	0	0	45.9517	0.128304	0	0	0	0	0	0	0	0	0	0	0	0	0	0	0	0	0	0	0	0	0	0	0	0	0	0	0	0	0	0	0
INSL5	0	0	0	0	0	0	0	0	0	0	0	0	0	0	0	0	0	0	0	0	0	0	0	0	0	0	0	0	0	0	0	0	0	0	0	0	0	0	0	0	0	0	0	0	0	0	0	0	0
WDR78	0	0	0	0	0	0	0	0	0	0	0	0.0818292	0	0	2.79909	0	0	0	0	0	0	0	0	0	0	0	0	0	0	0	0	0	0	0	0.242719	0	0	0	0	0	0	0	0	0	0	0	0	0.276818	0
MIER1	0.174127	0.319555	0.117887	24.3092	0	14.1151	2.53253	9.79834	0	0.0848097	0	0.0878159	0	0	28.3472	0	5.15061	0	5.09681	0.867519	0	3.74346	14.6908	0	0	2.79237	0	6.83733	0.184412	0.128113	3.82397	11.9442	0	21.6081	14.8578	11.3482	0.10501	0	0.0831337	6.20578	0	39.0302	11.5331	0	17.2086	6.88117	1.02226	11.9602	42.7532
SLC35D1	0	0	0	0	0	0	0	0	0	1.69936	0.0358922	0	3.33953	0	0	1.21956	0.977751	0	0	8.54113	0	0.381243	0	0	0	0	0	0.794147	0	1.04109	0	0	8.12471	0	5.15709	0	0	5.64121	0	0	0.052064	0	0	19.0877	10.1265	8.66329	0	0	0
IL23R	0	0	0	0	0	0	0	0	0	0	0	0	0	0	0	0	0	0	0	0	0	0	0	0	0	0	0	0	0	0	0	0	21.4664	0	0	0	0	0	0	0	0	0	0	0	0	0	0	0	0
IL12RB2	0	0	0	0	0	0	0	0	0	0	0	0	0	0	0	0	0	0	0	0	0	0	0	0	0	0	0	0	0	0	0	0	0	0	0	0	0	0	0	0	0	0	0	0	0	0	0	0	0
SERBP1	65.2592	0.443924	37.0063	62.7186	46.3954	116.675	71.435	23.8838	61.7826	37.9816	98.461	36.3352	92.5019	88.8732	50.2937	17.2381	60.1243	46.8099	37.712	52.9732	72.1744	18.6069	79.3985	108.421	36.223	68.068	69.9653	49.1329	40.3617	21.1423	97.9194	55.0838	92.3024	81.8548	96.1233	110.592	60.4431	0.911091	53.4168	104.653	64.3985	91.5803	33.8698	36.5008	52.4773	74.4589	38.6357	82.2865	44.3764
GADD45A	0	0	0	0	0	0	0	0	0	0	0	0	0	0	0	47.0146	0	0	0	0	0	0	0	0	0	0	0	0	0	0	0	0	0	0	0	0	0.338797	0	0	0	0	0	0	0	3.70134	0	0	0	0
GNG12	0	0	0	0	0	0	0	0	1.21307	41.8524	0	16.0012	0.0492474	30.2478	16.8278	0	0.0539328	12.2849	0	5.40307	20.9267	15.5022	0	0	7.17294	51.6605	8.72552	7.60189	8.76144	8.67887	0.630502	0.118637	0	0.255239	23.9189	0	30.8666	0	0	40.178	0	0	0	0	8.63907	49.9407	0.114979	35.0653	45.2889
GNG12-AS1	0	0	0	0	0	0	0	0	0	0	0	0	0	0	0	0	0	0	0	0	0	0	0	0	0	0	0	0	0	0	0	0	0	0	0	0	0	0	0	0	0	0	0	0	0	0	0	0	0
WLS	0	0	0	0	0	0	0	0	0.153941	0	0	0	0	0.152951	0	0	0	0.143108	0	0	0	0	0	0	0	0	0	0	0	0	0	0	0	0	0	0	0	0	0	0	0	0	0	0	2.01646	0	0	0	0
DIRAS3	0	0	0	0	0	0	0	0	0	0	0	0	0	0.794169	0	0	0	0	0	0	0	0	0	0	0	59.6823	0	0	0	0	0	0	0	0	0	0	0	0	0	0	0	0	0	0	0	0	0	0	0
MIR1262	0	0	0	0	0	0	0	0	0	0	0	0	0	0	0	0	0	0	0	0	0	0	0	0	0	0	0	0	0	0	0	0	0	0	0	0	0	0	0	0	0	0	0	0	0	0	0	0	0
RPE65	0	0	0	0	0	0	0	0	0	0	0	0	0	0	0	0	0	0	0	0	0	0	0	0	0	0	0	0	0	0	0	0	0	0	0	0	0	0	0	0	0	0	0	0	0	0	0	0	0
DEPDC1	53.0094	0	23.6783	0	0	62.4421	0	34.9294	30.7422	0	0	0.0696031	4.06611	0	39.0593	0.0557879	15.1113	8.93687	12.8132	1.47656	11.2715	0	0	0	0.937702	0	11.1238	18.1346	1.14341	0.20315	0	9.21441	0	38.7285	1.30627	0	12.3928	50.8606	53.8447	3.78833	0	0	0.0634629	0	30.6646	0	41.767	0	0
LRRC7	0	0	0	0	0	0	0	0	0	0	0	0.0492396	0	0	0	0	0	0	0	0	0	0	0	0	0	0	0	0	0	0	0	0	0	0	0	0	0	0	0	0	0	0	0	0	0.598524	0	0	0	0
PIN1P1	0	0	0	0	0	0	0	0	0	0	0	0	0	0	0	0	0	0	0	0	0	0	0	0	0	0	0	0	0	0	0	0	0	0	0	0	0	0	0	0	0	0	0	0	0	0	0	0	0
LRRC40	59.8745	0.396082	37.2104	22.9097	190.955	29.9745	0	13.71	0.310671	0.210102	3.28605	25.6742	13.2457	0.102854	31.6492	2.0923	6.05033	0.0962944	111.549	1.38151	30.6819	20.5894	0	41.0564	0.957628	7.08954	14.2758	33.2191	0.119052	13.4858	11.7319	32.1115	12.3861	0	4.31071	0	29.5733	0	0	0	12.9558	0	0.0990103	0	32.1499	57.3909	26.7156	19.9786	35.1743
SRSF11	165.027	52.1722	339.945	140.155	173.274	173.702	123.605	65.7884	12.6461	367.054	199.143	93.6164	82.836	182.778	218.032	37.7732	109.267	177.375	184.816	121.853	188.154	94.3536	253.684	102.594	156.214	94.2969	109.872	106.262	201.18	122.804	56.7997	130.724	106.149	37.9293	48.467	205.699	90.7266	80.0682	24.4248	156.134	95.1118	3.71626	45.2678	110.437	127.426	198.574	142.865	105.434	177.119
ANKRD13C	13.6029	0	0.224609	7.54758	21.8098	0	0	0	4.82086	4.31389	0	0	0	0	5.37536	0	8.75283	0.675005	12.8432	0	6.51555	0	0	0	6.47919	1.73157	0	0	7.03962	0.476969	0	0	1.30285	2.29092	0.107462	0	0.0649754	0	19.8642	32.0264	17.6485	1.07978	0	7.722	0	0	0	0	0.921191
HHLA3	0	0	0	0	0	0.513082	1.67891	84.4827	0	16.6425	102.925	0	0.355173	7.56715	17.1554	97.6016	43.7127	23.1937	83.9473	43.6357	31.2572	0	0	0	0.737524	0	13.6227	0	20.9925	41.5708	3.24163	53.3416	72.0472	42.6047	0	3.40758	0	123.067	0	0	13.1596	0	0.45481	10.0903	68.6555	0	0	36.8231	0
CTH	0	160.842	8.18644	0	0	0	25.2137	82.2645	0	1.04278	51.0508	0	26.9079	30.3929	0	0	4.67133	0.146547	0	0	26.4318	0	27.2218	5.84217	0	71.1198	1.11881	110.682	12.2521	14.2431	0	41.6247	84.4185	0	1.29232	0	0	92.7205	0	0	56.7443	0	0	84.2418	0	41.4413	0	0	8.51583
PTGER3	0	0	0	0	0	0	0	0	0	0	0	0	0	0	0	0	0	0	0	0	0	0	0	0	0	0	0	0	0	0	0	0	0	0	0	0	0	0	0	0	0	0	0	0	0	0	0	0	0
ZRANB2	1.89802	78.5339	168.806	21.9101	33.7338	142.609	19.9593	0.516138	85.9493	0	22.2299	30.562	58.15	0.294998	61.0597	44.7656	67.3927	68.0199	0	3.37652	89.4505	16.6408	0	27.1352	15.4677	6.44834	12.5263	38.0928	103.145	14.5649	47.034	2.03782	4.26383	88.6901	3.19328	0	8.9662	0	40.5897	0	0.056816	16.3506	0	67.129	77.8389	102.919	13.4924	1.94066	110.001
ZRANB2-AS1	0	1.47712	4.60314	0	0	1.65531	0	0	0	0	0	0.813468	1.41586	0	0.927599	0	1.70492	0.899775	0	0.285844	1.29573	0	0	0.373151	0.893332	0	4.11592	0	0.666507	0	0	0	0	0	0	0	0	0	0.193774	0	0	0	0	0	0.535369	0	0	0	0
MIR186	0	0	0	0	0	0	0	0	0	0	0	0	0	0	0	0	0	0	0	0	0	0	0	0	0	0	0	0	0	0	0	0	0	0	0	0	0	0	0	0	0	0	0	0	0	0	0	0	0
NEGR1	0	0	0	0	0	0	4.22064	0	0	0	0	0	0	0	0	0	0	0	0	5.92803	0	0	0	0	0	0	0.516331	4.80643	13.7163	0	0	0	0	0	0	0	0	0	0	0	0	0	0	0.216831	0	0	0	0	0
LRRIQ3	0	0	0	0	0	0	0	0	0	0	0	0.112202	0	0	0	0	6.66764	0	0	0	0	0	0	0	0	0	0.455326	0	0	7.19951	0	0	0	0	0	0	0	0	0	0	0	0.416516	0	0	0	0	0	0	0
FPGT	3.14112	5.85009	0	40.8381	0	0	0	0.256178	0.529688	0.0830288	7.08011	19.2529	60.3869	16.5673	23.1929	1.81688	0	0	0	0	15.1306	54.1731	0.10348	20.8689	7.82862	19.0075	14.6731	0.663881	40.2199	31.8727	16.0019	30.1148	0	0	14.7024	1.27956	0.8228	70.6546	34.3382	0	0	0.745592	10.3058	11.4436	0.367428	0.278357	15.7049	0	27.303
FPGT-TNNI3K	0	0.658106	0	0.363562	0	0	0	0	0	0	0	3.54151e-36	0	1.48062e-58	0	0	0	0	5.33555	0	0	0	0	0	0	0.551691	0	0	7.53149e-87	0	0	0	0	0	3.09087e-71	5.47306e-24	0	0	3.6025e-13	0	0	0	37.3874	0	0	0	0	0	0
TNNI3K	0	62.1691	0	1.74441e-17	0	0	0	0	0	0	0	0	0	0	0	0	0	0	0.000185175	0	0	0	0	0	0	4.39835e-21	0	0	0	0	0	0	0	0	0	0	0	0	0	0	0	0	0.272608	0	0	0	0	0	0
C1orf173	0	0	0	0	0	0	0	0	0	0	0	0	0	0	0	0	0	0	0	0	0	0	0	0	0	0	0	0	0	0	0	0	0	0	0	0	0	0	0	0	0	0	0	0	0	0	0	0	0
CRYZ	2.04792	0	0	43.8991	0	4.71695	12.1454	4.68997	86.3759	2.52084	56.2588	7.25392	4.56618	1.43609	35.0643	81.4296	1.67117	0.895752	43.7107	3.53537	79.2267	0	57.1203	13.0278	11.8645	31.7237	31.3472	25.9468	37.0629	1.11174	17.5223	48.7318	46.2664	16.1013	19.305	0.183182	5.39526	43.1661	2.72724	55.4125	3.58612	1.04426	0.918629	11.547	7.28934	24.7929	0	10.254	33.263
TYW3	41.9588	0	0.951214	1.4525	0	29.2288	0	13.0908	0	6.95379	12.6862	21.0474	14.9632	21.293	43.9027	0	51.6345	0.25258	13.3377	28.6046	0.122051	0.634254	40.5573	31.3784	21.0789	11.2986	19.7471	24.4462	39.8117	5.6559	46.7409	0	12.7003	81.2297	56.6271	9.79933	19.3055	0.102632	66.6454	28.7725	6.96681	33.8854	3.53136	35.2149	20.3608	0	34.9544	0.0682657	0
LHX8	0	0	0	0	0	0	0	0	0	0	0	0	0	0	0	0	0	0	0	0	0	0	0	0	0	0	0	0	0	0	0	0	0	0	0	0	0	0	0	0	0	0	0	0	0	0	0	0	0
SLC44A5	0	0	0	0	0	0	0	0	0	0	0	0	0	0	0	0	0	0	0	0	0	0	0	0	0	0	0	0	0	0	0	0	0	0	0	0	0	0	0	0	0	0	0	0	0	0	0	0	0
ACADM	4.15731	88.5684	21.2659	143.776	141.635	0.126549	114.135	20.4802	22.3772	42.7527	75.6138	48.5074	69.496	71.0344	172.347	132.553	184.22	240.541	122.433	22.6243	72.158	84.3197	0	127.499	174.755	117.82	61.2204	150.127	95.7951	104.999	209.064	40.2924	136.914	26.7382	157.893	201.407	102.586	139.649	128.134	53.7039	9.91426	42.1573	108.478	0.693278	119.676	81.5537	77.359	213.249	164.73
RABGGTB	0.702605	19.6422	0.954265	1.45135	0	51.5238	17.5198	23.1816	24.0739	39.7288	38.5605	45.6987	4.52297	1.7562	9.525	0.371566	7.95662	33.2503	19.5481	22.797	62.2584	30.4419	0	44.8271	25.7991	7.3714	12.8224	45.0776	39.5129	77.3194	0.229439	34.0609	0	27.2716	62.1588	13.9172	12.3279	0	21.6959	52.6506	0.252293	20.034	31.9078	60.2314	20.3823	25.9375	0	56.7096	24.6017
SNORD45C	0	0	0	0	0	0	0	0	0	0	0	0	0	0	0	0	0	0	0	0	0	0	0	0	0	0	0	0	0	0	0	0	0	0	0	0	0	0	0	0	0	0	0	0	0	0	0	0	0
SNORD45A	0	0	0	0	0	0	0	0	0	0	0	0	0	0	0	0	0	0	0	0	0	0	0	0	0	0	0	0	0	0	0	0	0	0	0	0	0	0	0	0	0	0	0	0	0	0	0	0	0
SNORD45B	0	0	0	0	0	0	0	0	0	0	0	0	0	0	0	0	0	0	0	0	0	0	0	0	0	0	0	0	0	0	0	0	0	0	0	0	0	0	0	0	0	0	0	0	0	0	0	0	0
MSH4	0	0	0	0	0	0	0	0	0	0	0	0	0	0	0	0	0	0	0	0	0	47.5955	0	0	10.3899	0	0	0	0	0	7.48489	0	0	0	0	0	0	0	0	0	0	0	0	0	0	0	0	0	0
ASB17	0	0	0	0	0	0	0	0	0	0	0	0	0	0	0	0	0	0	0	0	0	0	0	0	0	0	0	0	0	0	0	0	0	0	0	0	0	0	0	0	0	0	0	0	0	0	0	0	0
ST6GALNAC3	0.8903	0.118438	0	31.7898	0	44.0211	0	57.5735	0	131.433	0.0736695	0.955858	5.81762	25.087	21.3359	18.2175	7.35815	108.814	33.7591	3.51863	50.6781	0	31.9327	0	5.58511	0	13.4205	0.829801	0	24.5449	61.102	21.2417	27.3284	0	0	20.9844	37.3223	0	0	0	38.4432	66.8766	0.710738	92.9442	0	0.0631087	39.5613	2.93881	0
ST6GALNAC5	0	0	0	0	0	0	0	0	0	0	0	0	0	0	0	0	0	0	0	0	0	0	0	0	0	0	0	0	0	0	0	0	0	22.5712	0	0	0	0	0	0	0	0	0	0	0	0	0	0	0
PIGK	1.64011	0	2.77644	11.6585	0.145706	0	0	20.9337	0.0640904	0	0	0.134666	0	0	3.47667	14.2478	0	0	0	0	1.73094	0.0899083	0	0	0.988695	3.63926	0	2.00821	0	9.13849	0	0.0376117	15.5689	0	16.9561	0	0	0	0	0	0	0	3.37695	0	0	0	0	0	0
AK5	0	0	0	0	0	0	0	0	0	0	0	2.96021	1.66079	1.89571	0.652726	0	3.85555	2.36676	6.82611	0	0	0	0	4.58553	0	0.607133	0.258455	2.84766	3.4493	17.5508	4.62945	0.213201	5.0018	0.458864	2.5515	2.47557	2.51347	0	0	0	0.260954	15.6036	0	0	4.48641	0.247098	2.01351	0.548396	0
ZZZ3	0	3.77587	104.314	0	0.156402	0	0.651455	0	0.0688041	0	0	0	1.60894	0	0	76.7079	0.0550625	0	0	0	0	0	0	0	7.85357	0	1.37044	13.1075	18.6018	0	0	0.0403724	53.1027	0	0	0	0	2.40815	0	0.291461	7.23617	0	0	0	0	40.6364	4.343	11.43	0
USP33	14.0346	75.2009	30.2364	6.59478	0.15629	139.944	87.3355	18.9436	124.577	114.676	3.87299	0	79.8045	70.2336	70.7684	120.757	80.698	41.5572	32.2842	8.37188	16.4322	52.2991	40.2802	37.5811	27.6863	83.0821	18.7984	45.3932	58.3229	82.061	2.71652	17.6341	35.1734	12.9491	31.334	0.0778968	49.4602	11.4732	37.7324	35.7318	31.825	93.8026	19.863	7.36651	40.1984	54.8705	60.4672	44.0226	32.6631
FAM73A	0	0.0714809	0	0	0	0.300601	0	0	3.30325	0	0	0	11.5776	0	3.9748	0	0	0	0	0	0	0.0785719	0	0.108883	0	13.9327	1.83278	14.5264	12.4991	4.37848	0	0	23.7195	0.0706914	4.12164	0.0633723	0	0	0	0	0	1.20253	0.0536583	0	0.0932373	0	0	0	9.63343
NEXN	0	0	0	5.0102	0	0	0	1.18615	0	0	0	0	6.99791	2.16547	0	0	0	0	0.296547	10.4026	0	0	0	0	4.82256	0	0	3.32629	0	0	0	17.4823	0.113382	0	0	2.79784	7.1513	0	12.1556	1.50833	0	0	0	0	0	14.4934	1.21127	0	0
FUBP1	84.9223	1.89053	6.64901	47.2123	173.902	78.9148	12.9295	0.331243	1.37703	39.1124	24.3689	60.8683	35.8464	42.2936	14.3695	6.33119	69.1782	103.322	13.4119	32.6549	7.55938	0.889769	0.133855	4.20915	31.6697	7.07473	32.514	3.98184	0	25.3154	0.220186	46.9993	1.52028	8.2869	10.915	37.0635	24.7902	4.45871	17.4045	62.2882	38.0504	0.619636	0.708838	2.30453	13.0945	25.7515	20.56	3.19262	29.0567
DNAJB4	3.56928	0.356212	4.538	0.922132	0	0	20.6311	0	0	66.9409	28.7374	0.146906	19.2206	11.8093	0	66.2669	0	9.75134	0	27.7328	16.3448	0	0	6.76199	50.3935	0.233474	53.4038	21.7248	14.9408	11.3481	2.03464	0	36.7826	5.11532	0	0.159272	55.3864	0	0.139534	39.5683	0	0	0	0.234026	0	5.78261	4.63484	92.4478	4.56004
GIPC2	0	0	0	0	0	0	0	0	0	0	0	0	0	0	0	0	0	0	0	0	0	0	0	0	0	0	0	0	0	0	0	0	0	0	0	0	0	0.126771	0	0	0	0	0	0	0	0	0.830466	0	0
MGC27382	0	0	0	0	0	0	0	0	0	0	0	0	0	0	0	0	0	0	0	0	0	0	0	0	0	0	0	0	0	0	0	0	0	0	0	0	0	0	0	0	0	0	0	0	0	0	0	0	0
PTGFR	0	0	0	0	0	0	0	0	0	0	0	0.0576664	0	0	0	0	0	0	0	0	0	0	0	0	0	0	0	0	0	0	0	0	0	0	0	0	0	0	0	0	0	0	0	0	0	0	0	0	0
IFI44L	0	0	0	0	0	0	0	0	0	0	0	0	0	0	0	0	0	0	0	0	0	0	0	0	0	0	0	0	0	0	0	0	0	0	0	0	0	0	0	0	0	0	0	0	0	0	0	0	0.0467137
IFI44	0	0	0	0	0	0	0	0	0	0	0	0	0	0	0	0	0	0	0	0	0	0	0	0	0	0	0	0	0	0	0	0	0	0	0	0	0	0.219949	0	0	0	0	0	0	0	0	0	0	0
ELTD1	0	0	0	0	0	0	0	0	0	0	0	0	0	0	0	0.0699182	0	0	0	0	0	0	0	0	0	0	0	0	0	0	0	0	0	0	0	0	0	0	0	0	0	0	0	0	0	0	0	0	0
LPHN2	0	0	0	0	0	0	0.0487467	0	4.68367	0	0	0	0	0	0	17.5112	0	0	3.14771	34.7172	0	10.9092	0	0	4.6065	8.51037	0	0	0	0	23.2753	0	19.7736	0	0	0	0	0.119971	0	2.77689	0	0.0670074	0	0	0	0.0701068	3.64726	0	0
TTLL7	0	0	6.77523	0	0	0	0	0	0.0823396	0	0	0	0	9.23999	0	0	14.4973	0	0	19.1802	0.111051	0	0	0	0	15.9503	13.7003	19.09	0.852315	25.871	0	0	5.61504	0.623578	0	40.527	0.413725	0	0.0818848	0	0	0	0	0	0	0.111971	0.842213	2.23658	1.53815
PRKACB	0	0	10.1355	40.5715	0	0	0	0	0.0708171	0	0.843673	0	0	0.172523	37.3193	0	0	0	0	16.3196	0	0	0	0	4.59439	27.7177	0	5.77784	0	0	0	0	0.829949	0	0	0.160564	1.53663	0	0	9.42897	0	10.8903	0	38.9303	0	0.0481809	0	1.01727	46.0875
SAMD13	0	0	0	0	0	0	0	0	0	0	0	0	0	0	0	0	0	0	0	0	0	0	0	0	13.5167	0	13.4607	0	0	0	0	53.0334	0.283901	0	0	0	9.36205	0	99.9592	0.254434	0	0	0	0	0	0	0	0	0.220533
UOX	0	0	0	0	0	0	0	0	0	0	0	0	0	0	0	0	0	0	0	0	0	0	0	0	0	0	0	0	0	0	0	0	0	0	0	0	0	0	0	0	0	0	0	0	0	0	0	0	0
DNASE2B	0	0	0	0	0	0	0	0	0	0	0	0	0	0	0	0	0	0	0	0	0	0	0	0	0	0	0	0	0	0	0	0	0	0	0	0	0	0	0	0	0	0	0	0	0	0	0	0	0
RPF1	0.51227	0.81808	28.4945	3.70516	0	11.3469	0	22.5797	13.8193	101.179	8.28738	55.7013	65.0874	25.8644	0	175.521	35.1145	29.5766	119.685	20.432	28.2384	45.3228	57.576	14.4318	116.244	29.2379	127.204	23.9525	0.738053	18.6905	108.199	47.3933	38.6038	8.30749	71.216	1.4663	47.4962	60.6971	16.2123	70.5096	3.95616	66.8475	0	0.537773	13.0749	0	124.193	0.120703	46.8129
GNG5	1.5117	85.2458	39.1941	3.11721	48.4816	87.781	53.196	155.407	28.7709	126.553	56.3672	37.2526	45.3074	91.6594	83.2576	32.6142	43.405	84.5553	4.40163	53.126	78.6901	29.0133	10.1892	48.5343	37.3612	129.466	22.2286	49.7551	43.7575	116.728	72.6485	24.1867	144.997	89.7274	101.749	78.9726	63.8336	159.408	79.0385	37.5087	47.7017	0.308491	15.297	92.6019	151.559	165.053	173.326	45.9889	53.6833
CTBS	0	0	0	0	0	0	0	0	0.68569	0	1.78725	0.102906	0	0	0	0	0	0	0	0.435704	5.67475	23.4596	1.85719	0	0	12.9218	0.139237	0.245496	28.1564	0	0	0.74657	0	2.22509	0	23.1332	0	0	0	16.6277	0	0	0	0	0.651763	0	0	0	0
C1orf180	0	0	0	0	0	0	0	0	0	0	0	0	0	0	0	0	0	0	0	0	0	0	0	0	0	0	0	0	0	0	0	0	0	0	0	0	0	0	0	0	0	0	0	0	0	0	0	0	0
SSX2IP	0	3.93679	7.79269	0	1.63603	0	0.437983	3.54022	0	0.0521276	0.0814963	13.9823	3.49178	12.0915	0	1.03855	0	30.3844	14.8989	21.3002	13.1955	44.287	0.390198	0	2.93379	0.429078	5.55903	0	5.26322	0.787982	0.0533966	1.02565	0	0.0648566	1.49126	2.79084	18.1625	1.85648	15.5073	0	0	0	1.03441	0.0429855	0.199682	0.069978	14.7407	30.2772	3.26816
LPAR3	0	0	0	0	0	0	0	0	0	0	0	0	0	0	0	0	0	0	0	0	0	0	0	0	0	0	0	0	0	0	0	0	0	0	0	0	0	0	0	0	0	0	0	0	0	0	10.5076	0	0
MCOLN2	0	0	0	0	0	0	0	0	0	0	0	0	0	0	0	0	0	0	0	0	0	0	0	0	0	0	0	0	0	0	0	0	0	0	0	0	0	0	0	0	0	0	0	0	0	0	0	0	0
MCOLN3	0	0	0	0	0	0	0	0	0	0	0	0	0	0	12.4126	0	0	0.712979	0	0	0	0	0	0	0	0	0	0	0	0	0	0	0	0	0	0	6.34172	0	0	0	0	0	0	0	0	0	0	0	0
WDR63	0	0	0	0	0	0	0	0	0	0	5.38179	0	0	0	0	0	0	0	0	0	0	0	0	0	0	0	0	0	0	0	0	0	0	0	0	0	0	0	0	0	0	0	0	0	0	0	0	0	0
MIR4423	0	0	0	0	0	0	0	0	0	0	0	0	0	0	0	0	0	0	0	0	0	0	0	0	0	0	0	0	0	0	0	0	0	0	0	0	0	0	0	0	0	0	0	0	0	0	0	0	0
SYDE2	0	0.0802442	54.3312	0	0	0	0	0	0	0	0	0.198134	0	54.4938	0	0.0529367	0	0	0.197028	0	0	0	0	0	0	0	0	0	0.361658	0	8.62612	0.5534	0	0	0.456511	0	0	0	0	0	0	0	0	0	0	0	0	3.32398	0
C1orf52	10.7353	0	4.21664	0	28.6527	2.68553	0	0	29.2151	0	0	0.389712	12.0656	20.4485	0.592003	11.4784	7.19827	2.15617	0.580323	2.47574	4.1249	15.0715	24.0354	5.39803	4.94168	9.29233	1.18668	2.32445	0	8.57152	0	10.3871	19.6373	29.441	22.7572	0.105237	11.9975	6.50148	1.75348	0	1.27815	0	16.1476	0	6.01759	25.7164	7.98011	0.0699224	5.10861
BCL10	4.37701	0	0	10.0187	0	0	0	0	0	0	2.0959	2.36437	0	0	2.88899	7.5791	0	0.636958	0	7.3993	0	0.137049	0	1.99269	6.03341	10.1307	12.6574	37.3992	0.112509	0.149935	0.915368	1.43422	0	0	2.23934	3.33303	0.738327	0	0.973994	0	0	0	4.11773	0	0	8.97467	0	0	0
LOC646626	0	0	0	0	0	0	0	0	0	0	0	0	0	0	0	0	0	0	0	1.23042	0	0	0	0	0	0	0	0	5.28801	0.641115	0	0	0	0.529019	0	0	0	0	0	0	0	0	0	0	0	0	0	0	0
DDAH1	0	0	0	0	0	0	0	0	0.0748461	0	0	0	0.0547141	0	0.0597121	0	0	0.0696072	0	0	0	0	1.42197	0	0	0	0	0	0	0	0	0	0	0	0.0777275	0	0	0	0	0	0	0	0	0	0	0	0	0	0
CYR61	0	0.173321	0	0	0	0	0	0	0	0	0	0.142945	0	0	0	0	0.326752	0	0	0	0	0	0	0	0	0	0	0	0	0	0	0	0	0	0	0	0	0	0	0	0	0	0	0	0	0	0	0	0
ZNHIT6	0	45.2896	23.645	0	11.1789	0	0	0	0	0.0488789	0.0381991	3.23999	0	0	3.92038	0	11.1439	0	12.5457	0.143169	0	18.3328	0.0609626	0	0	0	0	12.6728	11.7996	0	0	0.113151	0	0	11.259	0	1.99261	1.45983	1.33912	11.4162	0	0	0.230975	6.41191	0	21.5976	2.42766	9.39857	0
COL24A1	0	0	0	0	0	0	0	0	0	0	0.0713274	0	0	0	0	0	0	0	0	0	0	0	0	0	0	0	0	0	0	0	0	0	0	0	0	0	0	0	0	0	0	0	0	0	2.24712	0	0	0	0
ODF2L	0.219475	0.093497	0.371847	0.226926	0	0	0	0	0	0.0696351	14.1126	0	0.150564	0.0681437	0.0273256	0	0.117327	0	63.2813	20.6904	35.3308	11.775	0	4.10632	0	0.229353	3.78181	0	1.41759	0	0.118952	0.69241	14.989	1.01783	0.213843	27.0594	0	1.24758	0	0.436475	0.0394388	0.856731	0	0	0	0.584303	0	1.38343	0.0641361
CLCA2	0	0	0	0	0	0	0	0	0	0	16.4817	0	0	0	0	16.6208	0	0	0	0	0	0	0	0	0	0	0	0	0	0	0	0	0	0	0	0	0	0	0	0	0	0	0	0	0	0	0	0	0
CLCA1	0	0	0	0	0	0	0	0	0	0	0	0	0	0	0	0	0	0	0	0	0	0	0	0	0	0	0	0	0	0	0	0	0	0	0	0	0	0	0	0	0	0	0	0	0	0	0	0	0
CLCA4	0	0	0	0	0	0	0	0	0	0	0	0	0	0	0	0	0	0	0	0	0	0	0	0	0	0	0	0	0	0	0	0	0	0	0	0	0	0	0	0	0	0	0	0	0	0	0	0	0
CLCA3P	0	0	0	0	0	0	0	0	0	0	0	0	0	0	0	0	0	0	0	0	0	0	0	0	0	0	0	0	0	0	0	0	0	0	0	0	0	0	0	0	0	0	0	0	0.735598	0	0	0	0
SH3GLB1	9.54204	0.839306	38.2577	4.70591	0	0	0	0	0	11.5301	5.82168	0	2.64731	0	0.336991	0	12.7352	1.87451	13.0335	0	12.8841	17.9661	10.8749	4.2395	0.72446	1.64655	3.91631	34.9533	3.24195	14.9757	0	11.8498	15.535	14.5946	0	0.690303	6.76458	11.2732	32.5209	14.7457	6.96686	3.5758	0	0.039273	19.1249	35.1175	0.0400733	8.80223	0
SEP15	33.8316	0.664326	0	61.4724	65.9732	3.45619	9.23314	0.18677	107.626	51.551	17.6887	0.75448	39.4633	1.60602	0.833762	62.1198	35.2832	51.166	0	0	9.09773	21.0441	65.8522	0	42.5824	17.3856	80.9981	0.22485	24.6273	21.8702	0	52.9626	78.2491	28.1047	33.3937	16.3235	14.5666	0	8.23761	71.8391	10.5079	99.9418	14.6098	38.9137	0	13.7788	51.6991	37.7557	45.8368
HS2ST1	0.553052	0.11033	1.4038	0	0	0.510404	0	0	4.83742	0	11.9556	5.44539	1.51478	20.7386	25.7786	1.80424	5.94485	2.20961	0	5.5764	0	0.303259	1.20297	0	9.93266	26.3256	0	0	0.447449	2.5186	6.37618	0.405801	1.18906	0	0.0447397	0	40.9171	0	0.900002	0	2.03755	0.538114	0.497057	0	3.28585	6.3612	0	9.01475	0
LOC339524	0	0	0	0	0	0	0	0	0	0	0	0	0	0	0	0	0	0	0	0	0	0	0	0	0	0	0	0	0.194017	0	0	0	2.53991	0	0	0	0	0	0	0	0	2.92744	0	0	0	0	2.38611	0	0
LMO4	10.6272	18.2128	12.9743	44.3154	6.06674	15.4937	1.03124	19.7767	3.64778	2.21013	0.734124	0.2288	7.47913	5.62205	6.60128	10.5454	8.32174	7.1401	21.5112	9.30118	11.5505	57.8442	3.85863	4.44752	14.9535	31.2805	24.0231	11.533	13.5961	5.25981	12.9612	16.5872	36.3587	23.2357	17.1592	9.11961	6.75734	52.4219	2.10826	21.6603	11.8343	11.5881	7.41008	2.55157	2.44814	29.9187	19.2876	7.24159	23.1669
LOC100505768	0	0	0	0	0	0	0	0	0	0	0	0	0	0	0	0	0	0	0	0	0	0	0	0	0	0	0	0	0	0	0	0	0	0	0	0	0	0	0	0	0	0	0	0	0	0	0	0	0
PKN2	0.153596	2.57394	7.17427	0	9.05959	0	0	0.0501003	0	0.876689	0	0	6.34669	4.7647	1.22491	0.0404152	0.268821	2.41037	12.57	15.6171	2.40043	96.3446	0	10.7852	8.73898	16.1108	18.9245	0.30077	1.87795	5.66714	0	1.91598	0	47.8733	0.397824	27.8496	0	1.23021	14.4323	17.4097	0	1.34339	2.11654	4.41784	0	5.45918	24.383	16.6528	0
GTF2B	3.77888	15.8445	34.2016	0	12.0966	151.556	5.41961	0	23.3427	5.61435	6.43606	0.623339	42.8203	67.6282	62.8682	0.832134	13.1438	25.5561	19.0699	0	1.32348	5.79011	0	37.5429	33.159	24.7617	30.2739	3.716	15.2071	31.7671	0	43.5948	46.7927	40.8888	57.2334	112.223	6.51395	0	0.198028	0.633504	0	0.128252	25.2238	15.0598	8.9696	0	1.34072	18.2383	0
CCBL2	35.8352	0	87.2334	174.005	123.231	0	0	0	1.07763	8.74171	11.1153	0	13.555	136.856	2.58068	0.129556	0	0	0	0.215993	5.8813	116.542	0	2.23103	0.473976	5.9108	22.0629	8.7044	0	54.6681	28.4751	9.01066	59.2616	19.6078	21.2297	0	1.94366	16.4272	0	0	14.9003	0.0999292	39.568	0	85.2511	0	14.9026	8.09781	30.9593
RBMXL1	64.4258	24.384	31.4329	62.109	7.13733	1.39898	0	11.0646	0	0.781324	3.99308	0.0621929	11.9015	11.4814	1.27561	0.0498512	63.9384	0.16523	20.5162	1.6713	8.40061	4.40452	2.32328	4.14567	1.18786	1.18695	7.92303	10.0217	13.7666	26.9719	27.3187	12.2537	0.213357	0.0747573	4.51189	8.8512	0.965559	9.39198	0.235261	0	1.43013	14.3774	1.64453e-131	1.13998	12.9664	7.98337	0.657067	16.6941	10.6323
GBP3	0	0	0	0	0	0	0	0	0	0	0	0.105129	0	0	0	0	0	0	0	0	0	0	0	0	0	0	0	0	0	0	0	0	0	0	0	0	0	0	0	0	0	0	0	0	0	0	0	0	0
GBP1	0	0	0	0	0	0	0	0	0	0	0	0	0	0	0	0	0	0	0	0	0	0	0	0	0	0	0	0	0	0	0	0	0	0	0	0	0	0	0	0	0	0	0	0	0	0	0	0	0
GBP2	0	0	0	0	0	0	0	0	0	0	0	0	0	0	0	0	0	0	0	0	0	0	0	0	0	0	0	0	0	0	0	0.0696048	0	0.149878	0	0	0	0	0	0	0	0	0	0	0	0	0	0	0
GBP7	0	0	0	0	0	0	0	0	0	0	0	0	0	0	0	0	0	0	0	0	0	0	0	0	0	0	0	0	0	0	0	0	0	0	0	0	0	0	0	0	0	0	0	0	0	0	0	0	0
GBP4	0	0.324592	0.0516282	0	0.325194	0.307142	0.466445	0	0.357431	0.181381	0	0.15021	0.0116073	0.236587	0	0.0401358	0.0508499	0	0	0.525241	0.225502	0	0	0	0.0183869	0.159198	0.203543	0.0199127	0.0822785	0	0.0495449	0	0.0142603	0	0.0493828	0.305495	0.418031	0	0	0	0.0274125	0	0.205624	0	0.0396918	0.15691	0.0813941	0.108091	0.0891656
GBP5	0	0	0	0	0	0	0	0	0	0	0	0	0	0	0	0	0	0	0	0	0	0	0	0	0	0	0	0	0	0	0	0	0	0	0	0	0	0	0	0	0	0	0	0	0	0	0	0	0
GBP6	0	0	0	0	0	0	0	0	0	0	0	0	0	0	0	0	0	0	0	0	0	0	0	0	0	0	0	0	0	0	0	0	0	0	0	0	0	0	0	0	0	0	0	0	0	0	0	0	0
GBP1P1	0	0	0	0	0	0	0	0	0	0	0	0	0	0	0	0	0	0	0	0	0	0	0	0	0	0	0	0	0	0	0	0	0	0	0	0	0	0	0	0	0	0	0	0	0	0	0	0	0
LRRC8B	0	0.0479106	0	0	0	0	0	0	0	0	0.0893478	0	0.0274021	0	0	0	0	0	0	0	0	0	0	0	0	0	0	0	0	0	0	0	0	0	0	0	0	0	0	0	0	0	0	0	0	0	0	0	0
FLJ27354	0	0	0	0	0	0	0	0	0	0	0	0	0	0	0	0	0	0	0	0	0	0	0	0	0	0	0	0	0	0	0	0	0	0	0	0	0	0	0	0	0	0	0	0	0	0	0	0	0
LRRC8C	0	0	0	0	0	0	0	0	0	0	0	0	0	0	0	0	0	0	0	0	0	0	0	0	0	0	0	0	0	0	0.0420189	0	0	0	0	0	0.759299	0	0	0	0	0	0	0	0	0	0.0345274	0	0
LRRC8D	30.9778	0	0	0	0	0	0	0	2.93842	0	0	0.166576	0	0	0	0	0	1.62475	3.60561	0	1.49963	1.22434	0	0	0.122257	36.4739	0	0.596901	33.6176	3.77349	70.6688	17.0979	28.5068	30.7771	0	0	0.0995653	0.741471	0	33.3294	0.0455425	0	19.9231	147.815	0	0.0539135	0	0	16.619
GEMIN8P4	0	0	0	0	0	0	0	0	0	0	0	0	0	0	0	0	27.8669	0	0	0	0	0	0	0	0	0	0	32.4002	0	0	0	0	0	0	0	0	0	0	0	0	0	0	0	0	0	0	0	0	0
ZNF326	0	0	3.17297	1.11669	0	0	0	22.8014	13.0819	0.228787	0	5.44966	0.0824318	2.46436	0	0.569602	1.6247	0	0	0.167096	0	0	0	8.95864	0	17.8884	1.7625	0.28261	0.129624	2.59125	0	1.91655	0	4.98016	0	1.41	5.53676	0.131916	0	8.86185	1.5527	0	0	0	3.12525	4.44019	2.78319	0.0849436	0
BARHL2	0	0	0	0	0	0	0	0	0	0	0	0	0	0	0	0	0	0	0	0	0	0	0	0	0	0	0	0	0	0	0	0	0	0	0	0	0	0	0	0	0	0	0	0	0	0	0	0	0
ZNF644	0.965563	0.577035	51.0793	35.2295	0	0	0	0.309811	12.5139	6.72565	9.56817	0	42.5751	29.8805	45.3224	42.6259	59.0759	131.725	93.1778	43.2067	5.36613	95.6291	54.9825	22.2144	8.57749	15.5903	39.531	39.2093	50.8888	20.0581	215.582	49.7551	88.6076	95.4666	98.2233	32.7061	49.8264	2.29736	13.5437	1.4416	35.14	28.0807	27.9504	66.2991	37.9161	5.20506	70.9337	129.431	44.9115
HFM1	0	0	0	0	0	0	0	0	0	0	0.713037	0	14.7143	0.535564	0	63.0337	0	0	16.3443	0	0	0	0	0	21.4509	17.9163	0	0.600929	25.7911	0	24.4218	0	0	0	0	0	0	0	0	0	0	0	0	0	3.06031	0	0	0	0
CDC7	0.912137	26.5826	0.411938	9.43168	0.215994	125.954	73.8665	22.8264	14.7534	27.7138	20.6888	4.29965	10.0175	0	4.17711	0	5.48476	54.4317	3.12637	73.8171	56.3062	4.93294	0	0	0.293324	18.437	19.2136	18.4877	0	21.7317	93.2939	48.9434	79.942	8.88891	0	7.77936	24.892	5.11612	61.5725	0	19.454	98.8765	2.00287	122.899	0	40.8718	72.2396	30.8591	30.5652
TGFBR3	0	0	0	0	0	0	0	0	4.55141	0	0	0	0	0	0	0	0	0	2.11265	0	0	0.0651839	0	0	0	0	0	0	0	0	0	0	0	0	0	0	0	21.2119	0	0	0	0	9.26278	0	0	0.0316278	8.32914	0	2.82418
BRDT	0.64504	178.04	0	0	0	0	3.63159	0	0	50.8154	28.4331	0	0	10.7296	45.7273	9.77497	9.53525	75.4849	56.8799	24.9182	0	0	0	3.32817	10.2188	28.8292	0.823728	0	0.464294	22.1409	0	53.9797	30.1643	0	42.8607	0.114639	0	0	19.1984	0	0.0579373	0	0	0	68.973	72.4919	0	128.837	24.5918
EPHX4	0	0	0	0	0	0	0	0	0	0	0	0	0	0	0	0	0	0	0	0	0	0	0	0	0	0	0	13.2704	0	0	0	0	0	0	144.558	0	0	0	0	0	0	0	0	0	0	0	0	0	0
BTBD8	0	0	0	0	0	0	0	0	0	0	2.91618	0	0	0	0	0	0	0	0	2.70809	0	0	0	0	0	0	0	0	0	27.0294	0	0	0	0	0	0	0	1.08207	13.3586	0	0	0	0	0	0	0	0	0	0
KIAA1107	0	0	0	0	32.8602	0.139787	31.3805	0	0	0	0	0	1.04673	0	19.9972	0.657922	3.80369	0.0605553	2.14241	12.7614	16.968	0	2.05939	0	0	0.652431	0	2.52976	0	21.9613	0	8.52053	16.8291	3.2058	0	0	8.00543	0	16.0422	0	0	39.9098	0	0	0.0361339	0	3.49957	0.0491753	0.669473
C1orf146	0	0	0	0	0	0	0	0	0	0	0	0	0	0	0	0	0	0	0	0	0	0	1.32025	27.4292	0	0	0	28.422	0	0	0	0	0	0	0	0	0	0	0	0	0	0	0	0	0	0	0	0	0
GLMN	31.2651	26.7472	41.0665	51.2796	260.459	106.095	36.1981	64.0004	4.04674	120.101	51.0024	41.2002	30.8381	78.0924	0.621226	0.130982	81.1042	29.5167	0	241.221	121.35	172.38	6.08825	80.5915	11.5003	5.71606	14.3546	73.6975	5.00466	16.1994	52.24	49.5556	143.808	10.4024	142.622	111.626	36.9478	23.9109	89.5291	93.297	0	0.101026	41.1122	92.9793	10.512	205.136	7.13627	54.38	91.141
RPAP2	0	0.373302	1.69	0	73.8059	0	0	0	0.0975835	32.2729	4.25762	30.7545	0	0	0	0.492924	0	36.8415	0	21.2687	8.28278	0	0	6.15091	17.4487	4.5625	26.7709	19.076	0	40.0718	19.0682	0	10.1551	0	0.101505	0	6.38103	15.2817	0	0	8.90649	0	2.42651	0	0	0.132593	17.9519	12.0647	0.0910832
GFI1	0	0	0	0	0	0	0	0	0	0	0	0	0	0	0	0	0	0	0	0	0	0	0	0	0	0	0	0	0	0	0	0	0	0	0	0	0	0	0	0	0	0	0	0	0	0	0	0	0
EVI5	0	1.3057	0	0	0	0	0	0	0	0	0	0	0	0	0	0	0	0	0	0	0	11.4854	7.61606	0	7.03938	0.985009	0	0	0	6.51293	0	0	0	0	0	0	0	0	2.84715	0	0	0	0	0	0	0	0	0	0
RPL5	2899.19	1819.68	2488.76	1519.73	1586.26	2916.25	5081.52	3608.25	3377.01	4765.09	3179.44	5443.09	2573.49	4346.45	3047.03	3100.1	3314.53	3538.77	2475.57	1987.94	3535.02	2905.18	2570.65	4809.3	4880.55	5067.13	4611.52	5307.53	2846.86	5457.47	4045.64	4174	3768.29	6150.48	5187.28	4493.76	6997.87	3231.31	4639.12	6936.37	5512.42	3893.32	4822.91	5002.84	2128.43	2162.41	2107.09	4417.78	2217.75
FAM69A	0.40794	0	0	10.5456	0	0	0	83.9551	0	0	0	5.87665	1.26109	7.24104	1.03314	0.10758	4.13826	0	0	19.8823	21.6975	74.5798	3.71442	18.8125	2.95471	15.1774	1.08956	4.30731	0	1.96696	0	0	0	0	0	0	4.32434	0	0	0	0	0	0	0	0	5.74784	0.434919	0	0
SNORD21	0	0	0	0	0	0	0	0	0	0	0	0	0	0	0	0	0	0	0	0	0	0	0	0	0	0	0	0	0	0	0	0	0	0	0	0	0	0	0	0	0	0	0	0	0	0	0	0	0
SNORA66	0	0	0	0	0	0	0	0	0	0	864.315	0	0	0	0	0	0	0	0	0	0	0	0	0	0	0	0	0	0	0	0	0	0	0	0	0	0	0	0	0	0	0	0	0	0	0	0	0	0
MTF2	17.9046	95.1262	27.8082	75.1178	48.107	133.976	92.0951	1.86722	0	31.5865	53.2146	10.3669	89.3419	10.0691	44.6271	23.767	61.5987	25.2347	13.0727	63.1746	58.3364	28.9126	25.0356	111.155	7.45578	9.96556	63.7347	50.3349	9.57707	70.9799	78.2445	39.067	0.931115	47.9596	36.1913	6.43989	55.0171	4.36057	61.2955	44.3213	43.4108	7.99575	90.2982	31.9125	48.023	56.7402	19.6096	74.3019	59.4009
TMED5	0	0	0	0	0	26.8708	0	5.39565	18.4541	0.0489712	0	0.862778	25.2062	5.32404	5.93363	1.95286	0	20.7595	13.7901	6.60419	33.1736	2.84852	0	0.0939447	0	0.0805917	9.97228	0.0604824	0	10.002	18.733	17.5004	3.41137	0	0	11.2034	12.4103	37.6035	9.44604	1.27671	0	3.77393	7.41081	0	1.36793	13.6618	12.2932	2.73914	0.813393
CCDC18	0	2.20009	0	0	0	0	22.6551	0	0	48	0.382871	0.0724434	2.11637	6.02556	0.825153	0	32.6686	20.7784	0	17.9147	25.2262	5.31905	0	0	1.38271	8.4066	3.0412	34.8285	0.15866	9.09127	51.3943	20.4732	0	0	0	0	0.519219	0.804489	0	0	0	0	0	0	3.36724	4.69186	19.1746	0.156205	24.8112
LOC100131564	0	0	0	0	0	0	0.210269	0	0	0	1.46811	0.388885	0	0	0	0	0.533228	0	0	1.31859	0	0	0	0.287612	3.53959	0	7.68766	1.11341	7.32397	0	24.1642	10.2503	0	0	2.99786	0	0	0	0	0	12.0807	0	0	60.9006	0	3.32374	0.189395	5.14152	0
DR1	6.63982	0	10.4285	0	0	0.709015	0	8.17422	0	0.095822	0.074926	0	48.7362	37.6159	32.1052	6.52056	28.6495	66.4008	27.0369	10.2245	0	14.289	31.0429	24.3686	0	12.7753	9.66749	34.6794	42.4645	14.3284	0.0981728	18.8292	1.46878	2.38399	3.24137	35.0581	0.831232	0	7.51958	0	13.502	0.184231	0	0	28.5971	0	17.3787	0	0
FNBP1L	75.6164	18.6707	318.053	133.88	91.5302	73.5134	0.069946	1.54187	48.1794	16.946	37.3975	30.2775	95.6912	184.478	66.3831	181.295	79.7909	61.4402	20.1972	31.2594	69.9056	52.1189	48.124	76.127	78.5553	52.3244	46.0417	86.5015	53.1292	26.054	67.8354	77.7343	84.842	187.407	208.055	120.522	92.7707	112.539	94.4378	8.76771	27.2169	26.4404	93.8966	97.9642	35.2607	32.1212	45.3718	30.5072	16.5715
BCAR3	7.03065	0	0	0	0	0	0	76.4074	0.095667	0	12.2942	0.201004	0	0	5.4961	40.9957	0.0765652	0	0	0	0	0	0	66.2468	1.17978	23.4829	0	0.71929	3.95998	1.31931	0	3.58979	0	0	1.09446	0	0	0	0	0	11.2036	0	0	0	0.0530479	7.0851	20.5347	0	0
LOC100129046	0	0	0	0	0	0	0	0	0	0	0	0	0	0	0	0	0	0	0	0	0	0	0	0	0	0	0	0	0	0	0	0	0	0	0	0	0	0	0	0	0	0	0	0	0	0	0	0	0
MIR760	0	0	0	0	0	0	0	0	0	0	0	0	0	0	0	0	0	0	0	0	0	0	0	0	0	0	0	0	0	0	0	0	0	0	0	0	0	0	0	0	0	0	0	0	0	0	0	0	0
DNTTIP2	0	37.66	5.36964	4.83897	161.813	86.8985	0.213394	48.3061	140.856	48.846	225.725	101.293	94.5493	209.638	55.6179	77.4659	32.6744	40.1618	43.8779	72.3525	126.282	108.746	71.9532	109.689	148.23	157.606	43.5819	69.8047	126.384	115.915	133.267	97.4796	96.4325	156.519	96.7739	18.971	82.4835	2.11065	115.38	150.771	67.0897	0.21986	70.915	30.7633	0.937576	118.89	39.6364	165.895	121.916
GCLM	0	0	0	0	0	0	0	0	1.28546	0.100312	0	0	0	0.0982074	0.946816	0	0.0791383	0.091949	52.5748	0	0	3.6005	1.24979	0	3.04831	13.0439	0.421646	14.621	0	5.15123	20.4522	3.07239	4.96756	0.124783	2.98309	0	0	0	16.6343	1.78349	0.283788	0	0	0	1.64476	21.8313	4.0421	19.9016	0
ABCA4	0	0	0	0	0	0	0	0	0	0	0.15762	0	0	0	0	0	0	0	0	0	0	0	0	0	0	0	0	0	0	0	0	0	0	0	0	0	0	0	0	0	0	0	0	0	0	0	0	0	0
ARHGAP29	27.8541	0	7.56744	0	29.6159	0	0	0	0	0.515539	0.0251761	0.967189	0.11596	6.55485	39.3427	0.0267363	6.17254	0	0	0.0944087	0.429618	0	10.613	0.52558	0.686091	0	0.180856	0	2.96038	0	0	6.71274	0	0	0	0	0	1.3303	0	0	7.18038	0.165397	0	0	0	0	5.45317	5.18849	11.9461
ABCD3	83.161	2.01492	0.179972	14.0084	159.96	0.0891657	0.786757	0	0	22.0098	5.80187	0	8.8683	75.8543	45.8223	34.2901	55.2759	35.7871	73.6339	40.0765	0	0	0	0.71723	0	12.7159	3.0731	0.520802	2.38979	56.4321	19.4385	19.8408	25.7539	0	1.63333	26.1113	0	4.56135	34.5516	14.0076	3.38942	1.67574	33.3306	0.0695525	49.6534	32.9455	38.8215	24.1431	20.0282
F3	0	0	0	0	0	0	0	0	0	0	0	0	0	0	0	0.707605	0	0	0	0	0	0	0	0	0	0	0	0	0	0	0	0	0	0	0	0	0	0	0	0	0	0	0	0	0	0	0	0	0
SLC44A3	0	0	0	0	0	0	0	0	0	0	0	0	0	0	0	0	36.3125	0.124199	0	0	0	0	0	0	0	0	0	0	0	0	0	0	0	0	0	0	0	0	0	0	0	0	0	0	0	0	0	0	0.124484
CNN3	47.258	5.64053	1.98263	0	46.4263	25.1801	119.892	14.6334	2.13895	36.8714	15.2738	4.97511	24.1271	7.58962	16.4644	2.95725	30.3285	2.13047	1.42905	0	2.25569	0	0	0	13.8768	0	4.55277	0	0	0.233859	0.79381	0	0	0	25.2167	0.348332	43.9762	1.07484	1.2204	11.0594	30.0139	22.1162	4.07993	1.78962	28.5055	22.0092	0.648715	11.137	13.7985
LOC729970	0	0	0	5.01616	0	0	0	0	0	0	0	0	0	0	0	0	0	0	0	0	0	0	0	0	0	0	0	0	0	0	0	0	0	0	0	0	0	0	0	0	0	0	0	0	0	0	0	0	0
ALG14	0	0	0	0	0	0	0	0	0	2.38307	5.60608	0	0	0	0	0	0	41.2246	0	0	0	0	0	0	27.8338	39.2578	18.0292	0	0	1.53888	72.9727	0	0	0	0	3.10857	0.860236	0	10.5185	0	0	0	23.1965	0	3.88998	0	5.93904	0	0
TMEM56	0	0	0	0	0	0	0	0	0	0	0	0	0	0	0	22.3652	0	0	0	0	0	0	0	0	0	0	0	0	0	0	0	0	0	0	0	0	0	0	0	0	0	0	0	0	0	0	0	0	0
TMEM56-RWDD3	0	0	0	0	0	0	0	0	0	0	0	0	0	0	0	0	0	0	0	0	0	0	0	0	1.41384e-43	0	0	0	0	1.9582e-47	0	0	0	0	5.79218e-29	0	0	0	0	0	0	0	0	2.95137e-115	0	0	0	0	0
RWDD3	0	0	0	0	0	0	0	0	0	0	0	0	0	0	0	3.17961	0	0	0	16.2496	0	0	0	0	14.2722	0	0	0	0	3.38998	13.0608	7.51477	0	0	62.9899	0	0	0	7.7338	0	0	0	0	1.94643	0	0	0	0	4.30699
FLJ31662	0	0	0	0	0	0	0	0	0	0	0	0	0	0	0	0	0	0	0	0	0	0	0	0	0	0	0	0	0	0	0	0	0	0	0	0	0	0	0	0	0	0	0	0	0	0	0	0	0
PTBP2	50.2726	79.5898	38.7334	6.85336	56.5477	49.3167	0	13.0687	7.51852	2.54271	26.2557	4.53944	35.3687	2.4889	24.6157	56.2442	15.2158	10.7691	7.97931	47.9457	64.4364	35.725	6.66539	0.0838653	69.6878	38.6759	39.4456	15.162	22.5606	42.6469	3.23379	29.1931	11.9927	0	10.7778	13.0389	5.42939	10.1938	98.5989	0.366479	39.4558	12.0269	3.88677	18.0071	0	2.29113	0.0736464	6.84502	38.7377
DPYD	0	0	0	0	0	0	0	0	0	0	0	0	0	0	0	0	0	0	0	0	0	0	0	0	0	0.96918	0	0	0	0	0	0.431104	0	0	8.87127	0	0	0	0.0663596	0	0	0	0	0	0	0.0454488	0	0	0
MIR2682	0	0	0	0	0	0	0	0	0	0	0	0	0	0	0	0	0	0	0	0	0	0	0	0	0	0	0	0	0	0	0	0	0	0	0	0	0	0	0	0	0	0	0	0	0	0	0	0	0
MIR137	0	0	0	0	0	0	0	0	0	0	0	0	0	0	0	0	0	0	0	0	0	0	0	0	0	0	0	0	0	0	0	0	0	0	0	0	0	0	0	0	0	0	0	0	0	0	0	0	0
SNX7	0	0	0	0	3.20987	0	0	0	0	0	0	4.46653	14.7995	0	0	0	61.8535	0	0	0	0	0	0	0.780064	0	0	10.0125	0	0	0	0	0.640073	33.3221	0	0	14.5963	0	0	0	0	0	9.05751	0	0.677607	0	0	39.7685	21.8514	0
LPPR5	0	0	0	0	0	0	0	0	0	0	0	0	0	0	0	0	0	0	0	0	0	0	0	0	0	0	0	0	0	0	0	0	0	0	0	0	0	0	0	0	0	0	0	0	0	0	0	0	0
LOC100129620	0	0	0	0	0	0	0	0	0	0	0	0	0	0	0	0	0	0	0	0	0	0	0	0	0	0	0	0	0	0	0	0	0	0	0	0	0	0	0	0	0	0	0	0	0	0	0	0	0
LPPR4	0	0.0778544	0	0	0	0	0	0	0	0	0	0	0	0	0	0	0	0	0	0	0	0	0	0	0	0	0	0	0	0	0	0	0	0	0	0	0	0	0	0	0	0	0	0	0	0	0	0	0
PALMD	0	0	0	0	0	0	0	0	0	0	0	0	0	0	0	0	0	0	0	0	0	0	0	0	0	0	0	0	0	0	0	0	0	0	0	0	0	0	0	0	0	0	0	0	0	0	0	0	0
MIR548D1	0	0	0	0	0	0	0	0	0	0	0	0	0	0	0	0	0	0	0	0	0	0	0	0	0	0	0	0	0	0	0	0	0	0	0	0	0	0	0	0	0	0	0	0	0	0	0	0	0
FRRS1	0	0	0	0	0	0	0	0	0	0	0	0	0	0	0	0	0	0	0	0	0	0	0	0	0	0	0	0	0	0	0	0	0	0	0	0	0	0	0	0	0	0	0	0	0	0	0	0	0
AGL	0	0.157021	4.05067	0	13.8948	18.9815	0	0.0427542	0	10.1101	27.6352	28.9826	20.3984	15.0158	41.6507	7.69872	3.7105	4.23229	8.41716	11.8816	8.27994	0	8.3001	2.44791	4.93457	2.64868	7.05978	17.8562	10.4282	0.628687	45.2691	13.0955	18.8416	44.879	3.23996	17.0096	12.9869	1.86201	13.987	25.8202	1.07894	16.3608	2.04441	17.8035	0.978839	0.446903	45.4516	7.84364	9.7814
SLC35A3	0	0	0	0	0	0	0	0	0	1.48275	0	0	0	0	0	0	0	0	0	0	0	0	0	0	0	0.976397	0	0	0	0	0	0	22.7233	0	0	0	0	0	0	0	0	0	0	0	0	2.47702	0	0	0.272363
HIAT1	12.2999	0.743857	98.273	32.7452	2.11996	0.375263	61.9551	18.6122	15.0589	44.9947	30.8392	12.7536	9.72749	26.3214	30.3702	69.7683	80.4448	81.2978	6.20035	37.0079	9.26711	7.0238	50.8767	35.0484	69.2464	1.36436	35.9861	43.733	0.134166	37.5489	67.0919	16.553	58.0739	153.613	45.4806	145.729	35.2789	87.9581	29.196	7.43945	5.82529	177.57	105.625	82.1483	9.704	59.1825	22.2481	15.6474	54.6508
SASS6	0	0	0.332496	0	24.9487	0	0	0	179.254	3.9726	27.5245	1.12911	1.90746	1.7534	30.9297	9.56663	0	12.851	16.1077	9.22827	37.9092	2.26018	0	0	3.19659	0	6.44237	11.0643	0	4.0009	0	0.450351	0	0.0969048	4.38491	0	0	0	9.61635	0.162679	2.73449	0	0	0	7.70891	24.488	0	10.1978	44.5392
TRMT13	0	0	0	0	0	36.3391	0	0.402666	30.3166	20.2754	0	0.710003	0	0	2.31119	33.0014	0	1.79564	18.7248	0	9.36642	46.1136	0	8.70789	34.2308	17.0894	6.99946	5.92837	0	0.147941	0	0.452852	18.9403	8.77275	0	0.767268	9.71226	0	35.0744	0	0	2.32252	13.5745	25.692	6.63847	0	7.48337	0.14558	17.5739
LRRC39	0	0	0	0	0	0	0	0	0	0	0	0	0	0	0	0	0	0	0	0	0	0	0	0	0	0	0	0	0	0	0	0	0.287052	0	0	0	0	0	0	0	0	0	0	0	0	0	0	0	0
DBT	2.22003	0	0	0	0	6.2754	0	0	0	13.7736	0.88797	0.0280082	0.292135	0	0	10.396	0	0	5.526	0	1.19101	0	0	0	0.0411598	0	0	1.80464	0	0	0	0.0313227	0	0	0	0.120437	0	0.310231	0	0	15.3313	0.0173647	0	0	0	0	0	0	4.16855
RTCA	0	0	30.4763	0	0	1.79019	0	15.421	8.95121	0	14.2026	10.03	6.19407	0	24.9548	0	3.82091	4.54979	0	0	0	0	2.41214	17.1045	0	29.6911	39.5013	24.3744	0	2.19347	0	7.27242	23.6918	80.2554	0	1.49284	57.5705	8.2399	17.2392	32.0771	6.16039	0.697858	0	0.0998017	0	0	3.14741	0	4.45155
MIR553	0	0	0	0	0	0	0	0	0	0	0	0	0	0	0	0	0	0	0	0	0	0	0	0	0	0	0	0	0	0	0	0	0	0	0	0	0	0	0	0	0	0	0	0	0	0	0	0	0
CDC14A	0	0	0	0	0	0	0	0	0	0	0	0	0	0	4.67105	19.2955	0	0	6.66054	0	0	0	0.160055	0	0	0	0	7.60083	0	0	0	0	0	0	0	0	0	0	0	0	0	0	0	0	0.0386787	0	0	0	0
GPR88	0	0	0	0	0	0	0	0	0	0	0	0	0	0	0	0	0	0	0	0	0	0	0	0	0	0	0	0	0	0	0	0	0	0	0.0903999	0	0	0	0	0	0	0	0	0	0	0	0	0	0
LOC100128787	0	0	0	0	0	0	0	0	0	0	0	0	0	0	0	0	0	0	0	0	0	0	0	0	0	0	0	0	0	0	0	0	0	0	0	0	0	0	0	0	0	0	0	0	0	0	0	0	0
VCAM1	0	0	0	0	0	0	0	0	0	0	0	0.109477	0	0	0	0	0	0	0	0	0	0	0	0	0	0	0	0	0	0	0	0	0	0	0	0	0	0	0	0	0	0	0	0	0	0	0	0	0
EXTL2	62.3453	0	0	60.9019	0	1.49453	0	0	0	0.979088	0.510438	0	0	0	59.4822	0	0	0.0996473	0	0	35.9563	0	0	0	0	2.14899	0	0	0	0	0	0	0	0	1.6746	3.53372	39.1392	0	0	57.8365	6.27719	0	21.53	40.8344	0	9.1266	0	0	0
SLC30A7	2.8257	8.07958	0	0	0.0836437	0.0395027	0	2.15041	0	0	0	0.270427	0.617918	35.6486	2.34626	10.4989	11.3287	0.102605	0	0.820023	14.3776	4.75205	0	0.787628	8.11699	2.08827	0.0523551	0	0	8.29177	0.0764497	0	0.220078	0	10.8883	0	0.368328	2.31221	0	19.1607	0	0.0239403	0	0	0	5.36355	1.13108	7.37166	3.06302
DPH5	171.678	0.228381	55.9457	0	0	2.68972	61.4848	69.7456	39.4699	33.5218	4.56291	0	30.3567	31.0705	93.5327	10.7872	1.44038	54.4527	0.559872	49.9071	65.9678	0.501132	14.9548	152.347	113.077	97.7022	78.7462	73.3051	76.2091	104.764	16.0571	62.2195	261.126	60.2709	112.871	1.02732	210.678	41.7908	43.8557	75.277	18.7112	161.807	42.3048	163.373	1.593	0.486093	18.1338	54.6206	26.2385
S1PR1	0	0	0	0	0	0	0	0	0	0	0	0	0	0	0	0	0	0	0	0	0	0	0	0	0	0	0	0	0	0	0	0	0	0	0	0	0	0	0	0	0	0	0	0	0	0	0	0	0
OLFM3	0	0	0	0	0	0	0	0	0	0	0	0	0	0.0864591	0	0	0	0	0	0	0	0	0	0	0	0	0	0	0	0	0	0	0	0	0	0	0	0	0	0	0	0	0	0	0	0.0591794	0	0	0
DNAJA1P5	0	0	0	0	0	0	0	0	0	0	0	0	0	0	0	0	0	0	0	0	0	0	0	0	0	0	0	0	0	0	0	0	0	0	0	0	0	0	0	0	0	0	0	0	0	0	0	0	0
COL11A1	0	0	0	0	0	0	0	0.0438458	0	0	0	0.0441185	0	0	0	0	0	0	0	0.062416	0	0	0	0	0	0	0	0	0	0	0	0	0	0	0.0434934	0	0	0.048913	0	0	0	0	0	0	0	0	0.0358699	0	0.039293
RNPC3	0	0	0	0	0	0	0	0	0	1.54536	0.134381	0	23.8993	0	0	0.285022	0.542266	0	0	0	0	2.60014	23.2841	32.8554	0	3.10966	0	0	0	0	4.39939	3.56696	0	1.70824	3.01143	0	0	0.596318	0	0	0.484666	0	0	0	2.24931	39.429	0	5.5947	0
AMY2B	0	0	0	0	0	0	0	0	0	12.1189	0	0.151248	0	0	0	0	0	0	27.3717	0	0	0	0	0	0	3.12481	0	0	0	0	0	0	0	0	0	0	0	0	0	0	0	0	0	0	0.558138	0	0	0	0
ACTG1P4	0	0	0	0	0	0	0	0	0	0	0	0	0	0	0	0	0	0	0	0	0	0	0	0	0	0	0	0	0	0	0	0	0	0	0	0	0	0	0	0	0	0	0	0	0	0	0	0	0
AMY2A	0	0	0	0	0	0	0	0	0	0	0	0	0	0	0	0	0	0	2.53471	0	0	0	0	0	0	0	0	0	0	0	0	0	0	0	0	0	0	0	0	0	0	0	0	0	0	0	0	0	0
AMY1A	0	0	0	0	0	0	0	0	0	0	0	0	0	0	0	0	0	0	1.06161	0	0	0	0	0	0	0	0	0	0	0	0	0	0	0	0	0	0	0	0	0	0	0	0	0	0	0	0	0	0
AMY1C	0	0	0	0	0	0	0	0	0	0	0	0	0	0	0	0	0	0	0.000152817	0	0	0	0	0	0	0	0	0	0	0	0	0	0	0	0	0	0	0	0	0	0	0	0	0	0	0	0	0	0
AMY1B	0	0	0	0	0	0	0	0	0	0	0	0	0	0	0	0	0	0	0.00172104	0	0	0	0	0	0	0	0	0	0	0	0	0	0	0	0	0	0	0	0	0	0	0	0	0	0	0	0	0	0
LOC100129138	0	0	0	0	0	0	0	0	0	0	0	0	0	0	0	0	0	0.264533	0	4.60554	0	0	0	0	0	0	0	0	0	0	0	0	0.169905	0	0	0	0	0	0	0	0	0	0.134888	0.0793882	0	0	0	0	0
PRMT6	11.1222	0	0	0	4.74451	4.23035	0	84.7002	19.0424	0	28.9242	14.1492	11.7973	35.7533	14.7333	68.6139	7.24874	4.21053	0	0	46.5587	85.1376	0	7.87219	61.7214	0	28.8665	0.43645	29.0922	0.533553	44.7706	24.4252	3.88796	0	2.17711	0	68.4234	0	0	16.5254	8.45837	2.79159	0.110944	47.1214	15.5724	33.4138	0	38.0366	0.8663
NTNG1	0	90.8705	0	0	0	0	0	0	0	0	24.6809	3.06066	0	0	0	0	0.0764489	0	44.5715	0.154217	0	0	0	0	28.7057	5.21227	14.0481	0.260752	3.82784	25.9821	35.905	5.18432	6.96935	0	32.1615	3.30938	4.84355	0	0	15.3502	0	0	0	20.3742	0	0	10.0993	0	2.23313
VAV3	0	0	0	0	0	0	0	0	0	0	0	0	0	0	0.0495094	0	39.4948	0	0	0	0	0	0	0	0	0	0	0	0	0	0	0	0	0	0	0	0	0	0	0	0	0	0	0	0	0	0	0	0
SLC25A24	0.831205	0	0	108.705	81.5636	0	0	1.42178	30.5411	0	0	0	0	16.6101	22.8455	0	31.3536	0.422618	20.0517	0	16.1725	0	0	27.425	0	0	8.39997	23.5787	0.209027	0	0	32.679	0	23.1729	8.12699	14.7503	0.913967	0	0	0	4.01871	0.0590928	0	6.54138	0	0	24.8591	0	0
NBPF4	0	0	0	0	0	0	0	0	0	0	0	0	0	0	0	0	0	0	0	0	0	0	0	0	0	0	0	0	0	0	0	0	0	0	0	0	0	0	0	0	0	0	0	0	0	0	0	0	0
NBPF6	0	0	0	0	0	0	0	0	0	0	0	0	0	0	0	0	0	0	0	0	0	0	0	0	0	0	0	0	0	0	0	0	0	0	0	0	0	0	0	0	0	0	0	0	0	0	0	0	0
FAM102B	1.41166	1.12653	20.7871	11.13	53.5473	2.19108	2.19349	0	5.34914	1.17526	20.5579	4.28733	6.8099	29.1296	11.4812	7.1053	32.3037	17.0287	0	12.2879	6.85533	36.3752	28.614	8.25844	15.316	10.4076	42.2278	16.3127	34.2691	36.1932	5.10219	17.9012	20.7893	53.1971	7.43277	23.1563	40.3079	36.2567	37.7272	0	7.99096	40.0572	1.74418	28.1519	0	30.8287	2.30658	22.7956	0
HENMT1	77.7508	0.242531	51.1216	37.6501	50.553	65.6259	6.1274	46.2863	84.2847	6.57386	118.361	109.189	16.0396	0.568638	4.1121	95.8062	86.4223	55.4901	232.934	103.911	163.455	138.025	203.055	134.019	201.055	58.2586	148.224	138.644	224.895	181.036	437.399	132.625	168.442	92.803	57.1448	25.2934	67.8446	119.043	90.6912	29.7143	64.6821	29.6848	33.2726	442.423	22.9972	103.67	300.743	168.538	62.7619
PRPF38B	0	292.566	41.4147	0.803334	115.832	96.6847	43.4207	42.2654	103.975	55.3379	24.1709	140.45	29.1388	30.2538	9.69852	7.64221	41.249	72.0378	19.0295	64.6925	82.7468	82.7982	109.283	69.7612	58.1101	20.0293	70.8811	77.2739	43.9564	41.7352	1.26351	51.8085	94.9208	12.7865	68.42	22.1474	66.6224	67.5793	30.4618	73.6922	41.4303	25.0373	150.025	0.0677667	43.7416	1.59804	10.5004	46.781	38.3034
FNDC7	0	0.126703	0	0	0	0	0	0	0	0	0	0	0	0	0	0	0	0	0	0	0	0	0	0	0	0	0	0	0	0	0	0	0	0	0	0	0	0	0	0	0	0	0	0	0	0	0	0	0
STXBP3	0	7.87296	0	2.4462	96.202	0	0	80.7294	0	0.37602	0	2.07707	34.7785	0	0	0.41608	12.3637	67.1014	27.4025	44.2894	62.989	0	32.6209	0	39.5975	80.2606	2.28172	203.447	55.3836	44.8547	0.128431	12.1625	5.91082	50.8232	5.79607	0.421717	2.3353	9.83588	7.39107	7.22225	4.96035	57.1616	0.472132	0	31.6342	26.1581	70.946	0	28.2269
AKNAD1	0	0	0	0	0	0	0	0	0	0	0	0	0	0	0	0	0	0	0	0	0	0	0	0	0	0	0	0	0	0	0	0	0	0	0	0	0	0	0	0	0	0	0	0	0	0	0	0	0
SPATA42	0	0	0	0	0	0	0	0	0	0	0	0	0	0	0	0	0	0	0	0	0	0	0	0	0	0	0	0	0	0	0	0	0	0	0	0	0	0	0	0	0	0	0	0	0	0	0	0	0
GPSM2	66.0226	0	0	0.331296	0	0.10756	0	0	0	7.93817	5.25251	0	0	1.59421	0.240153	27.4485	11.883	5.6905	36.0801	0	11.8919	75.02	47.0403	0	7.57683	10.2184	5.56095	14.0795	31.603	1.53708	0	68.3385	0.359985	63.2985	22.2317	10.4809	4.1639	0	9.08808	0	2.82145	0	0	0	0	48.7244	3.1609	0.0756168	0
CLCC1	0	0	0	0	0	2.03638	0	0	0	2.63071	0	0	39.7581	13.8126	0.50439	12.1398	0.35419	24.5816	0.495395	0	0.17078	40.3606	14.9603	2.82689	3.02383	0	1.30868	0	0.141089	19.9707	0	8.31209	5.35586	0	4.06701	39.3174	21.8127	0	0.879351	0.066918	0	0	0.121135	17.991	8.14145	10.6729	0.161834	1.09848	0.768399
WDR47	74.7651	101.457	37.4539	33.4496	84.2171	0.0732117	40.2552	0.142443	4.442	29.6858	16.753	0	36.3634	33.326	30.0457	32.0015	35.3927	5.33896	15.8467	47.8974	39.0325	20.2272	79.6417	37.5889	48.605	59.3612	78.6758	23.9865	30.9044	30.4932	3.69394	43.7992	92.9161	55.918	10.3564	5.80678	43.7461	0.159248	20.7155	58.6325	0.0392002	29.3532	28.5242	0.0570802	74.4974	0.092882	9.32821	34.5824	0
TAF13	0	0	0	0	0	0	0	0.803092	0	0	0	0	0	0	19.4956	0	0	0	0	0	0	0	0	0	0	0	0	0	0	0	0	0	0	0	0	0	0	0	0	0	0	0	0	0	0	0	0	0	0
TMEM167B	52.7121	138.177	4.82764	114.858	10.1285	269.539	0	31.7329	297.781	0	69.1009	100.876	81.9277	109.448	50.0186	228.704	24.9044	42.6218	88.8834	7.43662	30.0234	171.395	56.9284	29.1743	17.3577	0.186219	103.476	39.5476	55.6365	10.2507	67.5779	89.739	49.218	7.59887	24.156	0.760523	69.0702	116.447	85.1003	0.118422	123.297	15.2206	78.0232	45.4484	135.007	74.0481	96.6259	30.7479	70.223
SCARNA2	0	0	0	0	0	0	0	0	0	0	0	0	0	0	0	0	0	0	0	0	0	0	0	0	0	0	0	0	0	0	0	0	0	0	0	0	0	0	0	0	0	0	0	0	0	0	0	0	0
C1orf194	0	0	0	0	0	0	0	0	0	0	0	0	0	0	0	0	0	0	0	0	0	0	0	0	0	0	0	0	0	0	0	0	0	0	0	0	0	0	0	0	0	0	0	0	0	0	0	0	0
KIAA1324	0	0	0	1.09792	0	0.0668064	0	0	29.2671	0	0.756226	0.043554	0	0.164629	0	0	0.0829334	0.0963996	0	0.0308095	0.953151	0	0	0	0	0.484689	0.0295144	0.0519651	0	0	0	0.00608604	0	0.0523519	0	0	0	0	0.0137101	0	0.00795028	0	0	0.034694	0.0230212	0.112993	0	0	0
SARS	33.4666	38.6233	0	83.6992	187.807	173.566	166.545	5.97582	106.304	190.115	157.63	2.24015	58.4129	49.5513	58.8022	123.414	51.3163	86.4656	63.8928	8.38494	52.1101	0.229023	67.9343	88.6981	23.228	90.641	149.396	45.0012	106.798	68.2863	47.5704	103.766	131.756	121.42	86.9595	143.93	138.248	10.0089	57.8584	27.9606	99.1732	106.243	71.773	11.941	14.3457	3.88699	39.4015	19.1888	10.6866
CELSR2	0	0	0	0	0	0	0	0	0.0273677	0	1.25891	0	0.339908	0	0	0	0	1.5275	0	0.203527	0.444611	0	0	0	0	9.00588	0	0	0	0	0.853622	0	0	0	0	0	0	0	0	0	0	3.88626	5.80509	0	0	0	0	0	0
PSRC1	1.26481	3.03061	75.7762	0	38.2415	0	10.8659	9.0888	0	0	0	6.87571	88.4445	57.8752	24.0273	0.167104	6.04265	0	0	0	0	0	0	0	0	0	0.281461	5.97061	0	0	0	0	0	0	0.416481	0	0	0	35.1337	0.21204	0	0	0	0	0	0	3.36576	0	0
MYBPHL	0	0	0	0	0	0	0	0	0	0	0	0	0	0	0	0	0	0	0	0	0	0	0	0	0	0	0	0	0	0	0	0	0	0	0	0	0	0	0	0	0	0	0	0	0	0	0	0	0
SORT1	0	0	7.40576	0.96552	0	0	0	38.7168	10.5035	0.211399	4.06616	0	26.5865	0.289559	0.0996173	28.9257	27.1504	1.39563	14.5185	0.991112	3.88958	25.5798	0.0526669	0	0	10.4427	5.28205	0.0521457	0	0	10.7031	9.44801	6.11235	0	24.3048	5.5612	8.14429	27.5151	0.123918	9.51855	0	0	4.91697	0.418508	14.1657	0.482764	32.2935	9.29916	1.79402
PSMA5	2.05368	16.2396	3.13045	1.06123	12.0966	40.316	80.5294	46.5861	8.54061	16.1448	24.6885	10.7154	16.7244	2.64358	12.0533	15.821	20.6769	28.9053	32.2573	7.67476	2.21768	28.3346	19.3161	34.7574	46.1745	14.9795	61.2702	16.7756	45.2476	32.276	19.4335	31.0438	28.8507	26.7773	0.487821	29.5757	26.2629	54.8462	29.2635	19.3267	37.1947	38.6027	50.7518	171.671	15.0786	21.7064	37.0426	5.45518	0.0748618
SYPL2	0	0	0	0	0	0	0	0	0	0	0	0	0	0	0	0	0	0	0	0	0	0	0	0	0	0	0	0	0	0	0	0	0	0	0	0	0	0	0	0	0	0	0	0	0	0	0	0	0
ATXN7L2	0	26.0973	0	0	0	0	0	0	0	0	0	0	12.4955	1.16659	0	0	0	0	0	0.579546	0	2.37198	0	0	0	15.2494	6.48501	5.39472	0	0	0	0	0	0	0	0	0.164468	1.06954	0	6.242	0	0	0	0	0	2.21232	1.77501	0	0
CYB561D1	0	0	0.133337	0	0	0	0	0	0	0	0	0	0	0	0.0491046	0	0	14.9475	11.7733	0	0	0	0	0	0	0	0.788595	0	0	0	0	0	0	3.57612	0	3.06795	0	0	0	0	0	0	18.8203	0	0	9.89175	0.105071	0	0
AMIGO1	0	0	0	0	0	0	0	0	1.87999	0	0	0	0	0	0	0	0	0	0	0	0	0	0	0	0	0	0	0	0	0	0	0	0	0	0	0	0	0	0	0	0	0	0	0	0	0	0	0	0
GPR61	0	0	0	0	0	0	0	0	0	0	0	0	0	0	0	0	0	0	0	0	0	0	0	0	0	0	0	0	0	0	0	0	0	0	0	0	0	0	0	0	0	0	0	0	0	0	0	0	0
GNAI3	5.40686	11.7463	125.562	0.207055	16.7941	54.0327	0	40.3724	179.034	81.1212	21.7481	32.3572	45.3318	0	42.3469	63.8893	53.3525	77.3763	41.4967	34.3023	65.4358	127.168	16.6332	15.7587	67.3112	14.9503	64.4927	50.9207	51.8597	52.1171	86.4838	62.9327	104.501	45.8393	15.0661	0.0708907	32.9804	89.2863	104.593	39.3637	0.431821	31.2042	21.2912	21.6884	3.85649	15.9782	15.1162	57.5	0.819299
MIR197	0	0	0	0	0	0	0	0	0	0	0	0	0	0	0	0	0	0	0	0	0	0	0	0	0	0	0	0	0	0	0	0	0	0	0	0	0	0	0	0	0	0	0	0	0	0	0	0	0
GNAT2	0	0	0	0	0	0	0	0	0	0	0	0	0	0	0	0	0	0	0	0	0	0	0	0	0	0	0	0	0	0	0	0	0	0	0	0	0	0	0	0	0	0	0	0	0	0	0	0	0
AMPD2	1.42096	0	0	0	0	0	0	42.8425	9.2479	0.451075	0	0	0	0	0	0	33.9462	0.0826854	0	0	0	0	0.112415	0	0	5.93959	0	0	0	0	0	0	0	0.112219	0	0	0	0	37.5088	0	0	0	0	0	0	0	0	0	24.6602
GSTM4	0	81.6626	0	0	0	0	0	80.8869	0.250609	0.236757	0.401767	18.1593	22.2167	0.658048	5.73332	74.3192	0.396447	2.1348	0	0	21.9351	0	0	0	2.51308	32.0353	0.661431	1.35969	22.3233	41.2685	64.0039	48.9351	35.2011	69.6613	0.263786	38.5391	3.1078	24.4863	0.0838547	0.268304	0	0	0.591813	11.2519	4.81862	25.036	14.0153	41.0347	0
GSTM2	0	0	0	0	0	0	0	0.595592	2.72709	2.95595	13.8235	0.150735	3.46551	11.3702	7.33982	10.2578	9.96006	5.37804	0	0	0.127261	0.597589	0	0	0	18.6766	0.202825	8.5632	5.69842	1.89932	0.198752	1.14367	9.13498	4.69806	0	5.06774	0.731779	2.65787	0.529543	1.07847	0	2.97047	5.62002	0.12005	30.1386	0.0643561	0.564797	0.142724	0
GSTM1	0	0	0	0	0	0	0	2.57277	6.56565	22.5105	106.167	0.519136	21.8846	70.2522	37.5905	70.2955	53.3731	44.507	0	0	0.323307	0.684694	0	0	0	77.6258	0.232533	33.5396	22.1656	18.8599	0.505087	6.43576	50.5474	35.6319	0	24.1421	5.47801	9.56599	4.94387	0.532061	0	11.3219	34.1771	0.610162	4.04896	0.555927	0.450997	0.797741	0
GSTM5	0	0	0	0	0	0	0	18.0142	0	1.41071	3.31367	0	0.305381	2.28255	0	1.90274	0.501419	0	0	0	39.5008	0	0	0	18.2964	0	0	0	0	0	38.6088	0.0813374	0	0.0877013	0	0	0	0	0	0	0	0	0	0	0	0	0	0	0
GSTM3	3.46588	0	0	0	0	0	0	0	0.0736463	1.90619	17.1364	0	2.27042	8.11427	0.922279	0.372235	0	2.28468	0	4.71898	6.33848	1.31715	0.0931528	4.28114	0	11.1011	0.62885	11.9532	14.1301	4.09817	6.30895	12.9789	0	0	6.6759	0	9.3417	4.29995	0	0	1.45313	0.0479112	0.0705196	9.0697	18.4416	0	9.86424	3.39309	4.32109
EPS8L3	0	0	0	0	0	0	0	0	0	0	0	0	0	0	0	0	0	0	0	0	0	0	0	0	0	0	0	0	0	0	0	0	0	0	0	0	0	0	0	0	0	0	0	0	0	0	0	0	0
CSF1	0	0	0	0	0	0	0	0	0	0	0	0.221707	0.0513936	0	0	20.3123	0	0	3.74556	11.0666	0	0	0	0	0	0	0	0	0	0.323445	0	0	2.18796	0	0	0	0	0	0	0	0	0	0	0	0	0	0	0	0
AHCYL1	0.260386	0	1.76394	0	12.5872	0	35.0091	57.8637	19.0619	57.6912	70.9508	40.9064	58.4016	35.352	62.4582	80.1306	44.4621	0.530288	91.1749	41.3369	79.5481	17.2412	22.7661	21.6676	34.1674	47.3402	52.5957	51.2487	54.5294	29.0876	11.1771	71.481	34.988	10.7963	71.0042	17.5518	10.3344	6.37235	59.9453	30.4767	1.26337	0	3.42909	106.753	18.7079	75.7747	66.453	12.0476	23.2835
STRIP1	0.296475	22.1261	0	62.2154	16.8601	113.029	12.4686	21.0899	0.0927767	21.3662	0	8.96687	0	46.9918	14.1391	39.5236	3.26707	33.1296	57.6194	33.709	11.2534	0	0	5.75978	9.58276	18.4101	0	0.58131	2.98711	10.2362	47.4448	0.0544005	5.32713	2.81011	8.68222	35.9064	0	0.541971	1.47711	2.85353	2.23721	1.5081	0.0887518	0.077636	30.8696	0.504375	12.2507	0.0699606	54.3078
ALX3	0	0	0	0	0	0	0	0	0	0	0	0	0	0	0	0	0	0	0	0	0	0	0	0	0	0	0	0	0	0	0	0	0	0	0	0	0	0	0	0	0	0	0	0	0	0	0	0	0
UBL4B	0	0	0	0	0	0	0	0	0	0	0	0	0	0	0	0	0	0	0	0	0	0	0	0	0	0	0	0	0	0	0	0	0	0	0	0	0	0	0	0	0	0	0	0	0	0	0	0	0
SLC6A17	0	0	0	0	0	0	0	0	0	0	0	0	0	0	0	0	0	0	0	0	0	0	0	0	0	0	0	0	0	0.140113	0	0	0	0	0	0	0	0	0	0	0	0	0	0	0	0	0	0	0
KCNC4	0	53.3752	0	0	11.2617	26.8761	0	4.2571	0	0.0811944	0.0634773	0	1.52065	0.199429	22.8553	0	0.857207	1.70471	0	28.5985	0.487954	29.5009	0	20.0299	0	2.272	0	0	0	6.5013	0	3.56736	13.1425	0	0	0.544469	1.27072	0	3.50142	0.638032	0	0	0	0	3.95577	0.326528	7.64669	0	19.3974
LOC440600	0	0	0	0	0	0	0	0	0	0	0	0	0	0	0	0	0	0	0	0	0	0	0	0	0	0	0	0	0	0	0	0	0	0	0	0	0	0	0	0	0	0	0	0	0	0	0	0	0
RBM15	0	4.70892	0	0	12.59	0.0976155	23.7763	0	0	2.95846	0	0.095618	4.93219	0.271228	2.54247	0.459883	2.06648	3.92399	5.50569	6.30588	0.245395	0	0	0	2.2457	6.84128	4.48737	0.114057	15.0757	0.139476	0	3.68365	8.27715	1.9533	1.13582	0	0.228835	0	13.3784	6.56528	0	0.40012	73.1634	0	0	0.179243	26.5217	1.01605	1.44503
SLC16A4	0	0	0	0	0	0	0	0	0	0	0	0	0	0	0	0	5.33294	0	0	0	0	0	0	0	0	0	0	0	0	0	0	0	0	0	0	0	0	7.54486	0	0	0	0	0	30.0114	0	0	0	0	0
LAMTOR5	70.6341	47.45	71.2846	91.7799	0	3.7933	37.4731	23.1191	95.3403	58.8558	47.9898	22.0872	62.2802	31.1875	50.8449	45.488	64.5351	149.574	37.732	38.5523	2.94445	32.6719	56.5601	67.8846	67.0648	56.7045	160.495	132.644	92.9857	102.211	79.4372	39.2222	78.896	34.8659	0.478477	87.1015	66.9512	122.336	149.558	163.551	36.4784	74.3594	78.6595	141.833	244.107	159.403	98.4343	75.0943	50.1818
PROK1	0	0	0	0	0	0	0	0	0	0	0	0	0	0	0	0	0	0	0	0	0	0	0	0	0	0	0	0	0	0	0	0	0	0	0	0	0	0	0	0	0	0	0	0	0	0	0	0	0
CYMP	0	0	0	0	0	0	0	0	0	0	0	0	0	0	0	0	0	0	0	0	0	0	0	0	0	0	0	0	0	0	0	0	0	0	0	0	0	0	0	0	0	0	0	0	0	0	0	0	0
KCNA10	0	0	0	0	0	0	0	0	0	0	0	0	0	0	0	0	0	0	0	0	0	0	0	0	0	0	0	0	0	0	0	0	0	0	0	0	0	0	0	0	0	0	0	0	0	0	0	0	0
KCNA2	0	8.04918	0	0.534136	1.47058	0	0	0	0.162166	0	1.67271	0	3.20129	0.161125	0	0	1.42787	0	0.757995	0	0	7.54045	0.409171	3.75817	0	0	0.230047	0	0.186202	0.248179	0.168506	2.37234	0.775275	0	0	0.18499	0	4.37571	0	0	38.4842	1.39854	0	0	8.43725	0	0.806304	0	0
KCNA3	0	0	0	0	0	0	0	0	0	0	0	0	0	0	0	0	0	0	0	0	0	0	0	0	0	0	0	0	0	0	0	0	0	0	0	0	0	0	0	0	0	0	0	0	0	0	0	0	0
CD53	0	0	0	0	0	0	15.2178	46.1617	0	0	0	45.9332	4.13138	0	0	0	0	74.9816	0	75.664	0	0.290958	98.7571	0.603201	0	20.8754	0	1.30919	24.242	57.6988	29.3464	0.122052	4.49825	56.7549	0.438264	0	0	0	0	71.5274	0	30.8076	2.98437	53.0391	0	2.82589	0.530529	18.025	0.193981
LRIF1	70.7313	0	0	0.584811	0	0	0	0	0.0906047	0	0	27.0597	0	0	67.67	0	33.4284	7.9269	0	31.2354	0	69.4039	48.1095	0	36.039	0	35.7677	79.5928	21.4074	41.0986	8.11916	12.8574	83.1326	25.1572	166.069	0	0	138.216	0.186894	58.3402	0	5.7625	0	4.58874	18.6762	0	0.150675	0	45.6904
DRAM2	0.539421	2.79981	0	0	0	0	0	0.176135	0	129.389	30.6204	1.77789	0	0.336357	22.8363	82.1796	60.02	51.2911	0	63.0386	6.35378	41.105	0	37.0834	73.4505	5.36802	56.1728	35.6164	0.58295	4.40298	0.35174	2.37656	1.21366	17.2856	8.67472	87.1249	15.4028	63.5688	0	37.5149	35.6502	0	5.3226	0.849652	0	1.48917	13.3556	4.82892	0
CEPT1	0	0	0	0	0	0	0	0	0	0	13.9239	0	0.103409	0	0	40.2615	0.339789	37.237	0	0	7.22403	0	0	0	0	0	0	19.1488	0	11.4841	0	0	0	0	0	67.062	0.178433	0	0.141147	2.40884	50.5237	0	24.7156	0	0.156719	0.0958713	0	0	0
DENND2D	0	0	0	0	0	0	0	0	0	0	0	0	0	0	0.123564	0	0	0	0	0	0	0	0	0	0	0	0	0	0	0	0	0	0	0	0	0	0	0	0	0	0	0	0	0	0	0	0	0	0
CHI3L2	0	0	0	1.51683	0	0	0	0	0	0	0	0	0	0	0	0	0	0	0	0	0	0	0	0	1.0646	0	0	0	0	0	0	0	0	0	0	0	0	0	0	0	0	0	0	0	0	0	0.781261	0	0
CHIAP2	0	0	0	0	0	0	0	0	0	0	0	0	0	0	0	0	0	0	0	0	0	0	0	0	0	0	0	0	0	0	0	0	0	0	0	0	0	0	0	0	0	0	0	0	0	0	0	0	0
CHIA	0	0	0	0	0	0	0	0	0	0	0	0	0	0	0	0	0	0	0	0	0	0	0	0	0	0	0	0	0.56652	0	0	0	0	0	0	0	0	0	0	0	0	0	0	0	0	0	0	0	0
PIFO	12.7028	0	9.76073	2.62557	0	0	2.50992	14.7891	25.7419	7.26687	26.8446	11.4298	42.6798	24.6492	27.747	10.9449	25.3831	5.42812	5.38447	21.4108	0	9.83285	26.8072	16.9457	19.8235	8.86117	41.4493	11.6367	17.9893	2.03181	0	10.6467	3.17297	0.502126	0	18.5778	5.01825	40.7136	12.175	34.7046	1.59724	7.84251	0.506713	46.6305	0	31.9423	4.06083	17.9695	51.9358
PGCP1	0	0	0	0	0	0	0	0	0	0	0	0	0	0	0	0	0	0	0	0	0	0	0	0	0	0	0	0	0	0	0	0	0	0	0	0	0	0	0	0	0	0	0	0	0	0	0	0	0
OVGP1	0	0	0	0	0	0.149367	0	0	0	0	0	0	13.7679	0	0	0	0	0	0	0	0	0	5.98786	0	2.36309	0	0	0	0	0	0	0	0	0	0	0	0	0	0	0	0	0	0	0	0	0	0	0	0
WDR77	262.125	43.6931	0.836925	35.2982	80.4616	49.9929	21.0979	48.8918	25.1425	45.2458	66.7972	49.5726	77.0989	72.494	67.0943	38.9608	30.7534	114.244	116.138	100.606	5.2002	94.8424	57.4762	82.4763	67.723	141.644	145.745	142.961	88.2972	133.868	10.9877	99.9163	86.0251	104.745	69.5061	13.9389	25.3498	49.2145	76.8816	6.44145	1.33053	9.38017	0.492468	311.139	62.6445	2.0988	28.3944	32.6979	64.8961
ATP5F1	205.623	22.7176	167.022	101.792	13.6023	33.2206	368.749	65.5689	100.013	251.031	103.74	159.082	189.429	69.867	208.62	190.547	161.787	105.94	129.753	132.415	139.899	67.0319	145.9	82.1613	162.516	88.3605	226.409	151.77	163.086	66.3334	165.631	320.549	246.633	129.721	185.728	198.409	129.452	82.6175	196.695	78.518	167.912	125.181	183.073	211.268	137.898	185.29	98.1884	201.283	62.4135
C1orf162	0	0	0	0	0	0	0	0	0	0	0	0	0	0	6.13081	0	0	0	0	0	0	0	0	0	0	0	0	0	0	0	0	0	0	0	0	0	0	0	0	0	0	0	0	0	0	0	0	0	0
ADORA3	0	0	0	0	0	0	0	0	0	0.141265	0	0	0	0	53.208	15.5641	0	0	0	0	0	0	0	0	0	0	0	0	0	0	0	0	0	0	0	0	0	0	0	0.148161	0	0	0	0	0	0	29.3574	2.44793	0
LOC100129269	0.678399	0	0	0	0	0	36.4453	0	0	0	0	0	0	7.41631	0	0	0	0	17.5531	6.28948	2.8497	0	0	0.205179	24.5803	12.8084	0	13.0812	0	0	0	13.2042	19.8624	0	20.1376	0	0.270306	10.286	8.3307	0	0.121805	0.690808	0.202711	0.178349	52.4378	0	0.180469	23.6303	0
RAP1A	51.9145	103.642	24.8882	0	121.114	66.8578	17.2399	16.2155	0	0	27.123	0	19.6845	0	0	0	1.9848	2.14012	5.78985	0	28.0042	0	0	0	13.8972	3.25179	0	34.5961	0	0	30.9158	0	2.96293	1.56292	73.9588	2.22483	38.0761	0	6.90633	0	3.14143	4.36582	1.01221	62.1468	35.8641	22.1658	89.8188	34.4243	70.5017
FAM212B	0	0	0	9.97966	0	13.0634	0	0	0	0	0	0	0	0	0	0.380926	0	0	0	0	0	1.26995	0	0	0	0	0	0	0	0	0	0	0.421057	0	0	0	0	0	0	0	0	0	0	0	0	0	0	0	0
DDX20	0	0.109434	76.7173	0	168.41	17.117	0	0	0.51474	49.1782	6.05672	74.9858	17.1165	1.53357	0	55.6901	38.3116	2.55298	40.1443	0	43.4947	81.7515	36.9898	18.8162	53.8368	24.4978	4.63563	3.33285	49.9235	97.9526	77.1348	76.1252	0	3.35668	1.96144	0	36.0024	21.4406	29.0132	5.8207	48.9739	6.47188	0	16.6554	3.94947	0.174962	30.7802	17.7327	45.7472
LOC100506343	0	0	0	0	0	0	0	0	0	0	0	0	0	0	0	0	0	0	0	0	0	0	0	0	0	0	0	3.02189	0	0	0	0	0	0	0	0	0	0	0	0	0	0	0	0	0	0	0	0	0
KCND3	0	0	0	0	0	0	0	0	0	0	0	0	0	0	0	0	0	0	0	0	0	0	0	0	0	0	0	0	0	0	0	0	0	0	0	0	0	0	0	0	0	0	0	0	0	0	0	0	0
CTTNBP2NL	0.477301	0	30.4802	0	0	22.1582	0	0	0	0	0.197147	0	0	0	0	16.6624	10.6615	4.20769	0.545744	5.90921	0	0	0	3.19172	9.66602	0	2.97226	5.73275	4.3483	19.2122	5.99491	3.41476	0	0	9.42813	0	1.61986	0	0.246729	7.88767	0	8.47873	0	1.95537	0	1.82844	0.169787	6.95214	10.7881
MIR4256	0	0	0	0	0	0	0	0	0	0	0	0	0	0	0	0	0	0	0	0	0	0	0	0	0	0	0	0	0	0	0	0	0	0	0	0	0	0	0	0	0	0	0	0	0	0	0	0	0
WNT2B	21.0045	0	8.14127	34.6226	0	0.167834	21.6499	99.1112	15.8422	134.711	0.497807	0.164757	93.4619	0.155835	51.7125	0	7.1565	0	0	0.231939	29.4657	90.6884	0	0.909079	67.1217	43.727	34.2724	2.16128	76.3698	91.9457	2.28186	18.359	9.37336	94.9411	16.2265	55.8046	13.4669	34.0322	0	172.343	7.36534	8.55182	0.299123	171.782	17.1853	31.9742	5.32687	1.64986	115.058
ST7L	0	2.30853	0	0	1.67507	18.7976	3.69978	14.1906	13.1306	0.203873	9.03924	0.211075	15.0292	0	20.7363	3.44109	0	0.685309	35.8818	13.0299	2.35158	54.031	0	2.73397	20.3535	0.498793	7.68888	5.22635	0.0770003	22.2367	4.87477	27.0441	13.4676	29.101	24.3325	56.2993	0	0.882216	5.12259	8.6974	0	0.693879	51.1258	9.97929	12.6066	24.025	2.00022	7.33585	30.2907
CAPZA1	114.78	161.7	236.763	69.1125	44.4871	33.0004	42.1631	52.2803	93.6073	25.1008	143.458	105.04	132.914	82.7451	144.575	76.9136	135.68	49.2457	140.499	28.2047	137.144	188.211	0	32.5434	30.3667	45.4304	133.475	45.3162	70.1424	75.812	123.705	44.1609	35.2183	31.3634	71.242	123.442	67.7957	59.3287	69.601	85.9607	91.0232	29.179	20.4387	123.3	15.7634	63.4701	207.354	43.4359	106.168
MOV10	31.7034	22.5776	24.4383	61.8768	0.194214	16.143	92.7508	38.1675	47.4549	12.926	102.077	18.4145	32.3693	14.6053	40.5913	10.2947	40.2369	89.0571	29.3059	68.7496	19.0236	11.5031	19.1362	18.9199	41.2651	22.9884	9.84838	35.0392	43.5625	46.3892	15.2867	19.457	104.849	0	14.5726	0.775908	12.3545	9.78572	14.6281	31.0003	5.05792	33.1416	25.1203	68.0457	68.8149	42.1424	6.77687	20.6411	0
RHOC	39.1218	70.8239	268.358	141.544	59.014	106.533	222.714	105.892	220.834	106.352	143.077	157.414	111.653	94.8283	70.1731	182.805	134.589	17.9548	229.397	121.759	70.4234	177.388	161.078	180.072	263.348	38.0314	181.559	79.3846	54.1553	94.1406	57.4268	107.237	187.577	120.186	112.132	339.228	107.685	202.175	122.103	207.924	426.76	74.4485	146.751	125.284	76.8006	12.3528	47.346	100.002	27.4227
PPM1J	0	0	0	0	0	0	0	0	0	0	0	0	0	0	0	0	0	0	0	0	0	0	0	0	0	0	0	1.41798	0	0	0	0	0	0	0	0	0	0	0	0	0	0	0	0	0	0	0	0	0
FAM19A3	0	0	0	0	0	0	0	0	0	0	0	0	0	0	0	0	0	0	0	0	0	0	0	0	0	0	0	0	0	0	0	0	0	0	0	0	0	0	0	0	0	0	0	0	0	0	0	0	0
SLC16A1	2.93594	0	5.30265	4.55303	0.69559	0.328429	0	0	0.229551	1.00933	1.63881	0.160772	1.34206	72.2634	32.4774	9.27783	24.4951	22.6297	30.9129	1.13559	35.5154	0	35.7112	0.0742999	0.472024	1.40564	6.20381	5.75391	0.088011	1.64207	0	16.5641	1.19018	2.60793	16.5287	3.20946	36.9908	12.3253	0	8.51275	5.89088	10.3035	19.1208	32.0811	0	10.4609	0	24.026	19.0877
AKR7A2P1	0	0	0	0	0	0	0	0	0	0	0	0	0	0	0	0	0	0	0	0	0	0	0	0	0	0	0	0	0	0	0	0	0	0	0	0	0	0	0	0	0	0	0	0	0	0	0	0	0
LRIG2	0	0	0	0	0	10.1375	0	0.776009	0	53.6632	0	66.2674	7.6645	0	5.1035	1.25264	0.119057	0	5.35845	0.331205	9.23457	0.208592	3.57517	0.144484	6.88323	1.24221	0	0	8.21427	10.148	4.32995	0.218195	12.46	0	0	5.31142	1.30738	0.34724	15.4533	2.60043	7.56474	0	25.0704	0	0.0412702	3.08644	6.72354	11.2861	31.6925
LOC643441	0	0	0	0	0	0	0	0	0	0	0	0	0	0	0	0	0	0	0	0	0	0	0	0	0	0	0	0	0	0	0	0	0	0	0	0	0	0	0	0	0	0	0	0	0	0	0	0	0
MAGI3	0	0	0	0	0	0	0	0	11.3113	0	4.89355	0.563663	0	10.7865	2.35362	0.0376498	12.8441	16.3016	0	0	0	20.4028	0	3.9591	5.86513	28.4511	0.190961	0	0	0	0	21.4074	0	5.47649	0	0	0	0	0	0	0	0	0	0	9.50832	7.34093	0	3.82015	0
PHTF1	0	0	0	19.7309	0	0	0	0.0973163	0	0	0	0	5.04754	0	4.09571	0	9.26195	0.260363	1.16796	5.2593	12.3261	0.130739	0	0	7.33762	0	0	0.584764	5.58042	27.7446	0.873052	0	0	0	0	0	0	52.1222	0	32.0715	0	36.7732	0	0	0.672808	0	4.92929	0	6.27323
RSBN1	50.0679	10.5824	0	0	0	0.142798	2.72809	1.15656	11.8748	0.224856	32.9646	0.0465524	10.5218	13.5495	3.9583	27.1292	56.3421	19.824	5.42193	31.7411	26.7226	0	35.5633	13.798	1.64125	14.2094	16.655	1.44409	0.918034	29.2905	11.5622	17.0678	28.0028	12.31	11.4753	12.0266	0.444077	3.56171	6.59536	0.843368	0	0	13.6821	0.14833	1.1318	29.9169	15.3648	25.4975	16.707
PTPN22	0	0	0	0	0	0	0	0	0	0	0	0	0	0	0	0	0	0	0	0	0	0	0	0	0	0	0	0	0	0	0	0	0	0	0	0	0	0	0	0	0	0	0	0	0	0	0	0	0
AP4B1-AS1	0	0	0	56.9838	0	0	18.8273	0	0	30.0142	17.3622	14.0828	3.26803	9.06733	0	0.783382	10.7327	0.173082	8.98166	23.9256	25.6847	7.79072	0	19.2097	0	18.6484	7.12707	20.5231	0	0	5.6108	13.7201	2.00246	0.234731	0	11.4913	0.942579	0	0	0	0	18.5981	0	0	18.6432	0	8.83989	0	0
AP4B1	0	0	0	181.294	0	0.133493	47.9746	0	0.124614	120.702	50.4198	64.1434	2.18619	78.4793	7.26004	69.5427	32.4151	23.4041	41.2511	105.926	84.7949	23.8792	0.157384	101.688	0	62.208	33.4497	77.1268	4.72548	18.5117	32.2471	47.0121	12.9636	7.86019	3.11739	59.8233	2.82606	0	0	5.29691	0	93.2586	0	0	41.0813	14.5405	36.2452	0	0
BCL2L15	0	0	0	0	0	0	0	0.0619951	0	0	0.0942319	0	0	0	0	0	0	0	0	0	0	0	0	0	0	0	0	0	0	0	0	0	0	0	0	0	0	0	0	0	0	0	0	0	0	0	0	0	0
DCLRE1B	0	0	0	0	0	0	4.26882	0	1.66134	3.13053	0	10.8877	30.6419	4.94944	27.7716	13.3889	2.08933	4.78223	10.1564	2.46528	21.8779	0	13.1065	17.2823	3.53797	6.20936	0	0	45.1337	0	25.7392	3.20205	31.6136	25.564	10.0252	3.85703	0	0	5.97818	0	0.999824	0	0.0757319	0	0	15.0102	11.2632	26.6871	0
HIPK1	1.63098	0	0	13.3526	1.93168	2.91925	0	0	1.52847	0.129264	1.91946	0	2.69889	11.6765	16.052	0.464842	0.305773	5.96337	8.79316	2.65047	0.746444	0	0	0.5785	9.43647	0	0	12.6668	0	16.0852	15.6698	0	0.304908	0	27.0021	0	0	41.445	1.43233	1.66096	9.20894	13.9606	14.9848	0.106588	0.0235692	27.5416	5.18615	2.31182	0
OLFML3	54.1043	453.881	70.7473	252.704	0	0.189147	68.2051	0.73615	84.7292	173.41	73.4071	11.1481	124.943	35.3295	65.1048	10.8652	74.4792	31.0755	0	0	0	0	13.8299	0	47.3551	0	0	44.0882	0	0	0	0	141.199	32.5581	9.25625	59.7931	12.0794	244.258	0.176862	61.477	24.9991	163.859	31.3404	207.333	6.2635	86.6385	0	0	0
SYT6	2.17571	0	0	0	0	0	0	0	0	0	29.5691	0	0.04971	0	0	0	0	0	0	0	0	0	0	0	0	0	0	0	0	0	0	0	12.2912	0	0.0705984	0	0	0	0	0	0	0	0	0	0	0	0	0	0
TRIM33	47.115	10.9318	30.303	27.9354	0.238797	26.5394	28.9664	2.96099	24.0826	30.2225	2.2487	6.95368	19.8228	21.5559	10.9861	48.1444	2.60107	8.17171	0.71418	9.31608	31.7703	10.6215	23.9358	18.1608	8.64034	6.54834	29.7769	0.0437439	26.4738	0.322091	41.7113	13.0554	16.0989	20.1524	41.7691	17.9208	1.39781	0.366739	22.4585	44.2532	58.2158	15.9801	52.4806	15.7903	19.3975	40.0601	48.8686	0.105887	34.304
BCAS2	39.7354	13.5579	37.6924	82.9126	0.589122	7.77939	57.7895	0	0	85.7973	43.2267	267.108	65.7675	73.5768	118.867	63.331	1.66908	151.806	5.24815	22.6305	5.90229	17.019	59.6601	17.5009	62.0225	0.869548	53.8064	87.4241	181.248	5.57303	37.0805	11.8596	54.4369	7.87601	0.548997	86.2363	62.9873	0	132.471	0.279254	22.1407	0.50596	10.1345	54.7099	79.1149	13.3385	138.622	143.443	0
DENND2C	0	0	0	0	0	0	0	0	0.601562	0	0	0	0	0	0	0	0	0	0	0	0	0	0	0	0	0	0	0	0	0	0	0	0	0	0	0	0	0	0	0	0	0	0	0	0	0	0.64119	0	0
AMPD1	0	0	0	0	0	0	0	0	0	0	0	0	0	0	0	0	0	0	0	0	0	0	0	0	0	0	0	0	0	0	0	0	0	0	0	0	0	0	0	0	0	0	0	0	0	0	0	0	0
NRAS	66.5395	0	20.7962	2.64605	0	7.80137	19.3189	25.0471	27.6709	3.04471	65.5286	0	5.74945	0.728298	17.5533	47.4996	5.92295	1.42629	25.0719	0.890977	5.13136	36.6618	67.8213	0	0.102853	11.8037	2.56145	0	0	0.102224	26.1999	0.11738	19.9466	0	36.3256	7.77967	5.60547	23.4896	47.9647	23.3461	13.298	35.0551	21.9069	44.9741	2.36814	13.3853	45.0461	23.9688	0.0623218
CSDE1	316.301	259.285	242.298	480.448	147.301	247.26	374.99	446.623	251.821	68.4163	326.406	248.773	177.884	290.019	379.735	232.442	327.498	432.111	151.505	199.612	348.002	449.56	231.097	448.55	473.164	474.599	304.024	435.912	132.526	243.274	563.408	387.162	647.547	96.7173	180.003	559.493	371.566	284.755	187.544	423.279	289.077	240.983	307.398	428.667	233.983	374.747	243.807	438.703	360.597
SIKE1	1.7131	0	6.26609	0	0	13.3458	0	0.167555	21.6946	8.36456	4.41853	0	4.30554	11.0094	15.1262	6.43625	4.28614	8.41988	1.59539	13.051	0	11.7284	6.71143	12.451	5.20442	3.13091	3.27826	6.84733	0.739417	0.328208	3.84215	0.440072	2.88463	0.0675611	4.4421	13.9428	7.05064	0.249471	0	0.283057	0.338847	3.17278	5.03158	0	3.12231	2.91809	8.25824	0	1.3524
SYCP1	0	0	0	0	0	0	0	0	0	0	0	0	0	0	0	0	0	0	0	0	0	0	0	0	0	0	0	0	0	0	0	0	0	0	0	0	0	0	0	0	0	0	0	0	0	0	0	0	0
TSHB	0	0	0	0	0	0	0	0	0	0	0	0	0	0	0	0	0	0	0	0	0	0	0	0	0	0	0	0	0	0	0	0	0	0	0	0	0	0	0	0	0	0	0	0	0	0	0	0	0
TSPAN2	0	0.481165	0	0	0	0	0	0	0	0	40.9298	0	0	0	0	0	0	0	0	0	0	0	0	0	0	0	0	0	0	0	0	0	0	0	0	0	0	0	0	0	0	0	0	0	0	0	0	0	0
NGF	0	0	0	0	0	0	0	0	0	0	0	0	0	0	0	0	0	0	0	0	0	0	0	0	0	0	0	0	0	0	0	0	0	0	0	0	0	0	0	0	0	0	0	0	0	0	0	0	0
VANGL1	0	0	15.9281	0	0	24.5613	0.98562	0	0	0.987846	0	0	0	0	2.40899	10.2608	0.644498	0.0935994	0	0.748465	0	0	0	0	0	0.280197	1.67293	0.0418976	0.154489	0	0	0	0	0	0.0345941	0	0.882201	0	0	0	0	18.7098	0	0	0	0	0	0	0
CASQ2	0	0	0	0	0	0	0	0	0	0	0	0	0	0	0	0	0	0	0	0	0	0	0	0	0	0	0	0	0	0	0	0	0	0	0	0	0	0	0	0	0	0	0	0	0	0	0	0	0
NHLH2	0	0	0	0	0	0	0	0	0	0	0	0	0	0	0	0	0	0	0	0	0	0	0	0	0	0	0	0	0	0	0	0	0	0	0	0	0	0	0	0	0	0	0	0	0	0	0	0	0
SLC22A15	0	0	0	0	0	0	0	0	0	0	0	0	0	0	0	0	0	0	0	0	0	0	0	0	0	0	0	0	0	0	0	0	0	0	0	0	0	0	0	36.3963	0	0	0	0	0	0.0427027	0	0	0
MAB21L3	2.84727	2.45209	1.25219	4.33754	2.05952	2.46431	2.57426	2.00489	0.187586	0.190309	0	0.903225	3.85022	1.66119	3.26795	3.13228	1.11347	1.65718	3.9614	3.84813	0.379197	7.33578	1.79825	3.41162	2.40983	4.18959	1.57783	4.99523	8.23248	4.09614	2.87591	3.41885	4.03907	6.79637	2.97478	1.17105	0.707485	0	0.280008	3.51171	1.42698	0.243933	0	1.75286	0.156035	10.5453	7.90996	8.10956	7.06319
ATP1A1	61.8709	104.669	0.182186	83.1513	2.86814	43.7848	62.2133	73.0261	96.1886	117.402	17.1561	3.09431	50.6777	36.8557	71.9102	17.9971	152.411	0.234767	47.0222	66.7944	100.888	154.855	129.929	65.2616	42.1721	33.1655	15.5572	60.4302	3.58104	33.921	80.3009	35.7347	6.54409	33.9898	24.4845	118.932	19.2419	135.416	133.917	112.399	6.28335	102.894	44.3769	76.6196	87.6163	126.843	0.143436	43.4272	17.7627
ATP1A1OS	0	0	0	0	3.83232	0	1.17443	0	1.87852	0.632392	0	0	0	0.623983	0.501554	0	0	0	0	0	0	20.8966	0.77935	20.7362	0	4.08415	37.4639	0.782093	3.15525	1.2372	0.649376	0.361498	0	0.784921	0	0.739557	0	0.755521	0.642593	26.9249	0	0	0	0	0.684479	0.827438	0	0	0
CD58	0	0	0	0	0	0	0	0	0	0	0	0	0	0	0	0	0	0	0	0	0	0	0	23.3898	0	0	0	0	0	0	0	0	0	0	0	0	0	0	0	0	7.55918	0	0	0	0	0	0	0	0
IGSF3	9.85355	23.8988	54.4959	0	0.184147	0.609105	0.304292	14.251	43.6164	19.8535	19.9678	0	13.2561	19.2592	4.19915	1.15963	4.56944	20.4548	5.08373	0.0601168	39.5492	0	27.7909	17.7785	3.62547	23.2693	6.11276	4.67043	8.20495	10.5601	21.3332	2.87771	9.79218	0	9.10121	27.5644	11.0066	0.188618	0.0401225	0.899046	0.0232692	63.7105	49.4871	66.8378	29.2376	14.3233	20.8616	24.0753	32.0234
MIR320B1	0	0	0	0	0	0	0	0	0	0	0	0	0	0	0	0	0	0	0	0	0	0	0	0	0	0	0	0	0	0	0	0	0	0	0	0	0	0	0	0	0	0	0	0	0	0	0	0	0
CD2	0	0	0	0	0	0	0	0	0	0	0	0	0	0	0	0	0	0	0	0	0	0	0	0	0	0	0	0	0	0	0	0	0	0	0	0	0	0	0	0	0	0	0	0	0	0	0	0	0
PTGFRN	28.7567	0.121415	0	2.51736	0	0.153184	3.78218	0	0	7.42992	15.3079	0	0.138936	6.32451	5.46016	2.2019	5.66813	39.706	6.93429	0.353203	1.28534	0	4.51309	4.5788	0.220086	1.74676	1.01515	0.744842	1.25842	1.89557	15.1719	7.56388	17.1261	1.86088	23.496	0	6.90983	7.08997	2.68933	8.04438	4.51168	0.897483	5.33277	0.0795676	12.0095	0.161912	10.0675	0	4.00235
CD101	0	0	0	0	0	0	0	0	0	0	0	0	0	0	0	0	0	0	0	0	0	0	0	0	0	0	0	0	0	0	0	0	0	0	0	0	0	0	0	0	0	0	0	0	0	0	0	0	8.31925
TTF2	0	19.8324	29.0342	0.201532	0	3.53222	0	0	5.11773	0.185481	0.0483253	0	12.5991	6.77551	7.82484	25.0881	37.5912	10.8797	47.457	19.9059	11.8499	0	0	0	9.58739	9.2595	13.9588	8.47629	17.3858	37.3665	16.847	19.1303	0.510366	15.3843	0.631954	4.00122	0	15.6303	0	0	0.315227	0.079298	32.2237	0	7.5409	8.5434	0	89.659	46.423
MIR942	0	0	0	0	0	0	0	0	0	0	0	0	0	0	0	0	0	0	0	0	0	0	0	0	0	0	0	0	0	0	0	0	0	0	0	0	0	0	0	0	0	0	0	0	0	0	0	0	0
TRIM45	0	0	0	0	0	0	0	4.53972	0.93879	0	0	0	0	0	0	0	0	0	0	12.4082	0	0	0	2.31925	0	0	0	0.106889	0	0.784755	2.26959	0	6.63097	0	0	0.677646	0	0	2.46183	1.08569	11.3869	0.600791	4.57388	18.2046	0	0	29.3534	0	0
VTCN1	0	0	0	0	0	0	0	0	0	0	0	0	0	0	0	0	0	0	0	0	0	0	0	0	0	0	0	0	0	0	0	0	0	0	0	0	0	0	0	0	0	0	0	0	0	0	0	0	0
MAN1A2	0	0	0	0	0	0	2.27663	0	0	0	14.5603	0	0	0	2.22262	18.4956	0	0.10163	7.45225	7.30446	0	0	0	10.2541	0	0	4.89907	0	1.63469	0.251338	0	0	0	0	0.169927	0	7.80837	0	0.596713	0	0.0314165	23.1857	6.07432	0	0	11.0492	0	0	0
FAM46C	45.8382	0.0655541	6.5622	0	0	0.0551366	33.0149	0	0	0	5.86359	0.0539366	0	0	0	0	1.27357	0	1.3686	0	0.277549	20.8984	1.42953	9.53775	0.396103	0	0	5.72715	0.118168	0	12.2752	6.96216	0	0	0	0.11618	0	0	0	0.10862	0	0	21.3096	1.24596	13.6239	0	0	0	0
GDAP2	0	0	0	0	0	7.43271	0	0	0	0	9.35729	0	0	5.76492	1.50909	0	2.08843	0	0.0512141	0.180734	0	0	0	4.16205	8.77995	0	0	0	0	0.300282	0	0	0	0.659253	2.16193	0	6.3296	0	0	0	0	3.80649	0	0	0	0.0222408	0	0	2.22935
WDR3	0	0	0	16.84	0	2.89886	97.114	0	0	6.89211	0	59.1968	12.1278	0.766514	2.0322	4.74444	26.9949	0	24.8972	6.75843	0.520701	45.4496	0	5.54644	1.30942	35.3194	13.2843	0	3.1963	23.8998	35.9452	5.3884	12.5599	43.7478	20.4418	0.700039	37.7037	54.5993	10.9737	17.7476	0	6.52728	16.8487	7.68666	24.409	5.87969	7.83155	32.0999	2.59604
SPAG17	0	0	0	0	0	0	0	0	0	0	0	0.0859353	0	0	2.74004	0	0	0	0	0	0	0	0	0	0	0	0.0582351	0	22.5031	1.56825	0	0	0	0	0	0	0	0	0	0	0	0	0	4.65487	0	0	0	0	0
TBX15	0	0	0	0	0	0	0	0	0	0	0	0	0	0	0	0	0	0	0	0	0	0	0	0	0	0	0	0	0	0	0	0	0	0	0	0	0	0	0	0	0	0	0	0	0	0	0	0	0
WARS2	0	3.47718	0	1.4405	0	27.2502	27.6689	13.6477	0	1.21744	19.7364	0	0	25.4692	39.0964	14.6051	21.2456	24.9594	0	0	52.1475	22.6052	0	35.3146	0	0	0	18.5238	0	31.0912	41.3939	97.4608	37.1928	0	4.65757	15.9948	0.137327	0	0.217254	71.2437	0	41.9115	0	0.365221	0	0	0	50.3094	1.83231
HAO2	0	0	0	0	0	0	0	0	0	0	0	0	0	0	0	0	0	0	0	0	0	0	0	0	0	0	0	0	0	0	0	0	0	0	0	0	0	0	0	0	0	0	0	0	0	0	0	0	0
HSD3B2	0	0	0	0	0	0	0	0	0	0	0	0	0	0	0	0	0	0	0	0	0	0	0	0	0	0	0	0	0	0	0	0	0	0	0	0	0	0	0	0	0	0	0	0	0	0	0	0	0
HSD3B1	0	0	0	0	0	0	0	0	0	0	0	0	0	0	0	0	0	0	0	0	0	0	0	0	0	0	0	0	0	0	0	0	0	0	0	0	0	0	0	0	0	0	0	0	0	0	0	0	0
HSD3BP4	0	0	0	0	0	0	0	0	0	0	0	4.16536	0	0	0	0	0	0	0	0	0	0	0	0	0	0	0	0	0	0	0	0	0	0	0	0	0	0	0	0	0	0	0	0	0	0	0	0	0
LINC00622	0	0	0	0	0	0	0	0	0	0	0	0	0	0	0	0	0	0	0	0	0	0	0	0	0	0	0	0	0	0	0	0	0	0	0	0	0	0	0	0	0	0	0	0	0	0	0	0	0
ZNF697	0	0.0741661	14.3465	72.4556	0	0	0	0	2.73042	0	0	0	0.0424503	0	0	0	0	4.3226	0	0	0	28.1245	0	0	2.15117	0	9.26005	0	0	0	0.0603921	14.7307	4.93618	2.56723	34.4604	21.3085	0.218551	39.0824	10.8464	0	0	11.4563	0.0556715	0	9.19032	23.7704	23.7497	6.89142	0
PHGDH	0	0	0	0	0	0	0	25.187	0.942692	3.3455	22.5636	0.165038	0	0	46.155	0.264438	2.89253	2.48296	0	14.1723	0	0	33.8996	2.27646	14.0271	47.9964	36.7814	0.590425	0	0	0	0	0	0	23.642	9.67479	143.252	0.184268	1.09841	25.0944	28.0707	0	65.9171	0	1.21765	0	1.20053	0	0
HMGCS2	0	0	0	0	0	0	0	0	0	0	0	0	0	0	0	0	0	0	0	0	0	0	0	0	0	0	0	0	0	0	0	0	0	0	0	0	0	0	0	0	0	0	0	0	0	0	0	0	0
REG4	0	0	0	0	0	0	0	0	0	0	0.99552	0	0	0	0	0	0	0	0	0	0	0	0	0	0	0	0	0	0	0	0	0	0	0	0	0	0	0	0	0	0	0	0	0	0	0	0	0	0
NBPF7	0	0	0	0	0	0	0	0	0	1.11476	0	0	0	0	0	0	0	0	0	6.85429	0	0	0	0	0	0	0	0	0	0	0	0	0	0	0	0	0	0	0	0	0	0	0	0	0	0	0	0	0
ADAM30	0	0	0	0	0	0	0	0	0	0	0	0	0	0	0	0	0	0	0	0	0	0	0	0	0	0	0	0	0	0	0	0	0	0	0	0	0	0	0	0	0	0	0	0	0	0	0	0	0
NOTCH2	0	0	0.199275	0.0832024	0.857418	1.64688	0	0.252003	0.0251149	0	0	0.0263874	0.15128	0.249321	0.0200295	0	2.73318	0	0.900834	0.261509	0	0	0	0	0.475431	0.587334	0.049087	0	0.679623	11.4639	0	0.76257	2.08976	0	0.103917	0	0.3031	5.12568	0	0	0	0.486166	2.06867	0	3.54569	2.34608	0.245653	0.0190121	5.19758
FAM72B	38.1354	0.0556129	10.551	0.575928	12.584	45.2369	40.4497	0.272856	4.61195	0.0664134	0.103906	20.1579	25.2742	2.65645	22.4187	22.7043	56.1808	45.0765	39.5387	3.63552	10.6117	0	0	0	20.8489	0	40.9798	20.1795	0	5.16147	3.33494	26.5517	3.55615	6.87482	94.0972	0.0745298	22.6737	0	94.0473	0.0696148	0	0	0	0	26.4512	6.1664	49.8793	8.01423	33.3311
HIST2H2BA	0	0	0	0	0	0	0	0	0	0	0	0	0	0	0.886785	0	0	0	0	0	0	0	0	0	0	0	0	0	0	0	0	0	0	0	0	0	0	0	0	0	0	0	0	0	0	0	0	0	0
FCGR1B	0	0	0	0	0	0	0	0	0	0	0	0	0	0	0	0	0	0	0	0	0	0	0	0	0	0	0	0	0	0	0	0	0	0	0	0	0	0	0	0	0	0	0	0	0	0	0	0	0
EMBP1	0	0	0	0.232717	0	0	0	0	0	0.0357084	0	0	0	0	0	0	0	0	0	0	1.47251	0	0	0	0	0	0	0	0.0809679	0	0	0	0	0	0	0	0	0	0	0	0	0	0	0	0	0	0	0	0
LOC100130000	0	0	0	0	0	0	0	0	0	0	0	0	0	0	0	0	0	0	0	0	0	0	0	0	0	0	0	0	0	0	0	0	0	0	0	0	0	0	0	0	0	0	0	0	0	0	0	0	0
FLJ39739	0	0	0	0	0	0	0	0	0	0	0	0	0	0	0	0	0	0	0	0	0	0	0	0	0	0	0	0	0	0	0	0	0	0	0	0.76944	0	0	0	0	0	0	0	0	0	0	0	0	0
LINC00875	0	0	0	0	0	0	0	0	0	0	0	0	0	0	0	0	0	0	0	0	0	0	0	0	0	0	0	0	0	0	0	0	0	0	0	0.000164	0	0	0	0	0	0	0	0	0	0	0	0	0
PPIAL4G	0	0	0	0	0	0	0	0	0	0	0	0.569033	0	0	0	0.454984	0	0	0	0	0	0	0	0	0	0	0	0	0	0	0	0	0	0	0	0	0	0	0	0	0	0	0	0	0	0	0	0	0.496068
FAM72D	79.5692	0.0551292	16.5872	0.356829	63.5198	142.684	10.1215	2.38925	1.14987	0.197503	0.617989	8.77785	73.9871	18.7655	40.1794	4.53085	101.094	39.4826	22.7255	5.42997	37.0185	0	0	0	61.2891	0	37.9586	41.4714	0	30.5269	7.71962	21.2276	5.0072	34.3464	176.315	0.0738729	67.0528	0	64.6978	0	0	0	0	0	19.1325	31.255	74.8593	24.9596	36.4865
LINC00623	0	0	0	0	0	0	0	0.000385856	0.133747	0	0	0	0	0.000256707	0	0	0	0	0	0	0	0	0	0	0	0	0	0	0	0	0	0	0	0	0	0	0	0	0	0	0	0	0	0	0	0	0	0	0
LOC728875	0	0	0	0	0	0	0	1.84303	0	0	0	0	0	0.282245	0	0	0	0	0	0	0	0	0	0	0	0	0	0	0	0	0	0	0	0	0	0	0	0	0	0	0	0	0	0	0	0	0	0	0
PFN1P2	0	0	25.5714	0	0	0	0	0	0	0	0	0	5.35853	18.5359	0	0.840966	25.4101	0	0	16.2493	0.22335	0	0	0	0	2.78034	16.459	0	0	0	0.173073	0	0	0	0	2.09076	0	0	0	0	0	0	3.70405	0	0	0	0	5.75336	1.39489
NBPF9	7.47676	0.0370455	13.4121	5.38907	19.0246	3.38296	8.97306	1.21153	0	13.1164	0	0.0547355	3.29086	7.4477	11.2916	4.61842	0.412551	6.22723	10.2299	28.101	10.3598	41.8992	5.34008	2.14932	8.63782	26.7011	0.640786	6.10037	1.5972	19.0711	10.5316	28.8722	6.78772	8.66096	10.2295	9.21154	2.08115	0.178685	6.46162	5.96862	2.71552	15.6828	30.7562	0.0447354	16.8521	13.7928	22.8274	22.4841	13.3417
LOC653513	0	0	0	0	0	0	0	0	0	0	0	0	0	0	0	0	0	0	0	0	0	0	0	0	0	0	0	0	0	0	0	0	0	0	0	0	0	0	0	0	0	0	0	0	0	0	0	0	0
PDE4DIP	0	0	0	27.7892	0	0	0	0	56.238	0.0622243	0.048636	0	0	16.5613	36.8842	0	11.8759	22.5284	1.0074	24.2243	0	25.2947	0	3.93412	19.5833	0.204821	0	31.9738	0	7.33385	0	0.683808	15.2638	1.54843	0	0	6.07905	0	0	1.63334	0	0	13.9838	0	19.5704	0	0.104652	7.8197	1.83457
SEC22B	0	0.224051	0	0	0.399114	0.188326	0	0	0	0	6.00903	7.21463	3.7345	0	1.6873	0.740948	3.66541	0	0.274179	0	0	12.2863	0	1.18934	2.16778	16.756	7.24212	1.3235	5.25619	3.23351	3.84281	0	3.15683	0	5.8978	0.201111	0.222705	8.47824	26.5885	17.2728	0	0	0	35.2152	0	12.1532	0	0	0.163807
NOTCH2NL	0	0	2.14955	0	0	0	0	2.59946	0.0595387	0	0	0	4.26361	0	0	0	0	0	4.94603	0.530564	0	0	0	0	3.02518	0	0.381291	0	0.856378	0.684693	0	6.10959	3.74069	0	0	0	2.94944	21.0818	0	0	0	3.84252	24.557	0	12.5426	18.7433	4.0056	0	0.0556678
NBPF10	7.36676	0.0750232	8.15821	1.32922	18.0984	0.116874	8.01064	0.306457	0	4.55005	0	0.0141618	0.827751	1.01447	4.57624	12.3244	0.534481	0.598864	10.8093	27.1372	6.16636	5.77818	17.1894	7.4882	3.41576	9.00633	0.1802	3.52806	3.17434	8.03748	3.02312	20.2445	7.33347	7.27863	3.04223	4.79431	5.70447	0.0468181	7.25062	7.50455	1.35749	16.4104	14.6418	0.0447626	9.58667	18.468	19.0131	5.56499	7.06527
HFE2	0	0	0	0	0	0	0	0	0	0	0	0	0	0	0	31.1243	0	0	0	0	0	0	0	0	0	0	0	0	0	0	0	0	0	0	0	0	0	0	0	0	0	0	0	0	0	0	0	0	0
TXNIP	0	50.3697	0	0	1.18362	4.91707	0	0	0.104245	0	0.0826972	0	0.076193	0.103538	8.48478	0.175516	4.00473	0.290801	34.7122	0	0	7.88151	0	0	5.46251	194.429	46.5182	22.0754	37.3903	0	13.2183	84.1405	43.0154	26.703	0.542446	0	104.789	0.121876	2.07596	0	0	0	0	0	0	29.0266	43.045	53.2614	45.4258
POLR3GL	0	0	0	0	0	0.317275	80.648	26.8842	0	0	19.3947	13.4551	2.39821	0	5.00003	0	6.91883	2.4911	0	54.2944	0	0.413302	77.8774	20.2477	0	30.3195	34.9355	0	6.82319	0	0	21.8818	8.53247	42.7566	57.2912	20.5999	1.52031	0	0	1.92031	0	0	0	1.99367	14.1306	0	70.3086	0.222078	30.3197
ANKRD34A	0	0	0	0	0	0	0	0	0	0	0	0	0	0	0	0	0	0	0	0.246914	0	0	0	0	0	0	0	0	0	0	0	0	0	0	0	0	0	0	0	0	0	0	0	0	0	0	0	0	0
LIX1L	0	0	0	0	0	0	0	0	0	0	0	0	0	0	0	0	0	0	0	0.351521	0	0	0	0	0	0	0	0	0	0	0	0.139296	0	0	0	0	0	0	0	1.78726	0	0.927028	0	0	0	0	0.403375	0	0
RBM8A	12.0081	17.4927	20.6487	50.6499	9.07592	25.2027	43.3851	12.4356	11.5578	21.7047	19.0438	52.3262	34.0869	31.944	36.2615	43.7227	34.8994	45.1598	32.4029	25.3062	35.0073	30.5119	38.5984	27.3951	43.1085	41.4917	49.4295	44.729	55.1171	34.5303	30.5328	43.4294	24.5972	49.7202	10.8132	15.1768	29.4385	12.6432	32.6622	12.3592	34.9709	52.3042	22.15	1.84474	48.6102	17.8047	24.1504	23.9906	5.96021
GNRHR2	11.977	3.58405	51.1784	7.27623	28.4063	0.0502427	5.22782	0	2.29191	0.199381	0.361712	15.4305	3.81634	0.0232198	15.054	2.44229	10.2933	1.3922	0.146736	0.24328	29.1529	3.18505	15.7497	9.19303	0.0360926	20.3902	9.456	5.13019	1.9381	9.88769	0.891483	3.69775	23.2894	10.0706	8.06924	7.4071	16.5274	2.12544	7.98449	11.0313	1.34526	0.411093	3.58792	1.83982	4.03274	24.9104	0.0998608	0.778008	5.08138
PEX11B	0.634177	0	26.6925	7.20655	0	0	46.4752	40.38	0	0	0	30.9682	12.9659	64.542	48.9953	4.8627	2.39501	6.11001	0	0	1.06613	22.7669	96.2899	0	145.686	78.457	30.198	19.2098	22.3989	69.7526	65.811	126.691	67.3509	0	117.166	0.455734	2.52234	64.6475	69.2009	121.635	0	0	16.2595	0	15.201	58.0171	35.1018	68.6839	23.6927
ITGA10	0	0	0	0	0	0	0	0	0	0	0	0.0599251	0	0	0	0	0	0	0	0	0	0	0	0	0	0	0	0	0	0	0	0	0	0	0	0	0	0	0	0	0	0	0	0	0	0	0	0	0
ANKRD35	0	0	0	0	0	0	0	0	0	0	0	0	0	0	0	0	0	0	0	0	0	0	0	0	0	0	0	0	0	0	0	0	0	0	0	0	0	0	0	0	2.9391	0	0.0859156	0	0	0	5.04978	0	0
PIAS3	0.336076	179.339	0	177.167	0.238921	13.309	35.343	3.729	0.105215	6.08372	57.8846	30.7275	39.0666	9.92771	57.7639	1.50576	33.8519	47.2546	55.4285	15.1269	57.2389	137.436	118.999	43.137	50.43	151.263	73.7143	28.0817	26.368	97.3603	63.6448	83.6264	105.581	99.3081	0	20.7971	40.7732	88.9416	58.5667	128.985	175.518	81.724	44.5602	92.1798	127.212	175.343	88.0516	5.15344	82.8579
NUDT17	0	0	0	0	0	0	0	0	0	0	4.36157	1.69692	0	0	0	0	0	0	0	12.3342	0	0	25.9715	7.1027	5.45099	5.39048	15.0541	0	0	0	0	0	0	0	0	3.73094	19.411	1.91414	0	0	3.6765	6.26427	0	0	0.178096	6.29147	0	0	0
POLR3C	2.75452	0	38.4998	0	152.811	98.7311	80.2273	93.7226	122.92	28.2191	89.9888	50.302	46.5187	0.687138	23.7401	47.8604	2.49099	29.2476	26.112	73.5753	148.998	48.4919	80.4558	9.8425	89.6483	31.4545	35.3042	106.753	113.918	65.0739	113.708	5.05667	157.223	93.9418	174.909	57.4352	34.3149	62.306	100.062	119.035	119.613	3.36485	27.6722	9.83554	34.8209	0	61.0092	5.70995	46.1561
RNF115	77.7349	0	0	0	0	0	0	0	0.387499	30.8339	14.2983	0	0.141684	0	3.40353	0	46.995	56.0044	0	0	0	0	11.7218	0	0	0.646739	19.7699	34.2126	24.233	0	10.8701	18.5764	0	67.4006	21.928	0	0	0	0.387817	0	1.66175	0	0	0	0	0.130956	21.0146	36.1703	22.1481
CD160	0	0	0	0	0	0	0	0	0	0	0	0	0	0	0	0	0	0	0	0	0	0	0	0	0	0	0	0	0	0	0	0	0	0	0	0	0	0	0	0	0	0	0	0	0	0	0	4.72999	11.3379
PDZK1	0	0	0	0	0	0	0	0	0	0.341158	0	0	0	0	0	0	0	0	0	0	0	0	0	0	0	0	0	0	0	0	0	0	0	0	0	0	0	0	0	0	0	0	0	0	0	0	0	0	0
GPR89A	2.89728	49.2964	2.25058	0	0	0	0	8.07864	31.3082	62.5451	14.2094	1.55629	20.7293	0.0266121	16.0703	0	1.44974	7.25691	64.1716	1.98973	19.517	0.300502	0	0	2.73433	0	33.5683	26.1791	12.5119	4.97102	0	10.0239	24.2734	0	13.1851	23.1405	26.3803	0	0.188101	17.292	0	0.0348542	0	14.2732	0.551221	3.60869	0	0	14.8678
PDZK1P1	0	0	0	0	0	0	0	0	0	0	0	0	0	0	0	0	0	0	0	0	0	0	0	0	0	0	0	0	0	0	0	0	0	0	0	0	0	0	0	0	0	0	0	0	0	0	0	0	0
LOC728989	0	0	0	0	0	0	0	0	0	0	0	0	0	0.10902	0	0	0	0	0	0	0	0	0	0	0	0	0	0	0	0	0	0	0	0	0	0	0.350318	0	0	0	0	0	0	0	0	0	0	0.733964	0
PRKAB2	2.08379	32.3574	40.089	38.2456	3.57881	34.7325	14.8529	2.49235	63.7091	28.9133	9.38331	0	13.3629	6.84296	0.606026	8.68295	10.7265	14.4355	0	33.0527	0.80664	25.0578	23.4884	26.3344	13.6487	0.36254	10.7365	0.0680198	14.8633	0.998601	6.03632	9.17448	2.59785	8.29097	83.2645	19.8991	41.7718	96.9727	25.755	86.0702	15.3532	18.8974	21.2736	0	12.1707	47.0046	8.15315	6.80791	0
PDIA3P	0	0.573318	0.486988	0.247329	0	0	0.212883	0	0	0	0.714567	0	15.8025	0.745642	0	1.64222	0.180221	19.3965	10.4146	2.33136	1.20903	48.4397	0	0.0725289	0	0	2.98221	0	14.0502	0.229771	1.01387	0.658999	0.538288	0.189298	0	7.1853	0.0947303	3.07948	0	0.479282	0	0.0974442	0	1.38148	0	0.762687	3.50587	0.733324	0.83865
FMO5	0	0	0	0	0	0	0	0	55.8481	0	0.0981957	0.168213	0	71.1104	0	0	0	22.7503	0	0	15.4832	0	0	33.3156	0	0	0	0	0	0	0	0	0	0	0	0	0	0	22.5506	0	0	0	0	0	0	3.94938	0.815648	0	0.115398
CHD1L	178.367	37.9155	23.6467	156.986	143.339	36.9789	86.1436	56.2033	15.3743	80.5478	68.4439	209.965	123.237	84.3856	55.8517	68.9731	159.799	134.874	82.7146	26.5402	102.18	12.7474	61.3605	80.607	99.7756	72.7932	139.877	219.395	97.2161	67.4127	92.6186	5.98869	24.0754	180.225	56.3036	37.332	122.009	84.7726	84.1819	96.5972	68.212	64.0419	10.639	69.5729	85.1267	68.0858	79.3253	88.5861	104.494
LINC00624	0	0	0	0	0	0	0	0	0	0	0	0	0	0	0	0	0	0	0	0	0	0	0	0	0	0	0	0.224351	0	0	0	0	0	0	0	0	0	0	0	0	0	0	0	0	0	0	0	0	0.501488
BCL9	0	0	0	0	0.530287	0.350598	0	0	0.0466271	0	0	0	0.170345	0.277764	0.111575	0	0.0373128	0	0	4.43463	17.1471	0	0.0590241	0	0.935469	0	4.91235	1.16894	1.34169	0.78663	0	0	2.45558	0	0	3.79738	1.57743	0.162981	0.694133	0.493121	0	2.48919	0	0	7.04203	0	7.4064	6.34561	8.76781
ACP6	0	21.4578	0	0	0	0	0	0.184728	0	0	0	0	47.6473	0	0	0	16.487	0	0	0.262319	0	0	0	0	13.6589	0	0	0	0	83.9408	2.3983	0	0	0	2.22999	7.29991	0	0	3.55072	45.0531	0	0	0	0	0	17.0561	34.9352	0	0
GJA5	0	0	0	0	0	0	0	0	0	0	0	0	0	0	0	0	0	0	0	0	0	0	0	0	0	0	0	0	0	0	0	0	0	0	0	0	0	0	0	0	0	0	0	0	0	0	0	0	0
GJA8	0	0	0	0	0	0	0	0	0	0	0	0	0	0	0	0	0	0	0	0	0	0	0	0	0	0	0	0	0	0	0	0	0	0	0	0	0	0	0	0	0	0	0	0	0	0	0	0	0
GPR89B	1.72076	26.0151	2.16244e-05	0	0	0	0	1.28788e-05	3.06243	59.0484	9.58511e-06	1.16766e-05	9.55647	0.0246321	10.9206	0	0.752596	5.12891	14.0872	1.54894e-05	1.4841e-05	1.42705e-05	0	0	1.75957e-05	0	18.4866	3.2965	5.90111	1.73362e-05	0	0.155403	9.46988	0	9.56844	7.04186	1.58839e-05	0	0.0494998	1.22492e-05	0	7.36003e-06	0	5.10887	0.13728	8.11133e-06	0	0	9.56561e-06
GPR89C	2.71953e-05	9.92373	2.23221	0	0	0	0	5.44201	20.4459	0.00117099	23.0446	0.938759	2.64134	0	0.00012956	0	0.985811	0.000123007	32.9671	1.18161	15.6675	0.0970001	0	0	10.8299	0	2.1793	18.8955	10.6021	9.93942	0	6.50416	23.6494	0	6.78068e-05	9.94029	21.605	0	0	28.5406	0	0.0451293	0	8.18965	0	1.83439	0	0	29.5879
NBPF11	32.0883	24.9749	29.5983	3.98399	39.0474	12.226	24.4197	8.46248	11.2132	5.44783	0.932837	0	27.3074	7.28519	7.92701	11.8149	6.44589	16.359	6.10891	36.2572	19.7106	18.3687	1.96922	35.9833	16.7713	9.20489	9.08455	14.6218	17.9333	16.5432	2.60358	13.7057	17.7534	5.70501	15.0535	9.74364	7.87743	4.10169	5.28784	12.115	22.1365	19.7476	43.1893	13.2438	4.9078	28.0803	16.2152	10.2469	14.2064
NBPF24	5.43166e-07	4.11863e-06	6.51828e-07	0	6.45101e-08	0	1.74616e-05	1.12705e-10	3.71212e-08	0.0773317	1.37537e-07	0	2.0635e-07	3.47237e-07	3.93535	4.85616e-08	0.576746	1.10653e-07	2.9942e-07	2.28716e-05	0.587352	0.295275	2.53584e-07	2.42809e-06	2.47688e-06	5.91771e-06	4.58381e-08	1.06492e-07	8.4074e-07	0.0990339	3.0188e-06	4.36931	0.14574	0.628035	0.233238	4.7167	6.31205e-07	2.94959e-08	1.23766e-06	7.63249e-07	1.29298e-08	3.80181e-07	3.54854e-05	1.81958e-07	19.3971	2.41135e-08	0.96134	12.2207	3.65213e-06
NBPF14	27.6591	3.5427	31.5168	2.187	172.606	17.2666	7.32248	11.6309	1.24045	13.3341	0.0821141	0	11.6651	10.7006	4.04064	17.1628	4.487	16.597	9.68987	32.5243	13.4183	24.1761	21.6345	13.6448	7.06937	19.1742	5.66439	16.3189	5.14567	16.9048	6.11085	26.9205	9.85049	8.01399	6.70277	5.9279	11.5191	1.40372	9.56719	6.97113	14.6725	25.7182	29.7757	3.38534	8.49564	24.8347	19.495	9.89436	7.86146
PPIAL4D	0	0	0	0	0	0	0	0	0	0	0	0	0	0	0	0	0	0	0	0	0	0	0	0	0	0	0	0	0	0	0	0	0	0	0	0	0	0	0	0	0	0	0	0	0	0	0	0	0
NBPF15	8.28346	15.7745	0.000114728	0.000164244	0.0001096	3.46888	27.5614	5.32397e-05	4.99274e-05	0.944153	4.22996e-05	0	1.90495	4.77739e-05	3.94327e-05	4.20708e-05	0.691115	4.71043e-05	1.0172	6.74797	1.7515	23.02	6.7102e-05	4.97926e-05	7.44849e-05	6.36647	6.42525	28.6364	5.90081e-05	3.66236	5.42424e-05	25.4125	17.6879	12.8717	1.3345	4.35396	6.14244e-05	5.62287e-05	11.5909	5.30931e-05	2.93574e-05	3.30609e-05	0.623268	4.30384e-05	25.3765	3.38405	10.8936	3.67276e-05	1.0147
NBPF16	46.5054	7.72789e-05	56.7409	7.92445	75.5823	62.8188	3.39604e-08	40.9217	9.66655	21.6464	4.19888	0	18.0873	12.1512	7.22752	37.7335	21.4257	20.5046	22.3775	66.4817	42.8733	48.6225	9.96349	10.6074	26.1179	19.0753	16.1208	5.01156	9.24648	37.9392	8.76475	2.23812	0.440479	16.6891	18.5072	1.54438	29.5454	11.5704	0.00315292	15.6036	41.0134	28.9214	38.6504	38.5805	5.2089	60.2324	12.5034	25.0832	17.7347
PPIAL4E	0	0	0	0	0	0	0	0	0	0	0	0	0	0	0	0	0	0	0	0	0	0	0	0	0	0	0	0	0	0	0	0	0	0	0	0	0	0	0	0	0	0	0	0	0	0	0	0	0
LOC645166	0	0	0	0	0	0	0	0	0	0	0	0	0	10.6842	0	4.76951	8.65194	0	0	27.2594	0	0	0	0	0.480892	30.3971	0.441675	16.9648	2.51436	6.23031	0	0	3.17692	0	0.342658	0	0	2.79324	1.9791	0	0	0	0	0	0	0	5.75584	0	0
LOC388692	0	0	0	0	0	0	0	0	0	0	0.0185944	0	0	0	0	0	0.0375219	0	0	0	0	0	0	0	0	0	0	0	0	0	0	0	0	0	0	0	0	0	0	0	0	0	0	0	0	0	0	0	0
FCGR1C	0	0	0	0	0	0	0	0	0	0	0	0	0	0	0	0	0	0	0	0	0	0	0	0	0	0	0	0	0	0	0	0	0	0	0	0	0	0	0	0	0	0	0	0	0	0	0	0	0
PPIAL4A	0	0	0	0	0	0	0	0	0	0	0	0	0	0	0	0	0	0	0	0	0	0	0	0	0	0	0	0	0	0	0	0	0	0	0	0	0	0	0	0	0	0	0	0	0	0	0	0	0
PPIAL4C	0	0	0	0	0	0	0	0	0	0	0	0	0	0	0	0	0	0	0	0	0	0	0	0	0	0	0	0	0	0	0	0	0	0	0	0	0	0	0	0	0	0	0	0	0	0	0	0	0
FCGR1A	0	0	0	0	0	0	0	0	0	0	0	0	0	0	0	0	0	0	0	0	0	0	0	0	0	0	0	0	0	0	0	0	0	0	0	0	0	0	0	0	0	0	0	0	0	0	0	0	0
HIST2H3D	0	0	0	0	0	0	0	0	0	0	0	0	0	0	0	0	0	0	0	0	0	0	0	0	0	0	0	0	0	0	0	0	0	0	0	0	0	0	0	0	0	0	0	0	0	0	0	0	0
HIST2H4A	0	0	0	0	0	0	0	0	0	0	0	0	0	0	0	0	0	0	0	0	0	0	0	0	0	0	0	0	0	0	0	0	0	0.966917	0	0	0	0	0	0	0	0	0	0	0	0	0	0	0
HIST2H3A	0	0	0	0	0	0	0	0	0	0	0	0	0	0	0	0	0	0	0	0	0	0	0	0	0	0	0	0	0	0	0	0	0	0	0	0	0	0	0	0	0	0	0	0	0	0	0	0	0
HIST2H2AA4	0	0	0	0	33.6198	0	0	2.72783	0	1.79434	18.4076	0	22.5479	0	40.0103	0	0	0	3.9936	0	0	0	0	0	0	0	0	0	0	0	0	0	0	0	0	0	0	0	0	0	23.354	0	0	0	0	0	0	85.0993	0
HIST2H2BC	0	0	0	0	0	0	0	0	0	0	4.30458	0	0	0	6.82267	0	0	0	0	0	0	0	0	0	0	0	0	0	0	0	0	0	0	0	0	0	0	0	0	0	0	0	0	0	0	0	0	0	0
HIST2H2BE	9.88368	0	0	0	0.31946	0	0	0	0	0	119.328	30.4738	21.105	0	1.12404	0	0	0.130924	0	0	0	0	0.177775	0	0	0	0	0	33.4866	0	2.9269	0	0	0	0	0	0.177633	0	0	0	0	0	6.18193	0	39.9319	0	0	2.75345	2.88618
HIST2H2AC	0	0	0	0	2.81094	0	0	0	0	0	1.01672	0	0.939661	0	3.08429	0	0	0	0	0	0	0	0	0	0	0	0	0	0	0	0	0	0	0	0	0	0	0	0	0	1.8687	0	0	0	0	0	0	3.61783	0
HIST2H2AB	0	0	0	0	0	0	0	0	0	0	0	0	0	0	0	0	0	0	0	0	0	0	0	0	0	0	0	0	0	0	0	0	0	0	0	0	0	0	0	0	0	0	0	0	0	0	0	0	0
BOLA1	0	0	0	0	55.5863	0	0	0	0.441314	0	35.7485	72.7443	0.323171	51.3929	2.11808	0	34.9948	15.9765	16.9159	6.44422	0	0	16.5669	0	0	0.735646	42.2051	38.0765	0	0	177.714	54.5588	8.93567	0	16.0315	0	60.8608	11.5832	126.792	0	3.49754	0	29.0398	0	0	0.294408	28.7925	0	23.5281
SV2A	0.215295	0	37.6146	0	0	0	0	0	0	0	0	0	0.0491887	0	0	0	0.0538685	0	0	0	0	0	0	0	0	0	0	0	0	0	0	0	0	0	8.4524	0	0	0	0	0	0	0	0	0	0	0	0	0	0
SF3B4	35.4975	77.5411	25.4547	181.297	63.8333	40.8457	25.8634	22.5174	7.15776	30.8045	21.0763	11.6957	33.0277	29.3949	24.8874	9.5037	39.0874	13.7514	11.8979	32.2211	20.2729	66.1899	31.1065	19.203	35.0108	33.1901	32.7214	50.2094	12.0549	12.4156	82.8066	39.1891	19.3918	27.679	2.65983	5.07942	77.5455	0.373144	11.9157	9.99392	4.28063	14.8657	45.3441	51.7686	19.4585	31.2356	56.8479	80.2979	15.546
MTMR11	0	0	0	0	0	1.49002	0	0	0	8.60253	0	0	0	0	0	0	0	0	0	0.196238	0	0	0	0	0	0	0	0	0	0	0	0.356315	0	0.167211	0	0	0	0	0	0	45.0753	0	0	0	0	0	3.21912	0	0
OTUD7B	0	0	0	0	8.71351	0.489877	0	0	0	0	0.723407	8.33676	0.36653	0	0	21.3924	12.9917	0.127254	7.01066	0.067773	4.68625	2.6253	0	0	0	0.761692	0.259711	9.75602	1.25977	0	0	0	0.163752	0	0.188988	0.0515797	4.39952	0	15.8852	0	4.8794	10.1838	0.0874589	0	0.177255	24.2334	5.29684	11.1031	7.55176
VPS45	0	0	141.574	0	0	0	0	0	0	137.772	0	0	0	9.49703	0.086706	0.82321	0	0.202064	15.4535	0	0	6.08384	12.3563	0.315866	0	40.2759	0	4.62896	2.49798	11.6516	59.6263	59.6054	0.259899	0	0	0	0.95719	17.4079	0	0	0	0	0	0	0	0	1.38729	69.4167	0
PLEKHO1	0	0	7.85991	158.8	0	0.215878	0	63.2374	0	0	5.61216	5.51815	25.2688	35.3438	1.61355	0	3.39692	0	0	0	0	0	0	2.72451	0	0	0	2.02433	5.79553	0.618021	10.0766	5.55082	7.72431	6.87576	14.4083	0	7.67969	0	0.202326	0	0	0	11.9186	95.8467	2.12267	0	0	1.51424	0
ANP32E	98.8801	218.595	81.2773	67.9289	304.188	185.054	0	0	66.7592	11.3182	68.3397	11.8223	123.374	174.199	105.971	119.522	73.6059	141.545	93.0092	87.4563	19.4758	49.0518	6.86701	41.8658	42.4703	31.3436	55.1593	61.9999	54.7686	108.066	78.6504	75.0722	61.0161	12.6102	21.3233	37.3376	23.4222	72.3321	95.3933	69.7785	71.7954	0	32.846	0.08117	43.3032	81.4664	111.381	251.156	133.476
CA14	0	0	0	0	0	0	0	0	0	0.187903	0	0	0	0	0	0	0	0	0	0	0	0	0	0	0	0	0	0	0	0	0	0	0	0	0	0	0	0	0	0	0	0	0	0	0	0	0	0	0
APH1A	64.0543	127.305	0.338578	0.619168	166.665	104.372	0	5.67668	19.5671	2.66276	0.392998	0.197667	3.30289	0	0	10.5448	0.451953	60.1761	0	0.277894	8.82512	10.7597	0	0	8.19547	14.5264	12.6464	0	5.39942	0.287864	3.90911	5.8318	1.34915	5.92393	5.21461	9.09602	4.52062	0	34.6348	4.8716	0	0.122039	2.89519	0	35.4528	8.27075	0	0	2.08166
C1orf54	0	0	0	0	0	0	0	0	0	0	0	0	0	0	0	0	0	0	0	0	0	0	0	0	0	0	0	0	0	0	0	0	0	0	0	0	0	0	0	0	0	0	0	0	0	0	0	0	2.46005
C1orf51	1.18004	0	0	0	0	0	0	0	8.89143	0	0	0	1.48998	0	19.6708	0	7.26585	0.172175	0	0	0	69.4936	52.0783	15.7168	0	30.2994	0	0	8.50368	9.06778	0	9.53231	22.7971	0	12.9973	0	3.75028	1.08808	0	41.2951	8.7941	0	6.87871	4.64917	53.4861	4.63462	0	0	4.99441
MRPS21	21.3941	25.6939	112.868	28.2671	0	50.2803	47.8091	48.237	87.7689	201.766	248.403	63.1122	65.1914	30.6027	40.3925	150.451	57.737	140.706	71.9066	52.0992	79.1779	236.158	79.4193	34.3542	44.6874	113.808	129.641	33.187	88.124	65.4082	66.3803	35.5952	185.576	28.3073	29.4805	25.1361	194.241	42.5705	5.16806	51.9154	215.63	10.0169	27.6503	215.546	6.40968	83.2141	61.8059	134.496	15.9425
PRPF3	0	0.641011	12.7914	14.5223	186.113	65.7507	33.4315	0.13104	0.125779	18.1149	18.0615	17.441	0.919435	1.7492	0	1.37632	50.7385	0	89.7487	42.2799	105.877	2.99065	0.47655	88.2652	6.58759	0	1.42904	10.4007	0.144532	0	2.09147	47.2289	0	2.2214	0	32.4835	1.58484	0.294481	19.3107	0	0.0721176	154.346	2.16219	10.1034	12.7528	32.5934	61.6115	56.8953	0.117252
RPRD2	16.304	5.27034	23.5189	14.03	9.80955	0	2.88731	0.776286	0	0	5.98426	16.0107	0	3.50554	1.06721	17.2799	16.2693	3.45733	9.04173	5.41527	2.26282	0	0	2.17122	4.8768	2.35914	5.50493	0.792079	0	1.76746	7.03283	1.20063	5.42807	1.26741	8.7741	0.0840262	0.232702	0.389537	3.4656	3.45714	3.14408	0	2.63855	0	0.0619293	6.23196	4.28726	4.86425	5.39193
TARS2	0	17.0254	0.283493	1.29643	18.1365	0	21.0678	1.5014	0.655144	0	6.75701	0.137642	0	0	0	9.48458	17.1995	25.5827	1.02261	0.193984	0	0	2.48182	43.233	1.81634	24.282	9.67493	9.84948	0	0	0.27234	8.36506	37.7563	0	0	0	18.3328	0.460303	6.53335	15.0438	7.21073	7.14891	0	0	0	2.22149	25.3988	9.66179	9.64726
ECM1	0	0	0	0	0	0	0	0	0	0	0	0	0	0	0	0	0	0	0	0	0	0	0	0	0	29.1231	0	0	0	0	0	0	0	0	0	0	0	0	0	0	0	0	0	0	0	17.9729	10.4944	0	0
ADAMTSL4	0	0	0	0	0	0	0	0	0	0	0	0	0	0	0	0	0.0567489	0	0	0	0	0	0	0	0	0	0	0	0	0	0	0	0	0	0.220828	0	0	0	0	0	0	0	0	0	0	0	0	0	0
MIR4257	0	0	0	0	0	0	0	0	0	0	0	0	0	0	0	0	0	0	0	0	0	0	0	0	0	0	0	0	0	0	0	0	0	0	0	0	0	0	0	0	0	0	0	0	0	0	0	0	0
MCL1	98.2827	55.8157	97.5232	62.7165	67.2238	180.477	12.3959	1.29653	99.7766	144.34	27.4123	166.721	87.3931	48.5557	36.4312	103.755	108.17	134.868	62.6526	5.40987	76.2228	54.5837	5.86836	3.45891	32.2018	4.56682	33.4868	60.132	54.7089	22.6083	96.6488	126.765	95.0796	52.721	36.6801	62.4528	23.0066	21.5784	123.541	26.702	4.04589	62.9529	55.8824	50.2083	99.7517	200.035	100.577	60.0252	125.365
ENSA	7.38774	0	0.486554	10.2494	13.0162	7.10812	4.29893	0	0	1.58892	45.9533	0.236167	0	15.562	7.15361	6.96779	10.706	8.88362	71.8747	42.2096	43.058	2.2088	0	29.6629	8.34351	7.51627	4.62585	46.8719	4.13686	66.4796	2.21986	8.17222	38.408	44.3699	46.1735	2.57538	17.2253	9.59897	18.8138	1.19369	0.12897	0.657475	6.55336	36.9783	0	66.127	17.6841	84.7568	9.14635
GOLPH3L	88.0062	0.60978	62.7325	0	47.5723	98.3476	0	0	114.857	0	3.26218	25.7198	50.3254	55.4688	28.3106	0	8.95509	28.9916	65.8164	0	3.73706	0.133955	40.3763	0.185503	10.6144	0.159694	11.9634	15.3397	10.2265	3.66352	0	3.86894	0	0	2.28764	3.69116	40.6427	0	65.8634	3.85496	45.5132	0	0	0	2.33332	28.9806	45.6172	0.144208	0.0892719
HORMAD1	0	0	0	1.12016	0	0	0	0	0	50.3722	7.60046	15.7301	56.8899	4.22715	48.0294	101.662	39.64	142.805	80.8315	27.0736	34.4484	98.3274	19.5322	83.5708	30.5752	0.283882	7.24028	102.088	62.3642	75.861	0	0	124.862	53.8466	68.745	33.4095	0	180.303	27.5422	0.181204	15.9829	0	29.837	68.7526	12.3363	0.230236	27.1435	8.6875	57.3843
CTSS	0	0	0	0	0	0	0	0	0	0	0	0	0	0	0	0	0	0	0	0	0	0	0	0	0	0	0	0	0	0	0	0	0	0	0.0753979	0	0	0	0	0	0	0	0	0	0	0	0	0	0
CTSK	0	0	0	0	0	45.6981	0	0	0	0	0	0	0	67.6648	0	0	0	0	0	0	0	0	0	0	0.272836	0	0	0.444209	0	0	0	0.311167	0.211905	0.223559	0	0	0	0	0	0	0	0	0	0	0	0	0	0.133077	0
ARNT	25.7946	54.2721	14.0346	0	0	2.27326	0.0577991	44.3326	14.0492	19.5376	24.0463	0	21.2595	2.66971	0	28.8746	17.6085	0.284108	27.9707	1.27041	1.8157	0	9.89806	16.9324	8.76768	18.0568	13.3065	21.0666	0.281173	17.6175	54.1591	25.1467	5.77708	0.462818	5.70254	12.9413	0.536429	1.35385	28.5168	51.0485	0.351256	0.119258	2.57616	0	13.8358	1.955	1.19928	3.13909	14.7996
SETDB1	56.6226	99.6718	24.3081	0.441996	8.80814	3.7301	39.5964	37.4813	184.577	1.89807	8.26618	44.0048	7.02956	48.1587	20.8909	48.2086	14.6607	6.9671	17.8974	19.0433	16.0546	17.241	0.42272	35.619	66.9748	8.3676	20.2453	2.76299	27.8993	28.4741	9.93035	9.09452	31.4155	2.44575	16.2218	35.265	10.5027	15.9756	55.2243	73.9831	0.99827	41.9023	18.045	5.14323	9.60184	9.36471	26.7878	16.9006	50.5136
CERS2	36.2757	15.5816	7.48396	4.89003	0	0.132249	36.8062	2.96	0.123447	9.1458	4.40983	43.4697	53.9056	11.7792	43.9676	0.727761	18.5868	6.6612	0	0	41.1992	2.93726	33.0746	19.2524	5.89886	10.1054	30.1757	15.4762	0.42576	12.864	13.0941	5.64436	2.51091	13.2456	5.27846	9.1331	1.08924	1.30115	24.5029	0	2.33739	1.76541	34.0967	3.61746	13.7569	0	6.82881	33.1948	97.0812
ANXA9	0	0	0	0	0	0	0	0	0	0	0	0	0	0	0	0	0	0	0	0	0	0	0	0	0	0	0	0	0	0	0	0	0	0	0	0	0	0	0	0	0	0	0	0	0	0	0	0	0
FAM63A	0	0	0	0	0	0	0	0	0	0	0	0	0	0	0	0	0	0	0	0	0	0	0	0	0.236941	0	0	0	0	0	0	0	0	0	0	0	0	0	0	0	0	0	0	0	0	0	0	0	0
PRUNE	0.653954	37.0624	0	0	1.39469	2.96283	80.1495	0	0	0.207669	29.5563	75.0545	33.7402	0.101661	0	2.15423	9.42082	89.6582	0	9.55895	30.8802	0	0	20.5399	94.6553	25.8077	1.30925	0.128259	9.64931	0.156821	0	0.0600007	3.42794	0	0	0	76.6107	0	5.70679	35.1934	0.058744	0.731888	0	0.0856502	17.5915	29.2684	46.8015	0.694278	8.31003
BNIPL	0	0	0	0	0	0	0	0	0	0	0	0	0	0	0	0	0	0	0	0	0	0	0	0	0	0	0	0	0	0	0	0	0	0	0	0	0	0	0	0	0	0	0	0	0	0	0	0	0
C1orf56	0	0	20.5785	0	0	0	18.7288	0	47.5762	0	0	0.163854	6.38654	0	0	2.88796	10.7379	0	0	0.230677	0	0	0	0	0	0	6.86108	0	0	0	20.0992	0	4.10189	0	0	0	3.34849	0.182933	10.1256	0	0	17.3134	0	0	0.0863531	0	0	0	0
CDC42SE1	0	0	0	4.61523	0	0	0	0	0	3.74691	0	0	0	0.892283	0	0	9.50731	0.278457	0	2.66385	0.672329	2.79588	0	0	2.00023	13.3349	3.97276	0	0.344286	0.764716	0	3.9209	0	0	4.36184	0	0	0.23333	10.9309	0	0	2.14149	0	0	0	0	14.7916	0	0
MLLT11	0	0	0	0	0	0	0	30.6131	0.145541	0	0.115473	0	5.85208	41.3532	33.8061	0.857421	0	0	0	0	0	0	0	3.79866	0	0	0	0	14.0424	3.7877	0	0	37.2329	0	0.15195	0	0	0	0	0	0	0	14.5799	0	9.4294	0	0	0	0
GABPB2	0	0	0	0	0	0	0	0	0	0	3.74433	0.17093	24.6083	0	0	0	0	0	4.31001	0	58.9305	43.3935	0	0	22.0396	18.7427	0	0	0	0	0	0	0	0	0	0	0	0	0	0	0	0	0	0	0	0	0	27.2547	24.3824
SEMA6C	0	0	0	0	0	0	0	0	0	8.32325	0	0	0	0	0.0610631	0	0	0	0	0	0.206688	0	0	0	0	0	0	0	0	0	0	0	0	0	0.079486	0	0	6.71115	0	0	0	0	0	0	0	0	0	0	5.8015
TNFAIP8L2	0	0	0	0	0	0	0	0	0	0	0	0	0	0	0	0	0	0	0	0	0	0	0	0	0	0	0	0	0	32.7578	0	0	0	0	0	0	0	0	0	0	0	0	0	0	0	0	0	0	0
TNFAIP8L2-SCNM1	0.248828	4.14831	0.000111105	0	0.000459443	0.257726	2.06095	0.44072	0.159561	3.41362	0.000240813	5.65628	0.000132528	0	0.520639	0.000215149	0.652612	0	0.00257533	0.718308	1.66701e-05	0.450564	0.201294	0.000139447	0.496746	0.00062784	2.08261	0	7.16361e-08	0.000316363	3.39083	4.28854e-05	0	0	0.167026	4.67156	0	0	0	7.12658	0.093089	0.209463	0.0356208	0.167727	0.0883555	0.0163231	0	0	1.03438
SCNM1	0.0110318	0.00545783	30.2284	0	16.6064	0.00406827	12.1421	0.00365088	0.00355595	22.1571	4.3125	0.000661267	10.41	0	0.000460328	1.17605	0.000517599	0	9.43816	0.00535367	23.4161	0.00501001	0.00448618	5.40095	0.00547476	11.948	0.000852938	0	2.33455	5.665	0.000658806	12.8747	0	0	0.00351039	7.33221	0	0	0	0.000656666	0.000323275	0.00229706	35.6813	0.00288291	0.00192774	0.00204253	0	0	0.00337789
LYSMD1	0	0	3.7631	0	0	0	0	0	0	0.35292	0	0	0	3.97785	0	1.46457	0	0	0	0	0	0	0	0.335879	0	5.22949	0	0	0	4.79367	0	0	0	0	0.36424	0	0	5.10851	0	0	0	0	0	0	0	0	2.36226	0.130639	0
TMOD4	0	0	0	0	0	0	0	0	0	0	0	0	0	0	0	0	0	0	0	0	0	0	0	0	0	0	0	0	0	0	0	0	0	0	0	0	0	0	0	0	0	0	0	0	0	0	0	0	0
VPS72	1.62155	0	4.95843	286.323	2.30789	145.854	9.63308	6.88834	0.255172	40.0705	20.0501	3.21592	11.0132	4.05893	29.1493	4.07729	140.557	12.0917	77.5064	67.6243	124.139	0	32.7465	2.69397	3.91883	15.7529	19.1299	12.1388	51.1747	23.7804	107.078	0.148912	17.3637	46.2776	92.4269	0	70.4164	0.301031	46.8998	3.82705	10.3334	62.9315	189.575	0.213443	70.2981	56.3865	58.8386	0	22.2311
PIP5K1A	0	2.11743	0	56.4999	0	36.0592	0	0	0	0.0841665	0	0.087144	0	0	0	0	0	0	0	0	0	0	0	0	0	0	0	3.5362	0	0	0	0	0.198529	0	0	0	0	0	0	0	0	0	0	0	0	0	0	0	6.6168
PSMD4	24.9776	309.293	87.051	13.312	33.829	24.6083	81.8476	230.504	57.3065	78.7395	147.82	156.857	34.5012	19.9148	32.5106	67.5997	76.1301	97.5403	132.046	80.4584	101.74	211.133	3.66898	347.443	102.616	77.001	93.0806	20.6336	38.3591	120.677	70.7177	149.907	142.58	252.454	40.0442	44.9932	89.4727	193.076	22.9184	2.98778	2.74807	68.2839	20.2114	28.4218	115.779	73.036	74.1097	38.2722	134.203
ZNF687	0	0	0	0	0	0	0	0	0	0	0	0.138337	0	0	0.105044	0	0	0	0	0	0	0	0	0.0639784	0	0	0	0	0.0757486	0	0	0	0	0.498711	0	0	0	0.153595	0	0	0	0	0	0	0	0	0	0.0497233	0
PI4KB	8.95116	0.793902	106.71	0	0	0	76.1225	0	52.4115	0.0771039	43.3069	68.4702	0	44.7372	31.6362	2.0966	7.80801	3.86044	23.39	2.61524	0.978377	5.23129	1.44274	13.0783	0.479863	86.3946	21.6819	15.3509	96.0474	10.8124	4.09905	0.182506	19.9855	1.44059	49.3588	23.4594	2.74193	5.21741	56.5242	48.8965	98.5748	32.3815	61.0249	0	6.04087	9.09272	37.0243	35.0392	39.8032
RFX5	52.4165	0.106077	0	0	0	0	0	0	0	0	0.923976	0	0	47.53	8.96512	14.1564	30.7093	0.154657	0.130153	0	0.11214	23.6813	0	5.41276	0.641086	3.75226	0	0	3.06292	9.69496	29.3301	0.634351	0	0.104954	0	0	15.3706	0	38.3275	26.2916	0	1.51551	0	0	0	0	4.75303	25.6226	2.33186
SELENBP1	0	0	0	0	0	0	0	0	0.189844	15.2029	0	0	0	29.9966	0	84.4948	0.151971	0	0	0	0	0	0	0	0	0	0	0	0	0	0	0	0	0	0	0	0	0	0.189957	29.5729	0	0	0	0	0	0	0	0	0
PSMB4	200.534	270.243	108.268	19.5159	35.0367	401.728	92.0173	451.01	343.487	351.2	425.118	179.7	129.095	392.605	316.148	187.025	169.34	347.806	257.522	200.77	167.452	488.472	455.337	262.879	203.337	381.796	291.012	314.356	497.299	344.052	229.423	256.642	317.096	268.814	314.79	545.141	249.637	466.661	404.822	405.353	528.453	523.957	633.995	874.313	231.455	218.988	125.076	99.0427	189.208
POGZ	3.80822	104.844	5.36207	3.78044	6.38683	75.7109	24.3878	0	6.80582	13.0418	15.3637	5.80029	5.07715	16.586	2.28696	57.437	20.1856	16.512	19.6329	6.64801	36.4886	24.3221	18.2543	5.09352	5.94931	12.2417	5.69152	27.6904	25.2529	8.10212	31.0722	8.21548	5.92427	0	50.4503	1.56129	3.6379	7.93018	12.1388	34.2794	20.696	18.0018	52.569	8.9619	61.1488	27.2333	20.9308	0.0719528	92.4294
CGN	0	0.0738478	0	0	0	0.0621103	1.36947	0	0	0	1.65171	0	4.1845	0	0	0	0.138871	0	0.634721	0.0859174	0	0	0	0.393682	0	0.289825	0	0	0	0	0	0	1.17682	0	0	0	0	0	6.60614	0	0	0	0	0	0	0	2.46847	0	0
TUFT1	75.8774	2.6833	0	61.8866	19.5733	31.3742	138.552	18.2835	2.4051	78.5856	39.5903	0	26.1486	0.497621	47.8194	26.8287	3.76962	4.65935	49.9885	10.8454	11.3393	49.82	7.97946	85.3096	28.576	20.0804	6.26718	36.0404	2.76516	11.8229	4.99963	12.5134	30.6861	0.252876	11.7816	43.1303	2.64687	22.9585	83.6006	76.348	0.0574988	9.18566	23.9576	16.1846	4.77835	1.70182	16.8118	5.74077	20.8566
MIR554	0	0	0	0	0	0	0	0	0	0	0	0	0	0	0	0	0	0	0	0	0	0	0	0	0	0	0	0	0	0	0	0	0	0	0	0	0	0	0	0	0	0	0	0	0	0	0	0	0
SNX27	0.526759	0	0.267403	0	12.6333	14.2748	5.53321	0.300665	0.329079	10.8969	27.6339	10.1994	9.67773	8.00457	15.4533	3.32584	1.97504	2.9462	16.9752	17.3038	14.3542	20.335	0.0520801	3.14302	3.11108	30.7121	6.56027	32.1245	14.821	19.3071	6.8852	26.8862	18.6613	18.078	9.58565	2.93015	15.5596	0.239562	0.40812	28.0504	6.60312	4.09802	14.5189	0	13.8433	18.0519	10.331	25.853	15.5509
CELF3	0	0	0	0	0	0	0	0	0	0	0	0	0	0	0	0	0	0	0	0	0	0	0	0	0.0904541	0	0.751036	0	0	0	0	0	0	0	0	0	0	0	0	0	0	0	0	0	0	0	0	0	0
RIIAD1	0	0	0	0	0	0	0	0	0	0	0	0	0	0	0	0	0	0	0	0	0	0	0	0	0	0	0	0	0	8.88492	0	0	0	0	0	0	0	0	26.3268	0	0	0	0	0	0	0	0	0	0
MRPL9	0	16.338	114.02	52.5726	10.6923	3.08154	96.2093	123.018	56.7575	22.6267	113.873	41.119	73.0468	150.216	31.0681	133.024	86.6774	153.808	57.3914	114.089	188.326	13.8738	139.151	72.5962	49.6273	25.8661	108.506	56.5769	58.1089	46.9626	90.0648	105.937	55.832	102.911	73.3634	27.7828	38.1147	93.0396	111.419	204.745	8.39025	12.5841	152.027	14.726	43.5122	56.0948	192.567	89.6801	2.92149
OAZ3	0	0	0	2.89564	30.0096	20.2624	2.51049	0.919007	12.4541	0.449896	5.29857	0.466984	2.60577	5.7554	1.0674	8.96576	1.42507	2.89011	0.681827	0	4.09704	3.06313	4.45216	24.8793	2.04021	27.4326	10.0077	1.6685	2.03089	1.3543	0	4.13016	3.7081	7.26482	0.950716	1.03634	6.88096	3.71535	2.25823	3.85737	19.1334	0	13.3775	0	0.977192	1.48336	1.11592	0	0
TDRKH	3.62425	0	24.564	0	51.7922	7.29723	0	0	50.2804	0.135646	24.1731	0.834601	33.8083	9.72085	0	0.191066	48.8726	0	13.8326	0.504458	0	22.8731	0	7.25067	2.27351	2.84259	8.54642	47.4211	67.3715	80.7548	0	29.0127	26.6043	5.1553	3.05534	172.029	22.0047	16.1978	48.6287	0.142214	12.0453	83.5281	13.1239	86.4217	30.4197	49.1541	12.9424	5.53421	7.83389
LINGO4	0	0	0	0	0	0	0	0	0	0	0	0	0	0	0	0	0	0	0	0	0	0	0	0	0	0	0	0	0	0	0	0	0	0	0	0	0	0	0	0	0	0	0	0	0	0	0	0	0
RORC	0	0	0	0	0	0	0	0	0	0	0	0	0	0	0	0	0	0	0	0	0	0	0	0	0	0	0	0	0	0	0	0	1.7979	0	0	0	0	0	0	0	0	0	0	0	0	0	0	0	0
C2CD4D	0	0	0	0	0	0	0	0	0	0	0	0	0	0	0	0	0	0	0	0	0	0	0	0	0	0	0	0	0	0	0	0	0	0	0	0	0	0	0	0	0	0	0	0	0	0	0	0	0
LOC100132111	0	0	0	0	0	0	0	0	0	0	0	0	0	0	0	0	0	0	0	0	0	0	0	0	0	0	0	0	0	0	0	0	0	0	0	0	0	0	0	0	0	0	0	0	0	0	0	0	0
THEM5	0	0	0	0	0	0	0	0	0	0	0	0	0	0	0	0	0	0	0	0	0	0	0	0	0	0	0	0	0	0	0	0	0	0	0	0	0	0	0	0	0	0	0	0	0	0	0	0	0
THEM4	0	0	0	0	0	0	0	0	1.36865	0	21.8926	0	0.0833405	0	0	0	0	16.3895	5.09565	23.8872	19.5698	0.160054	1.65984	0	0	0	2.02908	0	4.39677	0.0874452	0	0.301261	16.3112	0	0.0591341	0.064554	0	0	0	0	3.34451	0.927901	1.4756	0	0	0	0	0	0
S100A10	102.52	129.31	48.6923	103.598	121.66	78.854	121.031	55.5238	155.724	99.3034	109.446	71.4981	20.2282	78.1182	142.523	18.1316	107.426	122.09	51.4694	79.1142	44.2302	134.867	209.839	161.537	143.115	115.243	143.623	103.328	86.7642	118.26	131.594	69.6624	214.658	144.607	207.527	194.761	126.333	180.222	151.019	184.009	244.881	190.918	158.298	70.1896	221.881	117.12	54.1436	157.67	71.2797
S100A11	0	0	1.6038	2.40754	0	0	9.11167	0.767629	80.8857	28.7132	35.7214	0	9.88908	18.6729	4.20299	0	13.8072	18.7416	0	0	0	0	0	23.6798	0	0	0	0	0	0	0	0	0	0	59.0473	0.89285	0	0	0	2.48291	0	0	0	37.5435	0	0	0	0	0
TCHHL1	0	0	0	0	0	0	0	0	0	0	0	0.0876522	0	0	0	0	0	0	0	0	0	0	0	0	0	0	0	0	0	0	0	0	0	0	0	0	0	0	0	0	0	0	0	0	0	0	0	0	0
TCHH	0	0	0	0	0	0	0	0	0	0	0	0	0	0	0	0	0	0	0	0	0	0	0	0	0	0	0	0	0	0	0	0	0	0	0	0	0	0	0	0	0	0	0	0	0	0	0	0	0
RPTN	0	0	0	0	0	0	0	0	0	0	0	0	0	0	0	0	0	0	0	0	0	0	0	0	0	0	0	0	0	0	0	0	0	0	0	0	0	0	0	0	0	0	0	0	0	0	0	0	0
HRNR	22.6057	0	0	0	0	0	0	0	0	0	0	0	0	0	0	0	0	0	0	0	0	0	0	0	0	0	0	0	0	0	0	0	0	0	0	0	0	0	0	0	0	0	0	0	0	0	0	0	0
FLG	0	0	0	0	0	0	0	0	0	0	0	0	0	0	0	0	0	0	0	0	0	0	0	0	0	0	0	0	0	0	0	0	0	0	0	0	0	0	0	0	0	0	0	0	0	0	0	0	0
FLG2	0	0	0	0	0	0	0	0	0	0	0	0	0	0	0	0	0	0	0	0	0	0	0	0	0	0	0	0	0	0	0	0	0	0	0	0	0	0	0	0	0	0	0	0	0	0	0	0	0
CRNN	0	0	0	0	0	0	0	0	0	0	0	0	0	0	0	0	0	0	0	0	0	0	0	0	0	0	0	0	0	0	0	0	0	0	0	0	0	0	0	0	0	0	0	0	0	0	0	0	0
LCE5A	0	0	0	0	0	0	0	0	0	0	0	0	0	0	0	0	0	0	0	0	0	0	0	0	0	0	0	0	0	0	0	0	0	0	0	0	0	0	0	0	0	0	0	0	0	0	0	0	0
CRCT1	0	0	0	0	0	0	0	0	0	0	0	0	0	0	0	0	0	0	0	0	0	0	0	0	0	0	0	0	0	0	0	0	0	0	0	0	0	0	0	0	0	0	0	0	0	0	0	0	0
LCE3E	0	0	0	0	0	0	0	0	0	0	0	0	0	0	0	0	0	0	0	0	0	0	0	0	0	0	0	0	0	0	0	0	0	0	0	0	0	0	0	0	0	0	0	0	0	0	0	0	0
LCE3D	0	0	0	0	0	0	0	0	0	0	0	0	0	0	0	0	0	0	0	0	0	0	0	0	0	0	0	0	0	0	0	0	0	0	0	0	0	0	0	0	0	0	0	0	0	0	0	0	0
LCE3C	0	0	0	0	0	0	0	0	0	0	0	0	0	0	0	0	0	0	0	0	0	0	0	0	0	0	0	0	0	0	0	0	0	0	0	0	0	0	0	0	0	0	0	0	0	0	0	0	0
LCE3B	0	0	0	0	0	0	0	0	0	0	0	0	0	0	0	0	0	0	0	0	0	0	0	0	0	0	0	0	0	0	0	0	0	0	0	0	0	0	0	0	0	0	0	0	0	0	0	0	0
LCE3A	0	0	0	0	0	0	0	0	0	0	0	0	0	0	0	0	0	0	0	0	0	0	0	0	0	0	0	0	0	0	0	0	0	0	0	0	0	0	0	0	0	0	0	0	0	0	0	0	0
LCE2D	0	0	0	0	0	0	0	0	0	0	0	0	0	0	0	0	0	0	0	0	0	0	0	0	0	0	0	0	0	0	0	0	0	0	0	0	0	0	0	0	0	0	0	0	0	0	0	0	0
LCE2C	0	0	0	0	0	0	0	0	0	0	0	0.374154	0	0	0	0	0	0	0	0	0	0	0	0	0	0	0	0	0	0	0	0	0	0	0	0	0	0	0	0	0	0	0	0	0	0	0	0	0
LCE2B	0	0	0	0	0	0	0	0	0	0	0	0.376049	0	0	0	0	0	0	0	0	0	0	0	0	0	0	0	0	0	0	0	0	0	0	0	0	0	0	0	0	0	0	0	0	0	0	0	0	0
LCE2A	0	0	0	0	0	0	0	0	0	0	0	0	0	0	0	0	0	0	0	0	0	0	0	0	0	0	0	0	0	0	0	0	0	0	0	0	0	0	0	0	0	0	0	0	0	0	0	0	0
LCE4A	0	0	0	0	0	0	0	0	0	0	0	0	0	0	0	0	0	0	0	0	0	0	0	0	0	0	0	0	0	0	0	0	0	0	0	0	0	0	0	0	0	0	0	0	0	0	0	0	0
C1orf68	0	0	0	0	0	0	0	0	0	0	0	0	0	0	0	0	0	0	0	0	0	0	0	0	0	0	0	0	0	0	0	0	0	0	0	0	0	0	0	0	0	0	0	0	0	0	0	0	0
KPRP	0	0	0	0	0	0	0	0	0	0	0	0.128692	0	0	0	0	0	0	0	0	0	0	0	0	0	0	0	0	0	0	0	0	0	0	0	0	0	0	0	0	0	0	0	0	0	0	0	0	0
LCE1F	0	0	0	0	0	0	0	0	0	0	0	0	0	0	0	0	0	0	0	0	0	0	0	0	0	0	0	0	0	0	0	0	0	0	0	0	0	0	0	0	0	0	0	0	0	0	0	0	0
LCE1E	0	0	0	0	0	0	0	0	0	0	0	0	0	0	0	0	0	0	0	0	0	0	0	0	0	0	0	0	0	0	0	0	0	0	0	0	0	0	0	0	0	0	0	0	0	0	0	0	0
LCE1D	0	0	0	0	0	0	0	0	0	0	0	0	0	0	0	0	0	0	0	0	0	0	0	0	0	0	0	0	0	0	0	0	0	0	0	0	0	0	0	0	0	0	0	0	0	0	0	0	0
LCE1C	0	0	0	0	0	0	0	0	0	0	0	0	0	0	0	0	0	0	0	0	0	0	0	0	0	0	0	0	0	0	0	0	0	0	0	0	0	0	0	0	0	0	0	0	0	0	0	0	0
LCE1B	0	0	0	0	0	0	0	0	0	0	0	0	0	0	0	0	0	0	0	0	0	0	0	0	0	0	0	0	0	0	0	0	0	0	0	0	0	0	0	0	0	0	0	0	0	0	0	0	0
LCE1A	0	0	0	0	0	0	0	0	0	0	0	0	0	0	0	0	0	0	0	0	0	0	0	0	0	0	0	0	0	0	0	0	0	0	0	0	0	0	0	0	0	0	0	0	0	0	0	0	0
LCE6A	0	0	0	0	0	0	0	0	0	0	0	0	0	0	0	0	0	0	0	0	0	0	0	0	0	0	0	0	0	0	0	0	0	0	0	0	0	0	0	0	0	0	0	0	0	0	0	0	0
SMCP	0	0	0	0	0	0	0	0	0	0	0	0	0	0	0	0	0	0	0	0	0	0	0	0	0	0	0	0	0	0	0	0	0	0	0	0	0	0	0	0	0	0	0	0	0	0	0	0	0
IVL	0	0	0	0	0	0	0	0	0	0	0	0	0	0	0	0	0	0	0	0	0	0	0	0	0	0	0	0	0	0	0	0	0	0	0	0	0	0	0	0	0	0	0	0	0	0	0	0	0
SPRR4	0	0	0	0	0	0	0	0	0	0	0	0	0	0	0	0	0	0	0	0	0	0	0	0	0	0	0	0	0	0	0	0	0	0	0	0	0	0	0	0	0	0	0	0	0	0	0	0	0
SPRR1A	0	0	0	0	0	0	0	0	0	0	0	0	0	0	0	0	0	0	0	0	0	0	0	0	0	0	0	0	0	0	0	0	0	0	0	0	0	0	0	0	0	0	0	0	0	0	0	0	0
SPRR3	0	0	0	0	0	0	0	0	0	0	0	0	0	0	0	0	0	0	0	0	0	0	0	0	0	0	0	0	0	0	0	0	0	0	0	0	0	0	0	0	0	0	0	0	0	0	0	0	0
SPRR1B	0	0	0	0	0	0	0	0	0	0	0	0	0	0	0	0	0	0	0	0	0	0	0	0	0	0	0	0	0	0	0	0	0	0	0	0	0	0	0	0	0	0	0	0	0	0	0	0	0
SPRR2D	0	0	0	0	0	0	0	0	0	0	0	0	0	0	0	0	0	0	0	0	0	0	0	0	0	0	0	0	0	0	0	0	0	0	0	0	0	0	0	0	0	0	0	0	0	0	0	0	0
SPRR2A	0	0	0	0	0	0	0	0	0	0	0	0	0	0	0	0	0	0	0	0	0	0	0	23.8946	0	0	0	0	0	0	0	0	0	0	0	0	0	0	0	0	0	0	0	0	0	0	0	0	0
SPRR2B	0	0	0	0	0	0	0	0	0	0	0	0	0	0	0	0	0	0	0	0	0	0	0	0.297837	0	0	0	0	0	0	0	0	0	0	0	0	0	0	0	0	0	0	0	0	0	0	0	0	0
SPRR2E	0	0	0	0	0	0	0	0	0	0	0	0	0	0	0	0	0	0	0	0	0	0	0	0	0	0	0	0	0	0	0	0	0	0	0	0	0	0	0	0	0	0	0	0	0	0	0	0	0
SPRR2F	0	0	0	0	0	0	0	0	0	0	0	0	0	0	0	0	0	0	0	0	0	0	0	0	0	0	0	0	0	0	0	0	0	0	0	0	0	0	0	0	0	0	0	0	0	0.84929	0	0	0.586076
SPRR2C	0	0	0	0	0	0	0	0	0	0	0	0	0	0	0	0	0	0	0	0	0	0	0	0	0	0	0	0	0	0	0	0	0	0	0	0	0	0	0	0	0	0	0	0	0	0	0	0	0
SPRR2G	0	0	0	0	0	0	0	0	0	0	0	0	0	0	0	0	0	0	0	0	0	0	0	0	0	0	0	0	0	0	0	0	0	0	0	0	0	0	0	0	0	0	0	0	0	0	0	0	0
LELP1	0	0	0	0	0	0	0	0	0	0	0	0	0	0	0	0	0	0	0	0	0	0	0	0	0	0	0	0	0	0	0	0	0	0	0	0	0	0	0	0	0	0	0	0	0	0	0	0	0
PRR9	0	0	0	0	0	0	0	0	0	0	0	0	0	0	0	0	0	0	0	0	0	0	0	0	0	0	0	0	0	0	0	0	0	0	0	0	0	0	0	0	0	0	0	0	0	0	0	0	0
LOR	0	0	0	0	0	0	0	0	0	0	0	0	0	0	0	0	0	0	0	0	0	0	0	0	0	0	0	0	0	0	0	0	0	0	0	0	0	0	0	0	0	0	0	0	0	0	0	0	0
PGLYRP3	0	0	0	0	0	0	0	0	0	0	0	0	0	0	0	0	0	0	0	0	0	0	0	0	0	0	0	0	0	0	0	0	0	0	0	0	0	0	0	0	0	0	0	0	0	0	0	0	0
PGLYRP4	0	0	0	0	0	0	0	0	0	0	0	0.183617	0	0	0	0	0	0	0	0	0	0	0	0	0	0	0	0	0	0	0	0	0	0	0	0	0	0	0	0	0	0	0	0	0	0	0	0	0
S100A9	0	0	0	0	0	0	0	0	0	0	0	0	0	0	0	0	0	0	0	0	0	0	0	0	0	0	0	0	0	0	0	0	0	0	1.7224	0	1.03649	0.955442	1.6246	3.47431	0	0.500413	0	0	0	0	0	0	0
S100A12	0	0	0	0	0	0	0	0	0	0	0	0	0	0	0	0	0	0	0	0	0	0	0	0	0	0	0	0	0	0	0	0	0	0	0	0	0	0	0	0	0	0	0	0	0	0	0	0	0
S100A8	0	0	0	0	0	0	0	0	0	0	0	0	0	0	0	0	0	0	0	0	0	0	0	0	0	0	0	0	0	0	0	0	0	0	1.02392	2.22764	2.46214	1.13289	0.962849	2.0603	0	0	0	0	0	0	0	0	0
S100A7A	0	0	0	0	0	0	0	0	0	0	0	0	0	0	0	0	0	0	0	0	0	0	0	0	0	0	0	0	0	0	0	0	0	0	0	0	0	0	0	0	0	0	0	0	0	0	0	0	0
S100A7L2	0	0	0	0	0	0	0	0	0	0	0	0	0	0	0	0	0	0	0	0	0	0	0	0	0	0	0	0	0	0	0	0	0	0	0	0	0	0	0	0	0	0	0	0	0	0	0	0	0
S100A7	0	0	0	0	0	0	0	0	0	0	0	0	0	0	0	0	0	0	0	0	0	0	0	0	0	0	0	0	0	0	0	0	0	0	0	0	0	0	0	0	0	0	0	0	0	0	0	0	0
S100A6	0	0	0	0	0	0	0	0	0	0	0	0	0	0	14.5604	0	4.85602	0	0	0	0	0	0	0	0	0	0	0	0	0	0	0	0	0	0	0	0	0	0	0	0	0	0	0	0	0.400827	0	0	0
S100A5	0	0	0	0	0	0	0	0	0	0	0	0	0	0	0	0	0	0	0	0	0	0	0	0	0	0	0	0	0	0	0	0	0	0	0	0	0	0	0	0	0	0	0	0	0	0	0	0	0
S100A4	0	0	0	0	0	0	0	0	0	0.962945	0	0	0	0	6.14266	0	0	0	0	0	0	0	0	0	0	0	0	0	0	0	0	0	0	0	0	0	0	0	0	0	0	0	0	0	0	0	0	0	0
S100A3	0	0	0	0	0	0	0	0	0	0	0	0	0	0	0	0	0	0	0	0	0	0	0	0	0	0	0	0	0	0	0	0	0	0	0	0	0	0	0	0	0	0	0	0	0	0	0	0	0
S100A2	1.19943	0	0	0	0	20.5313	0	0	0	0	0	0	0	0	0	0	0	0	0	0	0	0	0	0	0	0	0	0	0	0	0	0	0	0	0	0	0	0	0	0	0	0	0	0	0	0	0	0	0
S100A16	0	0	0	0	0	0	0	0	0.331917	0	0	0	0.24291	0	34.223	0.557977	12.4921	0	0	0	0	0	0	0	0	0	0	0	0	0	0	0	0	0	0	0	0	0	71.3206	0	0.377451	0	0	0	0	18.9301	0	55.0612	0
S100A14	0	0	0	0	0	0	0	0	0	0	0	0	0	0	0	0	0	0	0	0	0	0	0	0	0	0	0	0	0	0	0	6.77595	0	0	0	0	0	0	0	0	0	0	0	0	0	0	0	0	0
S100A13	8.94202	0	0	11.5064	4.78674	0	5.41888	29.1768	138.415	115.805	72.8634	52.7321	27.2633	101.665	104.004	59.4838	77.3491	40.5059	106.682	13.3395	89.633	181.106	90.4962	143.422	15.3647	145.443	88.0392	46.1606	21.9053	17.5889	47.4308	65.4988	240.997	72.3868	35.9563	89.2726	54.7331	205.343	14.0556	18.919	107.284	154.385	30.8953	96.9884	59.1246	31.2006	114.02	86.7065	99.9405
S100A1	0	0	0	0	0	0	0	0	0	0	0	0	0	0	0	0	0	0	0	0	0	0	0	0	0	0	0	0	0	0	0	0	0	0	0	0	0	10.9256	0	0	0	1.435	0	0	0	0	0	0	0
CHTOP	117.159	96.8776	155.756	21.1884	1.18265	33.0836	143.484	51.2208	37.292	51.1906	109.63	74.4142	97.9046	153.99	127.07	37.9955	13.9434	134.422	140.077	115.007	52.6863	2.66998	37.3793	77.6346	48.7411	47.7773	73.6954	38.4982	76.2553	54.6938	19.1564	103.127	114.37	68.9068	86.873	68.0373	114.888	180.92	106.473	95.1498	71.4331	120.142	82.7146	26.7776	25.0245	15.3036	55.0052	80.1097	59.1865
SNAPIN	0	0	0	99.322	0	0.367084	0.325386	2.50365	0	0	0.548285	0	7.5818	0	1.65613	6.09451	29.864	10.2621	9.58228	0	22.8718	32.0184	121.757	55.3521	11.1129	33.9769	37.5048	0.432036	22.5137	22.6466	112.577	30.3481	34.1765	2.60633	9.15393	0.798576	45.081	0	0	84.4441	0	9.14158	41.422	0	16.3547	0	0	2.31008	0
ILF2	687.148	232.701	367.144	846.299	49.5242	791.152	638.52	312.021	308.202	688.193	473.4	342.861	335.717	623.471	331.489	329.131	500.907	334.434	395.665	117.443	362.424	385.172	402.907	497.498	319.157	414.335	743.365	436.42	343.133	560.817	717.394	954.967	468.081	403.733	385.626	491.641	298.878	534.383	415.67	501.643	445.384	433.579	715.866	619.684	178.126	450.638	557.412	545.375	527.497
NPR1	0	0	0	0	0	0	0	0	0	0	0	0	0	0	0	0	0.0569777	0	0	0	0	0	0	0	0	0	0	0	0	0	0	0	0	0	0.0739078	0.0806776	0	0	0	0	0	0	0	0	0	0	0	0	0
INTS3	0.423742	0.084544	2.15207	27.3826	0	0	28.0357	0	0.662392	0.0672164	12.5048	0.626313	17.2319	23.6787	0	1.45022	19.5075	13.3684	10.7934	27.0461	6.34993	0.092913	3.6873	15.7699	0	0.99562	1.6022	12.7021	5.86815	0	23.7557	9.52322	20.6877	2.007	0	0.600261	8.72676	6.87682	0	0	0.0380718	0.129302	0	8.81383	0.367597	2.47924	0	0.10005	10.7111
SLC27A3	0	0.163887	23.659	0	0.291924	0	0	0	0	9.13295	11.7369	5.40544	0	7.66737	0	0	0	0	0	8.38072	0	7.19603	0	0	0.396301	2.5773	0	0	0	13.9868	4.5455	14.4674	1.07671	0	0	33.9619	0	8.73586	0	33.7742	0	0	0	2.36806	0	0	0.218766	0	2.15831
GATAD2B	0.623032	0	11.3011	8.89128	10.0941	14.2178	2.02779	0.284487	0	0.237016	0	7.85092	1.39336	0	1.61417	0	5.54366	0.905046	2.0155	6.9428	0.631771	0	7.6874	7.08495	0.600747	0.130014	0	3.41512	3.44984	6.20869	0.606932	1.27998	0.0465875	2.94909	4.63465	0	2.38821	0	2.85706	0	0.380704	5.37278	0.0373326	12.3774	0.691667	5.41094	0.931015	1.08923	1.05626
DENND4B	22.9703	49.6505	25.3953	10.7654	0	0	14.721	0	0.619659	0.0524066	0	11.7727	6.60301	0.922877	2.63617	3.21804	4.54557	0	0	5.06356	34.0584	0.434902	1.2418	0.100454	7.01214	2.15615	0.882071	0.129453	0	14.2542	0.161047	0	7.60172	15.2577	0	0.116862	3.49515	4.15267	0.256317	6.71931	5.61282	20.8741	6.83114	0	0	0.422021	0.352697	4.76178	11.6881
CRTC2	0	0	1.98744	0	0	0	0	5.38326	0.114791	0	0	0	0	0	0	0	0.091875	0.640408	0.179346	0	2.16263	0	2.61036	6.00427	0	2.1083	0	1.86978	0	0.175832	0	0.605388	0	0	0.478249	0	0	11.2804	0	0	0	0	0	0	0	0.0779151	0	0	0
SLC39A1	8.97552	0	4.42531	17.2874	0	48.0589	14.267	0	0.127827	0.129645	22.8179	6.84829	14.2966	5.33313	21.8322	0.322781	51.9744	0	28.7369	8.13867	19.2486	0	0	6.30928	7.67906	0	0.363057	8.16768	15.5692	32.6907	81.1681	0.748757	21.3981	37.7328	0.133274	0.87271	0	5.83662	46.2648	45.2429	86.4044	67.5898	104	0	9.9146	9.97087	0.108695	4.04034	19.0641
CREB3L4	0.588103	0	98.9794	0	0	57.2388	5.5829	0	1.84633	61.391	7.32535	0	38.6129	0	23.7341	0	42.9353	32.7781	7.75699	4.90842	0.247274	41.2006	0	56.6114	5.68041	0.616336	28.2675	32.3734	0	3.38934	0	4.42676	37.5037	0	3.2869	0.210969	0.934466	8.45898	161.602	0.196931	0.105609	0	125.701	224.903	19.2006	30.2148	0	11.3569	0
JTB	0	100.274	0	0	22.1521	23.347	5.89874	2.81323	1.24901	22.5752	3.1387	12.6815	1.67464	0	27.5952	22.0652	1.16653	2.32158	1.29391	0.307128	0.278346	6.08997	7.86801	33.2676	5.44082	0	11.7954	40.1442	22.2078	33.1042	1.51385	28.7091	18.152	0	1.31034	1.66792	18.4686	0	2.71064	0.222357	23.7915	114.819	33.4589	0	33.4869	19.1207	14.4534	31.9686	40.9884
RAB13	0.957306	0	0	1.97639	0	15.4224	187.258	42.8731	11.7694	16.809	54.8581	22.5012	60.2833	26.4095	37.8614	69.0092	26.0972	0	4.66416	1.33019	32.0767	4.60376	44.3626	20.7909	11.5739	1.51021	11.0826	0	0.345505	5.52783	13.7893	13.5421	77.7729	1.13954	15.308	21.5655	10.0115	3.57015	39.812	18.8054	0.687199	0	0	1.5144	2.32958	0	0	0	1.67471
RPS27	1859.06	1783.99	2395.02	1439.48	2844.79	2032.87	637.936	903.83	1459.64	1741.94	1160.96	1877.12	1298.92	1817.95	2171.17	3616.13	1391.34	1072.82	1131.6	566.955	1387.37	1152.63	528.598	1094.86	1830.87	1085.81	1889.11	1390.73	923.223	818.952	364.683	771.888	652.087	889.868	1580.35	1464.96	2514.99	1130.5	1795.06	1350.92	1661.85	1225.64	1042.25	1658.54	1919.91	850.063	807.842	1626.15	895.075
NUP210L	0	0	0	0	0	0	0	0	0	0	0	0.056974	0	0	0	0	0	0	0	0	0	0	0	0	0	0	0	0	0	0	0	0	0	0	0	0	0	0	0	0	0	0	0	0	0	0	0	0	0
TPM3	361.308	238.71	153.156	600.636	19.0691	144.013	233.166	174.421	307.327	382.271	180.855	428.609	140.153	169.732	252.402	134.979	347.96	512.535	152.493	107.284	224.655	464.975	135.287	216.713	323.084	146.798	225.926	314.914	237.57	243.939	336.918	162.159	263.689	229.951	6.86639	212.229	184.047	291.093	192.199	269.334	391.914	199.871	143.55	157.587	267.169	166.219	46.9243	107.599	76.7315
MIR190B	0	0	0	0	0	0	0	0	0	0	0	0	0	0	0	0	0	0	0	0	0	0	0	0	0	0	0	0	0	0	0	0	0	0	0	0	0	0	0	0	0	0	0	0	0	0	0	0	0
C1orf189	0	0	0	0	0	0	0	0	0	0	0	0	0	0	0	0	0	0	0	0	0	0	0	0	0	0	0	0	0	0	0	0	0	0	0	0	0	0	0	0	0	0	0	0	0	0	0	0	0
C1orf43	65.5465	4.47618	47.2374	28.8644	32.7348	0.593994	285.877	14.1656	11.8418	2.2853	64.2269	55.1217	58.0364	90.0884	111.849	52.8241	38.2859	37.0229	51.3012	0.547073	33.1794	26.8773	95.7824	19.4652	41.245	40.8529	51.9604	93.3873	126.281	11.8292	71.9421	173.183	85.7535	102.093	143.241	71.7278	73.0597	93.0241	18.9773	72.474	112.252	122.411	130.405	109.289	64.5954	146.721	47.9423	95.3915	58.2055
UBAP2L	159.12	15.9879	1.14939	50.5727	8.58943	0	30.5024	13.5636	21.5449	0.17953	38.1597	33.939	55.379	56.3056	16.6357	0	3.7529	0.710821	34.0498	24.2662	10.3262	0.371915	20.3971	22.997	19.2477	2.36394	15.8371	43.6654	0.203489	8.91575	28.7928	1.79311	14.4113	28.8915	3.86264	38.8227	18.8532	94.9448	23.3126	0.396734	1.65432	0.389526	0.932254	1.62885	0.294423	7.131	36.003	0.800813	6.25382
HAX1	26.0877	159.099	12.7145	47.3249	6.23017	24.3911	58.1813	110.787	258.684	49.5398	73.559	109.715	124.921	10.206	84.2449	57.7505	256.22	71.4382	23.1554	7.33671	75.4126	47.3904	141.765	229.693	97.3153	158.187	73.7992	112.752	146.258	94.5303	128.444	57.2219	46.7266	93.8839	51.8427	205.344	165.536	358.577	45.2521	0.743985	85.2119	119.235	0	71.7108	19.7907	90.2184	25.8069	29.7704	37.5842
AQP10	0	0	0	0	0	0	0	0	0	0	0	0	0	0	0	0	0	0	0	0	0	0	0	0	0	0	0	0	0	0	0	0	0	0	0	0	0	0	0	0	0	0	0	0	0	0	0	0	0
ATP8B2	0	0	48.3933	1.16018	0	0	0	1.82987	0	0	0.0397231	1.36805	0.6221	0	0	0	2.3646	0.0465826	0	0	0	0	0	0	0.46371	0	0.427765	0	1.09516	0.384029	0	0	0.239765	0	0.0519049	0	0	0	0.795427	0	0.345652	0.29342	0.144039	0	0	0.341114	8.80898	0.0378581	0.234229
IL6R	99.5638	36.9186	43.0407	83.264	95.0081	17.6543	43.8875	38.1086	76.1368	0.409349	18.8765	63.357	44.3447	29.7372	30.656	32.7814	14.1224	54.1676	18.7403	25.9963	46.1397	3.32663	37.0159	41.0024	41.9776	0	24.763	12.7668	20.6008	0.154605	40.0997	20.7586	13.2764	4.32943	18.7607	19.682	4.86597	4.05451	83.4844	82.9608	10.0917	56.7413	1.35343	61.4379	4.36703	9.60937	13.6953	25.0791	20.0442
SHE	28.646	0	0	15.5163	0.323125	6.61243	16.3488	0	0.189416	4.80603	0	0.447761	0	2.39781	0	6.58023	3.18314	0	0	0.211107	0	20.344	1.31874	0	1.97315	0.316369	0	0	3.14302	0	10.8797	0	0	0	0	0	4.68763	0.220705	13.7236	11.5191	1.90668	11.5607	0.408635	0.0396305	0	0	0	0	0
TDRD10	0	0	7.33069	0	0	0	0.126372	0	0	0.271051	0	0	0	23.2313	0.106645	40.0077	0	0	15.6415	0	12.5717	2.05515	5.39932	0	0.205789	5.80058	0.189719	0	0.614105	13.7095	0	3.60006	0	0	54.3614	0	2.15493	1.72157	0	0	14.4	0	0	0	0	0	0	0	6.10196
UBE2Q1	45.647	18.8168	7.73157	13.9698	9.81997	41.5231	0.0889443	0.587966	0	0	1.19283	47.6867	25.5515	13.4405	5.02419	62.2694	6.31806	9.96289	44.6909	14.494	54.4593	17.1143	14.0186	46.6723	12.0248	4.70798	12.0242	21.7873	26.5837	0.864063	77.8534	30.5829	2.02356	12.0977	12.4117	1.70676	41.7073	41.0683	29.2728	35.0879	51.851	62.2657	7.28172	41.2876	19.1262	4.59797	51.9572	23.4558	38.8663
CHRNB2	0	0	0	0	0	0	0	0	1.43799	0	0	0	0	0	0	0	0	0	0	0	0	0	0	0	0	0	0	0	0	0	0	0	0	0	0	0	0	0	0	0	0	0	0	0	0	0	0	0	0
ADAR	33.0564	169.645	57.7342	19.9757	18.7107	101.432	57.0849	10.0352	48.9994	106.632	67.5505	54.4534	51.449	57.6738	40.2958	25.1893	75.5988	58.9255	58.1423	20.1984	20.5536	120.719	57.7509	9.26611	32.9619	42.2648	34.7559	35.9225	25.0609	5.48444	13.1995	30.0057	30.3414	9.59689	127.852	12.6402	38.3672	92.0855	47.8261	95.8292	64.5666	94.0182	57.2773	12.4966	58.6196	72.8896	37.6494	66.6988	53.4153
KCNN3	0	0	0	0	0	0	0	0	0	0	0.0191095	0.0253184	5.01742	0.358825	0	0	0	0	0	0	0.261043	0	0	0	0	0	0	0	0.0277462	0	0	0	0	0	4.08882	0	0	0	0	0	0	0	0	0	0	0	0	0	0
PMVK	0	0.331288	2.81804	23.121	0	2.22675	0	1.62609	1.30533	0.264478	2.07209	0.274182	12.6049	8.30569	17.7275	2.41497	31.9801	3.39587	82.101	0.384269	12.8695	2.90214	9.85212	0	0.801761	40.5086	8.4919	31.3739	1.79487	0.398806	8.13481	10.0535	13.4006	0	56.3783	0	4.64991	0	0	14.2687	10.123	146.829	36.8973	32.3188	17.149	0	0	0	3.14471
PBXIP1	0	0	41.266	0	0	12.5084	0	10.9757	0	8.85111	12.4878	0.0996248	0	2.91968	1.8917	1.27743	0.379484	0	28.1836	0	16.6127	0.531343	64.7328	4.50692	0	3.16708	4.0443	1.18836	0.109041	0	5.91408	0.0556023	26.6578	0	0	4.4135	3.09995	4.8756	0	9.85784	0.0544424	0	0.453543	0	14.1457	0.19331	0	2.00206	0.177052
PYGO2	2.74187	0	25.8013	0	6.49701	0	15.2494	0	0	0	0.529439	112.683	5.71409	1.60977	0	0.0802699	0	0.265984	23.7118	0	1.28475	11.0846	34.8306	1.75696	0.146975	18.6274	3.795	0	0.109629	0	16.847	25.603	2.85123	0	1.98317	0.649389	0	2.22822	3.41596	30.6444	0.0547352	3.84333	0	4.70725	4.44102	1.42522	15.4305	2.94733	9.0782
SHC1	0	0	3.31661	71.7537	23.2588	0	0	11.5854	0.191492	0.388545	46.9921	0.20117	0.139956	33.0142	13.8345	26.7488	8.66657	23.4938	2.3962	10.5024	13.5535	0	27.2446	95.0139	15.0608	0.159871	9.1222	49.6983	2.09181	16.277	25.9614	0	16.7132	23.6941	2.68878	40.0904	47.4145	0.111878	28.6682	0	0	0	12.277	13.1458	0.159277	0	0.244665	4.47797	33.9797
CKS1B	409.932	235.037	327.248	231.499	0	406.172	54.9755	173.776	86.2866	150.535	135.068	200.675	357.169	61.4916	260.303	117.958	176.265	45.5123	150.642	66.0098	86.0891	6.48634	31.8329	160.65	279.326	128.096	319.333	325.212	118.44	116.746	256.23	127.613	26.2015	139.761	235.405	237.407	526.052	154.981	109.811	217.214	147.694	213.705	47.4744	0	247.964	137.615	242.762	262.908	73.5821
MIR4258	0	0	0	0	0	0	0	0	0	0	0	0	0	0	0	0	0	0	0	0	0	0	0	0	0	0	0	0	0	0	0	0	0	0	0	0	0	0	0	0	0	0	0	0	0	0	0	0	0
FLAD1	0	76.9702	37.5398	0.589207	0	48.618	19.1168	101.875	1.2531	39.9264	0.426125	39.4878	151.713	5.5145	68.5612	34.8254	8.29883	71.5048	30.0941	19.8347	27.1025	0	13.8826	68.7235	18.8785	0.298762	57.8709	32.9593	26.0959	15.0636	61.756	12.3411	41.3816	0.225671	87.8834	104.279	26.4912	0	8.37775	2.17751	87.872	41.3394	40.9217	0.14975	43.4784	0	3.18803	14.4271	82.1146
LENEP	0	0	0	0	0	0	0	0	0	0	0	0	0	0	0	0	0	0	0	0	0	0	0	0	0	0	0	0	0	0	0	0	0	0	0	0	0	0	0	0	0	0	0	0	0	0	0	0	0
DCST2	0	0	0	0	0	0	0	0	0.128292	0	0.101782	0	13.6921	0	7.16736	0	0	0	0	0	0	0	0	0	0	0	0	0	0	0	0	0	0	0	0	0	0	0	0	0	0	0	0	0	0.0710749	0	0	0	0
DCST1	0	0	0	0	0	0	0	0	0	0	0	0	0	0	0	0	0	0	0	0	0	0	0	0	0	0	0	0	0	0	0	0	0	0	0	0	0	0	0	0	0	0	0	0	0	0	0	0	0
EFNA4	2.04836	0	0	8.01464	1.84156	0	45.6154	0.334785	0	77.3123	11.2782	0	47.4909	1.08021	0	0	0	0	0.420513	11.1887	1.44644	0	0	5.24967	36.1747	9.96908	25.3437	0	0	38.9938	45.6996	12.1398	0.385293	0	97.3609	0	0	0	28.7775	144.968	0	31.105	65.1464	2.16079	0	0	14.7408	39.3312	19.5629
LOC100505666	0	0	0	0	0	0	0.274945	0	0	0.885715	0	0	2.13287	0	0	0	0	0.189695	0	0	0	0	0	0	0.447302	0.486287	0	0	0	0.445052	0.605473	0	0	0	1.23124	0	0.371664	0	0.586774	1.87794	0	0.188505	0.276084	0	0	0	0.491489	0	0
ADAM15	0	0	0	175.678	0	0.119485	0	0	6.16467	0	41.9337	0	0.0814909	0	0.088969	0	0.0892309	0	0	0	2.62876	0	57.3224	2.20602	0	0	0.47533	0	0	3.1756	0	0	0	0	0	0	0	0	2.66854	0	0	0.0724533	35.6935	0	6.80577	0	3.67768	0	0
EFNA3	0	0	0	0	0	0	0	0	0	0	0	0	0	0	0	0	0	43.287	6.18065	0	0.241813	0	0	0	0	3.01283	0	0	0	0.828452	0	0	0	0	4.15718	10.1032	0	1.27197	7.76216	0	6.19591	0	13.5809	1.96318	0	0	0	0	12.757
EFNA1	32.9202	0	0	0	18.9365	0	0	0	0	0	0.166175	0	0	0	0	0	0	0	0	0	0	0	0	0	2.03039	0	0	0	0	0	0	0	0	0	5.49268	0	0	0	0.220641	0	0	0	57.3532	0	0	0	0	0	0.204343
SLC50A1	0	0	0	0	0	0	0	0	1.00348	0	0.232528	0	0	0	0	0	4.21799	0	0	0	36.3812	0	0	0	0	0	0	0	0	0	6.51791	0	0	0	0	0	0	0	0	58.9882	0	0	0	1.22532	0	0	0.246929	31.0203	1.62665
DPM3	0	12.1591	0	25.8031	0	0	0	29.9829	0	111.122	21.1051	8.38992	9.76518	19.9467	18.7154	31.7515	2.66083	22.9531	0	0	0	0	0	0	0	0	0	8.23083	1.85069	9.88691	0	0	13.6272	0	1.94815	0	13.9658	63.7038	14.4252	0	7.18583	37.3439	0	0	0	0	0	0	0
KRTCAP2	125.115	6.40047	0	177.961	24.7233	135.541	83.1025	73.4446	66.7152	81.0468	40.8082	33.2054	85.3805	137.43	87.8406	67.3403	88.463	18.2237	76.8821	8.58768	0	49.6937	21.1511	51.3645	139.921	38.4155	54.6466	84.2806	7.74593	33.6025	87.7322	72.6126	32.4348	28.8665	108.636	50.3695	38.636	41.8632	54.2673	5.70932	233.883	166.154	26.0037	12.8607	131.515	16.7581	93.1699	78.5092	85.721
TRIM46	0	0	0	0	0	0	0	0	0	0	0	0	0	0	0	46.9983	0	0	0	0	0	0	0	0	0	0	0	0	0	0	0	0	0	0	0	0	0	0	0	0	0	0	0	0	0	0	2.22109	0	0
MUC1	0	0	0	0	0	0	0	0	0	0	0	0	0	0	0	0	0	0	0	0	0	0	0	0	0	0	0	0	0	0	0	0	0	0	0	0	0	0	0	0	0	0	0	0	0	0	7.24567	0	0
MIR92B	0	0	0	0	0	0	0	0	0	0	0	0	0	0	0	0	0	0	0	0	0	0	0	0	0	0	0	0	0	0	0	0	0	0	0	0	0	0	0	0	0	0	0	0	0	0	0	0	0
THBS3	0	0	0	1.5923	3.94199	0	0	0	7.80985	0	0	2.02581	0	0	0	0	0	0.0896594	0	37.3137	0	0.40514	0	0	15.4572	0	0	0	0	0	3.8082	16.0544	0	0	0	0	0	0	0	0	0	0	0	0	0	0	1.80671	7.05104	0
MTX1	0.674749	0	41.4183	3.28262	5.87748	105.263	77.5418	64.8191	62.1316	0	1.00978	23.485	2.21074	49.9285	3.5071	12.4286	5.27386	39.892	46.6322	0	23.036	0	19.1202	57.2356	7.67481	0	37.372	4.24898	71.4119	36.2464	2.48891	27.5394	43.515	0.534433	8.40452	2.28365	16.6895	20.7705	1.27483	49.2334	65.4451	58.0218	0	36.4684	0.351647	5.8004	35.0064	10.0066	1.32902
GBAP1	16.0936	23.6244	0	0	0	0.0830946	0	0	0.0776508	0	0	0	0.908347	0	1.05376	0.849514	0	5.84706	2.66274	6.66043	0	4.44651	0.293948	2.55051	0.836726	2.20362	0.66107	0	0	6.89344	6.29376	0	3.80544	0	0	3.45288	0	0	0.775438	1.57079	0.133407	4.18338	0	0	1.07469	0	0	3.67578	0
GBA	17.2668	71.7795	0	0	0.327388	0.0772448	0	0	0.360859	0	0	0	1.5682	0	1.20981	6.6016	0	31.2015	16.8856	14.3099	0	3.53	0.592459	22.0928	0.777901	19.3616	2.25375	0.180811	0	19.0341	58.9686	0	45.6077	0	0	24.7998	0	0	7.05904	1.45903	2.85328	22.185	0	0	7.87402	0	0	36.6367	0
FAM189B	0	0	0	3.47384	0	6.09055	0	0	0	0.106724	4.8411	0.110521	0.461409	0.104492	7.64028	0	3.53676	0	9.37512	3.89867	23.944	4.12455	48.6633	0.10197	8.59416	14.5817	11.9617	2.90044	0.241896	16.7447	18.153	13.691	0.629196	0.265517	6.46093	0.358559	2.77998	0.123007	15.2965	2.45685	0	48.4873	5.02936	2.90537	2.33308	0.285802	29.9178	23.0715	4.61412
SCAMP3	18.9997	312.324	25.3274	29.7987	0	4.48729	138.212	208.652	85.4471	201.137	4.63279	65.6909	53.7836	75.7866	22.808	52.6515	152.057	144.094	88.6175	8.15435	44.5841	44.9567	133.349	110.585	30.7697	42.2913	31.9493	38.5007	97.6677	5.07243	37.9022	105.636	66.8186	4.99168	85.8459	19.5026	28.8014	25.0018	14.1912	106.446	197.645	0	58.2378	97.7053	135.288	85.0134	19.9465	9.86208	33.0533
CLK2	175.509	97.0425	146.395	170.695	0	0.157493	30.4674	55.0757	0	61.1722	96.7162	14.0645	66.691	8.6243	31.2401	2.10506	68.3061	44.7283	27.5332	69.2187	4.74137	0.205575	49.0254	28.5852	40.323	114.461	38.8403	26.1728	51.0362	10.3609	89.9025	85.6183	48.0166	41.1941	98.4774	4.19141	25.0657	5.6911	0	46.9711	95.2455	172.611	62.0409	0	72.4685	79.4569	12.7483	70.1236	54.2627
HCN3	0	0	0	0	0	0	0	0	0	0	0	0	0	0	0	0	0	0	0	0.119767	0	0	0	0	0	0	0	7.08094	0	0	0	0	0	0	0	0	0	0	0	0	0	0	0	0	0	0	17.6833	0	0
PKLR	0	0	0	0	0	0	0	0	0	0	0	0	0	0	0	0	0	0	0	4.77248	0	0	0	0	0	0	0	2.39509	0	0	0	0	0	0	0	0	0	0	0	0	0	0	0	0	0	0	5.9969	0	0
FDPS	0	0	42.1281	0	2.84878	8.2979	16.4105	0.598592	2.51972	60.4042	181.509	0.234724	107.513	44.4322	113.64	168.996	67.466	94.5675	93.1848	59.7396	63.3339	85.7669	0	17.1318	8.4125	131.933	21.5199	16.2507	35.8395	44.5653	149.056	43.057	161.559	0	0	6.64457	58.4787	189.804	4.3551	174.134	1.00611	171.281	52.9382	16.6516	13.7646	5.045	45.9817	18.0736	0.934323
RUSC1	46.4335	0.195123	0	10.6062	0.347588	11.8107	0	1.11702	9.80988	4.66276	124.092	28.9818	34.4777	20.5587	4.03774	35.3776	86.5755	26.3613	73.8334	8.16119	36.071	30.6163	42.9404	0	107.688	75.7652	46.1102	1.53606	36.4385	122.897	6.37114	0	115.781	38.4659	10.0879	17.1251	14.1264	6.29048	1.07135	80.2811	5.70617	0	0	215.831	11.0318	19.0001	51.6056	29.0267	28.8279
RUSC1-AS1	0.824055	0	0.560002	0	0	0	0.734367	0.269285	0	4.4673	7.61741	0	3.60533	2.06306	3.52268	4.79895	2.49212	6.74815	5.22441	3.05462	1.03688	3.60465	0	2.23996	1.59328	4.76059	1.46744	2.273	1.18893	1.98127	6.73549	1.21083	5.5736	0	0	0.298031	3.62958	4.28517	0.260581	9.1724	0	6.21173	1.23031	0.867872	0.859137	0.349424	1.75231	1.35626	0
ASH1L	0	0.437359	30.9965	0.161975	14.2992	8.27791	0.39378	14.5816	0	0.0992604	0	0.0256842	5.91146	3.27612	11.171	0.555947	0.0195613	0.0227404	0	3.85458	0	0.103078	13.0054	0.357304	1.81182	0.0816691	9.4382	19.7671	9.90873	0	2.99912	7.7128	1.6097	18.0329	0.0252856	3.64406	1.59028	0	0	0	6.24905	0	0.234662	17.5544	0	30.6117	3.21877	42.6752	0
MIR555	0	0	0	0	0	0	0	0	0	0	0	0	0	0	0	0	0	0	0	0	0	0	0	0	0	0	0	0	0	0	0	0	0	0	0	0	0	0	0	0	0	0	0	0	0	0	0	0	0
ASH1L-AS1	0	0	0	0	0	0	0	0	12.2893	0	0	0	0	0	0	0	0.258869	0	0	0	0	0	0	0	0.746637	0	0	0	0	0.247471	0	0	0	0	1.35226	0	0	0	0	0.172228	0	1.67904	0	7.17034	0	0	0	0	0
POU5F1P4	13.4392	12.9439	8.79233	8.71355	4.66146	18.9389	34.4863	46.9841	17.5044	6.43984	17.0034	16.4408	22.517	6.59636	10.9924	12.7945	8.05316	9.84583	12.1655	9.01571	15.9358	19.6541	18.7013	25.9152	16.0028	13.2378	5.67772	12.5844	12.379	9.04074	10.6122	8.95927	19.1926	7.45591	9.20929	31.3853	14.8696	10.6269	9.539	18.0748	14.0053	15.2772	9.40554	11.0931	7.90795	6.31209	2.51595	7.20051	4.62068
MSTO1	35.0171	0.99841	43.3533	121.37	16.4864	32.4789	56.7912	54.4318	5.65506	7.56142	16.7798	18.5558	2.38431	4.67074	9.3816	22.2915	31.3956	0.0590768	13.26	25.4972	2.60856	15.1662	18.6968	20.1505	25.4803	17.7514	14.8287	2.20247	29.3993	1.94611	0.94649	9.01959	14.2581	10.6606	0.331218	4.62698	15.5868	40.1842	11.0694	39.2361	2.07651	41.4622	19.5384	19.8416	3.28092	37.5543	18.5797	3.37928	4.14603
YY1AP1	5.40237	202.581	229.025	59.694	213.919	38.918	1.79141	0	15.9061	61.628	49.5216	27.4498	27.3183	29.8179	29.8705	89.7489	100.478	41.6232	135.367	40.7745	55.8806	14.0079	101.002	168.21	35.5999	127.442	133.254	110.622	15.4881	21.7538	71.2419	19.8772	21.1522	34.9348	60.4895	56.6933	41.0849	123.854	34.9988	87.7768	10.2598	83.5683	100.096	101.72	104.667	46.4825	18.0288	1.54706	3.71939
DAP3	160.661	90.1375	0	27.1239	109.818	0.176045	67.0113	0.961613	84.9791	17.3663	61.1946	158.004	42.832	83.383	41.3836	90.3206	134.415	103.523	80.392	20.9534	128.619	66.8731	84.3627	125.448	180.409	11.9521	75.4799	122.625	204.631	160.186	150.29	131.606	255.749	60.7648	199.007	243.224	176.083	123.211	109.568	112.076	174.198	159.863	61.4008	120.203	46.5144	199.147	89.8856	33.8939	66.7379
MSTO2P	0	0	0.397466	13.9652	0.138964	5.16444	3.56384	4.22556	0	0	0.0194295	0.643179	0.0895109	0	0.0977269	0.288607	0.196018	0	0.573694	0	0.444684	0	0	0.177828	0.0943223	0.102224	0.811653	0.0767112	0.14072	0	0.0636312	0	0	0	0	0.139282	0	0.100323	0.10985	1.88659	0	0.135243	0.116965	0.0204924	0.386752	0.332327	1.0971	0.0460912	0.0570844
GON4L	38.8475	6.24901	27.598	6.83707	4.16311	2.37421	22.5398	2.87598	5.59065	25.6866	13.0875	6.03379	0.505374	3.27607	9.49509	25.1762	13.7666	0.387196	4.51545	3.58489	2.90335	7.37136	39.6358	9.32864	9.09992	3.37071	7.65491	5.51286	12.514	0.262859	1.52601	22.3939	7.80128	5.61808	1.6164	3.57956	12.5792	5.32967	6.01461	31.7475	3.12493	13.712	4.77857	33.1572	12.5129	11.6774	22.5671	1.38727	21.4113
SYT11	0	0	0	0	0	0	0	0	0	0	0	0	0	7.70115	0	0	0	0	0	0	0	0	0	0	0	0	0	0	0	0	0	0	0	0	0	0	0	0	0	0	0	0	0	0	0	0.0379938	0	0	0.0521803
RIT1	0	0	0	0	0	0	0	0	0	0	21.446	0	0.321799	0	0.0702634	0	8.31643	0	0	0	0	0	0	0	1.0862	0	0	31.0107	53.8769	5.80319	6.68205	8.52121	0	0	0	0	0	0	0.35042	0	0	0	15.3358	0	3.27239	0	4.95265	0.066424	0
KIAA0907	0.330798	0.792165	0	0	0	0	0	0	1.34624	9.66471	0	6.20097	15.8192	30.6505	33.054	0.174359	0	0	43.0652	4.75853	10.4598	0	4.71135	1.00382	2.39407	23.8623	16.4834	0	1.54767	1.74522	6.99612	0.364214	3.4681	20.516	2.26312	0.117625	52.6326	3.02667	4.53681	0	0	7.87568	38.119	0	0	0	52.4613	41.5181	2.31919
SNORA42	0	0	0	0	0	0	0	0	0	0	0	0	0	0	0	0	0	0	0	0	0	0	0	0	0	0	0	0	0	0	0	0	0	0	0	0	0	0	0	0	0	0	0	0	0	0	0	0	0
SCARNA4	0	0	0	0	0	0	0	0	0	0	0	0	0	0	0	0	0	0	0	0	0	0	0	0	0	0	0	0	0	0	0	0	0	0	0	0	0	0	0	0	0	0	0	0	0	0	0	0	0
RXFP4	0	0	0	0	0	0	0	0	0	0	0	0	0	0	0	0	0	0	0	0	0	0	0	0	0	0	0	0	0	0	0	0	0	0	0	0	0	0	0	0	0	0	0	0	0	0	0	0	0
ARHGEF2	0	0	0	0	0	0	0	0	0	0.0736509	0	0	9.97753	0	2.4334	0	1.74358	0.0675042	0	0.862335	5.19468	6.21206	0	0	2.01616	2.42562	0.413191	0.455049	0.0834998	1.22457	5.81289	0.0425855	0	0	0	0	0	0.0847013	0	0	0	11.1031	0	0	0	0.0987842	0	4.0572	2.03585
SSR2	17.7763	18.5465	0	60.143	73.1171	69.9379	1.46818	103.639	13.08	17.3449	62.0523	0.654089	18.9148	64.4219	30.1147	12.3048	10.7229	1.15712	111.124	3.20162	21.9158	1.72681	17.9942	22.3355	41.5555	4.67523	42.6557	4.28706	0	53.7082	24.5783	3.08452	76.1627	18.0293	61.5903	3.23287	42.1499	0	65.27	0	35.09	0.201278	80.1471	30.7346	123.604	33.8881	67.14	4.40681	0.287918
UBQLN4	31.838	83.793	14.5022	0.567482	0	30.9492	47.1414	6.26886	3.43473	17.5112	43.4574	75.3248	27.4867	31.5521	59.1252	20.3877	6.39109	42.1626	78.6144	18.9799	27.9035	44.5228	15.9602	18.4999	10.0622	17.924	19.1699	22.9208	5.13515	31.9787	21.5996	62.698	20.9562	3.0346	82.9024	55.1325	31.8277	0	16.6552	2.63992	22.438	1.84281	0	28.8143	75.5844	74.5432	61.3235	26.5584	57.256
LAMTOR2	0	0.764478	0	118.067	0	41.6775	0	56.4584	50.5171	46.1081	46.9109	40.2464	23.6445	7.27731	15.1109	37.7859	35.6019	29.9182	47.1421	22.9387	22.1814	0	38.6536	23.4112	39.8636	15.2058	18.7353	36.4932	6.92409	10.1618	63.1239	21.4447	62.9374	38.9186	17.134	0	58.7623	16.1387	0	41.9991	4.79141	19.1823	54.1145	117.501	0	2.8175	5.04698	0.548518	0
RAB25	3.0943	0	0	0	63.8876	0	0	0	0	0	0	0	8.81137	9.06254	0	0	4.69047	22.9711	0	0	23.3103	0	1.63433	0	0	14.6547	4.59305	24.4323	4.84099	0	0	9.85482	0	0	0	61.6205	0	0	0	7.00283	0	97.1304	0.307679	17.69	0	0	0	61.9943	0
MEX3A	0.153077	0	9.94783	7.9146	3.69861	1.33567	0	0.299585	0	0.0970802	0.151736	0.150744	0	0.0474856	2.17449	0	1.03337	0	0	0	0	0.201439	0.0605408	0	0.59047	3.83433	0.47662	0.659454	0.275236	0	14.7671	0.308889	1.60283	6.94532	6.24444	7.35804	1.67809	0	0.0474695	0	0.357628	0.0934081	16.6	0	0.238996	0.48869	7.47397	3.76044	0.0894819
LMNA	0	0	0	16.5775	0	0	0.144136	0	0	0	0	0	4.23542	0	17.4023	11.2582	0	0	0	0.901936	0	0	0	0	0	0	0	16.4372	0	15.4858	0	0	0	0	0	0	0.962287	0	0	0	0	0.692737	0	0.0809884	0.506425	0	7.83571	0.0729636	0
SEMA4A	0	0.779616	1.54423	0	0	0	53.3307	0	0	39.8033	4.52742	0	24.1341	0	0	0	0	1.89533	0	3.47472	0	0	0	0	7.85386	0	13.4705	9.83319	2.57764	15.4582	1.80071	0	0	0.128589	0	0	1.02555	90.8988	0	0.108137	0	55.5159	0	0	0	0	0	0	0
SLC25A44	0	3.27156	63.5911	68.6213	1.3158	80.0517	51.7614	0	0	19.3048	37.6666	50.1459	94.6153	11.3371	24.3548	2.43783	9.40119	1.76944	8.67574	53.2678	24.5451	0.115945	12.6577	37.259	22.4507	13.8146	4.35282	2.2808	38.7239	8.74854	9.54475	3.29944	7.12588	2.40157	39.0219	1.97023	18.9132	0	55.4501	8.59294	0	24.0502	52.9692	51.92	1.23897	31.4981	14.9485	14.9177	70.9305
PMF1	0	231.344	12.989	15.3212	8.05237e-30	4.65057	82.9871	321.895	18.4793	82.9616	82.75	150.177	49.1454	274.313	12.8158	49.58	92.9711	67.6634	114.258	5.89194	10.361	30.1212	52.5326	0	24.4136	7.80924	83.2799	72.501	49.4682	121.453	89.4923	15.4514	40.2018	109.2	1.21224e-05	5.40018	28.8942	200.39	50.9441	74.8278	92.1133	77.7359	15.3518	57.7309	6.798	32.7016	114.881	32.5351	90.9712
PMF1-BGLAP	0	1.7945e-19	0	0	1.0987	5.0105e-52	8.56507e-22	1.61252	0.358047	5.47596e-11	8.91264e-21	0.595451	3.52491e-13	0.615359	4.08846e-06	2.13453e-23	1.38613e-16	0.265037	7.47285e-14	0	3.51335e-179	1.12936e-268	6.70303e-20	0	7.7897e-24	6.74403e-56	1.35754e-24	0.831583	0.298616	2.13931e-17	4.30949e-18	4.76401e-18	1.38879e-13	3.59047e-21	8.03211	0.000138728	60.5833	3.72379e-11	8.98561e-28	1.88514e-24	2.48917	0.155318	6.6003e-07	0.253266	0.39953	1.87473e-20	0.474235	2.18948e-74	0.234557
BGLAP	0	0	0	0	0	0	0	0	0	0	0	0	0	0	0	0	0	0	0	0	0	0	0	0	0	0	0	0	0	0	0	0	0	0	7.06139e-18	0	2.0512	0	0	0	4.01421e-56	0	0	0	0	0	0	0	0
PAQR6	0	0	0	0	0	0	0	0	0	0	0	0	0	0	0	0	0	0	0	0	0	0	0	0	0	0	0	0	0	0	0	0	0	0	0	0	0	0	0	0	0	0	0	0	0	0	0	0	0
SMG5	0.415862	26.3019	83.4946	0.644967	15.6648	48.0793	2.09277	7.46167	0.0650047	0.263858	3.50619	39.3371	24.0359	19.2998	22.9209	32.1863	1.71671	10.5197	9.77818	0.0965218	25.894	1.82374	20.3141	18.8253	1.50417	8.79364	0.0924942	1.71095	6.50684	5.38182	3.58143	0	24.8141	0.246203	33.9937	4.49128	1.63112	34.5749	16.985	31.5909	2.42867	32.5279	75.7228	5.7664	0	8.44983	31.2792	4.76235	24.0623
TMEM79	0	0	0	4.69342	0	4.57301	0	0	0	0	0	0	0	0	0	0	0	0	0	0	0	0	0	0	0	0	0	0	0	0	0	0	0	0	0	0	0	0	0	0	0	0	0	0	0	2.31601	0	0	0
C1orf85	0	20.7344	23.2026	80.1078	0	0	0	0	0	0	1.14706	0.433777	13.7423	62.7992	55.4057	25.5361	0	0	0.320907	1.21872	8.00806	0	7.80513	60.4405	0	42.7328	0.585057	3.87875	0	0	1.28717	0.965412	0.246664	9.6284	64.7654	40.176	0.261685	0.485792	0	6.17531	15.5772	45.1055	30.8358	114.704	0	0	4.72119	6.65233	0
VHLL	0	0	0	0	0	0	0	0	0	0	0	0	0	0	0	0	0	0	0	0	0	0	0	0	0	0	0	0	0	0	0	0	0	0	0	0	0	0	0	0	0	0	0	0	0	0	0	0	0
CCT3	414.292	148.806	535.236	530.792	653.48	256.987	945.662	438.677	419.657	436.733	605.732	501.836	431.331	406.483	409.282	749.524	709.329	400.635	458.026	422.872	595.904	381.263	467.92	631.713	478.603	795.774	977.508	513.696	621.341	734.906	642.521	1025.17	819.415	444.182	537.785	608.076	765.624	852.677	670.552	792.253	541.937	712.682	734.196	1024.58	501.19	498.535	344.463	218.906	512.109
TSACC	0	0	0	0	0	0	0	0	0	0	1.26279	0	0	0	12.7238	0	9.33918	17.6991	0	0	0	0	55.553	0	0	0	8.17511	0	14.4909	0	2.19895	3.06758	0.630419	0	2.85065	0	0	16.5252	0	7.50752	0	0	5.45518	0	6.96868	0	1.32353	0	0
RHBG	0	0	0	0	0	0	0	0	0	0	0	0	0	0	0	0	0	0	0	0	0	0	0	0	0	0	0	0	0	0	0	0	0	0	0	0	0	0	0	0	0	0	0	0	0	0	0	0	0
C1orf61	0	0	0	0	0	0	0	0	0	0	0	0	0	0	0	0	7.17627	0	0	0	0	0	0	0	0	0	0	0	0	0	0	0	0	0	0	0	0	0	0	0	0	0	0	0	0	0	0	0	0
MIR9-1	0	0	0	0	0	0	0	0	0	0	0	0	0	0	0	0	0	0	0	0	0	0	0	0	0	0	0	0	0	0	0	0	0	0	0	0	0	0	0	0	0	0	0	0	0	0	0	0	0
MEF2D	0	14.6676	0.432794	0	8.0644	0	0	0	0.0499404	0	0	0.524685	0.109472	0	0.199177	0	0.159858	1.16127	12.7663	0	0.067505	0	0	1.21452	7.01306	1.00093	0	0	0.862158	0.459533	2.12863	0.02932	0.0597719	1.38735	1.91503	0	0.250358	1.68777	0	0.0528269	0	0.0325101	1.57996	0.0835897	0.443632	19.6268	0.469056	0	18.3585
IQGAP3	0	0	1.15391	0	0	0.572053	0.321011	0	0	0	0.422425	0.457813	0.459903	0.0961434	0.0386198	1.14171	0.387453	0.585445	1.36689	0.0719452	0.589074	0.0679728	0	0	0	0	0.55142	0	0	0	0	7.84581	0	0.122278	0.451555	0	0.606737	0	0	0	0	0	0	0	0	0.0989408	0.454784	0	0.0905836
TTC24	0	0	0	0	0	0	0	0	0	0	0	0	0	0	0	0	0	0	0	0	0	0	0	0	0	0	0	0	0	0	0	0	0	0	0	0	0	0	0	0	0	0	0	0	0	0	0	0	0
APOA1BP	2.97245	0	18.1975	1.02271	0	0	6.7759	25.9141	5.31184	0	0.744125	59.7195	20.5782	24.2385	26.2195	0.52534	16.2629	34.1899	58.8804	0	23.6464	0	0	18.2253	11.0221	59.4158	5.29434	0	22.5322	0.476861	61.0005	0	28.702	7.07827	0.33048	27.7529	1.99495	0.369888	0	0	0	0	0.295621	63.5022	11.0232	56.4545	28.4171	0.465387	15.5984
GPATCH4	29.7561	0	27.8617	167.679	54.8833	0	24.672	16.8829	50.4621	1.22938	46.174	78.5517	6.20478	46.9617	50.6888	162.077	63.8215	49.8749	3.30779	9.19064	0	36.4133	15.6388	54.1911	7.40642	5.35357	24.206	0.365211	30.1076	63.1526	39.3839	50.9638	30.0671	63.7922	107.482	70.6543	8.60888	65.5657	0	16.4543	0.260391	0	0	84.5766	80.0717	12.4208	26.8998	42.9019	56.0228
HAPLN2	0	0	0	0	0	0	0	0	0	0	0	0	0	0	0	0	0	0	0	0	0	0	0	0	0	0	0	0	0	0	0	0	0	0	0	0	0	0	0	0	0	0	0	0	0	0	0	0	0
BCAN	0	0	0	0	0	0	0	0	0	0	0	0	0	0	0	0	0	0	0	0	0	0	0	0	0	0	0	0	0	0	0	0	0	0	0	0	0	0	0	0.340643	0	0	0.0831022	0	0	0	0	0	0
NES	13.8826	0.0675518	0.114616	11.2039	0	0	0.250528	0	0.10581	0.0536916	4.6998	0	2.0875	0.0525291	1.73024	0.0445534	0	0	0	0.628786	0	0	0	0	0	0	0	0	0	0	0	0	0	0	0	5.62777	0.132638	21.7059	0	0	0	0	0	0	7.19578	0.0360287	1.58079	3.15886	0
CRABP2	0	0	0	0	0	0	0	7.43863	0	0	17.9178	0	0	8.84371	28.4274	0.287196	4.10739	0.317348	0	0	0	0	0	0	0	0	0	0	0	0	0	0	0	0	0	0	0	0	0	0	13.2162	0	0	0	0	0	0	0	0
ISG20L2	0.982318	96.0814	58.2983	166.466	122.599	0.824187	62.1825	0	63.9231	22.8033	76.3829	41.9061	0	12.7019	1.10661	34.5455	21.8229	49.5445	3.84168	0	24.1865	131.022	0.19437	0	0	28.7987	3.27845	30.8719	29.8948	18.6256	25.2894	1.44249	0	0	19.1495	122.837	42.784	77.1238	51.2181	65.2645	22.8478	63.7895	98.8598	18.6868	0	12.7284	25.2435	0.231491	65.6807
RRNAD1	99.114	86.4426	0.389704	52.2296	80.6233	0	48.5622	0.375081	84.3911	2.09423	0	0	0	5.74411	0.861186	0	0.432917	0.502691	12.8698	37.8982	16.8323	7.04136	0	1.91256	0	2.40718	0.390893	0	1.65532	5.2815	35.8266	0	10.3693	0.173645	0.188713	31.9797	15.1043	0	0.824069	0.192224	0	19.0466	35.6746	0	4.98657	0	16.6204	0	4.02342
MRPL24	0	1.0663	81.8089	34.3885	1.90005	87.2875	78.6293	6.98259	43.9076	65.3493	25.1449	34.5754	29.6767	21.0084	43.8968	86.1793	61.8812	3.13544	139.94	34.5527	121.829	174.338	39.622	98.4029	20.0214	14.7804	36.8351	46.4623	18.8039	99.6674	13.1463	0	43.7582	51.0132	1.35112	53.7089	4.34702	25.1553	3.42503	4.11314	37.5515	8.70515	15.0956	30.711	67.0181	0	83.0367	25.3102	18.6434
HDGF	87.99	9.19525	109.655	46.1773	0.6549	175.636	25.6745	29.7775	5.77689	54.4823	42.9701	0.910149	57.227	25.9701	110.439	105.749	69.7073	8.19027	10.3616	107.913	86.117	48.2344	74.7426	28.7621	28.4643	12.0551	36.0787	46.498	1.8247	18.5724	0.149951	90.9819	6.2154	12.5682	16.7356	76.8392	144.318	63.3018	77.9778	129.384	85.3384	116.747	67.3839	1.93334	65.6616	46.4903	43.1905	11.7272	3.22841
PRCC	0	0.188711	17.3114	8.79243	0	84.7156	72.4523	0	4.74283	87.4717	38.6885	8.09587	37.058	59.7831	1.538	66.9829	25.625	117.808	103.539	60.7342	38.2067	6.00515	17.2095	42.6882	95.6122	14.8456	9.04486	0.185668	2.89394	136.358	14.7857	29.6736	67.1491	55.5151	107.102	122.96	69.3955	91.0373	19.9732	87.225	31.4992	191.386	0	45.6352	88.1399	18.4775	150.569	44.5642	0
SH2D2A	0	0	0	0	0	0	0	0	0	0	0	0	0	0	0	0	0	0	0	0	0	0	0	0	0	0	0	0	0	0	0	0	0	0	0	0	0	0	0	0	0	0	0	0	0	0	0	0	0
NTRK1	0	0	0	0	0	0	0	0	0	0	0	0	0	0	0	0	0	0	0	0	0	0	0	0	0	0	0	0	0	0	0	0	0	0	0	0	0	0	0	0	0	0	0	0	0	0	0	0	0
INSRR	0	0	0	0	0	0	0	0	0	0	0	0	0	0	0	0	0	0	0	0	0	0	0	0	0	0	0	0	0	0	0	0	0	0	0	0	0	0	0	0	0	0	0	0	0	0	0	0	0
PEAR1	0	0	0	0	0	0	0	0	0	0	0	0	0	0	0	0.102345	0	0	0	0	0	0	0	0	0	0	0	0	0	0	0	0	0	0	0	0	0	0	0	0	0	0	0	0	0.4722	0	0	0	0
LRRC71	0	0	0	0	0	0	0	0	0	0	0	0	0	0	0	0	0	0	0	0	0	0	0	0	0	0	0	0	0	0	0	0	0	0	0	0	0	0	0	0	0	0	0	0	0	0	0	0	0
ARHGEF11	0	0	0	0	0	0	0	0	0	0	0	0	0	0	0	0	0.0344854	0	0.202911	0	0	0.0605153	0	0	0	0	0	0	0	0	0	0	0	0	0	1.51155	0	3.71691	0	0	0	0	0	0	0	0	0.0368092	0	0
MIR765	0	0	0	0	0	0	0	0	0	0	0	0	0	0	0	0	0	0	0	0	0	0	0	0	0	0	0	0	0	0	0	0	0	0	0	0	0	0	0	0	0	0	0	0	0	0	0	0	0
ETV3L	0	0	0	0	0	0	0	0	0	0	0	0	0.0586763	0	0	0	0	0	0	0	0	0	0	0	0	0	0	0	0	0	0	0	0	0	0	0	0	0	0	0	0	0	0	0	0	0.271699	0	0	0
ETV3	0	0	0	0	0	0	0	0	0	0	0	0	2.16309	0	0	0	0	0	0	0	0	0	0	0	0	0	0	0	39.0568	0	0	0	0	14.9015	0	0	0	0	0	0	0	0	0	0	0	1.35611	0	0	0
CYCSP52	0	0	0	0	0	0	0	0	0	0	0	0	0	0	0	0	0	0	0	0	0	0	0	0	0	0	0	0	0	0	0	0	0	0	0	0	0	0	0	0	0	0	0	0	0	0	0	0	0
FCRL5	0	0	0	0	0	0	0	0	0	0.721516	0	0	0	0	0	0	0	0	0	0	0	0	0	0	0	0	0	14.8142	0	0	0	0	0	0	0	0	0	0	0	0	0	0	0	0	0	0	0	0	0
FCRL4	0	0	0	0	0	0	0	0	0	0	0	0	0	0	0	0	0	0	0	0	0	0	0	0	0	0	0	0	0	0	0	0	0	0	0	0	0	0	0	0	0	0	0	0	0	0	0	0	0
FCRL3	0	0	0	0	0	0	0	0	0	0	0	0	0	0	0	0	0	0	0	0	0	0	0	0	0	0	0	0	0	0	0	0	0	0	0	0	0	0	0	0	0	0	0	0	0	0	0	0	0
FCRL2	0	0	0	0	0	0	0	0	0	0	0	0	0	0	0	0	0	0	0	0	0	0	0	0	0	0	0	0	0	0	0	0	0	0	0	0	0	0	0	0	0	0	0	0	0	0	0	0	0
FCRL1	0	0	0	0	0	0	0	0	0	0	0	0	0	0	0	0	0	0	0	0	0	0	0	0	0	0	0	0	0	0	0	0	0	0	0	0	0	0	0	0	0	0	0	0	0	0	0	0	0
CD5L	0	0	0	0	0	0	0	0	0	0	0	0	0	0	0	0	0	0	0	0	0	0	0	0	0	0	0	0	0	0	0	0	0	0	0	0	0	0	0	0	0	0	0	0	0	0	0	0	0
KIRREL	0	0	0	0	0	0	19.6133	0	0	0	0	0.0874199	0	0	0	0	0	0.077385	0	0	0	0	0	0	0	0	0	0	0	0	0	0	0	0	0	0	0	0	1.1586	0	0.43015	0	0	0	0	0	0	0	0
LOC646268	0	0	0	0	0	0	0	0	0	0	0	0	0	0	0	0	0	0	0	0	0	0	0	0	0	0	0	0	0	0	0	0	0	0	0	0	0	0	0	0	0	0	0	0	0	0	0	0	0
CD1D	0	0	0	0	0	32.2156	0	0	0	0	0	0	8.16334	0.0786728	0	0	0	0	0	10.2276	8.76336	0	11.0209	16.4603	0	0	2.14082	0.794281	0	0	8.89369	0	9.38362	0	0	0	0	0	0	10.4101	0	0	0	0	0	3.17863	0	0	0
CD1A	0	0	0	0	0	0	0	0	0	0	0	0.15801	0	0	0	0	0	0	0	0	0	0	0	0	0	0	0	0	0	0	0	0	0	0	0	0	0	0	0	0	0	0	0	0	0	0	0	0	0
CD1C	0	0	0	0	0	0	0	0	0	0	0	0	0	0	0	0	0	0	0	0	0	0	0	0	0	0	0	0	0	0	0	0	0	0	0	0	0	0	0	0	0	0	0	0	0	0	0	0	0
CD1B	0	0	0	0	0	0	0	0	0	0	0	0	0	0	0	0	0	0	0	0	0	0	0	0	0	0	0	0	0	0	0	0	0	0	0	0	0	0	0	0	0	0	0	0	0	0	0	0	0
CD1E	0	0	0	0	0	0	0	0	0	0	0	0	0	0	0	0	0	0	0	0	0	0	0	0	0	0	0	0	0	0	0	0	0	0	0	0	0	0	0	0	0	0	0	0	0	0	0	0	0
OR10T2	0	0	0	0	0	0	0	0	0	0	0	0.407383	0	0	0	0	0	0	0	0	0	0	0	0	0	0	0	0	0	0	0	0	0	0	0	0	0	0	0	0	0	0	0	0	0	0	0	0	0
OR10K2	0	0	0	0	0	0	0	0	0	0	0	0	0	0	0	0	0	0	0	0	0	0	0	0	0	0	0	0	0	0	0	0	0	0	0	0	0	0	0	0	0	0	0	0	0	0	0	0	0
OR10K1	0	0	0	0	0	0	0	0	0	0	0	0	0	0	0	0	0	0	0	0	0	0	0	0	0	0	0	0	0	0	0	0	0	0	0	0	0	0	0	0	0	0	0	0	0	0	0	0	0
OR10R2	0	0	0	0	0	0	0	0	0	0	0	0	0	0	0	0	0	0	0	0	0	0	0	0	0	0	0	0	0	0	0	0	0	0	0	0	0	0	0	0	0	0	0	0	0	0	0	0	0
OR6Y1	0	0	0	0	0	0	0	0	0	0	0	0	0	0	0	0	0	0	0	0	0	0	0	0	0	0	0	0	0	0	0	0	0	0	0	0	0	0	0	0	0	0	0	0	0	0	0	0	0
OR6P1	0	0	0	0	0	0	0	0	0	0	0	0	0	0	0	0	0	0	0	0	0	0	0	0	0	0	0	0	0	0	0	0	0	0	0	0	0	0	0	0	0	0	0	0	0	0	0	0	0
OR10X1	0	0	0	0	0	0	0	0	0	0	0	0	0	0	0	0	0	0	0	0	0	0	0	0	0	0	0	0	0	0	0	0	0	0	0	0	0	0	0	0	0	0	0	0	0	0	0	0	0
OR10Z1	0	0	0	0	0	0	0	0	0	0	0	0	0	0	0	0	0	0	0	0	0	0	0	0	0	0	0	0	0	0	0	0	0	0	0	0	0	0	0	0	0	0	0	0	0	0	0	0	0
SPTA1	0	0	0	0	0	0	0	0	0	0	0	0	0	0	0	0	0	0	0	0	0	0	0	0	0	0	0	0	0	0	0	0	0	0	0	0	0	0	0	0	0	0	0	0	0	0	0	0	0
OR6K2	0	0	0	0	0	0	0	0	0	0	0	0	0	0	0	0	0	0	0	0	0	0	0	0	0	0	0	0	0	0	0	0	0	0	0	0	0	0	0	0	0	0	0	0	0	0	0	0	0
OR6K3	0	0	0	0	0	0	0	0	0	0	0	0	0	0	0	0	0	0	0	0	0	0	0	0	0	0	0	0	0	0	0	0	0	0	0	0	0	0	0	0	0	0	0	0	0	0	0	0	0
OR6K6	0	0	0	0	0	0	0	0	0	0	0	0	0	0	0	0	0	0	0	0	0	0	0	0	0	0	0	0	0	0	0	0	0	0	0	0	0	0	0	0	0	0	0	0	0	0	0	0	0
OR6N1	0	0	0	0	0	0	0	0	0	0	0	0	0	0	0	0	0	0	0	0	0	0	0	0	0	0	0	0	0	0	0	0	0	0	0	0	0	0	0	0	0	0	0	0	0	0	0	0	0
OR6N2	0	0	0	0	0	0	0	0	0	0	0	0	0	0	0	0	0	0	0	0	0	0	0	0	0	0	0	0	0	0	0	0	0	0	0	0	0	0	0	0	0	0	0	0	0	0	0	0	0
MNDA	0	0	0	0	0	0	0	0	0	0	0	0	0	0	0	0	0	0	0	0	0	0	0	0	0	0	0	0	0	0	0	0	0	0	0	0	0	0	0	0	0	0	0	0	0	0	0	0	0
PYHIN1	0	0	0	0	0	0	0	0	0	0	0	0	0	0	0	0	0	0	0	0	0	0	0	0	0	0	0	0	0	0	0	0	0	0	0	0	0	0	0	0	0	0	0	0	0	0	0	0	0
IFI16	478.846	0	569.874	97.4316	379.421	291.093	47.6791	0	86.0861	237.944	361.117	114.605	188.873	137.011	186.927	164.398	101.868	30.3692	32.9718	17.4618	1.05745	1.57084	81.6795	125.136	126.252	71.5875	44.3316	43.8771	108.668	89.9185	50.043	20.8503	303.826	155.066	334.177	0.127566	262.156	1.96924	101.969	62.927	112.809	226.219	36.1475	133.737	43.0479	37.6389	3.53413	59.9115	0
AIM2	0	0	0	0	0	0	0	0	0	0	0	0	0	0	0	0	0	0	0	0	0	0	0	0	0	0	0	0	0	0	0	0	0	0	0	0	0	0	0	0	0	0	0	0	0	0	0	0	0
CADM3	0	0	0	0	0	0	1.92035	0	0	0	0	0	0	0	0	0	0	0	0	0	13.451	0.118438	0	5.16875	0	0	0	2.43652	0	1.55463	0	0	0	0	0	0	0	0	0.0840556	0	0	0	0	0	0	0	0	0	0
LOC100131825	0	0	0	0	0	0	2.25928	0	0	0	0	0	0	0	0	0	0	0	0	0	0	0	0	2.04853	0	0	0	1.61075	0	0.703467	0	0	0	0	0	0	0	0	0.182708	0	0	0	0	0	0	0	0	0	0
DARC	0	0	0	0	0	0	0	0	0	0	0	0	0	0	0	0	0	0	0	0	0	0	0	0	0	0	0	0	0	0	0	0	0	0	0	0	0	0	0	0	0	0	0	0	0	0	0	0	0
FCER1A	0	0	0	0	0	0	0	0	0	0	0	0	0	0	0	0	0	0	0	0	0	0	0	0	0	0	0	0	0	0	0	0	0	0	0	0	0	0	0	0	0	0	0	0	0	0	0	0	0
OR10J3	0	0	0	0	0	0	0	0	0	0	0	0	0	0	0	0	0	0	0	0	0	0	0	0	0	0	0	0	0	0	0	0	0	0	0	0	0	0	0	0	0	0	0	0	0	0	0	0	0
OR10J1	0	0	0	0	0	0	0	0	0	0	0	0	0	0	0	0	0	0	0	0	0	0	0	0	0	0	0	0	0	0	0	0	0	0	0	0	0	0	0	0	0	0	0	0	0	0	0	0	0
OR10J5	0	0	0	0	0	0	0	0	0	0	0	0.415946	0	0	0	0	0	0	0	0	0	0	0	0	0	0	0	0	0	0	0	0	0	0	0	0	0	0	0	0	0	0	0	0	0	0	0	0	0
APCS	0	0	0	0	0	0	0	0	0	0	0	0	0	0	0	0	0	0	0	0	0	0	0	0	0	0	0	0	0	0	0	0	0	0	0	0	0	0	0	0	0	0	0	0	0	0	0	0	0
CRP	0	0	0	0	0	0	0	0	0	0	0	0	0	0	0	0	0	0	0	0	0	0	0	0	0	0	0	0	0	0	0	0	0	0	0	0	0	0	0	0	0	0	0	0	0	0	0	0	0
DUSP23	0	0	0	0	0	0	0	40.3529	0	1.2191	0	0	0	0	4.83265	0	0	21.8278	0	0	0	28.0482	0	25.4841	18.385	3.01526	0	0	0	0	0	17.4301	0	0	0.653101	0	0	0.727081	0	0	0	98.662	87.7856	72.118	0	0.399169	0	0	0
FCRL6	0	0	0	0	0	0	0	0	0	0	0	0	0	0	0	0	0	0	0	0	0	0	0	0	0	0	0	0	0	0	0	0	0	0	0	0	0	0	0	0	0	0	0	0	0	0	0	0	0
SLAMF8	0	0	0	0	0	0	0	0	0	0	0	0	0	0	0	0	0	0	0	0	0	0	0	0	0	0	0	0	0	0	0	0	0	0	0	0	0	0	0	0	0	0	0	0	0	0	0	0	0
C1orf204	0	0	0	0	0	0	0	0	0	0	0	0	0	0	0	0	0	0	0	0	0	0	0	0	0	0	0	0	0	0	0	0	0	0	0	0	0	0	0	0	0	0	0	0	0	0	0	0	0
VSIG8	0	0	0	0	0	0	0	0	0	0	0	0	0	0	0	0	0	0	0	0	0	0	0	0	0	0	0	0	0	0	0	0	0	0	0	0	0	0	0	0	0	0	0	0	0	0	0	0	0
CCDC19	0	0	0	0	0	0	0	0	0	0	0	0	0	0	0	0	0	0	0	0	0	0	0	0	0	0	0	0	0	0	0	0	0	0	0	0	0	0	0	0	0	0	0	0	0	0	0	0	0
TAGLN2	0	0	67.2411	0.811112	0	0	0	0	0.247136	0	0	0.259558	0	0.245682	45.4044	83.9704	0.593582	0	0	0	16.4788	0	0	0	0	0	0	0	0.283265	46.8253	0	0	0	0	0.260059	0	0	22.4386	0.248098	0	0	0	0	0	0.136471	0	0	0	0.916541
IGSF9	0	0	0	5.93122	0	0	0	4.52338	0	0.151648	0	0.0784705	0	0	0	0	0	0	0	0	0	0	0.0944812	0	0	0	0	0	0	8.25077	0	1.57885	1.78886	0	0	12.6254	0.0937761	0	0	0.554329	0	0	0	0	3.52553	0	1.40239	0	0
SLAMF9	0	0	0	0	0	0	0	0	0	0	0	0	0	0	0	0	0	0	0	0	0	0	0	0	0	0	0	0	0	0	0	0	0	0	0	0	0	0	0	0	0	0	0	0	0	0	0	0	0
LOC100505633	0	0.388663	0	0	0	0	0	0	0	0	0	0	0	0	0	0	0	0	0	0	0	0	0	0	0	0	0	0	0	0	0	0	0	0	0	0	0	0	0	0	0	0	0	0	0	0	0	0	0
PIGM	53.7065	0	0	0	0	0	0	0	2.27109	0	0	0	0	11.9593	0	0	8.86723	0	0	0.204342	0	3.95741	0	22.1989	0	0	0	0	0	17.7251	0	10.0552	0	0	2.42856	0	0.172734	0	0	0	4.23201	0	0	0	0	0	12.7387	0	0
KCNJ10	0	0	0	0	0	0	0	0	0	0	0	0	0	0	0	0	0	0	0	6.01995	0	0	0	0	0	0	0	0	0	0	0	0	0	0	0	0	0	0	0	0	0	0	0	0	0	0	0	0	0
KCNJ9	0	0	0	0	0	0	0	0	0	0	0	0	0	0	0	0	0	0	0	0	0	0	0	0	0	0	0	0	0	0	0	0	0	0	0	0	0	0	0	0	0	0	0	0	0	0	0	0	0
IGSF8	0	0	0	0.46905	0	0	0	0	0	0.432935	5.98434	0	0	23.7525	0	0	0.341714	0	0	0.210543	0	43.3581	0.179611	0	0	0.237538	0.20197	32.448	0	0	12.8666	0.0833102	0	0	0	62.4121	0	3.33523	0	36.1843	0	6.9306	0	0	6.30509	0	21.2822	1.49816	22.9344
ATP1A2	0	0	0	0	0	0	0	0	0	0	0	0	0	0	0	0	0	0	0	0	0	0	0	0	0	0	0	0	0	0	0	0	0	0	0	0	0	0	0	0	0	0	0	0	0	0	0	0	0.050422
ATP1A4	0	0	0	0	0	0	0	0	0	0	0	0	0	0	0	0	0	0	0	0	0	0	0	0	0	0	0	0	0	0	0	0	0	0	0	0	0	0	0	0	0	0	0	0	0	0	0	0	0
CASQ1	0	0	0	0	0	0	0	0	0	0	0	0	0	0	0	0	0	0	0	0	0	0	0	0	0	0	0	0	0	0	0	0	0	0	0	0	0	0	0	0	0	0	0	0	0	0	47.2385	0	0
PEA15	0	0	0	0	0	0	27.8844	0	0	0	0	0	0.0916983	0.12461	0.200231	0.105589	18.3738	3.49899	0	0	0	0	0	0	0	0	0	0	0	0	0	0	0	0	0	0	0	0	0.125058	0	0	0	0	0	0	4.33995	0	4.05995	0
DCAF8	0	10.3242	24.1978	0	0	0.0826763	4.01243	0	9.32445	0	4.64568	1.29533	13.2906	9.41267	33.9989	1.8168	12.1494	8.31336	2.65457	6.06121	27.7601	0.10802	0	1.34693	8.67556	3.86074	15.6538	1.54524	10.0164	17.364	0.160195	18.3539	1.383	0	1.12043	2.35873	4.64471	1.07938	22.6774	29.6379	24.8653	1.25319	4.42662	32.0506	30.0126	7.49486	5.51913	19.7171	3.67172
PEX19	0	0.215517	0	3.3517	0	18.3176	32.7262	0.528865	30.0086	5.14583	6.39336	78.5046	0	44.2404	0	5.1955	1.92839	11.4772	3.28398	0	68.5085	74.6063	0	46.0967	14.7284	28.6559	25.0862	0.73616	46.3735	42.9756	0	4.92252	56.4304	52.3868	0.175561	7.57468	4.77894	0.0985845	10.1731	0.447917	15.196	0.164849	60.8619	16.6942	8.6742	3.21822	23.6307	1.02036	23.9999
COPA	105.882	37.923	4.74089	17.5865	0	93.2272	7.40218	73.6451	30.377	69.114	28.5987	23.4296	15.229	25.9706	18.0381	96.5357	31.1892	48.5603	34.9695	72.5352	69.1525	70.7966	21.8945	40.9994	31.5981	86.8512	27.22	57.147	24.2859	77.9073	107.847	7.433	58.1202	0	2.37632	80.5997	44.0856	77.4295	25.1397	124.745	39.4342	41.8875	33.5145	16.7882	24.7326	35.6982	53.0253	54.5055	81.4337
NCSTN	83.0027	41.2111	76.0439	54.2237	11.3294	108.861	33.5378	25.0285	9.77016	4.85012	4.37005	15.8324	45.4292	30.2472	0.0829391	45.8499	2.82833	31.894	11.0494	0	33.1735	139.123	1.70756	0	60.8724	56.5777	19.2026	49.7514	16.4895	38.2174	44.2916	31.62	21.258	40.7893	23.7968	22.0774	17.5221	0	0	5.73615	52.6094	26.1459	51.8725	15.9161	2.93867	9.74133	19.5569	12.6106	46.3596
SUMO1P3	2.26632	0.724342	5.85526	1.40382	2.90359	1.6734	0	0	0.99964	12.5838	6.68788	3.29942	4.59729	9.37198	2.73849	61.7168	0.228685	4.24534	2.65102	1.67976	2.27935	1.98203	2.15413	1.77826	3.7257	2.85882	3.02714	3.57482	2.94393	5.45127	9.64025	6.82761	2.04502	8.27009	6.63187	5.42518	2.91202	6.91994	6.17819	2.14585	1.13891	1.10834	0.405872	3.82218	2.52084	3.07371	8.18892	8.30784	1.85048
NHLH1	0	0	0	0	0	0	0	0	0	0	0	0	0	0	0	0	0	0	0	0	0	0	0	0	0	0	0	0	0	0	0	0	0	0	0	0	0	0	0	0	0	0	0	0	0	0	0	0	0
VANGL2	0	0	0	12.1963	0	5.6717	1.66733	0.344558	0.440136	0	0	0.0578015	13.7086	0.0546268	3.99366	6.11574	1.36485	1.02343	2.50144	0	0	0	2.85473	0	0.424452	3.30796	2.11429	0.758559	0.506505	0	1.54424	6.78207	0.72428	0	0	0.435887	0.275906	2.82191	0	0.174645	0	0.0358098	3.16385	0	1.13003	3.22179	6.19916	5.77916	0
SLAMF6	0	0.16387	0	0	0	0	0	0	0	0	0	0	0	0	0	0	0	0	0	0	0	0	0	0	0	0	0	0	0	0	0	0	0	0	0	0	0	0	0	0	0	0	0	0	0	0	0	0	0
CD84	0	0	0	0	0	0	0	0	0	0	0	0	0	0	0	0	0	0	0	0	0	0	0	0	0	0	0	0	0	0	0	0	0	0	0	0	0	0	0	0	0	0	0	0	0	0	0	0	0
SLAMF1	0	0	0	0	0	0	0	0	0	0	0	0	0	0	0	0	0	0	0	0	0	0	0	0	0	0	0	0	0	0	0	0	0	0	0	0	0	0	0	0	0	0	0	0	0	0	0	0	0
CD48	0	0	0	0	0	0	0	0	0	0	0	0	0	0	0	0	0	0	0	0	0	0	0	0	0	0	0	0	0	0	0	0	0	0	0	0	0	0	0	0	0	0	0	0	0	0	0	0	0
SLAMF7	0	0	0	0	0	0	0	0	0	0	0	0	0	0	0	0	0	0	0	0	0	0	0	0	0	0	0	0	0	0	0	0	0	0	0	0	0	0	0	0	0	0	0	0	0	0	0	0	0
LY9	0	0	0	0	0	0	0	0	0	0	0	0	0	0	0	0	0	0	0	0	0	0	0	0	0	0	0	0	0	0	0	0	0	0	0	0	0	0	0	0	0	0	0	0	0	0	0	0	0
CD244	0	0	0	0	0	0	0	0	0	0	0	0	0	0	0	0	0	0	0	0	0	0	0	0	0	0	0	0	0	0	0	0	0	0	0	0	0	0	0	0	0	0	0	0	0	0	0	0	0
ITLN1	0	0	0	0	0	0	0	0	0	0	2.3235	0	0	0	0	0	0	0	0	0	0	0	0	0	0	0	0	0	0	0	0	0	0	0	0	0	0	0	0	0	0	0	0	0	0	0	0	0	0
ITLN2	0	0	0	0	0	0	12.2764	0	0	0	0	0	0	0	0	48.8686	0	0	0	0	0	0	0	0	0	0	0	0	0	0	22.9512	0	0	0	0	0	0	0	0	0	0	0.195717	0	0	0	0	0	0	0
F11R	3.33069	0.078178	43.9103	0	1.53167	0	43.785	0	0.183727	47.3572	34.6838	0.128683	32.3106	6.3851	26.8211	4.0226	13.1837	2.10751	1.63169	25.1024	19.604	4.21032	0.0774919	5.23871	0.0944823	19.3313	0.348604	0.23028	0	0	0.254656	23.3632	0	2.55161	0.127051	5.13169	0.768152	6.49901	0.060831	1.55585	1.68994	0.0398549	8.56715	0	0	0	0	0.0462648	24.4484
TSTD1	0	0	50.7806	4.91608	0	4.81099	0	0	0.765111	55.574	29.1973	0	17.9632	0	0.613468	1.91386	9.8133	0	21.8868	56.1845	14.4061	42.7552	0	0	0	15.2101	28.7697	20.0523	0	32.4261	19.6717	25.9596	7.8123	45.0616	0	1.40583	4.03942	0.931049	0	0	0	28.6245	0	0	12.5005	0	0.514356	42.4015	22.5291
USF1	0	0	0	0	0	0	0	0	0	0	0	0	0	0	0	0	0	0	0	0	0	0	0	0	0	0	0	0	0	0	0	0	0	0	0	0	0	0	0	0	0	0	0	0	0	0	0	0	0
ARHGAP30	0	0	0	0	0	0	0	0	0	0	0	0.0830145	0	0	0	0	0	0	0	0	0	0	0	0	0	0	0	0	0	0	0	0	0	0	0	0	0	0	0	0.0837359	0	0	0	0	0	0	0	0	0
PVRL4	0	0	0	0	0	6.54979	0	0	0	0	0	0	0	0	0	8.03716	0	0	0	0	0	0	0	0	5.83434	0	0	0	0	0	0	0	0	0	0	0	0	0	0	0	0.0493891	0	7.24207	0	0	0	0	0	0
KLHDC9	0	0	0	0	0	0	0	0	0	0	0	0	0	0	0	0	0	0	0	0	0	0	0	0	0	0	0	0	0	0	0	0	0	0	0	0	0	0	0	0.549094	0	0	0	0	0	0	0	0	0
PFDN2	8.32544	113.318	200.901	77.159	86.1385	125.759	67.2527	131.723	183.389	165.026	160.001	58.5774	53.1031	54.9701	92.0987	72.4404	63.366	134.152	130.774	14.4124	28.4348	0.905749	19.8258	78.8885	47.5063	158.21	183.767	23.2318	188.005	85.6355	4.13377	104.607	110.49	194.806	65.7617	33.0562	234.155	4.01793	94.31	11.6857	105.13	224.148	32.1243	66.6279	22.493	47.7577	60.9841	5.82224	36.8934
DEDD	2.59859	32.8521	25.2568	0.447357	26.1791	0	51.2418	25.3091	1.35751	4.95609	21.5403	0.142499	16.8705	34.5233	30.6627	20.5662	31.4014	0	8.47329	1.00462	0.911949	0	0.171281	10.5048	18.8157	5.66579	6.55281	0	11.3838	11.4319	78.4371	26.2344	24.8321	0	0.274966	1.70001	0	1.90799	5.68732	4.18624	10.8925	0	8.03386	5.45199	23.9862	29.6363	12.1153	7.86278	5.43903
NIT1	6.90588	3.03387	0	8.55923	0	0	0.139847	19.8583	25.6174	1.75983	0.344516	0.227972	0.158744	1.51021	56.3556	69.5525	0.347542	0.403401	16.519	17.6064	0.290052	0.906693	0	0.626539	0	84.064	18.7569	8.1564	6.72139	19.5853	0.225498	0	10.6295	0	4.10307	15.6677	0.186654	0.510963	23.0617	0	63.1324	18.9837	0.206346	0.54474	0.119963	0	48.3262	5.44778	0
UFC1	19.7947	0.39547	0	28.6047	0	62.4505	87.9899	60.5079	68.6655	120.102	193.506	71.1253	45.222	40.3528	32.6757	61.9218	18.2443	3.479	74.2437	0.916741	193.525	141.907	98.4006	343.816	96.2181	128.072	102.686	72.6501	72.524	43.3467	153.305	119.105	31.6491	40.066	291.483	155.889	39.4554	76.1111	130.519	124.825	35.6994	92.1856	159.166	168.369	85.164	47.3787	69.3886	20.9197	77.5226
USP21	0	0	0.612279	0	0	255.521	79.9007	0.147369	0	0	11.1167	3.86545	7.76005	9.13926	0.790761	0.1191	56.302	30.3949	0	2.93204	5.51559	0	0	21.6224	13.948	5.67066	28.1265	16.6666	30.8322	2.1668	3.52984	1.40877	30.6252	0.178483	22.8962	1.28963	0	0	0	0	17.6792	0.0918879	34.3047	0.355242	77.8325	7.67423	28.2611	0	0
PPOX	0	0.241033	0	0	0	0	27.4074	0	0	27.6744	10.8253	0	3.05	0.376761	0	15.7916	17.9085	11.4539	56.6251	61.5885	31.9819	42.8251	78.3885	61.7629	44.1879	7.91073	43.5326	38.7024	10.4431	24.6499	22.0615	4.54489	36.9223	13.1435	0	4.76759	23.7572	3.5645	6.44973	13.1481	0	0	0	0	0	2.43524	0.160645	0	0
B4GALT3	0	54.6458	52.0101	66.1383	0.301229	39.2575	37.3116	109.638	1.03812	9.02471	39.842	5.0226	11.1654	56.2715	15.0526	14.3088	93.4137	77.6703	4.97483	42.4683	48.3755	23.5837	1.17384	0	26.3873	20.8461	20.744	12.6459	70.8038	9.5584	90.8205	1.16676	37.3174	0.167463	8.45013	3.98729	15.069	77.3046	14.0409	3.38897	16.0634	7.85025	48.6898	2.11141	63.566	17.2019	32.8557	59.7542	10.5206
ADAMTS4	0	0	0	0	0	0	0	0	0	0	0	0	0	0	0	0	0	0	0	0	0	0	0	0	0	0	0	0	0	0	0	0	0	0	0	0	0	0	0	0	0	0	0	0	0	0	0	0	0
NDUFS2	124.447	2.95732	142.021	42.809	31.2561	151.317	102.203	125.759	50.3347	30.8603	0	5.04328	8.60562	3.38112	37.0895	69.73	67.0518	46.0382	0.965638	28.6306	27.0197	0.216313	185.073	42.7922	28.6094	54.2934	88.0521	129.596	81.3767	71.3536	47.7981	29.0979	77.9369	32.2253	41.5858	0.17658	26.4725	1.27132	0.309318	1.15422	0.0886959	36.2911	48.8864	146.556	1.62907	15.3151	15.3863	6.05147	0
FCER1G	0	0	0	0	0	0	0	0	0	0	0	0	0	0	0	0	0	0	0	0	0	0	0	0	0	0	0	0	0	0	0	0	0	0	0	0	0	0	0	0	0	0	0	0	0	0	0	0	0
APOA2	0	0	0	0	0	0	0	0	0	0	0	0	0	0	0	0	0	0	0	0	0	0	0	0	0	0	0	0	0	0	0	0	0	0	0	0	0	0	0	0	0	0	0	0	0	0	0	0	0
TOMM40L	0	0	0	104.942	0	0	0	0	1.95145	0.232873	0.728534	0	1.17469	0	19.4207	0	1.65375	0.426939	1.25542	4.7619	0	0	0	0	3.18371	0.191663	10.4372	4.74637	0	6.68161	0	2.62335	0.137278	0	28.4558	0	0	0	0	0.365732	0	27.8231	29.7257	0	0	0.701236	0	0	0
NR1I3	0	0	0	19.368	0	0	0	0	0	0	0	0	0	0	3.7332	0	1.24683	0	0	1.37209	0	0	0	0	0	0	1.75897	0	0	0	0	0	0	0	4.94038	0	0	0	0	0	0	6.03833	4.71451	0	0	0	0	0	0
PCP4L1	0	0	0	0	0	0	0	0	0	0	48.8488	2.21222	67.1032	0	6.54245	69.2898	0	0.869903	0	0	0	0	0	0	5.75357	0	0	40.1437	0	55.7996	0	0	6.70717	0	0	0	0	0	8.68641	0	24.5821	0	0	0.391544	0	0	0	0	0
MPZ	0	0	0	0	0	0	0	0	0	0	0	0	0	0	0	0	0	0	0	0	0	0	0	0	0	0	0	0	0	0	0	0	0	0	0	0	0	0	0	0	0	0	0	0	0.179927	0	0	0	0
SDHC	30.2983	0	3.95722	9.43093	0	1.71441	50.1565	0	4.22945	1.73874	1.35988	3.12192	1.4201	25.1309	0.821123	0.480179	1.8295	4.99567	12.86	1.862	4.0423	7.65445	0	5.86881	6.15307	1.33521	2.89464	0.143068	0.13124	7.87953	16.8653	8.5552	0.956331	11.2504	1.30896	2.07855	17.4157	0.133576	0.910536	27.027	14.5589	0	1.20094	2.76685	45.8074	4.50049	10.4089	0.344124	0.213047
C1orf192	0	0	0	0	0	0	0	0	0	0	4.02769	0	15.9723	0	0	0	0	0	0	0	0	0	1.26656	0	0	0	0	0	0	0	0	0	0	0	0	0	0	0	0	0	0	0	0	0	0	0	0	0	0
FCGR2A	0	0	0	0	0	0	0	0	0	0	0	0	0	0	0	0	0	0	0	0	0	0	0	0	0	0	0	0	0	0	0	0	0	0	0	0	0	0	0	0	0	0	0	0	0	0	0	0	0
HSPA6	0	0	0	0	0	49.0858	0	0	0	0	0	0	0	0	47.0799	0.146491	20.9391	9.83447	0	0	0	0	0	0	0	2.71192	0	0	0	0	0	0	0	0	0	0	0	0	0	0	0	0	0	0	0	0	0	0	0
FCGR3A	0	0	0	0	0	0	0	0	0	0	0	0	0	0	0	0	0	0	0	0	0	0	0	0	0	0	0	0	0	0	0	0	0	0	0	0	0	0	0	0	0	0	0	0	0	0	0	0	0
FCGR2C	0	0	0	0	0	0	0	0	0	0	0	0	0	0	0	0	0	0	0	0	0	0	0	0	0	0	0	0	0	0	0	0	0	0	0	0	0	0	0	0	0	0	0	0	0	0	0	0	0
HSPA7	0	0	0	0	0	6.67051	0	0	0	0	0	0	0	0	4.50719	2.03729	0.943772	1.0194	0	0	0	0	0	0	0	0	0	0	0	0	0	0	0	0	0	0	0	0	0	0	0	0	0	0	0	0	0	0	0
FCGR3B	0	0	0	0	0	0	0	0	0	0	0	0	0	0	0	0	0	0	0	0	0	0	0	0	0	0	0	0	0	0	0	0	0	0	0	0	0	0	0	0	0	0	0	0	0	0	0	0	0
FCGR2B	0	0	0	0	0	0	0	0	0	0	0	0	0	0	0	0	0	0	0	0	0	0	0	0	0	0	0	0	0	0	0	0	0	0	0	0	0	0	0	0	0	0	0	0	0	0	0	0	0
RPL31P11	0	0	0	0	0	0	0	0	0	0	0	0	0	0	0	0	0	0	0	0	0	0	0	0	0	0	0	0	0	0	0	0	0	0	0	0	0	0	0	0	0	0	0	0	0	0	0	0	0
FCRLA	0	0	0	0	0	0	0	0	0	0	0	0	0	0	0	0	0	0	0	0	0	0	0	0	0	0	0	0	0	0	0	0	0	0	0	0	0	0	0	0	0	0	0	0	0	0	0	0	0
FCRLB	0	0	0	0	0	0	0	0	0	0	0	0	0	0	0	0	0	0	0	0	0	0	0	0	0	0	0	0	0	0	0	0	0	0	0	0	0	0	0	0	0	0	0	0	0	0	0	0	0
DUSP12	5.21475	0	0	0	0	0	1.29122	0	44.3415	1.94082	4.3451	0	21.8271	0	13.1209	0.460315	0	22.1237	0	3.62392	52.8321	16.7248	71.9346	1.31192	76.892	102.746	52.6247	4.11138	21.6352	53.5074	0	47.255	0.326686	4.48035	0.288622	107.984	115.716	10.0212	16.2367	57.5381	20.5918	93.1472	0.259464	0	19.786	0.55266	106.935	0	0.253476
ATF6	0.665575	0.0492406	0.849236	0.145863	0.140668	0.146018	0.095857	33.9889	0.696839	0.272248	22.7578	0.274096	7.15327	0.0539884	1.60443	21.8982	0.0918912	13.0561	0.259619	0.13303	10.3454	0.122789	0.030505	5.34752	1.36109	0.539235	11.7212	7.76857	5.63464	16.1961	3.93315	0.502905	0.0988773	20.7326	0.0306492	31.7212	0.108268	0.139343	1.53731	15.0109	15.6715	5.28933	5.68055	0.819779	7.49714	0.0957342	7.62419	0.224727	6.49437
OLFML2B	0	0	0	0	0	0	0	0	0	0	0	0	0	0	0	0	0	0	0	0	0	0	0	0	0	0	0	0	0	0	0	0	0	0	0	0	0	0	0	0	0	0	0	0	0	0	0	0	0
NOS1AP	0	0	0	0	0	0	0	0	0	0	0	0	0	0	0	0	0	0	0	0	0	0	0	0	0	0	0	0	0	0	0	0	0	0	0	0	0	0	0	0	0	0	0	0	0	0	0	0	0
MIR4654	0	0	0	0	0	0	0	0	0	0	0	0	0	0	0	0	0	0	0	0	0	0	0	0	0	0	0	0	0	0	0	0	0	0	0	0	0	0	0	0	0	0	0	0	0	0	0	0	0
MIR556	0	0	0	0	0	0	0	0	0	0	0	0	0	0	0	0	0	0	0	0	0	0	0	0	0	0	0	0	0	0	0	0	0	0	0	0	0	0	0	0	0	0	0	0	0	0	0	0	0
C1orf111	0	0	0	0	0	0	0	0	0	0	0	0	0	0	0	0	0	0	0	0	0	0	0	0	0	0	0	0	0	0	0	0	0	0	0	0	0	0	0	0	0	0	0	0	0	0	0	0	0
C1orf226	0	0	0	0	0	0	0	0	0	0	0	0	0	0	0	0	0	0	0	0	0	0	0	0	0	0	0	0	0	0	0	0	0	0	0	0	0	0	0	0	0	0	0	0	0	0	0	0	0
SH2D1B	0	0	0	0	0	0	0	0	0	0	0	0	0	0	0	0	0	0	0	0	0	0	0	0	0	0	0	0	0	0	0	0	0	0	0	0	0	0	0	0	0	0	0	0	0	0	0	0	0
UHMK1	0	31.4	0	0	10.3952	0	0	0	25.4289	26.0265	0.421333	4.46519	11.2043	36.075	29.038	0.0894783	11.9598	45.4628	0	0.0526415	0	0	12.2882	4.55205	4.48309	8.22281	1.51318	8.16908	7.91005	1.03224	15.612	2.4754	16.2377	0.581473	1.53988	13.8896	24.5207	8.0413	12.7159	0.0374189	6.44059	0.0230577	0.815472	26.9138	9.95354	14.8228	4.75135	3.64404	28.2103
UAP1	0	1.87594	1.4483	0	0	100.651	0	0	30.5258	0.950474	0	0.140642	0.0978736	0.133002	3.74007	29.5242	0.750133	141.156	1.46262	0.198187	48.9416	0.37437	124.081	15.2836	55.468	61.2452	4.56229	4.19334	1.07674	8.61026	0	0	23.6911	0	24.0207	3.96272	0	0.470417	55.2844	27.7595	61.1619	24.0864	5.87931	5.15312	0	0	14.1124	16.6192	36.5556
DDR2	0	0	0	0	0	0	0	0	0	0	0	0	0	0	0	0	0	0	0	0	0	0	0	0	0	0	0	0	0	0	0	0	0	0	0	0	0	0	0	0	0	0	0	0	0	0	0	0	0
HSD17B7	0	0	94.2159	0	146.84	0.69502	0	63.25	0	0	13.2576	0.455754	0	7.87094	1.81932	1.64256	0	3.52848	0	0.159987	6.23347	0	0	19.8314	0	0.181033	0	0	0	48.4282	0	3.54911	5.83048	0	0.113885	0	0	0	4.7834	1.15938	0	0	0	0	0	0	0.550861	0	0
C1orf110	0	0	0	0	0	0	0	0	0	0	0	0	0	0	0	0	0	0	0	0	0	0	0	0	0	0	0	0	0	0	0	0	0	0	0	0	0	0	0	0	0	0	0	0	0	0	0	0	0
RGS4	0	0	0	0	0	0	0	0	0	0	0	0	0.0762624	0	0	0	0.0835062	0.0970201	0	0	0	0	0	0	0	0	0	0	0	0	0	0	0	0	0	0	0	0	0	0	0	0	0	0	0	0	0	0	0
RGS5	0	0	0	0	0	0	0	0	0	0	0	0	0	0	0	1.73892	4.39497	0	0	0	0	0	0	0	0	0	0	0	0	0	0	0	0	0	0.225338	0	0	0	0	0	0	0	0	0	0.27149	0	6.54055	0.0410623	0
NUF2	3.32152	0	15.7759	0	0	47.9348	0	0	84.4343	11.801	0.137838	0	6.35159	0.172612	2.77405	0.536629	55.0715	56.0361	0.811488	0	0	0	0	0	24.0589	21.1694	31.0423	47.2109	0	71.4929	8.84532	6.91071	0.207591	0	9.27073	0.198333	77.5381	0	41.6824	64.628	0	0	0	0	12.6892	0	73.7691	67.5491	0
PBX1	102.687	81.6887	44.4132	112.658	1.63391	23.4141	2.65178	2.39846	55.9984	41.9661	33.4761	34.9993	34.1245	40.1886	21.1644	10.8953	31.7652	12.4324	6.6348	17.7765	56.4613	17.3225	22.4732	0	52.8744	38.0949	37.2079	64.9323	3.22514	23.3968	55.4562	27.2606	25.3118	0.272238	30.219	21.0942	27.5209	43.6186	3.71036	20.953	0.867456	2.85286	44.9521	1.38361	8.57631	57.2919	80.5358	73.2101	8.73245
LOC100505795	0	0	0	0	0	0	0	0	0	0	0	0	0	0	0	0	0	0	0	0	0	0	0	0	0	0.270079	0	0	0	0	0	0	0	0	0	0	0	0	0	0	0	0	0	0	0	0	0	0	0
LMX1A	0	0	0	0	0	0	0	0	0	0	0	0	0	0	0	0	0	0	0	0	0	0	0	0	0	0	0	0	0	0	0	0	0	0	0	0	0	0	0	0	0	0	0	0	0	0	0	0	0
RXRG	0	0	0	0	0	0	0	0	0	0	0	0	0	0	0	0	0	11.9499	6.46038	0	0	0.399179	0	0	0	0	5.67626	3.39941	0	0	0	0	0	0	0	0	0	0	0	0	0	0	0	0	0	0	0	0	0
LOC400794	0	0	0	0	0	0	0	0	0	0	0	0	0	0	0	0	0	0	0	0	0	0	0	0	0	0	0	0	0	0	0	0	0	0	0	0	0	0	0	0	0	0	0	0	0	0	0	0	0
LRRC52	0	0	0	0	0	0	0	0	0	0	0	0	0	0	0	0	0	0	0	0	0	0	0	0	0	0	0	0	0	0	0	0	0	0	0	0	0	0	0	0	0	0	0	0	0	0	0	0	0
MGST3	83.5888	84.4219	31.8985	102.747	2.4574	0	16.8145	16.2477	49.2878	110.904	95.804	108.097	52.404	31.0764	116.873	62.6478	53.1898	114.209	30.6873	34.2633	66.7341	74.9826	114.316	86.4886	111.807	67.7585	111.004	88.0892	104.839	121.827	99.6992	107.95	137.186	75.5107	45.5896	109.425	71.3205	101.204	45.6953	131.808	95.2568	104.958	56.3497	121.333	24.1197	39.1355	51.6365	63.4035	39.1068
ALDH9A1	24.0945	34.5287	0	0	0	68.269	53.6086	42.0291	0	37.0238	49.1828	24.8277	48.573	0.368749	147.046	61.1399	45.3602	37.6215	86.9522	19.6081	156.43	28.3862	44.385	144.824	85.208	132.428	87.1705	22.4799	168.502	82.6257	41.6662	113.882	137.163	42.9286	64.3572	44.6206	42.5589	102.544	33.5505	105.322	43.2115	0.562718	46.8021	104.574	174.559	112.072	57.6728	54.769	25.8411
LOC440700	0	0	0	0	0	0	0	0	0	0.576242	0	0	0	0	0	0	0	0	0	0	0	0	0	0	0	0	0	3.20441	0	0	0	0	0	0	0	0	6.88762	0	0	0	0	1.10391	0	0	2.82461	0	0	0	0
TMCO1	0	0	0	0	0	0	14.6747	0	2.33811	0.271153	35.8466	5.47424	17.4275	0	0	11.3629	15.5571	6.95854	0	0	9.19973	0	0	0	7.83162	1.89662	0	4.6887	0	0	0	0	11.431	12.4817	0	0	0.251468	0	0	0	0	0	0.127978	1.56533	0	0	7.40849	0	0
UCK2	0.384363	0.153369	10.9304	0	0	0.967433	2.27539	0	0	0	0	0	0	0.178939	7.90666	0	0	0.0558701	0.376607	0	0	23.1785	0	7.24112	0	0.100325	0.0854865	0	0	0.368427	0	0	6.1104	0	0	6.1893	0	0	0	0	0	0	1.78435	13.9754	0	0	3.94727	0	6.73963
MIR3658	0	0	0	0	0	0	0	0	0	0	0	0	0	0	0	0	0	0	0	0	0	0	0	0	0	0	0	0	0	0	0	0	0	0	0	0	0	0	0	0	0	0	0	0	0	0	0	0	0
FAM78B	0	0	0	0	0	0	0	0	0	0	0	0	0	0	0	0	0	0	0	0	0	0	0	0.214935	0	0	0	0	0	0	0	0	0	0	0	0	0	0	0	0	0	0	51.8213	0	0	0	0	0	0
MIR921	0	0	0	0	0	0	0	0	0	0	0	0	0	0	0	0	0	0	0	0	0	0	0	0	0	0	0	0	0	0	0	0	0	0	0	0	0	0	0	0	0	0	0	0	0	0	0	0	0
FMO9P	0	0	0	0	0	0	0	0	0	0	0	0	0	0	0	0	0	0	0	0	0	0	0	0	0	0	0	0	0	0	0	0	0	0	0	0	0	0	0	0	0	0	0	0	0	0	0	0	0
POGK	0	0	53.857	0	93.9625	0	0	0	68.4703	0	0	0.163298	9.93941	6.25148	15.3774	20.417	35.8261	34.4766	0.973501	14.4168	8.07364	0	47.0821	14.4892	0	23.1024	4.20057	0	5.54254	37.2871	37.081	13.9509	0	0	0	16.3885	0.0975949	5.80611	0.927231	143.95	0	0	1.41367	135.994	0	0.0528568	0.861406	17.3623	0
TADA1	0	1.94955	0.301047	0	28.4129	37.9952	0	0	0	8.60869	3.64348	0.292366	32.8599	1.79722	38.876	16.8659	7.68563	0.129378	28.0075	47.9859	0.37391	0.972558	51.4747	39.8356	64.0755	10.9192	36.5474	50.2092	57.711	21.3064	24.874	29.5799	2.16283	48.0933	24.9774	23.138	0	0	28.879	0	7.33673	43.5573	24.9687	0.232874	8.63224	12.0747	36.0696	56.0977	3.11158
ILDR2	0	0.0456278	0	0	0	0	0	0	0	0	0	0	0	0	0	0	0	0	0	0	0	0	0	0	0	0	0	0	0	0	0	0	0	0	0.073951	0	0	2.07938	0	0	0	0.0232596	0	0	0	0	0	0	0
MAEL	1.78283	0	0	0	0	0	0	0	0	0	0.148056	0	0	75.8346	16.6854	0.156986	153.543	0.34685	37.1583	35.2701	78.454	0.520401	207.466	140.667	46.7824	68.2013	0.264486	168.95	131.904	97.0427	24.8139	223.228	26.9752	12.2301	0.781678	16.8451	0	118.157	57.4914	20.3017	53.5719	4.59819	0.177646	0	4.95381	61.4403	46.5005	51.9203	0
GPA33	0	0	0	0	0	0	0	0	0	0	0	0	0	0	0	0	0	0	0	0	0	0	0	0	0	0	0	0	0	0	0	0	0	0	0	0	0	6.02805	0	0	0	0	0	0	0	0	0	0	0
DUSP27	0	0	0	0	0	0	0	0	0	0	0	0	0	0	0	0	0	0	0	0	0	0	0	0	0	0	0	0	0	0	0	0.0434223	0	0	0	0	0	0	0	0	0	0	0	0	0	0	0	0	0
POU2F1	0.0670059	0.21397	2.40435	0.0693015	1.14331	13.7708	0	0.174907	0.230203	12.5988	3.02089	27.9963	5.96303	0.477833	1.78588	0	10.3058	16.0427	24.7723	1.86823	0.255099	1.88294	17.2867	7.69015	8.33828	0	10.8518	17.6584	24.248	2.53697	3.93857	2.79159	3.53376	19.2414	26.4574	13.9647	6.63871	0	2.34369	3.13807	15.5458	9.69527	1.12525	4.57179	1.22104	5.98874	21.375	4.81749	2.13662
CD247	0	0	0	0	0	0	0	0	0	0	0	0	0	0	0	0	0	0	0	0	0	0	0	0	0	0	0	0	0	0	0	0	0	0	0	0	0	0	0	0	0	0	0	0	0	0	0	0	0
CREG1	0.498182	0	0	0	0	0	0	0	0	0	7.31428	0	0	33.0656	0	0	1.5008	0	0	7.85595	6.2899	32.0773	9.66045	0	15.1524	0	5.76395	0	0	22.7189	22.4056	13.2597	45.0087	0	6.36721	0	8.28661	0	0	0	0	0	0.744949	11.7654	37.3662	1.48146	14.1947	10.5656	0
RCSD1	0	0	0	0	0	0	0	0	24.136	0	0	0	0	0.101147	0.731373	0	24.615	0	0	0	0	0	0	0	0	0	0	0	0	0	0	0	0	0	0	0	0	0	0	0	0	0	0	0	0	0	0	0	0
MPZL1	18.1025	35.6193	0.563574	0.860524	2.21823	16.7078	0.0615873	15.6255	31.6791	2.50628	3.45966	0.341695	4.65809	30.8432	53.7611	3.72269	4.96415	15.2388	5.9117	16.7098	0.0878267	1.45998	26.3315	19.5969	0.464624	35.5376	0.462779	3.26119	0.149677	0.0997212	8.52021	0.26721	21.1727	0.246363	39.4168	0.0736702	12.2419	31.0327	44.0754	0	23.3687	14.4762	4.98519	7.02244	40.5775	0.309888	7.1037	0.0491245	21.6654
ADCY10	0.190305	0	0	0	0	0	0	0	0	0	0.235922	0.0624925	0.391222	0	0	0	0	0	0	0	0	0	0	0	0	0	0	0.0745554	0	0	0	0	0	0.525754	0	0	0	0	0	0	0	0	0	0	0	0	0	0	0
MPC2	0	11.5109	0	26.9192	0	1.39113	6.47301	6.98424	50.9801	15.0107	32.603	0.612749	18.108	0	1.65864	0.122701	15.7374	25.192	11.9622	14.6679	58.1025	33.8233	12.1492	20.852	61.5929	24.8392	27.7167	57.7929	20.2142	35.2046	26.9528	39.3141	44.6637	23.5458	8.93904	40.6045	33.0904	30.3395	24.1599	17.3665	19.67	52.6171	15.8756	42.5006	15.3237	0	8.91867	22.7354	0
DCAF6	41.018	36.3351	0	41.7596	0	0	0	0	0	0	23.5632	0	2.63225	10.4013	32.6674	0	7.00898	0	0	19.9524	0	0	0	9.54782	3.34061	0.150762	17.2919	2.26286	50.0179	0	0.093794	16.8834	11.1145	0	3.75441	0.102396	12.4676	2.63672	0	0	0.518395	33.2879	0.762862	31.732	28.3741	0	1.15385	29.7139	0.239166
GPR161	0	0	0	0	0	0	0	0	0	0	0	0	0	0	0	0	0	0	10.0515	0	0	0	0	0	0	0	1.79535	7.19732	0	5.80716	0	0	1.3739	0	0.957282	37.4822	0	0	0.114462	0.122011	0	0	5.48889	0	0	0	0	3.11479	0
TIPRL	25.3373	53.7531	10.5385	87.1925	32.8321	1.88753	0	0	24.8124	7.2312	100.199	0.469197	9.61815	16.1529	0	8.62073	2.97287	120.898	4.35032	0	1.76396	32.1962	23.2196	92.6683	92.9839	52.4423	17.5362	51.9556	1.97165	90.5985	0	1.73262	30.8811	103.808	12.7658	58.7121	0.126269	20.5242	25.5847	6.17841	0	18.665	4.32012	71.6582	0	0.613748	15.8157	28.0857	0.374772
SFT2D2	0	0.557903	62.7883	0	0	112.396	0	0	0	3.12964	0	0	1.29471	0	0	0	0	0	0	0	0	0	0	0	0	0	11.8108	0	0	0	0	0	0	0	0	16.9891	0	0	0	0	0	0	0	0	0	0	0	0	0
ANKRD36BP1	0	0	0	0	0	0	0	0	0	0	0	0	0	0	0	0	0	0	0	0	0	0	0	0	0	0	0	0	0	0	0	0	0	0	0	0	0	0	0	0	0	0	0	0	0	0	0	0	0
TBX19	0	0.138241	64.7835	0	0	0	0	0	0	0	0	0	0	0	0	0	0	0	0	0	0	0	0	0	0	0	0	0	0	0	0	0	0	0	0	0	0	0	0	0	0	0	0	0	0	0	0	0	0
MIR557	0	0	0	0	0	0	0	0	0	0	0	0	0	0	0	0	0	0	0	0	0	0	0	0	0	0	0	0	0	0	0	0	0	0	0	0	0	0	0	0	0	0	0	0	0	0	0	0	0
LOC100505918	0	0	0	0	0	0	0	0	0	0	0	0	0	0	0	0	0	0	0	0	0	0	0	0	0	0	0	0	0	0	0	0	0	0	0	0	0	0	0	0	0	0	0	0	0	0	0	0	0
XCL2	0	0	0	0	0	0	0	0	0	0	0	0	0	0	0	0	0	0	0	0	0	0	0	0	0	0	0	0	0	0	0	0	0	0	0	0	0	0	0	0	0	0	0	0	0	1.32739	0	0	0
XCL1	0	0	0	0	0	0	0	0	0	0	0	0	0	0	0	0	0	0	0	0	0	0	0	0	0	0	0	0	0	0	0	0	0	0	0	0	0	0	0	0	0	0	0	0	0	11.1758	0	0	0
DPT	0	0.237763	0	0	0	0	0	0	0	0	0	0	0	0	0	0	0	0	0	0	0	0	0	0	0	0	0	0	0	0	0	0	0	0	0	0	0	0	0	0	0	0	0	0	0	0	0	0	0
LINC00626	0	0	0	0	0	0	0	0	0	0	0	0	0	0	0	0	0	0	0	0	0	0	0	0	0	0	0	0	0	0	0	0	0	0	0	0	0	0	0	0	0	0	0	0	0	0	0	0	0
ATP1B1	150.42	35.3759	0	6.57463	122.151	1.22011	0	20.7693	0.142459	21.3811	0.339079	2.39434	4.68658	8.91619	1.13709	0.359691	0.34208	0	0	0	0	9.15812	0	0	0	4.5187	2.42658	3.92624	1.14549	0.2181	8.43835	8.34103	0.340615	0.539025	0.297393	20.6089	2.69571	8.01276	0.142158	0	15.4273	0	0.271874	4.76782	1.42007	4.05519	10.2886	11.569	3.98106
NME7	0	387.15	1.33551	1.32138	0	114.891	0	86.3246	1.8543	119.947	69.0418	0	2.26019	0	72.396	0	24.9298	0	5.30971	0	5.64438	76.0727	0	0	0	28.8701	65.67	36.8974	17.9637	1.22904	0	11.5597	46.5631	29.601	0	1.41473	0	0	0	0.660086	36.3857	0	0	46.5604	81.2156	19.0379	0	0	0
BLZF1	106.933	0	0	23.5221	0	0	0	23.1303	39.2993	9.2815	0	0	27.4499	0	4.83388	0	28.2236	12.0123	50.6176	0.796878	11.5755	22.2028	1.35944	47.2608	0	27.1879	56.944	60.7003	24.1214	0	10.35	28.6902	67.2613	28.5203	0	7.04806	46.6643	0	4.56424	0	0.0771401	6.29341	19.3999	0	0	0	0.343204	38.5748	4.26405
CCDC181	0	0	0	0	0	0	0	20.1435	0	8.51041	0	0	8.89337	2.89375	0	0.144151	2.05694	38.0586	0	0	0	0	0	0	0	0	0	0.214571	0	0	0	0.200436	0.204725	2.15984	1.07526	0	0	0	0	0	5.49036	2.22293	28.7285	0	0	0	0	0	0
SLC19A2	0	0	0	0	0	0	0	0	0	0	0	0	0	0.0820569	0	0	0	0	0	0	0	0	0	5.61443	0	0	0	0	0	20.2628	0	0	0	0	0	0	0.518981	0	0.24652	0	0	0	0	0	0	0	0	0	0
F5	0	0	0	0	0	0	0	0	0	0	0	0.0331206	0	0	0	0	0	0	0	0	0	0	0	0	0	0	0	0	0	0	0	0	0	0	0	0	0	0	0	0	0	0	0	0	0	0	0	0	0
SELP	0	0	0	0	0	0	0	0	0	0	0	0	0	0	0	0	0	0	0	0	0	0	0	0	0	0	0	0	0	0	0.0994018	0	0	0	0	0	0	0	0	0	0	0	0	0	0	0	0	0	0
SELL	0	0	0	0	0	0	0	0	0	0	0	0	0	0	0	0	0	0	0	0	0	9.32917	0	0	0	0	0	0	0	0	0	0	0	0.179118	0	0	0	0	0	0	0	0	0	0	0	0	0	0	0
SELE	0	0	0	0	0	0	0	0	0	0	0	0	0	0	0	0	0	0	0	0	0	0	0	0	0	0	0	0	0	0	0	0	0	0	0	0	0	0	0	0	0	0	0	0	0	0	0	0	0
METTL18	0	0	0	0	0	0	0	0	0.230596	126.649	14.2745	0	1.8553	0	1.28923	0	0.738444	0	13.5988	20.7326	13.8539	0	14.807	0	7.08687	7.69592	0	6.92931	71.6518	0	0.239542	0	16.2469	16.2686	0	0	84.8922	0	0	0	0	0	0	0	0	14.9333	0	0	0
C1orf112	0	0.114533	0	0	0	0	10.7091	0	0.0897984	76.5281	36.7565	0.754701	3.67521	10.4342	13.7566	1.81449	54.4755	0.0835067	13.2072	17.3145	0	0	0	11.2391	66.3149	5.09838	12.8951	44.7876	67.1218	1.78897	26.6947	1.05317	10.6349	1.7	4.7609	0.917053	40.7425	0	50.6559	22.8531	0.567195	64.1733	28.9536	0	0	15.3192	16.6796	0.338631	46.9537
SCYL3	0	0	0	0	0	0	0	0	0	6.66108	0	0.766372	0	0	0.0727456	0	62.1069	15.0926	23.6828	0	0.368714	6.00452	0	11.2206	0.140558	2.13182	2.20397	6.62789	3.87984	0	0	0.0534624	0	10.1277	0	0	1.2608	0	1.81462	32.4514	0.785376	0	1.13413	0	0	0.55775	10.9545	0	1.61764
KIFAP3	104.271	0.135976	0	148.284	0	0	18.675	0	15.346	0	0	28.3967	10.449	0	37.6423	0.179605	19.5533	39.5686	0	46.486	25.5689	1.34415	101.924	106.072	3.28825	3.91897	0.151575	57.7326	45.0203	0.467057	0	36.5177	28.9286	29.8477	0.999428	46.4576	0.383472	47.9029	30.8105	117.434	0	35.3639	24.5784	0.178528	104.962	18.6182	26.065	3.85845	14.2339
METTL11B	0	0	0	0	0	0	0	0	0	0	0	0	0	0	0	0	0	0	0	0	0	0	0	0	0	0	0	0	0	0	0	0	0	0	0	0	0	0	0	0	0	0	0	0	0	0	0	0	0
MIR3119-2	0	0	0	0	0	0	0	0	0	0	0	0	0	0	0	0	0	0	0	0	0	0	0	0	0	0	0	0	0	0	0	0	0	0	0	0	0	0	0	0	0	0	0	0	0	0	0	0	0
LOC284688	0	0	0	0	0	0	0	0	0	0	0	0	0	0	0	0	0	0	0	0	0	0	0	0	0	0	0	0	0	0	0	0	0	0	0	0	0	0	0	0	0	0	0	0	0	0	0	0	0
GORAB	0	0	0	0	0	64.7321	0	0	0	0	0	0	34.2995	0	0	28.2416	0	1.21913	0	0	0	66.485	0	37.975	49.2715	5.58058	0	0	13.4467	0	14.766	0	0	0.15051	0.248602	37.2024	0	0	0	0	0	0	0	0	0	0	25.2913	0	43.5322
PRRX1	0	0	0	0	0	0	0	0	0	0	0	0	0	0	0	0	0	0.0694307	0	0	0	0	0	0	0	0	0	0	0	0	0	0	0	0	0	0	0	0	0	0	0	0	0	0	0	0	0	0	0
MROH9	0	0	0	0	0	0	0	0	0	0	0	0	0	0	0	0	0	0	0	0	0	0	0	0	0	0	0	0	0	0	0	0	0	0	0	0	0	0	0	0	0	0	0	0	0	0	0	0	0
FMO3	0	0	1.64824	0	0	0	0	0	0	0	0	0	0	0	0	0	0	0	0	0	0	0	0	0	0	0	0	0	0	0	0	0	0	0	0	0	0	0	0	0	0	0	0	0	0	0	0	0	0
MIR1295A	0	0	0	0	0	0	0	0	0	0	0	0	0	0	0	0	0	0	0	0	0	0	0	0	0	0	0	0	0	0	0	0	0	0	0	0	0	0	0	0	0	0	0	0	0	0	0	0	0
FMO6P	0	0	0	0	0	0	0	0	0	0	0	0	0	0	0	0	0	0	0	0	0	0	0	0	0	0	0	0	0	0	0	0	0	0	0	0	0	0	0	0	0	0	0	0	0	0	0	0	0
FMO2	0	0	0	0	0	0	0	0	0	0	0	0	0	0	0	0	9.47323	0.105867	0	0	0	0	0	0	0	0	0	0	0	0	0	0	0	0	0	0	0	0	0	0	0	0	0	0	0	0	0	0	0
FMO1	0	0	0	0	0	0	0	0	0	0	0	0	0	0	0	0	0	0	0	0	0	0	0	0	0	0	0	0	0	0	0	0	0	0	0	0	0	0	0	0	0	0	0	0	0	0	0	0	0
FMO4	0	0	0	0	0	0	0	0	0	0	0.116615	0	0	0	0	0	0	0	0	0.217444	0	0	0	37.9322	0	0	0	0	0	0	0	0	0	0	0	0	0	0	0.146708	0	0	0	0	0	0	0	0	0	0
TOP1P1	0	0	0	0.210632	0	0.547187	0	0	0.0638559	0.129528	0.253303	0	0.280073	0	0.203855	0.376238	0.0511097	0.356222	0.0996913	0	0	0	0.161282	0	0	0.319834	0	0.320012	0	0	0	0.0374041	0	0	0	0	0	0	0.318338	0	0.0732202	0	0.182934	0.106861	0	0	0.162896	0	0.178565
PRRC2C	15.0858	24.1805	24.9335	15.6479	4.67972	78.5836	16.9426	0.203179	2.50089	10.9161	7.86773	0	5.10581	1.68274	7.46843	18.4199	9.23896	18.6629	12.3052	24.8389	0.0752366	9.68447	19.8149	11.5051	12.2275	14.2498	13.3004	29.1227	24.093	3.36799	15.1098	12.064	16.1679	13.0214	5.08873	0.847485	3.75532	1.19659	0	36.3988	11.2615	2.73313	26.4565	0	25.1008	11.3884	20.69	44.7775	6.37445
MYOC	0	0	0	0	0	0	0	0	0	0	0	0.162331	0	0	0	0	0	0	0	0	0	0	0	0	0	0	0	0	0	0	0	0	0	0	0	0	0	0	0	0	0	0	0	0	0	0	0	0	0
VAMP4	0	0.136619	109.629	0	0	0.114876	0	0	19.7194	1.30457	0	0	36.1318	5.56877	0	0	0	0	0.26914	0	10.8221	2.56992	0.217267	0	0.495481	6.02145	0	26.9919	9.61208	0	0	0	7.17407	17.2093	8.5901	0	0.14364	0	5.0163	0.113764	0	0	0	9.3891	26.2584	5.74902	2.18952	5.70647	0
METTL13	90.1875	0	62.4532	25.7014	18.1476	84.3424	43.6039	0	74.9337	33.2693	48.5761	61.307	0	1.64927	49.9408	39.4045	0.157829	20.9419	6.00337	4.92277	3.35442	42.1409	0.131135	0	25.0767	0	21.1637	0.650215	5.4884	1.74903	0	2.37015	1.86198	0.130938	1.8361	0.471524	17.1044	6.3094	35.1833	0	0	0	0.67789	9.29547	0.172599	0.602888	0.17671	2.42457	0.0968253
DNM3	0	0	0	0	0	0	0	0	0	0	0	0	0	0	0	0	0	0	5.40121	0	0	0	0	0	0	0	0	0	0	0	0	0	0	0	0	0	0	0	0	0	0	22.0647	0	0	0	0	0	0	0
DNM3OS	0	0	0	0	0	0	0	0	0	0	0	0	0	0	0	0	0.752297	0	0	0	0	0	0	0	0	0	0	0	0	0	0	0	0	0	0	0	0	0	0	0	0	0	0	0	0	0	0	0	0
MIR214	0	0	0	0	0	0	0	0	0	0	0	0	0	0	0	0	2208.97	0	0	0	0	0	0	0	0	0	0	0	0	0	0	0	0	0	0	0	0	0	0	0	0	0	0	0	0	0	0	0	0
MIR199A2	0	0	0	0	0	0	0	0	0	0	0	0	0	0	0	0	0	0	0	0	0	0	0	0	0	0	0	0	0	0	0	0	0	0	0	0	0	0	0	0	0	0	0	0	0	0	0	0	0
MIR3120	0	0	0	0	0	0	0	0	0	0	0	0	0	0	0	0	0	0	0	0	0	0	0	0	0	0	0	0	0	0	0	0	0	0	0	0	0	0	0	0	0	0	0	0	0	0	0	0	0
C1orf105	0	0	0	0	0	0	0	0	0	0	0	0	0	0	0	0	0	0	0	0	0	0	0	0	0	0	0	0	0	0	0	0	0	0	0	0	0	0	0	0	0	0	0	0	0	0	0	0	0
PIGC	0	52.6887	0	0	0	0	52.2901	51.0183	0	3.18069	0	0	35.5821	2.45123	2.50673	0.188496	4.30754	0.416556	20.883	0	1.7965	8.42597	14.1159	13.7987	49.6157	80.4359	8.57045	41.8263	0.256932	3.76961	40.7566	78.1776	64.5264	11.5809	0	2.82596	88.186	6.59979	116.879	0.239585	32.5198	0.435643	0	102.586	44.5963	0.151195	24.2774	9.73202	0
SUCO	43.574	3.57347	1.04938	0.712309	41.1257	4.45055	0.3568	12.2474	0	24.3068	24.8456	10.0087	2.32033	51.73	23.0549	2.94615	11.7154	84.7521	0	29.6626	11.419	37.7706	14.9178	0	11.876	14.3828	14.9388	4.57399	2.92968	0	0	35.3551	27.6983	3.73775	30.5768	0.304543	3.37364	75.9118	26.9862	15.3755	30.0531	47.5083	0.309519	10.54	8.03743	20.0117	3.85948	0.0406659	23.4061
FASLG	0	0	0	0	0	0	0	0	0	0	0	0	0	0	0	0	0	0	0	0	0	0	0	0	0	0	0	0	0	0	0	0	0	0	0	0	0	0	0	0	0	0	0	0	0	0	0	0	0
TNFSF18	0	0	0	0	0	0	0	0	0	0	0	0	0	0	0	0	0	0	0	0	0	0	0	0	0	0	0	0	0	0	0	0	0	0	0	0	0	0	0	0	0	0	0	0	0	0	0	0	0
TNFSF4	0	0	0	0	0	0	0	0	0	0	0	0	0	0	0	0	0	0	0	0	0	0	0	0	0	0	0	0	0	0	0	0	0	0	0	0	0	0	0	0	0	0	0	0	0	0	0	0	0
LOC100506023	0	0	0	0	0	0	0	0	0	0	0	0	0	0	0	0	0	0	0	0	0	0	0	0	0	0	0	0	0	0	0	0	0	0	0	0	0	0	0	0	0	0	0	0	0	0	0	0	0
PRDX6	144.239	66.4962	66.8101	27.4983	29.5039	103.258	167.332	165.181	126.954	226.038	472.698	70.8596	124.969	237.065	301.009	110.572	576.776	188.467	92.5183	28.1274	67.3924	191.611	135.262	298.052	27.2091	24.9851	180.466	99.0949	222.116	274.163	59.385	108.203	158.873	70.8175	209.247	30.6785	199.395	114.49	79.9736	296.92	82.5928	186.186	65.8708	387.913	33.6517	0.919813	19.6036	55.5332	29.4508
SLC9C2	0	0	0	0	0	0	0	0	0	0	0.0532275	0	0	0	0	0	0	0	0	0	0	0	0	0	0	0	0	0	0	0	0	0	0	0	0	0	0	0	0	0	0	0	0	0	0	0	0	0	0
ANKRD45	0	0	0	0	0	0	0	0	0	0	0	0.120932	0	0	0	0	12.4385	0	0	0	0	0	3.49038	0	0	0	0	0	0	0	0	0	0	0	0	0	0	0	0	0	0	0	0	0	0	0	0	0	0
LOC730159	0	0	0	0	0	0	0	0	0	0	0	0	0	0	0	0	0	0	0	0	0	0	0	0	0	0	0	0	0	0	0	0	0	0	0	0	0	0	0	0	0	0	0	0	0	0	0	0	0
KLHL20	0	1.88666	0	0	2.1744	0.653288	0	23.1383	24.8835	0	0.0690173	0	11.8271	0.432029	0	0	0.417789	22.2504	0.408462	0	0	2.31645	75.1349	33.6032	0	0	1.11342	9.26784	5.80337	37.6018	20.6194	0.357175	0.104085	0	0	0	15.1966	40.1385	0	0	3.54752	0	5.7446	20.0949	29.9672	0	0	0	11.2935
CENPL	0	0	0	68.5053	0	0	0.692003	0	0	0	27.0586	0.461256	0	0	0	37.4485	11.2332	37.2824	0	0	0	0	0	0	34.0299	4.64268	22.4553	0.183355	0	0	6.99676	0.599832	1.57477	9.41369	1.68108	0	0	2.74489	0	0	7.4622	0	0	0	12.0765	0	2.36246	0	0
DARS2	68.6293	87.0009	2.53958	19.6742	165.417	0.193547	0	32.838	107.733	145.184	24.1208	27.1098	77.8131	0	3.02368	66.1662	60.008	26.8501	38.3987	32.2516	28.5819	69.7814	94.4514	74.4085	26.8475	136.959	62.6026	10.9678	50.5302	23.2295	14.1615	20.6879	37.4542	74.0193	30.7668	105.458	60.898	65.4541	56.8247	59.8	39.5823	9.15275	18.6463	0	54.3932	33.4827	23.678	50.8326	0
GAS5-AS1	0	0	0	0	0	0	0	0	0.59206	0	0	0	0	0	0	0	0	0	0	0	0	0	0	0	0	0	0.828826	0	0	0.898912	0	0	0	0	0	0	0	0	0	0	0	0	0	0	0	0	0	0	0
GAS5	806.317	159.916	195.716	171.09	310.885	308.564	921.229	972.865	789.887	321.81	569.476	612.358	779.122	649.816	333.415	994.532	498.428	499.96	294.366	534.902	761.597	423.575	1034.98	1269.06	1240.64	956.173	1075.4	578.578	663.203	914.876	471.98	678.545	683.613	461.987	1968.85	1348.47	1710.86	1033.79	657.083	996.517	565.432	539.002	1270	1769.42	624.081	236.715	107.375	1255.48	388.695
SNORD81	0	0	0	0	0	0	0	0	0	0	0	0	0	0	0	0	0	0	0	0	0	0	0	0	0	0	0	0	0	0	0	0	0	0	0	0	0	0	0	0	0	0	0	0	0	0	0	0	0
SNORD47	0	0	0	0	0	0	0	0	0	0	0	0	0	0	0	0	0	0	0	0	0	0	0	0	0	0	0	0	0	0	0	0	0	0	0	0	0	0	0	0	0	0	0	0	0	0	0	0	0
SNORD80	0	0	0	0	0	0	0	0	0	0	0	0	0	0	0	0	0	0	0	0	0	0	0	0	0	0	0	0	0	0	0	0	0	0	0	0	0	0	0	0	0	0	0	0	0	0	0	0	0
SNORD79	0	0	0	0	0	0	0	0	0	0	0	0	0	0	0	0	0	0	0	0	0	0	0	0	0	0	0	0	0	0	0	0	0	0	0	0	0	0	0	0	0	0	0	0	0	0	0	0	0
SNORD78	0	0	0	0	0	0	0	0	0	0	0	0	0	0	0	0	0	0	0	0	0	0	0	0	0	0	0	0	0	0	0	0	0	0	0	0	0	0	0	0	0	0	0	0	0	0	0	0	0
SNORD44	0	0	0	0	0	0	0	0	0	0	0	0	0	0	0	0	0	0	0	0	0	0	0	0	0	0	0	0	0	0	0	0	0	0	0	0	0	0	0	0	0	0	0	0	0	0	0	0	0
SNORD77	0	0	0	0	0	0	0	0	0	0	0	0	0	0	0	0	0	0	0	0	0	0	0	0	0	0	0	0	0	0	0	0	0	0	0	0	0	0	0	0	0	0	0	0	0	0	0	0	0
SNORD76	0	0	0	0	0	0	0	0	0	0	0	0	0	0	0	0	0	0	0	0	0	0	0	0	0	0	0	0	0	0	0	0	0	0	0	0	0	0	0	0	0	0	0	0	0	0	0	0	0
SNORD75	0	0	0	0	0	0	0	0	0	0	0	0	0	0	0	0	0	0	0	0	0	0	0	0	0	0	0	0	0	0	0	0	0	0	0	0	0	0	0	0	0	0	0	0	0	0	0	0	0
SNORD74	0	0	0	0	0	0	0	0	0	0	0	0	0	0	0	0	0	0	0	0	0	0	0	0	0	0	0	0	0	0	0	0	0	0	0	0	0	0	0	0	0	0	0	0	0	0	0	0	0
ZBTB37	0	0	0	0	0	0	0	0	0	0	0	0	0	0	0	0	0	0	0	0	0	0	0	0	0	0	0	0	0	0	0	0	0	0	6.2253	0	0	0	0	0	0	0	0	0	0	0	0	0	0
SERPINC1	0	0	0	0	0	0	0	0	0	0	0	0	0	0	0	0	0	0	0	0	0	0	0	0	0	0	0	0	0	0	0	0	0	0	0	0	0	0	0	0	0	0	0	0	0	0	0	0	0
RC3H1	5.70882	0	0	0	0	8.64944	0	0	0	0	0	0	1.30211	0	1.12876	13.0031	0	0	2.22273	2.80696	0.141945	12.8558	0	0.178756	0	0	0.485406	0	0.422526	0	1.14452	0	0.972751	0.264849	0	0.799276	0	0	0	0	0.0150892	0	0	4.34338	5.25664	0.0178748	11.1141	12.4396	0
RABGAP1L	0.149921	14.1781	0	4.34217	0	0	3.15024	0	0	0	0.0371505	0.147641	54.2685	0	0	0	0	9.19349	9.84595	2.01188	13.8965	29.559	5.2775	3.0071	0	85.4087	2.27918	14.4447	4.42114	18.1764	0.0486941	19.8306	0	54.3738	0	0	0.0586899	0	20.5025	10.7505	1.94006	34.9803	0	0	59.4259	6.41414	8.40495	73.8064	0
GPR52	0	0	0	0	0	0	0	0	0	0	0	0	0	0	0	0	0	0	0	0	0	0	0	0	0	0	0	0	0	0	0	0	0	0	0	0	0	0	0	0	0	0	0	0	0	0	0	0	0
CACYBP	32.6939	30.215	38.1885	29.8198	0	1.93679	1.03446	95.2664	110.493	66.2404	1.73427	34.6605	141.592	42.9519	107.848	23.1736	25.0633	3.75548	18.4382	19.3754	48.8298	30.4972	39.311	33.3368	38.1385	91.0948	55.838	46.1959	78.4366	64.0063	47.1208	65.6194	39.8217	118.317	120.5	99.7445	102.655	21.7435	129.505	35.8466	7.69986	90.0764	26.3065	63.144	30.8659	57.5423	46.1757	61.3377	88.8649
MRPS14	53.7438	0	0	50.272	14.6225	0	0	0	0.146495	16.6412	1.51125	2.30868	2.57084	4.51259	14.6195	10.1117	19.9376	2.86052	17.1374	2.38444	12.9852	0.614141	0	10.4806	0.451152	4.15824	13.532	6.24074	57.3886	6.50477	0	12.3318	12.4361	0	10.862	0.333871	13.6358	0	9.21357	0	0.587567	36.8822	0	6.62008	8.51909	0	31.8639	10.0237	0
TNN	0	0	0	0	0	0	0	0	0	0	0	0.0619511	0	0	0	0	0	0	0	0	0	0	0	0	0	0	0	0	0	0	0	0	0	0	0	0	0	0	0	0	0	0	0	0	0	0	0	0	0
KIAA0040	0	0	0	0	0	0	0	0	0	0	0	0	0	0	0	0	0	0	0	0	0	0	0	0	0	0	0	0	0	0	0	0	0	0	0	0	0	0	0	0	0	0	0	0	0	0	0	0	0
TNR	0	0	0	0	0	0	0	0	0	0	0	0.0596842	0	0	0	0	0	0	0	0	0	0	0	0	0	0	0	0	0	0	0	0	0	0	0	0	0	0	0	0	0	0	0	0	0	0	0	0	0
RFWD2	0	0	0.245963	0	0	0	0	0	54.8345	5.4914	1.44296	10.4456	0	14.6793	32.2968	0	97.8227	45.8757	1.59856	62.9942	8.72058	65.5511	14.3624	108.786	48.0759	3.41658	13.6958	69.1198	56.0557	118.011	3.26401	91.7132	0.951636	24.814	138.942	0.516846	1.00179	4.38844	76.5615	38.4205	0	0	0.105594	0	0	22.2241	12.6729	58.2729	7.52832
SCARNA3	0	0	0	0	0	0	0	0	0	0	0	0	336.718	0	0	0	0	0	0	0	0	0	0	0	0	0	0	0	0	0	0	0	0	0	0	0	0	0	0	0	0	0	0	0	0	0	0	0	0
PAPPA2	0	0	0	0	0	0	0	0	0	0	0	0	0	0	0	0	0	0	0	0	0	0	0	0	0	0	0	0	0	0	0	0	0	0	0	0	0	0	0	0	0	0	0	0	0	0	0	0	0
ASTN1	0	0	0	0	0	0	0	0	0	0	0	0	0.0290851	0	0.0614469	0	0	0	0	0	0	0	0	0	0	0	0	0	1.78717	0	3.47639	0	0	0	0	0	0	0	0	5.38605	5.26624	0	0	0	0	0.0271283	0	0.0301092	0
MIR488	0	0	0	0	0	0	0	0	0	0	0	0	0	0	0	0	0	0	0	0	0	0	0	0	0	0	0	0	0	0	0	0	0	0	0	0	0	0	0	0	0	0	0	0	0	0	0	0	0
FAM5B	0	0	0	0	0	0	0	0	0	0	0	0	0	0	0	0	0	0	0	0	0	0	0	0	0	0	0	0	0	0	0	0	0	0	0	0	0	0	0	0	0	0	0	0	0	0	0	0	0
SEC16B	0	0	0	0	0	0	0.0702552	0	0	0	0	1.32533	0	0	0	0	0	0	0	0.550707	0	0	0	0	0	0	5.59461	0	0	0	0	0	0	0	0	0	0	0	0	0	0	0	0	0	0	0	0	0	0
LOC730102	0	0	0	0	0	0	0	85.8834	0	0	0	0	0	0	0	0	0	0	0	0	0	0	0	16.6881	0	6.84391	1.31067	0.128398	39.935	0	0	0	0	0	0	0	0	0	0	0	0	0	0	0	0	0	0	11.5838	0
RASAL2-AS1	0	0	0	0	0	0	0	0	0	0	0	0	0	0	0	0	0	0	0	0	0	0	0	0	0	0	0	0	0	0	0	0	0	0	0	0	0	0	0	0	0	0	0	0	0	0	0	0	0
RASAL2	15.8312	0	0	8.96592	0	0	0	0.460979	0	0.0298636	0	0	0.0859829	0	2.48737	14.6958	1.0124	9.79834	12.0116	0	3.22601	0	12.6326	10.4611	10.5843	8.01099	0.603909	6.74998	0.0338746	6.40987	10.7066	5.49646	0.0352211	20.215	2.03984	19.2787	0.0368188	4.0072	4.14953	0.83927	7.40127	0.306629	9.27003	6.91961	0.0817224	1.00311	12.1474	0.0222657	5.48236
TEX35	0	0	0	0	0	0	0	0	0	0	0	0	0	0	0	0	0	0	0	0	0	0	0	0	0	0	0	0	0	0	0	0	0	0	0	0	0	0	0	0	0	0	0	0	0	0	0	0	0
C1orf220	0	0	0	0	0	0	0	0	0	0	0	0	0	0	0	0	0	0	0	0	0	0	0	0	0	0	0	0	0	0	0	0	0	0	0	0	0	0	0	0	0	0	0	0	0	0	0	0	0
MIR4424	0	0	0	0	0	0	0	0	0	0	0	0	0	0	0	0	0	0	0	0	0	0	0	0	0	0	0	0	0	0	0	0	0	0	0	0	0	0	0	0	0	0	0	0	0	0	0	0	0
RALGPS2	9.65969	0	0	0.166476	0	8.15841	0	0	0	18.839	0.0797999	0	0	0	0	3.51627	0	0.982587	0	0	0	0	0	0.146803	0	0	0	0	14.9952	0	0	0.413472	0	0	13.5556	12.7494	0	0	0.0499361	0	0	0	6.94458	0	0	26.9991	0	24.1466	19.9979
ANGPTL1	0	0	0	0	0	0	0	0	0	0	0	0	0	0	0	0	0	0	0	0	0	0	0	0	0	0	0	0	0	0	0	0	0	0	0	0	0	0	0	0	0	0	0	0	0	0	0	0	0
FAM20B	43.244	15.5541	1.81628	3.7536	0	56.2492	4.53052	2.52253	0.197251	0	10.7169	0.414473	9.51241	0.244807	4.83816	0.872117	13.1015	28.7588	2.5522	4.24986	2.33308	0.207682	0	0	17.8833	28.0858	2.66763	0	13.3376	0	0.0512654	10.6833	1.53455	9.3404	21.8217	0	1.85401	0.344793	0	21.9598	18.1238	21.3479	15.4124	0.701584	17.0571	8.96822	17.6007	20.4285	0.0461279
TOR3A	5.20245	12.0838	0	28.3459	21.1884	120.156	0	2.62484	65.5448	28.7214	0.352968	8.25589	54.4237	25.9295	54.8051	86.1126	12.5818	116.905	7.86196	19.9628	76.055	95.7182	49.784	68.652	10.274	55.205	55.5602	25.8214	144.091	0.227004	19.7246	51.1313	8.50882	5.04947	17.9631	45.1205	1.1229	0	67.6487	99.8964	56.3203	13.5744	62.3842	72.4591	23.2371	52.6482	4.40858	10.0322	37.701
ABL2	0	16.1258	0	8.08049	0	0	0	16.367	0.0995075	0	5.46782	1.54282	3.85488	17.765	14.4107	3.94124	0.577536	21.4041	3.12717	11.8103	3.80818	6.12179	4.44523	3.83175	6.30261	5.57104	3.72311	4.06132	0.229229	7.33202	4.5285	0.818873	0.744903	4.40132	4.14496	4.1881	1.12092	19.5783	0.0986361	8.75366	2.85157	6.74481	2.93855	0	0.0414563	0.118794	10.0228	9.74104	6.4794
SOAT1	0	0	0	0	0	0	0	0	0	0	0	0	0	0	0	0	0	0	0	0	0	0	0	0	0	0	0	0	0	0	0	0	0	0	0	0	0	0	0	0	0	0	0	0	0	0	0	0.268359	18.3556
AXDND1	0	0	0	0	0	0	0	0	0	0	0	0	0	0	0	0	0	0	0	0	0	0	0	0	0	0	0	0	0	0	0	0	0	0	44.5634	0	0	0	0	0	0	0	0	0	0	0	0	0	0
NPHS2	0	0	0	0	0	0	0	0	0	0	0	0	0	0	0	0	0	0	0	0	0	0	0	0	0	0	0	0	0	0	0	0	0	0	0	0	0	0	0	0	0	0	0	0	0	0	0	0	0
TDRD5	0	0	0	0	0	0	0	0	0	0	0	0	0	0	0	0	0	0	0	46.8371	0	0.174758	0.157797	1.08849	0	0	0	0	0	0	0	0	45.0055	0	0	0	0	0	0	0	0.0716407	0	0	0.104544	0	0	0	0	0
FAM163A	0	0	0	0	0	0	0	0	0	0	0	0	0	0	0	0	0	0	0	0	0	0	0	0	0	0	0	0	0	0	0	0	0	0	0	0	0	0	0	0	0	0	0	0	0	0	0	0	0
TOR1AIP2	2.11041	6.3391	7.94566	0.257948	0	20.793	3.15683	5.50669	0.535612	0.0418177	0.906241	0.0432872	8.15318	8.87196	6.61105	0.123682	5.41821	0.0383237	0.115235	2.8464	3.95649	2.71448	7.02355	0.0401025	11.1052	2.27372	10.5699	5.70401	3.86617	0.189588	0.271847	4.20482	5.97707	16.1235	11.6996	4.14608	10.9231	2.78849	0	4.13552	2.35393	3.42806	1.79628	0.0921751	23.7751	2.87959	1.91358	0.374606	1.34013
TOR1AIP1	0	0.100402	0.51123	6.76286	74.9298	20.5177	0	51.7151	0	35.132	22.0349	0.0826724	25.3614	40.7144	53.1145	45.5199	68.331	58.9859	0	0	1.59239	0	13.3359	0	1.21355	10.119	14.2143	8.77733	0.0905145	0	1.22698	36.883	19.7717	67.6448	4.08682	0	0.98825	24.6192	7.74596	12.675	47.7384	27.7944	0	39.1825	1.30968	12.2018	16.8394	1.0096	0.0735134
CEP350	0	0	0.0462562	0.565659	0	0	0	13.5327	6.44463	9.14178	5.36502	0.0224212	5.92426	0	4.79919	3.95451	13.5925	14.9483	7.34152	7.2704	0.289023	2.15989	20.5456	0.0623947	18.8163	6.30955	1.45947	2.38107	0.0491501	9.33212	3.06187	13.8808	11.9574	6.03822	10.4602	1.1565	6.88629	0	15.2058	13.2273	0.0614394	1.37637	5.81862	3.41135	0	10.6996	19.4531	2.456	27.5418
QSOX1	1.16721	46.855	0	2.75789	0.271014	0.767579	14.4505	0	0.119396	2.41918	3.26629	0	9.34379	9.77772	2.3822	0.703538	35.2634	5.65392	0	0.707432	4.65812	17.7478	11.4094	57.5784	11.6648	5.7846	18.9224	13.937	3.56771	0.365746	0.248178	1.44329	7.85162	1.35572	18.7854	14.6545	14.5356	0.532481	42.9754	20.5676	3.21727	41.349	12.297	19.8844	13.4982	4.05117	7.31333	48.0274	29.2934
FLJ23867	0	0	0	0	0	0	0	0	0	0	0	0	0	0	0	0	0	0	0	0	0	0	0	0	0	0	0	0	0	0	0	0	0	0	0	0	3.13086	0	0	0	0	0	0	0	0	0	0	0	0
LHX4	0	0	0	0	0	0	0	0	0	0	0	0.178537	0	0	0	0	0	0	0	0	0	0	0	0	0	0	0	0	0	0	0	0	0	0	0	0	0	0	0	0	0	0	0	0	0	0	0	0	0
LOC100527964	0	0	0	0	0	0	0	0	0	46.5053	0	0	0	0	4.34261	0	0	0	0	2.91591	0	0	0	0	0	0	0	0	0	0	0	0	0	0	0	0	0	0	0	0	0	0	0	0	0.962471	0	0	0	0
ACBD6	0	194.307	0	4.64776	71.7888	0	84.3085	0	54.922	59.3518	0	0	16.2431	6.42155	52.8864	63.1922	46.3913	32.4659	0	0	0.540212	27.0123	0	35.7826	131.025	51.2227	26.034	59.6753	51.6593	82.4471	3.77602	33.2813	44.3831	38.4259	0.211733	94.0233	46.5563	94.2674	0.20218	75.891	204.864	204.851	5.18667	5.91224	6.1402	2.31912	0	0	23.8239
MIR3121	0	0	0	0	0	0	0	0	0	0	0	0	0	0	0	0	0	0	0	0	0	0	0	0	0	0	0	0	0	0	0	0	0	0	0	0	0	0	0	0	0	0	0	0	0	0	0	0	0
XPR1	0.11186	0	11.0998	0	26.4794	0	0	0	0.174723	0.390184	7.12342	0	1.55753	13.1842	7.69298	4.50345	19.0166	0.130019	1.75536	0	0	1.22736	0	0.0680459	6.9594	22.5908	3.6334	2.23428	0.44256	6.43325	0	8.55962	0.0418175	3.04549	0	0	0.0437347	1.26139	0	0	0	0.136548	1.91117	16.9933	6.9491	3.54953	9.54638	0.898967	0.163544
KIAA1614	0	0	0	0	0	0	0	0	0	0	0	0	0	0	0	0	0	0	0	0	0	0	0	0	0	0	0	0	0	0	0	0	0	0	0	0	0	0	0	0	0	0	0	0	0	0	0	0	0
STX6	18.8349	0.0835084	0	34.4043	51.9094	5.61862	0.123902	0	1.37395	0.0663919	0.363272	0.137473	29.7856	0.0649665	0	14.9303	2.14671	0.669347	2.76788	0	0	0	0.0827756	5.72221	11.9094	0.109267	11.1711	0	11.0655	5.51698	51.2812	2.26525	20.1208	2.23018	6.31352	3.92768	0.328349	66.9288	0	4.57205	18.5397	0.9366	6.76885	38.4911	28.7933	19.8585	50.2919	0	0
MR1	0	0	0	0	0	0	0	0	0	0	0	0	0	0	0	0	0	0	0	0	0	0	0	0	0	0	0	0	0	0	0	0	0	0	0	0	0	0	0	0	0	0	0	0	0	0	0	0	0
IER5	144.659	84.6704	52.0591	45.1566	43.7378	25.1996	65.2547	0.5539	10.1034	8.2243	12.9729	0.418949	23.9068	0	8.17002	42.1837	9.47007	15.9442	36.5168	15.1533	15.1873	19.3307	35.754	28.4242	41.9737	11.0973	38.5069	46.8007	0	30.1273	22.6574	24.0584	6.03998	42.7609	80.6997	34.5023	5.36297	137.786	12.3306	0.141343	4.49589	103.612	95.1863	37.0409	18.5575	70.9452	0.226023	30.1051	34.1931
CACNA1E	0	0	0	0	0	0	0	0	0	0	0	0	0	0	0	0	0	0	0	0	0	0	0	0	0	0	0	0	0	0	0	0	0	0	0	0	0	0	0	0	0	0	0	0	0	0	0	0	0
ZNF648	0	0	0	0	0	0	0	0	0	0	0	0	0	0	0	0	0	0	0	0	0	0	0	0	0	0	0	0	0	0	0	0	0	0	0	0	0	0	0	0	0	0	0	0	0	0	0	0	0
GLUL	13.6131	132.343	126.685	11.8904	43.0402	4.56855	0.555908	0	1.02756	105.458	42.6758	0	106.578	26.6762	29.571	23.9177	60.0894	0	0	0	23.0792	0	16.1527	1.9961	1.13202	46.0885	18.4805	0.0919776	0.337723	13.5017	2.28888	0.172243	60.6848	0.555913	8.3826	23.2087	12.5311	0	0	37.7098	1.26522	4.91819	36.547	30.4657	16.9006	0	5.38295	0.387856	25.3072
TEDDM1	0	0	0	0	0	0	0	0	0	0	0	0	0	0	0	0	0	0	0	0	0	0	0	0	0	0	0	0	0	0	0	0	0	0	0	0	0	0	0	0	0	0	0	0	0	0	0	0	0
LINC00272	0	0	0	0	0	0	0	0	0	0	0	0	0	0	0	0	0	0	0	0	0	0	0	0	0	0	0	0	0	0	0	0	0	0	0	0	0	0	0	0	0	0	0	0	0	0	0	0	0
RGSL1	0	0	0	0	0	0	0	0	0	0	0	0	0	0	0	0	0	0	0	0	0	0	0	0	0	0	0	0	0	0	0	0	0	0	0	0	0	0	0	0	0	0	0	0	0	0	0	0	0
RNASEL	0	0	0	40.6246	0	0	0	0	0	0	0	0	0	0	0	0	0	0	0	0	0	0	0	0	0	0	0	0	0	0	0	0	0	0	0	63.3212	0	0	0	0	0	0	0	0	0	0	0	0	0
RGS16	91.1818	0	0	39.9662	0.289429	0	0	0	5.10156	0	18.0108	0	0	0	0.407157	0	0	0.11858	0	44.7566	0	0	12.0798	0.123435	0	0	8.33154	0	0	0.195312	0	15.5391	0	0	0	0	12.697	0	0	0	0	0	0	0	4.66351	0	0	0	0
LOC284648	0	0	0	0	0	0	0	0	0	0	0	0	0	0	0	0	0	0	0	0	0	0	0	0	0	0	0	0	0	0	0	0	0	0	0	0	0	0	0	0	0	0	0	0	0	0	0	0	0
RGS8	0	0	0	0	0	0	0	0	0	0	0	0	0	0	0	0	0	0	0	0	0	0	0	0	0	0	0	0	0	0	0	0	0	0	0	0	0	0	0	0	0	0	0	0	0	0	0	0	0
NPL	0	0	0.372602	0	0	0	0	0	0	0	0	0	0	0	0	0	0	0	0	0	0	0	0	0	0	0	0	0	0	0	0	0	0	0	0	0	0	0	0	0	0	0	0	0	0	58.4913	0	0	0
DHX9	170.102	302.982	149.33	13.845	193.69	15.1667	82.3136	17.4737	54.8144	95.6485	64.4399	72.4313	34.3673	37.4561	69.6622	45.5516	64.5958	45.9309	122.988	156.077	74.2792	44.2259	52.7986	18.8789	3.12798	53.6377	33.5987	19.184	68.6742	83.1367	158.772	68.2873	85.7872	47.9791	84.5679	16.522	35.2072	1.75483	27.3596	121.893	57.5611	89.5098	44.426	14.944	114.384	77.8577	45.2021	37.842	92.3246
SHCBP1L	0	0	0	0	0	0	0	0	0	0	0	0	0	0	0	0	0	0	0	0	0	0	0	0	0	0	0	0	0	0	0	0	0	0	0	0	0	0	0	0	0	0	0	0	0	0	0	0	0
LAMC1	146.559	67.2225	7.50113	46.0908	0	23.9788	20.6871	45.1851	32.4421	31.5648	41.9986	43.6027	37.9896	24.531	9.72159	4.09393	38.9855	28.653	23.118	40.732	11.3093	32.2775	29.3292	59.5516	6.87807	9.90284	40.2236	20.2189	2.54359	24.798	19.6782	4.2823	37.9095	8.55726	40.6802	65.0988	13.602	58.5747	45.1829	51.7264	55.5407	26.2106	10.492	10.8791	12.7213	36.5695	0.503426	21.1438	45.6665
LAMC2	0	0	0	0	0	0	0	0	0	0	0	0	1.14556	0	0	0	0	0.0486069	0	0	0	0	0	0	0	0	0	0	0	0.0801412	0	0	2.61507	0	0	0	0	0	0	0	0	0	0	0	0	0	0	0	0
NMNAT2	0	0	0	0	0	0	0	0	0	0	0	0	0	0	0	0	0	0	0	0	0	0	0	0	0	0	0	0	0	0	0	0	0	0	0	0	0	0	0	0	0	0	0	0	0	0	0	0	0
SMG7-AS1	0	0	0	0	0	0	0	0	0	0	0	0	0	0	0	0	0	0	0	0	0	0	0	0	0	0	0	0	0	0	0	0	0	0	0	0	0	0	0	0	0	0	0	0	0	0	0	0	0
SMG7	20.207	89.2573	0.938981	78.2939	0.281588	70.8407	18.3559	25.0106	10.5259	34.9359	0.764207	0.106536	2.0009	6.58264	3.50746	33.354	2.82481	61.072	32.2326	7.81617	9.8693	0	14.1413	35.9604	9.72317	20.7869	3.87601	1.00873	3.70493	34.5399	10.5413	11.0486	6.1485	0.0781819	26.0363	28.1611	7.94487	23.8873	11.5783	16.5226	45.8259	33.6189	17.6193	27.5189	37.5707	24.9618	22.3524	7.20384	34.8623
NCF2	0	0	0	0	0	0	0	0	0	0	0	0	0	0	0	0	0	0	0	0	0	0	0	0	0	0	0	0	0	0	0	0	0	0	0	0	0	0	0	0	0	0	0	0	0	0	0	0	0
ARPC5	7.1435	28.7235	7.61464	452.885	11.2492	272.622	4.8417	174.426	59.2194	479.549	155.439	20.3428	69.2758	307.551	139.396	245.671	76.0998	76.4754	174.582	271.906	292.227	455.243	87.6385	115.001	81.542	72.1371	29.0642	186.851	74.6163	94.3077	206.726	62.9416	139.074	34.3094	86.8225	207.014	17.588	48.6261	209.277	110.284	18.0533	86.7353	27.3136	90.6573	1.59468	228.887	137.631	334.837	158.656
RGL1	0	0	0	0	0	0	0	1.6863	0	0.0585581	0	0.0606227	0	0	0.0460295	0	0	0	0.0904529	0	0	0	0	0	0	0	0	0	0	0	0	0	0	0	0	0.0653219	0	0	0	0	0	0	0	0	0	15.9893	0	0	0
APOBEC4	0	0	0	0	0	0	0	0	0	0	0	0	0	0	0	0	0	0	0	0	0	0	0	0	0	0	0	0	0	0	0	0	0	0	0	0	0	0	0	0	0	0	0	0	0	0	0	0	0
COLGALT2	0	0	0	0	0	0.122198	0	0	0	0	0	0	0	0	0	0	0.0455352	0	0	0	0	0	0	0	0	0	0	9.2003	0	0	0	1.33598	2.99624	0	0	0	0	0	0	0	0	0	0	0	0	0	0	0	0
TSEN15	0	0	0	0	0	7.36752	0	0	0	0	0	0	0	0	0	0	1.83842	0	3.57532	11.469	0	1.72539	0	38.9318	2.98995	60.6613	0	0	0	12.704	0	25.9993	26.4709	0	0.18487	0	6.47887	1.03718	0	0	0	0	0	0	0	0	0	0	0
C1orf21	0	0	0	0	0	0	0.689701	0	0	0.0284193	0	0.0294153	0	0	7.65866	0	0	0	0	0	0	0	0	0	0	0	0	0	0	0.859074	0	0	0	0	0	0	0	0	0	0	0	0	0	0	0	0.0190916	0	0	0
EDEM3	0	0	0.0954237	1.02046	0	8.37392	0	0	0	0	3.66763	0	7.2722	2.71091	0	0.259629	1.90307	0.122891	0	0	0	0	17.1719	0	0.883611	0	2.13195	12.7522	6.79274	0.40528	0	7.39598	9.69925	1.66843	22.172	0	0	0	10.3135	9.91902	0	0	0	0.294856	2.17648	0	1.09083	0	0
FAM129A	0	0	0	0	0	0	0	0	0	0	0	0	0	0	0	0	0	0	0	0	0	0	0	0	0	2.74307	0	0	0	0	0	0	0	0	0	12.6658	0	0	0	0	0	0	0	0	0	0	0	0	0
RNF2	19.7724	0	0.733901	40.3214	139.197	1.63618	52.9368	0.353504	58.3824	33.0131	9.41023	34.5394	22.6032	43.0848	51.5162	26.9678	29.228	19.1484	20.1581	29.1641	58.3885	131.694	18.0002	26.4811	15.9398	25.4702	34.9433	29.627	70.1654	44.544	77.2435	52.1818	49.3683	70.0523	10.038	44.9812	5.74875	71.0472	76.7777	41.0497	3.89326	4.29839	0	14.1816	26.6491	9.96599	24.1927	22.6298	9.57549
TRMT1L	26.1602	0.094907	0.322164	0.491798	86.8956	0	0	0	0	3.24545	50.5063	3.67284	4.4345	0.147724	21.0668	0	2.55972	2.4212	32.0342	4.19526	14.3537	79.2648	10.0646	38.8662	0.803033	11.5525	27.6156	43.815	31.9159	14.5949	5.10316	38.7078	2.75899	15.2493	25.9508	22.426	35.4861	11.7193	0	6.85567	0.0427387	30.9692	0	42.8884	0.288891	9.8665	6.02581	23.9198	0.486501
SWT1	0	0	0	0	0	5.33714	0	0	4.81631	13.4589	0	0	0	0	0	0.199395	0	0	3.58481	1.17157	0	0	0	28.441	0	0	0.224514	29.3888	0.454022	0.954599	4.26774	0	9.35211	0	42.6463	0	26.376	0	0	0	0.0453235	37.1318	0	0	40.7797	0	0	0	0
IVNS1ABP	0	0	4.91943	0	0	85.0954	0	0	0.354911	0.0720265	0.056304	20.2092	0	0	0	12.6114	13.0654	0.264061	5.67036	9.16713	5.26946	0	0	0	0	2.96357	0.100981	4.35916	0	0.326448	50.9124	16.8257	5.35083	29.7496	0.0736837	3.21733	0	1.65647	14.5322	1.72918	0.12237	0	0.475844	0	0.708961	10.9141	0.908102	0	0
LOC100288079	0	0	0	0	0	0	0	0	0	0	0	0	0	0	0	0	0	0	0	0	0	0	0	0	0	0	0	0	0	0	0	0	0	0	0	0	0	0	0	0	0	0	0	0	0	0	0	0	0
HMCN1	22.7388	0	0	3.64226	0	0	0	0.0164046	0	0.0159384	0	0.0164956	0	0	0	0	0	0	0	0	0	0	0	0.658206	0	0	0	2.42107	0	0	0	0	0	0	0	0	0	5.09428	0	0	2.14304	0	0	0	0	0	0	0	0
MIR548F1	0	0	0	0	0	0	0	0	0	0	0	0	0	0	0	0	0	0	0	0	0	0	0	0	0	0	0	0	0	0	0	0	0	0	0	0	0	0	0	0	0	0	0	0	0	0	0	0	0
PRG4	0.816835	0.325942	1.38284	0.633408	0.290242	0.342666	0.302251	0.133225	0	7.0618	3.54484	0.335348	0.606478	0.697322	1.06953	0.59136	1.53276	1.00942	0.200052	1.23241	0.689698	0.0895312	0.646193	0.310224	0.984867	0.852969	1.81689	0.720149	0.954926	1.1746	0.597288	4.90823	0.534769	0.886611	0.728591	0.650737	2.00231	0.148899	0.317101	0.87867	0.110083	1.66179	1.34559	0.320554	0.28345	0.217248	1.41627	1.35023	0.179023
TPR	56.545	8.52142	61.8168	73.1722	15.3124	9.08806	15.8534	11.8793	0.535915	2.32707	22.6924	11.1049	12.7033	50.8976	31.3913	11.3348	31.4962	16.2573	20.756	28.3824	38.3662	27.7375	10.4073	28.4212	20.0875	32.5747	39.1446	44.304	6.65046	27.1779	30.9546	16.0209	6.55836	30.8361	7.24006	6.99626	18.7423	3.11896	5.60886	20.9176	2.12511	53.2322	21.2294	14.7017	3.90326	2.3143	10.1032	28.3457	5.24044
C1orf27	22.6873	62.2699	0	16.4185	97.1148	32.9091	1.49272	0	0.788358	2.23993	0	25.023	0	12.6062	2.45054	2.05795	20.5065	2.64561	0.123281	10.0622	16.5929	21.8543	4.78621	0	36.0021	0.131489	16.6112	56.1139	37.1863	22.8474	20.035	1.71124	26.2829	0	0.327475	15.5548	44.4595	7.82354	18.5567	60.0449	0	0	0.075373	0	12.0288	31.8588	59.2083	40.641	0
OCLM	0	0	0	0	0	0	0	0	0	0	0	0	0	0	0	0	0	0	0	0	0	0	0	0	0	0	0	0	0	0	0	0	0	0	0	0	0	0	0	0	0	0	0	0	0	0	0	0	0
PDC	0	0	0	0	0	0	0	0	0	0	0	0	0	0	0	0	0	0	0	0	0	0	0	0	0	0	0	0	0	0	0	0	0	0	0	0	0	0	0	0	0	0	0	0	0	0	0	0	0
PTGS2	0	0	0	0	0	0	0	0	0	0	0	0	0	0	0	0	0	0	0	0	0	0	0	0	0	0	0	0	0	0	0	0	0	0	0	0	0	0	0	0	0	0	0	0	0	0	0	0	0
PLA2G4A	0	0	0	0	0	0	0	0	0	0	0	0	0	0	0	0	7.7563	0	0	0	0	0	0	0	0	0	0	0	0	0	0	0	0	0	0	0	0	0	0	0	0	0	0	0	0	0	0	0	0
FAM5C	0	0	0	0	0	0	0	0	0	0	0	0	0	0	0	0	0	0	0	0	0	0	0	0	0	0	0	0	0	0	0	0	0	0	0	0	0	0	0	0	0	0	0	0	0	0	0	0	0
LOC440704	0	0	0	0	0	0	0	0	0	0	0	0	0	0	0	0	0	0	0	0	0	0	0	0	0	0	0	0	0	0	0	0	0	0	0	0	0	0	0	0	0	0	0	0	0	0	0	0	0
RGS18	0	0	0	0	0	0	0	0	0	0	0	0	0	0	0	0	0	0	0	0	0	0	0	0	0	0	0	0	0	0	0	0	0	0	0	0	0	0	0	0	0	0	0	0	0	0	0	0	0
RGS21	0	0	0	0	0	0	0	0	0	0	0	0	0	0	0	0	0	0	0	0	0	0	0	0	0	0	0	0	0	0	0	0	0	0	0	0	0	0	0	0	0	0	0	0	0	0	0	0	0
RGS1	0	0	0	0	0	0	0	0	0	0	0	0	0	0	0	0	0	0	0	0	0	0	0	0	0	0	0	0	0	0	0	0	0	0	0	0	0.30252	0	0	0	0	0	0	0	0	0	0	0	0
RGS13	0	0	0	0	0	0	0	0	0	0	0	0	0	0	0	0	0	0	0	0	0	0	0	0	0	0	0	0	0	0	0	0	0	0	0	0	0	0	0	0	0	0	0	0	0	0	0	0	0
RGS2	3.96169	0	1.61505	0	1.12766	0	5.41248	86.7307	8.97542	0	0	0	0	44.6136	0	1.04839	0	0	0.772997	0	0	104.684	0	0	19.9131	44.5117	0	3.7455	0	8.76162	0	0	0	30.4601	15.2191	0.286245	77.6458	0.294021	11.014	0	0	0	4.96918	0	44.1913	0	0	0	0
UCHL5	0	0	0.478913	0	0	0.186122	0	0	0	10.5609	0	4.91558	0.0422234	36.4923	0.177082	0	18.187	0	44.9343	5.10143	7.02545	0	19.3181	0.213235	0	0	2.82405	0	55.3048	20.1641	2.46342	0.0975692	5.25532	0	10.093	0.634642	0	27.5684	0	0.474039	6.86094	0	10.7441	0	9.45992	31.4336	46.9359	5.67855	28.8476
TROVE2	0	0	0	0	4.21876	0.124622	0.110025	0	0.305847	0.157145	0	0.196103	10.7518	0.27811	0.24748	0	53.8117	0	9.18343	5.04442	0.208053	0	0	0	2.15932	0	16.9939	24.3645	28.9404	0.237206	0.926367	34.7734	0.370626	35.9736	59.739	99.1818	0	0	0	0	0	9.81465	0	0	38.2834	0	6.63005	61.7902	0
GLRX2	0	0	0	0	0	0	0	40.8882	0	0	0	0	0	0	0	0	2.11856	0	0	0	0	0	4.62087	0	0	11.9407	0	0	0	37.7849	0	0	0	0	0	0	0	0	37.7774	0	0	0	0	0	0	23.8825	2.20186	0	0
CDC73	2.21225	42.0536	22.1429	0.490197	9.88193	0	0	0	24.4891	0	5.87411	0	19.5892	1.07847	0	0	3.59546	0.597003	0	0.0733628	27.7642	38.9533	0	0	0	0	14.6196	0	0.11365	0	0	0.869622	0	0	7.26577	0.0558587	9.83829	0	5.09688	0.052225	0	12.4065	16.8513	0.578482	0	0	15.6407	1.79154	21.8913
MIR1278	0	0	0	0	0	0	0	0	0	0	0	0	0	0	0	0	0	0	0	0	0	0	0	0	0	0	0	0	0	0	0	0	0	0	0	0	0	0	0	0	0	0	0	0	0	0	0	0	0
B3GALT2	0	0	0	0	0	0	0	0	0	0	0	0	0	0	0	0	0	0.157742	0	0	0	0	0	0	0	0	0	0	0	0	0	0	0	0	0	0	0	0	0	0	0	0	0	0	0	0	0	0	0
KCNT2	0	0	0	0	0	0	0	0	0	0	0	0	0	0	0	0	0	0	0	0	0	0	0	0	0	0	0	0	0	0	0	0	0	0	0	0	0	0	0	0	0	0	0	0	0	0	0	0	0
MIR4735	0	0	0	0	0	0	0	0	0	0	0	0	0	0	0	0	0	0	0	0	0	0	0	0	0	0	0	0	0	0	0	0	0	0	0	0	0	0	0	0	0	0	0	0	0	0	0	0	0
CFH	0	0	0	0	0	0	0	0	0	0	0	0	0	0	0	0	0	0	0	0	0	0	0	0	0	0	0	0	0	0	0	0	0	0	0	0	0	0	0	0	0	0	0	0	0	0	0	0	0
CFHR3	0	0	0	0	0	0	0	0	0	0	0	0	0	0	0	0	0	0	0	0	0	0	0	0	0	0	0	0	0	0	0	0	0	0	0	0	0	0	0	0	0	0	0	0	0	0	0	0	0
CFHR1	0	0	0	0	0	0	0	0	0	0	0	0	0	0	0	0	0	0	0	0	0	0	0	0	0	0	0	0	0	0	0	0	0	0	0	0	0	0	0	0	0	0	0	0	0	0	0	0	0
CFHR4	0	0	0	0	0	0	0	0	0	0	0	0	0	0	0	0	0	0	0	0	0	0	0	0	0	0	0	0	0	0	0	0	0	0	0	0	0	0	0	0	0	0	0	0	0	0	0	0	0
CFHR2	0	0	0	0	0	0	0	0	0	0	0	0	0	0	0	0	0	0	0	0	0	0	0	0	0	0	0	0	0	0	0	0	0	0	0	0	0	0	0	0	0	0	0	0	0	0	0	0	0
CFHR5	0	0	0	0	0	0	0	0	0	0	0	0	0	0	0	0	0	0	0	0	0	0	0	0	0	0	0	0	0	0	0	0	0	0	0	0	0	0	0	0	0	0	0	0	0	0	0	0	0
F13B	0	0	0	0	0	0	0	0	0	0	0	0	0	0	0	0	0	0	0	0	0	0	0	0	0	0	0	0	0	0	0	0	0	0	0	0	0	0	0	0	0	0	0	0	0	0	0	0	0
ASPM	71.2511	23.479	289.83	0.15805	121.395	113.449	55.8702	24.6412	0.668557	0.0969323	1.51494	20.2783	68.5811	10.9049	54.9155	47.7347	90.3079	16.4575	35.9363	0.196898	23.3684	1.40793	0	0.0257945	19.5295	26.7382	61.2411	49.1735	1.75883	6.58048	26.9444	5.94175	0	21.7766	49.3588	18.3891	36.8317	1.61367	52.7128	16.7567	12.2232	0	15.7038	0	64.8891	34.0047	145.195	13.8268	46.5504
ZBTB41	0	4.06524	16.0903	0	0	10.9939	0	0.0714669	0	0	0	0.143793	2.79981	0	0	0.0864534	0	0	11.2788	0	8.33389	13.8917	0	0	0	0	8.04065	0	0.0393919	0	0	0	0	1.16676	0	0.966675	2.86988	0	0	0	0	0	0	9.82205	4.35206	20.0822	4.85368	0	2.43407
CRB1	0	0	0	0	0	0	0	0	0	0	0	0	0	0	0	0	0	0	0	0	0	0	0	0	0	0	0	0	0	0	0	0	0	0	0	0	0	0	0	0	0	0	0	0	0	0	0	0	0
DENND1B	0	0	0	0	0	0	0	0	0	0	0	0	0	0	0	0	0	0	0	0	0	0	0	0	0	0	0	0	0	0	0	0	0	0	0	0	0	0	0	0	0	0	0	0	0	0	0	0	0
C1orf53	0	0	0	0	0	0	0	0	0	0	0.481539	0	0	0	0	0	0	0	0	0	0	0	0	0	0	0	0	0	0	0	0	0	0	0	0	0	0	0	0	0	0	0	0	0	0	0	0	0	0
LHX9	0	0	0	0	0	0	0	0	0	0	0	0	0	0	0	0	0	0	0	0	0	0	0	0	0	0	0	0	0	0	0	0	0	0	0	0	0	0	0	0	0	0	0	0	0	0	0	0	0
NEK7	2.99992	0	0	0	0	0	0	0	0	4.68618	0.744107	0	0.0527331	0	0	0	0	0	0	0	0.584346	0	0	0	0	0	0	0	0.166024	0	0	0	12.6924	0	0	3.84345	8.15217	0.0842046	0	0	0	0	0	0.0603875	0	0	0	0.708224	0.0674308
ATP6V1G3	0	0	0	0	0	0	0	0	0	0	0	0	0	0	0	0	0	0	0	0	0	0	0	0	0	0	0	0	0	0	0	0	0	0	0	0	0	0	0	0	0	0	0	0	0	0	0	0	0
PTPRC	0	0	0	0	0	0	0	0	0	0	0	0	0	0	0	0	0	0	0	0	0	0	0	0	0	0	0	0	0	0	0	0	0	0	0	0	0	0	0	0	0	0	0	0	0	0	0	0	0
MIR181A1HG	0	0	0	0	0	0	0	0	0	0	0	0	0	0	0	0	0	0	0	0	0	0	0	0	0	0	0	0	0	0	0	0	0	0	0	0	0	0	0	0	0	0	0	0	0	0	0	0	0
MIR181B1	0	0	0	0	0	0	0	0	0	0	0	0	0	0	0	0	0	0	0	0	0	0	0	0	0	0	0	0	0	0	0	0	0	0	0	0	0	0	0	0	0	0	0	0	0	0	0	0	0
MIR181A1	0	0	0	0	0	0	0	0	0	0	0	0	0	0	0	0	0	0	0	0	0	0	0	0	0	0	0	0	0	0	0	0	0	0	0	0	0	0	0	0	0	0	0	0	0	0	0	0	0
NR5A2	0	0	0	0	0	0	0	0	0	0	3.39302	0.0632764	0	0	0	0.0507185	0	0	0	0	0	0	0	0	0	0	0	0	0	0	0	0.106074	0	0	0	0	0	1.33484	0	0	0	0	0	0	0	1.96868	0	0	0
LINC00862	0	0	0	0	0	0	0	0	0	0	0	0	0	0	0	0	0	0	0	0	0	0	0	0	0	0	0	0	0	0	0	0	0	0	0	0	0	0	0	0	0	0	0	0	0	0	0	0	0
ZNF281	0.273306	0	0	54.2482	8.35367	19.7202	5.4226	2.67529	0.256513	17.4371	54.329	15.0011	0.249956	0	43.9342	41.5386	28.2616	63.2942	0	2.02951	1.38353	9.10664	0	37.6738	1.58205	0.713925	14.955	11.7869	27.6322	18.6081	2.13303	16.699	17.5942	22.0157	59.8012	0	0.107431	8.98691	0	0.997085	0.245531	18.9619	0.16365	0	29.1195	47.7808	67.7689	36.8315	4.63142
KIF14	17.6797	30.9754	6.93695	0	0	0.171977	0	2.50712	0.720293	0.162463	1.20605	1.84988	15.2035	0.0397288	1.65969	0.640344	5.37971	10.4594	19.9682	7.6735	2.92288	36.194	0	0	11.4885	2.33936	3.70389	13.8448	1.19769	19.5803	4.90908	1.88003	0.1437	2.72895	16.6177	8.50546	1.05245	0	10.3219	0.0423034	0.368392	7.76494	1.1131	0	7.0003	3.49059	8.649	3.9952	9.88613
DDX59	0	0	0	0.442973	0	0	0	0	0	0.136233	5.32874	1.55221	0	0	0	0	0	0	0	6.36297	0	0.563412	0	0	12.2062	24.2207	14.1137	4.71216	4.78426	0	0	0	16.3819	0	2.10187	0	0	34.2983	0	0	0	0	0	0	1.26494	6.19362	11.3044	0	0
CAMSAP2	0	0	0	18.0936	0	0.0425489	0.225086	0	1.26724	22.1874	0.345499	0	13.5412	5.38637	8.43343	6.33704	6.11615	0.55254	12.118	2.76682	5.83886	0	1.10309	2.58282	21.8832	0	0.0563926	0	12.3542	14.6393	6.21681	0.0232569	0.0474033	18.1044	2.5836	1.56699	0	12.3145	17.8363	17.6246	8.04349	0	1.06359	0.0662857	6.202	0	8.35648	0	25.5342
GPR25	0	0	0	0	0	0	0	0	0	0	0	0	0	0	0	0	0	0	0	0	0	0	0	0	0	0	0	0	0	0	0	0	0	0	0	0	0	0	0	0	0	0	0	0	0	0	0	0	0
C1orf106	0	8.08493	0	0	2.12723	0	0	0.075069	0	51.2106	3.08378	38.726	0	0.714879	25.8465	36.1914	1.09468	0.0669121	38.3395	0	46.058	4.34116	0	0	0	5.77115	9.32003	2.43619	0	0	2.54447	0	9.56201	8.7249	0	0	0	0	0	0	0	0	19.3044	0	0	21.4038	0	0	11.8406
KIF21B	0	61.0234	1.08017	0.103005	0	0	0	0	0	0	0	0	0	0	0.0248041	0	0	0	0	0	0	0	0	0	0.0480144	0	0	0	0	0	3.91929	0.0182691	0	0	2.45035	0.879941	0	0.18124	1.72995	0	0.0179011	6.59484	0.0298442	0	10.0377	17.3757	2.92907	5.11606	0.320765
CACNA1S	0	0	0	0	0	0	0	0	0	0	0	0	0	0	0	0	0	0	0	0	0	0	0	0	0	0	0	0	0	0	0	0	0	0	0	0	0	0	0	0	0	0	0	0	0	0	0	0	0
TMEM9	195.819	352.18	23.0836	0	13.5442	0	173.557	54.8584	10.6839	95.7188	64.6064	28.7272	56.2589	31.0069	73.2061	39.7247	36.2648	112.794	27.2185	7.87951	58.2639	154.75	0	22.2089	8.21194	42.4349	16.3425	134.854	64.948	111.079	33.5197	0.249697	49.7685	7.00065	9.86778	67.7768	50.9345	1.76018	140.448	59.3636	46.8785	24.9252	30.2717	77.9365	100.27	7.93502	71.0835	61.7686	23.0156
IGFN1	0	0	0	0	0	0	0	0	0	0	0	0.0256044	0	0	0	0	0	0	0	0	0	0	0	0	0	0	0	0	0	0	0	0	0	0	0	0	0	0	0	0	0	0	0	0	0	0	0	0	0
PKP1	0	0	0	0	0	0	0	0	0	0	0	0	0	0	0	0	0	0	0	0	0	0	0	0	0	0	0	0	0	0	0	0	0	0	0	0	0	0	0	0	0	0	0	0	0	0	0	0	0
TNNT2	0	0	0	0	0	0	0	0	0	0	0	0	0	1.86028	0	0	0	0	0	0	0	0	0	0	0	0	0	0	0	0	0	0	0	0	0	0	0	0	0	0	0	0	0	0	0	0	0	0	0
LAD1	0	0	0	0	0	40.9982	0	0	0	0	14.1031	0	0	6.95596	0	2.35822	0	0	0	0	0	0	0	0	0	0	0	0	0	0	0	0	0	0	0	0	0	0	0	0	0.680041	0	0	0	0	0	0	0	0.10052
TNNI1	0	0	0	0	0	0	0	0	0.0476735	0	0	0	0	0	0	0	0	0	0	0	0	0	0	0	0	0	0	0	0	0	0	0	0	0	0	0	0	0	0	0	0	0	0	0	0	0	0	0	0
PHLDA3	336.25	20.7233	20.6718	189.371	71.3736	69.8935	148.688	104.642	67.8479	88.8152	53.4982	97.5281	52.8029	81.7012	65.8207	198.659	82.867	102.259	113.479	140.149	154.302	39.0625	48.2065	142.065	48.8024	18.8709	155.109	22.6007	36.4133	70.4821	2.0332	55.2645	46.2318	9.86434	22.3739	14.1977	28.4073	85.2361	1.74349	22.3121	10.9315	16.2047	108.943	2.54683	41.3426	31.8551	32.759	49.4974	14.7379
CSRP1	0	0.422579	0.358793	0	0	0	0	0	0	0.168309	0	0	0	38.6993	0	0	0	0	0	0	0	0	0	0	0	0.276987	0	0	0	0	0	0	0	0	0.34718	24.6187	0	0	0.829593	0.176788	37.1678	0	0	70.4721	7.89615	0	3.80503	1.99524	0
RPS10P7	0	0	0	0.967631	0	0.630553	0	1.84691	0	0.604412	0	0	0.438539	0.298065	0	0	0	0.27748	0	0	0.389653	0	0	1.40425	0	0	0	0.747443	0.680823	0	0	0	0.355627	0.75028	0.647304	0	0	0	0	0	0	0.767371	0	0	0	0.593839	0	0	0
NAV1	70.1665	9.57225	7.79724	0.653028	24.1705	25.7723	12.3974	0	16.3361	2.05098	0	12.6334	11.6107	3.32658	28.8271	10.7921	8.97103	14.2568	3.8699	1.686	26.5909	19.6707	0.0312083	17.8147	1.05607	19.9619	8.17911	1.76072	18.783	6.20004	1.51146	5.35636	6.1359	0.964817	0.203891	0.0278237	0.369902	43.5229	5.29986	6.97426	9.58976	19.6786	9.53183	11.4452	11.814	0.235272	2.21201	1.17513	44.2557
MIR1231	0	0	0	0	0	0	0	0	0	0	0	0	0	0	0	0	0	0	0	0	0	0	0	0	0	0	0	0	0	0	0	0	0	0	0	0	0	0	0	0	0	0	0	0	0	0	0	0	0
IPO9	15.6767	0.0322378	1.03889	16.7983	80.6698	31.9455	1.86448	11.2526	9.05651	8.55313	24.209	2.51799	6.80081	13.5735	11.1861	8.20202	7.22682	15.1129	17.3537	13.3589	19.1284	13.8279	4.66535	10.7171	30.7333	19.3	18.7246	21.3793	3.51495	21.1722	28.3007	2.66788	10.0273	9.91001	13.5958	14.5302	7.57479	6.83989	6.97679	23.9803	2.84668	1.61048	12.4951	0.063341	2.85919	2.54639	13.1783	14.9338	12.5912
SHISA4	0	0	0	0	0	0	0	0	0	0	0	0	0	0	0	0	0	0	0	0	0	2.0377	0	0	0	0	0	0	0	0	0	0	0	0	0	0	0	0	0	0	0	0	0	0	0	0	0	0	0
LMOD1	0	0	0	0	0	0	0	0.0785922	0	0	0	0	0	0	0	0	0	0	0	0	0	0	0	0	0	0	0	0	0	0	0	0	0	0	0	0	0	0	0	0	0	0	0	0	0.835946	0	0	0	0
TIMM17A	0	7.22309	66.4712	216.496	0	0.418674	106.048	34.8352	80.5144	67.1164	76.9489	45.4737	17.9072	75.9263	29.7207	13.3499	20.3867	173.881	14.0129	37.3047	46.1402	91.2047	108.635	17.5534	104.541	2.94258	38.3101	64.2768	49.451	18.5763	153.257	113.031	100.168	20.9872	71.042	67.6565	71.9405	16.3504	80.7866	84.0555	1.23203	97.5464	96.0103	195.681	7.36639	51.3688	42.3248	44.2036	43.691
RNPEP	222.527	157.004	111.615	197.732	38.8259	230.934	374.64	267.357	502.22	326.177	226.981	228.38	284.936	262.224	233.165	432.033	172.156	230.718	121.298	132.377	244.895	285.682	216.712	160.845	252.642	217.782	382.717	420.494	263.255	463.732	352.41	215.354	187.041	153.028	33.1306	192.792	177.203	393.114	193.944	225.891	98.8262	355.554	235.113	265.653	218.01	224.238	383.388	155.182	298.206
ELF3	23.8349	0	0	0	0.219992	0	31.5395	0	0	11.0078	24.0552	0	86.9519	0	0	0	14.4994	18.0179	0	0	0.913693	5.97041	0	0	0	0	0.137684	8.25529	0	0	0	0	2.78122	0	8.46452	0	0.730905	0	0	9.35262	6.89611	7.68423	4.07696	0	0.107425	22.3792	0	24.0295	6.51095
GPR37L1	0	0	0	0	0	0	0	0	0	0	0	0	0	0	0	0	0	0	0	0	0	0	0	0	0	0	0	0	0	0	0	0	0	0	0	0	0	0	0	0	0	0	0	0	0	0	0	0	0
ARL8A	2.54175	0	0	0	7.22919	0	8.53773	3.87185	0	0	0.210644	0.557811	0	2.24189	0.423818	0.335207	4.56898	0.370273	0.828766	1.17913	3.21164	1.85612	0	5.2659	0.408924	0.443267	2.45042	0	0	1.01638	0	0.932993	0.476169	0.167454	0.415385	2.26666	0.167354	0	3.30998	0	0.152189	5.1733	0.253475	0.111077	0.588299	0	1.24139	0	0
PTPN7	0	0	0	0	0	0	0	0	0	0	0	0	0	0	0	0	0	0	0	0	0	0	0	0	0	0	0	0	0	0	0	0	0	0	0	0	0	0	0	0	0	0	0	0	0	0	0	0	0
PTPRVP	0	0	0	0	0	0	0	0	0	0	0	0	0	0	0	0	0	0	0	0	0	0	0	0	0	0	0	0	0	0	0	0	0.0871656	0	0	0	0	0	0	0	0	0	0	0	0	0	0	0	0
LGR6	0	0	0	0	0	5.57732	0	4.89743	0	0	0	0.105083	0	0	0	0	0	0	0.156414	0	0	0	0	0	0	0	0	0	0	0	0	0	0	4.79706	0	0	0	0	0	0	4.70828	0	0	0.334832	0	0	0	0	0
UBE2T	89.1341	0	0	0	0	0	0	0	57.2252	122.831	52.9067	15.4503	98.7592	28.0665	61.1281	96.4928	48.4516	37.9491	25.7429	111.178	165.527	13.5356	50.6848	66.8081	94.4498	145.836	60.997	106.333	83.5815	96.5191	72.9777	73.8531	54.0615	128.961	16.1173	37.5173	49.9303	30.6619	44.3179	108.758	93.836	46.3717	40.7959	52.6335	214.163	67.7417	97.6062	276.112	32.3589
PPP1R12B	0	0	0	0	0	0	0	0.0352106	0	0	0	0	0	0	0	0.0851923	0	0	0	0	0	0	0	0	0	0	4.35085	0	0.0351631	0.724136	0	0.118827	4.60138	2.00147	0	12.4054	0	0	0	0	0	0	0	0	0	2.25255	4.33412	0	0.0315589
SYT2	1.83576	0.195313	0	0	0	0	32.9741	0	0	36.4554	0	0	0.027928	18.9494	9.70152	0.064387	15.1816	7.43585	5.34201	0.0568253	0	0	0	0.483763	0	0	0.979816	0	0.0440334	0.117267	13.4408	0	0	0	0.435375	6.8315	5.69957	0.0445144	0.530852	13.949	0.13197	0	0	0.479859	4.0998	0	2.97362	0	0
KDM5B	42.8241	26.2733	19.2592	11.9808	11.3599	33.468	10.4157	0.382689	14.5701	6.27778	28.9634	11.0717	19.0153	41.2144	32.3432	16.0522	30.5055	13.9785	76.4009	0.61282	56.3747	2.57329	10.2082	16.5403	44.9727	26.0958	34.7691	11.8886	36.9688	62.6123	0.0952659	17.6752	57.7473	33.0374	58.4832	13.8886	11.7683	30.9614	42.8786	14.9723	9.46197	11.1862	35.3235	56.2141	51.3656	44.9173	24.9259	3.81076	16.5032
LOC641515	0	0	0	0	0	0	0	0	0	0	0	0	0	0	0	0	0	0	0	0	0	0	0	0	0	0	0	0	0	0	0	0	0	0	0	0	0	0	0	0	0	0	0	0	0	0	0	0	0
LOC148709	0	0	0	0	0	0	0	0	0	0	0	0	0	0	2.25045	0	0	0	0	0	0	0	0	0	0	0	0	7.06488	0	0	0	0	0	0	0	0	0	9.90715	0	0	0	0	0	0	0.892476	0	0	0	0
RABIF	1.79947	27.4098	26.0086	0	32.4056	0.100651	22.6507	0.978645	3.09723	69.8898	0	0	8.09426	8.85521	4.64307	6.24238	3.0046	0	28.4822	0	11.6364	4.47012	18.2712	14.4748	1.15748	4.70172	3.46907	1.05852	0.647524	24.7369	0.195107	6.27357	6.17489	0	0.195198	91.4028	0.589965	0.109662	0.466991	0.0995483	0	2.37993	14.0953	8.32508	7.7028	0	1.27922	3.75079	22.5179
KLHL12	0	0.115448	50.5621	0	26.5266	0.0970824	15.0783	45.1196	65.8968	0	50.1912	11.1259	40.0236	89.2667	2.81671	33.3796	41.6548	168.266	50.4173	2.28227	34.0414	10.3991	106.998	51.9884	43.819	5.59266	52.1211	18.8298	47.8813	46.469	21.3574	81.6361	5.95554	15.7652	0.470519	4.10865	13.9937	0.528703	0	5.08738	21.5175	0.470872	69.1939	0.302984	69.4261	87.9724	34.0878	41.3691	135.731
[truncated: 21,025 more rows]
[truncated: 55 more columns]
