# Supplementary material for: Unique molecular events during reprogramming of human somatic cells to induced pluripotent stem cells (iPSCs) at naïve state
Source: eLife. 2018 Jan 30;7:e29518. doi: 10.7554/eLife.29518 (PMC5807049; doi:10.7554/eLife.29518)
Supplement: Source data 1. — The Source Data files include the source R code for Figures 2–6. The R scripts use the data in the ‘Expression Data’ folder with the relative path. The ‘Expression Data’ folder contains the non-redundant related gene expression, methylation and histone modification tables for the main figures and figure supplements. [file elife-29518-data1.zip › Source Data/Expression data/mm.homo.K4me3.txt]

homo1	0.227973815918	1.18663305664	0.149450164795	0.158260299683	1.16450341797	0.627132568359	0.645671813965	0.816739196777	0.569724304199	0.565538330078	0.66765020752	0.510677764893
homo2	0.19434576416	1.1320625	0.159134567261	0.159288970947	1.21357202148	0.637453918457	0.67739642334	0.975612670898	0.454531219482	0.573276184082	0.494345428467	0.523165771484
homo3	0.293144042969	2.28851245117	0.19113444519	0.263664764404	2.56649682617	1.20438891602	1.22013000488	1.47969030762	0.948694519043	0.828735595703	1.3079152832	1.29816784668
homo4	0.225983978271	0.483874481201	0.178105560303	0.199582962036	0.457573425293	0.212188217163	0.252208282471	0.285223754883	0.363493682861	0.420826782227	0.53218157959	0.459297149658
homo5	0.255511032104	0.891612121582	0.156740386963	0.16116746521	0.821982543945	0.458765106201	0.562885192871	0.757731933594	0.375735595703	0.515786193848	0.492042816162	0.537769348145
homo7	0.233736968994	0.293548370361	0.180923187256	0.191557312012	0.215481811523	0.105713279724	0.147612411499	0.113949501038	0.271951385498	0.292446075439	0.40848336792	0.410233551025
homo8	0.194245407104	0.0706644821167	0.159169281006	0.180563293457	0.0291612319946	0.0386412467957	0.028999370575	0.0426971092224	0.160489074707	0.0462198524475	0.137927078247	0.0962452926636
homo9	0.22163494873	0.406077331543	0.108883918762	0.0916381759644	0.744058044434	0.544627746582	0.458986297607	0.527600219727	0.292345855713	0.49223425293	0.476238464355	0.562923950195
homo10	0.0911381759644	0.135647628784	0.118062011719	0.0822785110474	0.140529327393	0.128938079834	0.118414802551	0.085032119751	0.263261901855	0.369197357178	0.381369842529	0.419750030518
homo11	0.351545379639	0.605697021484	0.179522537231	0.224857513428	1.89308068848	1.01362487793	1.0371809082	1.13000915527	0.703994262695	1.09095361328	1.00511297607	0.936483154297
homo12	0.203018280029	0.18524597168	0.175119537354	0.214165237427	0.212637481689	0.097255317688	0.0986131515503	0.0461028862	0.30041015625	0.227842422485	0.40127633667	0.387866638184
homo13	0.290449523926	0.950012390137	0.0945682983398	0.195429290771	1.04327856445	0.559271911621	0.931091430664	1.01774249268	0.829622619629	0.897708374023	1.14053222656	1.29522497559
homo14	0.256578582764	0.815885253906	0.124292137146	0.216669128418	0.963665588379	0.766896240234	0.804618347168	1.0396385498	0.696439453125	0.58969317627	0.804753601074	0.923687011719
homo15	0.256386962891	0.295918029785	0.180704559326	0.201888717651	0.378377105713	0.265401306152	0.222722259521	0.253177246094	0.345389831543	0.833697753906	0.819834838867	0.576178771973
homo16	0.139163024902	0.0369115905762	0.156498504639	0.121751754761	0.0116483354568	0.0130338277817	0.0405396995544	0.0224856567383	0.0500086250305	0.042611240387	0.0603349342346	0.0557970237732
homo17	0.26665612793	0.935660217285	0.214043762207	0.256273681641	1.19440930176	0.762928649902	0.930938415527	1.18933081055	0.772440429688	0.783827697754	1.16093493652	0.975589111328
homo18	0.180959655762	0.92676373291	0.130792922974	0.131308624268	0.845492431641	0.53540838623	0.600663269043	0.702564208984	0.435722991943	0.531795166016	0.451857299805	0.336952301025
homo19	0.140818984985	0.49169317627	0.0675921783447	0.112649154663	0.610734130859	0.340501281738	0.551028137207	0.563829956055	0.492486755371	0.608963867187	0.698372802734	0.69269140625
homo20	0.339600982666	1.91383496094	0.248675186157	0.197706130981	1.51666760254	0.651360412598	0.509396942139	0.610521240234	0.544335754395	0.58637322998	0.807185180664	0.62776159668
homo21	0.0972271499634	0.00906292915344	0.155451004028	0.082080581665	0.00285230469704	0.0300386104584	0.0210963821411	0.00583266162872	0.0225994682312	0.029697435379	0.0434146270752	0.0408203010559
homo22	0.281493041992	0.6020390625	0.170501159668	0.190564987183	0.662155395508	0.435415924072	0.393850463867	0.415140777588	0.746486999512	0.752482177734	1.0837253418	1.04576391602
homo23	0.200072189331	0.221272125244	0.0925649032593	0.146971054077	0.265477325439	0.185290100098	0.261137878418	0.224259536743	0.451552093506	0.64738269043	0.925887084961	0.823557556152
homo24	0.238482406616	0.747065856934	0.162917816162	0.182118652344	1.88098425293	1.09609960937	0.786843505859	1.4059486084	0.699292724609	0.570342834473	0.81762121582	0.951210327148
homo25	0.257633575439	1.03429443359	0.17468258667	0.125158004761	1.38374023438	0.602696472168	0.491316192627	0.489215209961	0.997264343262	0.91680456543	1.37600292969	1.34041113281
homo26	0.159352905273	0.546908996582	0.0708521652222	0.151944366455	0.498323883057	0.297064086914	0.366193878174	0.40418850708	0.606901489258	0.300248077393	0.431888000488	0.484357116699
homo27	0.107777519226	0.0148972988129	0.180039215088	0.176753509521	0.031995174408	0.104882102966	0.070385597229	0.103974075317	0.0899187698364	0.10604826355	0.105077644348	0.0860836181641
homo28	0.291795776367	1.06622155762	0.226396957397	0.202216674805	0.89770300293	0.376468719482	0.283189880371	0.276507598877	0.390300018311	0.187434738159	0.650185913086	0.674920349121
homo29	0.159352905273	0.546908996582	0.0708521652222	0.151944366455	0.498323883057	0.297064086914	0.366193878174	0.40418850708	0.606901489258	0.300248077393	0.431888000488	0.484357116699
homo30	0.142177764893	0.0155018444061	0.161886276245	0.172643356323	0.0150251569748	0.0259416370392	0.0529724349976	0.0158953933716	0.0659038543701	0.0850910186768	0.068180229187	0.0590831718445
homo31	0.0653395767212	0.00673588848114	0.0776405258179	0.0513275718689	0.0233549118042	0.0400447120667	0.0381041374207	0.0489605636597	0.025476890564	0.0722720565796	0.0259982051849	0.0472990112305
homo32	0.297098358154	1.45643383789	0.140477005005	0.239992584229	1.89234191895	0.995731201172	0.831800720215	1.10036730957	0.697986999512	0.961931396484	0.906867370605	0.946516967773
homo33	0.185017990112	0.106962265015	0.0468373947144	0.116813804626	0.0786092681885	0.0786728897095	0.0873163757324	0.0485815849304	0.17213394165	0.0664087982178	0.108335487366	0.0974381637573
homo34	0.17131451416	0.0666428222656	0.189620605469	0.22309828186	0.0366926994324	0.0704870910645	0.0616562004089	0.0721487121582	0.136068161011	0.0728656921387	0.129451141357	0.0901932525635
homo35	0.10261894989	0.0140880994797	0.105649909973	0.108251701355	0.0155305452347	0.0249140300751	0.0205248203278	0.033228515625	0.0711031417847	0.0638963432312	0.071635848999	0.0444444274902
homo36	0.267725250244	0.270995117188	0.0764167556763	0.156926925659	0.123020782471	0.078053565979	0.0838512878418	0.0599101867676	0.0817115402222	0.0723364105225	0.104796257019	0.0541688728333
homo37	0.213869796753	1.31082092285	0.195938842773	0.192036148071	1.38858935547	0.899189453125	0.82283013916	1.32422875977	0.573262329102	0.831586486816	0.834798217773	0.680652282715
homo38	0.2628487854	1.90219165039	0.111549232483	0.24359425354	2.00921777344	0.963266235352	0.825348632813	1.10202233887	0.514580322266	0.44307244873	0.736571166992	0.571158325195
homo39	0.226151626587	0.202195892334	0.171756790161	0.209724533081	0.172850662231	0.194647903442	0.157270889282	0.121035217285	0.311495574951	0.288119110107	0.3288465271	0.269960540771
homo40	0.17004006958	0.329027404785	0.138297073364	0.111696525574	0.373316070557	0.217858612061	0.206912338257	0.203255996704	0.43202532959	0.568432189941	0.65224597168	0.611468444824
homo41	0.116019065857	0.0231381187439	0.0669713668823	0.0943732452393	0.0359982032776	0.0797679672241	0.0977982025146	0.0829918136597	0.0716611022949	0.0815011520386	0.0718349761963	0.0530345230103
homo42	0.122148345947	0.4479453125	0.152545043945	0.0925901947021	0.48482510376	0.242066207886	0.309067504883	0.408535247803	0.281380584717	0.319039733887	0.440050109863	0.380450378418
homo43	0.299256591797	0.453558288574	0.191474441528	0.285149414062	0.642026428223	0.429192657471	0.342698364258	0.385076660156	0.399608123779	0.299366149902	0.690449584961	0.740258605957
homo44	0.260692321777	0.345133758545	0.176673126221	0.208597351074	0.350993347168	0.216939300537	0.339686126709	0.264484344482	0.363474334717	0.573994995117	0.402404174805	0.338852233887
homo45	0.274930480957	1.54039257813	0.177854324341	0.157769515991	1.13782080078	0.532045776367	0.268802764893	0.347775909424	0.166627929688	0.0760590744019	0.119686531067	0.07251222229
homo46	0.208447860718	0.329442993164	0.130777053833	0.168027297974	0.337666564941	0.239872070312	0.329675018311	0.317534393311	0.349530822754	0.602647216797	0.491484436035	0.382807006836
homo47	0.0949069290161	0.0928372268677	0.066700088501	0.129517852783	0.27737789917	0.190825546265	0.182202316284	0.27362588501	0.308427764893	0.300760894775	0.373739440918	0.0872597885132
homo48	0.326190795898	0.522820007324	0.198970870972	0.251055999756	0.730901062012	0.623670776367	0.523883789062	0.57113482666	0.754293395996	0.882179138184	1.09006066895	1.2106484375
homo49	0.108609184265	0.05810962677	0.178214233398	0.15778225708	0.0386029548645	0.0316754875183	0.0279484348297	0.0181380443573	0.046081943512	0.0422443466187	0.0848680725098	0.069116027832
homo50	0.224551300049	0.806569335938	0.151881057739	0.121025260925	1.08393395996	0.589365600586	0.448914398193	0.378056762695	1.3714675293	0.516697021484	1.00918487549	1.44918041992
homo51	0.0546278953552	0.323695037842	0.0317185173035	0.0347140731812	0.161829971313	0.169756088257	0.0777376022339	0.113724266052	0.0572370033264	0.0513638153076	0.0242070426941	0.038192565918
homo52	0.229199356079	1.49747180176	0.157390304565	0.194321426392	1.77319470215	0.947641662598	0.842610229492	1.0031083374	0.643159790039	0.484177886963	0.7470390625	0.656458984375
homo53	0.269850982666	1.03063476562	0.138970092773	0.198518096924	0.93177557373	0.506827941895	0.614325927734	0.791783569336	0.403023101807	0.451924743652	0.453927429199	0.509217712402
homo54	0.380904541016	1.44531201172	0.176179229736	0.253300643921	1.50602612305	0.872414428711	1.05977331543	1.41111499023	0.830907897949	0.863703735352	1.10849951172	1.20807128906
homo55	0.363142333984	1.79939355469	0.124068763733	0.2674402771	2.19145678711	1.01952319336	0.993023681641	1.53697753906	1.15761352539	1.05713500977	1.70331420898	1.7495690918
homo56	0.257604309082	1.13304516602	0.160071670532	0.200745544434	0.829444580078	0.531667602539	0.532979125977	0.848250183105	0.359752532959	0.627482116699	0.402259979248	0.483623931885
homo57	0.195080245972	0.165672393799	0.191760803223	0.222783721924	0.211915328979	0.110275924683	0.17828062439	0.224371643066	0.282555633545	0.331283569336	0.382502655029	0.333234191895
homo58	0.367278900146	1.84402111816	0.239673782349	0.306537841797	2.94303613281	1.4243885498	1.4648302002	1.62424267578	1.11034436035	1.44462145996	0.619315185547	1.4873684082
homo59	0.188546310425	1.34543713379	0.138327133179	0.182568817139	1.25348913574	0.726016357422	0.859891540527	1.01708343506	0.660475280762	0.573408203125	0.81970098877	0.743180786133
homo60	0.267040802002	0.358832427979	0.208245010376	0.213583480835	0.385668365479	0.183677261353	0.207263061523	0.178876586914	0.481223724365	0.383255157471	0.867002807617	0.975876281738
homo61	0.265047607422	0.121189559937	0.155579360962	0.142557174683	0.156293167114	0.117010147095	0.0896429748535	0.125717788696	0.272172210693	0.123466781616	0.327071685791	0.463199188232
homo62	0.24659703064	0.0967066040039	0.231661102295	0.25684197998	0.129879760742	0.123744285583	0.263853118896	0.398432830811	0.293678405762	0.178847335815	0.420513427734	0.360956756592
homo63	0.0140187988281	0.00961765289307	0.0276784629822	0.0140001020432	0.00529896736145	0.0162599773407	0.00816374111176	0.0132392978668	0.00695520162582	0.026321390152	0.0140726718903	0.0260971336365
homo64	0.264625701904	1.27026171875	0.186606903076	0.20145803833	1.31120410156	0.701012451172	0.781976257324	0.96643347168	0.421135559082	0.661867553711	0.601642578125	0.630764404297
homo65	0.0319194507599	0.027121547699	0.00660342693329	0.0604199104309	0.086784362793	0.0506891517639	0.0365852775574	0.0331742172241	0.144814483643	0.0456947135925	0.166847579956	0.0625157814026
homo66	0.228381515503	1.64405664062	0.182323867798	0.205907958984	1.60452819824	0.949446350098	1.04562866211	1.30301721191	0.708882446289	0.855510681152	0.845659729004	0.846803222656
homo67	0.216312072754	1.03113342285	0.155553909302	0.19151991272	1.09273632812	0.64438293457	0.609137390137	0.773512634277	0.440885742187	0.595951904297	0.50841293335	0.547652282715
homo68	0.299666656494	0.527314147949	0.122641418457	0.203626190186	0.604462524414	0.243538040161	0.226872924805	0.215321487427	0.487478637695	0.457539031982	0.62205645752	0.714088195801
homo69	0.29328604126	1.47760229492	0.196138031006	0.278014312744	2.15799633789	1.15685742188	1.11052624512	1.57059594727	0.650939147949	0.730359924316	0.8693125	0.872684570313
homo70	0.248859313965	0.751285949707	0.16443850708	0.15871534729	0.73290435791	0.388641906738	0.529557678223	0.672704589844	0.415772186279	0.545981262207	0.536778930664	0.494722686768
homo71	0.248028564453	0.775476257324	0.163469665527	0.19510760498	0.790544616699	0.440780853271	0.67266986084	0.771271362305	0.571087646484	0.528082763672	0.621315490723	0.598989196777
homo72	0.197627532959	0.474760986328	0.181016494751	0.156777481079	0.570010314941	0.393797119141	0.262816619873	0.276379211426	0.300720397949	0.361449249268	0.480932159424	0.376079650879
homo73	0.309107910156	1.53490563965	0.174267089844	0.218210113525	1.76166589355	0.959139648437	1.08493273926	1.48181689453	1.04830517578	0.76164263916	1.09641992187	1.08331518555
homo74	0.154010787964	0.156098297119	0.209149490356	0.150515716553	0.182955871582	0.197316207886	0.136810699463	0.133708084106	0.151674713135	0.0606996307373	0.105504653931	0.105105003357
homo75	0.111404685974	0.0189901542664	0.100047271729	0.133722213745	0.0260768356323	0.0415651512146	0.0320831184387	0.0371494560242	0.0649940567017	0.0723131561279	0.0889291915894	0.115374771118
homo76	0.389598083496	0.521766540527	0.13942388916	0.216005554199	0.534286376953	0.38642388916	0.235458572388	0.209702072144	0.672822021484	0.608160339355	1.01442749023	0.903804077148
homo77	0.291409667969	0.857763793945	0.157021469116	0.196854187012	1.15677160645	0.635241638184	0.537610900879	0.722947875977	0.57103729248	0.713059204102	0.999231994629	1.06624560547
homo78	0.204607818604	0.0699571838379	0.228100128174	0.240954986572	0.121584312439	0.102718048096	0.284141265869	0.280701019287	0.1867006073	0.0525089797974	0.145624710083	0.110695732117
homo79	0.0480497665405	0.0111491222382	0.0298876266479	0.0415602684021	0.0189562988281	0.0547957077026	0.0341717453003	0.0272108230591	0.0241245536804	0.0925986785889	0.0421336250305	0.0448668823242
homo81	0.0603945198059	0.0930421142578	0.111973526001	0.0449331054687	0.100773956299	0.122800003052	0.0683827209473	0.031722366333	0.148321609497	0.104704544067	0.10992150116	0.113210601807
homo82	0.303710083008	0.755493286133	0.179010650635	0.210599227905	0.723991027832	0.375452331543	0.431611236572	0.515761962891	0.457433746338	0.425779663086	0.738875671387	0.826750488281
homo83	0.176796676636	0.0554761199951	0.187904602051	0.188942398071	0.111128219604	0.129661895752	0.184948974609	0.226714447021	0.148657546997	0.136512756348	0.1571456604	0.104186836243
homo84	0.177011016846	0.250353469849	0.128147720337	0.180938827515	0.322739746094	0.246855484009	0.436536010742	0.493585083008	0.352836761475	0.475279602051	0.405328674316	0.517977294922
homo85	0.198684646606	0.130187408447	0.0599509086609	0.145499206543	0.184850036621	0.121152061462	0.153917282104	0.149845016479	0.420504516602	0.320730224609	0.751460144043	0.890074890137
homo86	0.266839202881	1.40636450195	0.0987453842163	0.223051849365	1.55319506836	0.798333435059	0.724175048828	0.97246484375	0.713341674805	0.552220275879	0.908931213379	0.673380859375
homo87	0.232082977295	0.669096923828	0.129815841675	0.183695678711	0.795954040527	0.40137197876	0.367358825684	0.334896240234	0.49402255249	0.445877593994	0.717154052734	0.719446105957
homo88	0.246313583374	0.701844543457	0.177734375	0.26104083252	0.904593383789	0.735680480957	0.426903015137	0.923226501465	0.329985076904	0.28656829834	0.551137451172	0.536467651367
homo89	0.173622634888	0.142021194458	0.197751251221	0.136325561523	0.243277099609	0.182558654785	0.230935058594	0.236405883789	0.36293963623	0.146175979614	0.391027648926	0.174126235962
homo90	0.142845855713	0.105824432373	0.0375079460144	0.13059475708	0.220992935181	0.0609504394531	0.0667184295654	0.0740269317627	0.110237586975	0.145624420166	0.142408691406	0.189135421753
homo91	0.218529434204	1.12619934082	0.158039901733	0.201845809937	1.01082727051	0.497695404053	0.577923950195	0.790113952637	0.589455810547	0.517284179687	0.687520629883	0.78423223877
homo92	0.130137207031	0.208741744995	0.123506690979	0.128923950195	0.414374450684	0.188177749634	0.232559402466	0.257663726807	0.658165039063	0.624255249023	0.967196228027	1.07278833008
homo93	0.0311139240265	0.0104372987747	0.0810908584595	0.0552029571533	0.0265116615295	0.0149776287079	0.0107125616074	0.0256274185181	0.0101545829773	0.0276685390472	0.0307506542206	0.0409515151978
homo94	0.0449655380249	0.0146909923553	0.0249449100494	0.0534367675781	0.0284233455658	0.0359659156799	0.0243365879059	0.0315218582153	0.0521873931885	0.13065057373	0.106525650024	0.0732141418457
homo95	0.259560821533	1.02685241699	0.186733200073	0.209741104126	0.867532775879	0.56471282959	0.788264587402	0.911668579102	0.558915039062	0.715798339844	0.547018432617	0.584942138672
homo96	0.0642563171387	0.0106251859665	0.0327729148865	0.0846901321411	0.0253889331818	0.0550500640869	0.0447040481567	0.0234126567841	0.0664116134644	0.103989776611	0.0933453903198	0.0635863265991
homo97	0.0642563171387	0.0106251859665	0.0327729148865	0.0846901321411	0.0253889331818	0.0550500640869	0.0447040481567	0.0234126567841	0.0664116134644	0.103989776611	0.0933453903198	0.0635863265991
homo98	0.0642563171387	0.0106251859665	0.0327729148865	0.0846901321411	0.0253889331818	0.0550500640869	0.0447040481567	0.0234126567841	0.0664116134644	0.103989776611	0.0933453903198	0.0635863265991
homo99	0.246033630371	2.12028564453	0.166732299805	0.178810806274	1.89520593262	1.07366687012	0.941756469727	1.31969067383	0.553409362793	1.05681201172	0.604350830078	0.740284179688
homo100	0.171696350098	0.77223425293	0.00949636077881	0.129268981934	1.13105834961	0.857543395996	0.722755493164	0.907472961426	0.712884765625	1.23837353516	0.666864379883	0.650763244629
homo101	0.262634490967	1.1174786377	0.157312942505	0.180031402588	1.06312145996	0.564149902344	0.501941894531	0.715375061035	0.507745697021	0.578617553711	0.68749230957	0.57997857666
homo102	0.0902070159912	0.0118093490601	0.136569000244	0.122587760925	0.0278963947296	0.0713837432861	0.0760046920776	0.117848754883	0.114991127014	0.263734741211	0.237164077759	0.117083297729
homo103	0.243817840576	0.542158203125	0.142307479858	0.216030410767	0.54123034668	0.271867584229	0.51297076416	0.513323913574	0.390210723877	0.582784240723	0.714502258301	0.716112060547
homo104	0.277351043701	0.395049957275	0.186086746216	0.254294891357	0.309753295898	0.242576446533	0.349951446533	0.269355499268	0.474203979492	0.43236315918	0.624807373047	0.599697875977
homo105	0.369005401611	1.52758898926	0.214070297241	0.253501480103	2.05238549805	1.06697314453	1.17931530762	1.48752038574	1.14417932129	1.15608837891	1.80409631348	2.20388232422
homo106	0.223628585815	1.0207980957	0.134956832886	0.182096160889	0.877373962402	0.555472717285	0.683821472168	0.781819396973	0.625057678223	0.487431091309	0.486826904297	0.521460571289
homo107	0.221782714844	0.614920227051	0.13235319519	0.185192138672	0.682453369141	0.453954406738	0.677693054199	0.894886962891	0.577704284668	0.622202758789	0.774943664551	0.787072509766
homo108	0.305934692383	1.0518190918	0.160200378418	0.244785491943	1.01677301025	0.699772827148	1.08499377441	1.45741796875	0.697793701172	0.689720458984	0.81510168457	0.647687194824
homo109	0.272563964844	1.16209375	0.153242233276	0.197225112915	1.14423046875	0.621523254395	0.715714477539	0.892323974609	0.55158190918	0.636092773438	0.571618652344	0.663743041992
homo110	0.241774169922	1.04451879883	0.118999740601	0.22122303772	0.98217401123	0.52562097168	0.682430786133	0.779768859863	0.42914239502	0.466228668213	0.522108703613	0.519864685059
homo111	0.0936562194824	0.697631713867	0.112245193481	0.0372398986816	0.8407109375	0.517690307617	0.516242858887	0.683101623535	0.610703857422	0.6912265625	0.729174865723	0.627118835449
homo112	0.267725738525	1.07608435059	0.103314811707	0.215089126587	0.834374450684	0.54554309082	0.741102294922	0.953661071777	0.520324768066	0.544390563965	0.603182434082	0.522484375
homo113	0.414991027832	0.698071411133	0.215915023804	0.248895233154	0.849949462891	0.459908691406	0.422699798584	0.418070037842	0.660850952148	0.633609619141	1.1101895752	1.05600878906
homo114	0.0619784431458	0.0203417549133	0.00673938131332	0.0573289451599	0.0296118774414	0.0214456768036	0.027599811554	0.0285673675537	0.0591895446777	0.0777387008667	0.0759547119141	0.0536743240356
homo115	0.222479232788	0.88734197998	0.138287200928	0.185666015625	1.02417370605	0.624928527832	0.840751403809	1.12351733398	0.627980957031	0.739370117188	0.958961486816	0.895458251953
homo116	0.163720443726	0.489513702393	0.0709193191528	0.136100906372	0.531036682129	0.375484313965	0.479298187256	0.561596801758	0.389081695557	0.394197113037	0.474605072021	0.396966278076
homo117	0.278050933838	0.595394836426	0.159680725098	0.251643218994	0.725478210449	0.692336425781	0.692665405273	0.897756835937	0.349318908691	0.563473327637	0.499563995361	0.410054046631
homo118	0.0679413833618	0.00508315753937	0.0240065021515	0.0148334188461	0.0222831840515	0.047157585144	0.0765866317749	0.0341213607788	0.0768623275757	0.11869569397	0.0922386550903	0.0619089431763
homo119	0.339042877197	0.148867431641	0.18682182312	0.201490692139	0.145243133545	0.079598487854	0.33305355835	0.36647744751	0.357495330811	0.353006378174	0.373133636475	0.283434448242
homo120	0.170670608521	0.129303344727	0.0363851356506	0.0737212982178	0.153671478271	0.151797439575	0.166358627319	0.215995666504	0.150825241089	0.100374984741	0.26526763916	0.124037956238
homo121	0.14790838623	0.0501335487366	0.154796905518	0.115304344177	0.0279764995575	0.0314612617493	0.0873286437988	0.158681564331	0.0861297988892	0.053121711731	0.0284030056	0.0504059066772
homo122	0.199845001221	0.55273449707	0.148140716553	0.187038452148	0.721229858398	0.383882904053	0.559833251953	0.717587402344	0.936430786133	0.620242553711	1.18500476074	1.16358984375
homo123	0.0603631439209	0.00315739631653	0.0432267379761	0.0548002815247	0.0189791851044	0.0679072875977	0.0527634887695	0.0469143486023	0.0256855602264	0.0220886573792	0.0375836257935	0.0478386764526
homo124	0.30671005249	0.37818270874	0.161943603516	0.23038961792	0.483207702637	0.212552963257	0.328246612549	0.357798950195	0.848337158203	0.540375976563	1.10069665527	1.31421972656
homo125	0.215771438599	0.700156555176	0.00441461753845	0.163721435547	0.529757446289	0.269854736328	0.227665603638	0.182692642212	0.429866668701	0.0464878196716	0.52182824707	0.56214630127
homo126	0.194400848389	1.09741015625	0.167888137817	0.122935417175	1.12723278809	0.63909197998	0.863887695312	1.21504821777	0.569091918945	0.620403198242	0.584502990723	0.673268920898
homo127	0.216479675293	1.08265454102	0.152827484131	0.178869308472	1.07364489746	0.622673278809	0.608171691895	0.824968200684	0.63014050293	0.536408935547	0.917806335449	0.95467980957
homo128	0.239987060547	1.02705090332	0.134360031128	0.202146026611	0.918693237305	0.495790924072	0.442910308838	0.589023925781	0.399375274658	0.548573364258	0.627802001953	0.635711853027
homo129	0.313751739502	1.69129553223	0.139753936768	0.177859542847	1.84520288086	0.936648498535	0.889344482422	1.08320654297	0.605071533203	0.844375	0.896079406738	1.18329382324
homo130	0.268937866211	1.78671044922	0.167097335815	0.215501174927	1.31186206055	0.848032043457	0.934568725586	1.03871484375	0.626472961426	0.635395690918	0.917893676758	0.780240600586
homo131	0.261793304443	0.65767956543	0.174432907104	0.184916244507	0.733634033203	0.369059295654	0.296062286377	0.376791381836	0.733951843262	0.937851989746	1.06279296875	1.21337976074
homo132	0.320777984619	1.84617944336	0.139966247559	0.246510391235	1.62564892578	0.977078613281	1.0773536377	1.30396459961	0.680238464355	0.768816101074	0.861359008789	0.885425415039
homo133	0.265985534668	1.03450708008	0.165122024536	0.224222686768	0.923232177734	0.76020135498	0.742570739746	0.999162658691	0.534316040039	0.732394470215	0.659328430176	0.614179138184
homo134	0.320964599609	0.449808227539	0.193534393311	0.202022705078	0.404180206299	0.296179199219	0.204612731934	0.184783874512	0.343772491455	0.337022827148	0.408956970215	0.45836340332
homo136	0.139778198242	0.809435913086	0.00997082328796	0.132604888916	0.81033984375	0.468823852539	0.415248809814	0.494013793945	0.462757202148	0.182863647461	0.479124603271	0.252945892334
homo139	0.366097076416	2.08898901367	0.168065582275	0.244983108521	2.12648730469	1.1718671875	1.09094897461	1.51114086914	0.924514282227	0.97830090332	1.17618115234	0.964229675293
homo140	0.293171020508	1.36784887695	0.120171150208	0.219242095947	1.10958813477	0.525512084961	0.545983459473	0.663596984863	0.416140960693	0.460376403809	0.569884643555	0.521281433105
homo141	0.285477935791	0.253147476196	0.241181686401	0.265138427734	0.170830474854	0.0707310333252	0.0629441452026	0.0776036300659	0.274207702637	0.144443756104	0.211467697144	0.161267593384
homo142	0.236281982422	0.899972106934	0.17984286499	0.238219024658	0.953599731445	0.642367431641	0.679365905762	0.782395812988	0.445434051514	0.480041809082	0.513081787109	0.500951934814
homo143	0.204607818604	0.0699571838379	0.228100128174	0.240954986572	0.121584312439	0.102718048096	0.284141265869	0.280701019287	0.1867006073	0.0525089797974	0.145624710083	0.110695732117
homo144	0.28925793457	0.612464782715	0.183912063599	0.216391143799	0.627973205566	0.394361206055	0.353694946289	0.327182037354	0.476742797852	0.344958740234	0.697801025391	0.784540527344
homo145	0.28925793457	0.612464782715	0.183912063599	0.216391143799	0.627973205566	0.394361206055	0.353694946289	0.327182037354	0.476742797852	0.344958740234	0.697801025391	0.784540527344
homo146	0.172291488647	0.577816040039	0.0502515220642	0.163320663452	0.537251464844	0.341921691895	0.70474230957	0.694661499023	0.862379516602	0.591097961426	0.83121307373	0.754049255371
homo147	0.161522735596	0.101677841187	0.154661178589	0.162857620239	0.0905697784424	0.0830781784058	0.0852370376587	0.0874573669434	0.255629074097	0.170045043945	0.330049957275	0.308988372803
homo148	0.241728744507	0.321637634277	0.127001235962	0.216158889771	0.358556640625	0.238966384888	0.263962554932	0.264406524658	0.55098059082	0.545133483887	0.79807623291	0.701505065918
homo149	0.264154998779	1.11154016113	0.190078414917	0.220136184692	0.968694274902	0.54720501709	0.639490112305	0.908035644531	0.531688110352	0.527018615723	0.534080200195	0.553719604492
homo150	0.270189697266	1.26067468262	0.178614807129	0.171294830322	1.42769165039	0.867258789062	0.991990234375	1.36716748047	0.610139831543	0.705635437012	0.712791870117	0.820367004395
homo151	0.276031829834	1.28606384277	0.127311103821	0.23378338623	1.48875927734	0.976176391602	1.04851171875	1.39769641113	0.561778869629	0.831972106934	0.830934936523	0.88600579834
homo152	0.103532577515	0.0430862388611	0.0992689437866	0.120796554565	0.0181072807312	0.0287656898499	0.0612316894531	0.0372013320923	0.0890315704346	0.0485762329102	0.0849685287476	0.0661083831787
homo153	0.0107360944748	0.0148997268677	0.0219149932861	0.00335754776001	0.0144835596085	0.0229362850189	0.026175403595	0.0126044425964	0.0109364032745	0.0231681652069	0.0245850582123	0.0380455436707
homo154	0.0191193027496	0.00300395059586	0.0633893051147	0.0237323665619	0.0114225854874	0.0183430328369	0.0178651332855	0.0188481826782	0.00664797401428	0.0193547344208	0.0232080802917	0.0470720672607
homo156	0.161654800415	0.462199493408	0.19219619751	0.16412109375	0.578368530273	0.253291824341	0.413126556396	0.328798095703	0.325700469971	0.0769586639404	0.189652786255	0.158394241333
homo157	0.156474075317	0.500598480225	0.211692306519	0.18917036438	0.724759277344	0.433395996094	0.782129638672	0.633952209473	0.552019104004	0.204868331909	0.40631350708	0.213587020874
homo158	0.0721142349243	0.0175670204163	0.0864997634888	0.0710558776855	0.0488170166016	0.0273515110016	0.0719975738525	0.0476078643799	0.0380440406799	0.0281598052979	0.0362156333923	0.0698458709717
homo159	0.203050003052	0.167328384399	0.103361717224	0.105523010254	0.135880340576	0.0992914123535	0.0834870071411	0.072742729187	0.355307403564	0.0863104705811	0.44813949585	0.665379699707
homo160	0.228118942261	0.314587127686	0.184802978516	0.17433682251	0.381245178223	0.247597518921	0.809500793457	1.21404846191	0.728371948242	0.68775	0.817409484863	0.649244689941
homo161	0.258076080322	2.4124152832	0.178594345093	0.214950302124	2.26640039062	1.07786999512	0.974895812988	1.37206018066	0.659520202637	0.70811517334	0.790338195801	0.925309020996
homo162	0.316019592285	1.3560916748	0.192197097778	0.270635650635	1.51193139648	0.755228942871	0.832560852051	1.14379125977	0.732496459961	0.230040496826	0.85228729248	1.05626818848
homo163	0.17950730896	0.363834197998	0.145960327148	0.175663986206	0.37729284668	0.264055084229	0.328404785156	0.41351953125	0.304324279785	0.42212298584	0.372531005859	0.305712280273
homo164	0.27372946167	0.356490722656	0.196645751953	0.267908416748	0.299479522705	0.223248458862	0.228802246094	0.213594894409	0.344857696533	0.300240814209	0.329945343018	0.192631072998
homo165	0.209646133423	0.241085540771	0.124382736206	0.133390487671	0.337047790527	0.181550308228	0.176985992432	0.221161560059	0.366106109619	0.517440246582	0.533140625	0.476525878906
homo166	0.298105133057	0.615311523437	0.185332382202	0.171347106934	0.635128479004	0.577514831543	0.778209838867	0.829559265137	0.738450744629	0.466263336182	0.463258148193	0.530063049316
homo167	0.191186645508	1.09007348633	0.0328089179993	0.104516609192	1.16002990723	0.755739379883	0.695753417969	0.881468383789	0.646574645996	0.558820129395	0.436032684326	0.438888580322
homo168	0.274302246094	0.594589050293	0.149271636963	0.242100219727	0.632315490723	0.323191223145	0.427995758057	0.602387756348	0.510359344482	0.595226318359	0.763749633789	0.775512573242
homo169	0.31138180542	0.800335327148	0.1421355896	0.235544540405	0.87448223877	0.448155426025	0.6007109375	0.801798522949	0.43887677002	0.623878234863	0.629138305664	0.733678710938
homo170	0.362001373291	1.01363208008	0.210177536011	0.239801895142	1.24512634277	0.553553161621	0.48065423584	0.641944335937	0.660916931152	0.671712036133	0.965022216797	0.815828979492
homo171	0.0849133529663	0.531066162109	0.0375354423523	0.108525810242	0.501501922607	0.450412445068	0.447499542236	0.557597961426	0.0999560012817	0.0261460571289	0.0766102523804	0.085165145874
homo172	0.0809886245728	0.024693277359	0.11373197937	0.0681476821899	0.0280700759888	0.0591343421936	0.100990989685	0.118743461609	0.123132644653	0.248322525024	0.184866226196	0.0714961700439
homo173	0.105537117004	0.196417617798	0.0289140701294	0.0851717071533	0.225592758179	0.136758178711	0.361734344482	0.219927978516	0.586591308594	0.724878662109	0.379740722656	0.444548522949
homo174	0.302624908447	1.80060583496	0.136300735474	0.253604354858	1.86227185059	0.84839251709	0.706423461914	1.19037768555	0.581314453125	0.756836669922	1.14160864258	1.19841369629
homo175	0.258232391357	0.359097290039	0.172326507568	0.215445465088	0.355996246338	0.201047164917	0.18291835022	0.174680984497	0.351802337646	0.295481292725	0.425904785156	0.379959106445
homo176	0.264727508545	1.66688891602	0.153396987915	0.170157196045	1.6701472168	0.980060974121	0.845433410645	1.18105236816	0.601903198242	0.556994873047	0.650707824707	0.566800537109
homo177	0.276540008545	0.896807495117	0.208403610229	0.246737030029	0.925997009277	0.475856018066	0.963597961426	1.15593981934	0.627322753906	0.730126831055	0.851836364746	0.752390197754
homo178	0.189097000122	0.504232696533	0.0279421348572	0.154945571899	0.339383026123	0.205831939697	0.17418812561	0.177830383301	0.213523956299	0.123892692566	0.171487091064	0.274522094727
homo179	0.074246421814	0.0165083866119	0.170569610596	0.124597259521	0.0286067504883	0.0269370632172	0.0344197540283	0.0143465366364	0.0289599227905	0.0416364517212	0.0434911460876	0.0352852363586
homo180	0.094215133667	0.138647445679	0.00473172140121	0.0828903884888	0.072298248291	0.0411036834717	0.102438430786	0.0440975036621	0.0660280303955	0.0374660072327	0.0565514450073	0.0640012893677
homo181	0.200436645508	0.404182037354	0.130350387573	0.163177505493	0.265763427734	0.0910492630005	0.112833137512	0.0590858535767	0.193439758301	0.0577900848389	0.149221878052	0.0880611419678
homo182	0.224142501831	0.760477661133	0.130734207153	0.164032089233	0.776154907227	0.456298553467	0.389246765137	0.512461730957	0.328579498291	0.418400146484	0.40837298584	0.453419830322
homo183	0.215514007568	0.682904602051	0.123496086121	0.173395217896	0.735429077148	0.429429779053	0.526025817871	0.762978393555	0.395009918213	0.42882144165	0.50991998291	0.542691894531
homo184	0.0928750991821	0.0310377311707	0.123378089905	0.0732077026367	0.011144068718	0.0381931686401	0.0509202766418	0.0334925994873	0.0749003143311	0.0630725440979	0.087496711731	0.0706625442505
homo185	0.273684326172	0.868582519531	0.161457305908	0.231177383423	0.798135314941	0.462904296875	0.518700622559	0.589006713867	0.493471374512	0.535040100098	0.746613037109	0.799681091309
homo186	0.241255157471	0.83721484375	0.143272827148	0.202790344238	0.814609802246	0.409475463867	0.444603790283	0.497083587646	0.609294006348	0.52307989502	0.800717773437	0.709149169922
homo187	0.216768753052	0.160213623047	0.113727203369	0.11707384491	0.108474403381	0.111708259583	0.308298706055	0.193485015869	0.378485046387	0.288092163086	0.420159576416	0.408484680176
homo188	0.42261227417	1.51292028809	0.14632585144	0.265286804199	1.56772143555	0.783137817383	0.881545349121	1.19131970215	0.80531817627	0.879118652344	1.1257980957	1.14537341309
homo189	0.238178970337	0.0844793777466	0.185137924194	0.222627441406	0.0378079986572	0.0568695793152	0.0538701171875	0.0308223609924	0.152899917603	0.0871879196167	0.18716305542	0.135406112671
homo190	0.301861206055	1.01836547852	0.153488525391	0.254704177856	1.19557336426	0.736681640625	1.01977709961	1.30432873535	0.886530822754	0.796831481934	0.912571472168	0.945445373535
homo191	0.171465515137	0.627257446289	0.0984839706421	0.154158081055	0.422867889404	0.249449935913	0.442364959717	0.529921875	0.351584259033	0.438808959961	0.449036560059	0.498118743896
homo192	0.299900024414	0.365718902588	0.14994468689	0.19809487915	0.448196350098	0.300200256348	0.768973571777	0.537585693359	0.824988586426	0.268715637207	0.576712890625	0.468512908936
homo193	0.217504241943	0.522665771484	0.155313095093	0.192471359253	0.496957458496	0.288480957031	0.288716033936	0.325174530029	0.342844787598	0.332482696533	0.323081817627	0.329301605225
homo194	0.166125671387	0.395437561035	0.124701805115	0.155599121094	0.353114501953	0.246736175537	0.445141113281	0.338243652344	0.455522766113	0.1928565979	0.576648803711	0.559220275879
homo195	0.363026000977	0.349173461914	0.190265609741	0.209558822632	0.203267852783	0.104344009399	0.126889076233	0.0624782791138	0.291969665527	0.126302566528	0.51146484375	0.657875061035
homo196	0.304428405762	1.10712988281	0.134578567505	0.175162658691	1.08191174316	0.804423461914	0.974027099609	1.46275683594	0.771896911621	0.847513977051	0.896459228516	1.00764233398
homo197	0.390835235596	2.29343823242	0.187047012329	0.29372833252	2.45288574219	1.0736126709	1.0505098877	1.28175756836	0.852263977051	0.969945251465	1.38294567871	1.33172753906
homo198	0.268962127686	1.51299743652	0.14318989563	0.139289749146	1.5216973877	0.872677246094	0.753529785156	1.15087133789	0.488504882812	0.152547531128	0.403539703369	0.407655212402
homo199	0.246444335938	0.596082580566	0.143501113892	0.214034820557	0.829808288574	0.484383575439	0.968089233398	1.14173535156	0.642392578125	0.593684448242	0.997830505371	0.901907775879
homo200	0.136273452759	0.0992071151733	0.111541297913	0.147444717407	0.0850582504272	0.0730700683594	0.107656097412	0.141855941772	0.143431060791	0.0825476608276	0.178906112671	0.217310943604
homo201	0.282908355713	1.36829211426	0.177752487183	0.248491622925	1.20193945313	0.769246154785	1.02751037598	1.24517919922	0.714844177246	0.652197814941	0.895604675293	0.871888916016
homo202	0.282908355713	1.36829211426	0.177752487183	0.248491622925	1.20193945313	0.769246154785	1.02751037598	1.24517919922	0.714844177246	0.652197814941	0.895604675293	0.871888916016
homo203	0.282908355713	1.36829211426	0.177752487183	0.248491622925	1.20193945313	0.769246154785	1.02751037598	1.24517919922	0.714844177246	0.652197814941	0.895604675293	0.871888916016
homo204	0.282908355713	1.36829211426	0.177752487183	0.248491622925	1.20193945313	0.769246154785	1.02751037598	1.24517919922	0.714844177246	0.652197814941	0.895604675293	0.871888916016
homo205	0.282908355713	1.36829211426	0.177752487183	0.248491622925	1.20193945313	0.769246154785	1.02751037598	1.24517919922	0.714844177246	0.652197814941	0.895604675293	0.871888916016
homo206	0.282908355713	1.36829211426	0.177752487183	0.248491622925	1.20193945313	0.769246154785	1.02751037598	1.24517919922	0.714844177246	0.652197814941	0.895604675293	0.871888916016
homo207	0.282908355713	1.36829211426	0.177752487183	0.248491622925	1.20193945313	0.769246154785	1.02751037598	1.24517919922	0.714844177246	0.652197814941	0.895604675293	0.871888916016
homo208	0.282908355713	1.36829211426	0.177752487183	0.248491622925	1.20193945313	0.769246154785	1.02751037598	1.24517919922	0.714844177246	0.652197814941	0.895604675293	0.871888916016
homo209	0.282908355713	1.36829211426	0.177752487183	0.248491622925	1.20193945313	0.769246154785	1.02751037598	1.24517919922	0.714844177246	0.652197814941	0.895604675293	0.871888916016
homo210	0.282908355713	1.36829211426	0.177752487183	0.248491622925	1.20193945313	0.769246154785	1.02751037598	1.24517919922	0.714844177246	0.652197814941	0.895604675293	0.871888916016
homo211	0.282908355713	1.36829211426	0.177752487183	0.248491622925	1.20193945313	0.769246154785	1.02751037598	1.24517919922	0.714844177246	0.652197814941	0.895604675293	0.871888916016
homo212	0.282908355713	1.36829211426	0.177752487183	0.248491622925	1.20193945313	0.769246154785	1.02751037598	1.24517919922	0.714844177246	0.652197814941	0.895604675293	0.871888916016
homo213	0.241532867432	0.208682388306	0.201448226929	0.233296890259	0.388511108398	0.405985443115	0.767539489746	0.758639892578	0.689797912598	0.487444366455	0.307842559814	0.232741775513
homo214	0.282908355713	1.36829211426	0.177752487183	0.248491622925	1.20193945313	0.769246154785	1.02751037598	1.24517919922	0.714844177246	0.652197814941	0.895604675293	0.871888916016
homo215	0.246191589355	0.199887435913	0.148261123657	0.181865447998	0.404297454834	0.494149047852	0.667823974609	0.951668823242	0.570509277344	0.299768890381	0.785033996582	0.712502441406
homo216	0.276428192139	0.488774383545	0.138736160278	0.168582366943	0.592471130371	0.293685333252	0.227874893188	0.17085949707	0.605777709961	0.395761962891	0.92022668457	1.1227635498
homo217	0.225386779785	0.250127883911	0.207942749023	0.155076843262	0.216993331909	0.104050796509	0.0809719390869	0.0608251647949	0.0936139678955	0.0783909988403	0.0824411010742	0.0803848342896
homo218	0.277130828857	1.53485180664	0.156846786499	0.228093551636	1.51953430176	0.862444030762	0.920258850098	1.27038195801	0.691296569824	0.771991149902	0.795895874023	0.837971435547
homo219	0.346682983398	0.317549072266	0.163843414307	0.20299382019	0.44178338623	0.224884887695	0.142228424072	0.111726013184	0.430792877197	0.168328353882	0.830488952637	1.10680749512
homo220	0.254022003174	1.52253173828	0.145889709473	0.235152694702	1.64205615234	0.93502166748	0.962041809082	1.30271960449	0.618937316895	0.66824822998	0.640072387695	0.79935760498
homo221	0.272765991211	0.816128234863	0.150819412231	0.237994903564	1.03436547852	0.766026123047	0.843084838867	1.13734143066	0.580070495605	0.599456298828	0.726432189941	0.829840881348
homo222	0.369844970703	1.10757055664	0.136080856323	0.185200363159	1.1821496582	0.505041717529	0.763319763184	0.859505065918	0.926943664551	0.606775878906	1.15812341309	1.33736694336
homo223	0.238114562988	0.703539733887	0.150729187012	0.193143981934	0.797988891602	0.458728485107	0.487119384766	0.775210998535	0.407306304932	0.485947662354	0.52802520752	0.525093933105
homo224	0.107784111023	0.327389465332	0.0491024551392	0.127367927551	0.523844909668	0.346063293457	0.374177978516	0.442414825439	0.413719512939	0.197348587036	0.443275787354	0.331173828125
homo225	0.218721313477	0.742985351563	0.133271972656	0.168216766357	0.593275146484	0.359502746582	0.410549957275	0.511582489014	0.234812637329	0.304358398438	0.359039978027	0.351743560791
homo226	0.285212463379	0.233439468384	0.235103546143	0.207657073975	0.330076446533	0.231619506836	0.217112457275	0.302780975342	0.250313354492	0.215403823853	0.519702270508	0.40963961792
homo227	0.256518554688	0.969808105469	0.163311798096	0.27217477417	1.15078649902	0.938286560059	0.932475952148	1.29864916992	0.762887939453	0.928565551758	1.01427832031	0.803010925293
homo228	0.325544036865	0.639208068848	0.217102767944	0.316411224365	0.857072570801	0.574957580566	0.391792449951	0.512729614258	0.513013366699	0.162925033569	0.741244628906	0.562089050293
homo229	0.178597717285	0.804540222168	0.0651268005371	0.126679641724	0.87449407959	0.565820495605	0.89508013916	0.72422845459	0.961687194824	0.933838806152	1.4304017334	1.61162609863
homo230	0.299954193115	0.997695373535	0.1517684021	0.220384979248	1.02644482422	0.684818847656	0.651758422852	0.977761901855	0.421041595459	0.518163391113	0.509692504883	0.454420776367
homo231	0.289349029541	1.09972998047	0.191944732666	0.223308303833	1.25692785645	0.603872314453	0.673834228516	0.795460205078	0.592634765625	0.666710388184	0.725972961426	0.846870544434
homo232	0.239858276367	0.878439941406	0.145888290405	0.22582862854	0.957421508789	0.473882415771	0.626191833496	0.893978210449	0.70677947998	0.636524841309	0.964745544434	0.901655517578
homo233	0.312345214844	1.48316711426	0.19109967041	0.245604995728	1.37056164551	1.01010650635	1.09316101074	1.46790234375	0.763845153809	0.869643981934	0.803414855957	0.926041992188
homo234	0.159009613037	0.181945327759	0.019810968399	0.105598907471	0.150166946411	0.105841384888	0.148587020874	0.129862808228	0.153306976318	0.0494094657898	0.074186958313	0.064063079834
homo235	0.149083099365	0.0206209850311	0.174431716919	0.177658081055	0.0126446771622	0.0188791484833	0.0224269428253	0.0211494598389	0.0329574241638	0.042106678009	0.0483064460754	0.0425820426941
homo236	0.0191310939789	0.00647722864151	0.0117725849152	0.0198208065033	0.00837593460083	0.0351354675293	0.0374992408752	0.0138756427765	0.00797499990463	0.0293717021942	0.0164349498749	0.0211259536743
homo237	0.243076675415	0.382271789551	0.133080596924	0.21177986145	0.47558001709	0.318051116943	0.626542358398	0.787813049316	0.567391235352	0.727877075195	0.580375732422	0.698194580078
homo238	0.24538444519	1.0277791748	0.129903060913	0.194404693604	1.47295166016	0.827523010254	0.806365478516	1.0975423584	0.629751647949	0.647980529785	0.968781494141	1.04979650879
homo239	0.22101411438	0.458942779541	0.0975433349609	0.154904754639	0.485642272949	0.177032745361	0.164128479004	0.158372787476	0.125548912048	0.0727091293335	0.109521903992	0.193223739624
homo240	0.269748168945	0.718226806641	0.183128341675	0.229480285645	0.647949401855	0.321813201904	0.41629977417	0.475294708252	0.477059295654	0.515911376953	0.586590759277	0.506603240967
homo241	0.254089447021	0.362923980713	0.167889816284	0.189768356323	0.399116424561	0.242664108276	0.321570037842	0.334473266602	0.314073760986	0.359464538574	0.429763214111	0.414640594482
homo242	0.125677024841	0.0220263519287	0.0983394470215	0.113948410034	0.0201856403351	0.0236511211395	0.0248800411224	0.0146850547791	0.138816635132	0.16742326355	0.20819442749	0.176260284424
homo243	0.28176159668	0.656492919922	0.189768035889	0.227880691528	0.698269714355	0.587070556641	0.59239251709	0.987823547363	0.448970977783	0.475899108887	0.537573669434	0.458317230225
homo244	0.301936004639	1.01103118896	0.161709075928	0.247832763672	1.46926293945	0.979768615723	0.977121948242	1.2854050293	0.818736083984	0.815993835449	0.988083862305	0.89204888916
homo245	0.342318054199	1.78495202637	0.130324172974	0.277131988525	2.01217456055	1.0075512085	1.33362255859	1.57302478027	0.973965881348	1.23572595215	1.19871044922	1.3015135498
homo246	0.182687393188	0.770958618164	0.139744613647	0.17871887207	1.10258178711	0.752633178711	0.837213012695	1.02042480469	0.552469665527	0.742656494141	0.782316345215	0.676147460938
homo247	0.338234375	0.789245605469	0.165751358032	0.265587371826	0.874279296875	0.55395904541	1.23801831055	1.15396398926	1.15143432617	1.14712194824	1.46289013672	1.44250720215
homo248	0.126210983276	0.0439405632019	0.119393325806	0.173421768188	0.0501515693665	0.0472162475586	0.0668922424316	0.0565702095032	0.0659191131592	0.0302066802979	0.131736938477	0.162747085571
homo249	0.234028030396	0.747417358398	0.109871101379	0.128257080078	0.941293884277	0.658937683105	0.615647155762	0.949061157227	0.417325195313	0.494192596436	0.403134277344	0.535512634277
homo250	0.18619708252	0.566729064941	0.145114929199	0.163714019775	0.611386230469	0.268744750977	0.245384796143	0.325384338379	0.83117956543	0.640584106445	0.744279785156	1.08022021484
homo251	0.230152175903	0.468715393066	0.140548858643	0.165477798462	0.655534667969	0.404604431152	0.636786132812	0.447608032227	0.418117034912	0.716131896973	0.864194702148	0.754740905762
homo252	0.279738433838	0.241209014893	0.134586593628	0.193790878296	0.212631195068	0.149081192017	0.130333465576	0.117961883545	0.328634002686	0.55738079834	0.576191101074	0.725128967285
homo253	0.377413696289	0.717487487793	0.211529815674	0.221190948486	0.732642944336	0.392142944336	0.447896453857	0.308632019043	0.383658111572	0.364405731201	0.562277038574	0.620993469238
homo254	0.173105789185	0.764555236816	0.144185836792	0.155254562378	0.668139404297	0.477671142578	0.689417053223	0.841095458984	0.484932495117	0.445185699463	0.512026550293	0.385957702637
homo255	0.309481140137	1.23693579102	0.208592163086	0.16992868042	1.18049108887	0.755407470703	0.70076953125	0.946448547363	0.450003173828	0.589189025879	0.489789245605	0.510621368408
homo256	0.293174133301	1.09079492187	0.169972213745	0.238356719971	1.19729309082	0.718420837402	0.849531982422	1.09168469238	0.53112677002	0.600698364258	0.662598815918	0.580934082031
homo257	0.229610839844	0.950231140137	0.166052993774	0.184116104126	0.982171020508	0.573219299316	0.576516540527	0.870104064941	0.403230194092	0.511345153809	0.501228393555	0.611475036621
homo258	0.236841110229	1.29032214355	0.154221542358	0.203178192139	1.11779956055	0.779458129883	0.626175231934	0.792860900879	0.512676818848	0.606501525879	0.719513000488	0.74020513916
homo259	0.287042816162	0.634292907715	0.164402572632	0.219608505249	0.49560824585	0.363867614746	0.332205291748	0.469223937988	0.334211181641	0.276139099121	0.441977874756	0.360067687988
homo261	0.199921203613	0.23584828186	0.0754711532593	0.162871063232	0.702760314941	0.644319213867	0.592305053711	0.699223449707	0.441914215088	0.353385559082	0.440928955078	0.502345428467
homo262	0.0923518676758	0.0700039520264	0.0315978088379	0.105632743835	0.0756493911743	0.105013679504	0.109241043091	0.135279327393	0.128582702637	0.0993843307495	0.260705230713	0.160339019775
homo263	0.0864460296631	0.174344345093	0.147809753418	0.149116592407	0.270221191406	0.179845077515	0.524072021484	0.914880737305	0.138639083862	0.0454552268982	0.148736999512	0.0875662841797
homo264	0.144628112793	0.886101806641	0.107630912781	0.177189422607	1.02564587402	0.568579528809	0.611171325684	0.814857727051	0.433471832275	0.417000274658	0.478850982666	0.568815734863
homo265	0.227174316406	0.391750335693	0.171010437012	0.190176971436	0.533973693848	0.312844299316	0.382130584717	0.631222167969	0.327763671875	0.422563446045	0.55068927002	0.431790802002
homo266	0.346146575928	1.07523779297	0.154956359863	0.255392456055	1.16999060059	0.688709289551	0.625071289062	0.705245666504	0.693174194336	0.446137084961	0.803036071777	0.84309967041
homo267	0.159796096802	0.459776947021	0.0854003143311	0.130468322754	0.351030487061	0.310035675049	0.201651535034	0.215965103149	0.0920531692505	0.036416015625	0.0295457820892	0.0423986129761
homo268	0.315748077393	1.39337329102	0.165984710693	0.218063949585	1.29478161621	0.777743347168	1.12458178711	1.45916955566	1.24038024902	0.849870727539	1.15723620605	1.22330969238
homo269	0.240242904663	0.598419616699	0.154939407349	0.215583480835	0.832706359863	0.52398425293	0.559897644043	0.780033691406	0.484378479004	0.626459960938	0.736769470215	0.784668273926
homo270	0.115422721863	0.00894424438477	0.196108657837	0.1481040802	0.0333140602112	0.0255246582031	0.0317775230408	0.0514343414307	0.0763134460449	0.076103187561	0.0988468017578	0.0554334716797
homo271	0.289149780273	0.573031738281	0.209986862183	0.192513793945	0.509174133301	0.572847167969	0.657848266602	0.92628717041	0.342631500244	0.396700286865	0.439915039063	0.435358825684
homo272	0.227440185547	0.994285644531	0.131722518921	0.180801223755	1.09440112305	0.684776550293	0.818140258789	1.03098266602	0.469974731445	0.611722900391	0.63342755127	0.741723022461
homo273	0.114011253357	0.159923553467	0.0835766067505	0.0689058227539	0.156280578613	0.0751867752075	0.122371887207	0.108429832458	0.224154708862	0.185784194946	0.442866821289	0.441560546875
homo274	0.29226184082	1.26069470215	0.14274180603	0.235106277466	1.62391235352	1.05176074219	1.03820666504	1.42448205566	0.711088806152	0.865155090332	1.00401019287	0.977128051758
homo275	0.256047088623	0.318326965332	0.190103805542	0.261066955566	0.316090545654	0.155285202026	0.257521270752	0.333906463623	0.390969299316	0.522582214355	0.601836608887	0.492669891357
homo276	0.231047164917	0.872708862305	0.163283676147	0.257473388672	0.932573059082	0.550909240723	0.623599914551	0.74522442627	0.580409423828	0.659638671875	0.755280212402	0.663050415039
homo277	0.269299102783	1.50463964844	0.198946578979	0.184403167725	1.49725134277	0.573138244629	0.697678161621	0.709382751465	0.498111877441	0.490825378418	0.895681396484	0.954690551758
homo278	0.273664886475	0.225326538086	0.155552764893	0.260395812988	0.242772445679	0.138158248901	0.0979134750366	0.0949365921021	0.532599487305	0.256867462158	0.741833068848	0.925875671387
homo279	0.276749633789	0.832752563477	0.158354003906	0.189207641602	0.863877441406	0.390393829346	0.584233154297	0.869273376465	0.453032867432	0.40209463501	0.539295166016	0.495099121094
homo280	0.110499893188	0.0180658016205	0.11350869751	0.130309753418	0.0137961034775	0.0185796203613	0.033759311676	0.0127550735474	0.0244746551514	0.00606911993027	0.0256103801727	0.0329092140198
homo281	0.169637832642	0.0278046455383	0.239948272705	0.22837940979	0.0536671409607	0.0359279899597	0.0815609207153	0.0434616699219	0.184762115479	0.0563305892944	0.126961982727	0.0897357635498
homo282	0.253821716309	1.33032287598	0.125497627258	0.166616943359	1.76779907227	0.894585144043	0.780088256836	1.04654370117	0.834440429687	0.643264953613	1.1130402832	1.02689453125
homo283	0.101884994507	0.201375045776	0.0135532541275	0.0888688735962	0.136285507202	0.103948310852	0.0818335266113	0.0487719078064	0.0669344177246	0.0410316810608	0.076150352478	0.0774694213867
homo284	0.308138000488	0.871925598145	0.187689743042	0.21691519165	0.565108093262	0.441527008057	0.494190856934	0.573716064453	0.267374816895	0.430702362061	0.358997680664	0.355562316895
homo285	0.278569671631	0.445335998535	0.23770904541	0.197290634155	0.341745452881	0.185816589355	0.106649230957	0.0790428237915	0.516465026855	0.228874511719	0.629154907227	0.947735656738
homo286	0.248718490601	0.31003805542	0.0857204742432	0.245109191895	0.185336120605	0.166954162598	0.459608093262	0.275777923584	0.728194335938	0.561395446777	0.694977172852	0.567177124023
homo288	0.200070983887	0.411605651855	0.0892334747314	0.192938690186	0.426710968018	0.351702880859	0.412632476807	0.681256530762	0.467036376953	0.341444000244	0.682542419434	0.492781341553
homo289	0.0971037063599	0.506028778076	0.033725227356	0.112966079712	0.847238952637	0.545117248535	0.751852050781	0.84481439209	0.592546081543	0.614682312012	0.511133911133	0.666159484863
homo290	0.270169036865	0.977387573242	0.192704162598	0.21735206604	1.08853125	0.677495605469	0.843598693848	1.12676062012	0.659620483398	0.797614746094	0.869125183105	0.85834942627
homo291	0.0414047317505	0.00862181568146	0.095721824646	0.0733913574219	0.0149300441742	0.0112171020508	0.0189310646057	0.00755866765976	0.0112336578369	0.0339087524414	0.0412864074707	0.0442955780029
homo292	0.238899398804	0.563323852539	0.169526062012	0.187468719482	0.531713867188	0.22783782959	0.292455078125	0.274183349609	0.399025543213	0.362119781494	0.535642944336	0.575586791992
homo293	0.346179962158	1.7713996582	0.216139801025	0.2656328125	2.08407666016	1.13379406738	1.0701484375	1.09883825684	0.733617736816	0.906105224609	1.02688928223	0.960670349121
homo294	0.306413146973	1.50464038086	0.167453140259	0.223071868896	1.59748254395	0.81208984375	0.934299194336	1.2395892334	0.826688537598	0.927495849609	1.04364587402	1.19494042969
homo295	0.256656921387	0.319094512939	0.173964660645	0.219303741455	0.438617889404	0.147864517212	0.157364273071	0.134485168457	0.32800680542	0.320146148682	0.562098083496	0.719499328613
homo296	0.284276794434	0.73119744873	0.133467803955	0.222467315674	1.02965527344	0.477012512207	0.297682617187	0.229024093628	0.672512390137	0.517012512207	0.813789733887	0.946040527344
homo297	0.185757247925	0.424097808838	0.0864988174438	0.140290756226	0.470191467285	0.281215179443	0.288926177979	0.387412353516	0.260922149658	0.379418884277	0.441533203125	0.40863671875
homo298	0.153146987915	0.0668465042114	0.11574495697	0.126485374451	0.0275126152039	0.070489364624	0.0588346214294	0.0442704811096	0.0248572731018	0.0929548416138	0.0382602043152	0.0583200378418
homo299	0.273224578857	0.824236450195	0.123654083252	0.200489395142	1.2647232666	0.707622314453	0.830918945312	1.26056567383	0.984213989258	0.957008911133	1.52016162109	1.78480065918
homo300	0.255687057495	1.05491467285	0.121030929565	0.163702819824	1.04565026855	0.632564331055	0.537163024902	0.661557556152	0.357320098877	0.4705859375	0.456674713135	0.468392272949
homo301	0.193775253296	0.216767730713	0.111025840759	0.150202285767	0.195963577271	0.159440887451	0.15229006958	0.159902923584	0.459583679199	0.615857299805	0.766008789063	0.560888183594
homo302	0.181128921509	0.149900756836	0.207267883301	0.163378814697	0.230985733032	0.33791317749	0.27924420166	0.338955169678	0.236873382568	0.315134063721	0.271997528076	0.246529266357
homo303	0.290287445068	0.345738861084	0.175772155762	0.203012176514	0.284891143799	0.1499949646	0.232535293579	0.244501266479	0.318939086914	0.159901809692	0.380134399414	0.479560638428
homo304	0.188612640381	0.0914971389771	0.200573394775	0.152711105347	0.0621705436707	0.066063331604	0.0483947257996	0.0480573234558	0.112443977356	0.0366047706604	0.0664017791748	0.0487130775452
homo305	0.103107246399	0.16178414917	0.0787637481689	0.082463394165	0.181292953491	0.108103431702	0.0845148849487	0.0994200439453	0.276977172852	0.253624191284	0.411656097412	0.581934020996
homo306	0.0414047317505	0.00862181568146	0.095721824646	0.0733913574219	0.0149300441742	0.0112171020508	0.0189310646057	0.00755866765976	0.0112336578369	0.0339087524414	0.0412864074707	0.0442955780029
homo307	0.208916397095	0.121859436035	0.135651901245	0.190101531982	0.0972978286743	0.0600912780762	0.180707550049	0.245979187012	0.440269378662	0.11066506958	0.142772369385	0.129723236084
homo308	0.455946990967	0.664679382324	0.194272232056	0.219349243164	0.695598693848	0.385723724365	0.236074478149	0.186614685059	0.736634521484	0.634501220703	1.17324975586	1.20202539063
homo309	0.180773391724	0.296198883057	0.139473815918	0.188359893799	0.304602050781	0.13647265625	0.132071716309	0.103418144226	0.308295684814	0.192327011108	0.502462860107	0.581227844238
homo310	0.313557495117	0.926065307617	0.151722686768	0.182554199219	0.841767822266	0.542877807617	0.680779296875	0.911712341309	0.63810559082	0.4755262146	0.514252502441	0.617863220215
homo311	0.33206918335	1.30883068848	0.173696121216	0.238718338013	1.2543782959	0.679810119629	0.896522827148	1.22013208008	0.815467712402	0.76346887207	1.06342468262	1.15062548828
homo312	0.0485815963745	0.0333662452698	0.0573464508057	0.0484661369324	0.0656363983154	0.0935910949707	0.0945817718506	0.0651465682983	0.175670715332	0.100311531067	0.162115325928	0.116000274658
homo313	0.312384735107	1.45583239746	0.179585327148	0.205797454834	1.57030834961	0.861239440918	0.868947143555	1.30832287598	0.595420593262	0.789328796387	0.836135803223	0.925318115234
homo314	0.305330993652	1.24236242676	0.194904006958	0.241916870117	1.55645678711	0.931040527344	0.891728210449	1.25255651855	0.61008392334	0.655735717773	0.806049255371	0.730355651855
homo315	0.121758773804	0.191330718994	0.0805701522827	0.116555152893	0.177028396606	0.102449668884	0.114271942139	0.139888519287	0.117103088379	0.216622070312	0.172830688477	0.186820785522
homo316	0.438005859375	0.937158325195	0.184721282959	0.270306427002	1.06533972168	0.513446105957	0.48587890625	0.523332824707	0.67594354248	0.517602966309	0.938061889648	0.911921508789
homo317	0.279106201172	1.14562854004	0.17376763916	0.17567048645	1.09009533691	0.631388671875	0.588301330566	0.868495849609	0.527027709961	0.58541217041	0.717322387695	0.748789611816
homo318	0.0765418701172	0.381694366455	0.101564842224	0.0601729507446	0.561233154297	0.308166046143	0.332710174561	0.404319519043	0.417415740967	0.29933807373	0.515651916504	0.454034851074
homo319	0.194179534912	0.508852661133	0.122478172302	0.144884933472	0.490255218506	0.290577758789	0.210294677734	0.242774856567	0.22535168457	0.244081451416	0.360129119873	0.263217712402
homo320	0.237276290894	0.0349142723083	0.172761108398	0.223160903931	0.0312686080933	0.0548293075562	0.497089599609	0.214443695068	0.678913757324	0.136809310913	0.160236068726	0.108269203186
homo321	0.242644287109	0.0786810073853	0.175148391724	0.194799179077	0.0661385498047	0.0983966140747	0.131627120972	0.153586013794	0.20674609375	0.11091318512	0.197563842773	0.134847412109
homo322	0.186788757324	0.0841944122314	0.17653843689	0.179849487305	0.0816309814453	0.0632987747192	0.0839805450439	0.0714859695435	0.123856201172	0.0583827400208	0.0561053390503	0.0860652313232
homo323	0.254483215332	0.87601776123	0.18012097168	0.252069152832	0.983073425293	0.518792907715	0.74954498291	1.00041772461	0.576009399414	0.626786987305	0.792676940918	0.899481628418
homo324	0.148021224976	0.0149218931198	0.189145126343	0.187229614258	0.00812138366699	0.0366819877625	0.0459407615662	0.0261227893829	0.0521944084167	0.0741742935181	0.073600402832	0.0351312713623
homo325	0.274817108154	1.02126141357	0.200116165161	0.239510314941	1.12619909668	0.668628051758	0.650962402344	0.866329956055	0.431468139648	0.423742584229	0.557300170898	0.510685058594
homo326	0.070571762085	0.0231919612885	0.103519287109	0.0740314788818	0.0336479568481	0.0769153289795	0.0581241836548	0.0527591667175	0.102947097778	0.0624852371216	0.122038230896	0.325328613281
homo327	0.220096618652	0.295716278076	0.152579742432	0.238941085815	0.204238067627	0.177669342041	0.195370147705	0.221102218628	0.386075134277	0.4029246521	0.661967224121	0.570366455078
homo328	0.114514823914	0.263603820801	0.136193450928	0.161812255859	0.195618484497	0.105076278687	0.159164230347	0.157386474609	0.105079292297	0.169820510864	0.14740284729	0.165619766235
homo329	0.138884017944	0.0451969947815	0.166026306152	0.146714797974	0.0297674217224	0.0197715072632	0.0106075525284	0.0170304374695	0.0388026046753	0.0545772705078	0.0592887535095	0.0382733001709
homo330	0.169071090698	0.0215818500519	0.187518463135	0.170543060303	0.0349631729126	0.0350234642029	0.0556685333252	0.0235841464996	0.0608496780396	0.0665065994263	0.0561697883606	0.0534003295898
homo331	0.17234487915	0.0120157527924	0.191044631958	0.144260650635	0.023722869873	0.0233486194611	0.0221495037079	0.02226222229	0.0383374900818	0.0657125473022	0.0474859657288	0.0503392028809
homo333	0.270716156006	1.42631604004	0.139476531982	0.225176498413	1.086890625	0.586042907715	0.623449523926	0.841660461426	0.513829772949	0.67438293457	0.714965209961	0.73889855957
homo334	0.36615612793	1.23814709473	0.171445739746	0.291448608398	1.2484630127	0.736563049316	0.810630432129	0.859856567383	0.754824462891	0.764825256348	1.24733996582	0.964944824219
homo335	0.337820709229	1.66616882324	0.135676330566	0.241618499756	1.59420715332	1.00152563477	0.939467041016	1.31756359863	0.600875915527	0.678404052734	0.717830810547	0.697611999512
homo336	0.204220397949	0.567179138184	0.191079330444	0.183051696777	1.24805895996	0.857931945801	0.85991796875	1.01579632568	0.663304199219	0.268044311523	0.458106689453	0.513499389648
homo337	0.310988372803	0.664135742188	0.173034988403	0.184010757446	0.741008483887	0.427126953125	0.456421844482	0.495654541016	0.701538635254	0.741494506836	1.04566723633	1.12196728516
homo338	0.213905349731	0.865601196289	0.134072738647	0.194516693115	0.878158813477	0.62087322998	0.761892150879	0.986942810059	0.628172058105	0.698215454102	0.663079956055	0.718096923828
homo339	0.30392175293	0.0587944526672	0.202787689209	0.217997909546	0.0402228355408	0.0446008491516	0.0353641586304	0.0284110298157	0.207952926636	0.0813888015747	0.25253968811	0.362148101807
homo340	0.12539516449	0.0209758815765	0.176695510864	0.159977127075	0.0752479705811	0.0513203430176	0.0630429229736	0.0426957168579	0.209723434448	0.0772653274536	0.31884387207	0.454605407715
homo341	0.215482345581	0.448217163086	0.191514404297	0.199399078369	0.677201599121	0.668202941895	0.536264526367	0.570972839355	0.369063354492	0.399916870117	0.220477218628	0.28783114624
homo342	0.0430930938721	0.0136832475662	0.0687260894775	0.0325436668396	0.014781460762	0.0249729423523	0.0204867019653	0.0104030857086	0.0474888916016	0.0166846485138	0.0158723182678	0.0440424423218
homo343	0.125848846436	0.0348112754822	0.139629776001	0.116891792297	0.0397298622131	0.0417889671326	0.0445712051392	0.0524153747559	0.220816986084	0.210680725098	0.160174514771	0.0896804504395
homo344	0.261190795898	0.0895250854492	0.210437530518	0.200492111206	0.114063171387	0.0714451904297	0.0684165878296	0.0572591209412	0.245443893433	0.0770205459595	0.205327514648	0.422017883301
homo345	0.110085960388	0.19102545166	0.00564664554596	0.103427886963	0.0583993835449	0.0658687286377	0.0435841598511	0.0226893005371	0.0327193870544	0.00782349729538	0.0340718841553	0.0599749679565
homo346	0.289484649658	0.503696868896	0.164262207031	0.161460861206	0.604669006348	0.366806243896	0.509794036865	0.428172637939	0.634223632813	0.431198638916	0.603870117188	0.586095336914
homo347	0.246458374023	1.94920471191	0.15449420166	0.246254348755	2.38247827148	1.13280236816	1.00895965576	1.34029943848	0.813841186523	0.795199829102	0.918440551758	0.798721618652
homo348	0.30711807251	1.3846081543	0.168089660645	0.214192718506	1.50284204102	0.777835205078	0.821290710449	1.02755603027	0.772492248535	0.832878173828	1.13083789063	1.36726342773
homo349	0.256073974609	0.830370605469	0.152449462891	0.212694656372	0.779314331055	0.317294586182	0.381330200195	0.447953643799	0.533062011719	0.486986114502	0.553947814941	0.373790740967
homo350	0.27175881958	1.06157299805	0.187190490723	0.259230316162	0.948614501953	0.621758911133	0.636868286133	0.812784301758	0.585895568848	0.590639648438	0.751248840332	0.807090026855
homo351	0.161475479126	0.348068908691	0.0426757736206	0.143546646118	0.260153900146	0.188225357056	0.593931152344	1.05612084961	0.323105499268	0.27189855957	0.468694732666	0.439846038818
homo352	0.26049017334	0.952223937988	0.14263394165	0.231925079346	1.3689486084	0.589041931152	0.773922851562	1.13189611816	0.806546813965	0.79996081543	1.36747705078	1.42587585449
homo353	0.226861206055	1.16275341797	0.129156311035	0.192826873779	1.00540447998	0.556624023437	0.643291442871	0.817890686035	0.499146820068	0.604220703125	0.675793029785	0.69266784668
homo354	0.240910766602	0.426397888184	0.149096557617	0.176622756958	0.502712921143	0.306518280029	0.836482421875	1.35302783203	0.649847839355	0.734504943848	0.694596496582	0.609662109375
homo355	0.177320739746	0.197601394653	0.100004440308	0.103648849487	0.193465835571	0.0924917221069	0.0807687225342	0.115429786682	0.117346000671	0.0974952011108	0.161659484863	0.124220085144
homo356	0.282983642578	2.01986364746	0.110477386475	0.218028717041	2.44114672852	1.18845202637	1.31521508789	1.91149462891	1.01637231445	0.922533630371	1.18535693359	1.23316442871
homo357	0.461961395264	0.755977905273	0.18208555603	0.276213012695	0.972662719727	0.451936431885	0.384074981689	0.440293762207	0.762576843262	0.601789611816	1.21584814453	1.06365930176
homo358	0.253216064453	2.14018481445	0.171066650391	0.206901748657	2.11825048828	0.936891540527	0.903080322266	1.18464807129	0.74158605957	1.08650024414	0.810677490234	0.803210266113
homo359	0.25079234314	0.12288483429	0.165437026978	0.176247436523	0.12361050415	0.127186706543	0.165271896362	0.159507766724	0.27889453125	0.459423828125	0.446149536133	0.399310424805
homo360	0.222294372559	0.498528289795	0.0223893527985	0.139763809204	0.494316101074	0.271315551758	0.28855380249	0.310319793701	0.402203857422	0.22901940918	0.531398986816	0.584876159668
homo361	0.0667925796509	0.012468585968	0.00441450023651	0.11750604248	0.0313395290375	0.027882806778	0.039339931488	0.0555122184753	0.109540596008	0.0555762519836	0.0560341033936	0.0742691116333
homo362	0.201826950073	0.0444172325134	0.219893203735	0.200779174805	0.0847916870117	0.0686682891846	0.214146987915	0.474779815674	0.108806617737	0.300302429199	0.46723651123	0.0960571136475
homo363	0.331846923828	0.773150634766	0.141483810425	0.246460250854	0.978816040039	0.412619689941	0.587590454102	0.568871032715	0.758770874023	0.513349121094	0.864309020996	0.927162658691
homo364	0.278007476807	1.26378588867	0.12868951416	0.221838806152	1.19532910156	0.789400024414	0.807065063477	1.14820397949	0.459929748535	0.57962310791	0.611019042969	0.630081481934
homo365	0.223562774658	0.456366577148	0.119681137085	0.214494155884	0.626000915527	0.407586517334	0.563420166016	0.777526550293	0.621040649414	0.755694458008	0.738494018555	0.778444519043
homo366	0.247509078979	0.200791763306	0.182901824951	0.191764755249	0.111545440674	0.122394844055	0.0854642181396	0.0459818572998	0.335989135742	0.453046569824	0.48783694458	0.667639038086
homo367	0.264557678223	0.588688781738	0.161933364868	0.22558039856	0.615998291016	0.309498565674	0.3332605896	0.330259918213	0.566761535645	0.503310089111	0.894828552246	0.938788696289
homo368	0.179610458374	0.0829557800293	0.135055862427	0.17186831665	0.107479347229	0.0909276733398	0.138010726929	0.125871238708	0.501973419189	0.356688842773	0.600203063965	0.685446716309
homo369	0.0660946578979	0.0136133441925	0.0647706680298	0.055771812439	0.0343262710571	0.0757211151123	0.0269980430603	0.0316746349335	0.131270553589	0.0379526939392	0.0822143554688	0.14604296875
homo370	0.24420513916	0.379658813477	0.165353103638	0.217760162354	0.239964553833	0.163095504761	0.113845161438	0.0959865036011	0.320950317383	0.229700180054	0.496417907715	0.47347958374
homo371	0.363469665527	0.231582855225	0.183837417603	0.213783370972	0.396422943115	0.1617159729	0.156873901367	0.12812046814	0.567697814941	0.317839416504	0.882672424316	1.07899804688
homo372	0.275441223145	0.497675476074	0.223138519287	0.286730041504	0.63431463623	0.269260681152	0.349554046631	0.340050872803	0.616054443359	0.592680236816	1.0800859375	1.10817565918
homo374	0.191148864746	1.45747045898	0.137485366821	0.188656066895	1.67341650391	0.871546936035	1.02072058105	1.35081237793	0.914913452148	0.890019042969	1.1504510498	1.27352563477
homo376	0.233059310913	0.110594390869	0.16984161377	0.193684844971	0.0924705047607	0.0738115768433	0.106194641113	0.150688400269	0.221877151489	0.316666534424	0.506234588623	0.483176483154
homo377	0.108473457336	0.0	0.196346313477	0.127142181396	0.0175963306427	0.0322921791077	0.0309598941803	0.0191685562134	0.108308372498	0.0634095115662	0.0705681152344	0.0791122207642
homo378	0.287902923584	1.70592944336	0.155639633179	0.177487915039	1.45394885254	0.810567504883	0.819829406738	0.894195800781	1.20316918945	0.710076416016	0.942867248535	1.21953491211
homo379	0.176773712158	0.56008380127	0.136297439575	0.154347686768	0.661567687988	0.315549163818	0.262273376465	0.304285369873	0.340479858398	0.559699462891	0.723500854492	0.608573059082
homo380	0.31603137207	0.600928283691	0.209369628906	0.183585159302	0.602878967285	0.424252868652	0.502174346924	0.817248962402	0.660054931641	0.599312744141	0.893083190918	0.938172729492
homo381	0.204128997803	0.335041687012	0.165389709473	0.156084487915	0.404379943848	0.359452789307	0.264970001221	0.339836517334	0.147506851196	0.253764846802	0.279513641357	0.309407867432
homo382	0.179891311646	0.414490661621	0.142908798218	0.161784835815	0.443804351807	0.395560974121	0.266705963135	0.326009246826	0.181835662842	0.207158416748	0.340903625488	0.274761535645
homo383	0.2137734375	0.504334716797	0.137194717407	0.150309066772	0.796092956543	0.565506774902	0.500137237549	0.553014587402	0.380117340088	0.450222900391	0.409195556641	0.427238098145
homo384	0.274324890137	0.836191345215	0.147377029419	0.218225479126	0.907442687988	0.599832824707	0.705971557617	0.924197753906	0.487709289551	0.54111138916	0.630864746094	0.60201940918
homo385	0.124682579041	0.548386291504	0.10884438324	0.0778883666992	0.709861206055	0.391205078125	0.303018829346	0.316357208252	0.394638824463	0.462964385986	0.599888061523	0.487532043457
homo386	0.276318481445	0.914487121582	0.16757975769	0.239800125122	0.77397869873	0.440813201904	0.792892822266	0.871258911133	0.709676086426	0.701528442383	0.856257507324	0.966604858398
homo387	0.154625946045	0.746172485352	0.0247505130768	0.113782646179	0.745531799316	0.37436340332	0.282454101563	0.264621520996	0.398383331299	0.168074188232	0.285210296631	0.192152252197
homo388	0.290531524658	1.13760095215	0.191027709961	0.201502410889	1.04965087891	0.477487213135	0.520843566895	0.370018066406	0.408075653076	0.278077514648	0.36795211792	0.466619049072
homo389	0.142902450562	0.250534790039	0.0719847183228	0.13200592041	0.238268966675	0.092923500061	0.14367477417	0.159357025146	0.331131622314	0.299834472656	0.548103942871	0.432652893066
homo390	0.240697769165	1.12645092773	0.170405136108	0.237284317017	1.02647131348	0.567372741699	0.509583099365	0.644175842285	0.599970581055	0.77473815918	0.75004901123	0.698214172363
homo391	0.34627243042	2.28869165039	0.155330368042	0.212967956543	2.50038110352	1.23942663574	1.26668896484	1.64408837891	0.922178894043	0.882579101562	1.2342199707	1.27118688965
homo392	0.197871276855	0.83725378418	0.156957901001	0.169884185791	0.800377502441	0.271653320313	0.234368896484	0.254828308105	0.272843078613	0.211098999023	0.460717163086	0.648433410645
homo393	0.195189376831	0.759897338867	0.121527458191	0.226896652222	1.14103405762	0.871014709473	0.856117675781	1.16302770996	0.553002563477	0.521842712402	0.626662902832	0.619942138672
homo394	0.315964630127	1.4759432373	0.175671005249	0.230148162842	1.17501599121	0.738393371582	0.778981811523	0.920440612793	0.563369934082	0.630133422852	0.633332092285	0.670017700195
homo395	0.365966918945	1.33590039062	0.177491073608	0.211058486938	1.40041491699	1.06683398438	1.0523157959	1.49293823242	0.327068664551	0.406152313232	0.546947509766	0.467493103027
homo396	0.326301605225	0.39518069458	0.200762374878	0.230503143311	0.40255279541	0.260678588867	0.20387727356	0.224979217529	0.641407348633	0.338767272949	0.560653259277	0.721246765137
homo397	0.252255187988	1.57132727051	0.161387802124	0.162870040894	1.58953283691	0.686009216309	0.748489685059	0.958941162109	0.599214050293	0.920761169434	0.717810852051	0.638636779785
homo398	0.271215423584	0.789637695313	0.158769836426	0.191224395752	1.13957678223	0.791561462402	0.840762878418	1.07549560547	0.585415710449	0.60116809082	0.605802429199	0.625697265625
homo399	0.100128677368	0.013857717514	0.0347716369629	0.0858910064697	0.0215630836487	0.0754741821289	0.0393265266418	0.0269358921051	0.138681411743	0.109696090698	0.145096984863	0.0969943847656
homo400	0.122201812744	0.0574928627014	0.152070968628	0.133011138916	0.109890060425	0.0747416610718	0.087458770752	0.0660186157227	0.0802787475586	0.0976690597534	0.116838943481	0.0509653015137
homo401	0.228093017578	0.931906799316	0.138366958618	0.20418182373	1.02448095703	0.806010070801	0.488706665039	0.473901062012	0.260601928711	0.516920410156	0.346265594482	0.252025253296
homo402	0.230373626709	1.20219958496	0.158318252563	0.177597503662	1.08057666016	0.5967890625	0.554151672363	0.704954772949	0.344672485352	0.466682037354	0.528128479004	0.519426025391
homo403	0.275395233154	0.824261230469	0.193255004883	0.193673477173	0.725321960449	0.421373901367	0.354540008545	0.492883422852	0.243106231689	0.112429466248	0.19169354248	0.114238861084
homo404	0.269045074463	0.91276361084	0.189280426025	0.237950500488	0.892847839355	0.320379852295	0.246569137573	0.381301757812	0.443843017578	0.140120697021	0.567111999512	0.465096801758
homo405	0.337611694336	1.34740881348	0.145699295044	0.241187805176	1.16464807129	0.690931396484	0.84858392334	1.22157556152	0.74103125	0.760751281738	0.85441583252	0.974978271484
homo406	0.254770812988	0.805912414551	0.170740509033	0.18747428894	0.719874694824	0.496201507568	0.600009521484	0.885434936523	0.78114855957	0.881320617676	1.08748913574	1.08299633789
homo407	0.256695831299	0.501068023682	0.166397506714	0.182592147827	1.02788000488	0.618275634766	0.454679656982	0.467864898682	0.760696899414	0.661803039551	0.811351867676	0.856078735352
homo408	0.270594207764	0.972437805176	0.176246826172	0.232315872192	1.04786462402	0.738142700195	0.561745544434	0.876403747559	0.602363037109	0.672715759277	0.81944708252	0.905053100586
homo409	0.292791625977	0.75495703125	0.198140899658	0.224849029541	0.774299682617	0.540149536133	0.61406652832	0.849846618652	0.480292633057	0.528917175293	0.633532653809	0.627557556152
homo410	0.0408106269836	0.00316822910309	0.0743879776001	0.0518823509216	0.00130018985271	0.0144041042328	0.035757850647	0.032586101532	0.025812417984	0.0513762130737	0.0648165893555	0.0569750556946
homo411	0.253204986572	0.196221359253	0.19871321106	0.196283920288	0.195242507935	0.11168182373	0.157654556274	0.181330795288	0.166829559326	0.1205414505	0.218906784058	0.172119018555
homo412	0.347005584717	0.421799621582	0.175818572998	0.256496582031	0.53008001709	0.316511016846	0.220560531616	0.182176864624	0.523917175293	0.20566255188	0.842519958496	0.61078314209
homo413	0.222407424927	0.775851196289	0.143346817017	0.264444366455	0.775372131348	0.515409606934	0.798077392578	0.980140441895	0.614792785645	0.658613525391	0.77965032959	0.717335998535
homo414	0.233024765015	1.84443017578	0.164670166016	0.21389201355	2.12960400391	1.0813302002	1.08653930664	1.45252209473	0.915558654785	0.939879089355	1.08066015625	1.34433374023
homo415	0.298031066895	1.46613525391	0.177807006836	0.213013916016	1.52478979492	0.924145019531	0.839137084961	1.1506739502	0.515231628418	0.745847167969	0.680604797363	0.793163513184
homo416	0.157615493774	0.468151153564	0.0219430007935	0.13195640564	1.32446948242	0.850487915039	0.907369018555	1.27628552246	0.409739685059	0.38135144043	0.627379943848	0.914366455078
homo417	0.153978271484	0.0820478210449	0.139734664917	0.145082473755	0.0297933502197	0.0501983566284	0.0488555488586	0.0702200317383	0.0731668014526	0.0390114364624	0.0707437820435	0.0972275466919
homo418	0.25887210083	1.9987253418	0.156402099609	0.25353666687	2.47092260742	1.07319299316	0.977561889648	1.46294006348	0.676545349121	0.80488684082	0.91489654541	0.97438848877
homo419	0.141456344604	0.0614496192932	0.108924911499	0.150812911987	0.052533367157	0.0771649932861	0.168395553589	0.171725021362	0.0700225067139	0.021976726532	0.0511524810791	0.0500358924866
homo420	0.421461791992	1.26237866211	0.214650939941	0.267483520508	1.43203466797	0.852430358887	1.04013061523	1.36903710938	0.905850891113	1.1912857666	1.54479870605	1.72621179199
homo421	0.286247802734	1.65768078613	0.190610290527	0.212568435669	1.63410925293	0.812208312988	0.799200195312	1.11474194336	0.683101867676	0.732148071289	0.752363098145	0.868666015625
homo422	0.10245980072	0.196943572998	0.0629754524231	0.150026367188	0.223029983521	0.170444488525	0.242036346436	0.350628967285	0.299027404785	0.0642372283936	0.315755279541	0.303696777344
homo423	0.219951538086	0.54344354248	0.0649987411499	0.196397750854	0.75233416748	0.484682067871	0.526419128418	0.770037597656	0.787133605957	0.612537963867	0.70400982666	0.323693725586
homo424	0.0464165534973	0.0348441963196	0.0389642715454	0.0809749450684	0.0181300697327	0.0124027862549	0.0625330238342	0.0267996692657	0.122897232056	0.0410097885132	0.0685629272461	0.0369744758606
homo425	0.367702575684	1.33015014648	0.148159057617	0.286568969727	1.42083007813	0.741022460938	0.87510760498	1.15519348145	0.729126342773	0.773681213379	1.04845874023	1.07175891113
homo426	0.282007720947	1.35658410645	0.150359436035	0.175427322388	1.13793286133	0.594191101074	0.847055114746	1.15431469727	0.498722045898	0.75634173584	0.694853881836	0.759686767578
homo427	0.208289657593	0.931728393555	0.0874830322266	0.17900440979	1.00396112061	0.552260314941	0.481939910889	0.721346374512	0.590227294922	0.622094360352	0.805016601562	0.963735168457
homo428	0.304654907227	1.68450183105	0.120576850891	0.244566162109	1.97224523926	1.02179486084	0.949501586914	1.14617565918	0.713280578613	0.723292602539	0.904456054688	1.00913769531
homo429	0.196470794678	0.625760131836	0.0882153701782	0.210077911377	0.689845031738	0.398672149658	0.316330047607	0.428547149658	0.506014770508	0.559589294434	0.693492858887	0.636705810547
homo430	0.2045652771	0.535006469727	0.163143310547	0.151928009033	0.646505004883	0.337539703369	0.387063781738	0.470535980225	0.453180267334	0.469242095947	0.590895385742	0.605002929688
homo431	0.187805267334	1.82788525391	0.105092948914	0.0757630004883	2.01648303223	0.830097106934	1.15583422852	1.37917565918	1.03625878906	0.928600769043	1.58127746582	1.61173132324
homo432	0.120053413391	0.0559309463501	0.03927526474	0.1241329422	0.277641845703	0.411024597168	0.234011444092	0.363077270508	0.134016342163	0.135898910522	0.195233032227	0.250123291016
homo433	0.278046356201	2.10941845703	0.193951446533	0.21912109375	1.8318392334	1.07991784668	0.957786865234	1.3771809082	0.612348815918	0.360609832764	0.246769470215	0.160541976929
homo435	0.229270446777	1.37235888672	0.188462799072	0.255597686768	1.60345092773	0.904788269043	0.893038452148	1.20299865723	0.70440435791	0.774118530273	0.974745788574	0.968773803711
homo439	0.314504211426	0.669908691406	0.185032196045	0.21881427002	0.753449951172	0.569089477539	0.550522766113	0.771775024414	0.514910644531	0.570594482422	0.53895892334	0.337120605469
homo440	0.152636642456	0.0448867645264	0.0853475952148	0.134836608887	0.0850314712524	0.126132568359	0.188869720459	0.251489807129	0.283383605957	0.545864013672	0.484529754639	0.479860809326
homo441	0.128318481445	0.293373565674	0.0831868438721	0.140938552856	0.340576202393	0.496789581299	0.307340362549	0.415943817139	0.272938110352	0.217066635132	0.101067588806	0.0988310546875
homo442	0.0962492980957	0.0660329818726	0.00937566375732	0.114439308167	0.0676491622925	0.0342022018433	0.0827657394409	0.0539882926941	0.182455947876	0.0942566452026	0.166795013428	0.127147529602
homo443	0.281223266602	1.00989971924	0.137298965454	0.225211380005	1.12710290527	0.659319519043	0.93589654541	1.19119824219	0.685341125488	0.794153259277	0.864090270996	0.873898681641
homo444	0.222349212646	1.33789660645	0.121289657593	0.166368713379	0.921508300781	0.753897033691	0.669456665039	0.924237670898	0.335621765137	0.642786376953	0.280724700928	0.365421295166
homo445	0.0282665195465	0.0141596164703	0.0230811233521	0.0342672920227	0.00322378778458	0.0675911941528	0.0295295200348	0.0443075523376	0.0307037887573	0.0577617835999	0.0571691589355	0.0484329452515
homo446	0.0282665195465	0.0141596164703	0.0230811233521	0.0342672920227	0.00322378778458	0.0675911941528	0.0295295200348	0.0443075523376	0.0307037887573	0.0577617835999	0.0571691589355	0.0484329452515
homo447	0.16441859436	0.520713500977	0.0692689285278	0.113571228027	0.553778625488	0.313200286865	0.26930090332	0.380597015381	0.147661743164	0.0640490188599	0.194018569946	0.110432113647
homo448	0.0748667144775	0.014423081398	0.100560997009	0.114449981689	0.0210602264404	0.0384532546997	0.0327398414612	0.0313100643158	0.0448855438232	0.0645718688965	0.0424545288086	0.0229536056519
homo449	0.240413146973	0.907308837891	0.0798081893921	0.215049194336	1.00588287354	0.633335388184	0.808244262695	1.03087060547	0.572593444824	0.605667663574	0.670042297363	0.624260986328
homo450	0.220700286865	0.359865509033	0.192536849976	0.202733093262	0.333365966797	0.306589447021	0.299668487549	0.355105834961	0.326432922363	0.357915496826	0.430044830322	0.402008209229
homo451	0.216245727539	0.985800964355	0.130159484863	0.176622573853	0.972595397949	0.446778289795	0.462591949463	0.515103088379	0.489276794434	0.171100830078	0.593002319336	0.539177307129
homo452	0.21707901001	1.6695690918	0.121409606934	0.189947387695	1.80778820801	0.969366333008	1.06293688965	1.46805505371	0.854256896973	0.803510498047	0.876922363281	0.899850769043
homo453	0.207237060547	0.870344909668	0.103646736145	0.14078843689	0.884284179687	0.558965942383	0.574956542969	0.810645019531	0.41137310791	0.57051751709	0.48211505127	0.534236999512
homo454	0.273707611084	0.801986999512	0.149754318237	0.162509689331	0.734233032227	0.282075775146	0.250489044189	0.177641571045	0.37852331543	0.430312774658	0.576959350586	0.498055603027
homo455	0.172166717529	0.0685306777954	0.173550216675	0.213776260376	0.122376235962	0.100441848755	0.132303146362	0.0880426254272	0.1281512146	0.0944646606445	0.212292816162	0.0549164428711
homo456	0.291413665771	1.30336791992	0.216388336182	0.241639465332	1.15250537109	0.601060180664	0.652489135742	0.781893005371	0.677849182129	0.751117431641	0.828910705566	0.869991943359
homo457	0.24901675415	1.05275476074	0.137214996338	0.208608779907	1.22297241211	0.654416259766	0.789709777832	1.10922436523	0.66410949707	0.727448425293	0.849233642578	0.87270916748
homo458	0.248107818604	0.426096466064	0.100620384216	0.197574539185	0.558044555664	0.311190338135	0.374080505371	0.341718505859	0.801274291992	0.154922592163	0.628007507324	0.428375610352
homo459	0.0868198242187	0.0269928627014	0.0237926597595	0.0904255752563	0.103237373352	0.193614532471	0.320014099121	0.301162414551	0.142449432373	0.116880485535	0.193447525024	0.0600762519836
homo460	0.36167199707	1.19817163086	0.147596832275	0.256524658203	1.27214538574	0.854427062988	0.958172424316	1.33441931152	0.600757385254	0.729441467285	0.767094726562	0.73725177002
homo461	0.146912338257	0.221352554321	0.107258216858	0.110932693481	0.316989501953	0.171549194336	0.246022689819	0.178556900024	0.420885223389	0.30337008667	0.572147155762	0.851359924316
homo462	0.104728187561	0.358651641846	0.012409737587	0.0754032592773	0.567391357422	0.264102813721	0.316507751465	0.289939208984	0.440485290527	0.31644430542	0.578595092773	0.618596923828
homo463	0.28210458374	0.728797058105	0.186874176025	0.302581237793	0.644037475586	0.408567260742	0.54249395752	0.672818969727	0.708977416992	0.739117858887	1.01710437012	0.975945861816
homo464	0.257665222168	0.276964294434	0.196687454224	0.220971755981	0.333570800781	0.244554031372	0.214019058228	0.257080078125	0.371556915283	0.397054962158	0.498547515869	0.643627563477
homo465	0.319322784424	0.576708984375	0.206478088379	0.256708129883	0.821746337891	0.554051879883	0.592507995605	0.777415649414	0.68347454834	0.843519104004	1.02027697754	1.13669177246
homo466	0.30771987915	0.620208984375	0.194479125977	0.232874847412	0.707069824219	0.420750457764	0.41501461792	0.612585876465	0.724654968262	0.941480834961	1.1064675293	1.22658068848
homo467	0.388999511719	0.649349304199	0.16691003418	0.232198974609	0.700803344727	0.275400817871	0.265250244141	0.211394866943	0.499558502197	0.468139709473	0.787678771973	0.936044433594
homo468	0.241846160889	0.590652282715	0.153653594971	0.183755447388	0.742145385742	0.494251342773	0.297740264893	0.340333496094	0.708992736816	0.8698671875	1.06085083008	1.20196142578
homo469	0.251104248047	0.596282897949	0.134186523438	0.222962005615	0.723162475586	0.307400756836	0.324170135498	0.374331176758	0.713309387207	0.503519592285	1.06603381348	1.26864941406
homo470	0.193916763306	0.624679443359	0.117259147644	0.198597839355	0.638245544434	0.260504394531	0.239577209473	0.211715988159	0.563178527832	0.362273284912	0.57810748291	0.801772949219
homo471	0.135751754761	0.712038085937	0.0285078544617	0.108558830261	0.555321716309	0.219357559204	0.544569091797	0.534403991699	0.809493713379	0.747806152344	0.915222045898	0.799720031738
homo472	0.222836486816	0.549793273926	0.172108581543	0.18309703064	0.518835510254	0.388744171143	0.643689147949	0.676155456543	0.362197296143	0.415936248779	0.438340393066	0.477261169434
homo473	0.234548599243	0.827564819336	0.173685134888	0.18321585083	0.824069030762	0.539977478027	0.583596984863	0.727703430176	0.56330480957	0.422080108643	0.514062255859	0.551296875
homo474	0.230555847168	1.79521337891	0.161070480347	0.241817321777	1.99037023926	0.934116394043	1.01565985107	1.39061425781	1.22937915039	0.825108337402	1.07879040527	1.09101818848
homo475	0.277091888428	0.0796550216675	0.220579849243	0.267315490723	0.0424101028442	0.0696446151733	0.0878399276733	0.0769615859985	0.227605560303	0.130220611572	0.161987350464	0.0972745819092
homo476	0.18929637146	0.0177426223755	0.161562545776	0.259707092285	0.0649549255371	0.053201839447	0.0862955703735	0.0828053894043	0.175942092896	0.362289855957	0.360093200684	0.321422912598
homo477	0.277091888428	0.0796550216675	0.220579849243	0.267315490723	0.0424101028442	0.0696446151733	0.0878399276733	0.0769615859985	0.227605560303	0.130220611572	0.161987350464	0.0972745819092
homo478	0.217097015381	0.162032989502	0.201563812256	0.183835998535	0.156752044678	0.122091651917	0.272436004639	0.323074249268	0.209806015015	0.103881195068	0.142983627319	0.145549575806
homo479	0.166726745605	0.0483896751404	0.0751455078125	0.134551055908	0.0336982765198	0.0339147224426	0.0575955314636	0.0448116493225	0.155877761841	0.128263458252	0.297520874023	0.267785919189
homo481	0.123808067322	0.82169128418	0.0517431755066	0.114170539856	0.713534179687	0.481428863525	0.535275695801	0.60432244873	0.371521057129	0.331340209961	0.224792327881	0.195416564941
homo485	0.160985946655	0.0496535110474	0.115781005859	0.10133518219	0.0557525253296	0.0580480079651	0.0362615394592	0.0316805820465	0.110179244995	0.097795501709	0.108801345825	0.2125025177
homo486	0.239816940308	0.753221679687	0.183682678223	0.16865032959	0.526056335449	0.264776397705	0.47384954834	0.602791259766	0.320496154785	0.412396331787	0.506226287842	0.44783303833
homo487	0.275656219482	0.812164306641	0.143402542114	0.219164367676	1.02112976074	0.674261352539	0.863824035645	1.12146447754	0.520770629883	0.426786773682	0.704267333984	0.729053588867
homo488	0.210391403198	0.705893310547	0.135103622437	0.175655075073	0.678771057129	0.406862854004	0.517480407715	0.785262939453	0.349191894531	0.35268270874	0.538163208008	0.552363037109
homo489	0.165533172607	0.585745483398	0.0897468719482	0.157222015381	0.60238293457	0.265111663818	0.350986633301	0.288817138672	0.56132421875	0.37269152832	0.5233359375	0.646929931641
homo490	0.0689366378784	0.183998718262	0.00441462230682	0.0549287605286	0.311719665527	0.227395233154	0.241404968262	0.21603944397	0.47520791626	0.334479278564	0.573881774902	0.628243225098
homo491	0.319143737793	0.26559588623	0.215703491211	0.239119033813	0.210005599976	0.0896247634888	0.180922149658	0.138657669067	0.357530303955	0.271863739014	0.518340148926	0.468431884766
homo492	0.254712219238	0.59028717041	0.194434738159	0.205146743774	0.792431396484	0.471106628418	0.365860870361	0.360255981445	0.342578216553	0.339967224121	0.397040496826	0.585934204102
homo493	0.45190524292	0.409367645264	0.187800308228	0.268011260986	0.471331268311	0.259275817871	0.280868286133	0.293911590576	0.504889434814	0.482846588135	0.894059997559	1.31214367676
homo494	0.343472503662	0.406421905518	0.229965713501	0.256506256104	0.390798828125	0.181453872681	0.214974212646	0.181178359985	0.523665771484	0.186076980591	0.577530212402	0.836556091309
homo495	0.287720916748	0.528431030273	0.162479217529	0.249146789551	0.83534375	0.383744018555	0.274218688965	0.234236236572	0.469806671143	0.392518066406	0.700626403809	0.600757385254
homo496	0.184534240723	0.783543518066	0.166350265503	0.226753509521	1.14045349121	0.845048706055	0.785750427246	1.00589758301	0.519882446289	0.795334716797	1.04212036133	0.977744506836
homo497	0.117171264648	0.0524773025513	0.154938827515	0.189452346802	0.0385530891418	0.0437192764282	0.0369734649658	0.0265787944794	0.0792062683105	0.0445701904297	0.125940719604	0.0715208892822
homo498	0.388135040283	0.412727203369	0.228756271362	0.313696929932	0.513073242187	0.250809936523	0.234411315918	0.189826950073	0.880823242187	0.625851196289	1.01181958008	1.07643798828
homo499	0.297093688965	0.340294555664	0.167615783691	0.236431991577	0.276061645508	0.108737182617	0.126081283569	0.11029283905	0.492907073975	0.334786712646	0.599079040527	0.674584716797
homo500	0.217574539185	0.482055480957	0.125219970703	0.177336883545	0.64601953125	0.347702301025	0.437595367432	0.433707366943	0.763546691895	0.673039611816	1.24790002441	1.11815002441
homo501	0.083036857605	0.0275048656464	0.0524073829651	0.0413601875305	0.0155425004959	0.040592464447	0.037492767334	0.0240544376373	0.142541137695	0.0462555427551	0.130367919922	0.338714935303
homo502	0.193418579102	0.0940445098877	0.11024961853	0.152206893921	0.156268096924	0.112944160461	0.0699982223511	0.0534869537354	0.359759979248	0.308468139648	0.501861114502	0.812033996582
homo503	0.0304414272308	0.009497423172	0.0277130851746	0.0269298000336	0.00778405952454	0.0406139373779	0.0208955402374	0.0183465232849	0.0323931999207	0.0290020465851	0.0334134216309	0.0428257713318
homo505	0.340336883545	1.80126733398	0.154384048462	0.225787506104	2.59405249023	1.01579382324	1.00839794922	1.23121154785	1.09376989746	0.98649029541	1.56088525391	1.71542407227
homo506	0.38606137085	1.48324377441	0.151428710937	0.313743560791	1.91752746582	0.902371032715	0.75772857666	0.834435913086	0.832441772461	0.790910766602	1.26251037598	1.26323205566
homo507	0.373810180664	1.00687078857	0.177867004395	0.280458831787	2.25981152344	1.06819750977	1.35652050781	1.70705102539	1.10474560547	1.17246887207	1.62680944824	1.66010021973
homo508	0.145231262207	0.068837387085	0.164881713867	0.152782470703	0.0554603042603	0.0528825340271	0.0407296600342	0.041987159729	0.0454293823242	0.0663873138428	0.0589972419739	0.0443543281555
homo509	0.289064941406	1.36936096191	0.125570510864	0.213722671509	1.36538635254	0.820716308594	0.776450561523	1.08055236816	0.621744262695	0.741875671387	0.672698730469	0.912829101562
homo510	0.235189727783	1.38908569336	0.135699996948	0.200008636475	1.42068225098	0.764588500977	0.70795880127	0.900230834961	0.615841125488	0.663306274414	0.592063598633	0.616457763672
homo511	0.275490264893	1.13527990723	0.153739471436	0.193125305176	1.41582128906	0.646552124023	0.652558959961	0.983373413086	0.702780334473	0.636588867187	1.09464416504	1.17044335938
homo512	0.0528444747925	0.327180297852	0.0	0.0324162521362	0.286454345703	0.172471450806	0.128223587036	0.22235987854	0.143778106689	0.0	0.0688449325562	0.105640327454
homo513	0.233138671875	0.845102478027	0.114664413452	0.173993667603	0.877850341797	0.479139099121	0.522649414062	0.725924194336	0.449899414063	0.456684814453	0.671348327637	0.613632751465
homo514	0.124821220398	0.708967407227	0.0322831954956	0.138855072021	0.935964416504	0.691287536621	0.382351715088	0.523269775391	0.439901275635	0.503100463867	0.482631561279	0.388273986816
homo515	0.236889038086	0.670235229492	0.183447509766	0.195405303955	0.785204772949	0.521198303223	0.610886230469	0.779577941895	0.45258480835	0.565909484863	0.518304992676	0.524163024902
homo516	0.265142059326	2.23586645508	0.145783660889	0.19603717041	1.76480725098	0.989272094727	0.936205505371	1.16737646484	0.530416625977	0.690914855957	0.63493157959	0.64104510498
homo517	0.260953491211	1.66831933594	0.193682281494	0.21659135437	1.59627587891	0.968238891602	0.799164550781	0.960674865723	0.649667724609	0.617309570312	0.872026550293	0.934501831055
homo518	0.176080184937	1.11920129395	0.146408630371	0.179474868774	0.959265075684	0.499981872559	0.605733276367	0.686069213867	0.405901733398	0.498096405029	0.514709289551	0.585204833984
homo519	0.0314348697662	0.0164186344147	0.0219548206329	0.0240973110199	0.00796766614914	0.0394925918579	0.0317989063263	0.0313398284912	0.0311143169403	0.0399571800232	0.0154685783386	0.025431640625
homo520	0.128158065796	0.0297648429871	0.169096054077	0.178881896973	0.0396339073181	0.167960525513	0.374634552002	0.178633468628	0.435302246094	0.40873336792	0.10276309967	0.167455184937
homo521	0.325351165771	0.738829650879	0.190827087402	0.219708328247	0.747882568359	0.309256988525	0.400190246582	0.450350402832	0.722107910156	0.758249755859	0.862913757324	0.858292663574
homo522	0.194374633789	0.168895751953	0.126896469116	0.128359237671	0.172942611694	0.161982696533	0.283131195068	0.39308895874	0.265001831055	0.322155944824	0.452080230713	0.30872253418
homo523	0.226569641113	0.345452758789	0.181340499878	0.200963806152	0.397615966797	0.206012588501	0.48461315918	0.593770996094	0.323612213135	0.522175354004	0.42357409668	0.402528717041
homo524	0.295814727783	0.855950805664	0.208769729614	0.24211618042	0.756603942871	0.44404510498	0.504251403809	0.643942138672	0.405247772217	0.380190460205	0.624506530762	0.60900390625
homo525	0.143132751465	0.141900238037	0.0565270729065	0.116779289246	0.210731872559	0.146149398804	0.164620758057	0.176289321899	0.541059753418	0.379858978271	0.586866821289	0.747495422363
homo526	0.0819934692383	0.170272857666	0.0578701515198	0.0611187095642	0.194666213989	0.0877160949707	0.115731674194	0.109896736145	0.32021786499	0.169494567871	0.453819366455	0.557163696289
homo527	0.209390075684	1.25458605957	0.147054260254	0.167740493774	1.18859094238	0.642771972656	0.653392211914	0.843436950684	0.563981262207	0.566978210449	0.640639221191	0.74325604248
homo528	0.130692993164	0.0565304794312	0.145011520386	0.127635612488	0.041465259552	0.0581467437744	0.047503326416	0.0423325500488	0.0618712692261	0.0681853027344	0.118004798889	0.214190719604
homo529	0.255772521973	1.47091247559	0.178092559814	0.228145217896	1.8497911377	0.986911682129	1.19928674316	1.53052600098	0.862124206543	0.884532531738	1.06067541504	1.34101086426
homo530	0.303811431885	1.48192370605	0.129459442139	0.188910873413	1.50795544434	0.882196777344	0.983819274902	1.31755981445	0.682413085938	0.909778686523	0.923280456543	0.898181274414
homo531	0.217979827881	0.88897668457	0.182286468506	0.178339523315	0.647253295898	0.512320495605	0.266678192139	0.432585601807	0.0815496368408	0.143199081421	0.0574729766846	0.0368114509583
homo532	0.211468719482	0.499729003906	0.168107330322	0.214354370117	0.658743835449	0.445794555664	0.462975585937	0.551843383789	0.649872192383	0.547755615234	0.925673034668	0.869757751465
homo533	0.287343353271	1.64119641113	0.185900512695	0.286495849609	1.80818676758	0.842557739258	1.13191503906	1.39514233398	0.895013122559	0.937670166016	1.18026281738	0.988360534668
homo535	0.0214585132599	0.0110279979706	0.0562767448425	0.0336448249817	0.0100812749863	0.018936788559	0.0144235458374	0.0140896043777	0.0144410257339	0.0452384185791	0.0316968269348	0.0377400093079
homo536	0.273999023437	0.97197857666	0.165186798096	0.251708847046	1.68167041016	1.14467993164	0.973923706055	1.23693811035	0.616622558594	0.412113525391	0.813864685059	0.704997192383
homo537	0.214412765503	0.699917236328	0.130392486572	0.19829524231	0.764862365723	0.561942077637	0.523264160156	0.689883728027	0.423259124756	0.482671295166	0.556791564941	0.528636108398
homo538	0.209422027588	0.524027893066	0.169943145752	0.165260772705	0.61822076416	0.299187530518	0.474764770508	0.630639526367	0.315069061279	0.466809143066	0.442410064697	0.413100799561
homo542	0.240711853027	0.339445068359	0.125684234619	0.146074066162	0.37381451416	0.167332931519	0.235158081055	0.166218154907	0.540061096191	0.553457885742	0.909871398926	1.04051269531
homo543	0.216508712769	0.61828704834	0.0988429031372	0.161990432739	0.783774291992	0.407724456787	0.623106628418	0.732457519531	0.738401550293	0.699849365234	0.912874938965	0.902111328125
homo544	0.355270690918	0.565968994141	0.156648483276	0.231849990845	0.819762634277	0.505429870605	0.518170349121	0.33726751709	0.802865905762	0.489084777832	1.39970947266	1.11993054199
homo546	0.239507629395	2.10376074219	0.108285369873	0.193902359009	1.66901135254	0.893102172852	0.761486999512	1.17388647461	0.669502441406	0.718200378418	0.633666015625	0.65037286377
homo547	0.0917554626465	0.0151504545212	0.0847851867676	0.106953605652	0.0435117721558	0.0321290893555	0.0538687782288	0.0344793815613	0.10025302124	0.101757995605	0.223371414185	0.0743148345947
homo548	0.309898895264	0.576558105469	0.22777772522	0.271691772461	0.833035217285	0.510110778809	0.28818951416	0.450762268066	0.571859741211	0.355408935547	0.673463134766	0.638045410156
homo549	0.214796203613	0.810725708008	0.185049621582	0.174137252808	0.956532470703	0.445608917236	0.492864776611	0.527678527832	0.341307098389	0.344199401855	0.737299804688	0.663101196289
homo550	0.158801147461	1.09806066895	0.150168182373	0.145370101929	1.10961083984	0.64720300293	0.674557617187	0.868926696777	0.46268170166	0.526450195313	0.530671569824	0.466723846436
homo551	0.379081665039	0.672399902344	0.194434188843	0.211391540527	0.757134399414	0.386243804932	0.321905792236	0.378048034668	0.659545898438	0.610278259277	0.994135559082	1.11260217285
homo552	0.353323364258	0.975075744629	0.169317718506	0.269313873291	1.27898498535	0.656984313965	0.614908874512	0.693658630371	1.02548339844	0.73396496582	1.25282104492	1.02927258301
homo553	0.260307006836	0.840570983887	0.157523330688	0.188243728638	1.1119934082	0.506556060791	0.382886138916	0.437414367676	0.696280578613	0.461685821533	0.911877685547	0.95626574707
homo554	0.186201690674	0.0625239677429	0.179963806152	0.190728042603	0.0601016693115	0.0466769180298	0.0786516418457	0.100476646423	0.116837150574	0.0516753692627	0.0772897644043	0.0973967590332
homo555	0.195672103882	1.83107092285	0.123578163147	0.171504974365	1.35312121582	0.840545288086	0.674921813965	0.719228942871	0.306123596191	0.410680358887	0.333363616943	0.388055755615
homo556	0.234843338013	1.52631774902	0.116196632385	0.175745635986	1.24535913086	0.721552246094	0.701497253418	0.798055114746	0.339626403809	0.533195739746	0.446598632813	0.438173400879
homo557	0.221795303345	0.413765655518	0.117954559326	0.201843948364	0.338225708008	0.229274871826	0.321171203613	0.257913360596	0.487534393311	0.523080383301	0.665996643066	0.849621337891
homo558	0.286630126953	1.74411096191	0.144756240845	0.221969573975	1.7252166748	0.96477734375	1.11355871582	1.41807556152	0.891741333008	0.875343505859	1.1307677002	1.40092993164
homo562	0.29571887207	0.712076049805	0.187273864746	0.194493057251	0.86542565918	0.403002319336	0.438100189209	0.481090332031	0.599273742676	0.550952636719	0.89903729248	0.844898376465
homo563	0.267413726807	1.31274121094	0.132699447632	0.136196090698	1.40699865723	0.707027404785	0.694403686523	0.915739624023	0.518268554687	0.586231018066	0.817902526855	0.92308380127
homo564	0.228255111694	0.171110153198	0.118158050537	0.202859512329	0.31817678833	0.143142150879	0.31811050415	0.259955200195	0.586487243652	0.544828430176	0.762852050781	0.743901977539
homo565	0.345545623779	0.577141113281	0.165612365723	0.300060821533	0.61422052002	0.310617706299	0.289804016113	0.269826416016	0.562872619629	0.497641906738	0.737175720215	0.751884216309
homo566	0.296106933594	0.731777587891	0.136704528809	0.267052368164	0.947933837891	0.695368347168	1.15365283203	1.2740847168	0.650541442871	0.748523498535	0.969801208496	0.964231262207
homo567	0.299300476074	2.25897558594	0.152219558716	0.208249298096	2.02114172363	0.990781860352	0.847921630859	1.16611962891	0.638464416504	0.718635864258	0.700538757324	0.810938354492
homo568	0.151073303223	0.0636304359436	0.11134487915	0.165115371704	0.077476020813	0.0558294792175	0.0443071479797	0.024409444809	0.193672195435	0.0800255966187	0.109499717712	0.0582473716736
homo569	0.219175262451	0.565373718262	0.0932630462646	0.132957473755	0.359654876709	0.264228179932	0.532899169922	0.503967346191	0.398109710693	0.342723907471	0.487544769287	0.468578521729
homo570	0.0690002288818	0.0144021062851	0.0830479049683	0.0733175735474	0.0142273654938	0.076049621582	0.0941988830566	0.0857276077271	0.0433323326111	0.0412037010193	0.0467527770996	0.0296934700012
homo571	0.28072253418	0.803232177734	0.163916717529	0.244132492065	0.87932824707	0.504453399658	0.773935058594	0.726995910645	0.638857727051	0.807797302246	0.873702880859	0.830721618652
homo573	0.260235473633	2.14704785156	0.137927261353	0.212101821899	2.19783447266	1.08234204102	1.03631896973	1.32361218262	0.87989654541	0.983455810547	1.04999414062	0.993317932129
homo574	0.113878890991	0.0236066112518	0.15084336853	0.120617797852	0.0323806533813	0.0269462280273	0.0501300506592	0.0206337928772	0.0799722366333	0.0467450447083	0.0782827072144	0.0594758758545
homo575	0.30904473877	0.964288635254	0.160161209106	0.216772109985	0.953864929199	0.708377075195	0.825958435059	1.12802026367	0.615477172852	0.589678344727	0.690807678223	0.6998515625
homo576	0.24252973938	1.20739770508	0.138442153931	0.218210220337	1.16360778809	0.730360595703	0.80654498291	1.09838439941	0.535555236816	0.762814453125	0.762705444336	0.802504943848
homo577	0.247735748291	0.458810302734	0.147992126465	0.216024246216	0.609516113281	0.32849319458	0.307445098877	0.277860992432	0.822202697754	0.835929931641	1.31729296875	1.45263745117
homo578	0.0821162796021	0.146565475464	0.00504699039459	0.0900804290771	0.212815216064	0.0605973014832	0.172425720215	0.105600250244	0.227945709229	0.207574447632	0.373266082764	0.58761114502
homo579	0.214868774414	0.138830734253	0.151352096558	0.189763275146	0.220330932617	0.13375592041	0.168725372314	0.174048034668	0.576889282227	0.411547821045	0.86087701416	0.872958190918
homo580	0.278524353027	0.93841418457	0.156539077759	0.231410690308	1.05811499023	0.581625305176	0.642705749512	0.896265930176	0.494575256348	0.465499084473	0.772934448242	0.727464050293
homo581	0.247219543457	0.822000610352	0.132258529663	0.172980331421	0.840483459473	0.506204284668	0.507113555908	0.575778991699	0.398462249756	0.501413757324	0.518963256836	0.557158874512
homo582	0.0489784622192	0.0169117851257	0.0708471450806	0.0798372650146	0.037807598114	0.0112971792221	0.01627942276	0.014881149292	0.045158405304	0.0144115772247	0.0192451839447	0.0399640884399
homo583	0.198804626465	0.0419925880432	0.150525177002	0.16489604187	0.05620885849	0.0545000572205	0.065796585083	0.0339788703918	0.263489868164	0.0816755828857	0.565080627441	0.635752197266
homo584	0.383580230713	1.62795898437	0.186482086182	0.251820129395	1.35837976074	0.686117675781	0.576764160156	0.718770263672	1.17023718262	0.69253503418	1.24383532715	1.17722790527
homo585	0.274196105957	0.5991875	0.153032440186	0.199807678223	1.15537902832	0.664363708496	1.02867431641	1.17595056152	0.935106140137	0.640493408203	1.11114697266	0.790652770996
homo586	0.291993347168	1.5324831543	0.11282535553	0.230248733521	1.75059765625	1.05019897461	1.12466601562	1.38595385742	0.677186828613	0.845713806152	1.09596118164	1.03980456543
homo587	0.240603622437	0.412409057617	0.151441207886	0.179510681152	0.33761895752	0.284205688477	0.286635437012	0.290619873047	0.441117218018	0.384688201904	0.586887390137	0.382596984863
homo588	0.218957611084	0.554248657227	0.15741809082	0.16956451416	0.739486083984	0.403501190186	0.378536224365	0.426511260986	0.452075378418	0.473336242676	0.82730078125	1.08913110352
homo589	0.208429382324	0.787297973633	0.129910049438	0.151661087036	0.836651794434	0.492020263672	0.762861572266	0.941848327637	0.688911254883	0.787666809082	0.895022583008	0.850310302734
homo590	0.343851104736	0.480360443115	0.136456588745	0.199846435547	0.659056762695	0.279180725098	0.306605529785	0.229837615967	0.750272094727	0.525694641113	1.06501501465	1.42954589844
homo591	0.209563369751	0.733176208496	0.155950012207	0.165410720825	0.764784851074	0.371027832031	0.353720275879	0.47398449707	0.336331085205	0.36362677002	0.501236022949	0.536387939453
homo592	0.286559997559	0.689989318848	0.156047683716	0.234192489624	0.781904174805	0.496131713867	0.852063415527	0.951243896484	0.710207946777	0.869489318848	0.862455078125	1.08008056641
homo593	0.254960586548	0.966428039551	0.179352996826	0.185791488647	0.813147277832	0.507474121094	0.564985229492	0.712274536133	0.344272064209	0.464983154297	0.515489746094	0.50832901001
homo594	0.141275405884	0.414911437988	0.0975437469482	0.129553573608	0.488987854004	0.255924194336	0.306306060791	0.27737802124	0.62974798584	0.434537750244	0.910297363281	1.27436694336
homo595	0.0287537193298	0.00713651657104	0.0895126113892	0.0465479545593	0.017424659729	0.0252877922058	0.0167016887665	0.0278219547272	0.0118875379562	0.0341621284485	0.0161571826935	0.022701795578
homo596	0.23021333313	1.73287731934	0.130481994629	0.22657824707	1.71939550781	1.09350268555	0.964134399414	1.20254699707	0.680789733887	0.493105743408	0.720638244629	0.645625915527
homo597	0.125051727295	0.377677398682	0.124836730957	0.102084899902	0.362910491943	0.214680496216	0.188143188477	0.225598464966	0.175131378174	0.0647396087646	0.158094818115	0.130518844604
homo598	0.19760987854	0.485776489258	0.246247451782	0.229812286377	1.05077832031	0.754968017578	0.829563049316	1.28437634277	0.0607894859314	0.0674526062012	0.106132453918	0.0693466186523
homo599	0.272139251709	1.28762939453	0.158897476196	0.232386184692	1.52728515625	0.906366455078	1.15090881348	1.36930944824	0.928417297363	0.705498901367	0.909771972656	0.82788873291
homo600	0.240516296387	1.3449095459	0.154846359253	0.190901931763	1.27501269531	0.693557495117	0.674475036621	1.01253710937	0.491975189209	0.463794708252	0.706555786133	0.723947021484
homo601	0.260345123291	0.996479003906	0.125058326721	0.211686737061	0.981664855957	0.543733337402	0.795656616211	0.933478759766	0.793095153809	0.507438171387	0.580471252441	0.45379989624
homo602	0.245937271118	0.467446380615	0.179305908203	0.204078414917	0.506684295654	0.259082550049	0.131947372437	0.223621963501	0.160993011475	0.12355418396	0.237336105347	0.449024139404
homo603	0.197852874756	1.40701635742	0.16623008728	0.171355148315	1.43019104004	0.737438964844	0.546617736816	0.646965881348	0.225259353638	0.271596282959	0.28534942627	0.268457977295
homo604	0.391894256592	1.17824682617	0.165528991699	0.256827911377	1.39497302246	0.694082275391	0.786680053711	0.986362731934	0.789386413574	0.797221801758	1.21603283691	1.17464624023
homo606	0.319847808838	1.16610412598	0.14094128418	0.236410522461	1.07339196777	0.686668823242	0.806803405762	1.01152520752	0.531354614258	0.604745788574	0.668815612793	0.681413696289
homo608	0.110543548584	0.0225824584961	0.146440200806	0.106890411377	0.0251606388092	0.0194242591858	0.0295304470062	0.0195030612946	0.136936538696	0.0649821548462	0.0983167877197	0.0570414466858
homo609	0.291983795166	1.84842565918	0.16932749939	0.207999267578	2.02550769043	1.17920300293	0.789474182129	1.08413586426	0.314802062988	0.220355606079	0.349908966064	0.24413659668
homo610	0.218163131714	0.709051513672	0.175187911987	0.212904083252	0.722276184082	0.334658966064	0.564072143555	0.586126220703	0.359350921631	0.369964080811	0.544261352539	0.453842346191
homo612	0.372585601807	0.822872680664	0.16137348938	0.265177703857	1.02423962402	0.533522949219	0.970657409668	1.13346166992	0.973928283691	0.722904052734	0.953424072266	0.763566650391
homo613	0.209839889526	0.502297210693	0.174203796387	0.190071304321	0.447229644775	0.288446502686	0.443964630127	0.649531311035	0.327888763428	0.390251586914	0.365399627686	0.332387908936
homo614	0.220073883057	0.611038391113	0.124538246155	0.18386265564	0.680169372559	0.451774017334	0.687390380859	0.898460083008	0.578569702148	0.612807189941	0.771079345703	0.784404846191
homo615	0.0135545921326	0.0100043077469	0.0241799278259	0.00948943996429	0.00322378778458	0.0292067604065	0.023358877182	0.0100726490021	0.0113092842102	0.0417079467773	0.0171028232574	0.0244843559265
homo616	0.271558929443	1.5792911377	0.14461340332	0.19907951355	1.54301745605	0.879358764648	0.955418701172	1.20249108887	0.663618347168	0.770105834961	0.767947937012	0.793004760742
homo617	0.22254447937	1.8627376709	0.164448898315	0.163514907837	1.49908996582	0.691169433594	0.724052856445	1.08766027832	0.590454101562	0.89725567627	0.542265014648	0.889659729004
homo618	0.154838577271	0.166915618896	0.149415374756	0.134747741699	0.113168518066	0.0954041442871	0.0520422859192	0.055771068573	0.139484436035	0.117083457947	0.193472351074	0.441211914062
homo619	0.235385162354	0.841827514648	0.152618591309	0.194293899536	0.725377075195	0.473369598389	0.650848205566	0.849139892578	0.423984222412	0.460811431885	0.446240142822	0.380176818848
homo620	0.30002911377	0.828942871094	0.174550094604	0.227417739868	0.969620666504	0.489438354492	0.614611755371	0.797064453125	0.574758117676	0.560889709473	0.948180175781	0.862610900879
homo621	0.37095111084	1.09338696289	0.210571365356	0.281193511963	1.20672851563	0.715405456543	0.834432312012	1.05662658691	0.80610357666	0.945969848633	1.18391918945	1.07468737793
homo622	0.11535408783	0.0644764785767	0.134941070557	0.113779067993	0.0316242904663	0.0479972496033	0.0607597236633	0.0367660064697	0.0846957244873	0.0667407836914	0.055510887146	0.0525294151306
homo623	0.108000541687	0.192565505981	0.140115982056	0.0990281219482	0.193468582153	0.160598892212	0.246305236816	0.289996398926	0.154823455811	0.236769515991	0.160732131958	0.168897491455
homo624	0.169269165039	0.127841331482	0.128434188843	0.186095230103	0.231240432739	0.155162780762	0.169238952637	0.149751586914	0.407366455078	0.392725799561	0.809707397461	0.762002075195
homo625	0.3834737854	1.10158825684	0.190712677002	0.275735565186	1.37384667969	0.629872558594	0.383212646484	0.408514892578	0.706046325684	0.530468811035	1.00263793945	1.0762635498
homo626	0.0267258224487	0.00533363389969	0.0374751205444	0.0212513484955	0.0057898478508	0.0232699222565	0.0159887866974	0.0214624958038	0.0087993221283	0.0172078723907	0.0111275510788	0.0237952957153
homo627	0.28919354248	0.177419876099	0.22212802124	0.238825210571	0.173886566162	0.189770950317	0.206070465088	0.233517211914	0.253279937744	0.318903198242	0.455722717285	0.264376098633
homo628	0.325489349365	0.83967376709	0.140398483276	0.179814193726	1.25981420898	0.554014282227	0.451914306641	0.415473052979	0.955561767578	0.750145751953	1.36634558105	1.23951416016
homo629	0.277412780762	0.934651367187	0.148711532593	0.207657424927	1.37541662598	0.526448242187	0.45257925415	0.396856536865	1.15109875488	1.13649108887	2.08232373047	2.11232958984
homo630	0.306058898926	0.807239013672	0.117870803833	0.199182250977	0.877872497559	0.504888122559	1.06126184082	0.939613586426	0.589746826172	0.646326538086	0.894065185547	1.03994421387
homo631	0.0793211517334	0.0123017644882	0.0684263153076	0.0852431335449	0.037015296936	0.052072845459	0.0574887580872	0.0764825439453	0.133949234009	0.104514160156	0.172447845459	0.165980484009
homo632	0.348994537354	0.978286193848	0.214219100952	0.246460693359	0.716060180664	0.66123815918	0.361653503418	0.770398742676	0.649602722168	0.584731445312	0.569871459961	0.473005493164
homo633	0.0817257766724	0.00658819770813	0.0123503828049	0.077546295166	0.00310850000381	0.0202035236359	0.0239207019806	0.0225964298248	0.0441672286987	0.100830528259	0.0358488349915	0.0592449188232
homo634	0.288308624268	0.724147827148	0.169113601685	0.226542800903	0.728406616211	0.512103942871	0.447939666748	0.618824707031	0.648000305176	0.657458557129	0.655252441406	0.740626281738
homo635	0.276420623779	1.12802709961	0.188656188965	0.222149581909	1.05329602051	0.642641967773	0.820434143066	1.15430456543	0.518676025391	0.750598327637	0.611620727539	0.79158795166
homo636	0.229582138062	0.36971484375	0.185197967529	0.138537445068	0.450869995117	0.193332015991	0.0961322250366	0.10792552948	0.124892860413	0.120000083923	0.333234436035	0.446007843018
homo637	0.274130767822	1.22755578613	0.186039337158	0.228183227539	1.41631152344	0.817631164551	0.866430053711	1.10200085449	0.761392028809	0.739515563965	0.74081854248	0.56607800293
homo638	0.154264160156	0.0368238372803	0.0606739578247	0.0795001983643	0.0478627204895	0.0421226387024	0.015823636055	0.0259852542877	0.204215240479	0.0831681671143	0.216192947388	0.476131774902
homo639	0.216254165649	0.908478759766	0.123731330872	0.160442123413	1.33421069336	0.88851550293	0.79125958252	0.981361694336	0.448172668457	0.609038818359	0.654389526367	0.614529174805
homo640	0.212489181519	0.810891479492	0.166648406982	0.16759262085	1.31962097168	0.726468994141	0.520872680664	0.645861083984	0.413270782471	0.53823223877	0.390741973877	0.489642883301
homo641	0.0464486885071	0.0264195690155	0.0373508872986	0.0532078514099	0.0408545722961	0.0474029426575	0.0298441886902	0.0259189872742	0.150138244629	0.0297720775604	0.0804819335937	0.0649849472046
homo642	0.191329772949	0.60426159668	0.0233898239136	0.12037374115	0.717686096191	0.326959106445	0.370971038818	0.479975158691	0.330624938965	0.656430175781	0.582185241699	0.467894775391
homo643	0.232998001099	0.954115600586	0.167923431396	0.180842300415	1.08440893555	0.652179748535	0.657270202637	0.898172119141	0.540423950195	0.611487976074	0.694821472168	0.878843811035
homo644	0.348007141113	1.00369940186	0.178940200806	0.163226043701	1.23327600098	0.488366119385	0.586906616211	0.527674194336	0.952106384277	1.06182507324	1.70450012207	1.69042919922
homo645	0.340240997314	1.3003001709	0.173522384644	0.201446609497	1.2413515625	0.777640319824	0.839413330078	0.932557250977	0.579209838867	0.624506652832	0.746050598145	0.70007409668
homo646	0.27618637085	1.40974194336	0.155653594971	0.226646072388	1.45368371582	0.814139404297	0.86307244873	1.16930651855	0.774229309082	0.76944744873	1.00726013184	0.709344360352
homo647	0.257124267578	0.532491943359	0.188480621338	0.190959777832	0.733490600586	0.451415893555	0.51227532959	0.746609985352	0.365263305664	0.525446228027	0.508223144531	0.498448364258
homo648	0.260236724854	1.25790454102	0.142837905884	0.251402160645	1.29137341309	0.787286437988	1.06645800781	1.22212890625	0.773350524902	0.694945007324	0.755859191895	0.806298950195
homo649	0.118924125671	0.0155433044434	0.138655944824	0.113854377747	0.0243229351044	0.0525058326721	0.0527665901184	0.0567581214905	0.053692073822	0.060588760376	0.0600895843506	0.0484948501587
homo650	0.211518188477	0.695464111328	0.157852401733	0.168130264282	0.65294708252	0.323531799316	0.649795654297	0.829330078125	0.576681152344	0.625929138184	0.598393188477	0.684925170898
homo651	0.240563034058	0.870885192871	0.203686279297	0.218340774536	0.698013061523	0.384336639404	0.703537841797	0.761706665039	0.434316619873	0.476420288086	0.487042785645	0.423936767578
homo652	0.2679921875	1.93587976074	0.164729919434	0.204483322144	1.54576184082	0.965446838379	0.914773010254	1.25987536621	0.643720397949	0.790820556641	0.607898742676	0.85658001709
homo653	0.151804290771	0.0669407653809	0.122501274109	0.160765777588	0.0759715270996	0.0989529418945	0.0950807342529	0.0665698699951	0.0837945785522	0.0362764129639	0.0698091430664	0.0559974250793
homo654	0.235301513672	0.0643612442017	0.187648483276	0.177717208862	0.101171684265	0.0765121841431	0.164454269409	0.205399383545	0.248197555542	0.0781389846802	0.246511367798	0.198803161621
homo655	0.23516267395	0.969110473633	0.131347076416	0.16977355957	0.880334350586	0.461843811035	0.656793029785	0.887725708008	0.41725491333	0.516836486816	0.617984436035	0.575390808105
homo656	0.282024810791	0.617124511719	0.196396179199	0.240784179687	0.62788104248	0.352933410645	0.751735107422	0.530348205566	0.96223449707	0.778108459473	1.0751472168	1.14362646484
homo657	0.0671806411743	0.00901164150238	0.0553612365723	0.066049407959	0.00771574115753	0.0666751480103	0.050376789093	0.017898223877	0.19036416626	0.149271759033	0.13146812439	0.143445251465
homo658	0.0935279769897	0.0393377990723	0.10301764679	0.142611907959	0.0529132232666	0.0336101989746	0.093122756958	0.0756715545654	0.176227203369	0.0436385688782	0.252587905884	0.383473114014
homo659	0.358268829346	0.542161071777	0.20138432312	0.219110824585	0.614116882324	0.333751861572	0.387450134277	0.525820678711	0.46637689209	0.472567749023	0.601612670898	0.737860839844
homo660	0.148237213135	0.0616423072815	0.103735321045	0.129940505981	0.079246925354	0.0299152793884	0.0409096870422	0.0525605697632	0.208484863281	0.309396270752	0.212581634521	0.154861923218
homo661	0.113124847412	0.0865696258545	0.151114654541	0.171844940186	0.13204850769	0.0799313354492	0.0656409378052	0.0732950286865	0.17047164917	0.0728812484741	0.145410003662	0.091089050293
homo662	0.234854370117	0.0440388374329	0.193633621216	0.1918853302	0.0467674255371	0.114198989868	0.26485357666	0.130755691528	0.330669281006	0.0832454833984	0.18733203125	0.207185348511
homo663	0.0934853820801	0.161539367676	0.088431350708	0.120728858948	0.202447906494	0.161486572266	0.197868667603	0.143687225342	0.333781494141	0.538888122559	0.354214752197	0.198574172974
homo664	0.0642563171387	0.0106251859665	0.0327729148865	0.0846901321411	0.0253889331818	0.0550500640869	0.0447040481567	0.0234126567841	0.0664116134644	0.103989776611	0.0933453903198	0.0635863265991
homo665	0.295950531006	1.27599157715	0.200851776123	0.227511352539	0.81704107666	0.385493621826	0.409203308105	0.484368164062	0.285209899902	0.24854447937	0.33836328125	0.358664154053
homo666	0.123765861511	0.36587878418	0.184267150879	0.106105712891	0.417488586426	0.163938522339	0.281630615234	0.313984466553	0.346340454102	0.761259460449	0.812207092285	0.621664306641
homo667	0.447016662598	0.930471923828	0.200056259155	0.240695739746	1.02409997559	0.507363616943	0.326148712158	0.317853240967	0.686777893066	0.697411437988	0.99754119873	0.976124206543
homo668	0.33526385498	2.65684887695	0.146925888062	0.244017990112	2.84344482422	1.42728039551	1.17002526855	1.65940551758	0.561790588379	0.658541137695	0.714462585449	0.761183654785
homo669	0.274881744385	0.772249511719	0.124266944885	0.148257858276	1.1800267334	0.839019470215	1.07329638672	1.29977172852	0.873479980469	0.811962097168	1.03859118652	1.15494921875
homo670	0.313212554932	1.11044445801	0.243587677002	0.250827438354	0.750242248535	0.433175140381	0.3434347229	0.569445617676	0.426725799561	0.584289733887	0.633688171387	0.58244732666
homo671	0.233565948486	0.445960235596	0.192036315918	0.264259765625	1.08135510254	0.769728820801	0.690470031738	0.886883483887	0.481497589111	0.772129821777	0.979737487793	0.744841064453
homo673	0.342148986816	1.28334765625	0.151280456543	0.256457763672	1.70984643555	0.96052545166	0.869418273926	1.15783215332	0.938182250977	1.18625061035	1.12348583984	1.19737487793
homo674	0.0695460510254	0.0110727272034	0.126080207825	0.0825249252319	0.013175160408	0.0340265350342	0.0483125305176	0.032284526825	0.0372881317139	0.0329629325867	0.0324245147705	0.0404800987244
homo675	0.228141204834	0.649523071289	0.132078292847	0.265877990723	0.632123596191	0.393757476807	0.503347503662	0.539041870117	0.841364196777	0.882188964844	1.02529455566	1.19584265137
homo676	0.223394165039	0.620273803711	0.135785675049	0.189469940186	0.689321838379	0.464106719971	0.459912475586	0.540631835937	0.475072113037	0.547881347656	0.729942565918	0.89131237793
homo677	0.203128417969	0.0274013080597	0.155775634766	0.199079269409	0.0277825508118	0.0392962265015	0.0676703186035	0.0266726951599	0.350589660645	0.170300170898	0.218465820313	0.262008514404
homo678	0.249014724731	1.40525976563	0.155983901978	0.172394470215	1.2588302002	0.678378540039	0.657646118164	0.880636535645	0.484026611328	0.567071105957	0.751350341797	0.846633056641
homo679	0.372770996094	0.509215240479	0.187386856079	0.295776062012	1.06203149414	0.675438049316	0.663624267578	0.823629333496	0.943791992187	0.751422912598	1.44606835937	1.43660791016
homo680	0.329364227295	2.07162353516	0.19153793335	0.225751754761	2.16391992187	1.18665869141	0.993820373535	1.42304956055	0.84235144043	1.12234545898	1.29233032227	1.40598156738
homo681	0.0565301704407	0.0151604137421	0.0590548362732	0.0529750785828	0.00932550048828	0.0722102355957	0.0883573608398	0.0659629440308	0.0946167144775	0.101718284607	0.0501416130066	0.0514728546143
homo682	0.0868745574951	0.00674448823929	0.0273077125549	0.0880418777466	0.0262122344971	0.0686521911621	0.0471106185913	0.0485638160706	0.0789591903687	0.105077598572	0.0668143997192	0.0597516021729
homo683	0.0443693847656	0.0225113430023	0.0394095611572	0.0391013259888	0.0186937007904	0.0666601333618	0.0560856590271	0.0524488220215	0.0811548690796	0.164247787476	0.0916921310425	0.116118797302
homo684	0.0868745574951	0.00674448823929	0.0273077125549	0.0880418777466	0.0262122344971	0.0686521911621	0.0471106185913	0.0485638160706	0.0789591903687	0.105077598572	0.0668143997192	0.0597516021729
homo685	0.067362197876	0.0160426330566	0.0907605209351	0.0912182235718	0.018885515213	0.0242386646271	0.0297168502808	0.0318175144196	0.0450695648193	0.0563625106812	0.0405046234131	0.0600885391235
homo686	0.0585162887573	0.0239803619385	0.019682800293	0.0808587265015	0.0387043914795	0.0478009223938	0.0363070755005	0.0305679969788	0.0622374954224	0.096368812561	0.100104446411	0.0698599090576
homo687	0.122859962463	0.0197896518707	0.0971622238159	0.104571365356	0.00621700000763	0.0148962574005	0.0311487503052	0.0204532299042	0.0736530761719	0.0700443115234	0.0465562210083	0.0306676712036
homo688	0.161965682983	0.0136366863251	0.143802764893	0.153262069702	0.00483781671524	0.0358749389648	0.0311741161346	0.0296142692566	0.0508371429443	0.197899414063	0.0658274230957	0.0663454666138
homo689	0.0923822860718	0.152314285278	0.0501641807556	0.0737395629883	0.173505264282	0.0608537445068	0.193049346924	0.138136322021	0.247502166748	0.205978103638	0.20795904541	0.139985733032
homo690	0.180832229614	0.0285747623444	0.106345878601	0.174116714478	0.0528696365356	0.0280466384888	0.084652015686	0.0599276733398	0.115347579956	0.0891908798218	0.0729036941528	0.0866650466919
homo691	0.257476470947	0.109768638611	0.212886108398	0.210579849243	0.174553222656	0.206307998657	0.227670532227	0.197297241211	0.312245025635	0.216812423706	0.413126220703	0.187132217407
homo692	0.236356872559	0.418141845703	0.179916931152	0.162124969482	0.495989471436	0.359960418701	0.133586364746	0.188836975098	0.219692825317	0.216180465698	0.238705245972	0.252390350342
homo693	0.334714080811	0.624894470215	0.199142471313	0.214995559692	0.826374572754	0.389757049561	0.385138793945	0.41367175293	0.519250671387	0.837195007324	0.849885742188	0.943583984375
homo694	0.147038284302	0.219864944458	0.119695083618	0.135435256958	0.250839584351	0.135348403931	0.207569885254	0.184562759399	0.292359100342	0.0975706939697	0.317202392578	0.565822509766
homo695	0.399958740234	0.601651733398	0.213977371216	0.267588043213	0.837984375	0.289653930664	0.288563751221	0.240021057129	0.910666503906	0.766020446777	1.41753869629	1.47734655762
homo696	0.101193870544	0.29680090332	0.0256632556915	0.105154556274	0.478036254883	0.224677780151	0.329648162842	0.266896972656	0.440883300781	0.325444824219	0.662194274902	0.759434875488
homo697	0.150975799561	0.220234115601	0.142460647583	0.217640075684	0.169809661865	0.0964125747681	0.101501327515	0.0668863372803	0.140377380371	0.292612640381	0.227179336548	0.0661140975952
homo698	0.349597351074	0.705143859863	0.211119689941	0.282719299316	0.848613342285	0.494184112549	0.420157287598	0.257563751221	0.619763549805	0.481282440186	0.757321289062	0.824154907227
homo699	0.211939300537	0.433485748291	0.123978057861	0.12047869873	0.549358337402	0.281144439697	0.244952423096	0.272729156494	0.552746337891	0.483973754883	0.822404785156	0.813602661133
homo700	0.385803253174	1.20021728516	0.178470001221	0.30091217041	1.31898083496	0.619838256836	0.592996032715	0.624880126953	0.660752380371	0.530758911133	0.814556213379	0.618912231445
homo701	0.471028625488	1.21035302734	0.168779327393	0.297988922119	1.30460632324	0.604308776855	0.398780426025	0.334354980469	0.730733520508	0.64286340332	1.11523071289	1.13949438477
homo702	0.353901123047	1.33122888184	0.141373626709	0.253907867432	1.56104882812	0.73000982666	0.867247924805	1.17744177246	0.763486877441	0.729090270996	1.14489257812	1.19981152344
homo703	0.198468734741	1.3202388916	0.190416244507	0.195726470947	1.4572565918	0.797961975098	0.809572875977	1.15915515137	0.733255981445	0.630227966309	0.846274291992	0.854846191406
homo704	0.09743334198	0.0731949234009	0.0897925796509	0.138314559937	0.0634545936584	0.0528859291077	0.0646062927246	0.067342628479	0.0787534790039	0.0518349990845	0.136868652344	0.0596867904663
homo705	0.178330535889	0.0276611156464	0.221484451294	0.183930725098	0.0321774597168	0.0843923110962	0.104911659241	0.105223823547	0.0459449729919	0.0514284706116	0.0645713424683	0.0895405807495
homo706	0.264062744141	0.878030395508	0.157173355103	0.251623718262	0.966010925293	0.710348754883	1.01382403564	1.22482299805	0.703061889648	0.710543640137	1.018277771	0.832920349121
homo707	0.207238800049	0.603904785156	0.173506454468	0.190103515625	0.464514343262	0.312549530029	0.448659454346	0.475207855225	0.33495980835	0.432298126221	0.277324462891	0.332254730225
homo708	0.223109649658	0.90436541748	0.134648376465	0.124293930054	0.839338378906	0.536968078613	0.487299041748	0.677510131836	0.37984967041	0.553227722168	0.432308197021	0.535051208496
homo709	0.285017272949	1.3755300293	0.161372528076	0.206030731201	1.2958848877	0.712100891113	0.922584655762	1.17995544434	0.646375427246	0.846596374512	0.955807250977	0.998841125488
homo710	0.126028900146	0.420737548828	0.0955208129883	0.137450790405	0.471309967041	0.243461669922	0.340577423096	0.471570983887	0.38487121582	0.6036875	0.729519042969	0.715164672852
homo711	0.220602218628	0.465284576416	0.144720596313	0.136079940796	0.49731427002	0.344508483887	0.429464141846	0.374112823486	0.769046325684	0.711118408203	0.954669921875	1.2473536377
homo712	0.260456329346	0.394012359619	0.150483734131	0.165497467041	0.686816955566	0.543479431152	0.647883666992	0.440017028809	0.525619873047	0.924725646973	0.744661254883	0.779447021484
homo713	0.32987097168	0.533668334961	0.119312606812	0.213436599731	0.557324523926	0.30360736084	0.208815689087	0.199190505981	0.549615234375	0.402802093506	0.895477661133	0.752777404785
homo714	0.190944061279	0.833893920898	0.101698028564	0.188007064819	1.00430334473	0.571681335449	0.54283770752	0.736458618164	0.520069763184	0.496129425049	0.510597503662	0.514620788574
homo715	0.1792290802	0.0529212226868	0.0470481414795	0.109823600769	0.0741145401001	0.0979911346436	0.0742782516479	0.0498714637756	0.22408253479	0.0933250045776	0.235110137939	0.289189971924
homo716	0.0800908584595	0.00875685787201	0.148963867187	0.150835113525	0.00465572595596	0.0156853809357	0.0270376377106	0.0391920776367	0.0357179985046	0.0686847763062	0.0599594230652	0.0517743682861
homo717	0.270753967285	0.610323608398	0.157825408936	0.215494049072	0.702911071777	0.31572253418	0.292822235107	0.38475869751	0.501348571777	0.225748306274	0.719000671387	0.534761230469
homo718	0.278599304199	0.465150543213	0.207625854492	0.269433898926	0.411360473633	0.214622116089	0.125232131958	0.127806922913	0.154949996948	0.0992825317383	0.211617477417	0.106168258667
homo719	0.212806411743	0.0495553512573	0.202348464966	0.172695846558	0.0772293624878	0.0895101547241	0.0851831893921	0.063085849762	0.276258331299	0.29583682251	0.156916702271	0.218898880005
homo720	0.214135803223	0.181644897461	0.192011764526	0.243352600098	0.152200241089	0.189321716309	0.543425598145	0.599704772949	0.846677429199	0.170826065063	0.38078805542	0.392023406982
homo721	0.279846923828	0.709626708984	0.181470596313	0.206472137451	0.834957885742	0.306942901611	0.438659057617	0.385907623291	0.704172363281	0.628057800293	0.940048522949	1.08234228516
homo722	0.072829826355	0.0236163311005	0.0832585678101	0.112088409424	0.0226473751068	0.0208034324646	0.0345534477234	0.0241267166138	0.0358658409119	0.0225370311737	0.0706403579712	0.0520336418152
homo723	0.284719329834	0.330763122559	0.129223602295	0.161562332153	0.334303894043	0.181979949951	0.147408721924	0.143957763672	0.510938964844	0.204971282959	0.763661437988	0.72027746582
homo724	0.314648834229	0.660092346191	0.16785585022	0.19123324585	0.656041381836	0.384985321045	0.371244445801	0.571728820801	0.589790527344	0.546842712402	0.792168823242	0.648918212891
homo725	0.173098922729	0.145315261841	0.192592636108	0.15661164856	0.103674766541	0.0992276611328	0.0532049560547	0.0535008239746	0.178735137939	0.121114402771	0.292239776611	0.390792785645
homo726	0.325104980469	0.10180821228	0.189075469971	0.308482574463	0.027976020813	0.0404468536377	0.0450371398926	0.0243092803955	0.245884140015	0.088089225769	0.358899841309	0.510860839844
homo727	0.29200491333	0.287784973145	0.147434951782	0.175571014404	0.38467401123	0.223150238037	0.207148895264	0.180204956055	0.572917541504	0.456458892822	0.840139526367	0.965819213867
homo728	0.27884197998	0.394485351562	0.192558990479	0.228513259888	0.485633575439	0.288524627686	0.250833984375	0.30004473877	0.510041168213	0.460784210205	0.823670898437	0.90955859375
homo729	0.386012145996	0.670112976074	0.178616531372	0.256069793701	0.666742675781	0.45104888916	0.255829666138	0.152604019165	0.537068481445	0.683023193359	0.829093811035	0.922121276855
homo730	0.28998626709	0.929961242676	0.165273422241	0.219812835693	0.80127557373	0.555317077637	0.727595153809	1.0545423584	0.419956573486	0.452923919678	0.59463269043	0.504507598877
homo732	0.263781188965	0.29860559082	0.150502258301	0.228540298462	0.230510116577	0.0881541595459	0.129354248047	0.127758544922	0.36024130249	0.288913146973	0.431092956543	0.359302825928
homo733	0.243535873413	0.900999389648	0.152146011353	0.219186126709	0.953589904785	0.790098632813	0.738916992187	1.04790002441	0.356299591064	0.518557800293	0.469979888916	0.398713439941
homo734	0.194885040283	0.743899414063	0.116268547058	0.150800872803	0.695292114258	0.474376220703	0.501889953613	0.730203735352	0.300908569336	0.353876525879	0.419184143066	0.373372894287
homo735	0.0787261199951	0.128379989624	0.0279846782684	0.0886946563721	0.142489273071	0.106647293091	0.0814790267944	0.124411491394	0.175307983398	0.0513465156555	0.113227294922	0.0874117279053
homo736	0.26229498291	1.48205859375	0.138237518311	0.16132194519	1.74634411621	1.08081384277	1.04185510254	1.44057421875	0.571043762207	0.71040637207	0.925787109375	0.873262451172
homo737	0.105869827271	0.0284826831818	0.0577975959778	0.0956526260376	0.039893371582	0.0515236206055	0.0895457382202	0.0884058074951	0.106614578247	0.0668776702881	0.0703036804199	0.0748697891235
homo738	0.173511932373	0.11374382782	0.106088691711	0.124616127014	0.13764503479	0.107322685242	0.132397949219	0.0705211791992	0.391998535156	0.111199478149	0.205991104126	0.173728393555
homo739	0.141501663208	0.0292513656616	0.0893701629639	0.124312721252	0.0309933776855	0.0183948173523	0.0406470832825	0.0488422203064	0.12407975769	0.114660179138	0.126848701477	0.0651467895508
homo740	0.118951255798	0.0242317790985	0.0528534126282	0.106005332947	0.021868680954	0.0532016029358	0.0492787818909	0.0209283847809	0.0654468688965	0.0635092849731	0.0657060089111	0.0769499893188
homo741	0.0862141799927	0.0316930141449	0.0581509590149	0.0906841125488	0.0624350357056	0.14703352356	0.186599151611	0.134424758911	0.128803009033	0.0760931625366	0.116111907959	0.0639969329834
homo742	0.0180554180145	0.000710451424122	0.0334640579224	0.0203289699554	0.0165436897278	0.0239570617676	0.0191361789703	0.00983458423615	0.0411023101807	0.0315506191254	0.0470864372253	0.0273186206818
homo743	0.0180554180145	0.000710451424122	0.0334640579224	0.0203289699554	0.0165436897278	0.0239570617676	0.0191361789703	0.00983458423615	0.0411023101807	0.0315506191254	0.0470864372253	0.0273186206818
homo744	0.286281707764	1.40488208008	0.0754506378174	0.149934036255	1.74431420898	0.953611816406	0.840189086914	1.1327713623	0.787783447266	0.342276428223	0.658288879395	0.522939147949
homo745	0.283178863525	0.274293212891	0.199521652222	0.221440719604	0.402472259521	0.249207763672	0.25206741333	0.308268096924	0.536261169434	0.559173095703	0.809502319336	0.779660522461
homo747	0.311181335449	0.873774597168	0.119492759705	0.220784912109	0.939708862305	0.528724243164	0.746384094238	0.920921081543	0.665511413574	0.510004364014	0.720111450195	0.496828765869
homo748	0.0580560340881	0.0363722267151	0.0117815551758	0.0714647140503	0.02628865242	0.0271050033569	0.0629731712341	0.0701955490112	0.0463447036743	0.108993278503	0.0606512527466	0.0652176742554
homo750	0.232384643555	0.204891571045	0.128532623291	0.188211212158	0.291721038818	0.122281578064	0.181304229736	0.236396286011	0.286347900391	0.242306884766	0.297802520752	0.240241653442
homo751	0.271541229248	1.09118920898	0.148802429199	0.194346542358	1.2285925293	0.831376220703	0.852480651855	1.09618640137	0.632130004883	0.77121484375	0.737744934082	0.78452154541
homo752	0.297294494629	1.74987609863	0.104267379761	0.236777313232	1.77744238281	0.908405944824	1.10612695312	1.38507897949	0.869247680664	0.883620361328	1.20819604492	1.12430444336
homo753	0.177803970337	0.279336730957	0.122241821289	0.140218322754	0.294257141113	0.160502258301	0.203949951172	0.190636734009	0.193632125854	0.246872283936	0.269655059814	0.344257904053
homo754	0.142074859619	0.0633104400635	0.143689163208	0.150182952881	0.0637080841064	0.043890460968	0.0591048698425	0.0503615722656	0.141941009521	0.0936056747437	0.111516372681	0.0882273254395
homo755	0.260741241455	1.58187756348	0.117329032898	0.222063095093	1.42999328613	0.757011352539	0.77651763916	1.0801484375	0.703381225586	0.779307250977	0.804399230957	0.812288330078
homo756	0.0372453804016	0.0471935920715	0.0429350204468	0.0518818321228	0.0465401153564	0.0265948352814	0.101562255859	0.109225891113	0.0430723571777	0.055262676239	0.0956260910034	0.0577093276978
homo757	0.171733444214	0.534618652344	0.159390823364	0.16917086792	0.316448242188	0.227666549683	0.112484970093	0.150661010742	0.107196662903	0.125206481934	0.137932571411	0.0622998962402
homo758	0.207700454712	0.393812194824	0.175555175781	0.224779968262	0.493552642822	0.289975769043	0.127988113403	0.0900410461426	0.312628112793	0.30517364502	0.480290557861	0.283745910645
homo759	0.0818215866089	0.00553000020981	0.13175680542	0.0637340316772	0.00980257701874	0.0182835903168	0.0167714557648	0.0238191432953	0.00758968544006	0.0701279373169	0.0343010406494	0.0181967506409
homo760	0.0818215866089	0.00553000020981	0.13175680542	0.0637340316772	0.00980257701874	0.0182835903168	0.0167714557648	0.0238191432953	0.00758968544006	0.0701279373169	0.0343010406494	0.0181967506409
homo761	0.0633359146118	0.0169990444183	0.0934212646484	0.108202445984	0.0217723083496	0.0968685302734	0.0685706481934	0.0741955871582	0.0937588806152	0.0857323226929	0.0894460601807	0.045614944458
homo762	0.208858291626	0.185112030029	0.0764963684082	0.149703323364	0.154506652832	0.0935315551758	0.178365234375	0.114382705688	0.1874243927	0.224615402222	0.357522796631	0.374059906006
homo763	0.152146072388	0.0426205673218	0.141283889771	0.167392425537	0.0787412872314	0.0847332229614	0.215150680542	0.161740158081	0.26859552002	0.148290985107	0.304879394531	0.225957015991
homo764	0.0752255249023	0.0193521900177	0.0864665603638	0.0836399230957	0.0414053916931	0.0288730812073	0.0297685928345	0.0512847290039	0.0974492721558	0.0703031082153	0.136945053101	0.0776517791748
homo766	0.0897783737183	0.0269495124817	0.157743637085	0.112116378784	0.0264880924225	0.041327796936	0.0814995651245	0.0806363983154	0.0679775009155	0.162287567139	0.147001403809	0.0806542816162
homo767	0.264458312988	0.580721557617	0.177807540894	0.190050613403	0.596758117676	0.450820404053	0.441821563721	0.584586914062	0.439402832031	0.452202911377	0.410877441406	0.340892150879
homo768	0.300991943359	0.76041784668	0.17632963562	0.25424520874	0.780421447754	0.360069763184	0.468186737061	0.511224914551	0.427420471191	0.524030151367	0.702448181152	0.47291708374
homo769	0.258994659424	0.850823730469	0.110757904053	0.19133895874	0.792957824707	0.407284057617	0.428479187012	0.669488220215	0.504550720215	0.617250366211	0.76922076416	1.01971356201
homo770	0.260040405273	0.931792541504	0.138851776123	0.153102645874	1.06230041504	0.503395507812	0.615658630371	0.647037658691	0.779776794434	0.659996582031	0.839688659668	1.21833569336
homo771	0.158208435059	0.191226165771	0.0839856414795	0.140646896362	0.312616363525	0.217834152222	0.413625091553	0.688692871094	0.441359222412	0.362188201904	0.680796630859	0.578398498535
homo772	0.268061065674	0.437577575684	0.158790618896	0.206869628906	0.619100585937	0.275356964111	0.345522277832	0.375600006104	0.52688873291	0.4466512146	0.744919555664	0.842680908203
homo773	0.352910308838	0.863648681641	0.151646499634	0.234899658203	1.13703723145	0.586650756836	0.570021484375	0.645946655273	0.942163269043	0.924642944336	1.51281030273	1.60855029297
homo774	0.188680053711	0.748946105957	0.144353012085	0.186469970703	0.605861694336	0.34413961792	0.39803314209	0.434801177979	0.324138946533	0.364771484375	0.396836334229	0.328660797119
homo775	0.0943870697021	0.0162919197083	0.00943315982819	0.0937436599731	0.0462623062134	0.0480759468079	0.0573133201599	0.0661348724365	0.121774017334	0.084532661438	0.0834853363037	0.0603448562622
homo776	0.0907837677002	0.0311897716522	0.0264318313599	0.149769134521	0.0758306121826	0.0506773529053	0.133743011475	0.120297790527	0.245533691406	0.0353372955322	0.105346824646	0.0710268478394
homo777	0.160077972412	0.0261151065826	0.153328079224	0.167447616577	0.0484639091492	0.0626787223816	0.056747253418	0.0499923400879	0.0724679870605	0.346275268555	0.172099487305	0.067302696228
homo778	0.199732421875	1.10471386719	0.137543212891	0.155967163086	1.09539892578	0.649967163086	0.818770751953	1.03373352051	0.654548278809	0.713579467773	0.859475036621	0.756694702148
homo779	0.287485046387	1.70323132324	0.174380157471	0.203615859985	1.51505895996	0.757718933105	0.779798583984	1.0374432373	0.48149105835	0.674179626465	0.66378326416	0.695932678223
homo780	0.0448569869995	0.09271824646	0.151745300293	0.225305053711	0.19352520752	0.387062774658	0.384247772217	0.332233764648	0.0879645004272	0.0407381515503	0.0499565086365	0.0536528511047
homo781	0.033327709198	0.0144679727554	0.0597497596741	0.0318771896362	0.00310850000381	0.0170505161285	0.028030254364	0.012472202301	0.0180086040497	0.0200876255035	0.00810893821716	0.0216059150696
homo782	0.0359353370667	0.0132378091812	0.0837075195312	0.042571521759	0.0169030342102	0.026262014389	0.0117104034424	0.0186522426605	0.0163626480103	0.0348798217773	0.0255558681488	0.028025177002
homo783	0.170037979126	0.0417119445801	0.130829971313	0.118745811462	0.0613845901489	0.077957244873	0.0969143371582	0.084706413269	0.0807692108154	0.0765649642944	0.107290260315	0.0797486495972
homo784	0.033327709198	0.0144679727554	0.0597497596741	0.0318771896362	0.00310850000381	0.0170505161285	0.028030254364	0.012472202301	0.0180086040497	0.0200876255035	0.00810893821716	0.0216059150696
homo785	0.0294489688873	0.0135822238922	0.0291443347931	0.0238299713135	0.00469263935089	0.0346747817993	0.0188313941956	0.019565279007	0.00976442813873	0.0271882457733	0.0203759460449	0.0242712802887
homo786	0.231031982422	0.0676069717407	0.168213973999	0.1910025177	0.302866485596	0.531108764648	0.459529449463	0.97655645752	0.216157745361	0.0642776794434	0.167754165649	0.090691619873
homo787	0.216049087524	1.40581335449	0.154977828979	0.246575653076	1.39946179199	0.787079772949	0.860649658203	1.21553344727	0.74295300293	0.768971496582	0.982804748535	1.16509216309
homo788	0.217037597656	1.78583874512	0.159006988525	0.220491378784	1.79779846191	0.923500732422	0.876479431152	1.08439428711	0.601986572266	0.729211364746	0.832236328125	0.795548339844
homo789	0.292341705322	0.634875976563	0.0741268310547	0.172757873535	0.649046203613	0.235597412109	0.249004364014	0.23310635376	0.818579467773	0.244260162354	0.831016479492	1.10950720215
homo790	0.202679794312	0.93776574707	0.102524559021	0.204011886597	0.825417175293	0.389322387695	0.446953399658	0.537384643555	0.401609924316	0.365147521973	0.583533691406	0.545814025879
homo791	0.224083465576	1.19485522461	0.1559921875	0.13593182373	1.14293054199	0.734256103516	0.633186828613	0.956959716797	0.371772949219	0.464227386475	0.578460449219	0.518768920898
homo792	0.281751220703	1.03647900391	0.128612457275	0.203461761475	1.13956188965	0.59439855957	0.583064453125	0.807087768555	0.416061340332	0.522344604492	0.452086975098	0.447934997559
homo793	0.328699432373	1.79358886719	0.119107971191	0.208700210571	1.66492895508	1.01881768799	1.09751293945	1.46143896484	0.766020996094	0.845764648437	1.07182702637	1.11610632324
homo794	0.21830909729	0.733015136719	0.13959437561	0.165289459229	0.743102294922	0.449223144531	0.490091461182	0.635300842285	0.29132409668	0.464768981934	0.355984649658	0.471886962891
homo795	0.172314102173	0.419244659424	0.115066589355	0.147026596069	0.572766662598	0.462111877441	0.722114562988	0.805747924805	0.347061706543	0.444686737061	0.335747833252	0.346999908447
homo796	0.269237518311	1.06560144043	0.156462234497	0.224603897095	1.01690093994	0.663652954102	0.759375671387	0.923965637207	0.681683837891	0.731171936035	0.749238525391	0.88864050293
homo797	0.214666275024	1.08205834961	0.204203948975	0.170068206787	1.03500634766	0.575028076172	0.608521362305	0.727312927246	0.42530291748	0.573834228516	0.671380187988	0.542002563477
homo798	0.330439086914	1.20040686035	0.203402816772	0.210262908936	1.14086572266	0.715232666016	0.912418579102	1.07067443848	0.573960876465	0.648274230957	0.647806152344	0.620932739258
homo799	0.27065447998	1.31964086914	0.137543212891	0.210607299805	1.6204309082	0.848609619141	0.788730529785	1.07142736816	0.520910827637	0.549527282715	0.783134094238	0.732783203125
homo800	0.287468292236	1.34893078613	0.196764007568	0.23358605957	1.43293359375	0.802597106934	0.973629577637	1.07083410645	0.883566223145	0.619161865234	0.798901367188	0.784455444336
homo801	0.298616271973	0.861368774414	0.212876586914	0.225542175293	0.803934387207	0.485778320313	0.785998046875	0.925000671387	0.565180969238	0.621285583496	0.850465270996	0.859868591309
homo802	0.305732818604	1.06355493164	0.148436706543	0.223334869385	1.0706640625	0.756492797852	1.08336950684	1.25497631836	0.744495544434	0.802920715332	1.07250866699	1.02058154297
homo803	0.207332214355	0.403625732422	0.156072891235	0.191579406738	0.568703186035	0.353515655518	0.404923522949	0.628693481445	0.383839569092	0.477261474609	0.550794494629	0.568802734375
homo804	0.27604888916	1.43738439941	0.120240364075	0.178117050171	1.4631159668	0.687384887695	0.867501037598	1.14592944336	0.778846191406	0.721138305664	0.936915527344	1.18634936523
homo805	0.174786102295	0.276325256348	0.152543441772	0.157270507812	0.400489837646	0.202716125488	0.215358825684	0.211687698364	0.532767211914	0.304416442871	0.712087463379	0.885098571777
homo806	0.309315216064	1.97272167969	0.127737075806	0.242149887085	2.0136385498	1.11639404297	0.990844360352	1.28671801758	0.781346435547	0.871922546387	0.849605651855	1.03447924805
homo807	0.205937835693	0.445175323486	0.154488586426	0.183465286255	0.551743347168	0.286547637939	0.378994812012	0.441231567383	0.274115600586	0.36155480957	0.390814056396	0.36044732666
homo808	0.263720184326	0.529692810059	0.171299591064	0.188283782959	0.605609863281	0.386690124512	0.41064831543	0.53573034668	0.345513763428	0.37207434082	0.450324157715	0.39980947876
homo809	0.210387664795	0.918619812012	0.110590454102	0.199524047852	0.987280151367	0.564751525879	0.609916748047	0.878765625	0.455911621094	0.541758239746	0.724640563965	0.78987677002
homo810	0.253302108765	0.557011535645	0.128532089233	0.158289367676	0.656133300781	0.291596557617	0.297501434326	0.386068603516	0.540438232422	0.699028015137	0.915741943359	0.993770568848
homo811	0.168778030396	0.942984985352	0.0819469985962	0.145995346069	0.923097839355	0.597665283203	0.707630432129	0.810776611328	0.369622833252	0.447365631104	0.363928009033	0.414237731934
homo812	0.174997421265	0.0414605674744	0.182172195435	0.172937576294	0.0318365058899	0.0298111820221	0.0186436023712	0.0226075134277	0.0891708145142	0.0390605163574	0.0872506713867	0.0736444168091
homo813	0.108317955017	0.0184096450806	0.221808532715	0.147144226074	0.0101254796982	0.0330530471802	0.0248063297272	0.0150902051926	0.051949962616	0.0674330444336	0.0754367294312	0.0563121910095
homo814	0.189764938354	0.156065612793	0.110465065002	0.132787612915	0.112816932678	0.0995272293091	0.0893152236938	0.0531495056152	0.392213470459	0.467578033447	0.441084655762	0.793151428223
homo815	0.176796676636	0.0554761199951	0.187904602051	0.188942398071	0.111128219604	0.129661895752	0.184948974609	0.226714447021	0.148657546997	0.136512756348	0.1571456604	0.104186836243
homo816	0.126401069641	0.0990238647461	0.14244770813	0.141125015259	0.0641655426025	0.0979957962036	0.0580011787415	0.0676227722168	0.123142524719	0.057790977478	0.10174206543	0.0770815200806
homo817	0.174603012085	0.0312541790009	0.139024993896	0.160758956909	0.0616462097168	0.0506902732849	0.102748832703	0.0780450592041	0.174929321289	0.367273010254	0.273406402588	0.200702163696
homo818	0.218463012695	0.93595501709	0.146912750244	0.181004898071	0.864457275391	0.545066772461	0.603864685059	0.735851135254	0.385840484619	0.507908721924	0.398872619629	0.465260467529
homo819	0.164848266602	0.0927252883911	0.112070228577	0.172900726318	0.0986394805908	0.0575819015503	0.154572982788	0.151433074951	0.164468383789	0.0443507499695	0.117541175842	0.0911569519043
homo820	0.225153686523	0.5605859375	0.167124633789	0.146611984253	0.42588973999	0.161605728149	0.154189147949	0.178186218262	0.165347198486	0.132720474243	0.229406341553	0.169594696045
homo821	0.224686248779	0.348002410889	0.175488693237	0.177084793091	0.347275817871	0.13445085144	0.131914367676	0.061388671875	0.217935348511	0.0887675857544	0.21560609436	0.30042388916
homo822	0.175940490723	0.315158355713	0.126500602722	0.13831652832	0.430329589844	0.243231628418	0.333492248535	0.392176086426	0.866875366211	0.493909179687	0.400952056885	0.490273345947
homo823	0.159745285034	0.435957977295	0.20472769165	0.12471988678	0.572024230957	0.265870758057	0.275478759766	0.272396392822	0.46771395874	0.286042236328	0.637079711914	0.45320690918
homo824	0.266350128174	0.531305847168	0.157526092529	0.203253341675	0.75863885498	0.518440612793	0.548864135742	0.834863952637	0.548650695801	0.717547668457	0.874826477051	0.741854858398
homo825	0.148410217285	0.149284469604	0.097586807251	0.166284713745	0.251997833252	0.125308197021	0.158050247192	0.201293457031	0.345406341553	0.417075653076	0.636436767578	0.528360107422
homo826	0.175940490723	0.315158355713	0.126500602722	0.13831652832	0.430329589844	0.243231628418	0.333492248535	0.392176086426	0.866875366211	0.493909179687	0.400952056885	0.490273345947
homo827	0.29256072998	2.03936425781	0.148758636475	0.246628417969	2.23296557617	0.994543151855	1.10606311035	1.29972241211	1.00040307617	0.858032348633	1.29617687988	1.3194206543
homo828	0.129729019165	0.159708633423	0.0621500167847	0.142012054443	0.566296569824	0.424789123535	0.379083557129	0.843473510742	0.468306854248	0.808835754395	1.06399609375	0.71023248291
homo829	0.305253448486	0.618102050781	0.119862815857	0.215552490234	0.618487243652	0.309852294922	0.443968536377	0.932083007812	0.461096130371	0.973792663574	1.01800280762	0.751635986328
homo830	0.0786620407104	0.0733435668945	0.102802787781	0.103127693176	0.122145332336	0.110996871948	0.247887786865	0.143368133545	0.177088623047	0.614774963379	0.258183807373	0.239974121094
homo831	0.196689926147	0.483457061768	0.164183578491	0.185257995605	0.495774169922	0.270644989014	0.376998046875	0.429256896973	0.506134033203	0.389856903076	0.439614654541	0.392450439453
homo832	0.0799227600098	0.121317245483	0.13543888855	0.189681640625	0.0797979736328	0.0601841049194	0.107441131592	0.108303535461	0.224999938965	0.228295608521	0.19773236084	0.251346801758
homo833	0.237754623413	0.715321411133	0.126245162964	0.197234375	0.766695251465	0.373747283936	0.430607116699	0.740611083984	0.408576171875	0.537923461914	0.576831970215	0.636529846191
homo834	0.187546432495	0.216721191406	0.133824905396	0.136011352539	0.164364181519	0.121299247742	0.176568862915	0.142876098633	0.350165466309	0.0947822036743	0.440932159424	0.474538360596
homo835	0.324901245117	0.64521862793	0.178759719849	0.219152114868	0.798657165527	0.44502545166	0.414756164551	0.556581787109	0.390281524658	0.56108770752	0.749279846191	0.737397705078
homo836	0.276694000244	2.08733740234	0.191819961548	0.243696655273	2.0784909668	1.07705407715	1.03356359863	1.25629138184	0.709421020508	1.05887927246	0.860774597168	0.99481036377
homo837	0.38698651123	0.712318115234	0.215290649414	0.297660491943	0.649607299805	0.325877655029	0.229873809814	0.213715194702	0.622122680664	0.570262390137	0.772710449219	0.802484558105
homo838	0.27997354126	0.389817260742	0.127919273376	0.245458740234	0.264452606201	0.137447540283	0.240701049805	0.14083996582	0.563507995605	0.200935241699	0.768227905273	1.12505664062
homo839	0.0199155273437	0.00505747032166	0.0183234462738	0.0216509246826	0.0169910049438	0.017874414444	0.0257189350128	0.0194496479034	0.0181997890472	0.0409003944397	0.0145242242813	0.0307182407379
homo840	0.292006317139	0.627129821777	0.159761566162	0.22542527771	0.51801763916	0.329200683594	0.264662567139	0.267475494385	0.351924835205	0.444476074219	0.531367553711	0.41247946167
homo841	0.181336196899	0.273662506104	0.141913482666	0.174540710449	0.426093231201	0.348417297363	0.348611755371	0.46602432251	0.258063598633	0.317818084717	0.284832244873	0.390327087402
homo842	0.258502319336	0.76293536377	0.143364715576	0.201852233887	0.742574035645	0.496331878662	0.562679138184	0.606801879883	0.498051239014	0.47058380127	0.501451446533	0.359966247559
homo843	0.265838592529	1.33366638184	0.121684448242	0.193561447144	1.41355944824	0.74269329834	0.781805297852	1.05326184082	0.557791625977	0.613840087891	0.777728210449	0.778307495117
homo844	0.133234268188	0.0295101680756	0.131588424683	0.19605065918	0.0700551376343	0.0349595985413	0.0600150985718	0.09039818573	0.102275131226	0.144220291138	0.0598505516052	0.0895425643921
homo845	0.247187408447	0.779801757813	0.140436782837	0.198668014526	0.946254333496	0.533013122559	0.473631072998	0.639656921387	0.527570861816	0.493473602295	0.576803771973	0.657752746582
homo846	0.260574829102	0.8654296875	0.155184829712	0.186730834961	1.16034790039	0.40459564209	0.39309765625	0.376073669434	0.652214782715	0.652191467285	1.00835058594	0.972815551758
homo847	0.226199264526	0.532258911133	0.127389122009	0.182985855103	0.465846343994	0.329129425049	0.387983001709	0.482240539551	0.33923651123	0.723958312988	0.483372741699	0.44044342041
homo848	0.256722076416	0.293662780762	0.208529968262	0.2440546875	0.347052337646	0.23559664917	0.270207305908	0.252016021729	0.496130096436	0.551985107422	0.631541320801	0.746186340332
homo849	0.263470672607	0.659737426758	0.169589736938	0.203038772583	0.797793457031	0.456425415039	0.633348754883	0.738953979492	0.510349761963	0.500909515381	0.686134399414	0.751472473145
homo850	0.263344299316	0.792899414062	0.174858840942	0.248701309204	0.837843200684	0.433882629395	0.479857299805	0.68355847168	0.588152282715	0.620911132812	0.887050964355	0.836298461914
homo851	0.248078567505	0.4155859375	0.145474456787	0.197957962036	0.545533081055	0.342211090088	0.311010742188	0.357573181152	0.685032104492	0.639827148437	0.797861877441	0.632133056641
homo852	0.293730072021	0.567604187012	0.181466094971	0.290643554688	0.588338256836	0.372449554443	0.415280670166	0.488162139893	0.580636657715	0.623333129883	0.773808959961	0.708960021973
homo853	0.258534118652	0.447217773438	0.160446121216	0.223421615601	0.441189910889	0.185664886475	0.118495109558	0.129280151367	0.241179779053	0.222517349243	0.390629974365	0.352826629639
homo854	0.390425445557	1.39322375488	0.176499420166	0.259126037598	1.89563305664	0.97043737793	1.17543579102	1.39415100098	1.0105322876	0.952473510742	1.33120263672	1.45151977539
homo855	0.0906407852173	0.231138061523	0.102857437134	0.0947877197266	0.161877182007	0.114063873291	0.185770782471	0.208011154175	0.349403778076	0.501439331055	0.563189208984	0.437847229004
homo856	0.328656982422	1.47421557617	0.187518005371	0.232785614014	2.0427833252	1.23253686523	1.0821282959	1.53946972656	0.741993408203	0.921613647461	1.02600878906	0.913640930176
homo857	0.301611572266	0.707522094727	0.180379135132	0.201578887939	0.812593322754	0.483904388428	0.932919006348	0.969557495117	0.798737182617	1.10312243652	1.19806030273	1.19888134766
homo858	0.263652954102	2.29572241211	0.142157348633	0.183668807983	2.2746237793	1.0944453125	0.910054077148	1.20970275879	0.669649719238	0.908873535156	0.735129943848	0.795328735352
homo859	0.287862854004	0.89798626709	0.141809371948	0.183669692993	0.914910461426	0.589870300293	0.709734313965	0.871657104492	0.61959362793	0.69229510498	0.755410766602	0.728408874512
homo860	0.288515167236	2.12640991211	0.157215881348	0.1771822052	1.84171203613	0.858418701172	0.830553649902	1.10603820801	0.574804077148	0.577756896973	0.498268951416	0.648288330078
homo861	0.275417999268	0.933642272949	0.168178329468	0.226985458374	1.05801708984	0.549592224121	0.703106506348	0.877747375488	0.373732574463	0.490558319092	0.42516027832	0.37417199707
homo862	0.173455474854	0.297857574463	0.159693954468	0.145189712524	0.268009063721	0.264646850586	0.303184173584	0.40463671875	0.209423797607	0.238132827759	0.300580749512	0.232439651489
homo863	0.224591110229	1.22076196289	0.102021736145	0.153104400635	0.979352783203	0.566865600586	0.464010345459	0.606044311523	0.235853530884	0.427515014648	0.273843139648	0.299379364014
homo864	0.0133727035522	0.0121693496704	0.0393105926514	0.0142148475647	0.00690659189224	0.0146952610016	0.00553869390488	0.0122279100418	0.00815374946594	0.041862651825	0.0245567722321	0.0220851249695
homo865	0.301168487549	1.07113366699	0.148735076904	0.276833404541	0.967785705566	0.672808166504	0.835261901855	1.17904663086	0.534491333008	0.677016845703	0.70668170166	0.459761566162
homo866	0.0925511016846	0.0141470279694	0.0965431900024	0.0722361450195	0.0175190849304	0.0491820602417	0.0655868377686	0.0366170692444	0.0793613815308	0.061303527832	0.0503722076416	0.0566299209595
homo867	0.264147827148	0.388036529541	0.140762939453	0.204227005005	0.476072479248	0.212259963989	0.182831542969	0.232689849854	0.316452545166	0.334163116455	0.523538696289	0.604270690918
homo868	0.307388000488	0.497799285889	0.180108215332	0.272583862305	0.818245788574	0.496548492432	0.711985412598	1.00618151855	0.588074768066	0.564502258301	0.927814941406	0.761527587891
homo869	0.258353088379	0.794437866211	0.143960403442	0.154014709473	0.769514770508	0.40678717041	0.439725280762	0.645394165039	0.456806915283	0.589258056641	0.812046508789	0.654986999512
homo870	0.220533569336	0.306158233643	0.242454452515	0.186471450806	0.354425537109	0.176258956909	0.197866012573	0.174103652954	0.29511706543	0.279110473633	0.3974012146	0.44173916626
homo871	0.169767425537	0.640987121582	0.0926160202026	0.151372314453	0.627929443359	0.46086706543	0.504087677002	0.66773815918	0.243838653564	0.377230499268	0.35926071167	0.33411831665
homo872	0.229186431885	0.86041003418	0.142932891846	0.14717868042	0.811330810547	0.452489837646	0.395817443848	0.560930664063	0.40835949707	0.596638000488	0.45046182251	0.534626098633
homo873	0.184915390015	0.999406860352	0.14189793396	0.165699874878	0.962173339844	0.587119873047	0.614834594727	0.803554443359	0.448650634766	0.538325683594	0.486361877441	0.457432617188
homo874	0.24383140564	1.27347546387	0.158415283203	0.2041353302	1.37121166992	0.723799499512	0.753977172852	1.04527807617	0.672717163086	0.682688903809	0.914424438477	1.07870214844
homo875	0.290429931641	0.437874176025	0.171268768311	0.208640945435	1.04012023926	0.862639526367	0.865743347168	1.41951721191	0.71767956543	0.853423828125	1.10204992676	1.15551098633
homo876	0.24383140564	1.27347546387	0.158415283203	0.2041353302	1.37121166992	0.723799499512	0.753977172852	1.04527807617	0.672717163086	0.682688903809	0.914424438477	1.07870214844
homo879	0.136949050903	0.941895446777	0.126596908569	0.119841827393	0.624422302246	0.366791412354	0.370408599854	0.536272277832	0.202753204346	0.313882537842	0.28164440918	0.281211334229
homo880	0.24454901123	2.02695654297	0.16700340271	0.189409790039	1.88104077148	0.931225341797	0.799510070801	1.09137158203	0.607504150391	0.751362670898	0.793309631348	0.932715209961
homo881	0.154301620483	0.0162841815948	0.106496154785	0.184715194702	0.0318365058899	0.0342149963379	0.0772457351685	0.0585651130676	0.112977485657	0.0937110900879	0.0980817260742	0.269975830078
homo882	0.226741470337	1.03434753418	0.205334274292	0.249677124023	1.04740905762	0.622271057129	0.513804321289	0.828668029785	0.364237731934	0.409352386475	0.552007751465	0.434471832275
homo883	0.226741470337	1.03434753418	0.205334274292	0.249677124023	1.04740905762	0.622271057129	0.513804321289	0.828668029785	0.364237731934	0.409352386475	0.552007751465	0.434471832275
homo884	0.353981658936	1.82284875488	0.205925643921	0.238217346191	2.25278149414	1.01653088379	1.02815148926	1.30872546387	1.06306591797	0.871182373047	1.34649438477	1.54557629395
homo885	0.285502319336	1.49126147461	0.213214492798	0.202382568359	1.15847546387	0.619406005859	0.667285888672	0.875336669922	0.492219451904	0.546658569336	0.569313293457	0.506410430908
homo886	0.265279968262	1.19945605469	0.141827590942	0.204328369141	1.4514675293	0.737273132324	0.985566162109	1.20116235352	0.803629455566	0.833178161621	1.26606665039	1.32144372559
homo887	0.238601730347	0.0875696029663	0.173177108765	0.199948638916	0.0459398880005	0.0340368614197	0.0566835250854	0.0452141304016	0.058158782959	0.0516062545776	0.0607821350098	0.0630985107422
homo888	0.246457382202	1.07597485352	0.161990478516	0.149592407227	1.09862438965	0.522104553223	0.62198236084	0.842124694824	0.410832702637	0.396214538574	0.472636779785	0.468047119141
homo889	0.187693527222	0.0792429962158	0.178061782837	0.162167175293	0.0412132415771	0.0738443222046	0.155235534668	0.213755493164	0.200639465332	0.111499488831	0.19733782959	0.0858483123779
homo890	0.0397653121948	0.020419052124	0.0537036476135	0.051078086853	0.0085483751297	0.0152084302902	0.0141808099747	0.0183096218109	0.0699767303467	0.0333909187317	0.0295573730469	0.0436806640625
homo891	0.198431518555	0.504529937744	0.125672958374	0.170448913574	0.543500610352	0.380652954102	0.438355194092	0.681979858398	0.511983734131	0.572389221191	0.555071655273	0.507361358643
homo892	0.338367584229	1.24454382324	0.127383773804	0.183242355347	1.32392016602	0.65317010498	0.868794433594	1.12375488281	0.754534912109	0.824335693359	1.16645141602	1.07633447266
homo893	0.281021514893	1.51425585937	0.152240509033	0.197026672363	1.35396960449	0.764939697266	0.833157653809	1.18525024414	0.742569702148	0.774372192383	1.00445227051	1.01290332031
homo894	0.293667602539	2.16851757812	0.171732528687	0.268937866211	2.38366479492	1.07570373535	0.996770080566	1.32929736328	0.74708026123	0.891517883301	1.0253996582	0.956786621094
homo895	0.0170407505035	0.0123997154236	0.0207825012207	0.0104630041122	0.00621700000763	0.022678560257	0.0154144487381	0.0155636806488	0.0128818416595	0.0288953723907	0.0122875347137	0.0344731178284
homo896	0.352534820557	0.851839416504	0.159919876099	0.236576248169	0.924586669922	0.470289611816	0.647094421387	0.892454040527	0.611335998535	0.694011230469	0.984915588379	0.93540814209
homo897	0.0377943649292	0.0126604280472	0.0218375816345	0.0424763908386	0.00846344661713	0.0725265579224	0.0781388320923	0.0363040657043	0.0291108551025	0.029348493576	0.0404318656921	0.0403291015625
homo898	0.29021963501	0.682768798828	0.163333465576	0.226331069946	0.608248352051	0.457221435547	0.689822387695	0.808146057129	0.535905517578	0.513411865234	0.481734985352	0.382584228516
homo899	0.301290100098	0.632531616211	0.180557998657	0.271525085449	0.728528320313	0.59615435791	0.837779846191	1.06843493652	0.564070251465	0.627776672363	0.598669189453	0.604765075684
homo900	0.249317504883	0.0288225212097	0.154016265869	0.205160858154	0.0793777160645	0.0265295314789	0.0346595840454	0.029294506073	0.192283401489	0.109575393677	0.232853790283	0.226045455933
homo902	0.196908355713	0.524944763184	0.169542282104	0.19205241394	0.523975097656	0.447280273437	0.740439758301	0.58511315918	0.462471252441	0.613199157715	0.490946563721	0.421524780273
homo903	0.282664093018	1.24247424316	0.129361801147	0.182557006836	1.40983886719	0.809277038574	0.828434753418	1.17575939941	0.651713806152	0.751287963867	0.869959472656	0.875502868652
homo904	0.300232269287	1.48777478027	0.222245986938	0.222945892334	1.68943823242	0.948514282227	1.0211184082	1.3098972168	0.750679077148	0.880133850098	0.997870239258	0.857374511719
homo905	0.277086242676	0.946701904297	0.131801239014	0.207400466919	1.0330345459	0.688497680664	0.860455383301	1.05302929687	0.601290222168	0.745538085938	0.611419250488	0.731365966797
homo906	0.265715515137	0.63811505127	0.140620956421	0.171719390869	0.807615844727	0.470253326416	0.748352966309	0.781264343262	0.800034790039	0.861220581055	1.11003369141	1.20520617676
homo907	0.0897299957275	0.471863525391	0.029785741806	0.0707701721191	0.471744140625	0.179767974854	0.236272247314	0.384172088623	0.180361907959	0.193709579468	0.255455734253	0.267258270264
homo908	0.13137600708	0.686983581543	0.103197357178	0.12571660614	1.08846398926	0.89482208252	0.84637322998	0.799511047363	0.778224731445	0.651978759766	0.442386108398	0.388769348145
homo909	0.250796279907	0.032154800415	0.162483276367	0.170676940918	0.0263966293335	0.0500137786865	0.0303946266174	0.0376438751221	0.0995492706299	0.229841262817	0.155592514038	0.094084564209
homo910	0.301727905273	1.17194775391	0.170898086548	0.232561920166	1.09131323242	0.671286682129	0.780624023438	0.965258544922	0.614616333008	0.722000366211	0.759381164551	0.728608642578
homo911	0.192233230591	0.832864501953	0.200090866089	0.147882339478	0.73637109375	0.346271453857	0.304327209473	0.278759979248	0.289063232422	0.400948303223	0.417627807617	0.4097762146
homo912	0.220947845459	0.731057250977	0.135623443604	0.17050553894	0.969952087402	0.475676818848	0.580205383301	0.913243835449	0.620363037109	0.762403991699	1.02085882568	1.19921606445
homo913	0.283690032959	0.162359710693	0.180627334595	0.255397476196	0.251592498779	0.217240280151	0.365397674561	0.615933654785	0.405300323486	0.154862319946	0.477078704834	0.211875869751
homo914	0.178064971924	0.0577550468445	0.0898040466309	0.165313034058	0.0674370269775	0.0995502624512	0.256831726074	0.272943664551	0.190481292725	0.0778529281616	0.115956962585	0.095263343811
homo915	0.0359718093872	0.0114538812637	0.0198784046173	0.0810394744873	0.0273500175476	0.0205316619873	0.0536626052856	0.0502458381653	0.0451556243896	0.0168670349121	0.0353331604004	0.0649137649536
homo916	0.267072235107	0.871027709961	0.136432907104	0.180577880859	0.942097045898	0.5099375	0.562956787109	0.794591369629	0.412299255371	0.608274902344	0.576375854492	0.75244732666
homo917	0.279276489258	0.667273254395	0.211941650391	0.249763702393	0.655670715332	0.4589112854	0.751260192871	0.95025592041	0.444867523193	0.501123504639	0.629033569336	0.557374389648
homo918	0.173190963745	0.217156829834	0.158446685791	0.132612167358	0.201675827026	0.107561294556	0.132710220337	0.138891876221	0.296403869629	0.213434463501	0.343224853516	0.477105285645
homo919	0.214781585693	1.76218212891	0.0941972351074	0.198729415894	1.86447119141	0.861642578125	0.785728088379	1.07836914062	0.724272888184	0.858084350586	1.03244689941	1.00559283447
homo920	0.20656022644	0.444781982422	0.121125167847	0.150532562256	0.559947265625	0.250113311768	0.273332366943	0.264366912842	0.445038909912	0.443014038086	0.754292053223	0.801223144531
homo921	0.259780792236	0.179496459961	0.183594009399	0.233225616455	0.254512069702	0.172187332153	0.224998672485	0.234716079712	0.476439331055	0.283315429688	0.652230957031	0.632716308594
homo922	0.169544540405	1.16006542969	0.018332698822	0.11961277771	1.59523278809	0.99924822998	0.942690246582	1.26039221191	0.605500976563	0.583396728516	0.773376281738	0.754162902832
homo923	0.164798431396	0.172404724121	0.121082382202	0.0951703414917	0.184635345459	0.180413833618	0.113207817078	0.174758575439	0.162060943604	0.229168197632	0.377944152832	0.384201507568
homo924	0.256565734863	1.20367492676	0.15801651001	0.185908569336	0.983417602539	0.548410339355	0.600934204102	0.83997644043	0.460755157471	0.588494689941	0.632482543945	0.73209197998
homo925	0.317851165771	1.42703283691	0.198853851318	0.248236297607	1.50296325684	0.943578186035	0.953066223145	0.976061889648	0.715406982422	0.697061218262	0.636407104492	0.567615966797
homo926	0.266187408447	0.643165100098	0.16647328186	0.190224685669	0.287302734375	0.317341766357	0.16209211731	0.16424319458	0.119413612366	0.0882251281738	0.0718660507202	0.0698366165161
homo927	0.221210571289	0.461187103271	0.128697036743	0.130982910156	0.535503601074	0.333688903809	0.294920562744	0.264128051758	0.480952148438	0.554280883789	0.968805480957	0.829986999512
homo928	0.117661247253	0.0223331241608	0.124033081055	0.087576789856	0.021908946991	0.0337208786011	0.0223445014954	0.018223400116	0.0397632675171	0.0415536994934	0.0440863189697	0.0447327194214
homo929	0.305885314941	2.2962734375	0.158782516479	0.248575302124	2.28618066406	1.05240869141	0.962581970215	1.3170135498	0.704557312012	0.870617492676	1.07371875	1.11585595703
homo930	0.294485229492	2.20221972656	0.154018051147	0.252372787476	2.08606713867	1.03682592773	0.909484619141	1.25498461914	0.75022088623	0.785066467285	1.11201635742	1.05102160645
homo931	0.219014877319	0.131207824707	0.083089515686	0.15971144104	0.130527008057	0.069596244812	0.141901626587	0.0820638198853	0.38263671875	0.202338058472	0.365071777344	0.61325177002
homo932	0.210094711304	0.464196990967	0.102186393738	0.176952560425	0.522178283691	0.267195526123	0.30561138916	0.290405975342	0.439477966309	0.375294342041	0.582400695801	0.744800720215
homo933	0.287522827148	0.998514587402	0.174786605835	0.223174331665	1.30638171387	0.750057373047	0.898610290527	1.10267626953	0.780344116211	1.0077600708	1.10792346191	1.01002410889
homo934	0.333229949951	0.436745147705	0.208940887451	0.24826133728	0.407249053955	0.272429168701	0.314295043945	0.409628753662	0.444465789795	0.478191680908	0.606114135742	0.47159475708
homo935	0.258084716797	0.910565979004	0.137106048584	0.203190414429	0.866744384766	0.465217285156	0.588220458984	0.641368408203	0.513767578125	0.355343078613	0.652224060059	0.985961364746
homo941	0.180135070801	0.321581054687	0.0151762313843	0.135552520752	0.248424484253	0.140045013428	0.309292266846	0.216198760986	0.722631225586	0.255101882935	0.466744232178	0.388536346436
homo942	0.273425811768	1.35387976074	0.151555877686	0.190249435425	1.47211682129	0.903231262207	1.14812011719	1.43585021973	0.777828063965	1.04425061035	0.932608825684	1.07862512207
homo943	0.259062683105	0.986264465332	0.142251480103	0.166550476074	0.975630554199	0.581389465332	0.735619506836	0.94865423584	0.550941894531	0.605780639648	0.619989685059	0.761782775879
homo944	0.215858016968	1.07197106934	0.154655715942	0.153374755859	1.53838647461	0.796993103027	0.621545654297	0.554867919922	1.21158996582	0.913665466309	1.36603137207	1.26005554199
homo945	0.209335174561	0.170991607666	0.151493347168	0.175232498169	0.183329147339	0.144265365601	0.253313842773	0.192808837891	0.376495819092	0.342442840576	0.716045837402	0.822630004883
homo946	0.275806854248	0.394629608154	0.205898925781	0.23576272583	0.597047729492	0.287816558838	0.383275543213	0.515042297363	0.43881652832	0.436853027344	0.606415039063	0.443896759033
homo947	0.190787475586	0.776734130859	0.15849659729	0.171958984375	0.760695129395	0.515476196289	0.652671264648	0.788715393066	0.417770385742	0.69798248291	0.425794891357	0.491139862061
homo948	0.0565487594604	0.00955798625946	0.0974566040039	0.107894775391	0.00775417041779	0.016365655899	0.00970051002502	0.0192806949615	0.0215883865356	0.0343922653198	0.0293522033691	0.03868334198
homo949	0.147927886963	0.0314991264343	0.117428581238	0.15436932373	0.0372761688232	0.0330304374695	0.0981631240845	0.0550295982361	0.210820495605	0.0668135910034	0.159662872314	0.153179046631
homo950	0.160417114258	0.293315063477	0.0656981964111	0.135398849487	0.302311981201	0.114700057983	0.1832134552	0.166026062012	0.38873046875	0.256327606201	0.651703491211	0.638347961426
homo951	0.261164215088	2.36669067383	0.164585357666	0.202319885254	2.58019335937	1.19111669922	1.11638134766	1.4420604248	0.968809020996	0.937001098633	1.50243676758	1.57500390625
homo952	0.0947348861694	0.0865377120972	0.131135742187	0.132627502441	0.0405700263977	0.0830704116821	0.0495958404541	0.0270509986877	0.0515215606689	0.0250064868927	0.0395603294373	0.0392203598022
homo953	0.246816955566	0.650519470215	0.178254547119	0.197862731934	0.79565826416	0.452619995117	0.591897766113	0.689813598633	0.376338287354	0.379365142822	0.52990447998	0.479312438965
homo954	0.296465545654	1.5454309082	0.133697479248	0.187721786499	1.784859375	0.92066583252	0.99632019043	1.42208447266	0.715093200684	0.851615112305	1.04128161621	1.24883203125
homo955	0.276880371094	0.970453369141	0.150122146606	0.187424255371	1.1206451416	0.542139831543	0.647573364258	0.815401489258	0.619912109375	0.552953430176	0.576144165039	0.530351623535
homo956	0.218231216431	0.654526000977	0.115311752319	0.179897521973	0.576700256348	0.360453216553	0.570111572266	0.795156677246	0.556711975098	0.447328674316	0.523779785156	0.431846405029
homo957	0.0622560577393	0.0111120948792	0.119251342773	0.0691987838745	0.00959877490997	0.0228310432434	0.0141655035019	0.0124524993896	0.019801115036	0.00846543121338	0.0141198272705	0.0549253005981
homo958	0.183688186646	0.786888549805	0.140157028198	0.160570358276	0.72610748291	0.481549377441	0.513041137695	0.633574707031	0.360464996338	0.602915893555	0.409582244873	0.432856262207
homo959	0.23467980957	0.970223937988	0.126767333984	0.169592605591	0.935315307617	0.469246734619	0.647017822266	0.837480163574	0.533754272461	0.572046569824	0.755713317871	0.658513366699
homo961	0.273434814453	0.881254638672	0.13402923584	0.224156448364	0.918714599609	0.619148681641	0.750005981445	1.0429185791	0.663122070313	0.674145812988	0.760948425293	0.84357220459
homo962	0.218591171265	0.688075317383	0.159110519409	0.186720443726	0.711609558105	0.476954376221	0.601855957031	0.777923828125	0.442212005615	0.388606231689	0.562233215332	0.464384277344
homo963	0.250466827393	0.730702148438	0.162178375244	0.16604510498	0.765148681641	0.400659881592	0.515650146484	0.618053100586	0.429202301025	0.452988037109	0.566097900391	0.496052154541
homo964	0.338714019775	1.64222021484	0.161581634521	0.205457458496	1.57732958984	0.820465942383	0.926702941895	1.33324462891	0.777492431641	0.852225463867	1.06293188477	1.09765148926
homo965	0.247972625732	0.439639831543	0.172634353638	0.142946746826	0.476482910156	0.245464645386	0.347110656738	0.334983917236	0.422133728027	0.419221984863	0.544415466309	0.596115661621
homo966	0.238363327026	0.597093261719	0.135056396484	0.176783950806	0.585862609863	0.327858734131	0.352832366943	0.52798614502	0.419100616455	0.352731689453	0.583205566406	0.605402648926
homo967	0.207295928955	0.0721545181274	0.160403900146	0.176498413086	0.0275138969421	0.0511422729492	0.0358319396973	0.0268158473969	0.0666062545776	0.0438032341003	0.0642281112671	0.0591719360352
homo968	0.210937652588	0.301547149658	0.155513565063	0.160000457764	0.243627456665	0.160654098511	0.12473752594	0.193145980835	0.164374298096	0.27151864624	0.194501281738	0.167914962769
homo969	0.0895197372437	0.0471891212463	0.110970046997	0.137377868652	0.0545557174683	0.0590110969543	0.098581237793	0.191946456909	0.0694303970337	0.265066009521	0.110837738037	0.0677173614502
homo970	0.281258056641	0.845713928223	0.120753677368	0.232658172607	1.0174375	0.716456115723	0.880259094238	1.1280880127	0.641341369629	0.881828857422	0.863176452637	0.913866271973
homo971	0.34782409668	0.411595184326	0.161835494995	0.218657501221	0.526208435059	0.268955841064	0.387270721436	0.401353088379	0.471975280762	0.631813293457	0.855173583984	0.781105834961
homo972	0.300772033691	1.15635693359	0.114400779724	0.184136734009	0.972877197266	0.560617858887	0.74698223877	0.932794067383	0.396768707275	0.64753338623	0.432607574463	0.453005981445
homo973	0.212688095093	1.23763195801	0.162556625366	0.173793273926	1.0996439209	0.730800964355	0.63576159668	0.871958618164	0.327812225342	0.439889801025	0.25571647644	0.264068054199
homo974	0.181604888916	0.324542602539	0.159407241821	0.188405654907	0.46109173584	0.302132385254	0.454151733398	0.538823974609	0.813509277344	0.392602813721	0.917348815918	0.637065856934
homo975	0.216294555664	0.496926055908	0.245817382813	0.25472505188	0.661609130859	0.515785644531	0.753725097656	1.15863012695	0.498929260254	0.408628173828	0.74837677002	0.556418945313
homo976	0.24562739563	1.07448779297	0.176622940063	0.188336288452	1.21739282227	0.629960327148	0.446683013916	0.477226593018	0.43121786499	0.540449401855	0.525721740723	0.491915466309
homo977	0.250032821655	1.44039111328	0.130656936646	0.199418563843	1.63477880859	0.942284667969	0.844751953125	0.947011108398	0.55588861084	0.79761328125	0.78389831543	0.792822509766
homo978	0.215929473877	1.28610070801	0.172563903809	0.194619918823	1.0008291626	0.577877441406	0.686620727539	0.917991149902	0.363636505127	0.488957122803	0.518613708496	0.558272766113
homo979	0.0276814727783	0.00892371559143	0.0551495056152	0.0298825645447	0.0147952642441	0.00185899996758	0.00944647216797	0.0126745882034	0.0175989322662	0.0232356472015	0.0357173309326	0.0518452835083
homo980	0.282313293457	0.493257873535	0.178139175415	0.166087493896	0.819413208008	0.506614715576	0.195161376953	0.159636734009	0.52960534668	0.302146636963	0.975872558594	1.63056628418
homo981	0.203266723633	1.39531323242	0.128392150879	0.171979553223	1.32676757812	0.588074768066	0.667493164063	0.961596862793	0.401476654053	0.519694458008	0.651981750488	0.68956427002
homo982	0.249751831055	1.33911999512	0.143220825195	0.17808732605	1.63401525879	0.73222845459	0.784364379883	0.899112854004	0.902743896484	0.624510070801	1.3179395752	1.28443225098
homo983	0.365938079834	1.40143798828	0.118517204285	0.203580459595	1.18825891113	0.707629455566	0.830953369141	0.981315673828	0.534206604004	0.679543457031	0.666356018066	0.659594055176
homo984	0.335804748535	1.5405847168	0.150438369751	0.268977203369	1.78325463867	0.97414251709	1.05231591797	1.41508312988	1.1194987793	0.907016235352	1.18694274902	1.27324328613
homo985	0.0387914581299	0.0792495727539	0.0188575210571	0.098135925293	0.0825389480591	0.0694837417603	0.0581885528564	0.0702274627686	0.102656761169	0.0718160018921	0.106818534851	0.100951156616
homo986	0.409637023926	0.984649597168	0.17740246582	0.26746697998	1.14750622559	0.559300476074	0.464725891113	0.470658630371	0.974785583496	0.97581262207	1.32403808594	1.53224401855
homo987	0.122205169678	0.238222091675	0.00911936759949	0.104146270752	0.466118988037	0.230029098511	0.684767150879	0.565407714844	0.581852905273	0.461173553467	0.667381347656	0.646225097656
homo988	0.263604888916	1.83169067383	0.00882944202423	0.132320022583	2.29035961914	1.10721899414	0.717602416992	0.946252990723	0.670920349121	0.708291625977	0.894417297363	1.02267254639
homo989	0.190950363159	0.454749145508	0.139491241455	0.176765823364	0.434364715576	0.238087768555	0.257959289551	0.27353616333	0.292303192139	0.33104119873	0.34848739624	0.358478057861
homo990	0.260433837891	1.18845593262	0.158925308228	0.20538734436	1.0148449707	0.66917565918	0.648978759766	0.82378729248	0.33205368042	0.418103179932	0.3949659729	0.36895690918
homo991	0.216469436646	0.771943054199	0.126443572998	0.186273406982	0.934563049316	0.56835534668	0.703975036621	1.09845141602	0.622985107422	0.659853881836	0.916508300781	0.971304321289
homo992	0.242701339722	0.754991943359	0.110927436829	0.194002380371	0.789325805664	0.536080383301	0.669604919434	0.831052856445	0.513304992676	0.458799621582	0.732865844727	0.680898132324
homo993	0.297076660156	1.23980761719	0.18390536499	0.201117019653	1.23099267578	0.76887713623	0.677770446777	0.733388671875	0.585896362305	0.412975524902	0.48062890625	0.420943023682
homo994	0.230378662109	0.188878860474	0.133452972412	0.219689682007	0.176140365601	0.0974457550049	0.0733677444458	0.0934741668701	0.233687637329	0.19496913147	0.480287475586	0.365374267578
homo995	0.15929927063	0.00716846561432	0.166490493774	0.165456054687	0.0435817680359	0.0584488754272	0.114940299988	0.0713166275024	0.555608764648	0.425372436523	0.425864776611	0.219965774536
homo996	0.30321307373	0.849707702637	0.159251998901	0.203719711304	0.979820739746	0.641832214355	0.549800354004	0.683011901855	0.537767089844	0.534495422363	0.639658752441	0.658329528809
homo997	0.29407598877	1.95300036621	0.155838943481	0.272650787354	2.05935717773	1.00155389404	0.945257507324	1.15962231445	0.686113708496	0.688450744629	0.987737976074	0.994899414063
homo998	0.314568572998	0.754751342773	0.176481170654	0.222940322876	1.09521240234	0.752152648926	0.890809082031	0.995264160156	0.809643615723	0.878366516113	1.22849597168	1.21099768066
homo999	0.252915161133	0.735830688477	0.189104019165	0.240686126709	0.938796936035	0.420216369629	0.483156768799	0.624560241699	0.522338378906	0.57551159668	0.803903137207	0.768406433105
homo1000	0.199676834106	0.334528503418	0.195115509033	0.239286300659	0.397107116699	0.227282302856	0.34023916626	0.380824768066	0.656705871582	0.52096472168	0.905723571777	0.845032409668
homo1001	0.288676269531	1.56683459473	0.166597335815	0.205976013184	1.56111437988	0.91284588623	0.920877746582	1.07412451172	0.539177062988	0.655169311523	0.688581481934	0.704289672852
homo1002	0.0418507957458	0.033108505249	0.0973561248779	0.0935621337891	0.0307056293488	0.0221074714661	0.0280647888184	0.0185842895508	0.02939320755	0.0439279441833	0.0266214065552	0.026217590332
homo1003	0.125046615601	0.0210688686371	0.16420199585	0.181837875366	0.00886353778839	0.0129947462082	0.0220762500763	0.0134642658234	0.0502048606873	0.0235448417664	0.0362956542969	0.0631649665833
homo1004	0.310710906982	1.10517236328	0.183951049805	0.26827734375	1.0891517334	0.666791748047	0.554635925293	0.733910400391	0.386907714844	0.116695968628	0.41165447998	0.452801055908
homo1005	0.219442703247	0.806105529785	0.14634815979	0.224963241577	0.917406921387	0.506369110107	0.525284057617	0.673650390625	0.413624755859	0.377685394287	0.567212158203	0.480441955566
homo1006	0.245819534302	0.426372772217	0.188299194336	0.229354888916	0.620804199219	0.479760803223	0.508539733887	0.484455505371	0.63396875	0.50891696167	0.389068603516	0.195914886475
homo1007	0.357720916748	1.47882983398	0.18283605957	0.244258758545	1.84730078125	0.72470892334	0.810026794434	0.854814880371	0.780509216309	0.729729614258	1.08015405273	1.13714941406
homo1008	0.340368408203	0.813018615723	0.172376083374	0.219374572754	0.678607421875	0.439647979736	0.495898803711	0.49622555542	0.620707580566	0.695131774902	0.834906555176	0.84338659668
homo1009	0.259845611572	0.940092041016	0.157952056885	0.186150192261	0.935507751465	0.57973840332	0.748643615723	1.00013592529	0.452512329102	0.653497558594	0.636457275391	0.695242980957
homo1010	0.267659729004	0.707079345703	0.173085220337	0.205291168213	0.606090942383	0.397723846436	0.574897033691	0.693116760254	0.552399536133	0.816747741699	0.725584106445	0.671678405762
homo1011	0.0655851821899	0.0189550304413	0.0276013278961	0.0697858428955	0.046768409729	0.148199966431	0.23649206543	0.392997772217	0.170227264404	0.149580215454	0.0671027526855	0.0506887168884
homo1012	0.322472900391	0.445008178711	0.145576065063	0.133431991577	0.609206298828	0.309575439453	0.256180664063	0.276834594727	0.66179699707	0.949725646973	0.918875915527	0.806845581055
homo1013	0.133106277466	0.272218505859	0.0170429096222	0.142017486572	0.306782531738	0.205888687134	0.286896179199	0.342031219482	0.368440246582	0.429331542969	0.700188598633	0.581315551758
homo1014	0.226040878296	1.03819311523	0.116840194702	0.181941741943	0.843877502441	0.576618286133	0.945499267578	1.13891442871	0.826588317871	0.716157592773	0.8752421875	0.93717010498
homo1015	0.215002746582	0.573341918945	0.143510055542	0.114743850708	0.498885955811	0.319505828857	0.301474945068	0.343353363037	0.434495391846	0.631386352539	0.656568847656	0.555826843262
homo1016	0.293015991211	1.29627648926	0.108593849182	0.207468521118	1.27054101563	0.64588482666	0.758130493164	0.951031494141	0.688215515137	0.716200744629	1.0613560791	1.14116418457
homo1017	0.253927474976	0.794520874023	0.130896682739	0.188111251831	0.931170593262	0.620104370117	0.484057739258	0.720617919922	0.322246612549	0.383141815186	0.431887664795	0.366254974365
homo1018	0.0787083358765	0.0290732345581	0.0234188346863	0.0623444595337	0.0354016723633	0.169579223633	0.0427033538818	0.0638106002808	0.0450355033875	0.076961479187	0.0356781425476	0.0372431793213
homo1019	0.0787083358765	0.0290732345581	0.0234188346863	0.0623444595337	0.0354016723633	0.169579223633	0.0427033538818	0.0638106002808	0.0450355033875	0.076961479187	0.0356781425476	0.0372431793213
homo1020	0.373956542969	1.42209558105	0.191213745117	0.24077293396	1.6907043457	0.948143188477	1.01799621582	1.31813586426	0.728754577637	0.847638305664	1.11169030762	0.990646850586
homo1021	0.283225036621	1.65251196289	0.154524475098	0.241583770752	1.72823254395	0.996923706055	1.08583374023	1.51143786621	0.752155151367	0.877778320313	0.909688964844	0.985905883789
homo1022	0.229090255737	1.09334472656	0.144870162964	0.227487472534	1.09951147461	0.747672912598	0.902515625	1.10838720703	0.695758422852	0.708196289062	0.672918457031	0.755595581055
homo1023	0.196878173828	0.847571777344	0.148604248047	0.16781036377	0.828346313477	0.525327026367	0.591131652832	0.775158508301	0.448470794678	0.541238525391	0.506321929932	0.63396685791
homo1024	0.250833236694	0.871318847656	0.138501922607	0.221861358643	1.28621520996	0.739469421387	0.833532531738	1.0104576416	0.758341247559	0.80645513916	0.901477050781	0.919314575195
homo1025	0.1928984375	0.0555364570618	0.145235824585	0.120270011902	0.0202044811249	0.0652344284058	0.0612404594421	0.0316827163696	0.256284698486	0.146645080566	0.195067398071	0.329042694092
homo1026	0.249781600952	0.430016784668	0.151402297974	0.207674316406	0.525908569336	0.291589630127	0.3735809021	0.533635437012	0.291519714355	0.3641171875	0.388492462158	0.334407592773
homo1027	0.221738845825	0.768289367676	0.16749848938	0.18557371521	0.821363647461	0.67356854248	0.663387390137	0.756368103027	0.300513580322	0.643130615234	0.539765625	0.482818786621
homo1028	0.240359573364	0.937670410156	0.169075683594	0.233703338623	1.15992565918	0.676993713379	0.873534729004	1.23987719727	0.696339233398	0.73402154541	0.999366149902	1.01585913086
homo1029	0.225312011719	0.261006286621	0.144730270386	0.137786804199	0.270184265137	0.189737991333	0.152180023193	0.121938545227	0.376904205322	0.238010681152	0.540219360352	0.439454467773
homo1030	0.217520599365	0.222475311279	0.152731506348	0.162010238647	0.290526428223	0.158298324585	0.186201019287	0.182203857422	0.412043426514	0.373356842041	0.554102050781	0.554972900391
homo1031	0.262246948242	0.712729675293	0.163173782349	0.259718963623	0.725294128418	0.371945678711	0.406386199951	0.444770751953	0.446859222412	0.61647845459	0.628483764648	0.583668945313
homo1032	0.295044128418	0.817726928711	0.206835906982	0.206308807373	0.662014953613	0.423104064941	0.570263305664	0.712490661621	0.396105987549	0.466907745361	0.422220733643	0.448207611084
homo1033	0.283714172363	0.943657104492	0.153774429321	0.254446304321	0.994979675293	0.530880065918	0.612168823242	0.870263427734	0.505564147949	0.67113494873	0.798806640625	0.717174133301
homo1034	0.209470001221	0.919592895508	0.202699020386	0.183706298828	0.897367858887	0.513417297363	0.490613128662	0.70368963623	0.371616943359	0.472030487061	0.563332275391	0.569538696289
homo1035	0.209470001221	0.919592895508	0.202699020386	0.183706298828	0.897367858887	0.513417297363	0.490613128662	0.70368963623	0.371616943359	0.472030487061	0.563332275391	0.569538696289
homo1036	0.267767608643	1.16169445801	0.265554656982	0.272485961914	1.03140612793	0.682310546875	0.704611877441	0.837906494141	0.330850494385	0.507644836426	0.498413757324	0.415088104248
homo1037	0.121096473694	0.794759216309	0.12898550415	0.132843765259	0.71336932373	0.287971923828	0.436581970215	0.499467468262	0.42065725708	0.37976550293	0.556292541504	0.628026550293
homo1038	0.0434308128357	0.012321557045	0.0443785476685	0.0385942649841	0.0100080032349	0.0442791519165	0.0354147529602	0.0320147781372	0.0339008522034	0.040663356781	0.0197513809204	0.0363313751221
homo1039	0.0549501037598	0.0158853254318	0.0697208404541	0.0605432434082	0.0128348808289	0.0193415718079	0.0385097312927	0.0297331790924	0.028245388031	0.0564252738953	0.0365739593506	0.0532067527771
homo1040	0.268431671143	1.9658269043	0.149138092041	0.219900558472	1.9895390625	0.941944458008	0.831129882812	1.11736328125	0.639292297363	0.693912353516	0.862616943359	0.909651000977
homo1041	0.25002545166	1.93085498047	0.124997642517	0.179106079102	1.97108422852	0.923579101563	0.992202941895	1.26693579102	0.976942260742	0.826301269531	1.39650720215	1.38791088867
homo1042	0.235424468994	0.365379638672	0.197659713745	0.206723464966	0.263362823486	0.191632522583	0.249817855835	0.286087982178	0.550551574707	0.202138412476	0.323685119629	0.218575866699
homo1043	0.276206115723	1.22835705566	0.157028945923	0.214573135376	1.0294855957	0.661715820312	0.722127868652	1.00723095703	0.599665344238	0.763884155273	0.746780090332	0.798471374512
homo1044	0.207740402222	0.62108782959	0.124485649109	0.204899963379	0.984080322266	0.663373962402	1.14616784668	1.2405715332	0.803901000977	0.730900512695	1.01308044434	0.935835144043
homo1045	0.226451446533	0.820301757813	0.157179016113	0.200775726318	0.774234558105	0.397350646973	0.388736358643	0.497712890625	0.438735015869	0.424455963135	0.685340454102	0.715907897949
homo1046	0.159610702515	0.258528289795	0.0683306274414	0.108282936096	0.407194091797	0.193740219116	0.294588409424	0.360707000732	0.537129272461	0.410176605225	0.610841308594	0.673363037109
homo1047	0.237314498901	0.774045532227	0.147167480469	0.206659637451	0.828831115723	0.569472473145	0.908169677734	0.956930297852	0.398182342529	0.522192810059	0.440876586914	0.228719940186
homo1048	0.363847961426	1.70924035645	0.19450692749	0.261076293945	1.94344348145	0.969705993652	0.958726745605	1.28984716797	0.734832702637	0.913119689941	1.07104492188	1.18885009766
homo1049	0.305047393799	1.07360107422	0.170105728149	0.217902252197	1.05493713379	0.585656616211	0.825754089355	1.01927905273	0.545291137695	0.680512756348	0.738384460449	0.82161895752
homo1050	0.180726837158	0.118214988708	0.13375769043	0.115002716064	0.124586868286	0.234636749268	0.332265991211	0.211800140381	0.148312332153	0.118187606812	0.189954269409	0.265344085693
homo1052	0.256252746582	0.213699081421	0.20248626709	0.222226348877	0.163745529175	0.172126968384	0.313544830322	0.286777954102	0.344523040771	0.209727172852	0.344673034668	0.230028198242
homo1053	0.261421691895	0.919330627441	0.165594085693	0.203643447876	0.743535583496	0.440089141846	0.630723815918	0.698242980957	0.432695526123	0.425016815186	0.512446716309	0.533889221191
homo1054	0.0779537887573	0.0407760162354	0.0940932006836	0.0845716552734	0.0374853477478	0.0464094429016	0.0984245300293	0.0645927810669	0.0968413619995	0.0647655410767	0.0616116333008	0.0663438720703
homo1055	0.180159851074	0.33961416626	0.119318778992	0.209825149536	0.470191589355	0.306847106934	0.462429199219	0.544170043945	0.411323028564	0.333296508789	0.539416381836	0.523854980469
homo1056	0.25714251709	1.18650036621	0.168467330933	0.175169403076	0.941376647949	0.629469909668	0.550101989746	0.625964172363	0.254551895142	0.400886932373	0.435958190918	0.277092803955
homo1057	0.218261764526	1.5689362793	0.100585327148	0.153776657104	1.56203540039	0.742765808105	0.701730957031	0.949763061523	0.606007324219	0.718397399902	0.720854614258	0.846500671387
homo1058	0.251081924438	0.770600952148	0.138705810547	0.177897460938	0.813930664063	0.534969909668	0.492336181641	0.661051330566	0.293251861572	0.508301483154	0.432746032715	0.443508209229
homo1059	0.145221221924	0.0827071685791	0.127072685242	0.124251243591	0.0776986923218	0.0614563446045	0.0329836425781	0.0511150550842	0.110667411804	0.113232124329	0.138366363525	0.100525856018
homo1061	0.191765762329	1.24545727539	0.114313110352	0.180380081177	1.28812463379	0.648320922852	0.870900390625	1.01112744141	0.751668823242	0.688647033691	0.809248474121	0.734924743652
homo1062	0.215817184448	0.250946395874	0.159631225586	0.185932098389	0.292966583252	0.235754501343	0.249255599976	0.318516113281	0.240892990112	0.424788024902	0.329579711914	0.401387451172
homo1063	0.313529724121	1.57175878906	0.147501525879	0.227605728149	1.45766772461	0.731895446777	0.679321228027	0.857173217773	0.571025878906	0.594710266113	0.697938720703	0.703194763184
homo1064	0.159307418823	0.622314575195	0.153267288208	0.133084976196	0.612152648926	0.341337432861	0.371804504395	0.530773132324	0.308441619873	0.368617553711	0.351627166748	0.408143218994
homo1065	0.301212738037	1.77348388672	0.190302032471	0.214611053467	1.73531872559	0.706218139648	0.839752807617	1.05231237793	0.595870117188	0.639533813477	0.996531738281	1.02931616211
homo1066	0.0329515419006	0.203852905273	0.0	0.0374297828674	0.139386550903	0.131893844604	0.0183057937622	0.041006526947	0.0342740020752	0.0	0.0142037448883	0.0202168884277
homo1067	0.305444946289	0.434526275635	0.186052505493	0.259101135254	0.52805267334	0.290865539551	0.523537902832	0.609135375977	0.755545227051	0.558509033203	0.929461364746	0.89707824707
homo1068	0.0868745574951	0.00674448823929	0.0273077125549	0.0880418777466	0.0262122344971	0.0686521911621	0.0471106185913	0.0485638160706	0.0789591903687	0.105077598572	0.0668143997192	0.0597516021729
homo1069	0.0868745574951	0.00674448823929	0.0273077125549	0.0880418777466	0.0262122344971	0.0686521911621	0.0471106185913	0.0485638160706	0.0789591903687	0.105077598572	0.0668143997192	0.0597516021729
homo1070	0.154827896118	0.0457267875671	0.120243286133	0.134510620117	0.0200021724701	0.0251706104279	0.0359391441345	0.0195461997986	0.0282136707306	0.072708366394	0.0933663024902	0.0362583847046
homo1071	0.318017028809	0.535889892578	0.17374559021	0.210845855713	0.496183868408	0.303104400635	0.270210876465	0.326399200439	0.488538848877	0.612693908691	0.744829650879	0.691806152344
homo1072	0.234930023193	0.778408813477	0.172453338623	0.187611663818	1.23419189453	0.98570904541	0.799751342773	1.07675085449	0.897733642578	0.530663391113	0.536829528809	0.197958526611
homo1073	0.287911956787	1.64020959473	0.172996520996	0.181335235596	1.75119824219	0.8072890625	0.785637023926	1.06630151367	0.51333416748	0.804184265137	0.958766296387	1.18887451172
homo1074	0.21748274231	0.423024230957	0.124911399841	0.165425811768	0.8034375	0.480911895752	0.437434906006	0.472205657959	0.682259094238	0.696922180176	1.03478308105	1.0916751709
homo1075	0.347799194336	0.973066162109	0.191723068237	0.247882415771	0.920583068848	0.487760131836	0.302892211914	0.334619018555	0.368120178223	0.247367996216	0.430089752197	0.315108215332
homo1076	0.215281021118	1.2071583252	0.116212631226	0.22003843689	1.35263000488	0.788210449219	0.720612731934	0.896048828125	0.773977416992	0.678163513184	0.884855651855	1.03696936035
homo1077	0.0668408050537	0.0538390579224	0.0114197654724	0.10317162323	0.0606723251343	0.0472247543335	0.0501070289612	0.0438833618164	0.065073890686	0.0258229637146	0.0570336303711	0.0595857009888
homo1078	0.203198226929	0.331084259033	0.191226364136	0.203684188843	0.403974487305	0.209828170776	0.193220947266	0.220501495361	0.517209411621	0.471311462402	0.65570715332	0.817570861816
homo1079	0.176946395874	0.20922543335	0.145057861328	0.160407424927	0.283342285156	0.209727142334	0.170895614624	0.177555114746	0.491545227051	0.275059539795	0.697186706543	0.685677490234
homo1081	0.315293029785	0.782822692871	0.161407043457	0.223606430054	0.832274719238	0.52332824707	0.92978125	1.18722692871	0.615596557617	0.732726989746	0.92732611084	0.743969543457
homo1082	0.149703964233	0.0446628646851	0.134713150024	0.147472885132	0.0145390691757	0.0221781253815	0.0272794589996	0.0229979324341	0.0476147499084	0.0714237213135	0.0567758331299	0.0433468017578
homo1083	0.217943893433	0.628305358887	0.155335083008	0.172076278687	0.521181091309	0.227314880371	0.098785987854	0.0479847221375	0.0838795928955	0.0422570915222	0.0435389175415	0.0542018203735
homo1084	0.0840230102539	0.016847486496	0.108781105042	0.0956151809692	0.0194366645813	0.0134830245972	0.0410804748535	0.0253506774902	0.0553003997803	0.0841521911621	0.0476369514465	0.0457192955017
homo1085	0.490208648682	1.2168984375	0.200002059937	0.306163269043	1.64937609863	0.769138244629	0.853824951172	0.779624694824	0.971005737305	0.729389648437	1.11229711914	1.17439331055
homo1086	0.188255661011	0.0248839702606	0.199025970459	0.210315673828	0.0419987983704	0.0436194152832	0.0905586929321	0.0442206077576	0.390374908447	0.0406677894592	0.189253890991	0.134381500244
homo1087	0.268107269287	0.826515136719	0.176432281494	0.188279998779	1.04159069824	0.552826293945	0.457393585205	0.477633666992	0.808987854004	0.729540161133	1.16224023438	1.33533044434
homo1088	0.32659362793	0.542651611328	0.136036239624	0.177746398926	0.77323828125	0.399170532227	0.430259338379	0.348110900879	0.751012451172	0.837996459961	1.20426611328	1.10716882324
homo1089	0.306778869629	0.411409698486	0.176709442139	0.254786605835	0.375918701172	0.292929321289	0.269997772217	0.387188049316	0.601828918457	0.772321105957	0.890273620605	0.912552062988
homo1090	0.322218078613	1.60122155762	0.158710083008	0.235469863892	1.91172937012	1.05395043945	1.2353651123	1.57848303223	0.70541229248	0.923700317383	1.06659143066	0.984776489258
homo1091	0.105967018127	0.19354258728	0.122009925842	0.0990969314575	0.251032974243	0.106290184021	0.14634765625	0.115707946777	0.352035369873	0.6244296875	0.57351751709	0.503055664063
homo1092	0.13142515564	0.0237056884766	0.0901668395996	0.106875312805	0.0477852172852	0.0601268005371	0.060911945343	0.0222669811249	0.295412414551	0.137676956177	0.223045471191	0.342802581787
homo1093	0.177972091675	0.369826782227	0.200428115845	0.214113800049	0.375573760986	0.293852600098	0.141005661011	0.173137039185	0.12650428772	0.237248687744	0.21939465332	0.123869766235
homo1095	0.194325790405	0.429156829834	0.15081451416	0.164113464355	0.342654296875	0.180542648315	0.167206787109	0.165410552979	0.252588638306	0.153044937134	0.361516662598	0.248201004028
homo1098	0.117274307251	0.0377360954285	0.0666731719971	0.123685203552	0.0809052886963	0.192796081543	0.31259487915	0.199174911499	0.381536621094	0.202227386475	0.305522796631	0.115572357178
homo1099	0.300250823975	0.423199432373	0.195137496948	0.214423233032	0.462236633301	0.335620117188	0.440124603271	0.518858337402	0.382518951416	0.381638183594	0.453524475098	0.423000183105
homo1100	0.112450286865	0.150127593994	0.0132617855072	0.128315658569	0.175076766968	0.155511138916	0.341422637939	0.28971887207	0.293504699707	0.113355453491	0.242681808472	0.106163536072
homo1101	0.216286895752	0.378357147217	0.0798840637207	0.158165649414	0.616808227539	0.309075317383	0.40338571167	0.448690155029	0.621280029297	0.918539123535	0.971826721191	0.824750183105
homo1102	0.25651083374	0.696183776855	0.216712677002	0.219961608887	0.720732849121	0.32358807373	0.426729949951	0.504274139404	0.397613769531	0.547631530762	0.608632385254	0.577379516602
homo1103	0.183435943604	0.873805541992	0.143130142212	0.147113433838	0.907549987793	0.513708862305	0.501816101074	0.766286437988	0.493182312012	0.535761962891	0.724415100098	0.673744445801
homo1104	0.0839827880859	0.059624168396	0.100167732239	0.134075592041	0.0870559234619	0.0868343505859	0.221459030151	0.255991592407	0.213339981079	0.221209259033	0.222976821899	0.123753753662
homo1105	0.262238922119	1.11355773926	0.129580917358	0.2560652771	1.38484790039	0.993575378418	1.18389160156	1.54279431152	0.95047265625	1.18564147949	1.06066723633	1.12110986328
homo1106	0.187108718872	0.958135864258	0.10717074585	0.16496081543	0.912618896484	0.669697509766	0.438473846436	0.500240875244	0.429006103516	0.43304309082	0.483404418945	0.477398468018
homo1107	0.267381958008	1.06117663574	0.162592849731	0.224447799683	1.16977807617	0.767724182129	0.864762878418	1.17350463867	0.771601196289	0.905650756836	0.903969299316	0.88692199707
homo1108	0.236729324341	0.854772705078	0.157101135254	0.224811538696	0.943341308594	0.565834960937	0.851259643555	1.21501818848	0.838947937012	0.804590698242	0.815104919434	0.954510253906
homo1109	0.200588562012	0.480039031982	0.117229736328	0.177042984009	0.421972167969	0.278406433105	0.263230163574	0.401572723389	0.467309814453	0.365396881104	0.410659179687	0.64045489502
homo1110	0.21941343689	1.76957531738	0.128986083984	0.166227874756	1.67499438477	1.00439086914	0.825021728516	1.13118115234	0.601293457031	0.656143737793	0.718436157227	0.790323181152
homo1111	0.386548492432	0.515278503418	0.215250595093	0.21234526062	0.509573577881	0.252651168823	0.192148513794	0.167810638428	0.395273895264	0.326158966064	0.620721862793	0.712902709961
homo1112	0.359131866455	1.24404650879	0.176769073486	0.263246154785	1.16056958008	0.799661865234	0.985032165527	1.22444177246	0.700726379395	1.24672741699	1.1073671875	0.870973693848
homo1113	0.348004608154	2.50683862305	0.150885040283	0.244069854736	2.02251660156	0.926016967773	0.923968383789	1.21185998535	0.683577514648	0.647112426758	0.799406677246	0.886097839355
homo1114	0.243894882202	0.615839477539	0.18558215332	0.219273330688	0.650029296875	0.328094299316	0.263933837891	0.318832580566	0.380802429199	0.504368652344	0.645676940918	0.592280273438
homo1115	0.321020996094	1.2191842041	0.1398462677	0.192869445801	1.67525244141	1.08133740234	1.13751489258	1.46601818848	0.956615478516	0.96235723877	1.28624047852	1.16772314453
homo1116	0.293625549316	0.598069458008	0.18469744873	0.229073654175	0.564694946289	0.281863952637	0.328607025146	0.391378570557	0.471561767578	0.450568939209	0.683680358887	0.648666564941
homo1117	0.249526641846	1.63382751465	0.123721069336	0.159580490112	1.58004003906	0.631976379395	0.446696258545	0.499588653564	0.764476196289	0.329369812012	0.805573059082	0.825342590332
homo1118	0.126591514587	0.6398359375	0.0467465286255	0.084205039978	0.609275268555	0.260040557861	0.49578527832	0.540241943359	0.299544006348	0.368967987061	0.435998748779	0.397892486572
homo1119	0.365120452881	1.5958470459	0.20619380188	0.28658291626	1.82063049316	0.997641418457	1.10235546875	1.42222473145	1.14715966797	0.964744995117	1.4018684082	1.41799597168
homo1120	0.0801788787842	0.0116651268005	0.0649106292725	0.091429397583	0.0354364204407	0.0403779563904	0.0262527542114	0.0289815711975	0.0556766662598	0.0481903953552	0.0769238891602	0.0734922409058
homo1121	0.275748626709	0.775511901855	0.144752182007	0.189480484009	0.807367797852	0.514404052734	0.827359069824	0.909659667969	0.576458740234	0.743047851562	0.677512268066	0.704655761719
homo1122	0.267157165527	1.10080041504	0.128009078979	0.21315814209	1.13348010254	0.608040771484	0.716558044434	1.02312774658	0.606653320312	0.606851074219	0.770867980957	0.765712036133
homo1123	0.0870564117432	0.418132781982	0.0490536613464	0.121915962219	0.216795700073	0.0924072036743	0.0653381118774	0.0625786018372	0.0706386871338	0.100032226563	0.080214012146	0.0733069763184
homo1124	0.426461883545	0.92071307373	0.177308502197	0.250889480591	1.33254162598	0.844140258789	0.518788269043	0.531357971191	0.753439086914	0.370832977295	0.783136657715	1.01486132813
homo1125	0.216683349609	0.824677734375	0.147367828369	0.168157348633	0.926107910156	0.749762817383	0.791895446777	1.09844213867	0.599593322754	0.584652709961	0.686405334473	0.654213439941
homo1126	0.051178188324	0.020427526474	0.0189490432739	0.116731544495	0.0671657028198	0.0486717987061	0.0985909576416	0.0896295852661	0.115928321838	0.0895631942749	0.200356964111	0.0890773162842
homo1127	0.262686065674	0.497172454834	0.150653366089	0.18193157959	0.699178955078	0.344906066895	0.344304534912	0.325671844482	0.846414123535	0.537241210937	0.929624267578	0.842042114258
homo1128	0.237825515747	0.306023406982	0.180155075073	0.242550827026	0.285336975098	0.218471466064	0.308956695557	0.300874450684	0.351116027832	0.498078063965	0.546023864746	0.42948815918
homo1129	0.315176544189	1.00436810303	0.165498703003	0.161454483032	1.44199475098	0.53874432373	0.449077819824	0.424053741455	0.735406616211	0.547631835937	0.985146606445	1.07371020508
homo1130	0.203830215454	0.835682373047	0.20236038208	0.19393560791	0.91092755127	0.544654052734	0.655268066406	0.839412780762	0.507440429688	0.730290649414	0.675788696289	0.718897521973
homo1131	0.339949249268	0.497619506836	0.135708953857	0.202774993896	0.718989868164	0.344429016113	0.260359222412	0.233167236328	0.829800964355	0.435850952148	0.68475982666	0.564579650879
homo1132	0.289925292969	1.30588586426	0.124481018066	0.26468359375	1.53459899902	0.717266052246	1.06698400879	1.43439904785	1.03664685059	1.1388112793	1.69085144043	1.85895922852
homo1133	0.047817440033	0.0247492446899	0.019480096817	0.0767083206177	0.0300852737427	0.0232525253296	0.0426454772949	0.0237688522339	0.0562697067261	0.0182125835419	0.110218841553	0.0810363235474
homo1134	0.19144833374	0.188313354492	0.176277603149	0.205642333984	0.403450866699	0.422523071289	0.24858505249	0.43425692749	0.269268066406	0.274795837402	0.457968200684	0.409056304932
homo1135	0.336261962891	1.37412036133	0.171454223633	0.254161254883	2.09065991211	1.13664587402	1.07173754883	1.06572973633	1.33654492188	1.01915661621	1.17049072266	0.984376403809
homo1136	0.249024200439	1.73759973145	0.156653533936	0.229623840332	1.58284814453	0.761100402832	0.810008850098	1.06639562988	0.76415814209	0.80749786377	1.06488122559	1.22171765137
homo1137	0.00625814723969	0.0114032516479	0.0112817192078	0.00589851093292	0.0232966709137	0.0276454963684	0.0165665054321	0.0121268444061	0.0124702615738	0.0438961105347	0.0286458644867	0.0132600860596
homo1138	0.325785522461	0.938820922852	0.16924887085	0.209975982666	0.966554992676	0.513937988281	0.642344299316	0.758545227051	0.757003173828	0.793913269043	0.860499633789	0.793223632812
homo1139	0.0162288246155	0.00122462189198	0.0377582588196	0.0150320577621	0.0121619205475	0.014734913826	0.0147679347992	0.0143905754089	0.00529794406891	0.0121660137177	0.00753300046921	0.0159006605148
homo1140	0.287811126709	1.04773828125	0.135646026611	0.206344390869	0.976456298828	0.721274414063	0.935307800293	1.28976342773	0.608287658691	0.63564263916	0.713907714844	0.781517272949
homo1141	0.253085083008	0.60597265625	0.152394897461	0.176134384155	0.615442504883	0.364307830811	0.304526702881	0.280139526367	0.368768218994	0.574600341797	0.527208007812	0.550725036621
homo1142	0.350042907715	1.03768481445	0.170613067627	0.254268630981	1.12532226562	0.625750976563	0.778354309082	0.889168395996	0.621660766602	0.567760009766	0.794891357422	0.69025189209
homo1144	0.0617662200928	0.00579862451553	0.0655110015869	0.0482246513367	0.00174853122234	0.0266527633667	0.0307139205933	0.0081741771698	0.0207240390778	0.0354098854065	0.0257955665588	0.0565848960876
homo1145	0.31511618042	0.610212585449	0.12441179657	0.276582397461	0.544475585938	0.255463348389	0.613906494141	0.780223022461	0.453800720215	0.324095397949	0.789757019043	0.698091674805
homo1146	0.171042160034	0.232269042969	0.137125213623	0.158363708496	0.323853424072	0.227042221069	0.206688919067	0.369964111328	0.201861053467	0.150446014404	0.620018554688	0.28542767334
homo1147	0.213640258789	0.765323974609	0.159785995483	0.208064529419	0.849438537598	0.554129638672	0.464935699463	0.497408752441	0.4360753479	0.365031311035	0.518456176758	0.377709838867
homo1148	0.227880462646	0.368973419189	0.170610137939	0.151273666382	0.499721588135	0.261390594482	0.132635116577	0.122519111633	0.413915496826	0.135538513184	0.54227520752	0.815852722168
homo1149	0.232078491211	0.298315979004	0.171053756714	0.127283485413	0.381529571533	0.187602676392	0.193593505859	0.150835449219	0.346179351807	0.361502929687	0.540573669434	0.649261657715
homo1150	0.245743179321	0.352275817871	0.0989247741699	0.107925270081	0.448733215332	0.2218331604	0.168589691162	0.115224090576	0.63091784668	0.328195404053	0.884360900879	1.28306152344
homo1151	0.311695281982	1.39593859863	0.184791717529	0.24666178894	1.38498974609	0.737567138672	0.828069763184	1.0846595459	0.580138916016	0.667228942871	0.760243652344	0.836908203125
homo1153	0.0784371337891	0.0632931404114	0.113799255371	0.0848613586426	0.0824940490723	0.0799085693359	0.0806335601807	0.0588088912964	0.0545487594604	0.0808607788086	0.0925521087646	0.0674759216309
homo1154	0.278300811768	1.68142944336	0.158375762939	0.206650436401	1.35862438965	0.574467041016	0.700272827148	0.812214294434	0.489038513184	0.704260864258	0.57561517334	0.595966125488
homo1155	0.0592410507202	0.0251947040558	0.0948554992676	0.077369178772	0.0162703609467	0.042743396759	0.0393392181396	0.0438474769592	0.0453543243408	0.0392003250122	0.0440549964905	0.068189453125
homo1156	0.291472442627	0.214272689819	0.205580764771	0.300823150635	0.426639678955	0.468573425293	0.382614929199	0.500503326416	0.377976226807	0.256898162842	0.391884277344	0.176964431763
homo1157	0.334044769287	0.468143432617	0.193073501587	0.237209457397	0.689721801758	0.331976013184	0.290257965088	0.260404296875	0.61667376709	0.499036346436	0.942454345703	0.813729003906
homo1158	0.115919998169	0.0247279872894	0.0378249130249	0.145516952515	0.0461407279968	0.0654586257935	0.0561256103516	0.0707145767212	0.0508663673401	0.257084655762	0.141278823853	0.0739833602905
homo1159	0.115919998169	0.0247279872894	0.0378249130249	0.145516952515	0.0461407279968	0.0654586257935	0.0561256103516	0.0707145767212	0.0508663673401	0.257084655762	0.141278823853	0.0739833602905
homo1160	0.0652685852051	0.0188602752686	0.0834836578369	0.0681687545776	0.0185199222565	0.0285424098969	0.0374781455994	0.0364828796387	0.0548124313354	0.0908413619995	0.0330940742493	0.0329596252441
homo1161	0.109863006592	0.0214613494873	0.0705727081299	0.0856022796631	0.0563728256226	0.0977223968506	0.0575132141113	0.055804058075	0.108924507141	0.0867332229614	0.0743289489746	0.0688649673462
homo1162	0.218913269043	0.715753540039	0.145487960815	0.137782409668	0.726909057617	0.401462860107	0.595293579102	0.707777954102	0.370114013672	0.609514038086	0.497854400635	0.449615997314
homo1163	0.0984687042236	0.0149386434555	0.084424156189	0.110706054687	0.0142978191376	0.0212019844055	0.0621476478577	0.0261872749329	0.119833251953	0.0763855667114	0.0780759887695	0.070187286377
homo1164	0.184831420898	0.749540161133	0.122266471863	0.158605926514	0.753624206543	0.435130737305	0.494331451416	0.632127868652	0.423776153564	0.463350250244	0.550551940918	0.518499755859
homo1165	0.2932918396	0.867179138184	0.16996975708	0.222133346558	0.950000183105	0.521983947754	0.681281555176	0.828081970215	0.597714660645	0.467620544434	0.516156005859	0.575437561035
homo1166	0.231436798096	1.26423754883	0.100593917847	0.151208190918	1.34405358887	0.92034777832	0.767170959473	0.913780456543	0.532320800781	0.463838134766	0.54706652832	0.491664520264
homo1167	0.264529144287	1.3891796875	0.157437561035	0.21015524292	1.44095922852	0.886575439453	0.792510192871	0.860072631836	0.420538085937	0.361204467773	0.473722930908	0.403907531738
homo1168	0.102670433044	0.0411598739624	0.139653289795	0.138035522461	0.0326552963257	0.0478130836487	0.0557327232361	0.0540131492615	0.137571853638	0.0998408432007	0.169841140747	0.0895042037964
homo1169	0.0645763931274	0.0688797454834	0.0247337760925	0.0681143569946	0.0604887237549	0.0466576385498	0.0309618682861	0.0173776874542	0.0627305717468	0.0518130187988	0.0520149612427	0.0408858680725
homo1170	0.20680027771	1.31449731445	0.117467140198	0.182277709961	1.28892456055	0.784733337402	0.727476623535	1.05236071777	0.436934936523	0.557381774902	0.485063262939	0.579106506348
homo1171	0.283558746338	2.02145544434	0.14343371582	0.218447616577	1.86811865234	0.88191809082	0.739213256836	0.942308898926	0.668225158691	0.583662780762	0.784534057617	0.790727478027
homo1172	0.18476739502	0.470288726807	0.144996948242	0.137663467407	0.359903930664	0.21558164978	0.299758117676	0.326494476318	0.125375473022	0.264339599609	0.205707595825	0.223566253662
homo1173	0.263205963135	0.917651550293	0.15656918335	0.218960372925	0.904906555176	0.535887756348	0.759487854004	1.03982617187	0.541659118652	0.60440222168	0.553276000977	0.641524475098
homo1174	0.297981445312	1.23241345215	0.154827713013	0.203701690674	1.16520495605	0.819679321289	0.808975402832	1.24654614258	0.526215881348	0.875255065918	0.610281738281	0.659170043945
homo1178	0.189839782715	1.20575598145	0.106289619446	0.167375900269	0.837011291504	0.475146575928	0.500800750732	0.600448852539	0.484273254395	0.397900726318	0.463416290283	0.433032318115
homo1179	0.0815418548584	0.0143024015427	0.121789863586	0.126451164246	0.0219644565582	0.0242594013214	0.0180076560974	0.018008649826	0.0282752227783	0.0444942092896	0.0278727455139	0.0393723335266
homo1180	0.161237548828	0.284559020996	0.130796890259	0.18310118103	0.40071383667	0.309289001465	0.178681304932	0.170911773682	0.220544036865	0.0951356506348	0.246912643433	0.15841418457
homo1181	0.241774261475	0.118385482788	0.178700515747	0.20721673584	0.144508728027	0.060939907074	0.0465348091125	0.0778595428467	0.217788864136	0.0746742172241	0.101000083923	0.0722159423828
homo1183	0.315369995117	0.877197753906	0.164643112183	0.249127639771	1.08638012695	0.77456048584	0.795865234375	1.17672094727	0.735849609375	0.655209838867	0.64827532959	0.65358026123
homo1184	0.274113189697	1.08521569824	0.169758132935	0.173426620483	1.08957104492	0.593410705566	0.723314941406	0.892553344727	0.504801300049	0.544999328613	0.801571899414	0.781986328125
homo1185	0.293870117188	1.22937036133	0.197969802856	0.304650268555	1.38610351562	0.690252502441	0.955151184082	1.27710766602	0.806540466309	0.844193115234	1.19892883301	1.08521496582
homo1186	0.393239013672	2.24758520508	0.185288497925	0.245973617554	2.99230371094	1.50029760742	1.20486535645	1.70128027344	0.732914123535	0.833442810059	1.1396237793	1.0513326416
homo1187	0.135918579102	0.0778195953369	0.0819769973755	0.146355560303	0.0723402786255	0.0528342933655	0.073344833374	0.0905017089844	0.204644973755	0.0785894165039	0.0907347106934	0.0908665618896
homo1188	0.100963554382	0.436255157471	0.170870407104	0.234757446289	0.763021911621	0.478975769043	0.585659973145	0.792001281738	0.685626403809	0.589758605957	0.669428466797	0.592717895508
homo1189	0.430795501709	0.565418640137	0.172936859131	0.312824768066	0.617831481934	0.463092285156	0.500304870605	0.657097595215	0.67763848877	0.515433105469	1.07150927734	0.824215881348
homo1190	0.225241409302	1.31698999023	0.124445571899	0.171065536499	1.25164160156	0.704887573242	0.788674194336	1.01860797119	0.65427532959	0.767686584473	0.778447814941	0.909620849609
homo1191	0.357183654785	1.23361914063	0.176606460571	0.271125549316	1.3144777832	0.669897155762	0.634389160156	0.68239666748	0.637571716309	0.61641027832	0.95186151123	1.02805432129
homo1192	0.184386047363	0.198679931641	0.168324234009	0.157895446777	0.264917480469	0.326302764893	0.333263763428	0.334039733887	0.299676696777	0.121309188843	0.274042633057	0.403016571045
homo1193	0.218714736938	1.66502941895	0.142123001099	0.209477981567	1.56006335449	0.700859619141	0.822339599609	0.989168579102	1.0804486084	0.68126159668	1.04837597656	1.15446569824
homo1194	0.225794555664	1.20316442871	0.155096939087	0.136109390259	1.14308825684	0.733548706055	0.638201721191	0.965669189453	0.371557525635	0.464065216064	0.577409362793	0.518426940918
homo1195	0.0607515182495	0.00331330633163	0.0443782310486	0.0589590377808	0.0148932161331	0.0513243942261	0.0602497444153	0.0208421478271	0.0620588607788	0.0706553955078	0.080030128479	0.0600388069153
homo1196	0.292850189209	0.489872375488	0.1899112854	0.243976989746	0.564087402344	0.341497558594	0.459431365967	0.665770629883	0.563490600586	0.542721130371	0.754877685547	0.681436462402
homo1197	0.228618423462	0.807356994629	0.103326469421	0.16886920166	0.896151123047	0.551693054199	0.932388916016	1.01357946777	0.740700256348	0.834770751953	0.831615234375	0.81913861084
homo1198	0.053848526001	0.0260470199585	0.0379738998413	0.0394069786072	0.00654676628113	0.0472447395325	0.0493006858826	0.0453105163574	0.0379994125366	0.145851547241	0.0498356628418	0.0352806396484
homo1199	0.209077529907	0.469812896729	0.186742538452	0.18417956543	0.461476013184	0.244547317505	0.250063064575	0.372973083496	0.312523620605	0.312845092773	0.433992919922	0.406250152588
homo1200	0.132076507568	0.146731536865	0.0621208381653	0.076184173584	0.167706436157	0.105359489441	0.102508071899	0.0565698738098	0.36115020752	0.253252288818	0.597052185059	0.820789978027
homo1201	0.118913467407	0.0167260990143	0.0935314025879	0.113923294067	0.0778705673218	0.125358917236	0.179081115723	0.137802978516	0.0898132324219	0.0522400054932	0.127654464722	0.0426715431213
homo1202	0.133950500488	0.099036026001	0.118926383972	0.134333969116	0.446511535645	0.821193847656	0.636317932129	0.879737487793	0.243691268921	0.361746520996	0.175214416504	0.132759338379
homo1203	0.206246887207	0.0775055999756	0.175520095825	0.155050643921	0.0890725479126	0.123245101929	0.122913650513	0.0814809570312	0.187073516846	0.341491210938	0.310316680908	0.412106719971
homo1204	0.184635452271	0.0269257278442	0.158827606201	0.149026138306	0.0191804695129	0.0325875701904	0.0415559082031	0.03817760849	0.130518081665	0.0248179111481	0.0798212661743	0.149968856812
homo1205	0.272285614014	0.422618499756	0.11788130188	0.226701507568	0.600000183105	0.612947387695	0.82546862793	0.735655944824	0.684986694336	0.590355102539	1.01532293701	0.978378723145
homo1206	0.166560272217	0.624464416504	0.1395675354	0.110258491516	0.679402099609	0.358402008057	0.366914825439	0.38893270874	0.513842285156	0.521170959473	0.838849914551	0.699320983887
homo1207	0.0773427963257	0.0243187656403	0.142884124756	0.0903488998413	0.0292817287445	0.0395718688965	0.00843255996704	0.0124524993896	0.0272902450562	0.0534143714905	0.0339130935669	0.0546987571716
homo1208	0.217781723022	0.413767547607	0.173477661133	0.211849029541	0.214153656006	0.106709365845	0.0668730239868	0.0394314651489	0.120862541199	0.0754334640503	0.103396652222	0.0724660186768
homo1209	0.177602859497	0.770861633301	0.164475997925	0.125008918762	1.15009631348	0.596386230469	1.05844433594	1.29639099121	0.898051208496	0.765071777344	1.09790454102	0.878495788574
homo1210	0.173323425293	1.38117333984	0.163095275879	0.129578796387	1.05299450684	0.57955065918	0.672297180176	0.748261901855	0.32353225708	0.438887939453	0.457556213379	0.567937072754
homo1211	0.192799194336	0.203083480835	0.109105247498	0.122548553467	0.0693412246704	0.0656007461548	0.0785292358398	0.0819644775391	0.0761681900024	0.0224619846344	0.0704913253784	0.0464916954041
homo1212	0.0793652114868	0.014626914978	0.0451514701843	0.0450218696594	0.0142529850006	0.0430270957947	0.0373941802979	0.0202972869873	0.0522157249451	0.163001647949	0.0646848449707	0.0476862983704
homo1213	0.055649394989	0.00598579597473	0.0714894943237	0.0448619308472	0.0126426706314	0.0257183551788	0.0268085575104	0.0149429988861	0.0348142852783	0.0232393341064	0.0230926914215	0.037030796051
homo1214	0.0301125526428	0.00552981996536	0.0341223602295	0.0248872585297	0.0217189388275	0.0505461235046	0.0250899677277	0.0355091934204	0.0122997255325	0.0459110717773	0.0146331262589	0.0239692211151
homo1215	0.197227813721	0.403295532227	0.11956703186	0.183461502075	0.516261047363	0.291782196045	0.237808609009	0.282219573975	0.282383972168	0.105164924622	0.40659576416	0.294450897217
homo1216	0.208971511841	0.821304443359	0.105989151001	0.165539123535	0.905523925781	0.54880682373	0.629601196289	0.889628051758	0.463159301758	0.484199127197	0.657103149414	0.658203613281
homo1217	0.299685302734	0.771833740234	0.132099914551	0.207071746826	0.852359985352	0.413262023926	1.02217498779	1.29672058105	0.914424194336	0.768551879883	0.98383972168	1.1226204834
homo1218	0.200028549194	0.665612548828	0.132693145752	0.162593826294	0.632674743652	0.46946875	0.532425537109	0.71204296875	0.351750061035	0.360324829102	0.418944610596	0.397255004883
homo1219	0.247352737427	1.84988330078	0.130971374512	0.173718719482	1.82826208496	1.04124743652	0.761883605957	0.959833435059	0.352498443604	0.398669372559	0.443056549072	0.459341430664
homo1220	0.30712121582	1.2733026123	0.145675521851	0.225169006348	1.30937390137	0.731096984863	0.674030212402	0.771599487305	0.438621582031	0.533385620117	0.476705230713	0.495277801514
homo1221	0.205976104736	0.0320055351257	0.156798065186	0.125237838745	0.0278769054413	0.0511638259888	0.0571779670715	0.0309638538361	0.0787078552246	0.203885009766	0.124169395447	0.0763554992676
homo1222	0.230945602417	0.215472045898	0.150550354004	0.190327545166	0.269856414795	0.113852302551	0.107663887024	0.0700052947998	0.181851959229	0.097432762146	0.212022689819	0.458081573486
homo1223	0.280674804688	0.912297363281	0.170464187622	0.21181791687	1.03730285645	0.578091247559	0.666741882324	0.826680969238	0.56415246582	0.66625604248	0.760050292969	0.773907836914
homo1224	0.07368724823	0.0323825721741	0.176509994507	0.115668548584	0.0426614303589	0.0548584060669	0.0406634063721	0.0212625331879	0.0501401596069	0.0270510540009	0.0280468177795	0.053772895813
homo1225	0.197520080566	0.138087295532	0.120316413879	0.136517089844	0.127440193176	0.164600387573	0.202092086792	0.219780426025	0.221582794189	0.287068115234	0.400582611084	0.404350402832
homo1226	0.145655075073	0.226511428833	0.129000854492	0.113459945679	0.21092489624	0.086545135498	0.109918754578	0.0930840682983	0.107431304932	0.113094017029	0.0964166183472	0.0990959472656
homo1227	0.184061431885	0.309862579346	0.0225479183197	0.144287506104	0.372498046875	0.22632699585	0.377414093018	0.337557647705	0.335146362305	0.349367706299	0.51403314209	0.440902008057
homo1228	0.219557647705	0.0590461921692	0.162165542603	0.190498123169	0.134961517334	0.0630550842285	0.0402790489197	0.0340041732788	0.101761795044	0.112173522949	0.114803581238	0.16198651123
homo1229	0.0344779434204	0.0107492294312	0.00637006950378	0.0214861660004	0.0168251934052	0.0447746963501	0.0382215232849	0.0256984004974	0.0133599786758	0.0343752403259	0.0526602630615	0.0358733673096
homo1230	0.211230438232	0.643960693359	0.117038795471	0.19002520752	0.672860107422	0.419947845459	0.383920532227	0.501988739014	0.331184539795	0.553782104492	0.408013397217	0.475030700684
homo1231	0.211502166748	0.046655670166	0.156102737427	0.168516082764	0.0199482421875	0.0288810787201	0.0454975547791	0.0261874275208	0.162659240723	0.205862228394	0.214566299438	0.198017852783
homo1232	0.34158581543	0.39133770752	0.142571960449	0.153880172729	0.535271240234	0.383831848145	0.271163238525	0.258252960205	0.567555786133	0.933216674805	0.950799499512	0.864856506348
homo1233	0.359877075195	1.71237805176	0.111248260498	0.223442214966	2.27487670898	0.987160522461	1.29309863281	1.53263037109	1.34872875977	1.04565454102	2.02303417969	2.12675610352
homo1234	0.28350201416	0.722366699219	0.147511169434	0.222062667847	0.923047607422	0.475978637695	0.646841308594	0.790574157715	0.712454833984	0.653500671387	0.987707336426	1.07922180176
homo1235	0.0320105285645	0.0582331008911	0.0139114580154	0.0271869506836	0.085698135376	0.177264404297	0.167941635132	0.143296127319	0.293023956299	0.0771249389648	0.133238494873	0.136222946167
homo1236	0.225106002808	1.3417890625	0.179985870361	0.171421417236	1.25013305664	0.690531005859	0.417812225342	0.555032958984	0.272651000977	0.386615905762	0.392188964844	0.336222381592
homo1237	0.232048934937	0.456669403076	0.162818603516	0.144469421387	0.472626708984	0.307772888184	0.328561157227	0.38984085083	0.275695007324	0.303890563965	0.31787210083	0.350761627197
homo1238	0.231545806885	0.556029785156	0.135703735352	0.233169418335	0.534908569336	0.282605010986	0.417942565918	0.598005004883	0.51746081543	0.542556640625	0.715662231445	0.706468322754
homo1239	0.140554244995	0.298605255127	0.0896999206543	0.142308731079	0.338731384277	0.1716277771	0.167978225708	0.222348373413	0.495691986084	0.445823974609	0.659374145508	0.729136474609
homo1240	0.1092345047	0.0275337352753	0.113673278809	0.131916107178	0.0234924659729	0.0304687824249	0.0266960296631	0.0423413467407	0.0329782943726	0.0747430725098	0.0642354354858	0.058236869812
homo1241	0.337820800781	1.12668859863	0.192743606567	0.195265914917	1.07001757813	0.626981201172	0.595376220703	0.77896472168	0.778141235352	0.711594909668	0.860948120117	1.04850927734
homo1242	0.280693511963	1.78272229004	0.134394729614	0.181012054443	1.90225512695	1.00944726562	0.706938842773	0.939423095703	0.532367980957	0.685893554688	0.511989929199	0.450109619141
homo1243	0.153146987915	0.0668465042114	0.11574495697	0.126485374451	0.0275126152039	0.070489364624	0.0588346214294	0.0442704811096	0.0248572731018	0.0929548416138	0.0382602043152	0.0583200378418
homo1244	0.214017196655	0.634186035156	0.110999191284	0.206464706421	0.87413659668	0.465224700928	0.55687512207	0.768390441895	0.516244812012	0.424245910645	0.601831604004	0.517923278809
homo1245	0.263160369873	0.90937286377	0.123344589233	0.226287445068	0.927288757324	0.512199768066	0.653928955078	0.72977532959	0.657511901855	0.696783752441	0.788004455566	0.676297119141
homo1246	0.124539962769	0.0140634498596	0.162673751831	0.134756973267	0.0143682727814	0.0279199199677	0.0265533485413	0.0291304454803	0.147795394897	0.0509914398193	0.055867477417	0.0967908935547
homo1247	0.160454727173	0.297955688477	0.0154166021347	0.158500793457	0.378908355713	0.250560424805	0.437933624268	0.532483581543	0.329613677979	0.513202819824	0.46059576416	0.343537658691
homo1248	0.112990829468	0.00532414007187	0.123752296448	0.116105644226	0.0441345939636	0.0291706943512	0.048170211792	0.0336960983276	0.104271636963	0.352577819824	0.192243225098	0.0651870193481
homo1249	0.173052566528	0.626447692871	0.0248840904236	0.112049591064	0.626037353516	0.469827911377	0.393576721191	0.477069274902	0.407821533203	0.401694946289	0.449917999268	0.42486932373
homo1250	0.0594958000183	0.00795777130127	0.0844144515991	0.0720014801025	0.0236895027161	0.00988621616364	0.0226076469421	0.0111582174301	0.0408066368103	0.0453540916443	0.0300574073792	0.0529119606018
homo1251	0.308196105957	0.937079101562	0.177743637085	0.245489715576	1.08214904785	0.747624206543	0.896116882324	0.728615356445	0.347798828125	0.333043731689	0.495826446533	0.41917086792
homo1252	0.236486053467	0.742918029785	0.171322265625	0.245916900635	0.816946472168	0.403457275391	0.387150848389	0.512519165039	0.416232421875	0.442324371338	0.589770019531	0.438331481934
homo1253	0.140838623047	0.657753662109	0.109469734192	0.163806884766	0.947483276367	0.64073840332	0.675736755371	0.850988830566	0.540460754395	0.554013916016	0.708086914063	0.715024353027
homo1254	0.238178970337	0.0844793777466	0.185137924194	0.222627441406	0.0378079986572	0.0568695793152	0.0538701171875	0.0308223609924	0.152899917603	0.0871879196167	0.18716305542	0.135406112671
homo1255	0.155615737915	0.196015380859	0.10816368103	0.110041671753	0.211100875854	0.152427734375	0.129398971558	0.169803512573	0.348725311279	0.330264709473	0.494613037109	0.532106811523
homo1256	0.204133346558	0.992925598145	0.147311386108	0.109288131714	1.16977832031	0.628931945801	0.833116760254	1.03398571777	0.596968139648	0.69701739502	0.805544189453	0.910792785645
homo1257	0.263714996338	0.615958068848	0.155443817139	0.209218383789	0.710475769043	0.380227233887	0.405346069336	0.521042785645	0.36850112915	0.487191192627	0.529491088867	0.538740356445
homo1258	0.0302933502197	0.0175761756897	0.0277658691406	0.0409198722839	0.0161751098633	0.0744277267456	0.0530254554749	0.0343799285889	0.0373029594421	0.0556739234924	0.0436229362488	0.0461712303162
homo1259	0.275563659668	1.01789398193	0.16101083374	0.193672866821	0.949910766602	0.430876861572	0.56651184082	0.705975402832	0.513601135254	0.719491333008	0.618709350586	0.694555603027
homo1260	0.234369293213	0.438851959229	0.18332258606	0.247404327393	0.714893188477	0.4129659729	0.456160491943	0.566486083984	0.410553741455	0.716723999023	0.601361816406	0.445910369873
homo1261	0.286835327148	1.59056274414	0.156204940796	0.253774993896	1.5152388916	0.800099304199	0.942866455078	1.19593823242	0.596624206543	0.537118408203	0.652317077637	0.686727661133
homo1262	0.230170455933	1.54501586914	0.141457183838	0.196637313843	1.33791894531	0.841236999512	0.685024963379	0.860833312988	0.63241015625	0.585789367676	0.735256286621	0.750276062012
homo1263	0.249262893677	1.34105908203	0.177247024536	0.21645539856	1.41402160645	0.786837341309	0.858587341309	1.22473400879	0.826023620605	0.86770489502	0.919189453125	0.990351318359
homo1264	0.211191436768	0.851269042969	0.141366622925	0.201914840698	0.895124389648	0.49896685791	0.561618103027	0.857057128906	0.435709899902	0.497232666016	0.634999328613	0.70683215332
homo1265	0.18839994812	1.24168847656	0.183901702881	0.18108152771	1.04850402832	0.627604248047	0.558436645508	0.720346801758	0.313776611328	0.422441162109	0.440953125	0.394970581055
homo1266	0.228730148315	0.736769104004	0.158198638916	0.176953155518	0.686151306152	0.408333068848	0.639592834473	0.914801879883	0.751789672852	0.554703552246	0.706984558105	0.758994384766
homo1267	0.0866954727173	0.122575561523	0.006459379673	0.0899354858398	0.228187637329	0.325690673828	0.365623748779	0.610386108398	0.330563659668	0.218531692505	0.221757568359	0.154837387085
homo1268	0.0482894096375	0.0426099586487	0.0240738124847	0.0994113388062	0.123607749939	0.0682675247192	0.156403594971	0.201191894531	0.209665847778	0.0942717208862	0.104307113647	0.120382164001
homo1269	0.312719207764	0.907393188477	0.125870452881	0.19991178894	1.10211352539	0.457400024414	0.905358032227	1.16648852539	0.936010803223	0.855252502441	1.44900268555	1.57335119629
homo1270	0.303746307373	0.954992370605	0.172759262085	0.267959259033	0.843298095703	0.350516235352	0.486533447266	0.648742919922	0.531129760742	0.860562072754	0.874799377441	0.840932128906
homo1271	0.376097625732	0.470443145752	0.190967651367	0.276725189209	0.455990875244	0.232547912598	0.226147323608	0.314687561035	0.424416351318	0.35697958374	0.74685357666	0.694918273926
homo1272	0.289858062744	0.596134033203	0.174042053223	0.213869918823	0.641270935059	0.325886688232	0.43437121582	0.618567993164	0.429471893311	0.568145690918	0.592402893066	0.550366333008
homo1273	0.183626998901	0.774235778809	0.095299369812	0.195586151123	0.809424743652	0.562350646973	0.674802246094	0.788748291016	0.565616271973	0.527694580078	0.62011907959	0.659654907227
homo1274	0.114000137329	0.0189154567719	0.0559352302551	0.110726135254	0.0278441314697	0.059887336731	0.0816967163086	0.0972562484741	0.134573532104	0.181710159302	0.220601425171	0.134011734009
homo1275	0.321270050049	1.29997119141	0.185411499023	0.230323379517	1.19926855469	0.629631164551	0.604395324707	0.850296081543	0.469901397705	0.510934814453	0.587457336426	0.659809814453
homo1276	0.288967895508	0.887829711914	0.114936485291	0.245168685913	0.940559143066	0.542082885742	0.569814758301	0.752617431641	0.411215484619	0.362609954834	0.506729400635	0.4203387146
homo1277	0.27242489624	1.20072277832	0.13190826416	0.167221878052	1.12735925293	0.68363079834	0.737103881836	1.00145611572	0.489861022949	0.570718444824	0.516682617187	0.528438354492
homo1278	0.150351104736	0.0462055130005	0.152828659058	0.189347473145	0.0446860427856	0.0864318389893	0.345694366455	0.519534484863	0.35949609375	0.158562606812	0.281532806396	0.142987335205
homo1279	0.263669281006	1.27871862793	0.128804702759	0.160204864502	0.96654498291	0.559166015625	0.566674804687	0.852077087402	0.37793762207	0.527166870117	0.511741912842	0.526950012207
homo1280	0.249519485474	0.812326416016	0.134841522217	0.161812789917	0.781320556641	0.37564364624	0.376107818604	0.531288024902	0.233432907104	0.382067810059	0.324683044434	0.249546646118
homo1281	0.224222900391	0.0641628341675	0.200996795654	0.172439743042	0.0974540252686	0.0740123291016	0.0600500106812	0.0504248886108	0.245024459839	0.0615231971741	0.139378860474	0.238900283813
homo1282	0.236154693604	0.66946673584	0.149131240845	0.167183898926	0.758137573242	0.508164978027	0.764248413086	0.887397766113	0.635853088379	0.481579284668	0.689945800781	0.624247253418
homo1283	0.105076225281	0.00876861858368	0.167121643066	0.100639831543	0.00987631988525	0.0277076892853	0.0215855827332	0.0218136672974	0.029474357605	0.0974745559692	0.0203484268188	0.0541017036438
homo1284	0.0578288459778	0.0220660858154	0.0647983703613	0.0448528747559	0.0295959720612	0.0421259346008	0.0470903778076	0.0277652645111	0.0541029319763	0.0718432922363	0.0560665397644	0.0590779037476
homo1285	0.04920753479	0.00553000020981	0.0830979156494	0.0531709709167	0.0191253871918	0.0313561172485	0.0195775432587	0.0209600696564	0.0249993209839	0.0260072479248	0.0402009277344	0.0380349998474
homo1286	0.136367736816	0.681358886719	0.0641724395752	0.125383628845	0.688846862793	0.424071990967	0.56533605957	0.729873535156	0.376059112549	0.423419158936	0.491855163574	0.58335369873
homo1287	0.315146148682	0.703371154785	0.132625747681	0.170546386719	1.00071868896	0.459219665527	0.544671691895	0.544412231445	0.669184814453	0.653812255859	0.972771789551	1.04377514648
homo1288	0.14318057251	0.0393610420227	0.168434341431	0.100393722534	0.0358659439087	0.0553362083435	0.0550563545227	0.0474801635742	0.214145675659	0.116016593933	0.30234564209	0.632029663086
homo1289	0.32067074585	0.992611450195	0.210024108887	0.291323608398	1.06559130859	0.517822875977	0.627009094238	0.793557861328	0.864067016602	0.99703918457	1.00897973633	1.25628942871
homo1290	0.215191635132	1.75461938477	0.151701782227	0.22355569458	1.84354333496	0.948114196777	0.779593322754	1.1610534668	0.599072265625	0.714326782227	0.724473571777	0.724093566895
homo1291	0.070778427124	0.0148440914154	0.135045181274	0.0734898986816	0.0105082674026	0.0349560050964	0.0231522369385	0.0175932483673	0.0287381725311	0.0373080253601	0.0775874404907	0.0800850448608
homo1292	0.140649475098	0.0507849960327	0.0778363723755	0.105328636169	0.0750699234009	0.115787612915	0.0633040008545	0.0568935470581	0.172546646118	0.117176452637	0.124712310791	0.101121810913
homo1294	0.22222013855	0.0387992477417	0.16032598877	0.14273765564	0.0631510047913	0.0908012695313	0.0736802978516	0.0577723121643	0.315163665771	0.136285507202	0.388840423584	0.640145385742
homo1295	0.152671142578	0.0180546512604	0.288176757813	0.230138397217	0.0186510009766	0.049601184845	0.0359302101135	0.0243676948547	0.0700632629395	0.0527595901489	0.0898999404907	0.0830757141113
homo1296	0.236820526123	0.796990234375	0.105493980408	0.181600845337	0.737592712402	0.417143005371	0.617825134277	0.767947814941	0.610297607422	0.520576599121	0.88032824707	0.826986450195
homo1297	0.323813842773	1.59765270996	0.177294906616	0.232928359985	1.60239709473	0.791571716309	0.855197875977	1.13605639648	0.786132263184	0.756049316406	0.93506036377	0.976381835938
homo1298	0.0343624687195	0.0646402282715	0.0259089126587	0.062531829834	0.10552809906	0.0448434066772	0.114483146667	0.0967880020142	0.278392211914	0.103135406494	0.18947605896	0.137831314087
homo1299	0.142406051636	0.0249896221161	0.0749315567017	0.0749758224487	0.0291181468964	0.0747542800903	0.0935776977539	0.0499810256958	0.325305999756	0.0990445709229	0.368935089111	0.684428222656
homo1300	0.383867523193	0.827059631348	0.246290847778	0.293541687012	0.607658691406	0.449751708984	0.636985656738	0.584911804199	1.0191038208	0.543847900391	0.907327514648	0.532188354492
homo1301	0.0301873397827	0.000128009259701	0.0159236660004	0.0163611164093	0.0145347995758	0.0381587600708	0.0232790431976	0.0207266292572	0.00975747966766	0.035147190094	0.0252889690399	0.0344895210266
homo1302	0.238253326416	1.15956201172	0.160614761353	0.219535598755	1.02021325684	0.632868347168	0.760506774902	1.01917956543	0.484355499268	0.622716369629	0.759832641602	0.653178283691
homo1303	0.0739235687256	0.0433927612305	0.0882020797729	0.0568493041992	0.0572677574158	0.0435629615784	0.0639135665894	0.0262821350098	0.228335449219	0.0567001113892	0.180501739502	0.194716995239
homo1304	0.301968780518	0.580003295898	0.20715272522	0.249630310059	0.627433837891	0.341059234619	0.542156066895	0.608032714844	0.971881103516	0.562286560059	1.04874157715	1.03315612793
homo1305	0.170069869995	0.520258056641	0.184432220459	0.197265197754	0.612308044434	0.453980041504	0.45682019043	0.410730255127	0.235075805664	0.2365625	0.195494400024	0.155790817261
homo1306	0.297082580566	1.41124707031	0.133035919189	0.23475894165	1.57965429688	0.756003601074	0.875386535645	1.04247827148	0.671306274414	0.823357421875	0.697243835449	0.591734436035
homo1307	0.0950893249512	0.0117243919373	0.205030883789	0.140247467041	0.0154763154984	0.0174474773407	0.0189438457489	0.0197541332245	0.144068084717	0.0457220497131	0.0651975708008	0.15967791748
homo1308	0.369893096924	0.949866149902	0.162187347412	0.246385101318	1.06407556152	0.359277069092	0.439764678955	0.486511383057	0.627510070801	0.50444720459	0.769828613281	0.783717895508
homo1309	0.258592529297	1.04977941895	0.169624542236	0.178080459595	1.15128540039	0.691875854492	0.707347717285	0.900133911133	0.491463256836	0.504421630859	0.550694824219	0.648774108887
homo1310	0.142791229248	0.443919006348	0.0663378448486	0.0970478057861	0.458352539063	0.232360198975	0.326899505615	0.472999053955	0.305387664795	0.388255249023	0.416646453857	0.401214813232
homo1311	0.0970392684937	0.00659240055084	0.118160957336	0.123790634155	0.0154659729004	0.0118149623871	0.0267297077179	0.00892799758911	0.0397335739136	0.0407352523804	0.0862695617676	0.0614715042114
homo1312	0.290561004639	0.889092346191	0.160863952637	0.18141859436	0.784482299805	0.415715789795	0.40786114502	0.479260437012	0.489564544678	0.540425048828	0.860213867188	0.866136108398
homo1313	0.23652986145	0.718895629883	0.168493865967	0.202452926636	0.636032104492	0.235009140015	0.293320800781	0.269261138916	0.326196258545	0.0935477981567	0.313348754883	0.423690155029
homo1314	0.230139358521	0.602476318359	0.158995056152	0.171595458984	0.702150939941	0.61022076416	0.505187957764	0.646220581055	0.449534484863	0.398797943115	0.437762969971	0.437110351562
homo1315	0.345851196289	1.38410852051	0.172751480103	0.261892272949	1.76245568848	1.01592120361	1.19888903809	1.58827050781	1.23982861328	0.963903564453	1.03339099121	0.915131774902
homo1316	0.111159255981	0.104437667847	0.0307650146484	0.13219631958	0.0738226776123	0.0679717178345	0.241794647217	0.337313079834	0.0970205078125	0.0424032440186	0.0813589401245	0.0718302841187
homo1317	0.200567260742	1.39112268066	0.159566589355	0.209296234131	1.52794848633	0.729420349121	0.795032592773	1.0527253418	0.721991333008	0.597280639648	0.864093078613	0.842990234375
homo1318	0.271199462891	1.17990319824	0.171191772461	0.164558914185	0.833808959961	0.675186950684	0.281765777588	0.231294174194	0.203732666016	0.040109462738	0.0638018798828	0.0787073745728
homo1319	0.211725875854	1.07362695313	0.0876111831665	0.151337463379	0.967735046387	0.517315795898	0.604814331055	0.842694396973	0.508927032471	0.486454498291	0.498865386963	0.530292724609
homo1320	0.0775288467407	0.036102684021	0.0842487411499	0.0719816360474	0.0654657974243	0.103306930542	0.0780262680054	0.0466086158752	0.0399154586792	0.045815120697	0.138084609985	0.0792117385864
homo1321	0.243161102295	0.950962280273	0.200718200684	0.165898910522	1.06275036621	0.524545959473	0.51802130127	0.719497314453	0.276339080811	0.386807525635	0.452009490967	0.489827545166
homo1322	0.131693664551	0.0270582523346	0.152886001587	0.0941189498901	0.0284803504944	0.0509657363892	0.0358537597656	0.0158813838959	0.0546208610535	0.0538434333801	0.0488102722168	0.0340724945068
homo1324	0.0385147247314	0.00946400260925	0.0316309547424	0.0597389678955	0.013128993988	0.0466532707214	0.0649677200317	0.042385974884	0.0486958770752	0.137325424194	0.0349850311279	0.0523418121338
homo1325	0.0385147247314	0.00946400260925	0.0316309547424	0.0597389678955	0.013128993988	0.0466532707214	0.0649677200317	0.042385974884	0.0486958770752	0.137325424194	0.0349850311279	0.0523418121338
homo1326	0.233285552979	0.111095413208	0.16481036377	0.138671707153	0.0624944610596	0.0464423408508	0.0551050376892	0.0391727409363	0.123706443787	0.0915118942261	0.144310424805	0.108459892273
homo1327	0.288075897217	1.58693835449	0.108177322388	0.227453720093	1.52354272461	0.935786499023	0.958944824219	1.22201464844	0.700339111328	0.755012268066	0.894303710938	0.882549804687
homo1329	0.0701978607178	0.0632705078125	0.0161878604889	0.0932317428589	0.0514117279053	0.0365835876465	0.0509853057861	0.0535733718872	0.205619522095	0.159508529663	0.245311141968	0.182375244141
homo1330	0.160763214111	0.570827514648	0.104774703979	0.14009463501	0.578560241699	0.32496685791	0.433687530518	0.561601379395	0.333369415283	0.347279632568	0.330640869141	0.331803070068
homo1331	0.217979827881	0.88897668457	0.182286468506	0.178339523315	0.647253295898	0.512320495605	0.266678192139	0.432585601807	0.0815496368408	0.143199081421	0.0574729766846	0.0368114509583
homo1332	0.332404388428	0.51521875	0.196683670044	0.234540710449	0.573044494629	0.317418426514	0.358709106445	0.391334503174	0.693552429199	0.832929077148	0.994541748047	0.910505310059
homo1333	0.288277923584	1.38342980957	0.193019256592	0.223020355225	0.862146362305	0.393096313477	0.411579498291	0.33356652832	0.355904754639	0.361170806885	0.554635559082	0.438902954102
homo1334	0.186404052734	1.50000634766	0.0913766479492	0.121013832092	1.48372875977	0.692838256836	0.626142883301	0.798687438965	0.449731719971	0.465798492432	0.46895098877	0.425585479736
homo1335	0.220428588867	1.15934558105	0.19559135437	0.197334335327	0.988182128906	0.548233703613	0.49716708374	0.717107788086	0.338381744385	0.600333984375	0.615914367676	0.626089477539
homo1336	0.31407208252	0.534317810059	0.18954385376	0.189681610107	0.657532775879	0.357100524902	0.277090179443	0.252395355225	0.435518493652	0.487897735596	0.721654174805	0.844075012207
homo1337	0.100908874512	0.0136925964355	0.164549285889	0.155747970581	0.0157104034424	0.0411768112183	0.0323457679749	0.0703187179565	0.0340166435242	0.0693388748169	0.0382321968079	0.0300014133453
homo1338	0.19293572998	0.203909957886	0.120912597656	0.209439926147	0.297890838623	0.254810195923	0.0700329742432	0.0816681060791	0.0858042297363	0.0470532951355	0.121401000977	0.0663860168457
homo1339	0.0739095687866	0.0158331785202	0.0404794998169	0.0848870239258	0.0326464309692	0.0624053611755	0.0637029800415	0.0535187835693	0.0968277053833	0.0735741882324	0.234871261597	0.182636566162
homo1340	0.407682373047	0.504075012207	0.170469039917	0.274663696289	0.551890930176	0.263997375488	0.238599822998	0.147684890747	0.582469787598	0.670232177734	0.887203491211	1.04272692871
homo1341	0.210485748291	0.122975128174	0.14748600769	0.200051010132	0.324767456055	0.332325958252	0.377363189697	0.466954345703	0.212752456665	0.342287078857	0.251064178467	0.341356414795
homo1342	0.311677093506	1.7117166748	0.166220031738	0.154009933472	2.13999438477	1.06146801758	0.943751525879	1.12449694824	0.448184448242	0.147230712891	0.130757125854	0.0978901138306
homo1343	0.0880415115356	0.0343176422119	0.0623738555908	0.0999131851196	0.0322891159058	0.0557498474121	0.0506806602478	0.0333753662109	0.0913102340698	0.171466629028	0.0964480667114	0.140300949097
homo1344	0.116983154297	0.18848260498	0.0593277816772	0.0938819580078	0.0837924575806	0.170066497803	0.0892512664795	0.0623601646423	0.127032814026	0.389489318848	0.199885147095	0.117698623657
homo1345	0.226482345581	0.327303833008	0.10798160553	0.171098953247	0.477759155273	0.327805969238	0.266685852051	0.324607513428	0.465096343994	0.41565234375	0.716147399902	0.68471887207
homo1346	0.27070690918	0.590724853516	0.161549789429	0.204146224976	0.695115783691	0.33279107666	0.202959136963	0.247489120483	0.402689910889	0.449826202393	0.548786804199	0.622838806152
homo1347	0.0247233695984	0.00567081022263	0.0836863708496	0.0324402351379	0.00827510070801	0.0410913887024	0.0191485862732	0.0229130439758	0.0189313373566	0.0303215179443	0.0217042732239	0.0381977920532
homo1348	0.217668609619	0.416580047607	0.138931121826	0.162749298096	0.385205535889	0.253682128906	0.180680892944	0.198914093018	0.28855670166	0.454858612061	0.412071624756	0.391486724854
homo1349	0.106409362793	0.0229770088196	0.202052978516	0.156473175049	0.0136334619522	0.0189572105408	0.0378840866089	0.0158197889328	0.0436757278442	0.0528584403992	0.057496723175	0.0544153404236
homo1350	0.150640762329	0.0925292053223	0.14810736084	0.105684158325	0.0500306243896	0.0454394683838	0.0566989059448	0.0256081542969	0.245946578979	0.216656234741	0.273129669189	0.329179931641
homo1351	0.26590826416	0.471941680908	0.185480102539	0.236940765381	0.531926574707	0.226953796387	0.246175445557	0.311307800293	0.499843963623	0.478672302246	0.686073974609	0.661036621094
homo1352	0.352023590088	0.946320373535	0.18424520874	0.263212982178	0.955767150879	0.63118951416	0.698566711426	0.95840020752	0.596842895508	0.808940795898	0.834741333008	0.655014343262
homo1353	0.25225994873	0.752212341309	0.138854385376	0.175449249268	0.994759216309	0.477440673828	0.534509643555	0.68884552002	0.719141906738	0.543815063477	0.797555847168	0.594448242188
homo1354	0.065156791687	0.0200261936188	0.0918243865967	0.0833441848755	0.00932550048828	0.0253014831543	0.0199233722687	0.0182564315796	0.0411174926758	0.0428773345947	0.0383925247192	0.0398514289856
homo1355	0.22237677002	2.01985314941	0.149102905273	0.16804447937	2.15698999023	0.986433288574	0.812722961426	1.21892272949	0.811104614258	0.741404602051	0.842608032227	1.01843676758
homo1356	0.219557479858	0.80037298584	0.160831558228	0.194560592651	0.908428894043	0.517315551758	0.491409332275	0.70893371582	0.375510345459	0.422419647217	0.483332733154	0.478587554932
homo1357	0.331897338867	1.77335791016	0.136996276855	0.274884155273	2.02495153809	1.04052612305	1.33162683105	1.60463098145	0.984502258301	1.23876757813	1.19357116699	1.30157470703
homo1358	0.0642478408813	0.0522165412903	0.0489222564697	0.114144004822	0.0929634094238	0.126277427673	0.346741943359	0.169358734131	0.0631341018677	0.0851654205322	0.116131896973	0.109799346924
homo1359	0.30999798584	1.01374780273	0.169250320435	0.252401687622	0.997703918457	0.655622741699	0.830296936035	0.963273681641	0.600269775391	0.619067443848	0.60009185791	0.630135986328
homo1360	0.218799163818	0.880261962891	0.118086242676	0.192689086914	0.623741760254	0.325097961426	0.341138641357	0.34999710083	0.336841430664	0.56268737793	0.27194519043	0.160605255127
homo1361	0.0304457969666	0.0154794511795	0.00354669237137	0.0864260787964	0.0328331031799	0.0619245033264	0.0740483932495	0.0928264923096	0.0836667480469	0.103143432617	0.106278251648	0.0847135009766
homo1362	0.272345825195	0.806775939941	0.114814926147	0.194928314209	1.18331982422	0.833176696777	0.942358642578	1.16204333496	0.761417236328	0.729269226074	0.84322668457	0.701390686035
homo1363	0.166669204712	0.496735198975	0.0807634735107	0.1973409729	0.654856567383	0.51251385498	0.652746398926	0.754483947754	0.810095458984	0.649749450684	0.820433654785	0.619142578125
homo1364	0.248799728394	1.36415270996	0.171408981323	0.209894210815	0.979829589844	0.753792541504	0.770401733398	0.915480041504	0.431541412354	0.491912902832	0.344621765137	0.39242300415
homo1365	0.292377807617	2.11339770508	0.128434738159	0.213816558838	2.23440917969	0.98033380127	0.872724731445	1.29057446289	0.7424453125	0.892294189453	1.04431201172	1.20638439941
homo1366	0.0291962909698	0.0186836662292	0.0233462963104	0.0560975952148	0.0248338394165	0.0368049125671	0.0329342880249	0.0235112113953	0.0292337532043	0.0528616333008	0.0433421592712	0.0423166923523
homo1368	0.0363712348938	0.0968664398193	0.0126591739655	0.0605439758301	0.150771789551	0.154882278442	0.291487365723	0.215035522461	0.452383483887	0.0650105819702	0.072205909729	0.0893484115601
homo1369	0.34509274292	2.33882714844	0.166766403198	0.21205116272	2.64645703125	1.18941894531	1.19450598145	1.56477111816	1.0787755127	0.827255249023	1.51333044434	1.60460864258
homo1370	0.0773209609985	0.0266731987	0.163333435059	0.0995984954834	0.0160752353668	0.0267642917633	0.0392090911865	0.0461836509705	0.0842351455688	0.0962660675049	0.106127174377	0.0663708648682
homo1371	0.0773209609985	0.0266731987	0.163333435059	0.0995984954834	0.0160752353668	0.0267642917633	0.0392090911865	0.0461836509705	0.0842351455688	0.0962660675049	0.106127174377	0.0663708648682
homo1372	0.0773209609985	0.0266731987	0.163333435059	0.0995984954834	0.0160752353668	0.0267642917633	0.0392090911865	0.0461836509705	0.0842351455688	0.0962660675049	0.106127174377	0.0663708648682
homo1373	0.0773209609985	0.0266731987	0.163333435059	0.0995984954834	0.0160752353668	0.0267642917633	0.0392090911865	0.0461836509705	0.0842351455688	0.0962660675049	0.106127174377	0.0663708648682
homo1374	0.0773209609985	0.0266731987	0.163333435059	0.0995984954834	0.0160752353668	0.0267642917633	0.0392090911865	0.0461836509705	0.0842351455688	0.0962660675049	0.106127174377	0.0663708648682
homo1375	0.0773209609985	0.0266731987	0.163333435059	0.0995984954834	0.0160752353668	0.0267642917633	0.0392090911865	0.0461836509705	0.0842351455688	0.0962660675049	0.106127174377	0.0663708648682
homo1376	0.0773209609985	0.0266731987	0.163333435059	0.0995984954834	0.0160752353668	0.0267642917633	0.0392090911865	0.0461836509705	0.0842351455688	0.0962660675049	0.106127174377	0.0663708648682
homo1377	0.0773209609985	0.0266731987	0.163333435059	0.0995984954834	0.0160752353668	0.0267642917633	0.0392090911865	0.0461836509705	0.0842351455688	0.0962660675049	0.106127174377	0.0663708648682
homo1378	0.0773209609985	0.0266731987	0.163333435059	0.0995984954834	0.0160752353668	0.0267642917633	0.0392090911865	0.0461836509705	0.0842351455688	0.0962660675049	0.106127174377	0.0663708648682
homo1379	0.198271865845	0.181453063965	0.175760498047	0.125518821716	0.132261230469	0.0634243240356	0.0619883079529	0.0401019172668	0.170788452148	0.0832131881714	0.11148021698	0.113665092468
homo1380	0.221921707153	0.487097625732	0.183000137329	0.209600341797	0.852112365723	0.371521087646	0.313326782227	0.294059631348	0.786058288574	0.805530334473	1.12098461914	1.16247570801
homo1381	0.223711593628	0.71022052002	0.144877090454	0.202668884277	0.752472839355	0.353256866455	0.389151184082	0.424990203857	0.415518066406	0.40326473999	0.685944458008	0.738036560059
homo1382	0.267308166504	0.60438659668	0.190553344727	0.220527694702	0.657079406738	0.328701568604	0.420896392822	0.62221295166	0.382481842041	0.424952087402	0.35189239502	0.328320465088
homo1383	0.252112167358	1.56273901367	0.138976013184	0.273000244141	1.66256677246	0.84065222168	0.820400756836	0.895576171875	0.719190063477	0.691100769043	0.760479370117	0.595312988281
homo1384	0.294116546631	1.23034094238	0.198633529663	0.30429498291	1.38565869141	0.68981842041	0.954553833008	1.27784680176	0.805654174805	0.844298828125	1.19868530273	1.08427807617
homo1385	0.282908355713	1.36829211426	0.177752487183	0.248491622925	1.20193945313	0.769246154785	1.02751037598	1.24517919922	0.714844177246	0.652197814941	0.895604675293	0.871888916016
homo1386	0.251960006714	0.825404174805	0.124138404846	0.215105072021	0.902465576172	0.427823699951	0.660618286133	0.853463684082	0.625387268066	0.500066864014	0.648325866699	0.557493896484
homo1387	0.202309066772	0.397805480957	0.114858398437	0.155712860107	0.473894836426	0.230433685303	0.159541366577	0.171431304932	0.470552581787	0.362477203369	0.62966595459	0.850307128906
homo1388	0.16534223938	0.0854981384277	0.133228042603	0.150051269531	0.051756111145	0.0311764564514	0.0263825683594	0.0455303459167	0.165103652954	0.227649490356	0.24800302124	0.26760043335
homo1389	0.0493007926941	0.0153312225342	0.0663315734863	0.0606158294678	0.00543133497238	0.0128384828568	0.0185072040558	0.0252950744629	0.0196144485474	0.0490907211304	0.0216257610321	0.0581997833252
homo1390	0.232924713135	0.406461364746	0.105779342651	0.138817352295	0.310280456543	0.195674545288	0.190491928101	0.200635437012	0.266809661865	0.24035484314	0.30955090332	0.32166305542
homo1391	0.289528594971	2.49492431641	0.172157989502	0.249216918945	2.68394189453	1.39945361328	1.22537646484	1.652109375	0.872304138184	0.912380371094	0.94779510498	1.06799169922
homo1392	0.262379089355	1.17736779785	0.14790838623	0.2099271698	1.25832617188	0.809661743164	0.819512084961	1.04097509766	0.560095031738	0.691822998047	0.84255859375	0.881239562988
homo1393	0.216807510376	0.290484863281	0.16322895813	0.188702560425	0.256255645752	0.21946572876	0.243163497925	0.237298568726	0.242725326538	0.11912677002	0.211188415527	0.233167022705
homo1394	0.245128387451	1.59850732422	0.119289588928	0.165442184448	1.58187207031	0.955157531738	0.969848327637	1.06374084473	0.655991699219	0.539329040527	0.814002441406	0.975710632324
homo1395	0.0758613739014	0.0251231861115	0.109635421753	0.0839483566284	0.0354018974304	0.0314035892487	0.0585190925598	0.0323819274902	0.025252872467	0.0720011825562	0.0384772338867	0.0279059257507
homo1396	0.0436378936768	0.0112157335281	0.0853562545776	0.0286810874939	0.00299534726143	0.01436211586	0.0155439920425	0.0124524993896	0.0244405670166	0.0290473213196	0.0192718467712	0.0249002132416
homo1397	0.0436378936768	0.0112157335281	0.0853562545776	0.0286810874939	0.00299534726143	0.01436211586	0.0155439920425	0.0124524993896	0.0244405670166	0.0290473213196	0.0192718467712	0.0249002132416
homo1398	0.22495489502	0.228927307129	0.202823623657	0.165877639771	0.166815353394	0.0662977142334	0.155520965576	0.140165145874	0.100272979736	0.138573120117	0.131783294678	0.227219467163
homo1399	0.22197845459	0.113778327942	0.195965209961	0.222177505493	0.0895915222168	0.0546272201538	0.0666961669922	0.0438277702332	0.171972930908	0.104839309692	0.183357391357	0.119627601624
homo1400	0.243784881592	0.54109362793	0.201504043579	0.172117233276	0.855455627441	0.714486816406	0.577720214844	0.801083862305	0.75848046875	1.16171411133	1.03420800781	0.806820007324
homo1401	0.285406738281	1.24776647949	0.146063095093	0.193082168579	1.75306213379	1.00243908691	0.85257019043	1.14723449707	0.457886871338	0.501665893555	0.609610595703	0.407382629395
homo1402	0.23231086731	0.715829101563	0.153630584717	0.186658798218	0.809362548828	0.59082409668	0.384139221191	0.515481567383	0.385103027344	0.440474487305	0.504425537109	0.632223205566
homo1403	0.0191276874542	0.00708303260803	0.0212065315247	0.0316720714569	0.0198170719147	0.0175648765564	0.045255191803	0.0211828708649	0.0225182304382	0.0242019481659	0.0354084625244	0.0372753448486
homo1404	0.275492950439	0.735879882813	0.194962158203	0.216171417236	0.767859191895	0.56931439209	0.553284423828	0.686200744629	0.456423187256	0.545376586914	0.591254821777	0.80978692627
homo1406	0.227548110962	1.19090588379	0.118275169373	0.150689620972	1.40434179688	0.665848815918	0.828385009766	1.0243034668	0.711733215332	0.711075805664	1.13233300781	1.07357373047
homo1407	0.129872970581	0.142682235718	0.136503494263	0.175189758301	0.0930368881226	0.0529530639648	0.0334264259338	0.0167575073242	0.0525029144287	0.0420737457275	0.0611403541565	0.0566645507813
homo1408	0.302566314697	0.507154449463	0.167814987183	0.260663299561	0.506263671875	0.332815246582	0.393930175781	0.451011108398	0.454940948486	0.244081970215	0.623933410645	0.462540649414
homo1409	0.247023117065	1.39529443359	0.186952651978	0.19158996582	1.53377661133	0.771176818848	0.699913574219	1.03877661133	0.592904174805	0.596148986816	0.808577758789	0.855347900391
homo1410	0.25546144104	0.963349243164	0.175864120483	0.205149551392	1.26958178711	0.957139526367	0.862891540527	1.16958068848	0.387878112793	0.300233093262	0.443478851318	0.427361877441
homo1411	0.25546144104	0.963349243164	0.175864120483	0.205149551392	1.26958178711	0.957139526367	0.862891540527	1.16958068848	0.387878112793	0.300233093262	0.443478851318	0.427361877441
homo1412	0.141722305298	0.09472265625	0.148054367065	0.160053604126	0.169691696167	0.19753125	0.188748413086	0.206072952271	0.059282623291	0.214102218628	0.0529061203003	0.0617142066956
homo1413	0.0583674583435	0.0277999420166	0.0314113121033	0.066707901001	0.0522844543457	0.10772303772	0.0960756530762	0.0549998970032	0.101352180481	0.0578095207214	0.0645589599609	0.0561357307434
homo1414	0.419297210693	1.86213024902	0.165982345581	0.267286712646	2.01585083008	1.04355480957	1.13252404785	1.44693371582	1.00374182129	1.16417578125	1.73276025391	1.69864294434
homo1415	0.342673461914	0.105119369507	0.186162826538	0.236277008057	0.139873748779	0.101125587463	0.164940032959	0.211080078125	0.225235946655	0.0754479751587	0.176006851196	0.0755400466919
homo1416	0.290067108154	1.96069995117	0.179868850708	0.222270706177	1.778984375	0.775452270508	0.725293334961	0.924187011719	0.482236053467	0.626874816895	0.541987792969	0.635248535156
homo1417	0.313986572266	1.03958508301	0.154590118408	0.241006240845	1.12020800781	0.766381347656	1.07716918945	1.18619091797	0.707878662109	0.836757507324	0.965582885742	0.932330688477
homo1418	0.27038760376	0.968818969727	0.115410881042	0.200421600342	0.940473693848	0.520892578125	0.685471496582	0.819168334961	0.932428466797	0.830376464844	1.10010070801	1.05819348145
homo1419	0.149050765991	0.551571594238	0.0379493560791	0.14564491272	0.741257446289	0.437597625732	0.666545043945	0.62165637207	0.583646606445	0.472773864746	0.853293273926	0.911962341309
homo1420	0.0766601409912	0.0286063785553	0.0922244567871	0.0810548858643	0.035608505249	0.067703918457	0.0537495040894	0.0346858634949	0.061832901001	0.0556992378235	0.0517009658813	0.0705325164795
homo1421	0.273839813232	2.2551171875	0.0639735527039	0.228344146729	2.76009716797	1.28819873047	0.949460144043	1.11528845215	1.06356286621	0.53691986084	1.08259399414	0.879925048828
homo1422	0.259782104492	1.5510267334	0.131253341675	0.236066299438	1.88826586914	1.22776696777	1.10936889648	1.30095117187	0.56077331543	0.629583374023	0.576257629395	0.657583251953
homo1423	0.307599639893	2.02547070312	0.149473220825	0.203947280884	2.06713256836	0.998302124023	1.01156866455	1.17617480469	0.652205993652	0.774474304199	0.826424072266	0.836950195313
homo1424	0.300764953613	1.38320336914	0.136365341187	0.200224121094	1.44138671875	0.803594116211	0.825409729004	1.04924975586	0.453628570557	0.570897094727	0.651292663574	0.664064331055
homo1425	0.168148086548	0.894523193359	0.0370355224609	0.130519317627	1.22731652832	0.608176940918	0.797565551758	1.11480688477	0.747327575684	0.646562744141	1.08991992187	1.13037915039
homo1426	0.236422531128	1.66567932129	0.148081375122	0.200729492187	1.49294506836	0.84800390625	0.830792907715	1.09852319336	0.640162353516	0.76116418457	0.745200317383	0.780449645996
homo1427	0.275872406006	0.822461486816	0.17273866272	0.211507553101	1.02145758057	0.495178314209	0.651870239258	0.92535723877	0.57825958252	0.679273803711	1.00846917725	0.901649230957
homo1428	0.198793060303	0.669374328613	0.114316413879	0.161725326538	0.634083618164	0.38814453125	0.577630249023	0.695596191406	0.276371673584	0.483655487061	0.444154541016	0.43263470459
homo1429	0.249913238525	0.930522460938	0.118034599304	0.177854766846	1.00098687744	0.593039550781	0.642682006836	0.90563293457	0.372036895752	0.58948248291	0.541010681152	0.458139343262
homo1430	0.231654769897	0.764188110352	0.134348800659	0.190663467407	0.818904663086	0.501654266357	0.711377441406	0.880315429687	0.477093963623	0.597445678711	0.74597845459	0.659864440918
homo1431	0.382720733643	1.00523651123	0.210359741211	0.245274963379	1.01871697998	0.477714996338	0.484793670654	0.627321594238	0.79616583252	0.768272094727	1.03867285156	1.29142651367
homo1432	0.280059417725	0.611766235352	0.182528823853	0.237956375122	0.723298522949	0.576177490234	0.671243347168	0.810146728516	0.505252288818	0.544857910156	0.490306488037	0.378298034668
homo1433	0.234393539429	0.809452453613	0.119484176636	0.209500167847	0.964338378906	0.661953125	0.722545288086	1.00845117187	0.428447967529	0.768584289551	0.576637023926	0.49746206665
homo1434	0.359608184814	0.961265930176	0.148850692749	0.188279159546	1.03822802734	0.493116699219	0.407467285156	0.447058654785	0.54777130127	0.376833587646	0.585719116211	0.869095581055
homo1435	0.332597351074	0.250460083008	0.165682937622	0.217880218506	0.3597550354	0.273779876709	0.154423141479	0.162877059937	0.484303527832	0.322770996094	0.583389526367	0.943605773926
homo1436	0.301711242676	0.945246276855	0.16602973938	0.196286560059	0.868645202637	0.516664733887	0.687948181152	0.77030279541	0.699798217773	0.742122253418	0.915725036621	1.05016027832
homo1437	0.219655578613	0.0500062294006	0.229941680908	0.169055374146	0.0436978912354	0.0245139198303	0.0749694976807	0.0207045059204	0.126859489441	0.0755782546997	0.199868927002	0.24967918396
homo1438	0.120926071167	0.276843292236	0.00294303011894	0.0868341369629	0.381204376221	0.27689440918	0.547601928711	0.709020324707	0.533106445312	0.743839477539	0.629117797852	0.627825927734
homo1439	0.266368713379	1.61099047852	0.195724868774	0.221556991577	1.39792895508	0.77946270752	0.784432067871	1.01692700195	0.621389831543	0.497816802979	0.527992858887	0.401964019775
homo1440	0.199679443359	1.59970996094	0.122119491577	0.215828094482	1.41521569824	0.877807617188	0.937010925293	1.22795935059	0.547423156738	0.629688354492	0.685321716309	0.580347961426
homo1441	0.222222961426	0.471571533203	0.124724830627	0.107131530762	0.571907653809	0.356727874756	0.55284387207	0.672245483398	0.997151794434	0.972421508789	1.31398168945	1.50069152832
homo1442	0.244313705444	0.320063934326	0.150474990845	0.170675521851	0.261014862061	0.148530517578	0.209359222412	0.117080802917	0.468080566406	0.570564453125	0.68806463623	0.65737902832
homo1443	0.109000274658	0.575375915527	0.0912011260986	0.0600133552551	0.650532470703	0.351870819092	0.407286956787	0.485242736816	0.876993408203	0.852217163086	1.15034667969	1.19889746094
homo1444	0.128874359131	0.018814157486	0.128884628296	0.144859558105	0.0175046749115	0.0357293357849	0.0326648597717	0.0129226369858	0.0347330856323	0.0755698318481	0.0505811042786	0.0573587341309
homo1445	0.20046144104	0.874104064941	0.120308288574	0.169345901489	0.927571533203	0.580207397461	0.66968762207	0.937375671387	0.410229888916	0.604362121582	0.575963500977	0.580067810059
homo1446	0.243260223389	2.14250341797	0.152791641235	0.217293518066	2.2464465332	1.0515177002	1.01080926514	1.4457277832	0.969335754395	0.899750854492	1.24766760254	1.35188464355
homo1447	0.265701904297	1.09834082031	0.160644012451	0.21196434021	1.46504919434	0.825539001465	0.819551696777	1.0558503418	0.739377197266	0.585208129883	0.829950500488	0.980017272949
homo1448	0.275015716553	0.924048461914	0.142910873413	0.221424209595	1.01407507324	0.622508789062	0.679960266113	0.932760192871	0.602831604004	0.603846313477	0.908582397461	0.836706054688
homo1449	0.21541859436	0.639849121094	0.0856915206909	0.181041931152	0.705083129883	0.452790740967	0.470134857178	0.634709716797	0.349599945068	0.37743927002	0.46914175415	0.45662588501
homo1451	0.270186828613	2.11802490234	0.158340408325	0.208493972778	2.3313215332	1.17684313965	1.03368591309	1.31849682617	0.754778503418	0.787321899414	0.934093994141	0.849450805664
homo1454	0.197768478394	0.395775543213	0.152366912842	0.164358139038	0.477726593018	0.205425857544	0.308299438477	0.473590118408	0.394346893311	0.509483428955	0.444130065918	0.433040008545
homo1455	0.199674499512	0.648664611816	0.147782821655	0.111060890198	0.484502105713	0.197653060913	0.315247772217	0.308118225098	0.243256759644	0.235312408447	0.377237213135	0.388535766602
homo1456	0.186560119629	0.123362792969	0.158008850098	0.179567276001	0.0642201080322	0.0522709197998	0.0538475189209	0.0411334190369	0.169510879517	0.0549217338562	0.153367004395	0.116547401428
homo1458	0.326396850586	0.957178649902	0.151344436646	0.188114105225	1.06863684082	0.499095245361	0.469644256592	0.49680355835	0.816430969238	0.761556762695	1.25364819336	1.47005029297
homo1459	0.353544616699	0.557556091309	0.175084411621	0.238323501587	0.521610961914	0.230162033081	0.167532791138	0.0912147445679	0.371063049316	0.305571838379	0.480383728027	0.466385955811
homo1460	0.394012634277	1.70885595703	0.160903167725	0.24172265625	1.49467138672	0.800750610352	0.815913757324	1.09028820801	0.59859161377	0.734233764648	0.874466247559	0.939589355469
homo1461	0.281203094482	1.1548248291	0.12315512085	0.237892944336	1.50092651367	0.805955444336	1.12230993652	1.35957849121	0.806419616699	0.839173522949	1.10824621582	1.04893249512
homo1462	0.353623382568	0.868051330566	0.158502990723	0.237591705322	0.905409118652	0.581845275879	0.670708068848	0.94474005127	0.333674926758	0.29475668335	0.550372314453	0.382065979004
homo1463	0.288779876709	1.58268945312	0.126561439514	0.225835174561	1.67808972168	0.91262878418	0.911379455566	1.02099169922	0.551338867188	0.609200439453	0.742287658691	0.691529174805
homo1464	0.286101409912	1.44061816406	0.137538223267	0.257151000977	1.52397302246	0.631137939453	0.881231262207	1.22033435059	0.964881958008	0.88970489502	1.55156408691	1.75152905273
homo1465	0.301095062256	1.61376538086	0.194814926147	0.255926864624	1.78415539551	0.872513549805	0.991851257324	1.34896337891	0.789493469238	0.747960388184	1.01661810303	0.889399841309
homo1466	0.294958770752	0.744695251465	0.174569976807	0.226341705322	1.05079919434	0.468731994629	0.650552185059	0.904565551758	0.772093017578	0.513726318359	1.02595153809	1.0528293457
homo1467	0.0968323898315	0.174751098633	0.0425608100891	0.0508839149475	0.103721748352	0.062915725708	0.0668462677002	0.0583400535583	0.0344859466553	0.0178390712738	0.0112631206512	0.0373478736877
homo1468	0.293278869629	0.602740722656	0.15973197937	0.206365905762	0.703291809082	0.366912414551	0.514007019043	0.606215942383	0.610741638184	0.55685748291	0.740514343262	0.796211181641
homo1469	0.341640777588	1.12922314453	0.198418289185	0.249762313843	1.02172265625	0.460853546143	0.554860900879	0.720556274414	0.545847229004	0.746878356934	0.815925842285	0.854403808594
homo1470	0.21571812439	2.04134082031	0.133720840454	0.186081954956	2.11971508789	1.07007250977	0.905795593262	1.19792773438	0.801499572754	0.624810058594	0.83338861084	1.03233325195
homo1471	0.243824371338	0.489685302734	0.132315368652	0.249259506226	0.527369934082	0.441204833984	0.454729919434	0.521342041016	0.363590789795	0.592400085449	0.5737421875	0.435555877686
homo1472	0.307741424561	1.24139611816	0.200936203003	0.221062713623	1.24453393555	0.568974975586	0.705975463867	0.445902923584	0.789558410645	0.15480909729	0.511806884766	0.792612243652
homo1473	0.267493041992	1.1236940918	0.161623092651	0.25344241333	1.09789160156	0.52877557373	0.73015045166	1.03538208008	0.698650024414	0.701419372559	0.951949645996	0.917318237305
homo1474	0.211246124268	0.513671447754	0.110526916504	0.148667663574	0.513365905762	0.364669342041	0.435589996338	0.540281677246	0.382990722656	0.426727355957	0.362054321289	0.378037963867
homo1475	0.024142583847	0.0210877990723	0.041858543396	0.0369449920654	0.0256052017212	0.0440782775879	0.0378627281189	0.0469324035645	0.0272741260529	0.0172020053864	0.0188706550598	0.0327021827698
homo1476	0.241826873779	0.752781616211	0.163166046143	0.224330245972	0.832901000977	0.438831298828	0.495044372559	0.791575134277	0.542066345215	0.674137329102	0.82121295166	0.797258605957
homo1477	0.358808624268	2.40767407227	0.172335662842	0.236434173584	2.46594018555	1.34492114258	1.00341448975	1.33100488281	0.738162231445	0.529447631836	1.02232733154	1.02952819824
homo1478	0.123858848572	0.0208750972748	0.107980125427	0.105504432678	0.0284389324188	0.0308139190674	0.0418034629822	0.0278743076324	0.102489425659	0.130703552246	0.117741981506	0.0804428100586
homo1479	0.294275634766	1.21331311035	0.1436043396	0.1819165802	1.17593859863	0.622066345215	0.568075744629	0.770472839355	0.461179931641	0.54294342041	0.677235900879	0.687253540039
homo1480	0.147043777466	1.39791467285	0.15662689209	0.0627864074707	1.80704821777	1.07994714355	0.99337701416	1.18248852539	0.792831420898	0.713288146973	0.636654541016	0.634629882812
homo1481	0.136747970581	0.366624298096	0.00872927856445	0.079640586853	0.396129974365	0.167027023315	0.166417617798	0.119867164612	0.238692962646	0.213470779419	0.355601043701	0.271945037842
homo1482	0.276936828613	1.24279223633	0.101360588074	0.180143737793	1.53651159668	0.772567504883	0.551286682129	0.918080627441	0.44166394043	0.641764587402	0.675392150879	0.445691680908
homo1483	0.372019012451	1.15048803711	0.137417907715	0.263668487549	1.2108626709	0.651192077637	0.751250488281	0.80758807373	0.749460388184	0.986053527832	1.13653112793	1.15736950684
homo1484	0.282141143799	1.37411291504	0.209709396362	0.244860916138	1.53738623047	0.801471557617	1.18481616211	1.34266918945	1.14551184082	0.784731384277	1.43146887207	1.60092834473
homo1485	0.135671066284	0.0148176593781	0.149087417603	0.212695114136	0.003312687397	0.0193657608032	0.0178313484192	0.0120455694199	0.0568270606995	0.0386644821167	0.0594565963745	0.0502386627197
homo1486	0.176796676636	0.0554761199951	0.187904602051	0.188942398071	0.111128219604	0.129661895752	0.184948974609	0.226714447021	0.148657546997	0.136512756348	0.1571456604	0.104186836243
homo1487	0.176796676636	0.0554761199951	0.187904602051	0.188942398071	0.111128219604	0.129661895752	0.184948974609	0.226714447021	0.148657546997	0.136512756348	0.1571456604	0.104186836243
homo1488	0.300541687012	2.1942878418	0.169733062744	0.225372680664	2.16858666992	1.07790551758	1.07129467773	1.48423486328	0.732063049316	0.78335168457	0.872575866699	1.01674578857
homo1489	0.0463011627197	0.366709625244	0.00601351594925	0.0259399032593	0.403211608887	0.186473556519	0.155392242432	0.127673789978	0.263478485107	0.223031158447	0.433250915527	0.51685345459
homo1490	0.113014015198	0.475512451172	0.0168054523468	0.0882131195068	0.262355560303	0.118024391174	0.232973983765	0.202100372314	0.215396362305	0.0241894931793	0.151021469116	0.174228912354
homo1491	0.034840057373	0.00167692136765	0.10784526062	0.039138923645	0.0116483354568	0.0114126272202	0.0144630918503	0.0120328063965	0.0204002151489	0.0475776443481	0.0238767433167	0.0325069236755
homo1492	0.362243499756	0.428234893799	0.206392715454	0.240405563354	0.545351074219	0.274663604736	0.253680099487	0.155605560303	0.635063171387	0.63711315918	1.07059082031	1.18092419434
homo1493	0.041505859375	0.0794799346924	0.0269201717377	0.0525024909973	0.0528601112366	0.0836710586548	0.0609830589294	0.0219758834839	0.032615436554	0.0408503570557	0.0200270709991	0.0557526359558
homo1494	0.283241760254	0.593755004883	0.198360229492	0.172200790405	0.832397888184	0.34590826416	0.4299012146	0.382344909668	0.694420410156	0.628901916504	0.915340332031	0.87639263916
homo1495	0.206007995605	0.605419677734	0.14704083252	0.124127311707	0.497344177246	0.194455383301	0.300032928467	0.225198989868	0.587570251465	0.818962646484	0.965423339844	0.872469055176
homo1496	0.0893729095459	0.00558973789215	0.0552515792847	0.0525828781128	0.0437679290771	0.0453111152649	0.052925403595	0.0306315612793	0.113203231812	0.0461774139404	0.0897560424805	0.209028579712
homo1497	0.302545166016	0.494387237549	0.180680557251	0.237183746338	0.581256591797	0.389372497559	0.447957305908	0.58012512207	0.346953308105	0.357420593262	0.618745361328	0.522180541992
homo1498	0.227412277222	1.65609033203	0.0940938720703	0.185532241821	1.59610083008	0.801106384277	0.803103271484	0.963805664063	0.697470092773	0.491122192383	0.616734924316	0.563614013672
homo1499	0.287096893311	0.939423034668	0.156330093384	0.22388092041	1.12708618164	0.636053283691	0.702984802246	0.893861816406	0.721595336914	0.800107971191	1.06288549805	1.07813781738
homo1500	0.215960845947	0.591095397949	0.147154403687	0.219432891846	0.610103271484	0.313110595703	0.447703491211	0.595462341309	0.528839599609	0.600737243652	0.707217224121	0.659352844238
homo1501	0.135613739014	0.360600311279	0.0315713615417	0.100185035706	0.338812561035	0.221122390747	0.370054626465	0.332342987061	0.268723266602	0.174031906128	0.293040771484	0.336767456055
homo1502	0.231283554077	0.751605224609	0.139649368286	0.165496414185	0.655742736816	0.425337097168	0.556851501465	0.804419128418	0.365076629639	0.557874389648	0.436557250977	0.461048675537
homo1504	0.326111053467	1.42009375	0.204153808594	0.219145828247	1.30961853027	0.701376586914	0.891953369141	1.02775805664	0.662218688965	0.711981201172	0.928759033203	0.843664672852
homo1505	0.251878387451	0.940649475098	0.167938446045	0.180437911987	1.03754467773	0.727711791992	0.918846679688	1.29580151367	0.714263549805	0.81544708252	0.712266479492	0.753640380859
homo1506	0.302606170654	0.644759033203	0.123981170654	0.19353427124	0.807006652832	0.460188751221	0.372441223145	0.429495941162	0.858126708984	0.87636340332	1.27266052246	1.28549902344
homo1507	0.250524200439	0.782295166016	0.114378593445	0.190962402344	1.22072631836	0.895068115234	0.912285461426	0.888031738281	0.777427856445	0.486980407715	0.763547729492	0.623291503906
homo1508	0.174130493164	0.114502212524	0.105815925598	0.124659553528	0.137735717773	0.106711013794	0.132718414307	0.0707717666626	0.391055541992	0.110562545776	0.206478866577	0.172295211792
homo1509	0.244820922852	1.25504785156	0.142738235474	0.216360473633	0.72849822998	0.264454986572	0.234207855225	0.260607757568	0.279335388184	0.306536407471	0.298618927002	0.271238861084
homo1512	0.259344329834	0.658037597656	0.160173461914	0.219186737061	0.508179046631	0.301093048096	0.441254241943	0.521450744629	0.460309967041	0.491583831787	0.474193389893	0.350598693848
homo1513	0.183344589233	0.517648376465	0.130586196899	0.194632843018	0.534969543457	0.327809844971	0.367727478027	0.484572418213	0.325566650391	0.406377319336	0.478386657715	0.437793487549
homo1514	0.166125823975	1.14724475098	0.139351089478	0.132549224854	1.15549279785	0.515264038086	0.734028625488	0.99329498291	0.810880981445	0.828127563477	1.15420495605	1.25432885742
homo1515	0.12918560791	0.115438346863	0.161086502075	0.173120147705	0.216746887207	0.222037979126	0.380380981445	0.178774932861	0.0875628738403	0.0686445541382	0.158398513794	0.137776184082
homo1519	0.328928253174	1.74152600098	0.152105865479	0.249859588623	1.81241320801	0.964424743652	1.11165478516	1.32718701172	0.723009765625	0.737891235352	0.894592529297	0.898938476563
homo1520	0.328928253174	1.74152600098	0.152105865479	0.249859588623	1.81241320801	0.964424743652	1.11165478516	1.32718701172	0.723009765625	0.737891235352	0.894592529297	0.898938476563
homo1521	0.279833312988	1.21015405273	0.186564117432	0.214615432739	1.19022741699	0.810300048828	0.793232421875	1.01679071045	0.481406097412	0.605052368164	0.651195922852	0.456868591309
homo1522	0.173860092163	0.414090698242	0.0189128761292	0.107978363037	0.335662506104	0.19394480896	0.3511875	0.341923492432	0.365384277344	0.177953353882	0.341242889404	0.425810241699
homo1523	0.415036865234	1.26507373047	0.194102798462	0.308712493896	1.8301998291	0.851659606934	1.08200024414	1.02662915039	1.1225802002	0.849036621094	1.42771118164	1.20550598145
homo1524	0.222520721436	0.733375244141	0.149748886108	0.181583023071	0.745641174316	0.574646789551	0.679404418945	0.835596801758	0.383663421631	0.47377645874	0.454538574219	0.625571411133
homo1525	0.364592315674	0.266171173096	0.150621200562	0.260768127441	0.187503768921	0.0900406494141	0.0626269569397	0.0564231452942	0.188978683472	0.148847671509	0.210751464844	0.228220840454
homo1526	0.20848991394	1.11225708008	0.117367324829	0.202727203369	0.932570251465	0.448582183838	0.526834838867	0.51009552002	0.501137817383	0.574023864746	0.604509338379	0.648081420898
homo1527	0.313225158691	0.681924438477	0.161090209961	0.224959655762	0.718960083008	0.472641387939	0.443163024902	0.790944519043	0.89778717041	0.712469848633	0.870618591309	0.923339660645
homo1528	0.313793060303	1.58077160645	0.119222366333	0.201160552979	1.82995593262	0.865025634766	0.912671203613	0.98913482666	0.630755065918	0.816509460449	0.99740246582	0.752096679688
homo1529	0.265715515137	0.63811505127	0.140620956421	0.171719390869	0.807615844727	0.470253326416	0.748352966309	0.781264343262	0.800034790039	0.861220581055	1.11003369141	1.20520617676
homo1530	0.0112783079147	0.0067727098465	0.0221964607239	0.0142298307419	0.0158584728241	0.0195022182465	0.0236740016937	0.022270029068	0.00320145845413	0.0203732566833	0.0152115659714	0.0412915802002
homo1531	0.0345341262817	0.0105105581284	0.0775305862427	0.0446938514709	0.00939294338226	0.0116802606583	0.0113605518341	0.014449347496	0.0097012758255	0.0227277450562	0.0216346321106	0.0342811737061
homo1532	0.435031799316	0.927360046387	0.216477157593	0.268968505859	0.998243164063	0.490338897705	0.45397543335	0.353269195557	0.760244506836	0.793452819824	1.20534558105	1.37123059082
homo1533	0.0783548660278	0.0119814138412	0.0421171989441	0.0583260498047	0.0418706817627	0.0447163124084	0.0318761825562	0.0286574382782	0.0715322952271	0.029152431488	0.0413756256104	0.0740279159546
homo1535	0.314022491455	1.8062076416	0.133078491211	0.224201934814	2.02469189453	1.08851049805	1.03051635742	1.47289123535	0.735422180176	0.707286560059	0.948672424316	0.878682434082
homo1536	0.117113464355	0.0640878067017	0.121101371765	0.110285430908	0.0305299129486	0.0917765731812	0.0967769241333	0.102753334045	0.0980454406738	0.169324569702	0.115388565063	0.148520477295
homo1537	0.054778087616	0.00873294067383	0.0746847686768	0.0788656158447	0.039620223999	0.0795003509521	0.0341874237061	0.0419774856567	0.06780519104	0.103186820984	0.0763567733765	0.0737876281738
homo1538	0.098486946106	0.0246897392273	0.139324050903	0.0865495605469	0.0328307571411	0.0355456352234	0.0507343101501	0.0277031211853	0.067442817688	0.161682495117	0.115281387329	0.0742176895142
homo1539	0.0593548698425	0.0	0.0262159805298	0.041578792572	0.0178653354645	0.064134803772	0.0509804725647	0.0523926925659	0.0378796920776	0.0891271591187	0.0448188095093	0.0787813949585
homo1540	0.0186406803131	0.0173478775024	0.037622833252	0.058221786499	0.0685771789551	0.0401623725891	0.0808549804688	0.0550229072571	0.0754147872925	0.0681335983276	0.0706156845093	0.0935035324097
homo1541	0.225259262085	0.871825744629	0.128872894287	0.186131988525	0.706116210937	0.418737915039	0.57736340332	0.894140075684	0.386209747314	0.448896789551	0.488685058594	0.438469085693
homo1542	0.186796432495	0.895001831055	0.173557174683	0.187703552246	0.973429870605	0.437257507324	0.495172058105	0.689231384277	0.533419433594	0.509842315674	0.634273803711	0.540074401855
homo1543	0.183063018799	1.14673046875	0.146431381226	0.214782577515	1.12612768555	0.541888244629	0.787022644043	0.988457519531	0.588364807129	0.673062011719	0.732189208984	0.637281494141
homo1544	0.219693099976	0.368318481445	0.1704765625	0.146920333862	0.32964630127	0.339134490967	0.43677243042	0.55043951416	0.176749435425	0.29779095459	0.252032897949	0.251514785767
homo1545	0.219017593384	1.08548181152	0.152116851807	0.183919128418	1.07804980469	0.718973999023	0.658518432617	0.945465515137	0.652203186035	0.576583251953	0.549278320313	0.477333831787
homo1546	0.260256835937	1.73884985352	0.142876983643	0.247263595581	1.7212199707	0.885824829102	0.866456726074	1.17555834961	0.798534851074	0.769898254395	1.02550488281	1.1907689209
homo1547	0.337955780029	2.06256298828	0.152009536743	0.244194442749	2.16081616211	1.07850830078	1.15399780273	1.49436889648	0.903090026855	0.880514221191	1.00828460693	1.0497779541
homo1548	0.257597564697	1.40626831055	0.207123062134	0.196761459351	1.2544621582	0.693295654297	0.631863952637	0.909557922363	0.718573730469	0.588684875488	0.596880737305	0.454518371582
homo1549	0.186427261353	0.411384979248	0.186469894409	0.196553482056	0.15873487854	0.111040969849	0.0945647888184	0.0582255172729	0.230940673828	0.073057182312	0.212962738037	0.0912489471436
homo1550	0.0829507369995	0.109314804077	0.179648071289	0.112555259705	0.198274627686	0.267327026367	0.202643173218	0.106557380676	0.0688225326538	0.0740410461426	0.0334480743408	0.035095916748
homo1551	0.2658387146	2.23453027344	0.157067810059	0.18125630188	1.90981958008	1.06291357422	0.973225646973	1.21962976074	0.782205444336	0.939189086914	0.980390930176	1.14581945801
homo1552	0.210671508789	2.10929492188	0.151630996704	0.186989730835	1.98663916016	1.02711608887	0.923716491699	1.26826025391	0.718817749023	0.908553405762	0.779450683594	1.01572711182
homo1553	0.191068481445	1.0594440918	0.11645085144	0.184289535522	1.03313537598	0.58636895752	0.60294140625	0.846081542969	0.497546600342	0.580035827637	0.679105529785	0.757449462891
homo1555	0.285233734131	1.05247753906	0.144808013916	0.207032653809	1.28054577637	0.738354492188	0.704062866211	0.95872064209	0.693067626953	0.831097595215	0.980956176758	0.995631286621
homo1556	0.240359924316	0.149633911133	0.119630737305	0.17120614624	0.298716369629	0.155376373291	0.106162269592	0.153541946411	0.482554473877	0.189959014893	0.419647216797	0.357809814453
homo1557	0.323385101318	0.728994506836	0.171279418945	0.189845825195	0.904245727539	0.408718475342	0.34439654541	0.357620941162	0.954970031738	0.516844055176	0.810715515137	0.744692871094
homo1558	0.147070739746	0.323489257812	0.0856728515625	0.144197601318	0.297199157715	0.185569335937	0.21107661438	0.247033508301	0.643070495605	0.434546813965	0.657358642578	0.542513549805
homo1559	0.322182403564	0.378601501465	0.189796325684	0.224695419312	0.554497741699	0.279075653076	0.249109664917	0.46921975708	0.595768310547	0.238367019653	0.448891021729	0.411727966309
homo1560	0.160927520752	0.240151657104	0.119375747681	0.134107818604	0.319903656006	0.195735733032	0.141785308838	0.21072467041	0.62387109375	0.143355865479	0.465896392822	0.543030151367
homo1561	0.273696533203	0.51811706543	0.17003302002	0.18836239624	0.719824707031	0.415606872559	0.376316619873	0.614149658203	0.872863342285	0.699256958008	0.97731036377	0.842145141602
homo1563	0.078127571106	0.0485359039307	0.0497439231873	0.118311859131	0.0544377212524	0.0505307273865	0.0704303817749	0.0430276870728	0.0346577301025	0.0839816970825	0.0440645103455	0.0575182037354
homo1564	0.286794708252	0.863246765137	0.166355209351	0.189735488892	0.864736328125	0.484767456055	0.529055664063	0.539037902832	0.472439025879	0.469141082764	0.626825805664	0.531616821289
homo1565	0.229183944702	0.0334174537659	0.134654983521	0.185517456055	0.0139944200516	0.0458554573059	0.139057281494	0.0683892211914	0.206837341309	0.115784515381	0.312310028076	0.25991192627
homo1566	0.30095602417	0.905289001465	0.135881591797	0.177194030762	0.737448486328	0.482668640137	0.788344909668	1.07952148438	0.613045776367	0.812353088379	0.654889770508	0.702468688965
homo1567	0.282890045166	0.470977355957	0.135267059326	0.182618972778	0.510958679199	0.248620285034	0.250460861206	0.242731460571	0.504744873047	0.503849060059	0.715760620117	0.879460449219
homo1568	0.11940599823	0.210107727051	0.138456268311	0.107204711914	0.127753913879	0.144835494995	0.150197265625	0.0973438720703	0.180887084961	0.074298248291	0.168601226807	0.256406738281
homo1569	0.230267608643	0.544495666504	0.157173065186	0.215056686401	0.456123535156	0.296895324707	0.266103149414	0.410963653564	0.25202822876	0.43499609375	0.433686676025	0.475822814941
homo1570	0.186231643677	0.954524902344	0.159358291626	0.196068084717	0.761080322266	0.433500701904	0.609146179199	0.756881713867	0.306496154785	0.560599853516	0.432871856689	0.424688293457
homo1571	0.266877624512	1.49675842285	0.101186256409	0.277634368896	1.85790771484	1.07773400879	1.31247546387	1.80743310547	1.07477929688	1.10272998047	1.40503198242	1.43186193848
homo1572	0.326193939209	1.11391564941	0.136156814575	0.188524276733	0.839536071777	0.52108392334	0.605242736816	0.740749511719	0.392821380615	0.305348632813	0.404644775391	0.402632843018
homo1573	0.234696456909	0.922206298828	0.111906700134	0.190082824707	0.923626525879	0.398984863281	0.44331652832	0.655634460449	0.365177764893	0.413785003662	0.494358551025	0.520675231934
homo1574	0.356124694824	0.930117614746	0.149641159058	0.22003729248	0.828503662109	0.616551269531	0.66307409668	0.962379394531	0.641860046387	0.872979919434	1.05028918457	1.20272094727
homo1575	0.178099655151	0.398492034912	0.146010772705	0.193201339722	0.335754394531	0.141443206787	0.257300323486	0.139026504517	0.316293731689	0.0838209381104	0.317709228516	0.220271865845
homo1576	0.254876327515	0.412442871094	0.126989501953	0.138979919434	0.417181427002	0.214025665283	0.248318466187	0.213540771484	0.420608215332	0.419472473145	0.550277954102	0.581731445312
homo1577	0.108133415222	0.0214356021881	0.162499801636	0.147970001221	0.0356986427307	0.0257361431122	0.0392883644104	0.038048614502	0.0349836082458	0.0469432487488	0.0309620933533	0.0401541290283
homo1578	0.197235687256	0.096825843811	0.192701980591	0.185874725342	0.242782058716	0.125773391724	0.0459238204956	0.0378440437317	0.150872909546	0.0678564758301	0.147460296631	0.0911222000122
homo1579	0.311978607178	1.60630908203	0.102176628113	0.201300521851	1.58919995117	0.840670898437	0.877692138672	1.33252246094	0.722852294922	0.843963317871	0.920649353027	1.18983081055
homo1580	0.144717208862	0.242877105713	0.0857214355469	0.160077133179	0.362813201904	0.115608100891	0.196323516846	0.149356674194	0.441058929443	0.32459765625	0.812118164063	0.84434197998
homo1581	0.258950042725	0.715630554199	0.175534973145	0.220370361328	0.600051574707	0.398350341797	0.41195602417	0.633878356934	0.431773468018	0.567074157715	0.544647277832	0.509554046631
homo1582	0.294596191406	0.57665435791	0.13546534729	0.180157958984	0.598556213379	0.307776672363	0.239279785156	0.328975189209	0.409470672607	0.290991821289	0.496297698975	0.523973571777
homo1583	0.222781906128	0.575948974609	0.219657409668	0.269148895264	0.6564609375	0.358029144287	0.399715820313	0.485980682373	0.676008422852	0.539110046387	0.783486328125	0.745513366699
homo1584	0.215204605103	0.690555175781	0.151556640625	0.213854812622	0.953410888672	0.576462402344	0.788289123535	1.09640185547	0.672098510742	0.501935119629	0.764289367676	0.704778137207
homo1585	0.0973954544067	0.0883031082153	0.131145141602	0.114553833008	0.211670013428	0.217666091919	0.38526159668	0.35009564209	0.545303710937	0.234898025513	0.541251220703	0.674918029785
homo1586	0.20738734436	0.933483581543	0.130536270142	0.195517288208	0.834913513184	0.535349609375	0.670530212402	0.753473754883	0.750030456543	0.646737182617	0.736094177246	0.757856262207
homo1587	0.231361618042	0.200312454224	0.189435516357	0.169788803101	0.159976425171	0.0797345352173	0.0351523780823	0.0269805545807	0.118899551392	0.0818852386475	0.101552261353	0.0900450057983
homo1588	0.180258132935	0.0408988113403	0.178509216309	0.169080856323	0.0152597455978	0.0392453689575	0.0739382476807	0.0710131149292	0.104073791504	0.0848187255859	0.108318473816	0.11250605011
homo1589	0.116453475952	0.224340026855	0.084049407959	0.161974746704	0.249418579102	0.153030715942	0.536032226563	0.599450073242	0.742236083984	0.565781799316	0.792151977539	0.850126098633
homo1590	0.15149055481	0.163191223145	0.207745986938	0.1367550354	0.165720291138	0.0715389862061	0.0365232086182	0.026502122879	0.167376937866	0.0907211608887	0.135782089233	0.104044937134
homo1591	0.12226499939	0.0373990898132	0.169695907593	0.120918609619	0.0125861158371	0.0184951248169	0.0457951850891	0.00974185752869	0.0239556236267	0.0414760704041	0.0357862968445	0.0254038486481
homo1592	0.228104049683	0.3051144104	0.158697967529	0.161999710083	0.365916870117	0.34339932251	0.210807342529	0.291195800781	0.188007141113	0.108903907776	0.337344238281	0.222582397461
homo1593	0.297875823975	1.61067211914	0.140339355469	0.196759399414	1.43013964844	0.549184448242	0.357393463135	0.639934631348	0.364841522217	0.146338867187	0.556144470215	0.541431762695
homo1594	0.072641494751	0.0502193527222	0.142175949097	0.17200289917	0.0581562767029	0.0568563537598	0.11820753479	0.0723924865723	0.0801424636841	0.0338639831543	0.0664313812256	0.0569844703674
homo1595	0.166618240356	0.229385513306	0.0584908828735	0.153436172485	0.352251373291	0.304403839111	0.370618835449	0.450850280762	0.605990844727	0.49990234375	0.809130004883	0.667994506836
homo1596	0.142048278809	0.18895135498	0.164159469604	0.152957199097	0.14763873291	0.102473686218	0.16831312561	0.100875511169	0.149312301636	0.222597915649	0.21555821228	0.228382766724
homo1597	0.38783996582	2.66498608398	0.165123504639	0.273248718262	2.91880566406	1.26058752441	0.960145324707	1.30112268066	0.764416381836	0.155759933472	0.936135681152	0.939649475098
homo1598	0.255704574585	1.6379230957	0.211726119995	0.186813537598	1.40657971191	0.734774597168	0.578562561035	0.698364990234	0.3445206604	0.245758895874	0.383682891846	0.334740142822
homo1599	0.124081932068	0.0223366374969	0.167071105957	0.0928386077881	0.0139711704254	0.0330112800598	0.0442973594666	0.037698677063	0.048414642334	0.0546315231323	0.0670795288086	0.0620012626648
homo1600	0.261349151611	0.354308746338	0.224412139893	0.221408248901	0.409925537109	0.208900268555	0.321646270752	0.301089630127	0.470702636719	0.638794067383	0.597618713379	0.411690551758
homo1601	0.278748535156	1.26900109863	0.160470657349	0.218040328979	1.2120144043	0.582081298828	0.332668701172	0.409904418945	0.439352111816	0.463740478516	0.739129699707	0.419513885498
homo1602	0.308248291016	0.745222961426	0.170763168335	0.196084945679	0.995616699219	0.548160644531	0.470559509277	0.479826019287	0.740364807129	0.614167785645	1.05507885742	0.946685791016
homo1603	0.05595885849	0.0195929832458	0.020293592453	0.0432171669006	0.0622781143188	0.0173410682678	0.0363017959595	0.0290334472656	0.0863697128296	0.0689662094116	0.0917291259766	0.0555215988159
homo1604	0.209723739624	2.26511816406	0.134364562988	0.203084091187	1.66109875488	0.579096069336	0.763903686523	1.1345916748	0.480170898437	0.535024475098	0.661399047852	0.671225219727
homo1605	0.0954537277222	0.0456820220947	0.0106223917007	0.123591026306	0.0841629180908	0.0863065185547	0.0814460220337	0.0864520111084	0.154619354248	0.0523463363647	0.0825669631958	0.0893851623535
homo1606	0.253895996094	1.2146965332	0.0690193328857	0.118674095154	1.35736206055	0.55962310791	0.54832220459	0.578190246582	1.08436669922	0.989293640137	1.14048120117	1.7191505127
homo1607	0.281797943115	0.861194641113	0.150692672729	0.244330078125	0.923399902344	0.485197174072	0.819567260742	1.19070898438	0.706410766602	0.707192016602	1.08372485352	0.986973205566
homo1608	0.219782775879	0.659568603516	0.210850997925	0.188202758789	0.630445007324	0.349759368896	0.449430511475	0.627077819824	0.285475006104	0.385832885742	0.485698791504	0.420443756104
homo1609	0.10926713562	0.458004821777	0.0813187255859	0.100380584717	0.510637939453	0.276584350586	0.383325836182	0.409084228516	0.516075195313	0.525411315918	0.840706481934	1.16140209961
homo1610	0.212024093628	1.12137597656	0.12425983429	0.195010299683	1.06174255371	0.639804382324	0.668054870605	0.811325439453	0.429422821045	0.53969128418	0.575172180176	0.618801696777
homo1611	0.287777709961	1.41039489746	0.165224594116	0.230956634521	1.39684423828	0.750095275879	0.777977783203	1.11993457031	0.780389709473	0.820694702148	1.00517370605	1.17392871094
homo1612	0.307312469482	0.837297363281	0.156724060059	0.20304989624	0.849079711914	0.381250549316	0.382289001465	0.443765167236	0.74239855957	0.527607666016	1.07044177246	1.23111682129
homo1613	0.24728276062	0.379382202148	0.134060760498	0.208303222656	0.641582519531	0.350143096924	0.88643359375	0.597790649414	0.502955718994	0.191506958008	0.560207885742	1.11373278809
homo1614	0.223924423218	1.12295056152	0.13371144104	0.173022262573	1.17085192871	0.575355895996	0.735292297363	0.818040710449	0.722909240723	0.619378417969	0.904382873535	0.807379516602
homo1615	0.26793447876	0.940439453125	0.137215988159	0.212773620605	1.11175219727	0.802491271973	0.887921264648	1.14993701172	0.666495605469	0.827670715332	0.865863098145	0.85568737793
homo1616	0.314649230957	1.39983117676	0.171999816895	0.196897079468	1.25411291504	0.729138977051	0.879750244141	1.1067689209	0.491140350342	0.594290222168	0.608536193848	0.668911987305
homo1617	0.218508987427	0.948962646484	0.151733612061	0.182049377441	0.773760253906	0.429101776123	0.480961700439	0.546375671387	0.445474090576	0.571577453613	0.526218933105	0.604504089355
homo1618	0.0830809555054	0.0391137466431	0.0159235076904	0.0890924758911	0.0356965103149	0.0291420269012	0.0675157546997	0.0335695571899	0.0782512435913	0.219033905029	0.137375701904	0.102639137268
homo1619	0.284109954834	2.16697314453	0.169671218872	0.216243988037	2.43371557617	1.22722998047	1.04229223633	1.33212353516	0.655470581055	0.3986640625	0.50592199707	0.421524536133
homo1620	0.292571777344	1.69954626465	0.111016822815	0.207933181763	1.98749389648	1.04736889648	0.991944091797	1.15172473145	0.698866638184	0.902714294434	0.774628540039	0.854637512207
homo1621	0.268486541748	1.47741845703	0.155828277588	0.218667236328	1.43827038574	0.791682739258	0.837796203613	1.05057336426	0.740300476074	0.571616149902	0.695211486816	0.74174597168
homo1622	0.173772537231	0.628550964355	0.145562667847	0.183055664063	0.675291503906	0.400228546143	0.598151123047	0.831927307129	0.442457977295	0.527651367188	0.472865142822	0.484462738037
homo1623	0.196622451782	0.972237670898	0.157402328491	0.167850402832	1.07122302246	0.732023193359	0.820771362305	0.984368347168	0.357064697266	0.348374633789	0.421250579834	0.408410003662
homo1624	0.266852233887	0.984024841309	0.146704879761	0.209373397827	1.06221472168	0.61539050293	0.766902282715	0.874881652832	0.470256408691	0.618503234863	0.603776672363	0.501377960205
homo1625	0.280021240234	1.33508239746	0.167531509399	0.220182785034	1.52933129883	0.84501361084	0.728809082031	0.983583862305	0.481849182129	0.548999206543	0.595203552246	0.627551696777
homo1626	0.263009735107	0.799092407227	0.134396682739	0.200189926147	0.795104431152	0.486497619629	0.687274841309	0.799124267578	0.618707702637	0.615875793457	0.79519329834	0.696307067871
homo1627	0.347660369873	1.6272355957	0.127621818542	0.195160354614	1.7204230957	0.708788391113	0.855214477539	1.08556091309	0.710869750977	0.70283605957	1.27439221191	1.34357324219
homo1628	0.305830108643	1.60932080078	0.15701965332	0.190449951172	1.4524029541	1.02831433105	0.953564941406	1.28127978516	0.614569091797	0.881659240723	0.743436767578	0.955418640137
homo1629	0.240051361084	1.28832348633	0.1257239151	0.22356036377	1.47602441406	0.765157409668	0.786214172363	0.98891418457	0.580603942871	0.743825317383	0.753919555664	0.765205505371
homo1630	0.245707183838	0.37324597168	0.152506896973	0.152579910278	0.414496429443	0.355186798096	0.581454101562	0.616009887695	0.527207763672	0.399871887207	0.632243347168	0.556149658203
homo1631	0.36372442627	0.400054779053	0.173144714355	0.269659576416	0.438597808838	0.332356781006	0.221650802612	0.325401000977	0.402569549561	0.168633483887	0.401231109619	0.45698928833
homo1632	0.10978502655	0.0577728347778	0.0424396247864	0.135922805786	0.0478986206055	0.0896871109009	0.155159469604	0.11894090271	0.244068710327	0.28245300293	0.241156188965	0.280063018799
homo1634	0.166950531006	0.0180034351349	0.180018981934	0.176618041992	0.0110180530548	0.0288210105896	0.0181116905212	0.0105294342041	0.0443520126343	0.0414908943176	0.0837097167969	0.0406593666077
homo1635	0.349677185059	0.530079162598	0.187428482056	0.282805603027	0.806663208008	0.448625610352	0.452008148193	0.549487854004	0.727769104004	0.531611633301	0.947021362305	0.79297845459
homo1636	0.1361353302	0.0146094913483	0.170216766357	0.194133575439	0.0175307884216	0.0154673175812	0.0106007404327	0.0156271305084	0.0305353507996	0.0986913070679	0.0766611175537	0.0860358428955
homo1637	0.116789367676	0.021854675293	0.108006843567	0.0891879348755	0.0181028289795	0.0413353538513	0.0628389854431	0.0431271095276	0.142290710449	0.0963721084595	0.175740264893	0.0948604888916
homo1638	0.266561218262	0.130121246338	0.129685455322	0.201776733398	0.11794657135	0.0776594009399	0.157995193481	0.148721389771	0.326107421875	0.21939944458	0.413413604736	0.445376525879
homo1639	0.245759155273	0.639044921875	0.14848739624	0.18603338623	0.733399780273	0.473738250732	0.81948449707	1.56061584473	0.729204589844	1.11547717285	1.62195751953	1.19357385254
homo1640	0.294659576416	1.8454140625	0.189395889282	0.170823806763	2.20538891602	1.15942443848	0.882744934082	0.546609680176	0.74485736084	0.0600629844666	0.190999710083	0.848042419434
homo1641	0.301275695801	0.793967590332	0.127167938232	0.239448547363	0.858080444336	0.438010070801	0.548024475098	0.622093017578	0.495731079102	0.678962402344	0.759272155762	0.642504699707
homo1642	0.241286758423	1.16408093262	0.160171310425	0.173506164551	1.12299047852	0.709179199219	0.726502258301	1.03961560059	0.510936676025	0.746101257324	0.564231689453	0.640418762207
homo1643	0.265473693848	0.861354675293	0.123710975647	0.151326507568	0.842836914063	0.427241363525	0.53870501709	0.608562072754	0.363975830078	0.444585235596	0.493942779541	0.530790710449
homo1644	0.454056854248	1.32595739746	0.119653541565	0.210698699951	1.63315539551	0.667398376465	0.545907592773	0.505532775879	1.16150439453	0.841424072266	1.5325892334	1.41264367676
homo1645	0.197878540039	1.04520532227	0.0172419204712	0.150440582275	0.753137207031	0.439035797119	0.468467254639	0.465883911133	0.436412322998	0.739889526367	0.662816711426	0.528724182129
homo1646	0.215710403442	0.877061462402	0.123669868469	0.207539123535	0.841026855469	0.509394195557	0.506020477295	0.737936462402	0.420174072266	0.526141784668	0.542070739746	0.655247070312
homo1647	0.336050018311	0.469421203613	0.202300216675	0.269994689941	0.537213317871	0.351900909424	0.350600402832	0.437378601074	0.526599487305	0.568433837891	0.743147033691	0.626437194824
homo1648	0.255166503906	0.350340087891	0.176592895508	0.172899032593	0.44941897583	0.271302124023	0.277090332031	0.331129150391	0.454278869629	0.656951599121	0.701771728516	0.754097045898
homo1649	0.164390365601	0.53345135498	0.164323867798	0.128621200562	0.72012097168	0.338576965332	0.272285369873	0.254467849731	0.548706604004	0.414993896484	0.758504821777	0.771367370605
homo1650	0.130052185059	0.0626832084656	0.182884262085	0.148133728027	0.037357635498	0.0377427978516	0.0511261978149	0.0386220092773	0.229184936523	0.129046142578	0.268884277344	0.416051513672
homo1651	0.0801039886475	0.00846677875519	0.110510063171	0.0783834838867	0.00788728475571	0.0206234798431	0.0250882339478	0.028895980835	0.164769790649	0.133671630859	0.150662063599	0.138999954224
homo1652	0.0520773925781	0.0165043182373	0.0635496559143	0.0399548606873	0.0108199710846	0.0426034088135	0.0174126300812	0.0132263345718	0.0198772506714	0.0302719745636	0.0317449588776	0.0172417049408
homo1653	0.151632247925	0.429215270996	0.0939985198975	0.148962539673	0.565555541992	0.283390289307	0.351120544434	0.382739593506	0.352540283203	0.377562835693	0.561734985352	0.385476837158
homo1654	0.104715881348	0.0138249607086	0.00923430633545	0.121601303101	0.0243812294006	0.0277513046265	0.0406611671448	0.0598902893066	0.0702151641846	0.0495816040039	0.0857905883789	0.0781646347046
homo1655	0.100133804321	0.0497680702209	0.0361627197266	0.0740617828369	0.0290189151764	0.0769102401733	0.133997741699	0.0767087936401	0.178403091431	0.233155075073	0.208965545654	0.190501480103
homo1656	0.160125701904	0.0721943740845	0.114334632874	0.121551589966	0.0536647338867	0.050480140686	0.0623178367615	0.0479841537476	0.17549017334	0.0879081878662	0.276822113037	0.195737686157
homo1657	0.174562454224	0.607420654297	0.155639511108	0.208108596802	0.501188171387	0.287806121826	0.312943450928	0.390795654297	0.258796966553	0.431596374512	0.477245178223	0.42000378418
homo1658	0.163549591064	0.69353125	0.142818756104	0.136699798584	0.697351013184	0.453026123047	0.534177490234	0.729460693359	0.471298095703	0.446110229492	0.553973937988	0.732189575195
homo1659	0.30113394165	0.45246395874	0.225700454712	0.230994369507	0.576342529297	0.270401489258	0.148373672485	0.172035476685	0.282530090332	0.284783721924	0.349004272461	0.32047857666
homo1660	0.383974334717	0.871836120605	0.18143196106	0.222410858154	1.05138452148	0.536994873047	0.541434326172	0.63443182373	0.63141229248	0.438550964355	0.919746826172	1.24280371094
homo1661	0.317536499023	0.562008361816	0.198062667847	0.222512466431	0.612260437012	0.233767684937	0.194154968262	0.154706665039	0.591500549316	0.387362762451	0.77114642334	0.979039428711
homo1662	0.188071548462	1.57403088379	0.101685409546	0.111325874329	1.25912890625	0.646605957031	0.753423522949	0.897266113281	0.695501525879	0.529478637695	0.682052368164	0.753545288086
homo1663	0.120143478394	0.0526767845154	0.0890499725342	0.0969937057495	0.0777003479004	0.148638214111	0.22300958252	0.122541114807	0.0672677154541	0.0614396286011	0.0621185150146	0.0590328292847
homo1664	0.224192733765	0.751200561523	0.136721725464	0.168307617188	0.86560369873	0.472517974854	0.59539440918	0.693654541016	0.422635498047	0.542120727539	0.564557006836	0.593873168945
homo1665	0.165715789795	0.848417175293	0.132414321899	0.142406860352	0.653219543457	0.393742004395	0.402022583008	0.479197875977	0.19309487915	0.319441497803	0.298596618652	0.329399963379
homo1666	0.147293273926	0.0940933914185	0.162872741699	0.141646347046	0.0762039718628	0.0292772941589	0.0888965530396	0.10087071228	0.0830284805298	0.0652664489746	0.246932723999	0.159015975952
homo1667	0.141994018555	0.0267766532898	0.175544570923	0.176143386841	0.0479104804993	0.0301047992706	0.0631791801453	0.0609559707642	0.0427044868469	0.0626743507385	0.0857731399536	0.0479818534851
homo1668	0.177535217285	0.243466186523	0.152064666748	0.144667648315	0.385736022949	0.416444885254	0.537430114746	0.524596496582	0.60494732666	0.270145935059	0.165273757935	0.0859004821777
homo1669	0.30026361084	0.657726501465	0.158676086426	0.186400405884	0.908415649414	0.577971496582	0.584654296875	0.770971069336	0.516905944824	0.666141418457	0.773882263184	0.671009460449
homo1670	0.176796676636	0.0554761199951	0.187904602051	0.188942398071	0.111128219604	0.129661895752	0.184948974609	0.226714447021	0.148657546997	0.136512756348	0.1571456604	0.104186836243
homo1671	0.129778747559	0.0183777198792	0.176706039429	0.130317687988	0.02431291008	0.0253773937225	0.0378566894531	0.0291441192627	0.0736718292236	0.0345934944153	0.0436377258301	0.0449444961548
homo1672	0.0385100021362	0.00851506614685	0.0457348213196	0.0539521179199	0.00621700000763	0.018205991745	0.037458240509	0.0146806087494	0.0416848144531	0.0699432601929	0.0425143623352	0.0380940170288
homo1673	0.124089508057	0.123840827942	0.0608458747864	0.15353868103	0.0436391983032	0.0515383796692	0.0946069564819	0.0785131835937	0.102477333069	0.090695022583	0.108533195496	0.087256477356
homo1674	0.148353225708	0.263369659424	0.0890065002441	0.15237727356	0.264455932617	0.208998733521	0.27543447876	0.42923928833	0.280251068115	0.265158447266	0.145058181763	0.148378768921
homo1675	0.262393859863	1.91729577637	0.0951597900391	0.201285385132	1.82270532227	0.826201538086	0.890625793457	1.2457208252	0.686694885254	0.703239868164	0.846317382813	0.88921875
homo1676	0.297352172852	1.0417947998	0.143462020874	0.25767388916	0.915537719727	0.440734649658	0.601126037598	0.926327453613	0.673090759277	0.704168701172	0.938773193359	0.805022949219
homo1677	0.170889282227	0.484959869385	0.0542326126099	0.120653556824	0.264249633789	0.173757492065	0.0990040435791	0.10877545929	0.104055053711	0.0979980010986	0.191677978516	0.121141281128
homo1678	0.273379150391	2.24337939453	0.147999771118	0.178476745605	2.22340429688	1.20944677734	1.14198901367	1.47584912109	0.644587463379	0.708548400879	0.678934143066	0.748995056152
homo1679	0.265906677246	0.409893920898	0.178418716431	0.205431686401	0.380398864746	0.288768676758	0.310311279297	0.294205505371	0.323514709473	0.375674865723	0.330184112549	0.327937286377
homo1680	0.0481991081238	0.0679904556274	0.0142034463882	0.116102935791	0.0840128479004	0.101916893005	0.123741317749	0.0785587081909	0.138964096069	0.0704937438965	0.0782886505127	0.0728433609009
homo1681	0.238686172485	1.43737878418	0.164243240356	0.194635925293	1.33742700195	0.64527331543	0.528699829102	0.735948730469	0.513109313965	0.513003662109	0.549117553711	0.551523254395
homo1682	0.313001617432	0.777656555176	0.198998138428	0.254085922241	0.830037841797	0.545634399414	0.698469177246	1.09735083008	0.534215881348	0.707848266602	0.784683227539	0.641179138184
homo1683	0.249119537354	0.885519714355	0.151635482788	0.22469644165	1.05902758789	0.60603314209	0.646713684082	0.77658581543	0.743047485352	0.763383666992	0.893959533691	1.00328662109
homo1684	0.224553024292	0.435320343018	0.081440071106	0.170733474731	0.361871704102	0.2384712677	0.203263320923	0.145214233398	0.688234680176	0.558295593262	0.639289367676	0.597717773437
homo1685	0.259409301758	0.36738168335	0.189296722412	0.235455505371	0.485525634766	0.221917297363	0.349776031494	0.438756011963	0.372360839844	0.540439331055	0.504813903809	0.497520965576
homo1686	0.213383987427	0.208713363647	0.167318191528	0.173463409424	0.158382110596	0.0768351669312	0.16115461731	0.142675262451	0.244157089233	0.357174621582	0.285645446777	0.228520599365
homo1687	0.168313705444	0.281003295898	0.0490551948547	0.112021751404	0.296870300293	0.109605964661	0.120803222656	0.109602233887	0.281425750732	0.402837158203	0.261623321533	0.519878234863
homo1688	0.114011253357	0.159923553467	0.0835766067505	0.0689058227539	0.156280578613	0.0751867752075	0.122371887207	0.108429832458	0.224154708862	0.185784194946	0.442866821289	0.441560546875
homo1689	0.188007385254	0.0472004737854	0.176337982178	0.130568695068	0.0101410541534	0.0519729957581	0.212135925293	0.253519302368	0.0839426498413	0.247990203857	0.232007522583	0.113480690002
homo1690	0.208781112671	0.858732055664	0.133471878052	0.184131744385	1.06515393066	0.547499450684	0.709844299316	0.929667236328	0.504641571045	0.48077130127	0.753902099609	0.755147155762
homo1691	0.124013343811	0.7671171875	0.0678039703369	0.0777034301758	1.1410012207	0.582226013184	0.459984313965	0.685783569336	0.205186065674	0.116209632874	0.238554138184	0.184268005371
homo1692	0.116432106018	0.114415351868	0.135079544067	0.111617828369	0.0558493423462	0.0563905830383	0.135400848389	0.0927448043823	0.109764411926	0.0980095901489	0.224968582153	0.140138687134
homo1693	0.223509780884	0.561789672852	0.225946685791	0.190951156616	0.606520874023	0.246643753052	0.344650299072	0.349010040283	0.413637756348	0.361557830811	0.709501708984	0.635399169922
homo1694	0.251670547485	0.0557848434448	0.283327819824	0.23221321106	0.146310089111	0.123988883972	0.198292175293	0.277122344971	0.308087921143	0.0519673995972	0.228959213257	0.145985794067
homo1695	0.238882110596	0.0659416122437	0.223239990234	0.301388977051	0.10822743988	0.10835610199	0.159735321045	0.138803329468	0.330047088623	0.18936366272	0.333953155518	0.230477035522
homo1696	0.117985328674	0.0360774116516	0.120750099182	0.103420799255	0.0499901123047	0.0703031768799	0.552481994629	0.258722991943	0.323133850098	0.0782077713013	0.12779927063	0.213727600098
homo1697	0.226750442505	0.597737976074	0.149686096191	0.149733108521	0.299489044189	0.1680572052	0.237700942993	0.152430923462	0.137176467896	0.0359846611023	0.0603074455261	0.0753845977783
homo1698	0.298833648682	0.573726257324	0.216809829712	0.196857711792	0.573309509277	0.286071960449	0.248948181152	0.202095932007	0.525398498535	0.307720581055	0.727322021484	0.862568481445
homo1699	0.0632995681763	0.00576895093918	0.0437195777893	0.0469571228027	0.0109117746353	0.0459390945435	0.0395163993835	0.0306156482697	0.0263107833862	0.0456853981018	0.0353914642334	0.05091588974
homo1700	0.242928466797	0.335564239502	0.167480575562	0.207304901123	0.247635025024	0.159637435913	0.28503012085	0.391011474609	0.224783294678	0.0673142852783	0.171823486328	0.145442092896
homo1701	0.373097808838	1.0165456543	0.199786499023	0.243347229004	1.1355057373	0.564264099121	0.495241912842	0.65408392334	0.816581237793	0.693216491699	0.999589294434	1.11524719238
homo1702	0.354871765137	0.886317504883	0.174150741577	0.243551055908	1.01178381348	0.478037994385	0.406576812744	0.387812927246	0.725137634277	0.670258483887	0.818817565918	0.909736816406
homo1703	0.395594787598	0.953202514648	0.200363586426	0.284084472656	0.892788085938	0.490496032715	0.231556793213	0.235676925659	0.556605102539	0.43147467041	1.02950109863	0.838840637207
homo1704	0.275821624756	1.04737255859	0.153848999023	0.268576965332	1.54852319336	0.967868591309	1.16264770508	1.35727966309	1.04605249023	0.810932495117	1.09226220703	0.979077331543
homo1705	0.241273727417	0.386886138916	0.152347763062	0.195050537109	0.38617288208	0.230387664795	0.320462005615	0.285647827148	0.794137878418	0.32367590332	0.818838623047	0.870144897461
homo1706	0.220728515625	0.12287008667	0.218610916138	0.2229322052	0.148403259277	0.16662663269	0.123866287231	0.153565948486	0.240473709106	0.161164901733	0.306821166992	0.212498031616
homo1707	0.145418899536	0.0136602525711	0.110134155273	0.149471588135	0.00787586307526	0.020109369278	0.0369477081299	0.0441932106018	0.0371929359436	0.176151977539	0.1470625	0.0412983703613
homo1708	0.274765533447	0.289983520508	0.176487579346	0.195976119995	0.356966827393	0.223846008301	0.147210266113	0.225808105469	0.562808044434	0.438615142822	0.833196960449	0.88863269043
homo1709	0.051349357605	0.0218447399139	0.043315574646	0.103103424072	0.0208166065216	0.0201793441772	0.0561050720215	0.0360856246948	0.0482774963379	0.0429334564209	0.0367094116211	0.0502207794189
homo1710	0.351429138184	1.34901403809	0.215866714478	0.266959991455	1.54073449707	0.787653320313	0.750773681641	1.00782879639	0.63413861084	0.644887512207	0.960623779297	1.18979516602
homo1711	0.279037261963	0.717480651855	0.143317047119	0.249780288696	0.76628729248	0.341989624023	0.407203521729	0.40834552002	0.66401739502	0.429001281738	0.909141662598	0.92432800293
homo1712	0.170637329102	0.64988848877	0.0776765441895	0.165450317383	0.79920135498	0.500081054687	0.797543945312	1.01615270996	0.627744018555	0.514364074707	0.682688232422	0.647990783691
homo1713	0.218956619263	0.128346893311	0.0995332565308	0.13307333374	0.185182281494	0.145359512329	0.180074188232	0.198281234741	0.407189788818	0.270506835938	0.498910552979	0.61985736084
homo1714	0.294443756104	1.31923803711	0.158457855225	0.194496170044	1.52349560547	0.856714294434	0.710655639648	1.07672009277	0.81600579834	0.947135131836	1.13564746094	1.24900292969
homo1715	0.142867156982	0.38722958374	0.0134355211258	0.0974186706543	0.353044128418	0.262604644775	0.214775161743	0.140958114624	0.135115158081	0.0509820022583	0.10321698761	0.100309539795
homo1716	0.254156051636	1.89601733398	0.105482528687	0.195151626587	1.88319567871	0.989897644043	0.68439666748	0.782938476563	0.381733306885	0.459873138428	0.514238098145	0.570806884766
homo1717	0.211772994995	1.16879980469	0.135822921753	0.162970993042	1.33381518555	0.483914276123	0.650740600586	0.751517822266	0.518217041016	0.571575805664	0.803536071777	0.895732116699
homo1718	0.16437612915	0.0138248786926	0.14587310791	0.142003341675	0.00476522827148	0.0227433815002	0.0252027511597	0.0187150840759	0.136637588501	0.0582076187134	0.0581095848083	0.0575134277344
homo1719	0.295943267822	1.29654736328	0.194477584839	0.244071334839	0.966366882324	0.477677459717	0.336357635498	0.468014343262	0.4523515625	0.518510925293	0.699303771973	0.631231811523
homo1720	0.324272491455	0.775718566895	0.110107322693	0.231925338745	0.713654602051	0.496536865234	0.531624389648	0.648320129395	0.404133270264	0.439890106201	0.648455566406	0.618910400391
homo1721	0.133618988037	0.217330291748	0.187490753174	0.162301025391	0.277335723877	0.243740081787	0.253507400513	0.260909759521	0.306655181885	0.397229156494	0.405641021729	0.365128082275
homo1722	0.211772994995	1.16879980469	0.135822921753	0.162970993042	1.33381518555	0.483914276123	0.650740600586	0.751517822266	0.518217041016	0.571575805664	0.803536071777	0.895732116699
homo1723	0.296327270508	0.143338638306	0.174199523926	0.175754180908	0.192725341797	0.170174209595	0.156861343384	0.15094682312	0.213462814331	0.0957153549194	0.215647689819	0.116424346924
homo1724	0.296833770752	1.03928857422	0.15797164917	0.177264022827	1.08046374512	0.556150146484	0.600648132324	0.852363037109	0.758452087402	0.71781628418	0.927618591309	1.05831347656
homo1725	0.108583877563	0.354382263184	0.12137046051	0.159150787354	0.172442733765	0.176665481567	0.188940353394	0.144907608032	0.149862884521	0.140216918945	0.0647556381226	0.0585486297607
homo1726	0.241701065063	0.472962982178	0.141285293579	0.187128250122	0.525537475586	0.276053619385	0.257434570312	0.260144592285	0.470749725342	0.501466247559	0.940974121094	0.691638916016
homo1727	0.293255126953	0.724620117187	0.165075592041	0.264249481201	0.824151672363	0.491491851807	0.706781005859	0.834175231934	0.643828552246	0.63332623291	0.888812927246	0.935607177734
homo1728	0.246363983154	2.18807324219	0.15891317749	0.201762908936	2.20994873047	1.10537341309	0.808319030762	0.934880859375	0.847173583984	0.702917175293	0.748013244629	0.818755187988
homo1729	0.183797912598	0.617398986816	0.14951449585	0.123839149475	0.561996765137	0.321421600342	0.358648101807	0.441530853271	0.209398040771	0.194182617187	0.431955200195	0.364371826172
homo1730	0.30468862915	2.05632763672	0.18388230896	0.235732879639	2.00801318359	1.06118933105	1.0390612793	1.20233093262	0.63968145752	0.571006164551	0.785649780273	0.697540344238
homo1731	0.233766311646	0.998461303711	0.14750604248	0.175590286255	0.97755859375	0.557948974609	0.626302429199	0.808000732422	0.47088394165	0.589511291504	0.564776428223	0.622106079102
homo1732	0.244137420654	1.23528796387	0.142819595337	0.199027770996	1.27201611328	0.654882995605	0.719850402832	0.872345947266	0.580837890625	0.737508605957	0.917101013184	0.908763671875
homo1733	0.199377975464	0.0785826339722	0.173963607788	0.154772598267	0.0606957855225	0.0825478210449	0.139967514038	0.0942326965332	0.215771697998	0.292125732422	0.315985412598	0.242032608032
homo1734	0.356316467285	1.49826159668	0.172428466797	0.258475372314	1.80151220703	0.919516357422	1.11059362793	1.40809375	0.890828918457	0.779209594727	0.907812438965	0.805881164551
homo1735	0.339057678223	0.437059631348	0.168360580444	0.229470230103	0.47079977417	0.27197479248	0.392231536865	0.487947357178	0.343292114258	0.749268920898	0.601755981445	0.476084075928
homo1736	0.236059860229	0.473045013428	0.14086579895	0.172067184448	0.663134155273	0.405321289062	0.633751220703	0.451117767334	0.420022613525	0.726723754883	0.855234313965	0.754156677246
homo1737	0.303721191406	1.63405334473	0.147915618896	0.239584533691	1.5887890625	0.894172241211	0.909756530762	1.19881542969	0.68013104248	0.736547363281	0.874057983398	0.964082641602
homo1738	0.239994598389	0.732667724609	0.158270599365	0.15102822876	0.652566467285	0.471256500244	0.503580718994	0.574795654297	0.296387359619	0.425365661621	0.364444793701	0.327143829346
homo1739	0.215037017822	0.410748352051	0.102436668396	0.181485794067	0.517708679199	0.375127288818	0.338733093262	0.321804382324	0.368888031006	0.544675598145	0.736619506836	0.707303527832
homo1740	0.167195175171	0.866410095215	0.152512115479	0.204486907959	1.01864935303	0.560307800293	0.762537597656	0.881665405273	0.593654724121	0.669123840332	0.772244018555	0.810058898926
homo1741	0.218873901367	0.733807800293	0.0918467178345	0.18960975647	0.672628540039	0.412797058105	0.466907562256	0.54631072998	0.505751495361	0.459448120117	0.535062194824	0.493414916992
homo1742	0.249447418213	1.84428723145	0.206148330688	0.210076889038	1.88716101074	0.877502502441	0.663382263184	0.910175354004	0.698978942871	0.582361938477	0.800348144531	0.633329711914
homo1743	0.300653930664	2.11594775391	0.158101730347	0.215567611694	1.90847619629	1.01449163818	0.789734680176	1.01458258057	0.642075073242	0.699576843262	0.757076904297	0.825322631836
homo1744	0.19165447998	0.00587989234924	0.234828765869	0.226810897827	0.0145797405243	0.0513578872681	0.0628361701965	0.0325766296387	0.148912719727	0.15362461853	0.182870925903	0.154805633545
homo1745	0.0825785293579	0.020062789917	0.0879055404663	0.0699711532593	0.0240866069794	0.0436328964233	0.0456913337708	0.0268887710571	0.0312451267242	0.0632294960022	0.0173655796051	0.0404219894409
homo1746	0.252502182007	1.48670837402	0.137244369507	0.160281265259	1.28924414062	0.683158081055	0.771743164062	1.07832312012	0.591061523437	0.658097717285	0.652748718262	0.743431640625
homo1747	0.253982818604	1.5859855957	0.151344802856	0.169783233643	1.86475866699	1.01737078857	1.15047314453	1.64810229492	1.0766484375	1.05014807129	1.39250244141	1.40886120605
homo1748	0.199874969482	0.842833251953	0.170468185425	0.180881713867	0.890834106445	0.497696380615	0.76630456543	0.966666992187	0.568549316406	0.552621032715	0.719831481934	0.717777648926
homo1749	0.213086837769	0.0554479064941	0.108340324402	0.139352874756	0.0287734794617	0.0554996948242	0.0317406902313	0.0273180522919	0.150205047607	0.120355789185	0.20524697876	0.414944152832
homo1750	0.378997894287	1.19796606445	0.186019882202	0.264093597412	1.12664831543	0.547103881836	0.499416442871	0.591973999023	0.734996765137	0.633269287109	1.04610070801	1.03549182129
homo1751	0.0973129196167	0.00682289409637	0.0811242141724	0.0808417358398	0.00310850000381	0.0436073455811	0.0374753227234	0.013620721817	0.0389512405396	0.048089050293	0.0623597183228	0.0711252822876
homo1752	0.234653305054	0.754577331543	0.165488677979	0.17726751709	0.705342834473	0.376341522217	0.429606719971	0.67574017334	0.346318603516	0.44325302124	0.408299713135	0.429578216553
homo1753	0.271879455566	1.22007678223	0.183945983887	0.227584747314	1.47817602539	0.892310913086	0.955130493164	1.14206860352	0.739691711426	0.792915405273	1.22328234863	0.98961529541
homo1754	0.391951568604	1.55925793457	0.147568695068	0.24824432373	1.56009472656	0.696550842285	0.567877563477	0.697524169922	0.598775878906	0.658936706543	0.983450927734	0.972054260254
homo1755	0.0616856460571	0.17128944397	0.0596802482605	0.0613693351746	0.205861907959	0.142330871582	0.17987612915	0.169340194702	0.330649902344	0.140228042603	0.537690856934	0.546837219238
homo1756	0.253092147827	0.740467956543	0.0973027114868	0.152506378174	0.923202270508	0.540401245117	0.510296722412	0.743802062988	0.3983800354	0.370259521484	0.439107574463	0.47622567749
homo1757	0.270363800049	1.32483459473	0.125981216431	0.204209091187	1.38409436035	0.79850177002	0.776764770508	1.24186303711	0.647364135742	0.707742431641	0.630307617187	0.672244689941
homo1758	0.253782958984	1.16162536621	0.101745903015	0.164601333618	1.13459191895	0.608075378418	0.796542541504	1.0541048584	0.646370605469	0.602774902344	0.797331848145	1.12723095703
homo1759	0.310477111816	1.08980200195	0.132193969727	0.263478668213	1.20524084473	0.70753729248	0.962266723633	1.2366895752	0.986019714355	0.917885498047	0.96599609375	0.980142578125
homo1760	0.16106111145	0.567409179688	0.0232893886566	0.121592521667	0.733978820801	0.467479827881	0.666998962402	0.785225646973	0.53726965332	0.329796173096	0.582958129883	0.522525817871
homo1761	0.181899765015	0.646566345215	0.112816093445	0.132181137085	0.763129943848	0.4108152771	0.659682556152	0.869196166992	0.47745111084	0.485739196777	0.638512268066	0.59874407959
homo1762	0.247905471802	0.433836029053	0.125740127563	0.159316741943	0.365175354004	0.25514390564	0.60838269043	0.71941003418	0.309134552002	0.100160377502	0.407392181396	0.317186248779
homo1763	0.245972106934	0.886460754395	0.0863753738403	0.21297215271	0.939166748047	0.593686218262	0.81612487793	1.02636022949	0.621508361816	0.64622253418	0.759802246094	0.758734924316
homo1764	0.0261232948303	0.0	0.0432737236023	0.0106992015839	0.0050940117836	0.0346003303528	0.0255594005585	0.0425671043396	0.0157592000961	0.0611721801758	0.0180453681946	0.0442927398682
homo1765	0.0845850143433	0.122028884888	0.0181787624359	0.0676086425781	0.0794870147705	0.0459239845276	0.0526074256897	0.0335955047607	0.0796171569824	0.0463181533813	0.0694284362793	0.115525657654
homo1766	0.0844476013184	0.0196684017181	0.0614379997253	0.140229949951	0.0394625778198	0.0263053855896	0.0565013847351	0.0327064704895	0.106330696106	0.140596664429	0.197785217285	0.23042175293
homo1767	0.110954917908	0.331766723633	0.152317245483	0.0765917892456	0.221786514282	0.0963598022461	0.209159500122	0.166504272461	0.367323638916	0.417300628662	0.411026885986	0.493679626465
homo1768	0.313755950928	0.409571380615	0.177837997437	0.227048614502	0.454693359375	0.233832199097	0.290328063965	0.276455413818	0.394611663818	0.318539611816	0.473381439209	0.466612243652
homo1769	0.142623504639	0.41230758667	0.136697463989	0.116565612793	0.379729522705	0.183585205078	0.241792297363	0.300044647217	0.277460845947	0.295548919678	0.419182067871	0.452554931641
homo1770	0.169077896118	0.0478365859985	0.115683868408	0.151167556763	0.0823683547974	0.158296829224	0.0878226242065	0.124010276794	0.177133163452	0.184601242065	0.14460697937	0.084486541748
homo1771	0.0298135566711	0.0054317741394	0.0166610126495	0.0177421951294	0.0294881362915	0.0332530288696	0.0301296043396	0.0293591480255	0.0449996185303	0.060215965271	0.0212975196838	0.0440005264282
homo1772	0.343837280273	1.64115576172	0.1412240448	0.260615112305	1.67395983887	0.928723876953	0.982838134766	1.23896252441	0.773114990234	0.928653381348	1.05972790527	1.09166149902
homo1773	0.128213729858	0.0198337574005	0.0782261581421	0.104194862366	0.0520101013184	0.0335169181824	0.0354710235596	0.0396317825317	0.130943252563	0.0892646713257	0.0986290283203	0.109824882507
homo1774	0.0931459884644	0.273852172852	0.0501517181396	0.0799350738525	0.226237808228	0.131906387329	0.143276397705	0.115760978699	0.0875575561523	0.0698065948486	0.0520169143677	0.0469720420837
homo1775	0.106298698425	0.0232084770203	0.126172187805	0.120260452271	0.00310850000381	0.0288922576904	0.0116060304642	0.0248791160583	0.0622062530518	0.0511041755676	0.0292976226807	0.070247467041
homo1776	0.0270575771332	0.0103709516525	0.0290709323883	0.0283493328094	0.0162363605499	0.0418568916321	0.0365613822937	0.0300332298279	0.0536744308472	0.0254754428864	0.0271535263062	0.0497992897034
homo1777	0.270830291748	0.948114074707	0.144235610962	0.191091323853	1.23985375977	0.528679077148	0.43371786499	0.400187591553	1.16140930176	0.855378662109	1.27990039062	1.57337011719
homo1778	0.102386642456	0.0529931526184	0.064701751709	0.157086578369	0.0690495681763	0.102188774109	0.367652618408	0.136774047852	0.358114074707	0.354994720459	0.139091018677	0.0842697296143
homo1779	0.271379547119	0.827346252441	0.172297973633	0.189694122314	0.901598022461	0.447613891602	0.459277526855	0.610093566895	0.585072143555	0.583184936523	0.900859558105	1.09747119141
homo1780	0.200726898193	0.0982070999146	0.157838897705	0.208833068848	0.160268630981	0.115496612549	0.133058288574	0.0914563751221	0.305940338135	0.174156204224	0.204827728271	0.164459197998
homo1781	0.0142194871902	0.00130996143818	0.0119872770309	0.00363023114204	0.00289361643791	0.0230423126221	0.0196947631836	0.022307762146	0.0184682750702	0.0308441562653	0.0135171880722	0.0105062818527
homo1782	0.0414047317505	0.00862181568146	0.095721824646	0.0733913574219	0.0149300441742	0.0112171020508	0.0189310646057	0.00755866765976	0.0112336578369	0.0339087524414	0.0412864074707	0.0442955780029
homo1783	0.278925476074	0.380582824707	0.191475784302	0.195359161377	0.707117858887	0.780762756348	0.774526794434	1.30185388184	0.245691360474	0.126236747742	0.555366149902	0.142693008423
homo1784	0.241841400146	0.380751831055	0.124275642395	0.163304580688	0.612228942871	0.355367218018	0.306140472412	0.296653289795	0.749925598145	0.608225891113	0.822601013184	0.712136962891
homo1785	0.341140655518	1.31418505859	0.182860778809	0.251566650391	1.90206738281	0.83044909668	0.55424041748	0.580156066895	0.720901916504	0.836807434082	1.24344995117	1.10274035645
homo1786	0.249459335327	1.17179638672	0.204751602173	0.245123718262	1.43254321289	0.808391113281	0.921177368164	0.980191467285	0.798146789551	0.636924499512	0.970641906738	0.817418579102
homo1787	0.232368545532	1.13712414551	0.171472808838	0.242622192383	0.965101928711	0.684153869629	0.728290222168	0.787203979492	0.406482147217	0.440680847168	0.437892669678	0.532519592285
homo1788	0.227804656982	1.04991259766	0.143930297852	0.195316986084	0.912528869629	0.531625305176	0.63619128418	0.792277099609	0.582147216797	0.727053100586	0.626467285156	0.631959350586
homo1789	0.251853210449	0.895290527344	0.155597747803	0.213708572388	0.963539306641	0.556127441406	0.698603759766	0.871362915039	0.48465814209	0.632816711426	0.641647521973	0.670174194336
homo1790	0.231341644287	0.737831787109	0.13173236084	0.123676445007	0.71228338623	0.439125579834	0.424122711182	0.619020568848	0.383619110107	0.411909729004	0.378341217041	0.51330090332
homo1791	0.166563308716	0.440165496826	0.108788475037	0.258671295166	0.576075805664	0.411968322754	0.543299987793	0.581378234863	0.740798400879	0.750973449707	0.829848510742	1.01071551514
homo1792	0.186849212646	0.739441345215	0.0268528881073	0.109833580017	1.08561633301	0.480649230957	0.776315124512	0.920016479492	1.10562915039	0.946832458496	1.54078381348	1.79900317383
homo1793	0.18612399292	0.614359741211	0.0155716867447	0.125867332458	0.395175506592	0.341514678955	0.67801171875	0.672611755371	0.748500793457	0.243733764648	0.692304199219	0.769789245605
homo1794	0.437185699463	0.848914733887	0.197135650635	0.256303863525	0.844201660156	0.445142913818	0.321625976563	0.303448852539	0.816543395996	0.748586181641	1.0261875	1.22670935059
homo1795	0.277387542725	0.549396057129	0.158526367187	0.190095230103	0.887744018555	0.486188140869	0.404516998291	0.387148986816	0.602324523926	0.749629943848	0.932835510254	0.898813476562
homo1796	0.24060206604	1.34152587891	0.194264221191	0.217777389526	1.05130432129	0.6356015625	0.568030334473	0.745523925781	0.586320495605	0.72356628418	0.564014892578	0.654031433105
homo1797	0.273346557617	0.58851940918	0.138831924438	0.225876312256	0.810081542969	0.403746276855	0.582420959473	0.624302429199	0.468759979248	0.548268920898	0.653356689453	0.617602478027
homo1798	0.252700439453	0.143549835205	0.173316879272	0.19659147644	0.253682815552	0.161379592896	0.0997605056763	0.125876205444	0.413833648682	0.712818054199	0.699257263184	0.862830688477
homo1801	0.276011962891	1.03530383301	0.158301376343	0.182916244507	1.10625634766	0.560054077148	0.659389282227	0.827797180176	0.614555847168	0.614155029297	0.978124511719	0.888894165039
homo1802	0.180160339355	0.877718444824	0.111380386353	0.157606735229	0.823877502441	0.380372497559	0.414996185303	0.602846557617	0.296205718994	0.52969543457	0.456904510498	0.359726409912
homo1803	0.34086630249	2.3920715332	0.145463409424	0.186506988525	2.63044287109	1.13857995605	1.05879748535	1.45843481445	0.942290039062	0.988382568359	1.39746960449	1.73460717773
homo1804	0.158532516479	0.414694366455	0.123410728455	0.104555793762	0.422857940674	0.219392684937	0.283590515137	0.399512054443	0.115574455261	0.227439849854	0.238139022827	0.212887420654
homo1805	0.242681060791	1.28085534668	0.162635040283	0.217013153076	1.3260390625	0.651243774414	0.673785461426	0.815661376953	0.713292541504	0.652996582031	0.680327087402	0.751483032227
homo1807	0.0985585479736	0.00471359968185	0.149423538208	0.0910257644653	0.00551673364639	0.0311035518646	0.0414192581177	0.0199646148682	0.0450795516968	0.0624802322388	0.0365126876831	0.0747415237427
homo1808	0.250417556763	1.10860754395	0.108018211365	0.217208374023	1.4799708252	0.900292114258	0.89810736084	1.35007946777	0.683460632324	0.674556030273	1.00209655762	0.90554876709
homo1809	0.206925842285	0.595048522949	0.0635118370056	0.157335006714	0.636829040527	0.29439263916	0.237354385376	0.242509765625	0.222417053223	0.13974005127	0.337315032959	0.423536224365
homo1810	0.18965663147	0.0106429901123	0.151888778687	0.167400604248	0.0268720970154	0.0289591236115	0.0587059135437	0.0294176082611	0.176024734497	0.1486043396	0.202982955933	0.187500778198
homo1811	0.191093093872	0.0198660640717	0.220793136597	0.223581390381	0.0196272735596	0.0457817420959	0.0655749130249	0.0282735671997	0.070115020752	0.037566947937	0.0843664855957	0.0591058082581
homo1812	0.0933856964111	0.0113689613342	0.137023406982	0.135573440552	0.0137704849243	0.0152785072327	0.0277826652527	0.0197247600555	0.061768535614	0.0399497871399	0.0776865921021	0.0474701576233
homo1813	0.188509094238	0.0541117134094	0.175421279907	0.155518768311	0.0500007362366	0.268553955078	0.123729598999	0.185547714233	0.107376655579	0.141581161499	0.10401525116	0.0735515289307
homo1814	0.143577545166	0.870172363281	0.0382566566467	0.185458389282	1.15972961426	0.810557250977	0.81260144043	0.988471313477	0.95765234375	0.739308776855	0.970497802734	0.767390319824
homo1815	0.324448120117	1.56075842285	0.131412002563	0.280618774414	1.72539123535	0.980031799316	1.12883740234	1.45856799316	0.942474914551	0.972782775879	1.32623461914	1.4978692627
homo1816	0.302553131104	0.604614196777	0.140359558105	0.205955749512	0.56274621582	0.262010192871	0.197187591553	0.144224197388	0.551827392578	0.406425201416	0.635189941406	0.821322875977
homo1817	0.234700881958	0.134751419067	0.145269454956	0.165442947388	0.106629463196	0.0783838272095	0.0874761428833	0.0751379013062	0.210528015137	0.183283325195	0.234484664917	0.314148620605
homo1818	0.314138580322	0.677643920898	0.185042160034	0.215436660767	0.845943664551	0.484652130127	0.342197540283	0.378781524658	0.632222351074	0.660930541992	0.965251708984	0.92750012207
homo1819	0.286081848145	0.523985168457	0.197752822876	0.186114990234	0.733838256836	0.531948669434	0.631821777344	0.815587524414	0.370166809082	0.630484985352	0.418928314209	0.441752929688
homo1820	0.183755584717	0.490934234619	0.125652633667	0.149683746338	0.520625244141	0.329655303955	0.398313781738	0.481422424316	0.452292694092	0.380632568359	0.421440246582	0.391336486816
homo1821	0.244985183716	0.636637390137	0.156771331787	0.231594390869	0.623914672852	0.375092895508	0.424600250244	0.403484832764	0.582862976074	0.620597229004	0.837255249023	0.846246826172
homo1822	0.205788711548	1.42045593262	0.120638336182	0.19314263916	1.75035388184	0.852330627441	0.861355407715	1.10612963867	0.603635620117	0.67132421875	0.87238067627	0.760041931152
homo1823	0.244756103516	0.085808883667	0.173401580811	0.167079483032	0.114626495361	0.137377243042	0.267100524902	0.324838195801	0.240676544189	0.221475097656	0.373723449707	0.225915649414
homo1824	0.120440414429	0.344130706787	0.10630796051	0.122496101379	0.429998504639	0.181161056519	0.249665985107	0.297353759766	0.185996582031	0.284832183838	0.30058215332	0.277246734619
homo1825	0.269136138916	2.15804711914	0.142947479248	0.212675552368	1.94265002441	0.899108886719	0.795502929688	1.15445654297	0.716020812988	0.693696716309	0.838117980957	1.01997796631
homo1826	0.239232131958	1.00570532227	0.132704620361	0.190441574097	0.973360229492	0.538576477051	0.563677734375	0.812418762207	0.575942993164	0.805014160156	0.685006835938	0.801756591797
homo1827	0.130988342285	0.506314788818	0.0836455230713	0.129686904907	0.68514074707	0.352968688965	0.393295837402	0.509586212158	0.375979797363	0.449974090576	0.717088195801	0.697679077148
homo1828	0.287343170166	0.225899612427	0.194372512817	0.211507507324	0.225191146851	0.190470993042	0.256970428467	0.233246612549	0.444805328369	0.431131225586	0.593524108887	0.704530700684
homo1829	0.065352394104	0.482593719482	0.0747215194702	0.093606842041	0.55184161377	0.312802337646	0.217012893677	0.262886779785	0.267640533447	0.122597557068	0.35183380127	0.497847412109
homo1830	0.250116287231	0.363050262451	0.1398934021	0.209903579712	0.468508483887	0.279231170654	0.297661376953	0.226698364258	0.52310748291	0.483922790527	0.71415234375	0.663118713379
homo1833	0.280111724854	1.12804199219	0.147889572144	0.248935333252	1.79119152832	0.956678039551	1.07356994629	1.43855944824	0.99922833252	0.807301574707	1.36557983398	1.08719470215
homo1834	0.299341094971	0.662566162109	0.184551742554	0.200794967651	0.586421325684	0.268171661377	0.196696792603	0.12891734314	0.315075408936	0.23562210083	0.654068969727	0.842889892578
homo1835	0.217874755859	0.608157226563	0.126306114197	0.142114944458	0.767349304199	0.297010742188	0.322044708252	0.317636566162	0.676911193848	0.655121032715	1.04298901367	1.16560229492
homo1840	0.160815628052	0.731316040039	0.137650894165	0.172755691528	0.987181213379	0.476095672607	0.613565673828	0.805977661133	0.471239257812	0.547286804199	0.640247192383	0.736376403809
homo1841	0.213833938599	1.73975878906	0.157741149902	0.194835006714	1.84941943359	0.851272338867	0.845734863281	1.06474523926	0.809353149414	0.716897033691	0.868558044434	0.867647521973
homo1842	0.0422895050049	0.00967578125	0.116652252197	0.0480966529846	0.00667690229416	0.00942515468597	0.00910708236694	0.0173929405212	0.0106486024857	0.0248644714355	0.0025110001564	0.0274513702393
homo1843	0.26663684082	1.06865917969	0.128450820923	0.212779663086	1.12206018066	0.610170410156	0.721539428711	0.989475830078	0.539481323242	0.67677545166	0.685347412109	0.784170349121
homo1844	0.220406433105	1.31454089355	0.136497131348	0.156141464233	1.53754260254	0.77591595459	0.793618408203	1.15698596191	0.672978820801	0.733450134277	1.09699084473	1.23632263184
homo1845	0.251944824219	0.744549072266	0.145283203125	0.174211685181	0.747351135254	0.489050231934	0.522098388672	0.800460632324	0.392934326172	0.472764862061	0.395834869385	0.4630597229
homo1846	0.172568954468	0.771528503418	0.15139831543	0.175239120483	0.843825500488	0.600519897461	0.806537536621	1.22437939453	0.559648925781	0.529527648926	0.684473205566	0.647859313965
homo1847	0.25328465271	0.150576324463	0.154957336426	0.260046386719	0.202402481079	0.103594856262	0.234277053833	0.16691897583	0.674926574707	0.641339660645	1.12846520996	1.37000402832
homo1848	0.368230743408	0.788003967285	0.194404083252	0.280479064941	0.913953308105	0.548936584473	0.756166748047	0.853548706055	0.81479699707	0.86228918457	1.3543939209	1.32582141113
homo1849	0.368230743408	0.788003967285	0.194404083252	0.280479064941	0.913953308105	0.548936584473	0.756166748047	0.853548706055	0.81479699707	0.86228918457	1.3543939209	1.32582141113
homo1850	0.368230743408	0.788003967285	0.194404083252	0.280479064941	0.913953308105	0.548936584473	0.756166748047	0.853548706055	0.81479699707	0.86228918457	1.3543939209	1.32582141113
homo1851	0.167256240845	0.0746516571045	0.129984359741	0.110243980408	0.0395868415833	0.0573311691284	0.0518195762634	0.0514236450195	0.190661209106	0.0626651878357	0.234475982666	0.403837463379
homo1852	0.133457077026	0.394747711182	0.0223756828308	0.155997116089	0.30446081543	0.158271240234	0.118645797729	0.122830986023	0.315795166016	0.101587768555	0.317893188477	0.130915557861
homo1853	0.14663961792	0.186389099121	0.128981216431	0.195909881592	0.231941635132	0.148134475708	0.178945678711	0.178372589111	0.29400604248	0.0317332286835	0.138927597046	0.0689366912842
homo1854	0.130607009888	0.0684091949463	0.167059509277	0.175894882202	0.0912270126343	0.0521406974792	0.0943209533691	0.0698005218506	0.11501638031	0.0514237174988	0.169827194214	0.080215713501
homo1855	0.306314788818	0.7490078125	0.158268218994	0.211113998413	0.756684814453	0.437118835449	0.427052520752	0.525129455566	0.32888571167	0.667077941895	0.455198944092	0.585048461914
homo1856	0.221956176758	0.30956262207	0.169442764282	0.177787612915	0.211389633179	0.0990787353516	0.0645692749023	0.0871310272217	0.0931670303345	0.0662015762329	0.110312698364	0.0743798065186
homo1857	0.299648101807	0.59529901123	0.170213134766	0.232230331421	0.777481018066	0.393654022217	0.856016906738	0.840350585938	0.602468322754	0.728013183594	1.02449597168	0.896845092773
homo1858	0.100191520691	0.011298625946	0.15839781189	0.175690002441	0.0208889484406	0.0149327764511	0.0470046195984	0.0122911510468	0.123047981262	0.0610769996643	0.103993484497	0.100696807861
homo1859	0.0130377063751	0.075340461731	0.0191973743439	0.0271743946075	0.0387346191406	0.0582709007263	0.0631542396545	0.0595592460632	0.0282550487518	0.0126907682419	0.033123085022	0.0309142055511
homo1860	0.327522521973	2.00350488281	0.217327224731	0.266316467285	1.93982385254	1.04918383789	1.14271887207	1.4078269043	0.772654724121	0.893617858887	1.05741174316	1.06715661621
homo1861	0.284678100586	1.76579504395	0.127964279175	0.24672227478	2.114078125	1.11691186523	0.947149169922	1.43721032715	0.838571166992	0.733692993164	0.904317565918	1.03414575195
homo1862	0.143344787598	0.139346359253	0.132564498901	0.13455696106	0.257237854004	0.102746658325	0.110025787354	0.0986499404907	0.286764862061	0.271477966309	0.449939544678	0.446843994141
homo1863	0.21439251709	1.45112072754	0.18350958252	0.247417541504	1.50146105957	0.771021789551	0.911376220703	1.1671151123	0.818938293457	0.69241619873	0.889316833496	0.939497192383
homo1864	0.265738922119	1.39324279785	0.150300094604	0.221514587402	1.55120837402	0.844098754883	0.775954162598	0.961562011719	0.6091640625	0.628286743164	0.744689147949	0.689808105469
homo1865	0.104451065063	0.0217371749878	0.0792803878784	0.0850649108887	0.0325137023926	0.0571156463623	0.110765861511	0.041809803009	0.139934249878	0.075094619751	0.110179504395	0.0668382263184
homo1866	0.0415927886963	0.0159259853363	0.0646879043579	0.052054599762	0.00820118808746	0.0387583999634	0.0523623313904	0.0417081604004	0.0535025024414	0.049331703186	0.0306026134491	0.0413863487244
homo1867	0.102193702698	0.00697196817398	0.0837606658936	0.065050743103	0.0307068977356	0.0518146743774	0.096947769165	0.0427513542175	0.0182479839325	0.0635451049805	0.0629079246521	0.0518966331482
homo1868	0.26370526123	1.39131799316	0.150893478394	0.231595367432	1.60121240234	0.899806762695	0.905566955566	1.12101184082	0.791720092773	0.648228088379	0.872795593262	1.02296380615
homo1869	0.0790552520752	0.0297629928589	0.0124317436218	0.0792531051636	0.00791642713547	0.0311927337646	0.0341135597229	0.0165296268463	0.0499996337891	0.0578262443542	0.0811166305542	0.0815389099121
homo1870	0.0774276733398	0.0126386260986	0.0112826442719	0.0836936035156	0.0358064613342	0.0552034301758	0.0507885398865	0.0374361877441	0.0948917388916	0.0671151504517	0.0864468765259	0.06081980896
homo1871	0.103088302612	0.24801751709	0.0189368000031	0.0716025161743	0.405987304687	0.267546234131	0.359222473145	0.438993560791	0.479757202148	0.545871276855	0.786365112305	0.637525512695
homo1872	0.0844534759521	0.0127397708893	0.0784623947144	0.0811182098389	0.0279508800507	0.0277403850555	0.020639257431	0.0217540740967	0.0478757743835	0.0349613571167	0.0674544906616	0.0412405548096
homo1873	0.17083972168	0.487374450684	0.147985580444	0.101303359985	0.753216003418	0.380976409912	0.350399475098	0.418816711426	0.589500427246	0.783628723145	0.968811889648	1.09954797363
homo1874	0.138522079468	0.226279724121	0.0792677154541	0.0943820343018	0.175952087402	0.132888168335	0.124591949463	0.159335250854	0.354547058105	0.33097164917	0.479658050537	0.506092437744
homo1875	0.0976430282593	0.150167175293	0.100394386292	0.0806935882568	0.253370803833	0.266761413574	0.295768615723	0.43385269165	0.263442657471	0.106963371277	0.332575439453	0.223144561768
homo1876	0.255448455811	0.949520202637	0.108663864136	0.170848220825	0.968440063477	0.611882568359	0.973051757812	1.29741687012	0.695649780273	0.775924926758	1.00088751221	0.969636352539
homo1877	0.361014404297	0.725602172852	0.143929122925	0.232027496338	0.834316833496	0.42359954834	0.473754486084	0.528580932617	0.752582885742	0.656524841309	1.11692285156	1.32805615234
homo1878	0.175290222168	0.403886901855	0.0945328598022	0.18650944519	0.564562011719	0.279454101563	0.427859893799	0.508058837891	0.467017730713	0.502876251221	0.683129150391	0.603768981934
homo1879	0.261066070557	1.10010900879	0.107633171082	0.132027114868	1.13695153809	0.625541748047	0.697704345703	0.960802124023	0.611681091309	0.646342529297	0.839426696777	0.957671630859
homo1880	0.34140637207	1.51353112793	0.159569412231	0.269471405029	1.81780212402	0.963773132324	1.01722601318	1.27169384766	0.774018554688	0.842503112793	1.20701879883	1.19664916992
homo1881	0.270077819824	1.00807128906	0.122670204163	0.226156738281	1.21159436035	0.791383300781	0.755752868652	1.10069421387	0.692611999512	0.781607910156	0.878572692871	0.757179504395
homo1882	0.279777832031	0.627567138672	0.150704910278	0.185486618042	0.765416870117	0.365136901855	0.37765927124	0.406785522461	0.431341217041	0.504704956055	0.579800231934	0.508090667725
homo1883	0.114766304016	0.301350311279	0.121369567871	0.0898324127197	0.185676940918	0.16804864502	0.142631622314	0.135158401489	0.197293334961	0.0702482452393	0.260476501465	0.285183502197
homo1884	0.0428593559265	0.0657837905884	0.0405602645874	0.0321935348511	0.0422528953552	0.0386957969666	0.0191246967316	0.0353480300903	0.02126603508	0.0251080436707	0.0378537063599	0.0206331233978
homo1885	0.45907220459	0.638044433594	0.163965988159	0.252031021118	0.814211547852	0.350439147949	0.341583953857	0.285068023682	0.947673583984	0.541027954102	1.1701081543	1.05848449707
homo1886	0.299832489014	0.615800415039	0.175273925781	0.206788696289	0.582557312012	0.322086578369	0.351734436035	0.265549316406	0.657117675781	0.712116577148	0.938983764648	1.13734802246
homo1887	0.288440887451	0.6641328125	0.172975036621	0.219485626221	0.608181091309	0.435208099365	0.410468231201	0.499397918701	0.4937890625	0.599771118164	0.837069824219	0.711575622559
homo1888	0.303932678223	1.08095288086	0.0844714813232	0.237792663574	1.8099864502	0.968748474121	1.06422900391	1.23787158203	0.98453326416	1.0826895752	1.39041992187	1.19214147949
homo1889	0.192568908691	0.0195929756165	0.165877502441	0.194570541382	0.0257729873657	0.0617356681824	0.039806854248	0.0651261825562	0.06405128479	0.107531364441	0.200262191772	0.123537445068
homo1890	0.122274269104	0.016828332901	0.0961762619019	0.0831923065186	0.0175758666992	0.0563759002686	0.0495553245544	0.0308721961975	0.0729115753174	0.0597837257385	0.0778376464844	0.125380882263
homo1891	0.283797027588	0.762229614258	0.156240768433	0.231792144775	0.740649169922	0.433956420898	0.545152526855	0.577826538086	0.430563751221	0.351783599854	0.631089904785	0.448493743896
homo1892	0.265955841064	1.44593041992	0.144330215454	0.240737426758	1.31584960938	0.788201599121	1.01914300537	1.19635510254	0.768582946777	0.634953613281	0.974398498535	0.921465698242
homo1893	0.171461761475	0.365440002441	0.0133979711533	0.118561729431	0.495578735352	0.215089492798	0.491051208496	0.447042816162	0.537533569336	0.582229492187	0.664548950195	0.561870910645
homo1894	0.21685635376	0.0529803199768	0.212009063721	0.219794464111	0.0374697647095	0.0330751457214	0.0666470565796	0.0684426269531	0.201854827881	0.073798538208	0.183068786621	0.117328269958
homo1895	0.267404968262	0.821000671387	0.126704101563	0.209865966797	0.843763061523	0.55670501709	0.764357971191	1.05949084473	0.531656616211	0.561341247559	0.556008728027	0.516070068359
homo1896	0.0353453979492	0.036264377594	0.0561945762634	0.0841129608154	0.069197883606	0.0768056869507	0.219360473633	0.162664108276	0.14765927124	0.0743433532715	0.0550604553223	0.0629527587891
homo1897	0.302244537354	1.4921652832	0.129751617432	0.187788452148	1.51014196777	0.886176147461	0.990130126953	1.32144348145	0.687159301758	0.896218505859	0.927325744629	0.895512145996
homo1898	0.329619171143	0.628716369629	0.161160247803	0.271617248535	0.850701049805	0.442196838379	0.797749267578	0.865084899902	0.73059552002	0.541043395996	0.731673828125	0.589447387695
homo1899	0.278812683105	0.610857849121	0.21466519165	0.281701477051	0.61580480957	0.418907073975	0.529288208008	0.568309082031	0.529412231445	0.608544128418	0.70259173584	0.574723266602
homo1900	0.259343597412	0.589438537598	0.176181381226	0.167823364258	0.659012451172	0.266335662842	0.379031616211	0.462829071045	0.607042297363	0.522206176758	0.690373962402	0.804548034668
homo1901	0.20410760498	0.250903320313	0.155345626831	0.159258712769	0.320982879639	0.163901641846	0.124065834045	0.0863386535645	0.343343597412	0.291236877441	0.364791503906	0.585665466309
homo1902	0.152479187012	0.0133324222565	0.200780914307	0.205770294189	0.0317709178925	0.0479321899414	0.199034561157	0.105740882874	0.125106994629	0.142293716431	0.140666900635	0.126677337646
homo1903	0.12869934082	0.401527557373	0.216660766602	0.182561431885	0.414836151123	0.325716949463	0.417819274902	0.407020141602	0.490800598145	0.10351461792	0.116877212524	0.0927658920288
homo1904	0.322629547119	1.00932403564	0.188746765137	0.25644342041	1.20915429687	0.63568170166	0.626776733398	0.978457275391	0.614655151367	0.897403137207	1.10429150391	1.08133325195
homo1905	0.183393310547	0.164080764771	0.105030693054	0.103281105042	0.220322723389	0.163214630127	0.13028326416	0.128853439331	0.194633911133	0.177587692261	0.313889007568	0.385783203125
homo1906	0.155715988159	0.160268356323	0.15248236084	0.0945261611938	0.181056884766	0.157641876221	0.157329788208	0.123543693542	0.202500411987	0.266459075928	0.412466400146	0.34982623291
homo1907	0.215050918579	0.131490127563	0.125393470764	0.149842300415	0.173840621948	0.223199630737	0.252640014648	0.271873260498	0.360435394287	0.133963012695	0.608707763672	0.505379547119
homo1908	0.127635696411	0.543214355469	0.0583049278259	0.183907989502	0.817241333008	0.614623962402	0.47562612915	0.686510742187	0.495502929687	0.443758483887	0.734543884277	0.6783828125
homo1909	0.195970108032	0.836897521973	0.048243434906	0.100805877686	0.720340881348	0.502840637207	0.390099578857	0.561483276367	0.286187194824	0.376321838379	0.430972900391	0.497379302979
homo1910	0.0695846481323	0.0126120853424	0.0219212207794	0.0806217041016	0.0287056732178	0.0369591674805	0.0629946022034	0.0413660125732	0.0591226997375	0.104464874268	0.101872848511	0.0626206321716
homo1911	0.0479838790894	0.0157214784622	0.074264831543	0.0744148483276	0.0245921649933	0.0291661987305	0.0543320045471	0.0576468696594	0.0691265258789	0.0521485939026	0.0576030464172	0.0427018280029
homo1912	0.0328985671997	0.00600765180588	0.0251664848328	0.0283327922821	0.0116483354568	0.0457809410095	0.035937664032	0.0308873920441	0.0194391384125	0.0228927822113	0.0113768320084	0.021089799881
homo1913	0.181683013916	0.472872680664	0.133046829224	0.144555236816	0.524891662598	0.223992172241	0.41042175293	0.403295776367	0.542941040039	0.383378082275	0.702192932129	0.633699829102
homo1914	0.252135040283	0.29760333252	0.17854838562	0.197441696167	0.378078643799	0.178871459961	0.177513275146	0.182657501221	0.483653137207	0.54365045166	0.906461669922	0.766328796387
homo1915	0.237972732544	0.077342956543	0.148930786133	0.242105392456	0.180783340454	0.16079876709	0.389355529785	0.313144744873	0.288697174072	0.300874694824	0.0959202880859	0.0902919692993
homo1916	0.244934967041	0.554025756836	0.178025360107	0.199080184937	0.538649108887	0.379745727539	0.64223828125	0.731237548828	0.451048858643	0.499393859863	0.613578918457	0.46678805542
homo1917	0.271157562256	0.963926208496	0.195915130615	0.198758148193	0.89543359375	0.634739196777	0.639604431152	0.836242370605	0.43094934082	0.659441162109	0.544090209961	0.417805511475
homo1918	0.253977600098	1.09361743164	0.135673217773	0.208666793823	1.1428684082	0.579262512207	0.72804486084	1.0049140625	0.572803466797	0.593213623047	0.767458435059	0.707643737793
homo1920	0.304258239746	1.43942077637	0.144608154297	0.209605834961	1.2414708252	0.53317755127	0.760070617676	1.39712768555	0.675196228027	0.739694213867	0.813135375977	1.07725378418
homo1921	0.31322668457	0.638131835938	0.164988616943	0.177598831177	0.641253295898	0.38941104126	0.256510040283	0.220372924805	0.458947479248	0.368957794189	0.646318847656	1.20279040527
homo1922	0.254007141113	0.819828125	0.145479125977	0.193590835571	0.684478393555	0.412073577881	0.475502288818	0.649827514648	0.332794158936	0.436105438232	0.425821716309	0.460798278809
homo1923	0.0497572898865	0.0387766914368	0.0293075771332	0.046684803009	0.0424982528687	0.0209157733917	0.0262763290405	0.0510900306702	0.075976348877	0.0350255088806	0.0205532188416	0.0283966217041
homo1924	0.125513679504	0.478040710449	0.0362221031189	0.0860758209229	0.619164123535	0.305368652344	0.382725769043	0.501647003174	0.361392425537	0.40923236084	0.577034606934	0.647979492187
homo1926	0.248434844971	0.0509857749939	0.249408691406	0.211820755005	0.05241796875	0.0542984428406	0.0881987838745	0.0427705574036	0.267892913818	0.151264556885	0.191864517212	0.134071685791
homo1927	0.315325775146	0.934478942871	0.151702423096	0.228777038574	0.780598022461	0.443476959229	0.917040588379	1.1265814209	0.757208618164	0.867683898926	0.824769287109	0.79723260498
homo1928	0.268547088623	1.48040563965	0.103794654846	0.17193019104	1.23341760254	0.753517700195	0.724622436523	1.07763305664	0.641042297363	0.74390637207	0.822903747559	0.665138000488
homo1929	0.456263000488	2.09424462891	0.223022003174	0.308617584229	2.11593310547	0.957744262695	0.741542114258	0.905218933105	0.89437310791	0.80533013916	1.22371630859	1.23105737305
homo1930	0.266772735596	1.34647875977	0.169334686279	0.234694732666	1.33460498047	0.939235717773	0.993946472168	1.27225012207	0.611477111816	0.608522949219	0.728881530762	0.675762023926
homo1931	0.284360443115	1.97341931152	0.195859146118	0.258936523438	1.91072119141	1.02616918945	0.834387023926	1.25691101074	0.652920532227	0.732980529785	0.822963134766	0.845839660645
homo1932	0.29824307251	0.520078186035	0.143983291626	0.254716201782	0.719796691895	0.426041748047	0.70286529541	0.94192401123	0.489611022949	0.496338928223	0.663608398437	0.519295715332
homo1933	0.234335510254	1.43291137695	0.191258560181	0.23925819397	1.35673364258	0.875518188477	0.774252807617	1.18601220703	0.396370849609	0.509642486572	0.495337005615	0.501956756592
homo1934	0.252643188477	0.582104064941	0.241924346924	0.252274658203	0.58348223877	0.407915710449	0.552956604004	0.971913452148	0.371416656494	0.482635284424	0.745253723145	0.464198181152
homo1935	0.170952011108	0.662058349609	0.135176345825	0.141251922607	0.745472106934	0.37515814209	0.459472290039	0.492004058838	0.524190795898	0.581442504883	0.703788757324	0.685949645996
homo1936	0.283273681641	0.809219299316	0.141730239868	0.224690689087	0.873999694824	0.584522460938	0.94582635498	1.37709155273	0.580408447266	0.684417175293	0.623668457031	0.706649414063
homo1937	0.0865997314453	0.242739807129	0.010722445488	0.108985092163	0.231723907471	0.132389724731	0.110810157776	0.105273040771	0.190978881836	0.0605720481873	0.191833267212	0.126399909973
homo1938	0.338831665039	1.30586999512	0.186776382446	0.249015640259	1.39844433594	0.746321289062	0.793688049316	1.08425744629	0.656895385742	0.859160705566	1.11745715332	1.07107678223
homo1939	0.169384735107	0.598395446777	0.15462310791	0.120314987183	0.650817138672	0.444181762695	0.527385803223	0.659278625488	0.376416107178	0.445771118164	0.434481506348	0.445771209717
homo1940	0.307211700439	0.446473724365	0.127849777222	0.213783920288	0.528001098633	0.293969451904	0.205347640991	0.201930267334	0.468370849609	0.508276092529	0.693649902344	0.701516052246
homo1941	0.113630645752	0.512503723145	0.018518863678	0.10882585907	0.515404724121	0.244467010498	0.249128631592	0.302514862061	0.290372650146	0.285837402344	0.379788116455	0.285936157227
homo1942	0.14118711853	0.926523071289	0.0749170455933	0.12668347168	1.17448059082	0.626156555176	0.739382019043	0.930235534668	0.552297607422	0.796756286621	0.700373779297	0.684065673828
homo1943	0.267680725098	0.87330090332	0.160629089355	0.222825820923	0.862723937988	0.465845153809	0.563879516602	0.577208862305	0.655497070313	0.562538391113	0.607476928711	0.547650512695
homo1944	0.223757858276	0.951090209961	0.115381469727	0.194168716431	1.02809875488	0.63370324707	0.820696594238	1.03860961914	0.636253601074	0.810307128906	0.900569824219	0.861684082031
homo1945	0.252154098511	0.707422668457	0.194336364746	0.231439575195	0.677178710938	0.565099975586	0.841531188965	1.07245068359	0.720034606934	0.730559143066	1.17468481445	0.770925720215
homo1946	0.211109390259	0.900775878906	0.13126473999	0.202834976196	1.0597800293	0.533837341309	0.863262878418	1.10667382812	0.577655273438	0.681413146973	0.572287109375	0.64926953125
homo1947	0.271475830078	2.15174560547	0.160627334595	0.180747299194	2.14398925781	1.09330737305	1.02444091797	1.40233666992	0.77279699707	0.841180541992	1.11974609375	1.17583007812
homo1948	0.347110443115	0.655210144043	0.193268661499	0.214501358032	0.889778381348	0.47186050415	0.797446716309	1.18098059082	0.759297668457	0.637815307617	1.01558837891	1.0088404541
homo1949	0.251595016479	1.68832507324	0.140464675903	0.188701034546	1.29096972656	0.650113037109	0.744696411133	0.949343688965	0.674631958008	0.542698852539	0.579195556641	0.567244873047
homo1950	0.275133117676	1.57826733398	0.143914871216	0.26122467041	1.71217578125	0.889789489746	1.00698736572	1.22348144531	0.720177978516	0.632777587891	0.824104309082	0.70803338623
homo1951	0.290677093506	1.04684814453	0.172130996704	0.197235412598	0.963784301758	0.478694335937	0.656657287598	0.934538452148	0.611636108398	0.602851196289	0.907926208496	0.785907958984
homo1952	0.271810577393	0.361497131348	0.122985023499	0.214413238525	0.398246337891	0.363705413818	0.301541625977	0.238687805176	0.713718811035	0.398249023438	0.589855957031	0.612105163574
homo1953	0.122975151062	0.0371318511963	0.0807605209351	0.105756095886	0.0616154060364	0.0760859603882	0.0600400886536	0.0457269935608	0.132678375244	0.0794194030762	0.0702164382935	0.0886603164673
homo1954	0.269239929199	2.02899328613	0.0975940551758	0.202581756592	1.88630578613	0.846642333984	0.92528894043	1.29396704102	0.705165100098	0.722623962402	0.864551574707	0.894643066406
homo1955	0.253990203857	1.53865979004	0.179191345215	0.181594802856	1.26540002441	0.449512145996	0.477557434082	0.612174438477	0.549401672363	0.473697509766	0.768451660156	0.785382873535
homo1956	0.260828979492	1.3124486084	0.129733947754	0.224264312744	1.32629711914	0.632977539062	0.869819274902	0.973198852539	0.807567749023	0.740483642578	1.04667382813	0.992266967773
homo1958	0.195754547119	0.65712322998	0.153680648804	0.214590805054	0.593536804199	0.388366027832	0.512950378418	0.675801025391	0.381920684814	0.575057006836	0.600039611816	0.540967651367
homo1959	0.106442756653	0.0205063056946	0.0636032104492	0.0979825515747	0.0189917926788	0.0619011650085	0.0911289672852	0.0711346588135	0.194050125122	0.161316055298	0.164532546997	0.111579948425
homo1962	0.280650177002	1.06302233887	0.147126068115	0.204479858398	1.00876678467	0.629219604492	0.780703796387	1.04237231445	0.449480163574	0.572123657227	0.599504699707	0.605444274902
homo1963	0.286706756592	0.984690673828	0.169073699951	0.205310501099	1.02961328125	0.559051574707	0.503725372314	0.774020080566	0.461335968018	0.606076965332	0.627678039551	0.640676391602
homo1964	0.306122528076	0.799380981445	0.202844284058	0.239697616577	0.736691711426	0.443007537842	0.299748718262	0.374666625977	0.390143890381	0.266465118408	0.910536193848	0.611895629883
homo1965	0.258999084473	0.846274536133	0.134991516113	0.166234848022	0.832051147461	0.474981048584	0.405068115234	0.605334960938	0.504519622803	0.437675933838	0.588842529297	0.544689147949
homo1966	0.303743652344	1.51513525391	0.183044647217	0.223938644409	1.5435090332	0.79037487793	0.810196044922	0.905401855469	0.521417785645	0.588475219727	0.531260253906	0.303248352051
homo1967	0.217848556519	0.764587280273	0.142420166016	0.183546844482	0.758702575684	0.302502960205	0.375892700195	0.358574951172	0.562759460449	0.752046447754	0.87441973877	0.872353027344
homo1968	0.205515792847	0.531508056641	0.148248260498	0.182256408691	0.556571411133	0.262739227295	0.327170135498	0.331339752197	0.39594909668	0.521516235352	0.741520629883	0.701774536133
homo1969	0.226107788086	0.760726074219	0.160601119995	0.16866960144	0.771569763184	0.394630065918	0.409563110352	0.466792388916	0.399118530273	0.496367980957	0.484430725098	0.452161529541
homo1970	0.285911102295	0.981636413574	0.126411712646	0.21749446106	1.09835852051	0.57618963623	0.860507324219	0.999811523438	0.679530700684	0.827272460937	0.767302978516	0.907989868164
homo1971	0.237681716919	1.50842736816	0.156691299438	0.163319503784	1.53335974121	0.725983764648	0.895088745117	1.09018518066	0.669888671875	0.682722106934	0.802810058594	0.934076049805
homo1972	0.244508468628	0.223798706055	0.148903594971	0.200354431152	0.343115203857	0.147637664795	0.178610412598	0.0929271697998	0.475238769531	0.38997177124	0.759953613281	0.825684570312
homo1973	0.212974868774	1.37237207031	0.10152192688	0.172984634399	1.40054663086	0.943554626465	0.681004333496	0.964747375488	0.591786315918	0.675772644043	0.668806396484	0.83878894043
homo1974	0.250553466797	0.553504577637	0.162152893066	0.218059997559	0.613670471191	0.268269958496	0.361911590576	0.386316345215	0.683525939941	1.13624377441	1.21014794922	0.984600097656
homo1975	0.248420318604	1.52792431641	0.160375076294	0.189770446777	0.907074279785	0.523564697266	0.580584411621	0.799403625488	0.418537078857	0.442879302979	0.448270080566	0.462059570313
homo1976	0.189713195801	0.163325439453	0.106384963989	0.163138259888	0.270542724609	0.119925971985	0.133349914551	0.0927021331787	0.392509490967	0.211589645386	0.546637390137	0.458137054443
homo1977	0.293583190918	0.849120239258	0.157246505737	0.184429122925	1.1346517334	0.642475585937	0.463341339111	0.442213500977	0.640083618164	0.494259277344	0.848851806641	1.12576098633
homo1978	0.430135253906	0.679032714844	0.1908956604	0.239838439941	0.622514038086	0.279149658203	0.161024688721	0.123349563599	0.416742736816	0.21491897583	0.556721252441	0.77243347168
homo1979	0.211296157837	0.405964416504	0.113047683716	0.16424269104	0.592803161621	0.384529754639	0.621983337402	0.827003417969	1.00183648682	0.877966247559	1.10581958008	1.36554931641
homo1980	0.142403030396	0.0498821105957	0.0136671714783	0.112069129944	0.0674258804321	0.0852188339233	0.165774551392	0.158839904785	0.273652679443	0.180558868408	0.308795562744	0.231400497437
homo1981	0.0778251190186	0.129108551025	0.082505279541	0.0937781524658	0.0703465194702	0.0585646438599	0.0818589553833	0.0641171875	0.071466796875	0.0347040634155	0.0516840438843	0.0522783241272
homo1983	0.14646522522	0.221258682251	0.13380267334	0.188145278931	0.205089004517	0.106305778503	0.201262405396	0.227826171875	0.258638671875	0.0574106750488	0.168360244751	0.185323959351
homo1984	0.416460906982	1.14147753906	0.227143066406	0.270395904541	1.27202770996	0.841104125977	0.402418121338	0.354502441406	0.450619903564	0.308141204834	0.639293640137	0.575508178711
homo1985	0.349471984863	0.525763244629	0.176365097046	0.244762481689	0.538292724609	0.229663772583	0.288375152588	0.277624450684	0.354244293213	0.271271087646	0.454053588867	0.516853271484
homo1986	0.0344572868347	0.00951535511017	0.055469543457	0.030128408432	0.0159396028519	0.034788433075	0.0314973392487	0.0237666549683	0.0251332969666	0.0351248016357	0.0304006843567	0.0220335655212
homo1987	0.251720703125	0.182286239624	0.157434188843	0.229687255859	0.162685974121	0.121635848999	0.207610061646	0.177802841187	0.217381607056	0.270818267822	0.2503775177	0.287108734131
homo1988	0.185885269165	0.0425137290955	0.19654864502	0.158864715576	0.0206749401093	0.0518418273926	0.0800987091064	0.0398948440552	0.0563855743408	0.0531123657227	0.0343353424072	0.0322084960937
homo1989	0.136012542725	0.393625	0.221506774902	0.210973373413	0.285327301025	0.153168502808	0.123389732361	0.127398536682	0.130479705811	0.0641864089966	0.147240081787	0.124681282043
homo1990	0.357932739258	1.56173730469	0.137718933105	0.182449935913	1.61681213379	0.869615356445	0.921582824707	1.04499768066	0.657862976074	0.722464477539	0.86816015625	0.84630255127
homo1991	0.286124176025	0.865678527832	0.147305130005	0.211850402832	0.88097857666	0.474375854492	0.63898449707	0.680364379883	0.625495056152	0.623256286621	0.82174810791	0.83531439209
homo1992	0.255917449951	0.940586791992	0.146707550049	0.193651733398	0.863902770996	0.522180664062	0.624688476563	0.748534545898	0.599281982422	0.602785827637	0.772108093262	0.709356445312
homo1993	0.239246261597	0.56378527832	0.149160812378	0.147932067871	0.544493286133	0.315620147705	0.327796783447	0.303389770508	0.254614700317	0.348064544678	0.286266479492	0.414578399658
homo1994	0.209779190063	1.32685388184	0.145953582764	0.217830413818	1.62991784668	1.02766870117	1.03720300293	1.40677709961	0.939938354492	1.00409423828	1.07610437012	1.2219621582
homo1995	0.240674484253	1.03578881836	0.170472091675	0.130453430176	1.05995227051	0.662924377441	0.744737854004	1.07671777344	0.445778167725	0.458077667236	0.497990844727	0.565458190918
homo1996	0.311459259033	2.60217016602	0.198378341675	0.245417175293	2.83526513672	1.25695617676	0.57617565918	0.748109436035	0.588589233398	0.488191955566	0.530835632324	0.436940826416
homo1997	0.200008773804	0.486082550049	0.124386192322	0.120437652588	0.41482901001	0.217382858276	0.128925491333	0.109443710327	0.111236633301	0.167279434204	0.251361434937	0.237348495483
homo1998	0.316202880859	1.21416162109	0.15367225647	0.211944076538	1.39707348633	0.815239624023	0.831416015625	1.17426757813	0.603256835938	0.572473449707	0.89215423584	0.983037841797
homo1999	0.214488189697	0.620715393066	0.118269104004	0.212868835449	0.200122299194	0.0877098922729	0.134804641724	0.123507698059	0.176866104126	0.28305859375	0.276321472168	0.196255493164
homo2000	0.226208084106	1.969046875	0.049457069397	0.147659103394	2.3726237793	1.26564086914	1.19780761719	1.48106542969	1.10215661621	1.01078442383	1.42035791016	1.71481689453
homo2001	0.331851196289	1.90160974121	0.177757354736	0.248320999146	2.34432128906	1.08778869629	1.01560040283	1.29973193359	0.587661193848	0.63082019043	0.857511230469	0.851019348145
homo2002	0.0414047317505	0.00862181568146	0.095721824646	0.0733913574219	0.0149300441742	0.0112171020508	0.0189310646057	0.00755866765976	0.0112336578369	0.0339087524414	0.0412864074707	0.0442955780029
homo2003	0.10283480835	0.0222440395355	0.0176064281464	0.127156150818	0.0312224063873	0.0324675712585	0.0293937034607	0.0135722913742	0.110374427795	0.09822315979	0.192377761841	0.17937828064
homo2004	0.271581054687	0.751952148438	0.159647171021	0.239469940186	0.93439263916	0.495934204102	0.675052001953	0.689244140625	0.573018981934	0.376505889893	0.741822875977	0.701093139648
homo2005	0.291682373047	1.36340710449	0.124640548706	0.1888125	1.44256433105	0.867043212891	0.930889282227	1.10434851074	0.669287353516	0.748230285645	0.783902770996	0.893172973633
homo2006	0.147851425171	0.282733734131	0.125248779297	0.109602813721	0.335335479736	0.187041595459	0.263358184814	0.219593536377	0.349333953857	0.258748321533	0.414627990723	0.472593566895
homo2007	0.0777026977539	0.134374298096	0.0118575811386	0.104792984009	0.264126464844	0.255615097046	0.390260192871	0.54115802002	0.399535095215	0.564639709473	0.324505554199	0.343069152832
homo2008	0.156030059814	0.0236381340027	0.138512954712	0.117000946045	0.0329132957458	0.037353805542	0.0273252487183	0.014679807663	0.0525283584595	0.0753172683716	0.066842086792	0.0506211090088
homo2009	0.231741241455	0.0512957344055	0.178200119019	0.208070831299	0.0714173202515	0.0303792705536	0.0759379348755	0.101021636963	0.144833374023	0.0862610397339	0.128630737305	0.0823503799438
homo2010	0.193719085693	1.22102478027	0.1451171875	0.171216201782	1.08080322266	0.733096069336	0.613659423828	0.976741333008	0.480218414307	0.665714172363	0.575448791504	0.618708007813
homo2013	0.235191452026	2.03732043457	0.103063850403	0.189298492432	2.44280419922	1.15168115234	1.10914782715	1.54994006348	0.769388977051	0.787593261719	1.1475838623	1.06954296875
homo2014	0.373971832275	0.942026062012	0.171193450928	0.238152755737	1.03494445801	0.472933990479	0.47554876709	0.442368377686	0.767279907227	0.791162353516	1.05432763672	1.39498400879
homo2015	0.0585298690796	0.0151993970871	0.00902585220337	0.0776298904419	0.0214953613281	0.0344274559021	0.0341482086182	0.0407116699219	0.0741122589111	0.1217603302	0.200186782837	0.0745987014771
homo2016	0.209544250488	0.83819342041	0.115901847839	0.180744506836	0.926323791504	0.348129821777	0.624796142578	0.671326171875	0.591075866699	0.57340625	0.94369152832	0.913401367187
homo2017	0.0362436714172	0.0144930524826	0.108530448914	0.0494300880432	0.00310850000381	0.0107349157333	0.0104197998047	0.01400461483	0.00956900882721	0.0178655776978	0.01730991745	0.0222156467438
homo2018	0.153430160522	0.613476501465	0.171403060913	0.128017532349	0.651220947266	0.301999938965	0.389731994629	0.468973205566	0.292157653809	0.451114501953	0.463833526611	0.475208312988
homo2019	0.184401748657	0.0960994949341	0.170988128662	0.247644195557	0.147340194702	0.204936798096	0.304169219971	0.398172485352	0.310849029541	0.292592010498	0.328668365479	0.189757949829
homo2020	0.274337493896	1.3909675293	0.139717666626	0.207161132813	0.97614654541	0.665195617676	0.864916137695	1.15134838867	0.503230010986	0.721504211426	0.619039733887	0.681739868164
homo2021	0.0746484527588	0.00575146532059	0.0871188201904	0.0692107620239	0.00310850000381	0.0307831020355	0.0210933094025	0.0259360103607	0.0240606155396	0.0546068992615	0.0386252822876	0.0204141387939
homo2022	0.230459762573	0.903689086914	0.162507385254	0.181327133179	0.746294067383	0.420292388916	0.519061584473	0.701877380371	0.356037750244	0.44596081543	0.423864868164	0.332611968994
homo2023	0.19678187561	0.307419647217	0.184976013184	0.186897567749	0.486883514404	0.292226867676	0.25618460083	0.355675323486	0.372203643799	0.170906356812	0.405532440186	0.642696777344
homo2024	0.15451399231	0.58296472168	0.193900131226	0.155864135742	0.283851074219	0.107331634521	0.074012512207	0.0429983711243	0.0809939804077	0.0367901306152	0.080141708374	0.0858622131348
homo2025	0.277104644775	1.51883203125	0.129203887939	0.18744720459	1.3640045166	0.695167175293	0.700694091797	0.841177307129	0.564304260254	0.624720397949	0.783189086914	0.769919799805
homo2026	0.270256622314	0.839201904297	0.165293838501	0.206495574951	0.959857727051	0.731290161133	0.745027709961	0.908099243164	0.381592712402	0.503559265137	0.524954406738	0.461474365234
homo2027	0.301714111328	0.581937683105	0.194777175903	0.241221237183	0.697617004395	0.367723999023	0.551048706055	0.613602661133	0.400704620361	0.465165679932	0.600760925293	0.58117767334
homo2028	0.217304428101	0.850477966309	0.144292816162	0.230840072632	1.04662390137	0.847309082031	0.818277282715	0.970158447266	0.548200378418	0.65816027832	0.705490600586	0.557473449707
homo2029	0.0702948074341	0.0816516036987	0.07598387146	0.0454077987671	0.0288377933502	0.0375426216125	0.0680117111206	0.138244171143	0.0149934396744	0.0552702941895	0.047517616272	0.0681963653564
homo2030	0.252570968628	2.10821655273	0.170235534668	0.248413253784	2.25132421875	1.06925646973	1.20396520996	1.49454516602	0.87593548584	0.74548236084	0.972924438477	1.08351416016
homo2031	0.0842717971802	0.0176155433655	0.0149685897827	0.101929534912	0.00671193695068	0.0269449920654	0.0335212478638	0.0237805843353	0.0547949142456	0.0229232120514	0.0623613471985	0.0536225128174
homo2033	0.300486694336	1.99516540527	0.141337997437	0.278486480713	2.2125300293	1.27585107422	1.35199414063	1.65963757324	0.92397454834	0.936346313477	1.41698010254	1.42017041016
homo2034	0.298008758545	1.60100512695	0.18419543457	0.245457565308	1.71323217773	0.943116943359	0.992603088379	1.08377392578	0.742001403809	0.884481567383	0.896111083984	0.958945617676
homo2035	0.217263778687	0.81394909668	0.158912506104	0.203068008423	0.837457641602	0.477508850098	0.552906005859	0.765141540527	0.423988342285	0.476321258545	0.531462219238	0.577789916992
homo2036	0.229667800903	1.59970251465	0.136933319092	0.175124847412	1.22903649902	0.670510253906	0.749942138672	1.14338378906	0.551353210449	0.58207611084	0.544317016602	0.615954467773
homo2037	0.0758396682739	0.0280947971344	0.105560974121	0.0838642349243	0.0264960346222	0.0567606086731	0.0368298950195	0.0202011470795	0.222741897583	0.135540863037	0.152547927856	0.102736816406
homo2038	0.295603027344	0.395632507324	0.146859939575	0.19566583252	0.343774505615	0.202537765503	0.309882354736	0.308608306885	0.420671966553	0.425648345947	0.670543029785	0.785173034668
homo2039	0.325255859375	0.652801757813	0.220917739868	0.221035995483	0.676815490723	0.296659179687	0.215441940308	0.201942962646	0.358950836182	0.312722930908	0.523567626953	0.509503204346
homo2040	0.289095214844	0.34419052124	0.226311218262	0.307413543701	0.539749389648	0.392331665039	0.411155517578	0.456763427734	0.773260742187	0.0991168136597	0.31952557373	0.1883934021
homo2041	0.228576370239	0.0985388259888	0.131993377686	0.180535079956	0.141802444458	0.052031337738	0.0896408691406	0.0500016975403	0.482644287109	0.118708183289	0.286938262939	0.308646789551
homo2042	0.156829833984	0.668195800781	0.0947735824585	0.0784163742065	0.753331665039	0.394921905518	0.388704162598	0.472438751221	0.658190185547	0.553901000977	1.04600610352	1.14930773926
homo2043	0.192051254272	0.736168945312	0.102907287598	0.182321121216	0.779034118652	0.322649871826	0.430445678711	0.43824017334	0.533870178223	0.635276977539	0.731264770508	0.715783935547
homo2044	0.265414794922	0.175692962646	0.123549118042	0.137539001465	0.120523124695	0.102816101074	0.0939134979248	0.0772574005127	0.122539230347	0.159805145264	0.178908096313	0.119176834106
homo2045	0.242862243652	0.617837890625	0.170619125366	0.214753417969	0.710215087891	0.408771331787	0.361948364258	0.540790771484	0.557754821777	0.427741668701	0.717898010254	0.619429260254
homo2046	0.151492279053	0.323087554932	0.0473675346375	0.176536376953	0.350531280518	0.345657867432	0.72278729248	1.00038201904	0.585233581543	0.482763397217	0.809216247559	1.10804943848
homo2047	0.147172363281	0.475759307861	0.134879196167	0.156431243896	0.507774536133	0.32036920166	0.53497454834	0.702978271484	0.573261962891	0.450258178711	0.577400634766	0.690860961914
homo2048	0.209184402466	0.462618103027	0.121767189026	0.213643371582	0.488242401123	0.358462310791	0.461597961426	0.60048046875	0.314159606934	0.419378417969	0.422031890869	0.40594720459
homo2049	0.0816809310913	0.0373175010681	0.029628572464	0.052456287384	0.0157609481812	0.0181183509827	0.0847926559448	0.10444128418	0.20476612854	0.0428413467407	0.102294448853	0.148759338379
homo2050	0.191810699463	0.0466401519775	0.208828308105	0.197226394653	0.145739593506	0.241560043335	0.185126403809	0.196107406616	0.202004196167	0.100470855713	0.231289749146	0.133687393188
homo2051	0.311962982178	0.311204956055	0.203478179932	0.277072235107	0.226110702515	0.165907699585	0.137255310059	0.128373626709	0.37372454834	0.43795135498	0.493304290771	0.496071990967
homo2052	0.242924285889	0.739373596191	0.0966808700562	0.150889892578	0.77365057373	0.483610137939	0.433814453125	0.626259887695	0.412942382813	0.500718231201	0.520074035645	0.43818838501
homo2053	0.283674835205	1.26862353516	0.120116462708	0.154669143677	1.36828369141	0.751645019531	0.692723693848	0.916861999512	0.470253143311	0.617687927246	0.592302062988	0.663026306152
homo2054	0.211293579102	0.589807250977	0.0843032302856	0.166303894043	0.577528747559	0.28759463501	0.367948486328	0.49198059082	0.328431213379	0.385863098145	0.350900024414	0.410855255127
homo2055	0.202590789795	1.0919979248	0.154427947998	0.185543685913	1.14830761719	0.790741149902	0.635302062988	0.990919799805	0.41266418457	0.551582458496	0.60812298584	0.614508178711
homo2056	0.274109405518	1.81132434082	0.16249017334	0.205257064819	1.51493969727	0.916636657715	0.884585449219	1.22441137695	0.619173339844	0.752737243652	0.583793029785	0.833750366211
homo2057	0.257810974121	0.385408538818	0.16018711853	0.250984069824	0.404514129639	0.279737640381	0.311788360596	0.415761291504	0.443638885498	0.665326538086	0.752918701172	0.708573486328
homo2059	0.251224655151	0.471148956299	0.171977539062	0.178262161255	0.578781860352	0.265323974609	0.219730728149	0.269671142578	0.567799865723	0.516936950684	0.738873779297	0.777916442871
homo2060	0.119548973083	0.830893798828	0.061582069397	0.113206436157	0.802284973145	0.257589996338	0.438633148193	0.45240335083	0.506963531494	0.634099731445	0.722554077148	0.675113769531
homo2061	0.255701751709	0.53732409668	0.13642565918	0.217481536865	0.550958374023	0.403841766357	0.42020324707	0.447284667969	0.475805969238	0.723876586914	0.763423095703	0.819455932617
homo2062	0.230636108398	1.25015600586	0.17014276123	0.180866653442	0.801152770996	0.33715826416	0.162968383789	0.192422821045	0.0972708282471	0.28729888916	0.25120098877	0.111168777466
homo2063	0.250488861084	0.354742401123	0.149661010742	0.269519317627	0.427509338379	0.260695922852	0.378647003174	0.336879699707	0.488683197021	0.692158203125	0.921174255371	0.878019836426
homo2064	0.187785202026	0.558274353027	0.0389079780579	0.161023483276	0.568051330566	0.308771820068	0.364449371338	0.494943023682	0.407112670898	0.501643798828	0.78427331543	0.819074707031
homo2065	0.326187225342	1.05990795898	0.168193405151	0.191124694824	1.20824316406	0.866850585937	0.838549926758	1.40586950684	0.748653930664	0.706045043945	0.90135559082	0.978213195801
homo2066	0.281798187256	1.15320739746	0.117576599121	0.175249084473	1.12626745605	0.566965698242	0.70342980957	0.985234008789	0.536517089844	0.639663818359	0.847001403809	0.870199707031
homo2067	0.291622924805	0.075242477417	0.219761489868	0.19612399292	0.0641420288086	0.0764351959229	0.102326583862	0.126246826172	0.120196487427	0.0959775924683	0.200984634399	0.115202011108
homo2068	0.0709404449463	0.0106670227051	0.0567981147766	0.123121376038	0.0270765171051	0.0165492305756	0.0364462432861	0.0297090072632	0.0524382553101	0.0202744369507	0.0463397064209	0.0629732551575
homo2069	0.316168884277	0.798921508789	0.177737686157	0.209833618164	0.976303100586	0.613349853516	0.56844708252	0.683733947754	0.537667236328	0.672933044434	0.797284484863	0.804047973633
homo2070	0.229585800171	1.31553759766	0.140630950928	0.179924499512	1.46941052246	0.927598388672	0.653369018555	0.986850830078	0.484388336182	0.63634954834	0.550671508789	0.489550231934
homo2071	0.225818786621	0.374106719971	0.140554794312	0.128379241943	0.599961486816	0.563026672363	0.718823974609	0.979671630859	0.403059112549	0.855052246094	0.834579528809	0.831775512695
homo2072	0.0477699127197	0.0483358764648	0.0143471231461	0.0961684341431	0.0777893600464	0.0836133270264	0.235148361206	0.266013916016	0.226976654053	0.126321144104	0.131819061279	0.161941131592
homo2073	0.323228546143	0.630625610352	0.187999313354	0.211596511841	0.674275390625	0.31651083374	0.431879638672	0.636331787109	0.329214111328	0.59325958252	0.490825622559	0.472045837402
homo2074	0.223695297241	1.01997894287	0.10609879303	0.154377990723	1.11711706543	0.607443847656	0.675282043457	0.878810241699	0.639806335449	0.58573638916	0.757745849609	0.822523620605
homo2075	0.265379425049	0.320135559082	0.194768127441	0.219525375366	0.545479492188	0.267842346191	0.226208633423	0.235297592163	0.472205169678	0.671872070312	0.709953552246	0.704041137695
homo2076	0.339756835938	2.23131860352	0.164708084106	0.214345901489	2.1634621582	1.08229711914	0.968648681641	1.331703125	0.714340637207	0.753698242188	1.01283392334	1.12942407227
homo2077	0.169876327515	0.506426605225	0.225286956787	0.168670547485	0.953701049805	0.80388458252	0.441981018066	0.301454376221	0.271011169434	0.163862197876	0.176248703003	0.131511779785
homo2078	0.0945026397705	0.00222309422493	0.0336690063477	0.0623539505005	0.027787065506	0.0276430892944	0.031360660553	0.0312904663086	0.118454864502	0.0576734466553	0.0659778747559	0.060510559082
homo2079	0.309589324951	0.527460754395	0.168558135986	0.19344039917	0.440708892822	0.195462783813	0.117727836609	0.0962731399536	0.299452178955	0.471695251465	0.542964294434	0.696194152832
homo2080	0.411961486816	1.83350305176	0.173228973389	0.242288238525	2.00626525879	0.923409729004	1.07195739746	1.34421887207	1.07538806152	0.945153137207	1.71468566895	1.69077575684
homo2081	0.0872993392944	0.0252894477844	0.0409886207581	0.0774442520142	0.132146331787	0.159281143188	0.0684860305786	0.038287525177	0.0505104637146	0.0736650314331	0.0647881011963	0.0619565048218
homo2082	0.0921759796143	0.0390433654785	0.0602923126221	0.0771198730469	0.0147166128159	0.0459597816467	0.0276129894257	0.0257815437317	0.0898818054199	0.0598250961304	0.10432849884	0.120169303894
homo2083	0.184551315308	0.104888290405	0.163305603027	0.191613937378	0.0769646453857	0.0826604309082	0.0569164733887	0.0522999534607	0.0533043670654	0.127354675293	0.0847096862793	0.0937726211548
homo2084	0.302400787354	0.721233276367	0.203449768066	0.20014491272	0.847289428711	0.419941833496	0.462506011963	0.543894287109	0.548939086914	0.59610760498	0.885627075195	0.844737121582
homo2085	0.21089352417	0.174087631226	0.167363571167	0.204534484863	0.20926348877	0.113535240173	0.0658371353149	0.0804147033691	0.117245872498	0.0778514938354	0.266574035645	0.151226211548
homo2086	0.341489135742	1.85939929199	0.176301010132	0.278921142578	2.06130810547	0.88758795166	0.947632751465	1.18115380859	0.96689251709	0.894295776367	1.11121618652	1.23203845215
homo2087	0.365352386475	1.62292895508	0.181019714355	0.229993408203	1.71327636719	0.982919677734	0.899841003418	1.16711022949	0.834250854492	0.915914978027	1.05763085937	1.15577868652
homo2088	0.11127809906	0.255753540039	0.0232595424652	0.0687434616089	0.261014221191	0.182337173462	0.312368591309	0.0988054122925	0.553319702148	0.598843200684	0.556322998047	0.574192260742
homo2089	0.230850723267	0.613059143066	0.153568756104	0.15099961853	0.624438537598	0.439871063232	0.660702087402	0.819781921387	0.579486755371	0.500659484863	0.674382385254	0.528053222656
homo2090	0.0655693359375	0.00912374973297	0.0427778587341	0.0655791625977	0.00748204851151	0.0293258934021	0.0369276237488	0.0161146469116	0.0601904983521	0.0454340896606	0.0939030914307	0.093838432312
homo2091	0.0973180465698	0.00853395080566	0.0965911941528	0.0801436843872	0.00603125858307	0.0255353488922	0.030388628006	0.017201259613	0.0592959785461	0.128654663086	0.0954476547241	0.070932144165
homo2092	0.3571612854	0.264249084473	0.214791351318	0.228089370728	0.205991470337	0.112051773071	0.114955764771	0.0755409088135	0.506663482666	0.10985092926	0.503249359131	0.825326171875
homo2093	0.137235748291	0.538792602539	0.108374320984	0.107515556335	0.533278137207	0.29944619751	0.381131072998	0.552256896973	0.448412475586	0.558595397949	0.633031860352	0.461860931396
homo2096	0.148019821167	0.537850585938	0.130837203979	0.144962982178	0.627605895996	0.390616577148	0.453011138916	0.671381103516	0.513093994141	0.69427911377	0.52043347168	0.69039654541
homo2097	0.282302734375	1.42991345215	0.167763046265	0.192227539063	1.66455615234	1.0027722168	0.784376647949	1.14193701172	0.474779846191	0.613477661133	0.671548095703	0.732647338867
homo2098	0.162436950684	0.91079901123	0.0496320304871	0.0774649581909	0.756448913574	0.628697265625	0.49261895752	0.676808105469	0.0553076705933	0.0776371383667	0.111525154114	0.0883186569214
[truncated: 15,201 more rows]
