# Supplementary material for: Unique molecular events during reprogramming of human somatic cells to induced pluripotent stem cells (iPSCs) at naïve state
Source: eLife. 2018 Jan 30;7:e29518. doi: 10.7554/eLife.29518 (PMC5807049; doi:10.7554/eLife.29518)
Supplement: Source data 1. — The Source Data files include the source R code for Figures 2–6. The R scripts use the data in the ‘Expression Data’ folder with the relative path. The ‘Expression Data’ folder contains the non-redundant related gene expression, methylation and histone modification tables for the main figures and figure supplements. [file elife-29518-data1.zip › Source Data/Expression data/n12.imprints.methyratio.txt]

DIRAS3	6	0.000000
ZNF331	60	0.057150
ZNF597	6	0.486167
BLCAP	53	0.028302
IGF2R	10	0.377900
NESP-AS	60	0.136167
FAM50B	22	0.303409
RB1	99	0.416606
PPIEL	4	0.000000
H19	93	0.091957
DIRAS3-Ex2	5	0.095800
NHP2L1	3	0.047667
L3MBTL	17	0.156824
SNURF	31	0.111355
MCTS2	11	0.049636
MEST	56	0.100393
KvDMR1	67	0.176164
TRAPPC9	62	0.124629
GRB10	14	0.000000
GNAS-XL	121	0.088421
PLAGL1	45	0.088867
PEG3	77	0.215857
