# Supplementary material for: Unique molecular events during reprogramming of human somatic cells to induced pluripotent stem cells (iPSCs) at naïve state
Source: eLife. 2018 Jan 30;7:e29518. doi: 10.7554/eLife.29518 (PMC5807049; doi:10.7554/eLife.29518)
Supplement: Source data 1. — The Source Data files include the source R code for Figures 2–6. The R scripts use the data in the ‘Expression Data’ folder with the relative path. The ‘Expression Data’ folder contains the non-redundant related gene expression, methylation and histone modification tables for the main figures and figure supplements. [file elife-29518-data1.zip › Source Data/Expression data/n12_r2.imprints.methyratio.txt]

TRAPPC9	32	0.031250
H19	67	0.043612
DIRAS3-Ex2	5	0.150000
PLAGL1	45	0.137356
L3MBTL	39	0.109385
SNURF	31	0.075000
MCTS2	11	0.163909
ZNF331	50	0.193020
GNAS-XL	87	0.148908
RB1	58	0.217776
MEST	56	0.261786
WDR27	6	0.000000
PPIEL	4	0.000000
BLCAP	36	0.095250
IGF2R	10	0.100000
PEG3	68	0.191176
NESP-AS	27	0.301593
FAM50B	22	0.197000
KvDMR1	41	0.174878
