# Supplementary material for: Unique molecular events during reprogramming of human somatic cells to induced pluripotent stem cells (iPSCs) at naïve state
Source: eLife. 2018 Jan 30;7:e29518. doi: 10.7554/eLife.29518 (PMC5807049; doi:10.7554/eLife.29518)
Supplement: Source data 1. — The Source Data files include the source R code for Figures 2–6. The R scripts use the data in the ‘Expression Data’ folder with the relative path. The ‘Expression Data’ folder contains the non-redundant related gene expression, methylation and histone modification tables for the main figures and figure supplements. [file elife-29518-data1.zip › Source Data/Expression data/n20.imprints.methyratio.txt]

DIRAS3	5	0.400000
ZNF331	62	0.060355
CXORF56	22	0.113636
BLCAP	51	0.044431
IGF2R	10	0.000000
NESP-AS	55	0.244636
FAM50B	22	0.189364
RB1	99	0.457202
WDR27	4	0.250000
PPIEL	13	0.000000
H19	83	0.033542
DIRAS3-Ex2	5	0.127200
NHP2L1	3	0.000000
L3MBTL	37	0.272027
SNURF	31	0.261097
MCTS2	11	0.011364
MEST	51	0.069627
IG-DMR	1	0.000000
KvDMR1	43	0.183488
TRAPPC9	38	0.486211
GRB10	63	0.333333
GNAS-XL	110	0.150882
PLAGL1	45	0.282867
PEG3	91	0.188593
