# Supplementary material for: Unique molecular events during reprogramming of human somatic cells to induced pluripotent stem cells (iPSCs) at naïve state
Source: eLife. 2018 Jan 30;7:e29518. doi: 10.7554/eLife.29518 (PMC5807049; doi:10.7554/eLife.29518)
Supplement: Source data 1. — The Source Data files include the source R code for Figures 2–6. The R scripts use the data in the ‘Expression Data’ folder with the relative path. The ‘Expression Data’ folder contains the non-redundant related gene expression, methylation and histone modification tables for the main figures and figure supplements. [file elife-29518-data1.zip › Source Data/Expression data/n24_r1.imprints.methyratio.txt]

HTR5A	12	0.083333
ZNF331	61	0.267869
CXORF56	22	0.090909
BLCAP	30	0.138967
NESP-AS	60	0.156167
PEG10	17	0.068647
FAM50B	24	0.069583
RB1	89	0.283865
WDR27	5	0.133400
H19	106	0.093245
DIRAS3-Ex2	5	0.462800
NHP2L1	14	0.000000
L3MBTL	39	0.355692
SNURF	38	0.017211
MCTS2	16	0.043250
MEST	65	0.243708
IG-DMR	9	0.222222
KvDMR1	78	0.055910
TRAPPC9	59	0.057322
INPP5F	5	0.133400
GRB10	16	0.375000
GNAS-XL	70	0.244400
PLAGL1	47	0.216043
PEG3	67	0.356507
