# Supplementary material for: Unique molecular events during reprogramming of human somatic cells to induced pluripotent stem cells (iPSCs) at naïve state
Source: eLife. 2018 Jan 30;7:e29518. doi: 10.7554/eLife.29518 (PMC5807049; doi:10.7554/eLife.29518)
Supplement: Source data 1. — The Source Data files include the source R code for Figures 2–6. The R scripts use the data in the ‘Expression Data’ folder with the relative path. The ‘Expression Data’ folder contains the non-redundant related gene expression, methylation and histone modification tables for the main figures and figure supplements. [file elife-29518-data1.zip › Source Data/Expression data/n24_r2.imprints.methyratio.txt]

HTR5A	12	0.750083
DIRAS3	11	0.181818
ZNF331	66	0.102242
CXORF56	15	0.009533
BLCAP	75	0.301693
IGF2R	17	0.152941
NESP-AS	68	0.100235
FAM50B	33	0.078030
RB1	109	0.182193
WDR27	20	0.082500
PPIEL	10	0.000000
H19	112	0.051241
DIRAS3-Ex2	5	0.118200
NHP2L1	3	0.166667
L3MBTL	41	0.078268
SNURF	45	0.016444
MCTS2	11	0.063182
MEST	97	0.027330
IG-DMR	10	0.000000
KvDMR1	68	0.017368
TRAPPC9	80	0.041875
GRB10	25	0.335760
GNAS-XL	100	0.094960
PLAGL1	65	0.099585
PEG3	77	0.086273
