# Supplementary material for: Unique molecular events during reprogramming of human somatic cells to induced pluripotent stem cells (iPSCs) at naïve state
Source: eLife. 2018 Jan 30;7:e29518. doi: 10.7554/eLife.29518 (PMC5807049; doi:10.7554/eLife.29518)
Supplement: Source data 1. — The Source Data files include the source R code for Figures 2–6. The R scripts use the data in the ‘Expression Data’ folder with the relative path. The ‘Expression Data’ folder contains the non-redundant related gene expression, methylation and histone modification tables for the main figures and figure supplements. [file elife-29518-data1.zip › Source Data/Expression data/naive_repeats_fpkm.txt]

he0_r1	he0_r2	he2_r1	he2_r2	he6_r1	he6_r2	hiF_r1	hiF_r2	n10_r2	n12_r1	n12_r2	n14_r1	n14_r2	n20_r1	n20_r2	n24mdox_r1	n24mdox_r2	n24pdox_r1	n24pdox_r2	n8_r1	n8_r2	niPS_r1	niPS_r2	n8_r3	n14_r3	n20_r3
(A)n	0.00311213892059814	0.00326003384795704	0.00271362665582128	0.00322827036368736	0.00165959223648408	0.00174216511034503	0.0036708602993356	0.00343792802007513	0.00194964809100305	0.00294669183625912	0.00251888550524589	0.00375743570815988	0.00381813238345945	0.00270100829171459	0.00248516716367127	0.00271907072247369	0.00279635348571859	0.00253993517246846	0.0027474255102429	0.00172360578451573	0.00152928924051936	0.00207233982224947	0.00103856662211781	0.000957624794222132	0.00090976287714828	0.00106717203742258
(AAATG)n	0.000707867093720668	0.000559966838826575	0.000411939011470692	0.000498875746422692	0.000231552739997623	0.000251195170682991	0.000587791975254239	0.000583674858348223	0.000143418787265972	0.000690726650960378	0.000658677578896343	0.000391657946677868	0.000336588881324051	0.000451758029360429	0.000353920876602188	0.00065966246941874	0.000818813953865045	0.000520690945292521	0.000640300798972619	7.04354542047367e-05	0.000139368274532038	0.000219619189891888	0	6.08012444348295e-06	4.05656787755905e-05	5.42052697823483e-05
(AACTG)n	0	0.00174767816951904	0	0	0	0	0	0	0	0	0	0	0	0	0	0	0	0	0	0.0017036962777491	0	0	0	0	0	0.00174815969041459
(AAGTG)n	0	0	0	0	0	0	0	0	0	0.000337050087362696	0.000273930066325538	0.000511915648750874	0.000293291832846942	0	0	0	0	0	0	0	0	0	0.000386286365180999	0	0.000424170242295751	0.00049594214178983
(AATAG)n	5.8891047915059e-05	0	5.42628794395475e-05	5.34627789849045e-05	6.3655105024177e-05	0.000105884204276972	5.46544955909844e-05	0	4.77269405385466e-05	0.000174693744973632	0.00023663084974365	0.000265326920668214	0.0001013425018442	0.000228510951072042	0.000117777879418386	0.000196279070388003	0.000208758758244511	0.000137176568389577	0.000217661816933363	0	0	6.61244604072727e-05	0	0.000153774247375708	0.000329772447380853	0.000314169557241526
(AATTG)n	0	0	0.000265550954199821	0	0	0	0.000133733720043966	0	0	0.000142485652406786	0.000231604177999974	0	0	0	0	0	0.000102162082112062	0.000111885476179259	0	0	0	0	0	0	0.000179315110635226	0
(ACATG)n	0	0	0	0	0	0	0	0.000280999456647508	0	0	0.000277469612126374	0	0	0	0	0.000575384376002585	0.000244787236071878	0.000268085143766596	0	0	0	0.000387682510567583	0	0	0	0
(ACCG)n	0	0	0	0	0	0	0	0	0	0	0	0	0	0	0	0	0	0	0	0	0	0.00690074868810298	0	0	0	0
(ACCTG)n	0	0	0	0.000402552353164836	0	0	0	0	0	0	0	0	0	0	0	0	0	0	0	0	0	0	0	0	0.000275894280973752	0
(ACGTG)n	0	0	0.00148631866097406	0.00073220152426045	0.000871790913428229	0	0	0	0	0	0	0	0	0	0	0.000672036869609318	0	0	0	0	0	0	0.000914008289266851	0	0	0.00156462586464928
(ACTAG)n	0	0	0	0.00129152213307052	0	0	0	0	0	0	0	0	0	0	0	0	0	0	0	0	0	0	0	0	0	0.000689956544480758
(ACTG)n	0.00042080587199011	0.000816101685458395	0.000387735302862799	0.000764036373141339	0.000454847433092989	0	0.000976333988338777	0.00136988437612479	0.000170516381876163	0.0012482738257753	0.00202901434954445	0.00126392867469747	0.00181035664027058	0.00163282457061817	0.00105197701952266	0.000350627931970079	0.00119334825116862	0.00277721891488436	0.00202189273397573	0	0.00018519474787032	0.000944984414666618	0.00453030195549657	0.00164819039261851	0.0041891349365792	0.00765306129448017
(ACTTG)n	0	0	0	0	0	0	0	0	0	0	0	0	0	0	0	0	0.00046205862164151	0	0	0	0	0	0	0	0	0
(AGATG)n	0.000482449436055299	0.000363864613226511	0.000197570836399867	0.000194657675180624	0	4.81904734336885e-05	0.000298495062880513	0.000174506422270411	8.6886759958181e-05	0.000265024556264693	0.000129235737353235	8.05044844917424e-05	0.000368987474660645	0.000156001326998768	0.000214414295614528	0.000178662745623131	0.000418049200373954	0.000249729553896838	0.000237751632430867	0.000101345038065843	4.71830665965291e-05	6.01896963637416e-05	0	6.99863953603528e-05	3.33527669803419e-05	0
(AGCTG)n	0.000274124431775895	0	0.00025258136031718	0.000248857074704042	0	0.000492866884850347	0.000254404244419052	0	0	0	0	0.000205839410057499	0	0.000265916624151186	0.000274114618557155	0	0.00019434490642638	0	0	0	0	0.000307794321503255	0	0	0.000341114606092435	0.000398833042661491
(AGGGGG)n	0.000265556809466321	0.000515015056148057	0.000326249407939575	0.000160719447353151	0.000287039324225397	0.000477462576336372	0.000246452966723684	7.20407652070524e-05	0.000789120245724182	0.000175054387876981	0.000355679036140678	0.000265874669364202	0.000228491361640373	0.000858685109242342	0.000354063070606447	0.000368783015009578	0.00031378458894422	0.000618568918787394	0.000261733397265341	0.000334702826278234	0.000311654246596115	0.000298174363593676	0.00411283983483724	0.00248472871818214	0.00418574103134828	0.00347730943460618
(AGGTG)n	0	6.03868938905657e-05	0.00017214127363394	0	0	5.59837651147268e-05	0	0.000101363670652055	0	6.15767866566968e-05	0.000300271097123282	0.000140285324961672	0.000160747342574639	0	0.000124544528281516	0.000155666864315219	8.83009991301943e-05	0.000241762871569836	4.60334121292243e-05	0	0	0.000139846969056702	0.000282287695377988	0.000203261227785603	0.00197607286907596	0.00151008829271298
(AGTAG)n	0	0	0	0	0	0	0	0	0	0	0	0.000418776730806636	0	0	0.000557681465340418	0	0	0	0	0	0	0.00125240448059945	0	0.00109218787133364	0	0.00459804071022385
(AGTTG)n	0	0	0	0	0	0	0	0	0	0	0	0	0	0	0	0	0	0	0	0	0	0	0	0	0	0
(ATAAG)n	0	0	0	0	0	0	0	0	0	0	0	0.00043170435673425	0.00024733637727925	0	0	0	0	0	0.000212490058139998	0	0	0	0	0.000187650613378495	0.000357707645864939	0.000139411238173848
(ATAGG)n	0.000313245145790803	0	0	0	0	0	0	0	0	0	0.000251730840767047	0	0.000269523534466379	0	0	0	0	0	0.00023155134775908	0	0	0	0	0	0	0.000455751111950593
(ATATG)n	0	0.000101121278663951	0	4.73349929147758e-05	0	0	0	0	4.225658364811e-05	0.000103113821585635	8.38034970026208e-05	0	0	5.05798821877457e-05	5.21392190383593e-05	0	7.3932515518443e-05	0	3.85427796982536e-05	0	0	0	0.000118176688966037	0	3.24416283557835e-05	0.000227585564175888
(ATCG)n	0	0	0	0	0	0	0	0	0	0	0	0	0	0	0	0	0	0	0	0	0	0	0	0	0	0
(ATCTG)n	0.00415261470298349	0	0	0	0	0	0	0	0	0	0	0	0	0	0	0	0	0.00322426726962528	0	0	0	0	0	0	0	0
(ATG)n	0.0105114584682127	0.0110655950663115	0.0126391098956178	0.0150754404303216	0.0195528558981143	0.0179752770400476	0.00711537086712199	0.00712138613215535	0.00700592933478136	0.00819079974602499	0.00731320623293866	0.00813499409548174	0.00770104623237431	0.00616007246795007	0.00639998238122184	0.0072076747062796	0.00767678016240243	0.00782507532327058	0.00799185592752121	0.00771483857385132	0.00623000140809431	0.00389883380346076	0.000484790750162203	0.000627425674574294	0.000954055203002793	0.00143881592570354
(ATGGTG)n	0.000239665996082668	0.000232401490056593	0.000211229620486344	0.000245954164100509	6.75793159748027e-05	7.49411702837896e-05	0.000328801742007044	0.000313777962272039	5.91140803699882e-05	0.000247284357076273	0.000653168547772563	0.000547718498040419	0.000439326103026938	0.00117255795653183	0.00120870696977613	0.00138919523809373	0.00132238231870502	0.0014239693767243	0.00167918304947648	0.000118201511843834	1.83436371152664e-05	0.000561607217749988	0.000897457579654491	0.000802666113014247	0.00186072870251443	0.00155650827369332
(ATGTG)n	0.000208052463114948	0.000403492387140144	0.000383403798125333	0.000188875274707672	0.000224883099537004	0	0.00038617083005248	0.000169322624520164	0	0.000617164496460671	0.000668782545138721	0.0001562261196171	0.000358026523102936	0.000807291904328988	0.00145631510617332	0.00104013289365396	0.000442506378004005	0	0.00061517094692392	0.000196669069300083	0.000183125883049833	0	0	0	0.000129448027565883	0.000302702668126968
(ATTAG)n	0.000515593100706003	0.000999929959406028	0	0.00140420527219747	0	0.000463509880803053	0.00143550582882763	0	0	0.000509816533150118	0.000828684412055277	0.00154863072935877	0.0013308855066016	0.000500155261197112	0.000515574643292903	0.000859214923896477	0.00109661396025489	0.00160131394598839	0.000762254604535763	0	0	0	0	0	0	0
(ATTCG)n	0	0	0	0	0	0	0	0	0	0	0	0	0	0	0	0.00371081228001667	0	0	0	0	0	0	0	0	0	0
(ATTG)n	0.00112796220801278	0.000857281221149494	0.000421344798981486	0.000691886857002062	0.000593129175028849	0.000493306944568963	0.000933648433908132	0.000818745440648543	0.000543537883537996	0.00111532482033992	0.00183741037792018	0.00169396849423708	0.00144267284743388	0.00215880506985754	0.00256068739502142	0.00205751288025924	0.00183711849294024	0.0018462768532021	0.00164504828046339	0.000518714670278968	0.000295163315665737	0.0006845980841372	0.00241831359868521	0.000278609035696682	0.00178296679079287	0.00301609575158731
(ATTTG)n	0.00129933821573268	0.000629977014594073	0.000598612483965241	0.000589786005799644	0.000702224816101809	0	0.0012058653614958	0.000528730478681358	0	0.00128478077698719	0.00104417739869967	0.000487835050051705	0.000558990670848876	0	0.00129929170149078	0	0.000460593319458714	0.00353101574136553	0.000960473032353732	0	0.00114366566285244	0.00072946603468319	0	0	0	0.000945225879119516
(C)n	0.0212852920417889	0.018035051453443	0.0434140986689626	0.0142579874488807	0.0185397740789112	0.0230364722467174	0.00671254238721015	0.0166502099026308	0.0211021762891709	0.0173687327299159	0.0421820985321372	0.00977605693106306	0.0131578960733371	0.0723681273558345	0.06406023610948	0.00809291474384268	0.0106952432599798	0.011873629837571	0.0175672261583326	0.0271531606822561	0.0225549019696105	0.0290044917959944	0.00304444052235287	0.000134901483323209	0.000771464976656933	0.00220489139164261
(CA)n	0.000549757020654683	0.000530744929604871	0.000499857829195014	0.000591791128740575	0.000320238610919788	0.000330026093959977	0.000829181895759076	0.000804497301125302	0.000352308963845857	0.00118537822193181	0.0011416335490157	0.000747121757993786	0.000745828874171266	0.00102841600307155	0.00111743599590312	0.00112113743736681	0.00130119998351881	0.00104410191325374	0.0010198321491493	0.000314210346021297	0.000347463669303841	0.000460242227772746	0.000706485645709013	0.000329497185437887	0.00094064565481039	0.00140856465572549
(CAA)n	0.000674379426052577	0.000628221663088096	0.000631853562363192	0.000684446699723866	0.000343991374488122	0.000452989202573036	0.00166311415171001	0.00167427298344254	0.000380732813751087	0.000977758579574397	0.000840321487414744	0.000776654282239045	0.000668267768051156	0.000731366612817595	0.000670566771508155	0.000776576306464177	0.000760144511082913	0.000626575357899046	0.000702944431691502	0.000265020354539699	0.000363485991564952	0.000548765599850377	0.000352062619108545	0.000328935152181808	0.00111969695027105	0.000779062498239724
(CAAA)n	0.000308808318013194	0.000287308256462278	0.000311455383817378	0.000314439871283298	0.000248086948013751	0.000296371378895541	0.000387287855281661	0.000326039811181378	0.000439657955170875	0.000449770105511689	0.000385662300217749	0.000498236085245714	0.000412921459875125	0.000364332172829055	0.000312970199155218	0.000285125356550842	0.000295857571742428	0.000314295672846127	0.000259119155597583	0.000433923485329175	0.000370984285830831	0.000126512632629507	0.000510743418210307	0.00046038197459935	0.000838653122192425	0.00116776435829442
(CAAAA)n	0.000379343614166593	0.000379105917482225	0.000345964860232019	0.0003970885758156	0.000238487441402768	0.000215749744798352	0.000481380073074936	0.000337079708219183	0.000326252880224398	0.000597087691057867	0.00060969811163516	0.000668521412269404	0.000709412193475633	0.000401779916195603	0.000317398600102168	0.000370910613793684	0.000318339191828091	0.00033962100493921	0.000331915592318496	0.000197589409146845	0.000201018294377653	0.000239046423413089	0.00145196600640829	0.000982948218121807	0.00196284897838512	0.00275960020914803
(CAAAAA)n	0.000847589264986286	0.000739708219866768	0.000722404984269458	0.000644425193414581	0.000389366276808347	0.000476230673284063	0.000727618593695284	0.000672561794251483	0.000635391635775413	0.000995235557404485	0.000945084229139583	0.00120926040403108	0.000729285856603277	0.00107915171168512	0.00112301557249595	0.00103287089837866	0.00105159597347111	0.000830856901571485	0.000759679064912108	0.000500758887319373	0.000373020175513175	0.00040447085814974	0.00315771523270605	0.0030293113190355	0.00744238235246932	0.00763548103093559
(CAAAC)n	0.000320681959844277	7.77404455786581e-05	0.000443219992041052	0.000655027139757131	0.000173311942612134	0.000216215931874735	7.44031197479146e-05	0.000195739251043268	0.000324861956339859	0.000475633687071438	0.000128853615858321	0.00018059951370294	0.000344902931530809	0.000233310098361711	0.000240502859955051	0.000267201719093295	0.000284190764549924	0.000373486738250359	0.000237048653432463	0.00030313614960211	0.000282261340218735	9.00175931137879e-05	0.000454261881307945	0.00130836489500138	0.00114726818273953	0.00151635636073726
(CAAAG)n	0	0	0	0.000322320948287962	0	0.000319181847439191	0.000329505670703359	0	0	0	0	0.000266604250345993	0	0.00034441656345867	0.000355034647489971	0	0	0	0.000524903228542247	0.000335621277130239	0	0	0.00120706120696939	0.001158859073955	0.000883626743915932	0.00206628233771707
(CAAAT)n	0	0	0	0	0	0	0	0	0.00038108519622056	0	0.00113365549254387	0	0.00040459462480722	0	0	0	0	0	0	0	0	0	0.000532880119679679	0	0.000585140739754582	0
(CAACC)n	0.000532801886468622	0.000258326075338532	0	0	0	0	0.000247236374506941	0	0	0	0.00021408578655611	0	0	0	0.000266391406504179	0	0	0	0	0.000251825067495641	0	0	0.000301896105947699	0.000173904209537591	0.000331503661404092	0.0010335889977137
(CAACG)n	0	0	0	0	0	0	0	0	0	0	0	0	0	0	0	0	0	0	0	0	0	0	0	0.0235998242001896	0	0
(CAACT)n	0	0	0.000319304995675849	0	0	0	0.0003216094254229	0.000282029339065444	0.000140422427815132	0.000342656502686744	0.000278486557420324	0	0	0.00067232598967799	0.000346526628026581	0.000721866499354808	0.000737053194600412	0.000807203083007401	0.00102464898630576	0	0	0.000389103393746996	0.000196355882836578	0.000113108827573505	0.000646838692015145	0.00478981955209873
(CAAG)n	0.000104397312050545	0	0	0	0.000225685298465198	0	9.68870929144749e-05	8.49633145630312e-05	8.46064806285497e-05	0.000206455344832662	0.000335584107073175	0.000313566813214821	0.000179651834422638	0	0.000104393574792788	8.69869364094276e-05	7.40141464596473e-05	0.000162117056532883	7.71706717009198e-05	0	9.18895631950409e-05	0.000117220123799949	0.000354921513379314	0.000408897922272692	0.00259819584460418	0.000658195337829784
(CAAGA)n	0	0	0	0	0	0	0	0	0	0	0.000601578452600421	0.000562109570461527	0	0	0	0	0	0	0	0	0	0	0	0	0.00093152125074207	0.000726093123546133
(CAAGC)n	0	0.000497460981474118	0	0	0	0	0	0	0	0	0.000412267036381423	0	0.000441406656613553	0	0	0	0	0.000398323502424492	0.000379218484393418	0	0	0	0.00116272840804898	0	0.000319189877654107	0.00124399510524077
(CAAGG)n	0	0.00046126799984984	0	0	0	0	0	0	0	0	0.000764544751679482	0	0.000409291930822783	0	0	0	0	0	0	0	0	0	0.00269533404187825	0	0.000591934169395696	0.000922790177138351
(CAAGT)n	0	0	0	0	0	0	0	0	0	0	0	0	0	0	0	0	0	0	0	0	0	0	0	0	0	0
(CAAT)n	0.000892646297809086	0.00108198666631444	0.000469996812807235	0.000578833448995189	0.000241214479314565	0.000229278463706708	0.000710083182057284	0.000441074984861168	0.00038754929307522	0.00148158322716061	0.0013578422662103	0.00124481698216327	0.00134409448887482	0.0012988781510827	0.00108388884445351	0.00164694002841698	0.000519845909574785	0.00128716469068556	0.00131969134147659	0.000150679642782561	0.000140303418022929	0.000501143695577558	0.000830942487690157	0.000541089443743323	0.00142815863092295	0.00157704353024173
(CAATA)n	8.62699292590617e-05	8.36550050261079e-05	7.94900912171698e-05	7.83180181760897e-05	0	0	0.000160127545195821	0	0.000279662184986116	0.000170606767971628	0.000346642272308356	0.000194339678838678	0.000148457376368062	0.000167373686509533	0.000258800522798347	0.000575061307852106	0.000428137136644526	0.000200950964024933	0.000318854396619396	0.00032619900657633	7.59340059698492e-05	9.68662084236802e-05	0.000293293507757443	0.000168948769540942	0.000214704926125558	0.000334712214728453
(CAATC)n	0	0	0	0	0	0	0	0	0	0	0	0	0	0	0.00132735415724652	0.00221206088398402	0	0.00206130261729824	0	0	0	0.00149044248123174	0	0	0	0.000643760749925891
(CAATG)n	0.00131041999155982	0.00254139981153942	0	0.000594816163631624	0	0.00117804643479155	0.00121614992747871	0.000533239907070964	0	0.000647869197777122	0.000526541481433844	0.000491995690137434	0.00112751636380178	0.000635591760497823	0	0.00109188079881088	0.000464521620690771	0.000508733002030428	0.000484332350003534	0	0	0.000735687493401171	0	0	0	0
(CAATT)n	0	0.000103699017888636	9.85361771065108e-05	0	0	0	0.000198494628845489	0.000348132265761312	0	0.000317227061518152	0.000515638673657503	0.000401506836043948	0.000644098872866061	0.000414953938644133	0.000320809974667726	0.000267317954398278	0.000379085853669692	0.000498198944741126	0.000395252953108852	0	9.41280422010103e-05	0	0.000121189197219652	0.000139619631600217	0	0.000311182767234057
(CACAA)n	0.000683960068726692	0.000473734702548484	0.000360119179542841	0.000887023150216952	0.00084490260862615	0.000614869069224272	0	0	0.000633485979599711	0.000289841641104105	7.85208123346495e-05	0.00029347660244764	0.00050442464987889	0.000284349000642428	0.000195410166869679	0.000325654750169984	0.000415632381756385	0.000455190673358863	0.000144452700891356	0.000184725097205865	0.0011180286424292	0	0.000442908945259994	0.000510266469193288	0.0076599481163962	0.00341182962790612
(CACAC)n	0.000378790123908509	0.000446017624860307	0.000573392490694066	0.000466687812821607	0.000263206783371816	0.000170263105675574	0.0010295112020906	0.000990889565373779	8.77091527995197e-05	0.00152493834595429	0.0012611033570736	0.000589181895800946	0.000488879976539017	0.00131231580749936	0.00159627266183153	0.0013751977888259	0.00228266926457166	0.000966357542223593	0.00124001021997823	0.000281336770320796	0.000166703808483577	0.000789872180896665	0.000551905687677048	0.000194284267023352	0.000707037547173411	0.00148276111271727
(CACAG)n	0.000467248081126373	0.000906170687996948	0.00121982842969197	0.000919055790588446	0.000252523318309292	0.000630072732039426	0.00252953637348745	0.0022816073469301	0.0010729006557051	0.00415811842445601	0.00325425586649989	0.00116951839165969	0.00120609391069623	0.000982058531108775	0.00163530974035833	0.00142752484568305	0.00204278856661099	0.00157209585067386	0.00126643213059718	0.000588910725506786	0.00157652543666646	0.000612078570916382	0.00141201077835041	0.00147424142558204	0.00203501747136898	0.00139739804954136
(CACAT)n	0.000127932343056111	0	0.000117878311788326	0.000116140208469289	0	0	0.000474916166517497	0.000104117200839418	0	0.00025299804642587	0	0.000192128208721446	0	0.000124101805026428	0.000511711053126678	0.000106597022198647	9.0699683640288e-05	9.93321307045257e-05	9.45678068907816e-05	0	0	0.000287291785516361	0	0	7.95981418462988e-05	0.000124088770697622
(CACCAT)n	0.000334865742302413	0.000410669780927512	0.000299474119395953	0.000563293318595009	0.000393892293604197	0.000380725668666228	0.00063983272894867	0.000609182649240796	0.000542768992472853	0.00141210380586315	0.00134552819072516	0.000798723279974402	0.00082200769119781	0.000936301293120333	0.00094546942486969	0.000713963113313571	0.000865842514475489	0.000711187556275098	0.000910049006232502	0.000279303423364583	0.000355428730303961	0.000320702732255872	0.000468773277506712	0.00102869380017172	0.000821143722689845	0.000855001677402735
(CACCC)n	0.00212247448092347	0.00180483067666985	0.00200080295161222	0.00216398491026283	0.00155297961083982	0.00104209994506612	0.00289407046073945	0.0031756977086572	0.00125700511087655	0.00374536310452053	0.00377871110061537	0.00334689860946931	0.00303434682991727	0.00286665509958822	0.00300401018420811	0.00321052345284868	0.00331047701138251	0.00373964638822197	0.00272753622752037	0.00160507623712494	0.00103468580650062	0.00247483216771751	0.00197972403520132	0.000159869170125876	0.00038601599209217	0.00080764671189863
(CACCG)n	0.000760251083673375	0.000737207144737745	0.000280201588239049	0.000138035022633959	0.000164350488874891	0.000273381384422187	0.000987783328033794	0.00111370888062669	0.000246451435655751	0.00210485361336199	0.00219943749938867	0.00194096073105679	0.00170075884960403	0.00147497543628639	0.0018245372829445	0.00139362024766584	0.00118578280115967	0.00165281587893706	0.00123635358420002	0.000287461865765682	0	0.00119508265256608	0.00310156796031275	9.92570537860521e-05	0.000189208052167056	0.000589928208244805
(CACCT)n	0.000232952516267054	0.000395310128934137	0.000160983817823685	0.000264350213913798	0	0	0.000216194187809159	0.000284381142518278	9.43955939467966e-05	0.000863784669072691	0.00121683821180788	0.000306116147203866	0.00120262713834482	0.00129937047673458	0.00151413715009321	0.000970514724992515	0.000743199378730502	0.000587841393609309	0.000645745869852149	5.50516848964696e-05	0.000205042683039593	0.000326956727380981	0.000395986534495219	3.80173421210293e-05	0.000289881151088502	0.000593128567376996
(CACG)n	0.000769136873198504	0.000587618591943411	0.000515411954793387	0.000592447636300996	0.000226733743573545	0.000398102763867706	0.00142761215272388	0.00110017004453293	0.000623329879714399	0.0020280524502755	0.00265968444617021	0.000892566643588857	0.00112302665170807	0.00104002856695211	0.000792415682937342	0.000757389043613702	0.00080967585915997	0.000651480754392032	0.00060300470441109	0.000308447268761584	0.000348751018051367	0.000942117459030328	0.00964060546451475	0.000304294445298057	0.00126162858615711	0.00328931006559843
(CACGA)n	0	0	0	0	0	0	0	0	0	0	0	0	0	0	0	0	0	0	0	0	0	0.00176942274053923	0.00535749474170262	0	0.000980485829306717	0
(CACGC)n	0.000869780605776332	0.000843416722057731	0.000320570285780423	0.000157921755303273	0.000564085487714954	0.000156383746933835	0.000322883847148324	0.000141573459618614	0.00070489435530749	0	0.000978565345908468	0	0.000299351924496482	0.0010124852612742	0.000695799575211028	0	0.000246657956528697	0.000270133912201835	0.000514354649649946	0.000657753105816523	0.000459343780239915	0.0019532263481752	0.0181363252507114	0	0.00119057011257453	0.00219348766136651
(CACGT)n	0	0	0	0	0	0	0	0	0	0	0	0	0	0	0	0	0	0	0	0	0	0	0	0	0	0
(CACTA)n	0	0.000112764097598107	0.000107149935635027	0.000105570021094884	0.000125696249012736	0.000104541869047727	0.000107923238597448	0.000189282510059627	0	0	0.000373809581521245	0	0.00020011548708535	0	0.000116284763444681	0.000193790764292261	0.000164889793834605	0.000632041795900055	0.000343843893512443	0	0.000102356453837125	0.000130572349822195	0.000131783219758059	7.59123957243562e-05	0.00101295224749568	0.00101515649761256
(CACTC)n	4.1794422036148e-05	0	7.70197089195671e-05	0.000189710153514608	0.000135526285487721	7.51450224980944e-05	0.000116363342261988	0.000136056860342078	6.77427203618187e-05	0.000206630842405624	0.000100760811204001	0.000125533344399568	0.000143843638115753	0.000364887156893752	0.000208964629311507	0.000139297407587161	0.000266677424132709	0.000162254864299402	0.000185367049698734	0.000158030718996925	0	0.000140783720260516	4.73630953023693e-05	0	7.80121333076409e-05	0.000141885657294105
(CACTG)n	0	0	0	0	0	0	0	0	0.00070749765832425	0.000863212084538268	0.00280622675900537	0.000655528348506979	0.000751143713953177	0	0.00043648080596956	0	0	0.000338914457318566	0	0.000412613942267361	0	0	0	0.000569882118470487	0	0.000423382425022283
(CACTT)n	0	0	0	0	0	0	0	0	0	0	0	0	0	0	0	0	0	0	0	0	0	0	0.000656431966466862	0	0	0.000561849627173775
(CAG)n	0.0301546589858755	0.0273569113857448	0.0307274076453464	0.0352710701928656	0.0273446454371194	0.0297810398240393	0.0414249012329716	0.0422195610913242	0.0244620267437326	0.0520666477883302	0.0475789191892013	0.0343458490802524	0.0328722548148129	0.0461832500612392	0.0519189011544871	0.057559931329493	0.0645219318695894	0.0641039397673542	0.0597891185242456	0.0263067497061189	0.0284330767814853	0.128394476441082	0.0667271794258228	0.00464977738845238	0.00835999112188987	0.010627455456626
(CAGA)n	0.000883916260666699	0.000788553998765301	0.000651560373744994	0.000866636799087271	0.000535036126244922	0.000476775876240966	0.000836734937878993	0.000863245849847659	0.000515772203439373	0.000926453884604972	0.000795575174363784	0.000690279930451416	0.000730120764616877	0.000788854114251692	0.000830851540797975	0.00129624922561549	0.00109039986705281	0.00109809648992847	0.00131985267293642	0.000651731822171302	0.00045124872421536	0.000277895819454744	0.00256432367329014	0.000807817943282772	0.00150689940629535	0.00348088187112237
(CAGAA)n	0.000233683260852303	0	0	0.000212143559500556	0	0	0	0	0	0	0	0	0.000201066606320546	0	0.000233674895363171	0.000194711823057909	0	0.000181441656237468	0.000172739066275025	0.000220897502172032	0.000205685877767759	0	0	0.000305092784337051	0.00101776665931838	0.00181330024161635
(CAGAC)n	0.000986495948702337	0	0	0	0	0	0	0	0	0.000975443511259937	0.000792770320361068	0.000740757555937261	0	0	0	0	0	0	0.000729219493263748	0	0	0.00110766431590738	0	0	0.000613787276773065	0.00047842893614075
(CAGAG)n	0	0	0.000275834101232887	0.000271766956398667	0.000323577533381544	0.000538240407128338	0	0	0	0	0	0	0.000257576802057007	0	0	0.000249435993493571	0.000424472752272717	0.000232436218170746	0.000442575493719742	0	0	0	0.00101774132940284	0	0.00111755325892729	0.00217774885934501
(CAGAGA)n	0.0010001787188992	0.000989554979818628	0.00105256143815882	0.00127210427725493	0.000515849713734901	0.000766783156743351	0.00153605084601601	0.00145444122820823	0.00053489562906714	0.00278619292263484	0.0026805803505709	0.00167743169244227	0.00179104947952487	0.00286636909364512	0.00293442946367983	0.00363809934071621	0.00435534108524941	0.00378041421961186	0.00356156241403567	0.000513521181692426	0.00047368989363328	0.00731963231960168	0.00160523026700554	0.000583308611232918	0.00126355441770353	0.00262722903743134
(CAGAT)n	0	0	0	0	0	0	0	0	0	0	0	0	0	0	0	0	0	0	0	0	0	0	0	0	0.0155022759498494	0.00805570884366723
(CAGC)n	0.000144928723852493	0.000183777578520931	0.000267077939624312	0.00028338143450916	0.000120502226823449	0.00013028858498266	0.000351776352190819	0.00035384890219979	6.32446027467332e-05	0.000507079163867495	0.000331485790426697	0.000309737382490019	0.000354915677351842	0.000454211525841174	0.000345586892667235	0.000594505406637412	0.000703439158658159	0.000605924555821323	0.000609825806821312	8.4307129692707e-05	7.85015031968083e-05	0.00751061023955483	0.000353745480695791	7.27755426286502e-06	0.000124855074041016	0.000102727530784684
(CAGCC)n	0.00134883487452293	0.00112110034012728	0.00144257256776229	0.00174929475305365	0.00127570658118762	0.00116927433796563	0.00122944769475283	0.000921320526067194	0.000605127327765655	0.00128608992811596	0.00156786207385094	0.000868146024171024	0.0010569471667101	0.00121498760424995	0.0012765301640019	0.000963333615881424	0.00141734073746901	0.00115950291840734	0.00142437292460673	0.000478137993610336	0.000657217808998487	0.00435421123524291	0.016022512295788	0.00125786804014179	0.00263758219641061	0.00589907978303504
(CAGCG)n	0	0	0	0	0	0	0.000826629443460165	0	0	0	0	0	0.000766384311047879	0	0	0	0	0	0.000658411223627993	0	0.00078399109931769	0.00100010850552217	0.00201876613455461	0	0.00110837528530325	0.000863945586132428
(CAGCT)n	0.000251193586937966	0.000324772891447408	0.000154301746547988	0.000380066458778244	0.000181009448510166	7.52729942666538e-05	0.000310830689911452	0.00020443284720677	0	8.27930936668857e-05	0.000538306168484954	0.00031436781835757	0.000144088603439519	0.00186815485571935	0.00133965117123736	0.000906975099502712	0.00136533916141454	0.000585112262008294	0.0011759906187688	0	0.000368497178834609	0.000282046949105026	9.4887509049229e-05	5.46589933791857e-05	0.000156289975516193	0.000690332542597641
(CAGG)n	0.0003592762739008	0.00043548283215637	0.000496561850052862	0.000244620048879706	9.70850823576633e-05	0.000322983574960754	0.000416787954685797	0.000402043796942507	0.000327563402494881	0.000355251038371905	0.000433083735112849	0.000303502200667901	0.000347771031904079	0.000914862002066943	0.000449079265476902	0.000673559203767732	0.000509429337473665	0.000802002614965616	0.000331972045526719	0.000297166460722478	0.000276702740935655	0.00121021533441338	0.00946614708471826	0.000498381380625121	0.00273833894016096	0.00429068774289298
(CAGGA)n	0.000317124342642702	0.000153755999949947	0.00029220196585713	0	0	0	0.00103008777397126	0.000645225790547684	0	0.000313571366106781	0.000127424125279914	0	0	0.0010767016252396	0.00158556495047766	0.00145330573814894	0.00202347343749819	0.00110802992857092	0.00187535085367725	0	0	0	0.000359377872250434	0.000828064007024195	0.00197311389798565	0.00176868117284851
(CAGGC)n	0.000440143453837352	0.000142267427979468	0.000270368780057826	0.000532764441619922	0.000475749350226052	0	0.000544640072559096	0.000238805935942977	0.000118901492351462	0.00275634395864977	0.00141483669491987	0.00044067028632028	0.00189354920490464	0.0017078588818724	0.00190722002207372	0.00232269033139263	0.00260038959302903	0.00262005389969073	0.00206058036327596	0	0	0.00164734988973573	0.00914444674222338	0.000574643606688789	0.00219082056870634	0.00711533127752895
(CAGGG)n	0.00539623116125714	0.00678832374909532	0.0043002366195054	0.00463403290271149	0.00141878075089957	0.00183556072397754	0.00893324747393828	0.00557864607098494	0.00165474535368861	0.00735471444785524	0.00773543664750982	0.00733743738547157	0.00903511451657774	0.0164113593441498	0.0170631471410065	0.015676288611499	0.0141655945392711	0.0191374876478091	0.0144462984662184	0.000689321820968728	0.000770223813757768	0.0121180684129003	0.0130568274791851	0.00142808618202381	0.00735015361836716	0.0101145599173809
(CAGGT)n	0	0	0	0	0.000431646962983958	0	0	0	0	0	0	0	0	0	0	0	0	0	0	0	0	0	0	0	0	0
(CAGT)n	0	9.78263716030849e-05	0	0	0.000218090832577909	0.000181386663794235	0	0	0	9.97539900713954e-05	8.10728676272071e-05	0.000151507536884082	0	0	0.000100880659029078	8.40597660279548e-05	0.000143047038807598	0	0	0.000190728966090756	0	0	0.000114326053253667	0.000131712741760743	0.000188307357237173	0.000538193286174091
(CAGTA)n	0	0	0.000231894926220769	0	0	0.000226250523307633	0	0.000204823518768454	0	0	0.000202250577225612	0.000188981145515526	0	0.00024413803085461	0.000251664608847314	0.00146791345720561	0.000535284128019587	0.00156328110042438	0.00055811270798933	0.00023790353428028	0	0.000282585941363758	0	0	0	0
(CAGTC)n	0	0	0	0	0	0	0	0	0	0	0	0	0	0.00295287306263971	0.00091317232511908	0.00177545550396043	0.00151067308640694	0.000709051346069155	0.000675042710703291	0	0	0.00102537127609257	0.00068992007570217	0.000397421507085907	0.000189395479658058	0.00147628146218765
(CAGTG)n	0.000411232503206126	0.00039876765192773	0.000378914292292484	0.000746654481748361	0.000666749423920017	0	0.000190824461688696	0	0.000333274239852976	0.000406625163944423	0.00115666489364156	0.000308793547908272	0.000176917087528617	0.00219405680321731	0.0020560889086823	0.00256988337893426	0.00247817389211611	0.00335263388223331	0.00227987827519228	0	0	0.00161610039534028	0	0	0.000127932242699772	0.000498596900661906
(CAGTT)n	0	0	0	0	0	0	0	0.0015853535113552	0	0	0	0	0	0.00188965157320747	0.0038958160051039	0.00162311281978542	0.000690525008253476	0.000756246522828117	0.000719974238198597	0.000920697988450783	0	0	0.00331128835065614	0.00317905714265628	0.00363603302785692	0.00425126948485133
(CAT)n	0.00106394601195609	0.00122130592824136	0.000577600970117361	0.000579526218359588	0.000460006045257016	0.000423948999103669	0.000485697494547923	0.000383799005214713	0.000778356662086422	0.000943979947105976	0.0010999600101176	0.00124803420833609	0.000920392668131612	0.000959564237792325	0.000874129754085822	0.00101589410999081	0.000962244159725586	0.000879677504451361	0.00107130064627741	0.000472966429345273	0.000369528205423965	0.00100736143297063	0.0273141239893495	0.0124790985439977	0.0348378226108714	0.0614614439051597
(CATA)n	0.000229866999630415	0.000192002548715455	0.000291489964325749	0.000328514561829165	0.000221402091700889	0.000173910609994687	0.000314715498008219	0.000274131598501035	0.000204735213346505	0.00037581883556138	0.000402374093129492	0.000377683760087801	0.00037794178159623	0.000437137624524877	0.000475648347408808	0.000451332834116677	0.000521174542686883	0.000385230925741335	0.000410495162235257	0.000148445673674858	0.000162262118726358	0.00013032816734308	0.000247598631226665	0.000202054486560651	0.000531017821567573	0.000719656051490995
(CATAA)n	0	0	0	0.000131140571509334	7.80708280681996e-05	0	0	0	5.85354743753993e-05	0	0	0	0	0	0.000144450575815052	0	0.000102414215585367	5.6080803373433e-05	0.00010678193543385	6.82759937375066e-05	0	8.10994087213889e-05	0	0.000141449175485917	0.000359515311721349	3.50289372682674e-05
(CATAC)n	0.000178296192643329	0.000345783728346964	0	0.0001618617816903	0.00038543932464886	0.000160285401194441	0.000330939550906593	0	0.000144496185512118	0.000176298609664909	0.000573131313704607	0.000401646612140046	0.000460230787313347	0.000518872995080033	0.000178289809923162	0.000445685025798347	0.00037921782437593	0	0.000263593701365428	0	0.000156934684806848	0.000200195784395213	0.000404104622234604	0	0.000776537950103666	0.00216174374249846
(CATAG)n	0	0.000227464983132058	0	0	0	0	0	0	0	0.000463894127874001	0	0.000176141968453784	0.000201834036115663	0.000227551553949221	0.000469133568553543	0.00058636499386523	0.000498917496421309	0.000182134181642955	0	0	0	0	0	0.000153128630306574	0	0.00011376382718156
(CATAT)n	0	0	7.33818076754072e-05	0	0	3.57978345158247e-05	7.39114054668282e-05	3.24076087101571e-05	0	3.93741938262888e-05	0.000128002049911869	0	6.85247083870722e-05	0.000154512134598149	0.000278732332748217	0.000165897400104412	0.000197618826062952	0.000123672814799674	0	0	0	4.47113430614421e-05	0	0	0.000371636782521984	0.000328303800872534
(CATATA)n	0.000315883691166954	0.000336392868860724	0.000311848730911066	0.000357178769196069	0.000182912922451114	0.000182554934800805	0.000482927748571975	0.000452186442786836	0.000150857681992111	0.000322105383764175	0.000429507223749175	0.000369560373080377	0.000344595712404386	0.000299585676155322	0.000259466600348646	0.000230303201917068	0.000297934549368123	0.000246360513882024	0.000257477392673803	0.000131970718536753	0.000137777733077741	8.86706866721048e-05	0.000148622269042246	0.000251313703029207	0.00041062710625116	0.000472584382908514
(CATCC)n	0.000198815034708146	9.63943802355023e-05	0.000137392820824371	0.000360978608321205	0	4.46828773083089e-05	0.000138384387218968	0	8.05626124480829e-05	0.000294881346145543	0.000519259751282191	0.000261257072498374	0.000299364029305399	0.000964310669384485	0.00149105938084547	0.000538390394690651	0.000493335861133135	0.000501697551699073	0.000514375448463114	4.6984264513744e-05	4.37487956756333e-05	0.000558087237210108	0	0	9.27754484665474e-05	0.000241052347121462
(CATCG)n	0	0.00219102299928674	0	0	0	0	0.00209696439701292	0	0	0.00223419598351081	0.00363158757047754	0.00169666160790042	0.00194413667140822	0	0	0.00188269152442022	0.00320383294270547	0.00175438072023729	0	0	0	0.00253703995886139	0	0	0	0
(CATCT)n	5.15160918727205e-05	4.99545897574177e-05	0	0.00032737325485375	0	0	0	0.000167704621234724	0	0.000254694596611459	0.000248396936924532	7.7366631575677e-05	0	0.000249868009784978	0.000360599733749873	0.000128774206532012	0.000182615792207856	0.000279995045375674	0.000114242349782896	9.73948752242153e-05	0	0.000173530981259924	0.000233520307266166	0.000269034039499227	0.000256422111268815	0.000299810119579904
(CATG)n	0.000212675622626042	0.000191498562065351	0.000111978131810291	9.65361477718377e-05	0.000114940127350673	0.000136565681567402	0.000239670844891804	0.000123632259641734	9.84904172746911e-05	0.000195271942993653	0.000207534677878836	9.12557940230691e-05	3.92123865800506e-05	0.000117890119652363	0.000182286865008816	0.000215180700717283	0.000118469834201433	0.00015333539873839	0.00013475158641619	7.17997417891149e-05	0.000120339736677531	1.70569955461428e-05	0.000223797269038175	0.000198332556246495	0.000349714771656226	0.000596756047271688
(CATGC)n	0.000418941360628191	0.000812485692987039	0	0.000380325536118925	0	0	0.00077760642943083	0.00068190733855837	0	0	0	0	0.000720934116732156	0.000406397458314218	0.000418926363193688	0.000698148731618678	0.00148507593799572	0.000975851852565525	0.000619364341245146	0	0	0	0	0	0	0.000203177387331757
(CATGT)n	0	0.000347903243319319	0	0.000325707858427591	0	0.000322535772280933	0.000332968077050504	0	0.000290763777851881	0	0.000576644377799119	0	0.0003087012111051	0	0	0	0.000254361517926412	0.000557141337892051	0	0	0	0	0	0	0.000446455894255248	0.000173999548870804
(CATTA)n	0	0	0.000286945735916452	0.000141357375598293	0	0.000139980688603303	0.000144508314159492	0	0	0	0.000125131976079287	0	0	0.000151047649188487	0.000311408652042129	0.000259484213145326	0.00022078605533719	0	0.000460404098609896	0	0	0	0.00494078562447366	0.00274444370607728	0.00649102982512909	0.00928845476248532
(CATTC)n	1.62958174077158e-06	3.16037511298598e-06	9.00909058340237e-06	2.95875082984994e-06	5.28422572836087e-06	2.92993539824173e-06	1.05864609059473e-05	3.97868479545663e-06	3.96197488063132e-06	9.66794605002239e-06	3.27392129786597e-05	9.78919367348097e-06	1.68255682059808e-05	1.58078895951403e-05	6.51809361734659e-06	9.5047108332523e-06	9.24254460276061e-06	3.79583041945152e-06	5.54111221123828e-05	3.0808414330465e-06	0	5.48921527700532e-06	4.61676651637929e-05	1.9147981156423e-05	8.61822148609488e-05	0.000107482359261538
(CATTG)n	0	0.000852586918177386	0	0	0	0	0	0	0	0	0.00141314995589398	0.000660217392487716	0.000756516701892756	0.00085291140392984	0.00175841194507909	0.000732606716226467	0	0	0.000649933825898877	0	0	0	0.0149458007815738	0.011479170569477	0.0278996611515173	0.0396562147797696
(CATTT)n	0.000120722657298622	0.000128769781646976	0.000166852838348166	0.000153433103396462	0.000130488651521796	0.000151938810246545	0.000112038012136855	5.8949776994154e-05	0.000127188091869484	5.96850564256753e-05	7.7612352956836e-05	9.0650367783479e-05	0.000145421682702911	8.19755936951955e-05	6.03591678097331e-05	0.000150884547322369	0.000128382392172684	7.4987378405318e-05	9.81622343266704e-05	0.00023964660560925	0.00017001437342056	6.77753313569603e-05	0.000177850009104037	0.000338868795111642	0.000600898816994433	0.000907491606954204
(CCA)n	0.00161404018791061	0.00157880615369029	0.00191644361779209	0.00212314111188439	0.0014801208269559	0.0016794327966031	0.00216610003162035	0.00230929633246586	0.00184577984247869	0.00414111268768891	0.0037740082214123	0.00271370245811039	0.00272893042965811	0.00350117107730975	0.00353382154019464	0.00403851934429942	0.00504759579923295	0.00383270249562703	0.00385757815439089	0.00165917523433641	0.00205022862634149	0.00880254147158596	0.0037808392443129	0.000712660265573922	0.00249449360184093	0.00551593331225454
(CCAA)n	0.00010437367269316	0.000101210006646928	0.000384684342936508	0.000157921755303273	0.000338451292628972	0.000156383746933835	0.000226018693003827	8.49440757711686e-05	5.63915484245992e-05	0.000206408595816	0.000251631088947892	0.000391869762821042	0.000329287116946131	0.00043874361321882	0.00048705970264772	0.000202923558590212	0.000394652730445916	0.000216107129761468	0.000360048254754962	9.86629658724785e-05	0.000183737512095966	0.000234387161781024	0.000512548322302713	0.000431516740258207	0.000757635526183792	0.000995505938620185
(CCCA)n	0.00319818130391859	0.00258132737029701	0.00240080830958292	0.00332181935837633	0.00176912030900749	0.00233391558695927	0.00527275642984003	0.00558076610396773	0.00201253018634942	0.0070873838150877	0.00586594465368654	0.00329854055254974	0.00349639309177268	0.00619571855831435	0.00682881325601929	0.00690501760686696	0.00885620490864516	0.00780018338316804	0.00710620975370751	0.00184059275995953	0.00280673061269114	0.00313684797337892	0.00443444473470281	8.59659635374308e-05	0.000397974871714559	0.000529181051425987
(CCCCAA)n	0.000182315922883879	0.000132592314403588	0.000293978928271865	0.000248266491317026	4.92661432833218e-05	0.000122924305380578	0.000676801324221315	0.000259659836089287	0.000110815414890301	0.000811229867640829	0.000988963924561964	0.000513377288655718	0.000549041267036674	0.00132642777665446	0.00177751661357168	0.00273439860681145	0.00297288325267953	0.0026188204640267	0.00249321247986097	0.000172340679534988	0	0.00117707816542842	0.000206607628721845	0	5.67175131162296e-05	0.000397886538852149
(CCCCAG)n	0.0140851564738364	0.0136213409953801	0.0133637146862801	0.0149621228609939	0.00800284528338943	0.00806924262568652	0.0293323260465143	0.0300972056598509	0.00776754406634004	0.0303242664124975	0.0290670839789147	0.0187254714628651	0.0198205128677529	0.0312622986439748	0.0317823791042451	0.0347437114359083	0.0407615158888344	0.0384690595638127	0.0375329846305418	0.00743023427690895	0.0084138706877699	0.141297587470574	0.0352281499239872	0.0012083000941657	0.0033603134616626	0.00554595430716732
(CCCCCA)n	0.00697431397141229	0.00891187974001962	0.0103900436844611	0.0124262263137297	0.00725669547474048	0.00591821842927576	0.011190926763993	0.0120946886717388	0.00565217770773668	0.00882968280088523	0.00827612193386588	0.00797785439048392	0.00807593012469161	0.00512153895207377	0.00599639173635305	0.00640861885330273	0.00725508972241459	0.00495967467161365	0.00664905257332246	0.00591496461431696	0.00545027219856555	0.0081968804016071	0.00118184208958972	0.000212746320608348	0.00048665539093811	0.000537388998055646
(CCCCCG)n	0.00866544088824876	0.00876812146473185	0.00859194690778247	0.00949135162068925	0.00855196824317458	0.0104150137446468	0.0149477406948452	0.014104665446926	0.00816772162547879	0.0103379073002542	0.0113539289559758	0.00777994104342996	0.00688864978436139	0.0157155298500654	0.0159174683129607	0.0159317540555382	0.0179630688698754	0.0148459595170302	0.0160137718298487	0.00730095866948972	0.00911952864953451	0.129448527114759	0.0302072385513011	0.000799319716205654	0.00169950877079831	0.00507046685378411
(CCCCCT)n	0.00399890311189561	0.00482557292150602	0.00581353471631136	0.0057278147578859	0.00489871869254596	0.00455360256525197	0.00412358528041869	0.00361610058438812	0.00554540674702732	0.0042177071660956	0.00507035997405019	0.00500461203024414	0.0034407508470267	0.00672389178210855	0.00639801593203732	0.00718232116545737	0.00693021122366596	0.00758980207482643	0.00578061444457659	0.00546015442398914	0.00508415280572562	0.0173616291458924	0.0111782315099434	0.000174029935542173	0.00049761498855792	0.00159460170719787
(CCCCG)n	0.00455299027053119	0.00393790766298769	0.00330389387299368	0.00370938923134198	0.00243361459022447	0.00222644734256085	0.00698825007919357	0.00720048239987179	0.00253425119803536	0.00676121505742383	0.00796109115881407	0.00469619505592365	0.00448431839216572	0.00494245853020259	0.00596203572475205	0.00585033708296677	0.00589419712310819	0.00683718600628471	0.00620721107315186	0.00234900285409227	0.00222394262210455	0.0437160397611365	0.0295497433916248	0.000206853089920524	0.00126594979127876	0.00235773378560617
(CCCG)n	0.0134402718418631	0.00651644216090052	0.00928801417715054	0.0171929069642946	0.00792411144372538	0.010984170535134	0.0215449542818345	0.0181476488055553	0.0103972618098069	0.0362446107861794	0.0385395913542925	0.0245425643321738	0.0210260506808364	0.0293351501308891	0.0397084725271711	0.0478495595391414	0.0342166810501268	0.045299993627121	0.0331921721732541	0.00837368414048752	0.00618386617602969	0.316570131168939	0.0287312963533655	0.000199402093142755	0.00095027205126645	0.00133327586726699
(CCCGA)n	0.0814921957182174	0.0559739798270822	0.0500585555651817	0.0678156152082993	0.0367019158028901	0.0244200564825299	0.116595854649381	0.124353903190417	0.0275181409646559	0.0906515762591348	0.0955047338976414	0.0586426244145028	0.0584315110080703	0.108696725715191	0.129024690843068	0.132974190321481	0.158881792783007	0.105456697437468	0.143068029973972	0.0545653443210583	0.0179321721059405	1.09420711242296	0.0461750928014149	0	0.00211264902447304	0.0115272297818222
(CCCGAA)n	0.0108329079208265	0.0084036416799905	0.00532350091498113	0.013768141940324	0.00780616540578509	0.00389544379260098	0.0174262423215927	0.0146938611290413	0.00702343151295331	0.0492730789876979	0.0464296977283145	0.0265723923737917	0.0285840634931371	0.0448364801012988	0.0476630885277782	0.0553613075288974	0.0409608724049771	0.0571956976524833	0.0651293264453636	0.00682679707065152	0.00381401075343741	0.341388389857974	0.00327367481279126	0	0.000449341331879694	0.00175124105297114
(CCCGG)n	0.0164152504284604	0.0108240281503225	0.0399305224880916	0.0372554461462649	0.00851672661579886	0.01210077718729	0.019195289480349	0.0162985689117449	0.0228818046076835	0.126279812298778	0.114239812420022	0.074203567928431	0.0751400515222904	0.0203823956016054	0.0173995425559148	0.0114892457131285	0.0130343972711778	0.0152946011507866	0.0155317519419937	0.0130343686377792	0.0101139877395952	0.0976868804672697	0.122031824672115	0.00278609035696682	0.00571950067095585	0.00955324446204127
(CCCTA)n	0	0.00167875565015773	0	0.00157165510277877	0	0	0	0	0	0	0	0.00129997734464483	0	0.00167939456717453	0.00346233788622614	0	0	0.00268840313185657	0	0	0	0	0	0	0	0
(CCCTAA)n	6.08128649780883e-05	7.07634825124371e-05	0.000112067326953972	0.000110414905995619	2.62929558501637e-05	0.000131207483228253	0.000191889401986656	0.000178172262393108	9.85688689042909e-05	0.000336736589626533	0.000342094097395125	0.000191789814259112	0.000177904414489949	0.000613516924463039	0.000668917567716506	0.000648589856862267	0.000715696626966799	0.000528838280078651	0.000458520333250263	5.7485546566706e-05	0.000139170017630359	0.000382381039890134	5.51324388135078e-05	2.3818864344851e-05	7.56742343174724e-05	0.000147464540191015
(CCCTAG)n	7.47059259174712e-05	7.24415177082071e-05	0.000120461052931529	0.000118684867365765	4.037467262481e-05	1.67898555905199e-05	0.00012133042246065	0.000121598208972575	6.05437568250247e-05	0.000313942997774151	0.000300176807113955	0.000154265400396209	0.000385672476705651	0.000380462713048473	0.000336164632038549	0.000451292148923533	0.000291301794893936	0.000246520693177051	0.000303725115467011	0.000105927692718104	1.64388688889661e-05	0.000335527331600108	0.000550288152276259	0.00034137163276173	0.00115041048620453	0.000706499398997892
(CCCTG)n	0.0116726710728598	0.0103082486166205	0.00662605244672666	0.00709603478234436	0.00461870302142187	0.00562154089792002	0.00938211101420872	0.00992385057510769	0.0042231503430581	0.00937778853380695	0.0117255260881622	0.00673025408377252	0.00744290817258131	0.0148616594010519	0.0129228517679901	0.0162389726467882	0.013004399748448	0.0138375031473082	0.0147916430229331	0.00522145206507708	0.00311894712396015	0.0525425837028699	0.00413372919700643	6.80340870617641e-05	0.000648447470628488	0.00121306926457122
(CCG)n	0.0439519258723271	0.039355213150845	0.0444614177210317	0.0491800637031823	0.05580479217943	0.0570640586726732	0.0543062699671357	0.0552004301837338	0.0412083241599	0.079835222513077	0.0774508040646313	0.0515292690835745	0.053294023671968	0.0658273385515866	0.0730120656369542	0.0796673526879711	0.0837382288072134	0.087143225692249	0.0851154556071785	0.0472430543822845	0.0387361870673079	0.581750489768959	0.3877288249835	0.00836590177127878	0.0176423622150212	0.0363688410455691
(CCGAA)n	0	0	0	0	0	0	0	0	0	0	0	0	0	0	0	0	0	0	0	0	0	0	0	0	0	0
(CCGAG)n	0.0788409555124016	0.0722373643401204	0.0709289281000592	0.076082394748154	0.0483130673478044	0.0585988855366769	0.100247607052351	0.114687515609083	0.0362238801062016	0.0675223675016601	0.0833137544451372	0.0531414981189658	0.0587561305136707	0.100568592843376	0.125396085768322	0.137592421388739	0.130716384062383	0.132553209973484	0.14638676205329	0.0463594687134172	0.0382492627242873	1.20310022582482	0.108340449221097	0.00162099802587161	0.00270376395354277	0.0096343022938404
(CCGCG)n	0.0124029382778045	0.0100916150948359	0.00886671309756447	0.00931837263442944	0.008860477585678	0.00820232934045542	0.0113783788389993	0.0128786528982637	0.00566129418268461	0.0116296353212671	0.0145499374895124	0.00909923831469674	0.00999712867821328	0.00822848799469821	0.00769809989317504	0.0168084044054478	0.0146049002528527	0.0186515372697553	0.0172827218895253	0.00498620643385767	0.00439187776583674	0.0553852713079014	0.0637344277031359	0.00134942163427203	0.00354803501210503	0.00691396954803265
(CCGG)n	0	0	0	0	0	0	0	0	0	0	0	0	0	0.00177172383758383	0.00182634465023816	0.00532636651188128	0	0.000709051346069155	0.00270017084281316	0	0	0.0625476478416466	0.35289411872166	0	0.000568186438974175	0
(CCGGA)n	0	0	0	0	0	0	0	0	0	0	0	0	0	0	0	0	0	0	0	0	0	0	0.00207902781021296	0.0011976030191141	0.00114146111471528	0.00978708507275392
(CCGGG)n	0.0286983860938945	0.0282566414390773	0.0231884930749811	0.0272555705323847	0.0147941414920989	0.0150827180753269	0.0512189579730167	0.0449155022299358	0.0211110795518363	0.0536977448450702	0.0496734391823939	0.0344792841697464	0.0311508795395754	0.0226995752739862	0.0225163891631194	0.030534226907551	0.0325538887511682	0.0373662928114907	0.0385113806234132	0.0162769086190987	0.00971540694197568	0.266709970847658	0.106572578590334	0.000288216243824154	0.00274705081486796	0.00856497779355424
(CCGTA)n	0	0	0	0	0	0	0	0	0	0	0	0	0	0	0	0	0	0	0	0	0	0	0	0	0	0
(CCTA)n	0.000594301485341886	0.000576287637770107	0.000912660214400331	0.00079129875919947	0.000385426900740768	0.000178089149663886	0.00102955652705327	0.00119305210255318	6.42184568669768e-05	0.00105775756207474	0.000732310850983351	0.000743766047816067	0.0011249723286849	0.000960844944795897	0.000752754933038787	0.000660252829605854	0.000955036328459907	0.000461441035235181	0.000439308674867827	0.000149809291055298	0.000139493001167923	0.000355892144822227	0.000314293464089053	0.000155181928082732	0.000468372872302912	0.000845454744551976
(CCTAA)n	0	0	0	0	0	0	0	0	0	0	0.000737708602815452	0	0.000394925447814067	0.00133573951758094	0.0018358923817928	0.000382443685319119	0.000325407976256866	0.000356379055940658	0.000339285843393066	0	0	0.000515365846758998	0	0	0.000285578396885452	0
(CCTAG)n	0	0	0	0	0	0	0	0	0	0	0	0	0	0	0	0	0	0	0	0	0	0	0	0	0	0.000293656381493288
(CCTAT)n	0.000381336282962703	0.00036977761477104	0	0.000115395565974449	0.000412184907569169	0.000571358612117103	0	0	0.000206030341865676	0.000125687964325737	0.00010215013641881	9.54481814578931e-05	0.000109370253282944	0	0	0	0	0	0	0.000120157276259037	0	0	0	8.29776652333449e-05	0	0
(CCTCG)n	0.00391813190554726	0.00325660249074313	0.00541531676068008	0.00482732862852586	0.00181504009844894	0.00251595527284717	0.00909066532766984	0.00592197397707044	0.00430942107365445	0.0392958040378514	0.0299126393327858	0.0168120931638948	0.0166154631370626	0.0293205772793586	0.0327432158707657	0.0384768650345991	0.0442467420247593	0.0367237581729816	0.0320660657408988	0.00238098537177231	0.00344870401612426	0.109670368494897	0.0114176117446121	0.000365388899274338	0.00174129997008024	0.00203593734436945
(CCTG)n	0.00231804894197334	0.0022477866570312	0.00178573288204953	0.00320832209350405	0.00131439742985432	0.00163978119953178	0.00349143988640103	0.00361843485076424	0.00252534624496026	0.00537323236101135	0.00739026835587441	0.00547866541835104	0.00513339593246873	0.0066722004522228	0.00691589843656314	0.00750422472208157	0.00746273385380575	0.00625515426029573	0.0064326691056365	0.00176015959345265	0.00107033472286741	0.0173660094976684	0.00318673711835647	0.000396905470998056	0.00182056448736046	0.0036859114229356
(CCTTG)n	3.42598236268218e-05	9.96641266189854e-05	0	3.11019321861008e-05	3.70313103312509e-05	0	0	0	2.77651124065038e-05	6.7751971404754e-05	8.25958932356785e-05	7.71768700622521e-05	0	0.000764382442777191	0.000650913346412714	0.000856389031677853	0.000680093419132751	0.000425612625813739	0.00037987380369863	0	0	0.000730889264027853	0.000892965565398899	2.23645137077442e-05	0.000319741462815335	0.000515073194920916
(CG)n	0.000493814145120626	0.00061565935517148	0.000455005953721054	0.000576381778395106	0.000838768530343827	0.000570768365616982	0.00137486921897817	0.00155014163067944	0.000228686111781576	0.00195312633269265	0.00266449813481318	0.00164213162050233	0.00151746204839026	0.00225827678540514	0.00261006704175737	0.00282144404761598	0.00225062644735508	0.00301257295394281	0.00192943509403382	0.000333425407892817	0.000372557753807993	0.0135448579621856	0.00863397912919018	4.60510802804434e-05	0.000263353631838581	0.000923743472775891
(CGA)n	0.0702201052290667	0.0730892200516784	0.0753862694429265	0.0935744337922789	0.0605812440406824	0.0926631074075034	0.0801154699605103	0.0859846555393507	0.0589967020073488	0.16880591875415	0.180680998370174	0.101586279919572	0.120838079735662	0.122486660360591	0.116599853710409	0.119166084916762	0.117836572634853	0.136554816312306	0.112861622012459	0.0633332125724258	0.0657763601565911	0.609059789872401	0.109508540317821	0.00294379358471966	0.00360744786254358	0.0103102940231842
(CGAA)n	0	0	0	0	0	0	0	0	0	0	0	0	0.00156451235095573	0	0	0	0	0	0	0	0	0	0.00206057490065485	0	0.00452531921218485	0.00352735180136908
(CGAAA)n	0	0	0	0	0.00264663217542753	0	0	0	0.00198437590223216	0	0	0	0	0	0	0	0	0	0	0	0	0	0	0	0	0
(CGAAT)n	0	0	0	0	0	0	0	0	0	0	0	0	0	0	0	0	0	0	0	0	0	0	0	0	0	0
(CGAG)n	0.0222979401738433	0.0197301372670465	0.0202887552728609	0.022772961693325	0.015967413981729	0.0210477629682758	0.024832623281089	0.027901143328075	0.0189744133889628	0.0424426310010435	0.0477096728986818	0.0374635194401159	0.0374120667760516	0.0462347606350702	0.049053712274696	0.0529510193099521	0.0515751719429811	0.0642747809993872	0.0638703676798311	0.0263474118236936	0.0152104939813201	0.431257673115914	0.0682260554861722	0.00145559006404797	0.00346838524652716	0.0109491879385355
(CGAGA)n	0	0	0	0	0	0	0	0	0	0	0	0	0	0	0	0	0	0	0	0	0	0	0	0	0	0
(CGAGG)n	0.00570602995164307	0.00599416427503126	0.00920080124290404	0.00669093400622064	0.00488270361493768	0.0072669742550043	0.00992914669997606	0.0121900499297685	0.00385360426661719	0.00987367694995261	0.0135654195669366	0.0105330852934568	0.0122740079216179	0.0221407221854189	0.0280536429504861	0.0334791350075624	0.0247779606153067	0.031012836128419	0.0328645261836441	0.00719177322351962	0.00334826372784035	0.132942856737922	0.0689738588022682	0.000465605815941844	0.00192304183929789	0.0103773734813972
(CGAT)n	0	0	0	0	0	0	0	0	0	0	0	0	0	0	0	0	0	0	0	0	0	0	0	0	0	0
(CGATA)n	0	0	0	0	0	0	0	0	0	0	0	0	0	0	0	0	0	0	0	0	0	0	0	0	0.00130508352706355	0
(CGATG)n	0	0	0	0	0	0	0	0	0	0	0	0	0	0	0	0	0	0	0	0	0	0	0	0	0	0
(CGCGG)n	0.00626389472416563	0.00543465848551758	0.00583237757148238	0.00634496100392287	0.00726950723691618	0.00995822708830556	0.00483419922358262	0.00622473638113695	0.0066795187139292	0.00573733666573488	0.00768317850979692	0.00524816516242729	0.0068079198535312	0.0080591480516808	0.0106152731406102	0.0148886340143829	0.0114995638806087	0.0164848922863708	0.0154017791223954	0.00698074973069346	0.00568753118075981	0.0340558351735583	0.0276467650548113	0.000645634070491185	0.00135380888565363	0.00207853017584161
(CGCTG)n	0	0	0.000830333445500172	0.00163618053221837	0.000974053777173476	0.000810122841520878	0	0	0.000730320163431484	0	0	0	0	0	0.000901121663937156	0.00300347269584927	0.00255555003054512	0.00209908309048919	0.000666134522438878	0.000851848138874552	0	0.00101183998359281	0.00204244667572241	0	0	0.000437039922603647
(CGG)n	0.0430131572974363	0.0368741091529284	0.0416230031058428	0.0444943754245471	0.0379657390835302	0.0451456918558442	0.0613425275451825	0.0642991195113277	0.0365343158047862	0.0582489570449647	0.0644135408288759	0.0462936455938677	0.0493799291313513	0.0607054264597401	0.0673016227454025	0.0757290580089352	0.0785700422219508	0.093064210801185	0.0875839142424899	0.0396548043917283	0.0292080328051861	0.532927043052834	0.40708781329391	0.00606956297968687	0.0147565526730548	0.0357058052865667
(CGGA)n	0.0393585560260412	0.0328647881854893	0.0254721401626703	0.0216936332674533	0.0310627853595795	0.0275198832202742	0.0118858180205784	0.0142363536663907	0.0148094452657819	0.0134358357697077	0.0173208730680362	0.0100859741631529	0.00886941334818815	0.0233322747109102	0.0209280067659184	0.0260275524595833	0.0235854212666562	0.0266790704698854	0.0255148989812027	0.0113682218970415	0.013059877143653	0.205882565688257	0.133277041998798	0.00621931834703852	0.0140905905075718	0.0327223507387997
(CGGAA)n	0	0	0	0	0	0	0	0	0	0	0	0	0	0	0	0	0	0	0	0	0	0	0.0312320321265175	0	0.00342950200385309	0.00267319486292096
(CGGAG)n	0.0252681647974645	0.0233166691595183	0.0165229748226586	0.0177592857767574	0.00308364239537545	0.00622849086511476	0.00907757532075618	0.0126039809334466	0.0151933714636423	0.0902686292329885	0.0632108160145189	0.0440681975187291	0.0371706555106378	0.0569301394389668	0.0696887338804238	0.0726708940672761	0.105463041960146	0.102843007738048	0.0780269693465243	0.00462302730009902	0.00466339533214833	0.0338630903792852	0.284501444904208	0.000798137290589965	0.00735364371980038	0.0241137067110835
(CGGG)n	0.00775051300939842	0.00918571809509471	0.00423194701415128	0.00443014411269027	0.00620555512407577	0.00929011490192462	0.00133202782808854	0.00303705157721781	0.00511804004302942	0.00425759907180014	0.00692054053598709	0.00366434529422304	0.00518678592577476	0.00946767511713992	0.0117688762106543	0.00837142611512401	0.0093615968657475	0.0135958360159631	0.0112461926427257	0.00407025056547719	0.00303196931450279	0.0921818834562098	0.134350253471282	0.00131171372247667	0.00696552520493002	0.0189333614672272
(CGGGA)n	0	0	0	0.000934568779709318	0	0	0.000955400864300693	0.000837820825515184	0	0	0	0.00077301835401828	0.00088577081176388	0.00199726992076033	0.00102942206835032	0.00771998132626584	0.0116776222501291	0.00639452671228867	0.0136976003307532	0	0	0.16298250670394	3.73086241861884	0.00268808717858106	0.0288233271429361	0.182731003619668
(CGGGG)n	0.00417869982533842	0.00291634671703674	0.0119972194460163	0.00276967004996221	0.0025631329695165	0.00620681223280747	0.00310649698038135	0.00393035635727742	0.00315217213369752	0.00361003599923591	0.00538573706840659	0.00259490831211364	0.00300450416824993	0.00624167407950585	0.00689677668467362	0.00406613532388605	0.00361862397161285	0.00451875311731745	0.00458525600061457	0.00235090446024092	0.00297807794132065	0.0219255642942785	0.0288388377108942	0.00107130598269064	0.00233904865525705	0.00394797014286395
(CGGGGG)n	0.00262605308755048	0.00272207248121199	0.00308717167581425	0.00197296323496023	0.00195757971425464	0.00170952988599706	0.00336156956527192	0.00339004501404125	0.00264193615037127	0.00644680921483361	0.00982406774627488	0.00428377682525144	0.00358406336122877	0.00307447730914152	0.00253540876595608	0.00256536484718406	0.00179758300365735	0.00267176648362643	0.0024766816766204	0.00162638104958545	0.00119556621157184	0.0203351957804714	0.0839422411717484	0.002541840502481	0.00670463346664576	0.0105838744303788
(CGGT)n	0	0	0	0	0	0.0053125363261273	0	0	0	0	0.00474899913062447	0	0.0101693302812122	0	0.00590927860389558	0.00492396244848366	0	0	0	0	0	0.0132706705540442	0	0	0	0
(CGGTG)n	0	0	0	0	0	0	0.000315821880391757	0	0	0	0	0.000255532645265179	0.000292804637111316	0.000660227100052002	0.000340290683723777	0.00198485308000892	0.000965052669342068	0.00079267700316369	0.00125776230427274	0	0.000299531483128021	0.00534941758767673	0.0019282234673902	0.000222146739425926	0.000635198460846544	0.0014853549529021
(CGTAA)n	0	0	0	0	0	0	0	0	0	0	0	0	0	0	0	0	0	0	0	0	0	0	0	0	0	0
(CGTG)n	0.00147500874249973	0.00137070398835378	0.00207638716938076	0.00159942100959453	0.000686448165233388	0.000884006044667582	0.00218643487795214	0.0026842941428681	0.000946348867774517	0.00360569442458865	0.00467554794407081	0.00292278239654312	0.002961308977889	0.00574324952064236	0.00598176575477003	0.00404552754767417	0.00374720300978832	0.00400840906959815	0.00452789398488971	0.000871440646068666	0.00057701744909782	0.00733779610501617	0.00322699766608555	0.000508182881110749	0.00270221894556931	0.00501736399146407
(CGTTG)n	0	0	0	0	0	0	0	0	0	0	0	0	0	0	0	0	0	0	0	0	0	0	0	0	0	0.00851603506330536
(CTA)n	0.000135554459715267	0.000164307092665213	9.36760623910756e-05	0.000169207167609139	0.000128205253018284	0.000137093931825843	0.000141528186261411	0.000165480642772208	0.000164785647418689	0.000268071487420778	0.000326803833090863	0.000241745394106293	0.000204109962358978	0.000427361028232497	0.000389705120358364	0.000437673483882752	0.000468504588462127	0.000421001069420345	0.000438384137482177	4.80516471047761e-05	0.000178970701175883	0.000190255264208403	0.00190099410894965	0.000221221919110707	0.00171843853682082	0.00428137904605258
(CTAA)n	0.000521573105551533	0.000842939541451192	0.000160194458226624	0	0.000375844229721251	0	0	0.000565973445920865	0.000422697327971943	0.00206291815846656	0.00055886382979909	0.00117494416298167	0.00134632151954946	0.0023611289954335	0.00156466330219131	0.00130377053798605	0.000862814416253354	0.00134990539152628	0.0017992227497161	0.000164345242068584	0	0.00039042425392379	0	0	0.00021634482230813	8.43171788446075e-05
(CTAAA)n	0.000260749671634092	0	0	0	0	0	0	0	0	0	0	0	0	0.000252942329803546	0	0	0	0	0	0	0.000229509486011543	0	0	0	0.000648942678709579	0.000126457881720699
(CTAAG)n	0	0	0	0	0	0	0	0	0	0	0	0	0	0	0	0	0	0	0	0	0	0	0	0	0	0
(CTAAT)n	0	0	0	0	0	0	0	0	0	0	0	0	0	0	0	0	0	0	0	0.000354893360239734	0	0	0	0.000490161284548836	0.0021023245332111	0.00145662175792639
(CTACT)n	0	0	0.000186955235995747	0	0	0	0.000188304495208819	0.000165130086772058	0	0	0	0	0	0	0	0.000169063088359954	0	0	0.000299969458107174	0	0	0	0	0	0.00012624281064035	0.000196805036127889
(CTAG)n	0	0	0.000136028683601037	0.000134022954957113	0	0.000132717698274619	0	0	0	0.000145976773364146	0.000118639420990859	0.000221711245423451	0	0.000716052211562525	0	0.000246020703647514	0.000418660850548108	0	0	0	0	0.000165763840694282	0	9.63720901761284e-05	0.000367417221647485	0.000214793101524637
(CTAGG)n	0	0.0017349585321863	0.000824290261762908	0.000812136188481023	0.000966964593933495	0	0.00166047835804225	0	0	0.000884572500021748	0.00143783379791833	0	0.000769730967428	0.00173561883943801	0.00357825312841421	0	0.00317118835668081	0.00208380592098053	0.00132257276361955	0	0.000787414641236108	0.00100447579157249	0	0	0	0
(CTAGGG)n	0.000839519678826739	0.000851936894795568	0.000611638614131897	0.000903930100568938	0.000443165227506545	0.00043878758689701	0.00148577444998177	0.00144592560080572	0.000395563988262232	0.000965248749189842	0.0011296580415552	0.000674374346010039	0.000688745263812208	0.000530295816185864	0.0004880753635798	0.00048803211154322	0.000456774428884721	0.000666997949737915	0.000505118683904064	0.000461387298446936	0.000309322705725268	0.000263061038334241	0.000708001465277897	3.8234729000593e-05	0.000133621913266807	0.000208308618404178
(CTAGT)n	0.00216099499311377	0.00544828222607448	0.00159293223581186	0.00353125038915483	0.00233581109716002	0	0.0040110711391527	0.00386917676593404	0	0.00341885405071697	0.00520987246397622	0.00519259586327891	0.00446249092508891	0.0146740348081178	0.016422974010264	0.0165655670559394	0.0137886481078463	0.0211413980464037	0.0146961830084054	0.00122565491711486	0	0.0116468332288658	0	0	0	0
(CTATA)n	0	2.39004714580306e-05	4.54210876142866e-05	0	2.66414548238344e-05	2.21577612960593e-05	4.57488923992391e-05	2.00593155336902e-05	1.99750692384308e-05	2.43714179873648e-05	0	5.55233957107175e-05	0	4.78191354599525e-05	4.92933607222892e-05	0.000102685400970985	0.000104845706085729	9.56870976347587e-05	3.64390410509978e-05	2.32989946144955e-05	0	0	0	9.65382822706772e-05	0.00104281067548483	0.000251024093504289
(CTATG)n	0.00225743609198	0.00255384621404466	0.00104001360850527	0.00153701807572028	0.00264339173199267	0.00338233105550804	0	0.000459301223905018	0.00167703148639822	0.000186012031685014	0.000755885995691682	0.000423775902065118	0.000323725236989921	0.000364974025924064	0	0.000156746891534221	0.00013337045613956	0.000438192429664409	0.000417175155466772	0.00142261507367602	0.000165581223914664	0	0	0.000122802880747849	0.000117046058594925	0.00091233923237125
(CTATT)n	4.68470901777236e-05	0.000136281329935054	0	8.50579406184104e-05	5.06368378712029e-05	0	4.34769659263293e-05	7.62526157226259e-05	3.79661827471814e-05	0.000185288911506957	0.000225884248609625	0.000281418984586577	8.06166894767949e-05	0.000181777596264032	0	7.80687696687706e-05	0.000132851979635016	0.000109122240087935	0.000138517796875773	0	0	0.000210404716460187	0.000265444895350766	0.000275232342604543	0.00128250147350433	0.000863352895357583
(CTCA)n	0.000162123486293748	0.000190897089778073	0.000106701727809602	0.000126154106456089	5.00681848079824e-05	0.000135335941983044	0.000161207694072443	8.48208338764901e-05	2.81548661135969e-05	0.000217559633003917	0.000381552085713422	0.000173911651096214	0.000219206245133155	0.000415640029390968	0.000544252219924661	0.000492099352328108	0.000599330220364408	0.00033268178264373	0.000402326574884229	8.75731731553277e-05	7.13498079911148e-05	0.000143028782727489	6.56159854934185e-05	0.0001058327961947	0.000475537105184559	0.000662707733106933
(CTCCG)n	0	0	0	0	0	0	0	0	0	0	0.000803082779812919	0	0	0	0.000499646320979789	0	0.000354244943258491	0.000387960614556538	0.000738705275289943	0	0	0	0	0	0	0.000242326200988364
(CTCG)n	0.037060521168335	0.0429249664985891	0.0275080986350124	0.0389403658212216	0.0337530572411727	0.0354762336462772	0.0302543607028553	0.0349092010631326	0.0547858376536425	0.0644685920870121	0.0725263116810947	0.0525652480732431	0.0572798458273976	0.06091673258319	0.0737752482317729	0.0826323927144751	0.0939075455947885	0.11563435804722	0.0963905208460411	0.0486566524884794	0.0374529751298836	0.204209760172785	0.426206505191396	0.00313610170834457	0.0168669840317923	0.0424375281630376
(CTCGG)n	0	0	0.000399356424422509	0	0	0	0	0	0	0.000428562276103625	0.00104491377204149	0.000976358160822807	0.00111876976295424	0.00252264487170786	0.00216701331031432	0.00216682127493216	0.00215095131273315	0.00134609747786895	0.00064076691721201	0.00122911233578091	0	0.00437988280627128	0.0206289994990806	0.00113172640734336	0.00134834087951206	0.00126118996000996
(CTCTG)n	0	0	0	0.00158881128092965	0	0.00026222296056822	0.00108281787562888	0.000712167583529992	0.000709176580152262	0.00317262191868265	0.00164085019795663	0.000876111926623471	0.000250975403238271	0.00113181788580343	0.00145838864453047	0.00121521617143403	0.0010339850028665	0.00113239571880527	0.00129369837010911	0.000827186185162474	0	0.00229260753757574	0.00892492004906322	0.000952057454682541	0.00580752878488269	0.00495118317634032
(CTG)n	0.0449326860858216	0.041023521208001	0.0333335045528965	0.03956380878667	0.036811724324226	0.0337374207521449	0.051038293622158	0.0526708224685961	0.0363524491667665	0.0562922676877217	0.055441075033643	0.0432908247333151	0.0434855285070433	0.0565964532337469	0.059385827649387	0.069195407509405	0.0747657115733737	0.0761445434136821	0.0749110628166609	0.040281549559996	0.0350873640992624	0.160876032328376	0.153071852236874	0.0230241036338182	0.044338751430714	0.0593023237511716
(CTGGGG)n	0.00270768141590979	0.00215822310247367	0.00246876387927205	0.0027412336077461	0.00297269178950173	0.00294393404606099	0.00257867658370938	0.0031035490008064	0.00253904725561599	0.00297171308082872	0.00361139951879749	0.00258673092140765	0.00236634613237536	0.0046481340187593	0.00489066307539902	0.00667386417255783	0.00601022594893895	0.00629607109029128	0.00579498467464151	0.00333677363152258	0.001996462006428	0.0290018317295773	0.0734179324624715	0.00451604598447103	0.0117310912661498	0.0226950870998313
(CTGTG)n	0.000249832104081933	0	0	0.00045360777356623	0.000270042551232647	0	0	0.000203324810094538	0.000202470874577346	0.000247033051835342	0.00150578021214922	0.000468995891614749	0.000752365085845783	0.00266586820520997	0.00199858528391916	0.00156125638610457	0.00097417359396085	0.00087291138275221	0.00110805791293491	0.00106273249520569	0.000219899942491547	0.000561036478707559	0.00127403838369757	8.15441080087851e-05	0.000233164313066841	0.000666397052718001
(CTTA)n	0	0	0	0	0.000198004374376248	0.000164680708768179	0.000850036238431466	0.000298169319125225	0	0.000543399082725729	0.00058884758221752	0.00068776744761388	0.000157617041616404	0.00142160374687799	0.00109907298027745	0.000763177488289569	0.000649361073335236	0.000995630668057166	0.000541643808409317	0	0	0.000411371009722979	0.00041518588162226	0.000119581821580692	0.00113975998041615	0.00159913624139564
(CTTAA)n	0	0	0	0	0	0	0	0	0	0	0	0	0	0	0	0.000706333923644552	0.00120198973850467	0	0.000626625854211469	0	0	0.000951827405255583	0	0	0	0.000411118934090603
(CTTAG)n	0	0	0	0	0	0	0	0	0	0	0	0	0	0	0	0	0	0	0	0	0	0	0	0	0	0
(CTTAT)n	0	0	0	0	0	0	0	0	0	0	0	0	0	0	0	0	0	0	0	0	0	0.00040544939413061	0	0	0.0038194013209774	0
(CTTCG)n	0	0	0	0	0	0	0	0	0	0	0	0	0	0	0	0	0	0	0	0	0	0	0	0	0	0
(CTTG)n	0.00384357083202974	0.00434824660271206	0.00188880520268874	0.0047686971067219	0.00166180031527783	0.00126694633251816	0.00523170104303744	0.00469211100218166	0.00155746826597959	0.00582744635098755	0.00689827515993148	0.00875458997680865	0.00760632834041891	0.0131739874010376	0.0105053841847033	0.0138778345431518	0.0106273482977547	0.00935084558161912	0.012122342979117	0.00181663674394135	0.00124046121405488	0.00776819739748928	0.00029037911879147	0.000418174912865565	0.000478285770393521	0.000807754003294546
(CTTTA)n	0	0	0	0	0.00030018286309639	0	0	0	0	0.000274605199961564	0	0	0	0.000538802594981435	0	0	0	0.000215631069093783	0.000205288632762456	0	0	0	0	0	0	0
(CTTTG)n	0.000676485389148658	0.0016399511717281	0.000311660654832756	0.000921195753692564	0.000365605215207656	0.000608149452853317	0.000627819830476074	0.000275277398366849	0.000274121272130034	0.00133781245462838	0.00163091659741864	0.00126992833612799	0.000873096050560874	0.000656230128064896	0.00169115293011871	0.000845501532155697	0.000959210303154526	0.00052525212537649	0.000750088735778726	0.000319736065334312	0	0	0	0	0	0.000164040301164385
(G)n	0.000627342949344902	0.0010138793055563	0.000770721211066509	0.000189839251951842	0	0.00056397119215778	0	0.000510560428206088	0.000508416146437842	0.000620314366296299	0.000840244827466732	0.000471070388583443	0.000719707621126963	0	0.000627320491464928	0.000174240249963355	0.000296509887858417	0.000324730558628473	0	0.000197672824332237	0.000184060516682275	0.00164359444765978	0.232237097683877	0.00546031999187782	0.0158732615714235	0.0438116536771613
(GA)n	0.000699038465976731	0.000742701187267939	0.000670511618422497	0.000703992062585908	0.000578308783064888	0.000561144254240182	0.000901452811019637	0.000785328408599077	0.000511029596486377	0.000796698297257154	0.00098916359585133	0.0009027433330529	0.000826163891704125	0.00087273570931753	0.000898049159481452	0.00100437790997145	0.00102166978937981	0.000900072163980336	0.000880442737506295	0.000541878918905597	0.000470926035759328	0.000813506092041448	0.000716388843569018	0.000359655734590571	0.000820331647510455	0.00144874356742243
(GAA)n	0.00908466092400086	0.00929661891054763	0.00950164590341242	0.0107214696838668	0.00752137637978462	0.00834072881495392	0.0131399920260679	0.0144094852835146	0.00814570206187387	0.0163220819165228	0.0135605462658088	0.0132514202119624	0.0125898074345716	0.0141002381951476	0.0142160189636804	0.0161941313738468	0.0179586343474811	0.018789905270867	0.0174886080962152	0.00736341217691266	0.00729018519246964	0.00774804151985396	0.000514754888536341	0.000763379644920587	0.000799751540541883	0.000787430591461748
(GAAA)n	0.000293644737385753	0.000331969932054791	0.000245490595022544	0.000296486863094912	0.000346816967049221	0.000396616681696161	0.000245932937716178	0.000256467991952501	0.000464347022852695	0.000158632877313908	0.000149645544172553	0.000281806130247066	0.000267448667410621	0.000140341941061544	0.000130344948823275	0.000183803509964677	0.000200059880624171	0.000150145225569361	0.000123884560987206	0.0004048580230203	0.000320242485418996	0.000106151260418731	8.27866463837867e-05	0.000256208338576187	0.000360057864725587	0.000194512951939702
(GAAAA)n	0.0012268923627769	0.00110621607388777	0.000773481209799796	0.00111380383864142	0.00060490742047561	0.000754654408950804	0.00132840304042201	0.001462716675709	0.000488431822956874	0.00147918750647177	0.0010897433651053	0.00118795429079764	0.00126862867165194	0.000950037500307729	0.000914755417266784	0.00107608747517032	0.00129710744291932	0.000994392798526257	0.000914876380675957	0.00048832172931386	0.0003978577042382	0.000773382684899294	0.0056834138523508	0.000793879142096525	0.000910674331706446	0.0013518344455725
(GAATG)n	4.21261788050993e-05	5.40264855517135e-05	3.88155389091896e-05	5.79816377342128e-05	1.46883945481589e-05	1.34380099213727e-05	0.00012611506881751	9.95348146660272e-05	1.43168685814369e-05	8.46521008113413e-05	9.28242342757462e-05	5.10200830651182e-05	7.13234843554226e-05	6.32745921631211e-05	7.47373190812527e-05	0.000106434627699195	0.000133915421155526	0.000122393332415568	0.000108486848163705	2.05529211665707e-05	1.55492911476229e-05	5.64553307153572e-05	7.69984761612485e-06	7.09667140111612e-06	4.3965932845434e-05	2.70206854738775e-05
(GACTG)n	0	0	0	0	0.00135849627000473	0	0	0	0	0	0	0	0	0	0	0	0	0	0	0	0	0	0	0	0.000781982563250756	0
(GAGAA)n	0.00113555384610429	0.000795263531664741	0.00104631219225622	0.0006299849287981	0.00286397006706601	0.00198497559300999	5.85479692042203e-05	0	0.000613522912905283	0.000249518089720772	0.000202790354992792	0.000378971018147332	0.000271404831976512	0.000122394800112289	0.000378504398360793	0.000210261586796264	0.000178904241514245	0.00019593165916836	4.66335192263719e-05	0.000954153858694222	0.000888448135543759	7.08350306723771e-05	7.14919232623015e-05	0.000864826240963629	0.000353264756812418	0.00036714583520717
(GAGTG)n	0	0	0	1.97171983421021e-05	0	0	0	3.53520891142216e-05	0	4.29516420479161e-05	1.74540025297715e-05	4.89265954711362e-05	1.86876762421118e-05	0	2.17183791499149e-05	1.80970454338729e-05	0	3.37273602081169e-05	0	0	0	2.43868561617945e-05	2.46130090264459e-05	0	6.75671402321129e-05	9.47998390267939e-05
(GATTG)n	0.0015326358504777	0.000743090094521188	0	0.00069568274499559	0	0	0	0	0	0	0	0.000575426380734306	0.000659358073096055	0	0.00153258098455147	0	0	0	0	0	0	0	0	0	0.000476794854650399	0
(GCATG)n	0	0	0	0	0	0	0	0	0	0	0	0	0	0	0.000557681465340418	0	0	0	0.000412253851454914	0	0	0	0.00316004680771933	0.0018203131188894	0.00381695481644811	0.00270472982954344
(GCCTAA)n	0	0.0011482818030944	0	0	0	0	0	0	0	0	0	0	0	0	0.00118413289943187	0	0	0.00183888846205989	0	0	0	0	0.00670977183450232	0.000773019289794263	0	0
(GCCTG)n	0.000214815440769506	0.000208304178890595	0.000593800150120011	0.000780059505748288	0	0.000193115616189178	0.00079744748827335	0.000524479936559837	0	0	0.000517891551469708	0.00032260884819917	0.000554496862589692	0.00104191728652037	0.00128884650430998	0.000178990595820448	0.000913781083973318	0.000333583751069236	0.00047637582415587	0.00020306201702637	0	0.00337680816614616	0.00292124844357081	0.000420688931915298	0.000267311760524026	0.00125016942558135
(GCGTG)n	0.000408634957474439	0.000792497680593076	0.000753041768392444	0.00074193824665753	0	0	0.000758476484025949	0.000498848769447372	0	0.00141419852147759	0.00180613530765771	0.000767107641869869	0.000175799592627339	0.00634239437603147	0.00674223542838087	0.00340486765054721	0.00289708298010601	0.0034900978157912	0.00407785940697789	0.000193138441061318	0.00017983838381955	0.0284472352834032	0.00324156929185464	0	0	0.000396358014914478
(GCTG)n	0.000202906531832027	0.000213152593762289	0.000155800316348287	0.000199553974174595	9.13837009976492e-05	9.1204849575025e-05	0.000345234405913151	0.000302746821534554	5.48136959265163e-05	0.000133755480785746	0.000258178729526892	0.000101574701042488	0.000218231975660867	0.000377259653918619	0.000439615080885181	0.000507203219168647	0.000335658949729618	0.000695825032683322	0.000699947992433643	9.59023463910272e-05	7.44152005019955e-05	0.000493629366634598	0.00229941722757204	3.31139030514119e-05	0.000115725760247773	0.000196810450743569
(GCTTG)n	0	0.000640127020199778	0.000608257153416882	0.000599288465613816	0.000713538857177563	0.000593451963391234	0.00245058782379168	0.00053724922968052	0	0	0.00106100087988173	0.000991389811705507	0.000567996965223455	0	0.00132022550978548	0.00110009042887712	0.000468014264455364	0.000512558062196071	0	0.000624017648455901	0.000581046034940071	0.00148243795662792	0	0.00387838142065414	0	0
(GGA)n	0.0239478135753309	0.0228901905040226	0.0226453952539756	0.02670967029849	0.0232727316024248	0.0243264367651835	0.0271923829941973	0.0291988155097624	0.0195242420764549	0.0196092521027895	0.0199012824763623	0.0205264065066126	0.0187631356626884	0.0183062753098096	0.0191906714165225	0.0227678223439457	0.0230418238501058	0.0265887124792924	0.0233474109570136	0.0250890615166714	0.0189707826487258	0.0452284659931332	0.0230990853372278	0.00461063184230674	0.00764916274736212	0.0111752889643806
(GGAA)n	0.000121633432692806	0.000132100199593632	0.000165870148027433	0.000163424410126696	9.20311735762526e-05	8.09164055547158e-05	0.00023479719624722	0.000184122997848426	7.29455824478013e-05	0.000180406026241477	0.000173990302182403	0.000210068813980126	0.000152798173470769	0.000155748774769134	0.000145954894091207	0.000131753158268318	0.000184540696338451	0.000183216292507256	0.000147455092178452	8.04848620954625e-05	6.85188093403417e-05	0.000114721576993388	9.37310817345128e-05	0.000112749764722109	0.000289093882674715	0.000435342891804467
(GGAAA)n	0.000174133556990298	0.000168855401996371	0.000288807541705676	0.000347782239267359	0.000752881142440427	0.000845333597992036	6.46426379540447e-05	2.83435730057553e-05	0.000705613349946552	0.000137746088857016	0.000307862809850649	0.000392269471311481	0.000149828632238634	3.3783933322772e-05	0.000139301858628694	0.000116074595034238	0.000123454774241498	5.40818899421479e-05	0.00010297585862828	0.000460896811354577	0.00055177477494904	3.91043729138266e-05	0	0.000659302619748028	0.000390038563026755	0.000489815582776389
(GGAGA)n	0.000537055667020743	0.000236716815938192	0.000674794339646232	0.000576198625621546	0.000158318559588253	0.00026334784457447	0.000271865736886327	0.000476815093262693	3.95677114283661e-05	0.000434486158852436	0.000784709103249039	0.000513257658316237	0.000672138766600618	0.000615697960558504	0.000732322419929863	0.000854300443874191	0.000830736473227729	0.000265359142940244	0.000757894711659486	0.000415367324150937	4.29737733181765e-05	0.000603020619392539	0.000387299032010596	0.000796784658808434	0.00182263810023651	0.00170483066090956
(GGAGAA)n	0.00208627207131044	0.0018835154988601	0.00192231474717341	0.00169804244394803	0.00132192198203784	0.00213421803479678	0.0018694230185708	0.00181500058735918	0.00157416779695977	0.00206289803557688	0.00213907862046623	0.00162059683020805	0.00142368243197119	0.00244252341064539	0.00223007306788708	0.002457658419798	0.0036212350339183	0.00307216850927658	0.00228667458797174	0.00170010660983391	0.00113978338446982	0.00912776076033755	0.00179356607295675	0.000234810377738044	0.000581887294227444	0.000837348642534999
(GGATG)n	0	0.000180611654451761	5.72065269048507e-05	0	0	5.58141002037821e-05	0.000115238774823217	0.000101056476984052	0	0.000184170514450432	9.97870309293758e-05	9.32401166479267e-05	0.000213680240276002	0.000301133988961995	0.000248334164988439	0.000362121897413487	0.000308116876599213	0.000482060365597072	0.000229469514245537	0.000117377599901494	0.000109294647647077	6.97115737761691e-05	0.000211074143778566	0.000121587133469004	0.000927098430377904	0.00225826770796813
(GGCTG)n	0.00864413006761001	0.00765773761584363	0.00390045735775325	0.00477946166001022	0.00261461584593373	0.00319791501948972	0.0141297798948114	0.0176887995057416	0.00325767515859297	0.00682375722972151	0.0054600983232462	0.00547582631571032	0.00514205413767842	0.00804023393088159	0.00821696528216632	0.00669866373729003	0.00683454690839571	0.00720883232569806	0.00699454743211679	0.00228658385648239	0.0032876167821709	0.0148583580018192	0.0474071769468945	0.00246147382119243	0.00431590827798668	0.00753908411722263
(GGGA)n	0.000223786641883934	0.000108501727150831	0.000190338045991076	0.000132834834816955	0.000111641590280485	0.00011606571997029	0.000207687695586737	0.000105073742262177	8.37059578948416e-05	0.000127661190027507	0.000131421520952803	0.000161577767824251	0.000140710580889554	0.000192037653926671	0.000180744278624558	0.000193637423048318	0.00021357689775472	0.000147025576016749	0.000178148350799575	0.00010577118367685	3.03038405988015e-05	0.000289931181226667	0.0022141570476114	0.000443876588158291	0.000931821303803062	0.0013149023384256
(GGGAA)n	5.29976265288282e-05	7.70868265173966e-05	0	2.40562911864124e-05	2.8642464365641e-05	0	0.000122962599919699	0.000107829740187247	0	2.62019276296702e-05	4.25900840413009e-05	3.97957967791069e-05	6.84006175944944e-05	0	7.94935939471143e-05	0	3.75735161650449e-05	0.00012344885678555	5.87639043206978e-05	2.50489557501162e-05	6.99720422363479e-05	5.95071675773119e-05	3.00295052999328e-05	0.000103789163472571	0.00021433463349222	0.000398391671784
(GGGAGA)n	0.000162010538036525	0.00013091653613769	0.000149278347128277	9.80515023920676e-05	2.91860935825452e-05	7.28224301986607e-05	0.000200474255432543	0.000131851596898	6.56489193963717e-05	0.00018689465105244	0.000585878896304799	0.00038523558673298	0.000232329499856349	0.000838184714340436	0.000972028429901369	0.000854949237573367	0.000804019760499698	0.00073378605758354	0.000878228757495095	2.55243807702844e-05	4.75333999849924e-05	0.00203132622513466	0.0115971954625758	7.05060430390972e-05	0.000890410882288557	0.00413810235930571
(GGGGA)n	0.00602384468238683	0.00585490397189573	0.00254178973428216	0.00288762426766072	0.00101926885964607	0.000733854377887188	0.00530313445601783	0.005372110893775	0.00181359969501416	0.00631818979118747	0.00617553682720086	0.00555899808930149	0.00513461868321999	0.00510621789185798	0.00427846548516644	0.00480815624621209	0.00449022319127888	0.00473180991839757	0.00492100833708448	0.00126391189955074	0.000768066027636677	0.00327124597164293	0.0035089277855748	0.000220503544408302	0.00067428468761492	0.00130372350741284
(GGGTG)n	0.000723061600389325	0.000701144910332716	0.000552835089324228	0.000851941006049569	0.000615266289849445	0.000539378891556042	0.000285551235819427	0.000313010984525623	0.000411439224966557	0.00053241747635793	0.000519252752323405	0.000323456777535597	0.000436821216114551	0.000611869832166644	0.000753803193207637	0.000730662829973494	0.000730764869556991	0.000668921052608434	0.000602720930388137	0.000334478708012371	0.00012187000242216	0.00456030852752056	0.0393836011113121	0.000451922839448923	0.00325445996060153	0.00980381117328127
(GGTTG)n	0	0	0	0	0	0	0.000703297553622088	0.000308371783497265	0	0	0.000456747142032933	0.000569040637914813	0.000489030679367789	0.000918904240670404	0.0011366799780613	0.000947149373567757	0.00080589632590865	0.00161809713777742	0.000420132932462992	0	0	0.000638170347235171	0	0	0.000235751833187188	0
(GTATG)n	0.000273028421164618	0.000264752668061303	0.000251571483709959	0.000495724177242526	0.000295115360298672	0.000490896293129488	0.000506774159029332	0	0.000221269814064981	0.000269969483569498	0	0.000410032836382864	0	0.000529706860370465	0	0.000454990754902088	0	0.000211990917771898	0.000403646152201968	0.000258089929236981	0	0	0	0.000356461138519078	0.000169875376912314	0
(GTCTG)n	0.00487360289849314	0.00373095736105588	0.00366337848596925	0.00395865548633968	0.00110902283143958	0.00149886250269702	0.00595131798818357	0.00490576263420921	0.000519697779069566	0.00317039496825407	0.00401960360471888	0.00365957729116417	0.00286914326798809	0.00597180371966903	0.00679715018044083	0.0123962193193879	0.00772877896863005	0.011352219819098	0.012040186879491	0.000969883857616768	0.000225773730604844	0.00374414578235971	0	0	0.000159594938827053	0
(GTGTG)n	0.000208384015204135	0.000141447387198384	0.000211208134409599	0.000170258639452689	6.75724418708484e-05	3.74667736694971e-05	0.000290089673475493	0.000457899633352973	6.75520769620279e-05	0.000494518407091804	0.000971280058180817	0.000485072752104442	0.000268947805219732	0.000566004882437013	0.000770993254934737	0.00100706409959154	0.000901196829508173	0.000938429805122009	0.000754785320952851	0.000196982480830178	5.50253136536676e-05	0.000655141773528917	0.000141689414387415	0.000408093796565174	0.000764960462901284	0.000687219457181933
(GTTTG)n	0.000956383850675153	0.000998733011884594	0.000949009305438789	0.000935016262965104	0.000954232237537435	0.00132272869982581	0.000614480349998518	0.0010178409813447	0.00113280927432908	0.00189133756229213	0.00135978045492623	0.00270685969716265	0.00253198551411557	0.00164140012460857	0.00198626458220479	0.00104208350597547	0.00119961568647147	0.00165651844879479	0.00146830274074569	0.000973598998081664	0.000841800354426583	0.00107385363832103	8.33701599738258e-05	0.0012486380532061	0.00302103246903937	0.0014628334110418
(T)n	0.00423946480518089	0.00241775889241077	0.00363765087505576	0.00271766040551914	0.00901157810472076	0.00997130677587054	0.00801830131584479	0.00630280557496655	0.00954684604598002	0.0144600018189539	0.00694061003178139	0.00345496882212687	0.00435507579784681	0.00371224735943435	0.00665290163517801	0.00491569117186966	0.00905983095330754	0.00292183340690203	0.00345532762802241	0.00673941810306457	0.0250900726793979	0.00403569292833895	0.00134687328922211	0.00581161577074142	0.00385799416888241	0.00335488865763821
(TA)n	0.000218937073309236	0.000220689669401028	0.000218987301714488	0.000261930645355412	0.000154237514928746	0.000157507995584962	0.000286385149599993	0.000250830596264004	0.000141915329326609	0.000265364648625601	0.000272661610082205	0.000297246585941975	0.000297659514771392	0.000285142924678108	0.0002635136089399	0.000283340743547138	0.000265011242156636	0.000267056608994624	0.000303368428925097	0.000146209679147529	0.000129447168190269	0.000103860657923544	0.000103207826567736	0.000152725417316914	0.000232041815132154	0.000289907890529166
(TAA)n	0.0002209977953326	0.000204732214452982	0.000192721131679975	0.000222123163934405	8.10470985437599e-05	9.40151162546832e-05	0.00037906778034795	0.000356504505402896	9.11505067398112e-05	0.000362902266678371	0.00032348352175931	0.000300778466300966	0.000327672180455925	0.000329227504179167	0.000268344859097882	0.000330468976020337	0.000295173790321561	0.000289561701574346	0.00023629138973229	9.51268893315995e-05	8.85761837010206e-05	0.000126286705286537	0.000187832594614511	0.000387713345937207	0.000537732895071639	0.000545465022130498
(TAAA)n	0.000170412605630401	0.000156394705725422	0.000145804385534002	0.000185093317651801	0.000128280975457067	0.000142255456232838	0.000237229986546732	0.000215464175718368	8.13845455986224e-05	0.000144431441363807	0.000195639143832977	0.000249069742580444	0.000201612176775699	0.000209589626096167	0.000234308944553905	0.000190168977818464	0.00019848465443564	0.000181933976711707	0.000184455031307235	0.000106433566395463	0.000104461237671636	9.56719399029934e-05	0.000165529986770899	0.000150973811244912	0.000496063824078591	0.000575573021727444
(TAAAA)n	7.59485036649007e-05	7.3646431733283e-05	7.53628751272424e-05	7.95553472717822e-05	3.78888197132442e-05	3.67642583073887e-05	0.000113860155475748	6.18103711745788e-05	3.78774008220896e-05	0.000127088240891735	0.0001126780150767	0.000179862452245342	0.000150802821714206	9.06762594493368e-05	6.42618179324374e-05	0.000121697203046232	9.11221521756569e-05	8.16502975938872e-05	0.000103645410210076	2.20901701824158e-05	4.11379576440013e-05	8.52770327813635e-05	0.000549510145278154	0.000533922523208152	0.00117045391019162	0.000946334054735258
(TAAAAA)n	0.000623787846781584	0.000781303642475928	0.000670559395892383	0.000330336034035798	0.000449499907659518	0.00051404394460709	0.000651277447841617	0.000698042293980996	0.000484471034576092	0.000873798716717753	0.00104435403363137	0.001210035581309	0.00105108023375128	0.000832026869426102	0.000857677584731863	0.000671354771796977	0.000718647125438121	0.000605419380746691	0.000691657565546788	0.000515950648945332	0.000343157738219491	0.000350202927587058	0.000323996341057039	0.000390236457002204	0.00135839955037165	0.000932780631563938
(TAAAG)n	0	0.000282444670998101	0	0.000264425384590741	0	0.000261850131714331	0.000540639162073473	0	0.000236056090739466	0.000288010098348313	0.000234073890798552	0.00021871656746394	0.000751855698516165	0	0	0	0	0	0	0.000275336697020116	0	0	0.000330082614417697	0	0.000362454477184474	0.000282522490251837
(TAAG)n	0.00188010971596669	0.00141798361340651	0.00115490294323137	0.00246539371153094	0.000903201462994304	0.000563396102566865	0.00213260281300566	0.00391030515130829	0.000507897707131481	0.000826242430339824	0.000503632810589679	0.000470590031287131	0.00053923029363328	0.00162116946661307	0.000626680803676214	0.00174062574657478	0.000740518831080802	0.00210859627014243	0.001544200354532	0.000394942508981947	0.000367745655016455	0.000234559778657477	0.000236734981788355	0.000272737601225848	0.000389928083034962	0.000202624899534798
(TAATG)n	0	0	0	0	0	0	0.000422499493324084	0.000185251493641691	0	0	0.000182924410957387	0.000170922947166264	0.000391707536757805	0	0	0.000189663738756408	0.000161378251928868	0.000530212839893935	0	0	0	0	0.000515906901052845	0	0.000141625730899859	0.000110393047116921
(TACGG)n	0	0	0	0	0	0	0	0	0	0	0	0	0	0	0	0	0	0	0	0	0	0	0	0	0	0
(TACTG)n	0	0	0	0	0	0	0.000649999220498591	0	0	0.000346268551290565	0.00112568868281469	0.000788875140767373	0.000301313489813696	0.00135882637344036	0.00105053841847033	0.0011671614692702	0.0012413711686836	0.000271904020458428	0.000258862532366561	0	0	0	0	0	0	0
(TAG)n	0.00199569397839274	0.00156498991359473	0.00150306414017013	0.00179598706789374	0.000675277942599554	0.000982852972152649	0.00225476222612599	0.00276817987957596	0.0013079567043853	0.00641762781337252	0.00568994864070754	0.00332289846460463	0.00370305473123007	0.0061950051180483	0.00732306704412733	0.00731663419141618	0.00906753024179739	0.00816541247714675	0.00754286606382463	0.000984261636107487	0.00122197680876285	0.00292280757649427	0.000157328661058047	0.000215240525671643	0.000604653692278941	0.000774294307605344
(TAGA)n	0.00015252459874817	0.000113101095049333	0.000186596532972368	0.000197808112276276	0.00017871730088335	0.00014518286892979	0.000176048063962511	0.000187761940325299	0.00011426150185115	0.000258541292284595	0.000298705352177122	0.000312793035562723	0.000262471546646902	0.000212611516115323	0.000225574524330878	0.000228544840800356	0.000209908646320631	0.000206002586166982	0.000184752576921778	0.000141756177019816	0.00012973813191782	9.9301287477238e-05	7.98872317595625e-05	0.000108770373183884	0.000273532934974952	0.000262317650155829
(TAGG)n	0.00100800160083355	0.00154762616829274	0.00123837880917076	0.00125824776389348	0.000272386254096485	0.0004153312073457	0.00163710252658208	0.00222180257869997	0.000170190101640222	0.00153659183886099	0.00189012307365249	0.00132458567680273	0.00151778974469812	0.00199638273054062	0.00197393246879257	0.00251969048139449	0.00247145945857031	0.00254363024400699	0.00208011691849396	0.00027791450932735	0.000295744609323696	0.000754540962274637	0.000523557539850663	0.000191920937594653	0.000888487808146454	0.000957348300357911
(TAGGG)n	0	0	0	0	0	0	0	0	0	0	0	0	0	0	0	0	0	0	0	0	0	0	0	0	0	0
(TAGTG)n	0	0	0	0	0	0	0	0	0	0	0	0.000101005024589388	0	0.00013048480440949	0	0	0.000190729385076797	0.00010444113720826	9.94317671926713e-05	0	0	0	0	8.78084945071619e-05	0.000753229428948693	0.000260942199357135
(TATAA)n	2.36115421083302e-05	3.74659423180633e-05	3.16450075345693e-05	3.89730065302084e-05	2.55216241839739e-05	3.66637740305516e-05	3.58575638718051e-05	3.84323090329576e-05	2.26146219928176e-05	3.60817345199567e-05	3.79495320301369e-05	7.09194122777039e-05	4.61725669376079e-05	4.5809135127246e-05	3.64892587723086e-05	3.93476742181147e-05	3.34795619047735e-05	3.66660178468145e-05	3.01472867482641e-05	3.65230782090807e-05	2.83399967796105e-05	1.20507625874947e-05	7.2975096020677e-06	1.54134085129766e-05	2.40395729314514e-05	3.64352575878355e-05
(TATAG)n	0	7.71700089527788e-05	0	2.40822497188563e-05	8.60201151630237e-05	2.38477114087206e-05	7.38571714417533e-05	2.15892193038918e-05	2.14985476286374e-05	2.623020146387e-05	0.000106590104796475	3.98387394120264e-05	0.000114124044937637	5.14662527060565e-05	5.3052915642709e-05	0.000110517112966657	0.000131649212770011	6.17910336547663e-05	9.80455249273383e-05	0	0	2.97856901247539e-05	0.000300619093759211	0.000138534879628185	0.000693212961155215	0.000578934531453122
(TATATG)n	0.000278549146627464	0.000280803324551277	0.000340517009209853	0.00036804425290453	0.000169917954335263	0.00020082481550538	0.000418480112472609	0.000383812132263989	0.000261505383207395	0.000503133977592078	0.000568486171143793	0.000602634834026044	0.000574259472991428	0.000490924008131961	0.000506058798163492	0.00052623612678358	0.000460465173052887	0.000540693611550166	0.000511702034239638	0.000281557703861177	0.000290084974283651	0.000195089487020345	0.000310974868109778	0.000207039225970386	0.000782470326387878	0.000813216478481177
(TATG)n	0.000448403138520771	0.000412046603921832	0.00044128482929079	0.000530685071489911	0.000312121973787752	0.00023637699017419	0.000803967051837534	0.000674453653504167	0.000268267895487165	0.000721942291393945	0.000741446643518905	0.000768603839778622	0.000757493460269756	0.00113185139238938	0.00100711026212686	0.00128322802157995	0.000967023052331916	0.00124681143157875	0.00141781738243613	0.000321785506741375	0.000196306984534276	0.000445486799684249	0.000204855559536735	0.00036474266756549	0.000666074327158746	0.000974610696851366
(TATTG)n	6.17241112826711e-05	0.000119706388632318	0.00011374659231317	0.000168104116145364	6.67173522177675e-05	5.5488980407476e-05	0.000229135006924782	0.000200935636369414	5.00229337612004e-05	0	0.000148808650070788	0.000185393977040841	0.000318653314024125	0.00059875973822131	0.000432053311603493	0.000514303600122829	0.000568883864889351	0.000239626170485358	0.000501892255432004	0	5.43290005553084e-05	0	0.000139896417881157	8.05859217441443e-05	7.68081698161333e-05	0.000508892323256672
(TC)n	0.000827746973036236	0.00075316770964821	0.000783269121521289	0.000826739330705675	0.000625778769838507	0.000584981734406909	0.000994663370106006	0.000951428918967452	0.000714775549263343	0.000946211695685366	0.00103560390853108	0.000980832683882516	0.00100725317939449	0.00114952071377246	0.00117220085865705	0.00111096720657941	0.00107305473213132	0.00111202865254855	0.00108344961181775	0.000631695040504983	0.000565733843142484	0.000714522646167384	0.000428351549746872	0.000206143559218779	0.000684702494022124	0.000908072393657725
(TCC)n	0.00721404313607924	0.00708426521510845	0.00687514656289662	0.00777236390037371	0.00587547053391144	0.00595791357456954	0.0080306852550034	0.00763916848808367	0.00583903208566788	0.00832964191695722	0.00812515382153109	0.00671103343050682	0.0062150204722501	0.00776275698071344	0.00808457213265521	0.00924938515685752	0.0094101811228109	0.00976489350308039	0.00960144981397821	0.00503434919152132	0.00500233257697	0.0211405995873992	0.113373017277768	0.00573848097507257	0.0156042417901388	0.043210809261212
(TCCA)n	0.000523089430984419	0.000492548024088147	0.00052169830643086	0.000563714311144002	0.000203999252219242	0.000187471189273921	0.0010801192362854	0.00106760383322048	0.00026247546471715	0.000982619669692505	0.000924993381841547	0.000654352831638644	0.000761825560838286	0.000791089077834906	0.000806157968838562	0.000650382917269166	0.00077722121378114	0.000614198534435782	0.000544264046191355	0.000231266165564591	0.000292247856421383	0.000257696600350361	9.63771805988533e-05	5.70381202022256e-05	0.000229779585692764	0.000405108067880699
(TCCC)n	0.000915492820970562	0.000782828232286293	0.000889557038938447	0.00089910718148675	0.000620719380408009	0.000486326028365096	0.00159113154707059	0.00143595307685698	0.000492378897103391	0.00128378907132955	0.00145804466503512	0.00114990209428127	0.0010956353404743	0.00157432580286623	0.00159789390158558	0.00150482747020623	0.00138661386483671	0.0015896692091884	0.00123042519954855	0.000511374202671933	0.000395578689966513	0.00296233642647254	0.000518736372173793	9.7793299549841e-05	0.000165704694288683	0.000153379736396454
(TCCCC)n	0.0005399662713261	0.000651306541081422	0.000703824406853058	0.000729314517007548	0.000341647285492124	0.000307827930952904	0.00105113339851125	0.000664533065521343	0.000405583880244511	0.00122410154944509	0.00118536711681982	0.00103837173791703	0.000770555690960581	0.00149474249662697	0.00155399363620209	0.00140461552552639	0.00151259690982057	0.00172813982230891	0.00113902065922701	0.000323682578290909	0.000289800849938502	0.00822186660649136	0.000686534490965193	0.00018913843592489	0.000139301012478111	8.30325280461993e-05
(TCCCG)n	0.0268881802018181	0.0307290975649965	0.0407019075816116	0.0313839878336135	0.0176455929571083	0.030215050354849	0.175568344139907	0.160995126192982	0.00233474227247003	0.00759626634393676	0.0192928089681619	0.0165848672172266	0.0132201293655759	0.0353984886112256	0.0393705686984543	0.0464083460769585	0.0354023540168954	0.0335525312745381	0.0276841344184833	0.0108930080758583	0.00845240403951884	0.126154311954383	0.00217648223881669	0	0	0.000465720667524512
(TCCG)n	0.00481689953087232	0.00275463020167561	0.00295889723786356	0.00325164575625149	0.003204041845815	0.00255377550082325	0.00286562658755785	0.0026134756538679	0.00200192263448663	0.00378592052511318	0.00486352483313149	0.00250407613513277	0.00255050727310146	0.00778778730658205	0.00580477367681704	0.00638056870334056	0.00551656765536585	0.00421953948147103	0.00611703192691361	0.00151778247573589	0.000869700737185219	0.00721139332358028	0.0258938401402629	0.00040313204522028	0.000845314350427214	0.00215639151522603
(TCCGG)n	0	0.00575805078073423	0.00273568797019864	0.0134767526929097	0	0.00800730112923535	0.00826629443460165	0.00724897149032702	0	0.0117430204350713	0.0167017940439354	0.0111471487282346	0.00766384311047879	0.0201608478233271	0.0237513033741117	0.0222648736801	0.0126296023248679	0.0115263660846508	0.0131682244725599	0.00280657212904562	0.0026133036643923	0.0100010850552217	0	0	0	0
(TCCTG)n	0.000482123534843346	0.000467509908457339	0.00011105852320673	0.000328262930860833	0.00039084409258618	0.000433421280970574	0.000559300172570615	0.000588561325160892	0.000195363150209952	0.00154934634196788	0.00203408788022825	0.00144810184694697	0.00114078386367001	0.00140306351366219	0.0024105313779374	0.00120515888129194	0.000512713802951101	0.00102943853989997	0.00222741588695487	0.000227872300730513	0.000318270558067781	0.000541341336583878	0.00109272299105133	7.86815084140464e-05	0.000224979097918976	0.00111064195275506
(TCG)n	0.0217058972365837	0.0138315235959009	0.0188571993182915	0.0258982117339831	0.0355278989199924	0.0323362453271442	0.027051052322314	0.027759683961444	0.0412133449240589	0.0441518608890774	0.0563170916075669	0.022352789054236	0.0282812051009293	0.018649583462922	0.0105424869542759	0.022219939525347	0.0175871354271622	0.0192610113382257	0.0270473470372307	0.032829247346011	0.025109866288944	0.139268389265449	0.404812518929054	0.570015531842318	0.251196314028943	0.119705719911043
(TCGGG)n	0	0	0	0	0	0	0	0.0015533510336415	0	0	0	0	0	0.00185150643275453	0.00763434751310734	0	0	0.00148196135374081	0.00564352477395422	0	0	0.00428617930938073	0	0	0	0.000925655985141887
(TCTA)n	9.17603122649185e-05	7.62676879382811e-05	9.6627419869571e-05	0.000120193356632155	5.80931139218004e-05	7.65988234087828e-05	0.000115573178211026	9.70823688742975e-05	5.52426494979847e-05	0.000156837182268883	0.00020647381906623	0.000173240845515992	0.000180463413985278	0.000186926950844854	0.000213662792354861	0.000194420279851911	0.00016449607031112	0.000166920658064646	0.000182170334417615	5.2043840120814e-05	4.61523377623341e-05	7.06498003653561e-05	7.57615361624777e-05	9.58405289567934e-05	0.000274042989050367	0.000290532803881839
(TCTCC)n	0.00158119260228274	0.000919959083499401	0.00183156762956257	0.00250177824541857	0.00126962081570421	0.00101533331725456	0.000796612173166919	0.000735341124423059	0.00139128031134154	0.00232288062266811	0.00246875344397062	0.00189970226488821	0.002215664139482	0.00113943045097184	0.00207806445464837	0.00116692553174885	0.00102492509310895	0.00122770541433835	0.00150276892778956	0.00158008938079686	0.00151104429756761	0.00126814699502039	0	5.89822127908296e-05	0.000140543029046464	0.00021909822641553
(TCTCCC)n	0.00173526889871787	0.00182899047325679	0.0014598619698568	0.00155249014571894	0.000733948205780849	0.000949552282204928	0.00303415423023066	0.00339756606310687	0.00071334570345812	0.00186502979227517	0.0021220668838047	0.00156738818479253	0.00144978912757768	0.00143935343356537	0.00148372753553905	0.00167637971893707	0.00153335093288662	0.00173786923952468	0.00131989384751352	0.000736957744172427	0.000641937224705253	0.00271082688459729	0.00170997868014078	0.000164169331124979	0.000485067259035854	0.00128064607814253
(TCTCG)n	0.00272544113543927	0	0	0	0	0	0.00126468806205657	0	0.00110438658860371	0	0.00109511288156307	0.00102326376352309	0	0.00396575435485781	0	0.00113545918989424	0.00289836771756947	0.00317422321000804	0.00201465075079075	0	0	0	0	0	0	0
(TCTCTG)n	0.000735351041407858	0.000762393169338231	0.000690344955094824	0.000709555775474175	0.000614874745289072	0.000399135833785255	0.000995777205685263	0.000944742469154278	0.000378558737414119	0.00121642697458743	0.00131940467087062	0.000899452297825	0.000740155337426139	0.00132347989319843	0.00143365196398165	0.00146435341012036	0.00155090125171842	0.00145791773295741	0.00124440553643976	0.000332257184502331	0.000394862773744303	0.00088279398965859	0.0022536568844529	0.00136159662379488	0.0026358193189869	0.00488963243731713
(TCTG)n	0.0024565535520065	0.00246494847036645	0.0019682576546909	0.00217194421071509	0.00150080998026138	0.000921767798826161	0.00333053717583338	0.00295542162530103	0.00107333279310893	0.00261912905814371	0.00308996085382121	0.00301555343858732	0.00240775356698126	0.0079571466892785	0.00860830992480177	0.0101453718656325	0.0106768448280074	0.00940417824190591	0.00955315301183503	0.00117116905847283	0.000977706740937705	0.0037176881118347	0.000774640371397689	0.000362556820982371	0.000478468633118985	0.00122245402702204
(TCTTG)n	0.000447623434844542	0.000434055539552799	0.000824890618836296	0	0	0	0.000415421934441015	0.000728592910171252	0	0.000442608381292746	0.000719440509227888	0.000336119415403433	0.00154058317442982	0.00217110368298237	0.00134282223191218	0.00223783872385565	0.00126939921400712	0.00139021574917565	0.0019853040537654	0	0	0	0	0	0	0.00065126269602845
(TG)n	0.000876571425054952	0.000849019498364907	0.00080264300094859	0.000886808541145387	0.000487645911928766	0.000468224775304545	0.00120964540152116	0.0011329890030053	0.000411922380394381	0.00121349083613584	0.00141895855982005	0.00109616380026458	0.00106832250916173	0.00142159753802326	0.00146562681464368	0.0014447348838487	0.00132622039541539	0.00139110062338889	0.00135897044324774	0.000447147183675489	0.000387469043350642	0.000725838628075432	0.000501388999260395	0.000449099355760863	0.00142984581128233	0.00161067336601893
(TGAA)n	0.000248975816906757	0.000289079605754414	0.000329021005376203	0.00038067625715083	0.000116853431496651	9.42422077117724e-05	0.000525976432497561	0.000399923534937526	0.000132747970837426	0.000521526364236742	0.000597615024683947	0.000509207396316824	0.000538380454219815	0.00061333624073156	0.000704314267805447	0.000529553719080219	0.00050864304070585	0.000478201374765083	0.000455265128644122	0.000117676670240203	9.22721037133446e-05	0.000272200019679654	0.000256161830210991	0.000720688863413091	0.000964111559688332	0.00109626310228954
(TGAG)n	0.000195112875625456	0.00015316094740131	0.00112147987373581	0.00107120502976327	0.00188802804459809	0.0031572599028348	0.000405266869012111	0.000317583591022672	8.28273245761474e-05	0.000725772559921393	0.000910916444478493	0.000425576123212852	0.000463667837699342	0.000549786680657986	0.000641062212939994	0.000704486615051843	0.00073775145708547	0.000714185826246442	0.000624987009911134	7.02618891833397e-05	6.54234575230339e-05	0.000959770332142278	0.00021058061208845	0.000278996530878458	0.000843999261061929	0.00143290001594286
(TGG)n	0.005190667596895	0.00527365179728706	0.00403847629721324	0.00473305108427577	0.00306076322023953	0.00384115819405845	0.00446373603126593	0.00506480153921544	0.00256639805327032	0.00686150244533832	0.0068047012103696	0.00696133873369131	0.00650379068950842	0.00818728836040605	0.00871046367552185	0.00830587044994195	0.00831336667038522	0.0102449032074971	0.00894609913696087	0.0027071255872437	0.00170066815350859	0.00813168357801446	0.0167574488474574	0.00337344271907902	0.0077555562927785	0.00907674150071743
(TGGA)n	0.000181291561708696	0.000184118165736913	0.000203615886436122	0.000241515391816356	6.8411144153101e-05	8.39000147993252e-05	0.000209067626357311	0.00023484715060787	4.78154104606854e-05	0.000206838945478085	0.000225000492918133	0.000176406987840166	0.000167986591067819	0.000438097450310637	0.000470912109480688	0.000439765045894896	0.000437304703499572	0.000422287515566979	0.000371107474950955	7.30107118493327e-05	4.34335759957681e-05	0.000184287201533161	0.000103331221738214	0.000178568726951888	0.000501248860300504	0.000679447953710108
(TGGG)n	0.000180016981602951	0.000165832469652083	0.00020733711055459	0.000179766353051393	0.000116747793857555	0.000145649126440888	0.000150360095601635	0.000410216983328065	6.56508423008223e-05	0.000258100173077917	0.000238698393642495	0.00020952022784986	0.000271059022448504	0.000427835979203599	0.000351020547698488	0.000682479468848572	0.000561554058351504	0.00079670534077002	0.000725225291502194	5.95586329284444e-05	9.50695845454881e-05	0.000202127932751512	0.000142801664151064	0.000111637838002683	0.000543222549796768	0.000659147424753135
(TGGGGG)n	0.00172028284813622	0.00185348825152185	0.00199603689967427	0.00231365358277613	0.00206605227876522	0.00378034929945447	0.00100522116647188	0.00129633794534668	0.00258178701772897	0.00151200822935503	0.00179207514363188	0.00224861310340026	0.00213802631249206	0.00179238721429212	0.00152908556866301	0.00191118758108261	0.00176167633507255	0.00178093468925601	0.0016013194387635	0.0030114059232451	0.00370132227482144	0.0038631601612851	0.0265708634089834	0.00307781244493453	0.00638240775680787	0.0121436929603738
(TTA)n	0.00111134034782763	0.00107574382179793	0.000925958893920712	0.00111623288992482	0.000545245261507764	0.0005987376625073	0.00116305888094921	0.00115302572813919	0.000525385628824718	0.000915740989201738	0.00105461582489123	0.00100169943932419	0.000947746369394926	0.00121186705749911	0.00117632346892808	0.00117392064017071	0.00116089895432126	0.00107708514061173	0.00120895193258016	0.000521541906378597	0.000475220767031108	0.000382760347240082	0.000274659637447339	0.000264977827345508	0.000606870116536267	0.000752081390890497
(TTAA)n	0.000520755512031935	0.000420809094495201	0.000463835700247205	0.000449117241738266	0.000225153044368466	0.000218470375812835	0.00127267150479484	0.00122199902105653	0.000133644330368801	0.000343280737464485	0.000439415377608727	0.000319344535596119	0.00043313468427414	0.00038729171007273	0.000329800017548055	0.000318199886518496	0.000313818266803253	0.000262818921922824	0.000263044633128129	0.00016408762218086	0.000114591064635976	0.000116943672956512	0.000157370875467674	0.000203966790618915	0.000399610527090309	0.000555621047471025
(TTAAA)n	0	0.000112756985836149	0.000142857570593117	7.03755753640846e-05	0	6.96901838947072e-05	0	3.15450954107319e-05	3.14126104604107e-05	0.000191631340664399	0.000249190670829942	0.000116420776324146	0.00020010286628016	0	7.75182864284991e-05	0.000129185694914808	0	0.000120381320863911	5.7303701350065e-05	3.66397849843872e-05	0	4.35213716454527e-05	0.000219624847509252	0.000303630432444417	0.00115758670059421	0.00114667853558003
(TTAAG)n	0.00161308917596209	0.00156419489712859	0.00445895598292219	0	0	0	0	0.00262561172090585	0.00130729226105058	0.00478504966547197	0.00518525889328027	0.00484505991967363	0.00277588018174822	0	0	0	0	0	0	0	0	0	0	0	0	0
(TTACG)n	0	0	0	0	0	0	0	0	0	0	0	0.00131105669701396	0	0	0	0	0	0	0	0	0	0	0	0	0	0
(TTAG)n	0.000422977960111188	0.000615235639166545	0.000584605034237217	0.000671982610186724	0	0.000380250363329139	0.000883236208514732	0.000860597097096635	0.000428491355351232	0.00135927684062186	0.00203948758259441	0.00174687251577359	0.00163773109828194	0.00348766215171999	0.00317222113629632	0.00158597001093624	0.00179926199672929	0.00205261336848134	0.00164149666730379	0	0.000372301347920995	0.0010685949448198	0.000239667693193854	0.000207087239196433	0.000592137863191083	0.00107695901093074
(TTAGG)n	0	0	0	0	0	0	0	0	0	0	0	0.00148868373338359	0	0	0.000991233830330872	0.000825954991358549	0.00140555251679982	0	0.000732747974682766	0	0	0	0	0.00129418390775233	0.00185027164562719	0.00336520740404809
(TTAGGC)n	0.00170245699734503	0.00495256168259828	0.00156866318512775	0.0025758890188664	0.000613393052661413	0.000510160459757377	0.000526661418271019	0.00230922914511803	0.00321934299189465	0.0140281926942507	0.0177857252759122	0.0153404528758642	0.0126952304156962	0.00825741096048418	0.00510718815627541	0.00330992120267415	0.00563259272660315	0.0052874410626542	0.0104871593791162	0.00160930867233364	0.000499495714246727	0.00892063542321715	0.196144659749316	0.00185224843676465	0.00423700247567446	0.0187148323644199
(TTAGGG)n	0.00021730078313752	0.000163888813005243	0.000100111703008899	0.00020823064032377	0.000117439786369616	0.00013023326592561	7.84266084957983e-05	7.8599702658872e-05	9.78369937457566e-06	0.000107433101566216	0.000164926250033276	9.0650367783479e-05	7.27108413514556e-05	0.000245926781085586	0.000289724005486719	0.000382240853216669	0.000299558915069595	0.000393683736627919	0.000223095987106069	3.42352293727501e-05	2.125179667757e-05	2.71101325427841e-05	5.47230797243191e-05	0.000118210044806387	0.000202803350735621	0.000257610520683774
(TTATA)n	8.52092983590077e-05	7.023254443533e-05	7.85128138771146e-05	7.92890294549005e-05	5.98665598298831e-05	5.55362939533527e-05	0.000162112856571855	0.000117890291163176	4.31599884457112e-05	5.47655134724234e-05	7.36118156999749e-05	8.95768546743723e-05	0.000102642534770006	0.000169448837811389	0.000193844214203703	0.00015619761159529	0.000158577554173154	0.000119088244046512	0.000143295104561074	5.23556489046143e-05	4.3125257779436e-05	5.97970646128429e-05	1.44843830427963e-05	1.66871657770476e-05	7.02466217172195e-05	9.81460296820885e-05
(TTATG)n	0.000242416714738805	0.000293836039742625	0.000335048265357135	0.000275090011579954	0.000196520464263577	5.44821790668809e-05	0.000449955086076335	0.000394579653156544	0.000147345927855322	0.000779027413242701	0.00077924608552994	0.00104667340686569	0.000730033768338676	0.000881843612089968	0.00103023415557513	0.000555469188548004	0.000902292366075024	0.000799946400786629	0.000627181976160774	5.72882783465579e-05	0.000213372984332593	6.80480099408636e-05	0	7.91237573026768e-05	0.000188536373843615	0.000323308697305252
(TTC)n	0.00104784738896151	0.00111104745099113	0.00111889542080784	0.00118241014177793	0.00194767297220984	0.00237700404789277	0.00070890080383419	0.000677446983504382	0.00178571065168682	0.00105547408329023	0.00110177869501725	0.00124274420459489	0.00119650617923565	0.00067448197943902	0.000607142172120187	0.000987334578089142	0.000735945308997132	0.00069193459937081	0.000738375695830621	0.0017588591388407	0.00178427369762493	0.000780702311825284	0.0125404885043519	0.00570234446877967	0.00948692453758752	0.0144428469989946
(TTCA)n	0.000354548575738007	0.000346985219259836	0.000378107729935152	0.000387433874041804	0.000124194965365982	0.00011214695483094	0.000554498002306101	0.000464882681641924	0.00014100748688589	0.000571309539090276	0.000722860725204582	0.000645853570705863	0.000624247205515119	0.000757925800196441	0.000873208750010242	0.000686578864250591	0.000553929334758591	0.000540377487710459	0.000543579376873915	0.000127232788987881	0.000121360721636157	0.00026539781612374	0.000412949287823733	0.000145725394209844	0.00095387495441845	0.00136444157514165
(TTCC)n	0.000383531246650944	0.000341306182379235	0.000373519852763568	0.000341568341181589	0.000215150061356669	0.000240042559900217	0.00069611141074207	0.00064007491187408	0.000230167414947319	0.000448840554000987	0.000571562019655072	0.000419229934476038	0.000442783949428814	0.000579263970169566	0.000623822796382585	0.000612845515457478	0.000595449839058828	0.000550346126263404	0.000529332603577915	0.000247816729664926	0.000217931850773657	0.00095667327163593	0.000385117677513716	0.000136275082274206	0.000359453898226006	0.000578025888330723
(TTCCC)n	0.000379240905526348	0.000420280857409022	0.000374396647896102	0.00031969271418036	0.000409920022234324	0.000243522469110208	5.02798233416355e-05	8.81838915431179e-05	0.000329300743648805	0.000321421707077719	0.000370073627598028	0.000488179080411403	0.000489461771292479	0.000630661217926965	0.000650103993094295	0.00051913426378583	0.000576147673053522	0.000504786554200855	0.000360431390931756	0.00017924554896805	0.000238431707743832	0.000547485350783911	0.000859541645795026	1.76832251147401e-05	0.000101125565963404	0.000183923535834786
(TTCCG)n	0.00865615459213459	0	0.00398793950585294	0	0	0	0	0	0	0.00427958667264043	0.0104344206250341	0	0.0111719403089374	0	0.00865584471556536	0	0	0	0.00319932214298109	0	0	0	0	0	0	0.0125941363612262
(TTCG)n	0	0	0	0.000675469202768115	0	0	0	0	0	0.000735715868662156	0	0.000558706970156069	0	0.000721773694124646	0.00148805078645313	0	0	0	0	0	0	0	0	0	0	0
(TTCGG)n	0	0	0	0.00619930623873848	0	0	0.0126749847997225	0.00555754480925072	0	0	0	0	0	0	0	0.00568991216269223	0	0	0	0	0	0	0	0	0	0.00662358282701528
(TTCGGG)n	0.000132140824777802	0.000512542038964518	0.000487024218302402	0.000119960774346692	0.000285661008829203	0.000237584939977312	0.000367904310462812	0.000215084512075925	0.000214181187469479	0.000914622479596772	0.000530956686287836	0.00019844848735709	0.000568485459710854	0.000384552830367851	0.000660680471732037	0.000330310961927951	0.000562100124972621	0.000205199551023239	0.00097678723780545	0.000124910864483432	0.000232618300808087	0.00504462385283813	0.0191676440554572	0.00431301882824363	0.00600181284892759	0.00358878278307429
(TTCTC)n	0.00160619071904422	0.000920344182166537	0.00127814929755182	0.00139186134369396	0.00268310275422886	0.00249407740090937	0.00115186069990351	0.000594177991010412	0.00171587932909811	0.0014438139879186	0.00152545659886061	0.00115126290144062	0.00106791256457491	0.0006374038538991	0.000730060554532123	0.0011558267757429	0.000983452640051191	0.000963679787405228	0.00129523519402228	0.00200140799366368	0.00154227757242824	0.000901737177110154	0.000330945267959772	0.000428934794800309	0.000227126083053944	0.000318668453901305
(TTCTCC)n	0.000815282302951434	0.00164702148962523	0.000751210360156247	0.000925167302929134	0.00190934353049304	0.00085507991276159	0.000945789823105539	0.00105056396460521	0.00154169730719518	0.00147793817878938	0.00147415316811779	0.00153048405046069	0.00128606166722383	0.00125221273000135	0.00190225727333008	0.00113219565474751	0.00120418218054373	0.00121328828054438	0.000803544097817051	0.00102756653674542	0.00137540777649478	0.00152570167767035	0.0169383539257899	0.0102006757265909	0.0194449654850348	0.0313020302735909
(TTCTG)n	0.000162288612633102	0.000314738978508578	0.000299069136430482	0.000147329696722066	0	0.000145894844974185	0.000150613761813444	0.000132077906742161	0.000131523198167487	0.000481411122932353	0.000130418777286756	0	0.000279273923751273	0.000472288147356977	0.000324565605917687	0.000270447369760919	0.000230114222449402	0.000378023413708377	0.000239928040297499	0	0	0	0	0.000105940589227151	0.000605845482064356	0.000314825695501122
(TTG)n	0.00131863850281238	0.00125759233948639	0.0012550636956623	0.00150623277745503	0.000630426124308597	0.00053735366135586	0.00267953416312244	0.00192226869949563	0.000554881807617897	0.00199161770552842	0.00237265205427422	0.00228771093845305	0.00241567450034691	0.00262156687351066	0.00253937499904748	0.0025113798996911	0.00229608153458787	0.00244429456818102	0.00258413171228573	0.000517088068738235	0.000344369749376101	0.0013178993321301	0.00126443595983409	0.00083478264344268	0.00210294826297264	0.00328012821075902
(TTGG)n	0.00136976126764403	0.00193198907768127	0.00163501075678116	0.00155437979342293	0.00114407653657677	0.000951531174611798	0.0015601364128926	0.0020775342261306	0.000983945684679902	0.00178536500029716	0.00197638419902799	0.00198697276743276	0.00198214886648286	0.00193272437271833	0.00252151570049723	0.00176386700616333	0.00185394527086755	0.0020062252628952	0.00190999953283229	0.00111825024653393	0.000794633871813746	0.000699093170712489	0.000599739812539904	0.00103642222579092	0.00147206969813854	0.00200801049638772
(TTGGGG)n	0.000200139043910888	0.000310516220297508	0.000147528307888789	0.000145353018493282	4.32659030892478e-05	7.19687088598722e-05	0.000297186044542146	9.77293928942096e-05	0.000129758590975712	0.000356214131016964	0.000321672469444409	0.000541022224324635	0.00027552698951311	0.0004659515993333	0.000280184630951933	0.000233466501400033	0.000510810410560309	0.00077698247346708	0.000798892868059757	7.56754501383931e-05	3.52321127086887e-05	0.000404498750768053	0.000589694289011165	0.00130649020256358	0.00199239011816918	0.00108710620841986
(TTGTG)n	0.000313564783694671	0.00020270688972993	9.63073826243397e-05	0.000284662021166563	0.000338930957159342	0.000375852910147782	9.7002434691754e-05	0.000255193384098247	8.4707202629298e-05	0.000516752812512705	0.000755963126915733	0.000313940107040077	0.000359731411308188	0.000506960094682787	0.000313553558574051	0.000435452461430528	0.000518715809771362	0.000405775132571889	0.000386312707740914	0.000197605588677702	0.000183997911064356	0.000117359671566377	0	6.82307842522487e-05	0.000325161116861921	0.000608288218807525
(TTTA)n	0.000592197795047603	0.000540133986858897	0.000497034795426979	0.000665361507613712	0.00032955864807911	0.000313627601864897	0.000821672908065986	0.00066567423765979	0.000315995843978955	0.0008522550141883	0.000963586709503774	0.00101263756102453	0.0010493517491816	0.00162955034598762	0.00150389402669871	0.00139725658226075	0.00116393535929463	0.00105619180745626	0.00118540213862015	0.000279898126294294	0.000270945277530048	0.000533265257312728	0.000388707599428044	0.000300461897424147	0.000851833808400389	0.00132795826223163
(TTTAA)n	0.000259173591246088	0.000125658895657716	0.000278606400675979	0.000196070270412729	0.000140069864218227	0.000232992877952167	0.000440969741064285	0.000316391010366396	7.00138250576711e-05	0.000298981526047553	0.000485981356071776	0.000875757861148486	0.000668997268991752	0.000544729120572846	0.000604716730901881	0.000359918537139655	0.000428738960002194	0.000503083591409061	0.000510884165648935	8.16643844127698e-05	7.60407448030933e-05	0.000242505928032857	0.000244754820221163	5.6395419089573e-05	0.000483765147718102	0.000314233793100598
(TTTAG)n	0.000221393002896814	0	0.00122396414228628	0.000602958459819664	0	0	0.000821865008627541	0.000720719067482081	0	0.000218912574753221	0.000533749181828111	0.000664974001943679	0.000952458888009792	0.000859056298770833	0.00132831046427624	0.000922356078246218	0.00109872080744078	0.00137519180375949	0.00114557860595216	0	0.000584604313972485	0.000994344191369305	0.00125445662179636	0.00043357025728014	0.000550993477564293	0.000751595313584226
(TTTC)n	0.000373411790288051	0.000371841987400158	0.00034803584915519	0.000430259893744556	0.000398962207812341	0.000471258766561958	0.000414525904647338	0.000364679543294308	0.000544721910992572	0.000501298265477615	0.000450123163206089	0.000477748342249755	0.000480702768535591	0.000254954987676592	0.000254198157018994	0.000263270427179714	0.00024742659032293	0.000229716026874589	0.000238869202778625	0.000404570435898516	0.000404521423632464	0.000133846071777024	0.000123694395872235	0.000658151881411885	0.000453942626767821	0.00034965563219406
(TTTCC)n	0.00249638810384384	0.00238229605802525	0.00240973365885582	0.00298573936836727	0.00145624493778843	0.00142489691274594	0.00382456021036115	0.00257990474704095	0.00131664812442754	0.00485847595950049	0.0054134303436132	0.00380857321345331	0.00269346284946614	0.00422826291735431	0.00423974547415539	0.00409409540526404	0.00407347425081572	0.00476883888879458	0.00433507118999939	0.00138591463161576	0.0010114546677851	0.00218012047528721	0.00017961942396424	0.000362137856843657	0.000271198208106113	0.000307477732782141
(TTTCG)n	0	0	0	0	0	0	0	0	0	0	0	0	0	0	0	0	0	0	0	0	0	0	0	0	0	0
(TTTG)n	0.00107203491113892	0.00105541135300724	0.00121399545921905	0.00122209729383794	0.000495347090688665	0.000489227856240215	0.00164426624693808	0.00136531739564953	0.000444351600482527	0.00125018111624424	0.00158491783345058	0.00174209357942527	0.00186241153497015	0.00260380958178722	0.00218900055605618	0.00221949077650189	0.00198711786089693	0.00209046513218991	0.00214445449934788	0.000375182499428151	0.000414173537841431	0.0012174927113802	0.000959841969475889	0.000510170498249128	0.0017769926662353	0.00279403874728491
(TTTTA)n	0.000768850521776504	0.000829002559096784	0.000750721774894213	0.000932378806748668	0.000347303451069042	0.000314643561560128	0.00158150355554168	0.00147092252499447	0.000376648677747839	0.000856684443067723	0.000811524918189502	0.00104694573665241	0.00109597950563245	0.000857147534285262	0.000774560483211289	0.000803176726664175	0.00061830978762447	0.000717253024820576	0.000670127075825044	0.000347120521739422	0.000292915247257071	0.000405873338079511	0.000299100197503423	0.000198512254274612	0.00079966430203554	0.000879318742649488
(TTTTC)n	0.000754785776291263	0.000381416582453846	0.000773830785592235	0.00059835551117693	0.000942243538273187	0.000831450714017847	0.00121352039138006	0.000856530205673976	0.000542775481595467	0.00129293677479308	0.00111060797491944	0.00110160330232737	0.000914697942681513	0.000814685889372616	0.00119060536183103	0.000859214923896477	0.00101747687033959	0.000726369212613292	0.000785829489212127	0.000602947931964759	0.00257320817642586	0.00059682666990443	0.000228897322562884	0.00023594925599719	0.000747422861993133	0.00076304334096592
(TTTTG)n	0.00626998840099781	0.00657320332909262	0.00346842619168692	0.00389618335642515	0.00217082383434835	0.00209340756779551	0.0157118180921113	0.0142013727333612	0.00201850201902591	0.00342028987467485	0.00378811192041229	0.0044166918778074	0.00469455380460655	0.00374658012660866	0.00321023971242002	0.00361685096212236	0.00317095115818443	0.00347860140013549	0.00386046490996281	0.00195546010852533	0.0018208016157133	0.00211964924205093	0.000512408605266274	0.000555899381856758	0.00127302174090643	0.00165197693158425
(TTTTTA)n	0.000809990106580854	0.000947943053681592	0.000694862755200881	0.000709973264934601	0.000694374093289545	0.000627731069256998	0.00108869847625321	0.000750132161583104	0.00070171009340431	0.00115994614232083	0.00136918971481011	0.00184563225989385	0.00153806267841639	0.00130053096821732	0.00131269559243054	0.00137308823777021	0.00102969944422892	0.00123613518844569	0.00109426006399181	0.000448842361484801	0.000663777230516659	0.00075267209832063	0.00158260842669819	0.000565220294196505	0.000903665361676978	0.00132748592379283
(TTTTTG)n	0.00478308029385899	0.00442287546291555	0.00437650797052579	0.00427167797165511	0.00214717473834929	0.00227466344104605	0.00541742308070481	0.00485005671056495	0.00275211223450421	0.00549762287946886	0.00479804982587036	0.00620822513948971	0.00575784615922158	0.00427384386646339	0.00371757433296717	0.00357854172312334	0.00331236292826913	0.00348113738868608	0.0036258984287119	0.00206661619448089	0.00221734427385572	0.00286596641073255	0.000930644626492944	0.00148510991942327	0.00328669897711266	0.00280946118827354
5S	0.000423635124682627	0.000423835428158359	0.000421321748728251	0.000451736704158761	0.000138098502627153	0.000120901950374135	0.000555415540147803	0.000585567978304369	0.000141689958510313	0.000684849991509994	0.000864616404625877	0.000833136459211689	0.000740582977031507	0.000782763204061785	0.000779998655069601	0.000655544219976029	0.000638824595422874	0.000548213982624997	0.000641215608992939	8.26338457417833e-05	8.87808995693304e-05	0.000468118667639403	0.00106684469182783	0.000184363540148313	0.000744721667784197	0.00130446831828479
7SK	0.000531746938556112	0.000495797287737303	0.000833870247916905	0.000459524954552835	0.00020448306195567	0.000441260234272765	0.000844633435764608	0.000957065419472969	0.000368787318679924	0.00103641177385204	0.00147508886325515	0.00134375621929851	0.00169813145708467	0.00131436285508514	0.00117082393995422	0.000694422816814154	0.00067060811665754	0.000750313672534221	0.00117920474054204	0.000265826056880788	0.000319526496693679	0.000281307037917045	0.00015064917577873	0.000113481459440854	0.000439008896135568	0.000493454220528126
7SLRNA	0.0015643789513199	0.00127157035568214	0.00196713688090556	0.0017919363786806	0.000671399126805556	0.000512904643973076	0.00314494030421307	0.000743302661210974	0.000469837746888375	0.000828020812269793	0.00193752096503057	0.00124033294544397	0.00135988483855715	0.00243698824209472	0.00231197729968582	0.00191305876709458	0.00142061574736426	0.00106996425932846	0.00149310562161773	0.000508876164758399	0.000192368308685011	0.00112366063602616	0.000484917378276265	0.000223765772024691	0.000780103325207256	0.000892575929254493
A-rich	0.00142323778033213	0.00150840008085311	0.00130383522128045	0.00158809085651943	0.000919479552770006	0.00107631084554476	0.00169575412350326	0.00174673529272748	0.00118664416982339	0.00214190915446099	0.00189510834247016	0.00186968598082701	0.00188448444339267	0.00151806094687217	0.00157305759524674	0.00177224035527622	0.00214423472516079	0.00200602263770906	0.00186696256191832	0.000952991117688418	0.000990427655119097	0.000972897481371245	0.00072781480479786	0.000495686187716816	0.00113212945736201	0.00146026327069401
ACRO1	0	2.62345984551314e-05	0	1.22804472847151e-05	0	1.21608473558259e-05	2.51083712714333e-05	2.20183141255283e-05	0.000109629201562801	0.000214012302076443	0.000152192079197703	0.000101576377819848	0.000104753077534112	0.000905438115971653	0.000771029946600335	0.00027051284906159	0.000421978216916108	0.000609185179109093	0.000649962436548664	0	0	0.000151888466271278	1.53297012396571e-05	1.76610398346234e-05	2.52496735916373e-05	2.62418266207988e-05
ALINE	8.29892110445176e-05	0.000100592160655919	8.60256002781679e-05	6.59222369888639e-05	1.12128394975493e-05	5.59544715588393e-05	0.000125155981227744	3.37702106731413e-05	8.40709513815971e-06	0.000102574277578689	0.000141720490555221	0.000116843267115093	0.000116034555997966	9.05674004915625e-05	0.000134852640264441	6.91490717721057e-05	5.88365303681922e-05	9.6654547571179e-05	5.36775459553246e-05	2.94182005593271e-05	2.73923803795699e-05	4.65912646677558e-05	0.000329163319432822	7.44901194267103e-05	0.000509895660409148	0.00073452509365331
ALR/Alpha	6.76791002117116e-06	6.72283569902075e-06	8.21330655261335e-06	9.66568597384723e-06	1.33818432857242e-06	1.85495181092164e-06	1.93792896190611e-05	1.73973306473995e-05	5.4849022149608e-06	2.30958514397857e-05	2.23523248924205e-05	2.04519841604168e-05	2.08075375815098e-05	5.20417419218691e-06	2.72357360298671e-06	1.51296235922346e-06	1.87247539818969e-06	2.1788585555036e-06	1.54356246224638e-05	3.4328640221644e-06	4.43146607543382e-06	4.4483076915807e-06	2.89950706079628e-06	7.38134708966148e-06	1.33517025140554e-05	6.84477169092055e-06
AT_rich	0.00118142385732134	0.00120728470047304	0.00112117427352092	0.00129066219640972	0.000706302072404483	0.000679056084677108	0.00148619945236571	0.00121463405585266	0.000725383632019463	0.00114471265738874	0.0011676141848034	0.00168311361835345	0.0016713453104117	0.00114533617162974	0.000961301935115381	0.00101175724484435	0.000868454908638144	0.000902613111860377	0.0010005056014598	0.000651256778933857	0.000546604320356035	0.00048710688402875	0.000871766916150846	0.000926201230742346	0.0018358841670808	0.00211684933187902
AluJb	0.000234307991971481	0.000227940733357816	0.000218437687221066	0.000238116089296876	9.92299478162925e-05	8.79312020494249e-05	0.000306820867446916	0.000259339771497942	0.000104244855459672	0.000390110702749656	0.000489239743849917	0.000412932392403789	0.0004100391605755	0.000605634559740162	0.000596502326485768	0.000570753242091414	0.00052003158477384	0.000525158261287147	0.000524177370733804	9.46773583159091e-05	8.05980659228449e-05	0.000307151337037613	0.00029257872319252	9.07407394880855e-05	0.000452787892750441	0.000738596347542667
AluJo	0.000259156635908433	0.000248119867671047	0.000241507244545218	0.000261874735845513	0.000105194950199351	9.33567565942141e-05	0.000354748437667548	0.000303229468143405	0.000104476100446039	0.000423528439924178	0.000528273883585172	0.000443151269143	0.00043261530691923	0.000636681658077265	0.000620257959365498	0.000597159475376213	0.000544273810203435	0.000543495095212149	0.000543750839083145	9.56909227434434e-05	7.54084480149478e-05	0.000313836641560425	0.000284286928523756	9.96280629225513e-05	0.000460980363749226	0.000738718445811382
AluJr	0.000271460256423863	0.000276586932243926	0.000249580099646661	0.000274405451583947	0.000112574546138416	9.68274672480592e-05	0.000402375238684118	0.000346956153771583	0.000114926009699984	0.000443107816170787	0.000557916204971788	0.000466164863011867	0.00046175526536492	0.000615901428037172	0.000600426582722674	0.000583412650869145	0.000522707861938048	0.000518324844452708	0.00052556450987817	0.000105365140538124	8.65961184288536e-05	0.000297144920558047	0.000254945304474447	9.65507594137211e-05	0.000470844505986611	0.000703786024673492
AluJr4	0.00026546738830111	0.000240951420971186	0.000249601961830855	0.000269891837546255	0.000119867986019193	0.000107906132734277	0.000325181880107416	0.000279005886255535	0.000123880233996333	0.000416178675384874	0.000502256140245483	0.000440474568625519	0.000438776735598512	0.000558095827231443	0.000566024716060943	0.000531701176966154	0.000483267922619984	0.000481168789403318	0.000475181559305761	0.000106987889662588	8.91935504563832e-05	0.000284292044854746	0.00026687256528403	9.03741662570455e-05	0.000493914519419045	0.000720007822721106
AluSc	0.000183298105023837	0.000188900591231707	0.000170515252150157	0.000187980756940657	7.00748276173247e-05	6.20688437860245e-05	0.000256889327916924	0.000249787299882896	7.47590619045344e-05	0.000344084721485578	0.000373536848999015	0.000321501892924751	0.000320135126231161	0.000416739837453621	0.000404373212554638	0.000402283520999494	0.000385309172116921	0.000409677897965799	0.000404205213346322	6.46118477413188e-05	5.46831130893421e-05	0.000250787122240667	0.000205084084668776	6.60464982746019e-05	0.000314321305121775	0.000496534350984056
AluSc5	0.000122693705211021	0.000129932941289926	0.000127926551921854	0.000129850808703765	4.71146978689179e-05	4.96348478478436e-05	0.000174996007561324	0.000166335337985385	6.3847342401173e-05	0.000257324148950042	0.000303582423525943	0.000276633717966355	0.000262532356807783	0.000320101217000474	0.000308983348720291	0.000311000608052739	0.000300100552651699	0.00031713093508427	0.000304784267774612	4.45609808664712e-05	3.80820530584837e-05	0.000188156359622533	0.000172338117786547	6.02808066038137e-05	0.000284261275707296	0.000419814690566913
AluSc8	0.000171925451119375	0.000168820896218006	0.000149406023735234	0.000165849962296759	6.05213235466653e-05	5.95683843288338e-05	0.00024423911805872	0.000225271696115254	6.97065951050062e-05	0.000320664858155992	0.000365763349865611	0.000320261983858542	0.000308432667612146	0.000418907969883728	0.000420466607888338	0.00042877276658043	0.000398363084216669	0.000414962247044539	0.000390606365020499	5.77823567519725e-05	4.59805269040173e-05	0.000244047466106691	0.000226726662729447	6.29811087178665e-05	0.0003266860857833	0.000515605937042924
AluSg	0.000186249438735965	0.000181043703362761	0.000164881539058301	0.000187421635536253	6.5344753630862e-05	6.34958636953879e-05	0.000274074067056742	0.000259655269006957	7.41031150512702e-05	0.000342322536112294	0.000382748235051257	0.000336187441704817	0.000322544150545496	0.000412952381758502	0.000425884876545604	0.000421322027126027	0.000398240851406946	0.000411618124818412	0.000414107668458358	5.71941658426341e-05	4.85552854308096e-05	0.000244253625595368	0.000317768231636749	6.57404469992859e-05	0.00040206215164684	0.000684353926642465
AluSg4	0.000163430274536023	0.000155369163030212	0.000161323514389719	0.000176135187252382	5.51050821815654e-05	5.81399324336777e-05	0.000242515052828647	0.000212431926863294	7.13002257897706e-05	0.000325214880547143	0.000376684517133128	0.000337970595394755	0.000325855716976027	0.000436047016489035	0.000439002864449324	0.000459013962858855	0.000415549767488495	0.000443111970338905	0.000460620642824405	6.00329027890258e-05	4.33344435050078e-05	0.000249251327003159	0.00019345903542215	8.02521056945317e-05	0.000309222617073476	0.000489688990356565
AluSg7	0.000178752753951079	0.000186964754465007	0.000155418786616312	0.000175277621605659	6.73666054187868e-05	5.67442292315266e-05	0.000236287466749871	0.000233756357518637	7.26480327450616e-05	0.000325178144167861	0.000360829369712616	0.000333571117865725	0.000313539254392983	0.000471320205678409	0.000460391204871493	0.000459643262655862	0.000422306742264869	0.000457969995102885	0.000446982639181562	5.13937025733128e-05	4.34192841832858e-05	0.000277537464326055	0.000349838480741073	8.08507516904288e-05	0.000568631211179035	0.000794626202125588
AluSp	0.00020532768108829	0.000202349816615227	0.000168733924843842	0.000196441027784829	6.15985279378513e-05	6.02971668588404e-05	0.000269555476647025	0.000254105917514055	7.72267682777642e-05	0.000369102357462006	0.000421572130740609	0.000366710623796054	0.000364602685740642	0.000498278263202189	0.000482837492462411	0.00050400558695819	0.000469513937569069	0.000487256758663045	0.00048220860769768	6.15203091374387e-05	5.12794857100232e-05	0.000293869526183756	0.000271530397194928	6.38096002080403e-05	0.000383653529161756	0.00064334147475033
AluSq	0.000130020317988817	0.000141688208000221	0.000130572916175354	0.000140825230974127	5.26113014627247e-05	5.22843804967875e-05	0.000196961668684906	0.000178804136089616	6.99633313272613e-05	0.000302508173077075	0.000331325451869408	0.000280521011000884	0.000284669080212983	0.000330421824948231	0.000338117373897757	0.000341376633712974	0.000325924522622392	0.00033142745497662	0.000324738424784265	5.14449693412991e-05	4.4697590869907e-05	0.000214090458088048	0.000290670863262616	7.08030782447529e-05	0.000450866587606552	0.000683590005140042
AluSq10	0.000158702597309491	0.000178970893408992	0.000163561380200152	0.000196367827882542	5.97216888649296e-05	7.08071261320455e-05	0.000221474082952781	0.000216222475301426	7.33593212326027e-05	0.000291763396091122	0.000334430289372492	0.000347798153385486	0.00027411443126652	0.000488080862240024	0.000458457757358984	0.000497598081240498	0.000413387519406462	0.000475551314614021	0.000430148515446992	6.22302425604907e-05	4.96670509000662e-05	0.000308872314304806	0.000217149894847672	6.0624991920104e-05	0.00039204654532883	0.000594643542304111
AluSq2	0.000182249689975539	0.000183053011541299	0.000166133741666998	0.000191778893607919	6.58705595973661e-05	6.353241465315e-05	0.000263765965370933	0.000251304626459183	7.47778699014047e-05	0.000333512742819353	0.000377312227215116	0.000340150073491714	0.000328037718440427	0.000417439753001189	0.000420998502399492	0.000423867313554379	0.000391278769972451	0.000410386444095627	0.000402860300496459	6.22956925773385e-05	5.23295263230264e-05	0.00024182563898249	0.000225689591262236	5.92862216909076e-05	0.000338068374733836	0.000546275270867763
AluSq4	0.000263524038767417	0.000226463372127317	0.00016429931911141	0.000146118829890543	6.31087310178972e-05	5.6743439544745e-05	0.000350008245769345	0.000295374998527479	6.77788115473251e-05	0.000327664868292285	0.000333512097620747	0.000327034547091084	0.000285125070083671	0.000359723966279055	0.000383437419289169	0.000441781741574717	0.00032555335397782	0.000432501750392973	0.000396593550454142	5.81743547025748e-05	3.47232722594009e-05	0.000232106830513253	0.000277177017896676	7.62271746423737e-05	0.00039566841977569	0.000713250051389744
AluSx	0.000200529406147573	0.000198807607541106	0.000173720902959555	0.00019546180364532	7.77698310933476e-05	7.73291391188935e-05	0.000287219876573416	0.00026473783468638	8.12778311758308e-05	0.000328829016911412	0.000379739996790415	0.000325871969914571	0.000323921676816653	0.000442740147459474	0.000437220536163998	0.000432599668053061	0.000405862247883453	0.000416873092038835	0.000414481895833896	7.40955914678318e-05	6.37008601036699e-05	0.000244029039722978	0.000253680052673823	6.80153138847279e-05	0.000373135342825425	0.000628720649898387
AluSx1	0.000170785271247862	0.000165442702457991	0.00014939371889998	0.00016639874443458	6.16843958069302e-05	5.79851025400948e-05	0.000244523446871713	0.00022256806817645	7.04216513886937e-05	0.000307593362347078	0.000353031859163836	0.000305260568868992	0.000302171815176133	0.000403520337868548	0.000405410406279327	0.000409328054703329	0.000378472321282764	0.000390715298091283	0.000386645670268528	5.73596845271618e-05	4.95780215860468e-05	0.000228624910622703	0.000240331628475499	6.13154416739159e-05	0.000359304307680613	0.000595425928528669
AluSx3	0.000193712821335919	0.000193511606956208	0.000173919539845077	0.000194874443950194	6.82476390003469e-05	6.86064911981342e-05	0.000251221157572733	0.000236930363086163	8.7403436576351e-05	0.000383377795673436	0.000434537179154125	0.000387018587049201	0.000374493525292065	0.000490712772953226	0.000488520768966274	0.000498777444471042	0.000462176711811814	0.000488693114744454	0.00048735907755727	6.66823267530406e-05	5.41417809940107e-05	0.000292556779186141	0.000249972745951807	6.40243029085779e-05	0.000355360734148112	0.00059451570761407
AluSx4	0.000180510669309368	0.000179953925992337	0.000200092418763937	0.000218732142969556	7.8803852377179e-05	7.07986789618774e-05	0.000282947099816057	0.000250346208536315	9.19452266487052e-05	0.000457978556801429	0.000500042420997939	0.000443229384391762	0.000410261426839417	0.000428120532183669	0.000440929283958212	0.000443099208879636	0.000424006645495182	0.000434393365772394	0.000434884660033991	6.30204060004669e-05	6.17690981851208e-05	0.000240767261898235	0.000303529128968398	6.20992061457098e-05	0.000383752254825073	0.000643625984972044
AluSz	0.000226824200201449	0.000226442832604356	0.000193732212059071	0.000221826325274266	8.13170968690484e-05	7.57826015425323e-05	0.000346956749528567	0.000321121052641519	8.76832209331262e-05	0.000362352796554821	0.000422573268531467	0.000364954238634612	0.000355158226455783	0.00046727409544258	0.000456545633935094	0.000458469059890187	0.000424902679008067	0.00044270413873	0.000443184481291293	7.88841919225034e-05	6.47633095927435e-05	0.00025556323833506	0.000247116186996811	8.24654966192105e-05	0.000395568548507976	0.000628899974522003
AluSz6	0.000229225825860027	0.000227135497528683	0.000212050525727516	0.000229366061568434	8.49963576485202e-05	7.05552022576158e-05	0.000308396164848707	0.000271801224750362	9.42387857415789e-05	0.000392072687364118	0.000467562557024498	0.000398547614067509	0.000389150898914419	0.000542554360638063	0.000525429528798401	0.000515103661247187	0.000465405145408755	0.000484516149827991	0.000488881828633719	7.84462870848834e-05	6.21321556955973e-05	0.000283062231515376	0.000268713435483892	7.39924996163803e-05	0.0003976411034223	0.000668317699030323
AluY	0.000130509698075893	0.000127605329961525	0.000110197106238853	0.000124942252947087	4.77156503566697e-05	4.75310695244239e-05	0.000183531891568317	0.000179235645810281	6.55561726813551e-05	0.000279331982858995	0.00030696739660367	0.000266707653848128	0.000261637239997397	0.000307394108686126	0.000314667170791213	0.0003451058306525	0.000332561317506283	0.000337012662093724	0.000326446401945875	4.54160543053274e-05	3.97177023113308e-05	0.000207751905686135	0.000187638378133771	4.20954362250571e-05	0.000237805109479657	0.000398910453348168
AluYa5	6.34287189940897e-05	6.56409998676205e-05	5.89350665889597e-05	6.82276383903345e-05	6.10701238980651e-05	9.63134491096276e-05	9.29979631284713e-05	0.000111918225274753	9.28734870984168e-05	0.000164437320426578	0.00016619684739381	0.000145687116210196	0.000143547508895624	0.000160804098026871	0.000186015382126374	0.000235385424755793	0.000281527400398007	0.000192442650294536	0.000187940475640638	7.40661063924316e-05	0.000120103541753518	0.000137052613055539	0.000108725956563381	2.29645135924276e-05	9.94907739791212e-05	0.000138556180000354
AluYa8	0.000141609902313723	8.23905422773262e-05	9.1336679005019e-05	0.000128557041817157	0	2.54610035906562e-05	0.000105138122762675	0.000149823212599616	0.00014919397624386	0.000308051354039832	0.000261742071899856	0.00040407129906126	0.000255873471591792	0.000274739664215188	0.000339851598970585	0.000283184568465788	0.000240951860022826	0.00023089913995381	0.000251227877034091	5.3544740157829e-05	4.98574984819545e-05	0.000159003425993156	0.00038514708742194	0.000110930049235914	0.000361243511765309	0.000700512561658989
AluYb8	8.88513341278336e-05	9.06146218517914e-05	8.53974470659794e-05	9.3873277209126e-05	6.54059129541082e-05	8.05645016561046e-05	9.66766249874458e-05	0.000122804510943157	7.57321188697968e-05	0.000196918323668964	0.000214208788329099	0.000194978374876188	0.000193760674671036	0.000260801944281392	0.000225950045262523	0.000290390282676114	0.000298671698537927	0.000287251623619746	0.000268378220657138	7.09569991709855e-05	9.6409287140896e-05	0.000170287987567458	8.59335813375451e-05	2.25005334328026e-05	9.38846876655368e-05	0.000124072222950665
AluYb9	5.75857368783276e-05	0.000124089462235639	7.66424404006593e-05	5.22777846957218e-05	2.07480664643159e-05	4.02645044446365e-05	7.1257449448223e-05	6.24878805866633e-05	3.11127201520164e-05	0.000227762246577805	0.000231385963284047	0.000235423213331148	0.000209203217345376	0.000117929854930009	0.000185547398512791	0.000143946431192593	0.000185986616644204	0.000154008081299291	0.000179729339880337	1.20966639399591e-05	1.12636535772793e-05	0.000136501957329762	8.70112520905759e-05	1.2530488732363e-05	5.97153873532768e-05	0.000133432925262871
AluYc	0.000153071714705887	0.000139614223880676	0.000123353576543929	0.00014951066253964	6.33423635630737e-05	6.81232685198145e-05	0.00026677258269627	0.000223251444719698	0.000112999289799158	0.000268246103651483	0.000324783817612514	0.000342547540046401	0.000325136899599139	0.000375876718665867	0.000392516384755612	0.000398206343276139	0.000355653416864278	0.000353416243986075	0.000333851091902419	7.44972288023138e-05	7.2035106634673e-05	0.000217252084170886	0.000198084352660167	5.70522475985489e-05	0.000271574279988781	0.000462078902052592
AluYc3	0.000202579356569954	0.000200618534940898	0.000182687450309851	0.000148690483392727	7.92009165682436e-05	6.19967911036323e-05	0.000264008477899248	0.000291150507578445	7.68483104035093e-05	0.000370786061714437	0.000384478788433392	0.000291286678224843	0.000337482350606963	0.000485012646671532	0.00062926653754182	0.000606944182191816	0.000650882134556607	0.000622471785328775	0.000567126962710939	6.51899297379118e-05	4.17317776534043e-05	0.000358130993919321	0.000483564351567882	4.78322254441422e-05	0.000423718076442642	0.000662641641552805
AluYc5	0.000115828679992755	0	0.000106725859372619	0.000105152197792398	0	0.000208256229897188	0	0	0.000281612335917983	0.000916247730893239	0.00121007290324242	0.000869754913963274	0.00149492604963165	0.000224721097379177	0.000463298134040815	0.000386047564751075	0.000164237195705972	8.99343301742446e-05	0.000428103792219483	0.000109491223277882	0	0.000260111145424161	0	7.5611950886397e-05	0.000144134743094466	0.000168523121305515
AluYd8	4.80559055470761e-05	4.65992849953861e-05	4.42792563790068e-05	6.54395450957615e-05	1.2985860427561e-05	0	8.91976410958658e-05	9.777524294952e-05	5.84187604339986e-05	0.000237587500005841	0.00014482052239765	0.000297701825641452	0.000248090628488405	0.000396244671706087	0.00030033865763798	0.000520540873434194	0.000630295072628584	0.000354470230752455	0.000426276091300319	1.13566430274541e-05	2.1149185179811e-05	0.000472136609749793	0.000163376569650795	3.13704755182753e-05	0.000201824141500503	0.000192275011692034
AluYf4	6.98340096048638e-05	9.57951678826133e-05	7.53317250099594e-05	0.000102053829132181	4.23442957551608e-05	2.60305858320115e-05	9.32635068322395e-05	8.17856788750355e-05	4.83131638927953e-05	0.000175155298318184	0.000217636795437179	0.000222542598076399	0.000237416271156706	0.000262710838250264	0.000258887548001766	0.000302292549798824	0.000295852078139574	0.00030020531441665	0.000245516506865172	1.93209095983386e-05	3.29824317615111e-05	0.000170210358741884	0.000173719025347037	2.77969705374321e-05	0.000178038931391622	0.000290768875973932
AluYf5	0.000198111012793554	0.000113003575373733	0.000150328486814738	0.000179850175305659	0.000100770552699353	0.000104763885228344	0.00021630487162483	0.000227621388524054	0.000113332705402618	0.000472444036711907	0.000355873270966436	0.000323774174635174	0.00043116201806649	0.000486100308466745	0.000512739559547692	0.000543766492850863	0.000470933918082839	0.000497658909605025	0.000370417175566812	5.50798694217115e-05	0.000112831211722501	0.0004318038353889	0.000171682015121496	1.52147222649028e-05	0.000116011824014447	0.000186507271760736
AluYg6	7.98515519917383e-05	0.000114303162984277	7.00725005823358e-05	8.97510756030665e-05	3.28804695213018e-05	4.78568381345015e-05	9.5280590312771e-05	8.35545223102243e-05	6.47139150812399e-05	0.000221831336847852	0.00022306888862581	0.000219854609728863	0.000242107436921002	0.000324596986175329	0.000349813323611932	0.000345346678603535	0.000415154936007915	0.000451715397938457	0.000342915298646929	3.23496642088486e-05	3.01219751824416e-05	0.00029459543737764	0.000120654590820939	1.98576746204319e-05	9.22680302653309e-05	0.00017887841315557
AluYh9	0.000167897002060253	6.10529561336559e-05	0.000116026651379139	0.00013336849236461	2.26849022002565e-05	5.66012612263255e-05	0.000136341354047008	6.83211354777441e-05	0.000136068392695061	0.000103759955524338	0.000236120158932838	0.000220628582259418	0.000180578191033683	0.000386815884291497	0.000230850113470036	0.000332254808024987	0.000342220647615855	0.000277020094603784	0.000263733221320733	5.95165036244138e-05	5.54180294900839e-05	0.00023564911515172	0.000499452282640628	8.22012726546693e-05	0.000404796942914841	0.00106872110564292
AluYk11	0.00021665903632502	0.00018111370111897	0.000206515958510309	0.000271294536540833	0.000121130643673154	0.000120893573082799	0.000346677313000689	0.000231049235350491	0.000151367671814872	0.000406301398117279	0.000492316893207949	0.000471236454023178	0.000482116967491189	0.000645010166780682	0.000664895308433409	0.000510454903913894	0.000619712261701244	0.000452462727599945	0.000601960883131679	8.47467897906632e-05	0.000111790423337302	0.000461375317999178	0.000228593736471758	0.000102417092003303	0.000343979930634573	0.000637695877733136
AluYk12	4.6650328368916e-05	1.50787707361788e-05	8.59682832524531e-05	2.82335633168769e-05	3.36161058640443e-05	5.5917190285883e-05	0.000101020170835023	8.85877395397098e-05	6.30112025226162e-05	0.000123007121425993	0.000112467757666789	0.000151795042014419	0.000200695231114681	0.000150845095601791	0.000139945975084034	0.000259136247067429	0.000154342988207151	0.000156958991644335	0.000195409347801441	5.87971996773974e-05	2.73741294197913e-05	0.000122220582487971	0.000140976002109423	0.000243623416078672	0.000261228038929224	0.000196078028176198
AluYk4	9.68154806098086e-05	9.27632807208419e-05	7.5401054880239e-05	7.95209132819197e-05	3.61282956543225e-05	2.79757142338363e-05	0.000152960102293204	0.000121003340438533	5.32420401422931e-05	0.000224511485727548	0.000250081381884755	0.000200786397913389	0.000181480076206723	0.000277277701148174	0.000258165372718828	0.000314034954537843	0.000273738412910019	0.000277419261206915	0.000289672588512974	3.70431267402737e-05	3.24632777972421e-05	0.000169531214840293	0.000128000995827894	2.40763048959802e-05	0.000190035163659574	0.000283956205766266
AmnSINE1	0.000712591550982686	0.000841207917757082	0.000795758455847979	0.00110396356703309	0.000418607304644354	0.000376009225396435	0.000711647034957388	0.000740683785875034	0.000260504512906617	0.000528455899007283	0.0004294909418297	0.00052054306001144	0.000493170289010356	0.000424520858143384	0.000456971700423498	0.000348506851055292	0.000343208691103589	0.000321748122057456	0.000343531887257223	0.000237957503095951	0.000228388650619789	0.000186983876887865	0.000280882429398502	0.000209833717383565	0.000546979787947393	0.000636714406506346
AmnSINE2	0.000960010896872488	0.000785457039283501	0.000856922273980506	0.00114387277079134	0.000421554270644344	0.000323637866592154	0.00144779187891002	0.00114753561179003	0.000364696635356052	0.00133489011218258	0.00135010109034252	0.00123899529699259	0.00170365818242314	0.00267739073337499	0.0020999486593947	0.00144983605824726	0.00131869175890328	0.00165384167085924	0.00177410424408207	0.000368665703371169	0.000237654238346327	0.000640018671648719	0.000237983023281723	9.79198016702193e-05	0.000447981419618807	0.000596529840664024
Arthur1	3.5499701930072e-05	3.52060281238279e-05	3.49400435079088e-05	4.02844062363872e-05	1.22091104465681e-05	1.66821401462117e-05	4.4926220953978e-05	3.67707244897573e-05	2.61544947389568e-05	7.02039454797581e-05	8.88269343839925e-05	9.87507535928849e-05	9.02459510244789e-05	5.16551598545703e-05	4.84069514961752e-05	4.77304025998143e-05	4.46161458332934e-05	3.69601256562117e-05	4.05549533607248e-05	7.62667484144946e-06	1.06522207842201e-05	2.80831993429838e-05	3.65724263888499e-05	2.68606515298555e-05	8.38322411909798e-05	0.000100951753889275
Arthur1A	0.000389642477408725	0.00031737891402263	0.000280036378180745	0.000300668180169715	8.42326081787741e-05	0.000140112920837943	0.000896797905071948	0.000824483129736493	9.78908958623761e-05	0.000339043783792119	0.000469688180749135	0.000374504507932245	0.000382193670914571	0.000411993665017139	0.000381835958251097	0.000402580467603992	0.000370165988599986	0.000414473015189926	0.000449318042181417	7.73479471059039e-05	5.48735615476177e-05	0.000306250773891758	0.00018545448446847	3.81532810357402e-05	0.000419406324079123	0.000377936140918003
Arthur1B	4.7071341940149e-05	4.66368375952702e-05	4.1486326205287e-05	6.22408905435957e-05	2.10153344321484e-05	1.28788973855124e-05	8.45211432634565e-05	5.57976207082959e-05	1.8244658636005e-05	5.86858716645658e-05	8.14115492182131e-05	8.83644080245306e-05	8.01221295584846e-05	8.23900155041842e-05	8.28835262116927e-05	6.82108487882665e-05	4.86070169512973e-05	4.68770374215874e-05	4.53850650070994e-05	1.35422237299333e-05	1.62124303462472e-05	2.87244429648692e-05	2.43522893725234e-05	4.94316155102464e-05	0.000126699353832581	0.000132008688724711
Arthur1C	0.000135875159314408	0.000137485203150383	8.70935045350791e-05	0.000117987814950085	2.55420751504738e-05	6.9041064978652e-05	0.000224787778449992	0.000197123416090425	4.30892617067897e-05	0.000192767133005806	0.000246869621162681	0.000217364739170232	0.000172823776466921	0.000148998989311285	0.000230388761425706	0.000118137612790319	0.000146590455021753	0.000114673121967198	0.000148475265601422	2.79219300948951e-05	2.59991473152368e-05	9.94984575293846e-05	0.000120505394399701	1.92821994657091e-05	0.000202161055036662	0.000252125652388958
BC200	0.000559330964448415	0.000713654087998746	0.000325499301526724	0.000427599798044901	0.000445479018271416	0.00013232355652566	0.00152995936654216	0.00129375234818022	0.000715732650467412	0.00203760557197135	0.00125384313876525	0.0015252644085393	0.00108917097805195	0.00119939517155589	0.0010303096286909	0.000833986263248466	0.000730480663279112	0.000617146716933593	0.000609307124610472	0.000361761057587861	0.000466406545649552	0.000594977613574046	0.000100082528584759	0.000134520241405497	0.000402958682543068	0.000742404742789469
BLACKJACK	5.59088836339382e-05	5.99970831814914e-05	5.97574921618041e-05	6.76739933563462e-05	2.9007213711416e-05	1.9434324693947e-05	8.09435089017503e-05	8.73623240829806e-05	4.16853028516728e-05	0.000207125082827074	0.000217459436762414	0.00024965208639663	0.000251430505043041	0.000145349438644159	0.0001483395940637	0.000177022771539605	0.000145865994545924	0.00012733612667248	0.000144372278949296	1.90259574931087e-05	2.16526156638722e-05	6.94721130248866e-05	7.43402440236788e-05	2.48178451081442e-05	0.000178567682501166	0.000235716120881496
BSR/Beta	5.16126041256154e-06	4.58774952454815e-06	5.15194753517476e-06	4.29506220863622e-06	1.39469658483832e-06	1.54662995253695e-06	6.38662059173253e-06	5.25058767511508e-06	3.48569063175743e-07	8.50572504627528e-06	1.03692622258501e-05	1.0657841320011e-05	1.22123940636131e-05	0.000146446631513932	0.000127306532641942	0.000131165714764954	0.000115873344105329	0.000106196705335168	0.000113820507095615	3.25257795255556e-06	1.89287266888841e-06	4.97421564965087e-05	0.000627786745367446	4.21153216166885e-05	0.000433522972865567	0.0015661051672731
C-rich	0.00282235840679586	0.00246078485404437	0.0027291885379545	0.00295284889408553	0.00202115466721076	0.00204338647935658	0.00411407314788673	0.00410158188455837	0.0020399738562625	0.00476875479654726	0.00457264708217069	0.00318984521758827	0.00330463258745195	0.00546339170210754	0.00590800600802131	0.00613449189066675	0.00656973476795037	0.00613544938353433	0.00586529546382393	0.00191497228772298	0.00187725734077169	0.0219320634501814	0.0101534056570128	0.000394126019759431	0.000814472284970009	0.00175303754559296
CER	1.47265611771107e-05	1.09847576881362e-05	1.14816481021254e-05	8.22716538727983e-06	4.89781009070293e-06	5.09190036640455e-06	1.9975065072222e-05	9.21934619216128e-06	6.42643836717817e-06	8.96096536263211e-06	2.36691912167551e-05	1.78631511216429e-05	1.26710816506666e-05	8.79115069853145e-06	1.13277184535685e-05	1.13267146190595e-05	1.28500078950681e-05	1.05547666697163e-05	1.92596678518064e-05	1.07083163889401e-06	1.99418231009122e-06	1.52634285640729e-05	7.1889882476232e-05	1.10923506282548e-05	7.04823813949444e-05	0.000127458296863668
CR1_Mam	0.000376261742910523	0.000342897909467048	0.000322616015124228	0.000458602646800942	0.000176989752553143	0.000191050439765608	0.000630489018990492	0.000521706514979192	0.000214582456590455	0.000589073160636905	0.00063274223355695	0.000642241829452593	0.000596529227782176	0.000768856787446299	0.000813462702078995	0.000695242870438224	0.000800270367118029	0.000766882395016865	0.000762291332929616	0.000209123690037216	0.000176323834674996	0.000357931780089522	0.000199379011545868	7.95991973080101e-05	0.000431362074812547	0.000569401151151094
CT-rich	0.00133809100193967	0.00130558186396731	0.00116773433152181	0.00131415794342021	0.000878484380889625	0.000771504920039959	0.00195868007927868	0.00180577713326656	0.000866900159224239	0.00161273502867476	0.00174529043680093	0.001322377556297	0.00130404155017075	0.00161093272147895	0.00171554122770396	0.00177599434907639	0.00178101653061228	0.00177527100075053	0.001645707267101	0.000780226456166217	0.000784255835962289	0.00184909447813531	0.00516150795718028	0.00163009228005683	0.00375026913966357	0.00626246147943389
Charlie1	0.000328819453521885	0.000318852620760275	0.000299381795928034	0.000339256848637615	0.000101247146504955	9.38562675524659e-05	0.000533358849611346	0.000455807665378942	0.000134428340371606	0.000637728579178754	0.000699430446499509	0.000655006945594026	0.000681704208589781	0.000533831811988189	0.000508334725467795	0.000450403841435446	0.000393609241865189	0.000417434748853193	0.000414002018219593	7.83988566189236e-05	8.07295117963434e-05	0.000241025582992022	0.000174705445657758	9.29939713068909e-05	0.000474134122612086	0.000609961820928564
Charlie10	0.000277022485512912	0.00027426117202626	0.000273101426324061	0.000337662211129956	0.000142387496281181	0.000154996142607877	0.000453060430285241	0.00038941983379031	0.000185257289070872	0.000421413537671274	0.000505957947042437	0.000567315141799189	0.00053338562366627	0.000345775765409959	0.0003041326801546	0.000337357204305224	0.000328248162248618	0.000377539244928448	0.00032792719177644	0.000188616381814399	0.000172217479200919	0.000158786912054618	0.000142696753897177	5.31132175019712e-05	0.000300124124935305	0.000337283864468725
Charlie10a	0.000755330163099004	0.000671399100150136	0.000440780859762033	0.00070856470323967	0.000190501136101031	0.000237660371492462	0.00141366841938732	0.0013831251419991	0.000234653873076327	0.000834002204086461	0.00103190050753102	0.000718422547286305	0.000888202054876874	0.00102579979502549	0.00100707083130707	0.00102796037023649	0.000990681321242969	0.000899254877984798	0.000977097360750677	0.000202300846417688	8.86446306479649e-05	0.000494727988700541	0.00079890540187618	0.000172575527232029	0.0011279001264618	0.00205138411193099
Charlie10b	0.000296669880858603	0.000315075392688898	0.000312405706048796	0.000230849487558761	9.16198063670896e-05	0.000127000684515732	0.000485101362898538	0.000471389765220098	6.86941455673417e-05	0.000363190373193004	0.000544938480601264	0.00057283389336248	0.000534834214863314	0.00052075746393859	0.000437925575095609	0.000435532537278529	0.00037057942643651	0.000383911926642584	0.000428154963139847	0.000133541842293225	0.000111911197286752	0.000190347977788791	0.000256150907106047	7.37765743661682e-05	0.0005010159981953	0.000726243335896995
Charlie11	0.000211879575083892	0.000190781780528403	0.000264952616089813	0.000219828141145643	6.54342314297137e-05	0.000136054514496107	0.000407319933109357	0.000443410209115524	0.000159447870397782	0.000583623112932667	0.000705409213620794	0.000750042335074202	0.000599006083199775	0.000132129962375893	0.000317807985198058	0.000378309311710927	0.000182404436542024	0.000223266752744128	0.000201370814288943	0.000185980585566297	0.000119889303522935	0.000203917811956058	0.00025726106888424	8.89155877423479e-05	0.000677978824569249	0.000726638466703269
Charlie12	0.00102444296557767	0.00114622052020642	0.00101654362580275	0.00178849070870132	0.000425890932191506	0.000212528700314363	0.00226716294340466	0.00205227965773074	0.000638643866470409	0.00225969200127366	0.00265978051065107	0.00224858243098586	0.00277997335037114	0.00152887567982295	0.00118200726017145	0.00105058001208832	0.000949770709518533	0.000917793734910645	0.00145628844820911	0.000521441596997962	0.000554895610749282	0.000973307290282508	0	0	9.80611548736042e-05	0.000114653632728178
Charlie13a	7.9324241151498e-05	8.02641885720112e-05	0.000104868627345983	8.45364685555727e-05	2.23672863270493e-05	4.3406825463899e-05	0.000156837813250289	8.42056969173617e-05	2.79506816233689e-05	0.000194383663928258	0.000224499400537492	0.000261565371816005	0.000169147385526928	0.000227501752824613	0.000162091559525259	0.000123569492924309	0.000100250688772247	6.96242989776491e-05	0.000124921483683199	4.23823119055762e-05	2.42853824557582e-05	7.35774191067047e-05	0.00026968012072499	9.45587488085531e-05	0.000442046428579855	0.000598802009793636
Charlie13b	0.000298297278629903	0.000373915778505767	0.000308373336477116	0.000356665778654351	4.71846395439237e-05	8.50277498481657e-05	0.00053341980233937	0.000603959387602211	4.71704190887287e-05	0.000366895536837356	0.000543751489723343	0.000486223813574199	0.000344302731100671	0.000529327481574253	0.000567472068410036	0.000454664888167492	0.000443597718772663	0.000497115728334493	0.000510918941067737	6.18972201343861e-05	9.60580052553844e-05	0.000261413656457442	0.000222613220122124	9.97376349776577e-05	0.0004617300947027	0.000536328845155073
Charlie14a	0.000292487214515256	0.000207528034197859	0.000322086604702496	0.000453339245093526	0.000169640548254934	0.000141090447170425	0.000721649202477499	0.000615419176565006	0.000150317896924784	0.000761822163545561	0.000785408638473581	0.000760662765882528	0.000656778838140763	0.0003529319292718	0.000292476743938094	0.000416088572680074	0.000470361099225067	0.000404347988775888	0.000369133986851366	0.000101152702356173	0.000138140995318018	0.000192241492860758	0.000218277286895987	0.000139707146081841	0.000594771847564962	0.00070232996859914
Charlie15a	0.000448855576860179	0.000400815972283121	0.00041358061904523	0.000508063519035369	0.00017963433946288	0.000117478737183594	0.000623529911370593	0.000567601016741794	0.000172673270636158	0.000505625375754613	0.000577593286100214	0.000613293231384208	0.000619640571451405	0.000570450057520138	0.000573832789404745	0.000563366754067665	0.000432018409134777	0.000502914066364681	0.000448342987534617	0.000190665048433744	0.000120023875590345	0.00025039869094779	0.000315498549769419	0.000165049374082222	0.000824562846441653	0.000920339651888495
Charlie16a	0.000369701562898055	0.000368398746327302	0.000434748652908645	0.000448735393030469	0.000141298204226327	0.000110173174012717	0.000669150836657646	0.000625032624147682	0.000112563072129862	0.00054934912076115	0.000684480126746215	0.000642639651865768	0.000578203815491867	0.000594417669476382	0.00046976969877957	0.000662044271086818	0.000521315491521409	0.000594721140689028	0.000626590450679565	0.000102332075388377	5.93285209691976e-05	0.000282091942835525	0.000150455414458966	7.86681722105943e-05	0.000397776960449168	0.00050520195246135
Charlie17a	0.000283984194426015	0.000250342146668764	0.000261666257443781	0.000307611837245616	0.000122085334746494	6.38243025013876e-05	0.000425281459680051	0.00036506351177618	0.000109843686721335	0.000516931895746933	0.000702801799447193	0.000583995262284785	0.000538673450095403	0.000544701397847005	0.000542132235737498	0.000553915395945905	0.00041639768227133	0.000446006200975649	0.000520033060595248	8.54147215480947e-05	6.53305333069308e-05	0.0002029141733267	0.000416905957972511	0.000206448584467596	0.00100393149089406	0.00112058976658177
Charlie18a	0.000387342228971058	0.000340930605741594	0.000288266614464034	0.000285368611402747	0.000190014815123559	0.000109821469615291	0.000359477287210701	0.000255826827059144	0.000101418013270752	0.000290198085937817	0.000355574022986427	0.000418382861249669	0.000435825623392461	0.000362737925679423	0.000350085250933756	0.000290470528987284	0.000241870220217433	0.000261420316370999	0.000302842732957637	0.000116886079637008	7.60547535116788e-05	0.000170621804202907	0.000281941965894768	0.00012253675663895	0.000855550749451051	0.000926979838166189
Charlie19a	0.000273580864249003	0.000258710968560586	0.000252080511033236	0.000238100651283123	8.55366717844864e-05	5.48802410548319e-05	0.000367210426338711	0.000272335459214776	9.16188137524828e-05	0.000373356430720934	0.000516025025005884	0.000468586975356209	0.000412428388608988	0.000528585363877761	0.000438618079957756	0.000446491722237153	0.000384713128308359	0.00041606203622743	0.000456274247371634	9.40407803346597e-05	4.3782433614925e-05	0.000205635563012549	0.000302345916385115	0.000143168151489814	0.000718859179101451	0.000818015074269107
Charlie1a	0.000164596073050965	0.000157716569996524	0.000152430539623673	0.000172685129109059	5.478823796625e-05	4.35645403595617e-05	0.000217630965329183	0.000174754551763849	6.09410687046072e-05	0.000255281028478807	0.000310427742355954	0.000325821865615225	0.000310083465147115	0.000342029400063373	0.000303837372628871	0.000262457696231883	0.000202386375298752	0.000223811158790814	0.000227281467879946	5.08103865054856e-05	3.26032203980369e-05	0.000127899296448207	0.000173902305865599	7.21766684568236e-05	0.000378795422261674	0.000509883639602119
Charlie1b	0.000140085530731994	0.000181119205392015	0.000142844545729672	0.000175498986797579	6.05671624928408e-05	3.86199539636171e-05	0.000249615251251214	0.000179372620742162	5.90351861067907e-05	0.000215161597381157	0.000255922504070098	0.000261572231039115	0.000260351074601212	0.000379589148033344	0.000383820613546162	0.000294921170959075	0.000266828666133505	0.000266845102711616	0.000256807630759649	4.14918767869829e-05	3.53465756905742e-05	0.000160437656785419	0.000206375617249715	8.7788746789261e-05	0.000528187938542077	0.00071425920599671
Charlie1b_Mars	0	0	0	0	0	0	0	0	0	0	0	0	0	0	0	0	0	0	0	0	0	0	0	0	0.00548884411621464	0.00570452109503708
Charlie20a	0.000186628169931816	0.000246007849036679	0.000217638535940674	0.000256785918818114	9.77108686082285e-05	7.34018750406042e-05	0.000546669949228634	0.000493631298445966	0.000103983447749572	0.000340240532014116	0.000421814791896385	0.000387571000293025	0.000328685739995055	0.000198012682705303	0.000212865135822315	0.000218677676957127	0.000169526069952179	0.000151698547846613	0.000189689311007794	7.44259159952173e-05	5.13338797896371e-05	8.51301561929396e-05	0.000161925429066591	7.23361110715199e-05	0.000439071416024786	0.000531749635522557
Charlie21a	0.000301499142843509	0.000368998581888745	0.000210376397138618	0.000273708528013115	8.22633065352763e-05	7.10500716985957e-05	0.000312408833813097	0.00021916884258639	4.27007669415691e-05	0.00022865608663444	0.000265814934263827	0.000252771136722527	0.000251861160809032	0.000335064647950033	0.00028099885016262	0.000273169116827274	0.000232430061980147	0.000218187309745407	0.00025316151288341	5.53403693780637e-05	6.69883182990934e-05	0.000161048912271942	0.000106150144197119	4.9681710698202e-05	0.000284116222000584	0.000293860582464421
Charlie22a	0.000316188715454535	0.000290961633873132	0.000371606974942461	0.000307547242086445	0.00017785841729916	0.000147925268386019	0.000434175088028461	0.0003859932899341	0.000151657047681697	0.000507252542942135	0.000570420398920067	0.000608099709661483	0.000524679913504162	0.000629091898306115	0.000593639193243314	0.000532292319326226	0.00045290894596544	0.000415851024643039	0.000381595493046893	0.000109795866917506	0.000136313352211721	0.000235475921971533	0.000131626867019982	7.37161544633873e-05	0.000461711511023448	0.000600860489751604
Charlie23a	0.00012427426731058	0.000127885398955583	0.000119181503771328	0.000142750970028518	4.6603443691527e-05	5.2440263662835e-05	0.000228314489428614	0.00015067809510689	4.11082927027977e-05	0.000208146945316167	0.000322028489484871	0.000312327168080973	0.0002945989830769	0.000216503812147043	0.000205425618319267	0.000209211255007068	0.000133058391562521	0.000175260697309416	0.000146232093492865	4.0756534910189e-05	3.79499250799402e-05	0.000105365810981042	0.000183944521823856	9.60256954973152e-05	0.000549144895299732	0.000616233054101143
Charlie24	0.00020053254733589	0.000163090630799047	0.000141063230106971	0.000185963527075664	5.5936735940747e-05	7.36609673601348e-05	0.0002181247910444	0.000191280434555509	8.03848243206626e-05	0.000247324266278395	0.000332701858932264	0.000299539730372	0.000270873875515617	0.000313755195008293	0.000338521321167365	0.000301839395629514	0.000240008704504348	0.000257829163892512	0.000237493186192019	7.94931542529237e-05	6.0733564446975e-05	0.000179162247010645	0.000193041536843515	0.000115422402797885	0.000375649252555201	0.000607575407728172
Charlie25	9.14224991905538e-05	7.66308674046538e-05	9.13765180615327e-05	9.14358868574759e-05	2.34483922285985e-05	1.39300596761501e-05	0.000109292730991715	8.07092257997669e-05	2.8883061626128e-05	0.00010571995910145	0.000146938350972131	0.000141952057718127	0.000153324395670615	0.00016835144352467	0.000156497319787405	0.000125238405807732	0.000105462419098958	7.94061995015462e-05	0.000119123482283215	2.19712890466021e-05	2.18221697879047e-05	5.9155189988453e-05	0.000100091612613404	2.5288054734248e-05	0.000197641214675431	0.000257009582574472
Charlie26a	0.000190248689355492	0.000221378483106695	0.000266451896008995	0.000200346569298392	0.000131609004550674	6.15709810583716e-05	0.000282499877905184	0.000204379689249447	6.78404411295427e-05	0.000263364071309455	0.000342469396574546	0.000422857627367412	0.000458344525496372	0.000442925474929947	0.000357654732059306	0.000399472541975272	0.000307526070403447	0.000289525714631103	0.000421896470112413	6.47421883881081e-05	4.68874457931977e-05	0.000205071715945161	0.000275964613185608	8.94187318787287e-05	0.000473482836306658	0.000538836061632352
Charlie2a	0.000387560833409323	0.00038711615457577	0.000283713369140979	0.000309511185838045	9.97411904708816e-05	6.46175673961688e-05	0.00105379978314408	0.000971540698201945	5.58907126670418e-05	0.000178643306193317	0.000213879728897732	0.000234127701692833	0.000227325540869073	0.000216716793198015	0.000183574875480534	0.000199907301848425	0.00015356677601299	0.000146311382073914	0.000160834038572627	0.000106509458206531	8.12208370438982e-05	8.2888338935406e-05	0.000103470510573448	5.32623848166282e-05	0.000255036307581784	0.000330693935149618
Charlie2b	9.10479415355299e-05	9.44621905540692e-05	8.68259138159184e-05	0.000106354082235465	4.26687323186994e-05	2.80467196444778e-05	0.000183768508814744	0.000139389000427818	3.76678877295598e-05	0.000143540931109923	0.000177036277601203	0.000196975446716779	0.000196123422867824	0.000206907696285531	0.000189729477516606	0.00015119717361555	0.000115106458655679	0.00012606184869913	0.000145430513285621	3.12968507259071e-05	2.52187454443511e-05	8.29287161657136e-05	0.000126268172744996	6.85791936995225e-05	0.000303844957654916	0.000375791372082546
Charlie3	0.000111719258319592	0.000114582917871816	7.72045437281334e-05	0.000134578609955799	3.71559730844714e-05	3.28341305686307e-05	0.000129602883787683	0.000110155802673037	6.44229692409314e-05	0.000284666470462601	0.000303871132684813	0.000262962057211129	0.000229223283332074	0.000166729493736499	0.000165424518057323	0.000196916498266639	0.000170595723930524	0.000213522707239999	0.000179459356942312	4.06179402793421e-05	3.78208744658801e-05	9.8905721581139e-05	5.84329342137243e-05	1.54273638330127e-05	0.000141694548308017	0.000141705184912776
Charlie4	2.58327508739253e-05	5.0099470876045e-05	0.000142815537765823	0.000140709737670496	2.79225201140057e-05	0	0.000287692480007152	0.000336382015271364	2.09355786415145e-05	0.000204346620996155	0.00026987713104133	0.00036855731955905	0.000355633760412281	0.000551303920374641	0.000464972869845426	0.000624213809618205	0.000512807189517987	0.000340980053397386	0.000362816659314992	4.88386726671804e-05	6.82132560879163e-05	0.0003770742421308	0.000175648182023792	0.000236087518794717	0.000723278815700596	0.000676529203045148
Charlie4a	0.000188878138148185	0.000179519071467869	0.000185774878404751	0.000191200806335897	7.53438932154337e-05	5.1209041122701e-05	0.000230242638938931	0.000224476612887643	5.28463160926802e-05	0.00026161502083321	0.000272854694933255	0.000286470376388875	0.000267634189537475	0.00030900665057167	0.000287804002455156	0.000253554839794207	0.000221586157002642	0.000224635222626891	0.000228266054275805	4.39274550099777e-05	3.89233341055774e-05	0.000143068140483953	0.000193659030052106	6.55632218523324e-05	0.000405716789820909	0.000545612079898176
Charlie4z	0.000412310254274437	0.000431971585778612	0.000526914968902455	0.000546811732879817	0.000181172329110293	0.000150681456715553	0.000862624262117732	0.000690809677634147	0.000164894615627977	0.00067889387733868	0.00083987940399585	0.000807659553196197	0.000785873839192843	0.00101295458348106	0.00090167231997464	0.000867834979610329	0.000699011639992734	0.000761365202012575	0.000736111032403176	0.000138107450936712	0.000122285474376309	0.00043175408499331	0.000532254502955173	0.000226439196837337	0.00130721338847968	0.00157360963975654
Charlie5	7.95447297857134e-05	8.94750372409437e-05	0.000102610782611558	0.000134797063207612	4.70021756273799e-05	4.19521983394541e-05	0.000117131503284043	7.76845736642273e-05	6.87629417018943e-05	0.000170940342561147	0.000244615583557611	0.00021741703989013	0.000240003867179072	0.000208854544531725	0.000187718842017678	0.00017762779460493	0.000126323702873015	0.000136699722472236	0.000127007136790044	3.20821397766561e-05	2.89393459477929e-05	8.93149726747792e-05	0.000234372424085611	7.47735912312533e-05	0.000413092258598661	0.00059975079241568
Charlie6	0.000707917411707598	0.0006961282037984	0.00068443793399392	0.000755810582242225	0.000253265517837739	0.000291312758577053	0.0013278614256152	0.00128616190436265	0.000254535939957309	0.00112392133383144	0.00113779669142453	0.00118293836356765	0.001209638780682	0.00155237638123584	0.00138088805085233	0.00127940983581817	0.00120524141622587	0.00144768891626553	0.00145564109864461	0.000146089547709551	0.000166745728178439	0.000811661807586801	0.000112991558403514	2.92894418565125e-05	0.000170600191749033	0.000265955556045439
Charlie7	8.47757689388817e-05	6.89841685067134e-05	8.57608162767407e-05	0.000114635083295746	3.26805858254689e-05	3.4108888976811e-05	0.000127643967088526	9.11884080781901e-05	4.80452008620029e-05	0.00021396137623309	0.000272034436983394	0.000294696157822931	0.000268308102495466	0.000345627202694277	0.000323084895700247	0.000230683907677008	0.000215614758115685	0.000248564359530362	0.00024891266772351	2.97012529604013e-05	2.08724082979417e-05	0.000140452998174929	0.000100102222895416	6.50158610224122e-05	0.000293979195575335	0.000288088255828537
Charlie7a	0.000160948525965725	0.000165824398266707	0.000113542032202028	0.000155245203002952	6.52382387893556e-05	5.87803647747752e-05	0.000207717766659664	0.000223087716066999	4.27996913925745e-05	0.000271044341816342	0.000276872405183347	0.000241711761478403	0.00023152780308473	0.000312258841064589	0.000246443607779921	0.000228401129017254	0.000188989777246004	0.000189403570264829	0.000241664771138408	5.46761676462081e-05	2.6562267488115e-05	9.88298037054513e-05	0.000156744197307431	9.68575273247655e-05	0.000455326151121665	0.000637868052318073
Charlie8	0.00022664890675181	0.000233319845042397	0.000267232017754694	0.000260366246295808	0.000112622941023003	8.49778511284867e-05	0.00038280623773572	0.000281494020956083	8.87944166139962e-05	0.000335633323909376	0.000448012991410666	0.000407327128340149	0.000395573587377257	0.000486615342957267	0.00042105777671989	0.00043229779746367	0.000389911956183865	0.000395329217007955	0.000371603666036797	8.42776595580778e-05	7.37467092985234e-05	0.000220716663186743	0.000225198065094386	7.01205816282048e-05	0.000473180682768719	0.000536054172231802
Charlie9	0.000299701955013509	0.000287951484091263	0.000319217856133717	0.000389394599153051	0.000112935539630228	8.6513328563199e-05	0.000497593040584664	0.000514674965110771	0.000158210659146211	0.000755813582059723	0.000956760090059508	0.000799014806122124	0.000766514600700887	0.000445427774066723	0.000459159952006776	0.000458202856669411	0.000356729960711043	0.000403491397115087	0.000449177832566963	0.000106563907173389	7.2604109465181e-05	0.000265506029463255	0.000149563654531654	5.92313122480398e-05	0.000383207210244338	0.000404043234430406
CheshMITE	0	0	0	0	0	0	0	0	0	0	0	0	0	0	0	0	0	0	0	0	0	0	0	0	0	0
Cheshire	0.000210876139416857	0.00020448428153719	0.000197339661218889	0.000212377284836785	7.12297500899143e-05	7.40524405530157e-05	0.000204879676241799	0.000171620661635786	9.34608713660111e-05	0.000366527705987314	0.000417042296103884	0.000436689713534057	0.000470617312939716	0.000324422715202111	0.000316302885579608	0.000300625839304391	0.000248784027525317	0.000259670675564395	0.000247215942392482	5.76212131284642e-05	5.94536058257694e-05	0.000110989419965254	0.000410735183883873	0.000113998116088615	0.00209312799322149	0.000930020636643069
Cheshire_Mars_	0.00345626622518257	0.00121872853948056	0.00347415588853446	0.00427866228133791	0.000339624067501181	0.000847398432388403	0.00320762652140217	0.00588145079506594	0.000763923851932933	0.00900988646111108	0.00732258761654571	0.00825778042291	0.00702910763813852	0.00152399046867832	0.000314194772395266	0.00104722309742802	0.000445522781398715	0.000731888889424144	0.00046452325593386	0.00118805814051625	0.00165936766420002	0	0	0	0.000390991281625378	0.000457149121496453
D20S16	0	1.56864143979257e-05	2.98108764914254e-05	1.46856591252491e-05	0	1.45426347103927e-05	1.50130110546303e-05	1.31653777856539e-05	0.000104880680450679	0.000255928114346153	0.000272999950023264	0.000121470824739133	0.000125269703400909	0	1.61761680039256e-05	0	5.73438197788934e-05	2.512063360205e-05	1.19578791404326e-05	0	0	3.6327377806396e-05	0.00018332130880747	2.11200785114352e-05	0.000110714998097647	0.000345196199133772
DNA1_Mam	0.000358396631198767	0.000306647016914445	0.000291380047594222	0.000306222591375666	9.11504769528418e-05	3.7905034160074e-05	0.000430441649002652	0.000205891478937664	5.12566909433595e-05	0.000125075735630133	0.000288015589425908	0.000395763547397188	0.000253954186495695	0.000470371042843717	0.000252976800825387	0.000228361595442848	0.000194304906788669	0.000212798100533721	0.000264927403030885	0	3.71126412273056e-05	0.000142029679365457	4.77822664943291e-05	2.75244930984648e-05	0.000275458937363543	0.000460097256610385
ERV3-16A3_I-int	2.12226587949016e-05	1.81221403046683e-05	2.34949444693063e-05	2.64554445511769e-05	9.5866523226119e-06	8.96989671161082e-06	3.76280373984226e-05	3.1579351518585e-05	1.41189367213013e-05	8.37829395239933e-05	0.000103220967232982	7.77774187454392e-05	6.85449276036134e-05	6.89825236798459e-05	6.88919857462496e-05	7.74636244744965e-05	7.24236029358346e-05	6.43140826835663e-05	6.76683824757174e-05	1.00307405420153e-05	8.92178673241819e-06	4.09011659372176e-05	3.78703397868481e-05	1.77827030705156e-05	0.000160129347647738	0.000115445260104012
ERV3-16A3_LTR	3.52926941565152e-05	4.70565408138992e-05	3.65839747364194e-05	4.60569222830361e-05	1.1921167523837e-05	1.9829726725524e-05	6.34604477561621e-05	6.28311493236037e-05	1.9663998313365e-05	8.72432105654848e-05	0.000122311135298328	0.000101035838256158	8.73041734834748e-05	0.000113406629656414	9.92571489399023e-05	0.000104762150405604	8.4446957660607e-05	8.73462779628877e-05	7.01126285066704e-05	1.87659493669318e-05	9.70759623236344e-06	4.45810398192021e-05	0.000107486776466197	2.01589172492144e-05	0.000183904435510111	0.000235347529241742
ERVL-B4-int	3.8723719978011e-05	3.89154202567984e-05	4.56277586301916e-05	4.17591303145943e-05	2.029397263731e-05	1.81444361710413e-05	5.55405166620331e-05	4.69862043950404e-05	1.95904613960936e-05	7.35629618827148e-05	9.22261464394869e-05	7.93024170931185e-05	8.09747923414077e-05	8.44626650543266e-05	7.90874331342413e-05	7.02024540842119e-05	6.22286167278112e-05	7.07024152158519e-05	6.9913514831533e-05	2.19629929505947e-05	1.67322758503905e-05	4.40070702640328e-05	3.82981126190982e-05	3.72283455934823e-05	0.000180336094478569	0.000137607327416629
ERVL-E-int	3.05039618756071e-05	3.16921688116829e-05	3.05445221313813e-05	3.51804809590893e-05	1.61493619336874e-05	1.77687058670298e-05	4.5064170397123e-05	3.69849605078975e-05	1.86670721779485e-05	8.75627237867961e-05	0.000102056909665754	8.63625387521504e-05	8.65057627282704e-05	9.79811695685693e-05	9.66442969229378e-05	8.74026888543199e-05	7.52506006896537e-05	7.70957174254051e-05	7.54687194572993e-05	1.83896469653954e-05	1.50684899731202e-05	4.87547843935962e-05	5.6790775982681e-05	2.4179731371055e-05	0.000219907422341319	0.000170581036825723
ERVL-int	4.44306993843463e-05	4.30839623056787e-05	3.9698376055039e-05	5.13358488197117e-05	3.20166469634739e-05	2.54179431296159e-05	3.37372424412951e-05	3.94469872894117e-05	3.70990202020042e-05	6.92276152552115e-05	9.52146901529014e-05	6.8747816075742e-05	7.06661430536927e-05	5.48550031471202e-05	7.2702178095212e-05	6.05797795060469e-05	5.63179242807197e-05	5.33149226045226e-05	5.37434983797013e-05	3.05452477634962e-05	2.37015132813932e-05	2.7211631027939e-05	0.000140371451284555	5.18555873586773e-05	0.000232044647075844	0.0003219128117767
Eulor1	4.66940416381671e-05	0	4.30244195282721e-05	8.47800579678564e-05	0	0	0	0	0	9.23417881043824e-05	0.000187621907607106	0.000350624492743438	0.000441943239694074	4.52959330912443e-05	4.66923700657302e-05	3.89068602524161e-05	0	3.62552466118023e-05	3.45163154766232e-05	0	4.10996701511325e-05	0	0	9.14443879508941e-05	0.000348630427074566	9.05823513799385e-05
Eulor10	0.000794724537984771	0.000513757117074132	0.000610223501973187	0.000240490328226924	0	0	0.00024585099827048	0.000323391616055537	0	0.00013097010937822	0	9.94594735665761e-05	0.000113966632461861	0	0	0	0	0	0	0.00062603494688841	0	0	0.000150102223366668	0	0.00065929219556831	0
Eulor11	0	5.02155591343102e-05	0	0	0	0	0	0	0	0	4.16157658902044e-05	7.77708050807066e-05	8.91144547730091e-05	0	5.17833649144877e-05	0	0	0	0	0	0	5.81458433443123e-05	0	3.38049386082931e-05	6.44404235641422e-05	0
Eulor12	9.48875985860052e-05	0	0.000174861018938125	0.000861413557953471	0.000307690910621728	0	0.000440307484937096	0.000386119370721449	0.000230698634303044	0.000562947019467291	0.000457522843524729	0.000498756168201697	0.000489861208543804	0.000552278898885556	0.000379536807043471	0.000158126322261016	0	7.36747809023532e-05	0.000280564300943841	8.96959133414303e-05	0.000167038400039897	0	0	0	0.000413266375483609	0.000230092038919012
Eulor2A	0.00119142460410056	0.000912087933587378	0.000693342405670178	0.000740045740161618	0.000135558550358598	0.000281860921292337	0.000989323882439315	0.00158203754900617	0.000304914815708768	0.00148809625348011	0.00186451878937282	0.00296643131445582	0.00264375610208436	0.00109492207777219	0.00150490351957182	0.00135847305996325	0.00120033410525604	0.00160670557543617	0.00139058385155591	0.000296378140349171	0.000220774965219551	0.000352043091934648	0.000142123113237698	0.000245605761495698	0.000585230292974624	0.000395347000694208
Eulor2B	0.00196700389639169	0.00217046931261426	0.00193741416011088	0.00252460435061748	0.00131966495625004	0.000853664373782292	0.00314741372910006	0.00270486398949295	0.00153914510990924	0.00288391526577005	0.00212580735832832	0.00213913058256863	0.0029763893505987	0.00269767000609483	0.00223823465054295	0.00299535161858977	0.00264481518722403	0.00315986020905778	0.00240664162085411	0.0016029147740659	0.000716416102234905	0.00159933475830662	7.68650608565656e-05	0.000265664062291065	0.000844033712459154	0.000625004228793518
Eulor2C	0	0.000130778638535438	0	0	0.000145776755767459	0	0	0.000109760595311074	0	0	0	0	0	0	0	0	0	0	9.96936019976553e-05	0	0	0	0.000152836145802357	0.000616278051310634	8.39125462869475e-05	0.000196222006066944
Eulor3	0	0	0	0	0.000118056633380542	0	0	0	0	0.000107997388931036	0	8.20138541583283e-05	9.39763949925424e-05	0	0.000109217162751935	0	7.74340288267183e-05	0.000169607803769164	0	0	0	0	0	0	0	0
Eulor4	0	0	0	0	0	0	0	7.71405047551765e-05	0	0	0	7.11739601093327e-05	8.15553939887471e-05	9.19471115587535e-05	0.000284345299878998	7.89778060830198e-05	0	0.000147190486090235	0	0	8.34290343197418e-05	0	0	0	0.000117948634617403	0.000137906181623544
Eulor5A	0.000636981919309926	0.000585165208624693	0.000648703666073176	0.00103479582645318	0.000978410770940017	0.00027124885453061	0.000746726139193777	0.000491120586460079	0.000163019316428193	0.000397797059250452	0.000538834725709083	0.00027691531370489	0.000201922115555382	0.000390258610962442	6.70483280389636e-05	0.000251408948929779	0.000285220126690777	0.000338396804863574	0.00019825605249981	0.000253528444561398	2.95087201903342e-05	3.764318507584e-05	0.000113976813728127	0.000131310389942141	0.000396323368708421	0.000357699487166983
Eulor5B	0.000122354564212932	0	0.000112738883103945	0.000111076560120737	0	0	0.000113552521598151	9.95777489214741e-05	0	0.00024196747263187	0.000294980634830746	0.000183751525920332	0.000421107047280937	0.000118691035506064	0	0.000203898902903564	8.67452279928218e-05	0.000190002610354187	0	0.00011566004991289	0	0.000137383011907286	0	0	7.61277072326537e-05	5.9339284733364e-05
Eulor6A	0	0.000296570418415523	0.000422707695818202	0.000277649943511552	0	0.000137472947976422	0.000283838923108989	0.000497814414364334	0.000371792748042005	0.000151207093186101	0.000491560994859363	0.000114827558434664	0.000131576306201303	0	0	0.000127417789162055	0.000325246041459027	0.000356201708811551	0	0.000144553478654502	0	0.000343406254695346	0	0	9.51454275764169e-05	0.000222489097200065
Eulor6B	0.000234039214029534	0.000453890522319873	0.000215646386074302	0.000265583378468423	0.000126486038848498	0.000105198739131234	0.000162902032365055	0.000142853874571372	0.000189671877936128	0.000115708550555015	0.000376158346980156	0.000263609267335632	0.00025171609606961	0.000397305359808521	0.000234030835797845	0.000243760517251666	0.000373333160878855	9.08590167373461e-05	0.000259503281209053	0.000276542474634636	0.000102999592256132	6.56963888814069e-05	6.63056279913691e-05	7.63893776472244e-05	0.000109212530492085	5.6751947299255e-05
Eulor6C	0	0	0	0.000204747728985858	0.000487563064977843	0	0.000209311675591748	0	0	0.000223009654133923	0.000362492410704547	0	0.000388113889631586	0.000437567024841804	0	0.00018792370445589	0	0.000350232334608838	0.000166716970386538	0.000213196488334842	0	0.000759715451901246	0	0	0.000420979236803251	0.000437521067472569
Eulor6D	5.07210510886817e-05	4.91836474214734e-05	0	9.20916995108464e-05	5.48241871777099e-05	9.11948135540545e-05	0.000188288954687633	0.000206395573505226	0	5.01527859631048e-05	0.000366845191570893	0.000152345285911996	0.000174566369438982	0	0.00010143847071142	0.000211311419758315	7.19190030878837e-05	3.93819886031643e-05	0.000112479263259053	0	0.000133932621571975	5.695096713793e-05	0	0	0.00012623239198799	0.000245985992585366
Eulor6E	0	0.000550920504558348	0.000392618957590329	0	0	0.000510749968030727	0.000131817498494919	0.000346784631037137	0	0.000421332082862219	0.000456571212928075	0.000533270114801148	0.000244421157671845	0.000551130179197558	0.000284060538389249	0.000828436483128288	0.000503491195063489	0.000220564620247073	0.000629956659537761	0.000134264023737565	0.00012501822475831	0.000159481134460434	0	0	0.000618610195056006	0.000551072294366882
Eulor7	0	0	0	0.000411458378677332	0	0	0	0	0	0	0	0	0	0	0	0	0	0	0	0	0	0	0	0	0	0
Eulor8	8.42217240798322e-05	2.04172207271915e-05	3.88014258680405e-05	1.91146514607031e-05	0	5.67854785621884e-05	0	3.42717484554157e-05	3.4127811946985e-05	6.24585947632609e-05	0.000101523706105371	3.16209501763619e-05	3.6233181994795e-05	0.000102124956549892	8.4218709076041e-05	0.000105264057276844	7.4637925281432e-05	4.90450055744844e-05	6.22568425507301e-05	3.98068060373733e-05	0	0	0	1.37448015143795e-05	0.000104803720149267	1.02114230434646e-05
Eulor9A	0.000531386960510239	0.000478474390160444	0.000524599255648886	0.000620236913707777	0.000287187051150332	0.000102366065572611	0.000457933924644125	0.000494248056158661	0.000123043071012913	0.00018765480098658	0.000518541901120558	0.000484520953244289	0.000457217912841064	0.000441836762361876	0.000455458232316063	0.000347888651251563	0.00018836764831124	0.00011788328950211	0.000308630261075622	0.000251156312684481	0.000133634846474606	0.00025570956107101	0.000172053931922268	0.000222997350705843	0.000519550914985896	0.00101243623374894
Eulor9B	0	0.000204585738347406	0	0	0	0	0	0	0	0	0	0.000158424976776146	0.00036306568803504	0	0	0	0	0	0	0	0	0	0.00119545883354161	0.000275452805632147	0.00131269987445801	0.00235338421763159
Eulor9C	0.000189609309761895	6.12873566234053e-05	0.000407652392926555	0.000516396344444484	0.000136631977793565	0	0.000175969040308776	0.0001543127415156	0.000204886199695711	0.000562454932911813	0.000253957172760667	0.000379672527642051	0.000489433008186685	0.000122621363913401	0.000252803362733501	0.000105325399967565	8.9617704691062e-05	0	0.00018687936828602	0	5.56307958174831e-05	7.09661526954235e-05	0.000143248522505418	0.000123775301749246	0.000550540171535857	0.000735650910445958
FAM	0.000581625234240208	0.000556118582244809	0.000510467557835914	0.000534651108978578	0.000183510306671698	0.000162849706606921	0.000821737912236811	0.000709368778365377	0.000205399378590157	0.000905234197668365	0.00112477996583938	0.000998526698776425	0.00104282488172066	0.0013514254297448	0.00134597557585298	0.00133272533311307	0.00119040875705952	0.00122423601300425	0.00124057635340573	0.000180451826076426	0.000135135325633769	0.000687724383748071	0.000295499672302027	0.000125145880315104	0.000614085823672921	0.000808800293260047
FLAM_A	0.000391231370159145	0.00038877870889714	0.000367039294585282	0.000406537227421147	0.000198858666779454	0.000178180705464804	0.000520024100247771	0.000423658872481936	0.000226399965310115	0.000656682673469975	0.000778470547106365	0.000763085964048516	0.000707190128910212	0.000925269103581727	0.000905296381119887	0.00083732494428553	0.000789472235832056	0.000757664489534324	0.000771037723773589	0.000188886089802625	0.000175594267823089	0.000469417940803535	0.000464977218751049	0.000167588085323375	0.000720201302654595	0.00119911689773766
FLAM_C	0.00042865931954968	0.000430247317918311	0.000381919625972604	0.000427924032087139	0.000139448412245615	0.000130281111434365	0.000576204927377959	0.000512386385738056	0.000183324106522535	0.00068717800078972	0.000765317111936195	0.000743742470279572	0.00071721884698946	0.000824249874628804	0.00081675526965197	0.000761009870907077	0.000710398924886514	0.000705083916349124	0.000693173928721756	0.00014152326787966	0.000117007746587996	0.000424296903456229	0.000443049348305434	0.000148946028783068	0.000696801542869144	0.0011844573160302
FRAM	0.00023968538490852	0.000260029613036004	0.000219417846003919	0.000273047963584506	0.000116947463050153	9.68000978833215e-05	0.000351200032502502	0.000265847175925603	0.00012250610355855	0.000492427674454512	0.000586170059901758	0.00049095840212844	0.000491301871222054	0.000724141716060867	0.000651216890124273	0.000684113977800389	0.000578051508155354	0.000600510432995859	0.000618010782582717	9.54241663253248e-05	9.06756147861829e-05	0.00032434530814696	0.000322659907354666	0.00020749291398275	0.000532744093063401	0.00079210372993319
FordPrefect	8.74871386426554e-05	7.69436619870683e-05	0.000140601700722792	9.05053150357092e-05	2.85892699984111e-05	4.75555276123025e-05	6.9864103325514e-05	8.77594224521664e-05	3.62754452018605e-05	0.000197155388275778	0.000348263080549519	0.000556106440477388	0.000574198355600874	0.000558547274443636	0.000445558080849888	0.000305149723691906	0.000207712994835448	0.00033806400160086	0.000445174655920089	1.53861139659667e-05	1.25357599553231e-05	0.0081122119348011	0.000265152270627517	1.72660679585589e-05	0.000159503008084656	0.00022201402364859
FordPrefect_a	5.02261266419499e-05	7.79259593744556e-05	9.25578454171353e-06	7.29544717709735e-05	1.08578450529945e-05	9.0304955365506e-06	6.52580859061913e-05	2.45257935094912e-05	8.14092954562244e-06	0.000158922900857099	0.000153378808834526	0.00012068698829039	0.000103717794375412	0.000233866851562992	0.000281256240308325	0.000150659633610562	0.000192286531424512	7.01958746549782e-05	0.000200487089277721	1.89912206437333e-05	2.65251475203102e-05	9.02324041463565e-05	0.000102452826775719	1.96723061392185e-05	0.000675003483547431	0.00023871400303306
G-rich	0.0014136988553014	0.00129698052327201	0.00147290443369541	0.00153106352627439	0.00126444863678466	0.00173168388827975	0.00175207222434767	0.00192380247936965	0.00123567230050196	0.00172659668542381	0.00181469114709715	0.00144421317603041	0.00147195183412404	0.00152431730163943	0.00181931923534209	0.0019814317086788	0.00210961175580136	0.00236174882246079	0.00206469955662658	0.00144129274001646	0.00106864323488225	0.00979986410028845	0.0122938330325689	0.00107434573848032	0.00233895555925762	0.00408847580588335
GA-rich	0.004922469507995	0.00500512669277191	0.00427637804114359	0.00491807632582451	0.00318844396633043	0.00385451338753653	0.00628518367456376	0.0067159130514249	0.00350872896270457	0.00815449394186717	0.00745845148572827	0.00648792536276798	0.00634316995215992	0.00748309994823142	0.00826532425171845	0.00978699912753052	0.0116313718121453	0.0118673701755147	0.0104167742749491	0.00339530132948118	0.00304573716555435	0.00605866967258321	0.00150613306492601	0.000454478133952084	0.00112917525802511	0.00183859206264786
GC_rich	0.0232774913147	0.0207075368846924	0.0213654446857068	0.0227968428446178	0.017807348272702	0.0174750246098576	0.0340261799363354	0.0335797769599684	0.0162890759956436	0.0335381261166472	0.0366626747043234	0.0234008982583375	0.0250342346583092	0.0358239942632705	0.0380605690281948	0.0449891533415292	0.0425675839453743	0.0478624785461216	0.0476922889876588	0.01725269801786	0.0134576243672297	0.307007265997265	0.254362391085363	0.00400460750935699	0.0114963832271919	0.0212985161419838
GSAT	0	7.46222616727734e-06	2.36356863738519e-06	0	0	0	2.38062655364378e-06	4.1752913964069e-06	2.0788778807975e-06	2.53642183528086e-06	8.24568487140441e-06	7.70469480944803e-06	6.62137620046375e-06	1.24417770221411e-05	7.69520816568063e-06	4.27473679738136e-06	3.63722425984343e-06	1.9917006381925e-06	7.58468624405551e-06	7.27443253949385e-06	4.5156630788364e-06	0	2.90694234492817e-06	0	0	0
GSATII	8.67434978257389e-05	8.41142192756829e-05	3.71087055231775e-05	4.21863941078467e-05	2.34401774961876e-05	8.35510771463138e-06	6.61276887017175e-05	3.5297915948725e-05	3.01282882985098e-05	7.0455281313639e-05	7.96674569228122e-05	4.41990855548578e-05	4.53148100824749e-05	3.00522258130464e-05	4.64680674356024e-05	6.71145937943262e-05	6.36945561163525e-05	6.01351370712891e-05	5.26707738010628e-05	1.75708734330798e-05	1.36340779837286e-05	5.56559680061536e-05	7.02151208945667e-06	2.02233564067094e-06	1.15651887539644e-05	1.05171743068197e-05
GSATX	0	5.80171781627898e-06	5.51286893460069e-06	2.71579113076422e-05	0	0	5.55265540627052e-06	2.43464838169685e-05	7.27326960592682e-05	0.000201145281446909	0.000317336572196595	0.000121302195738171	0.000159587235456373	4.64314071200209e-05	1.79485686900967e-05	3.48969019236193e-05	3.3934348786164e-05	3.71640895944971e-05	2.65361753275366e-05	1.69671371203292e-05	5.26624408377261e-06	4.70256722741415e-05	0	0	0	0
HAL1	0.000113125738470041	0.00012263242894726	0.000123828904636526	0.000139748960153322	5.57492533033618e-05	5.06413173635248e-05	0.000169708513046087	0.000134794982343673	7.03791683021372e-05	0.000285620688058339	0.000314657140258363	0.000282161083737178	0.000282632557752513	0.000295967336448513	0.000283563649437274	0.000260768717923493	0.000265655501373887	0.000251764767392247	0.000255945138886089	4.60705743934983e-05	4.22586233773692e-05	0.000123980446535077	0.0001481804835274	7.1390222124053e-05	0.000415205366165794	0.00053422258333319
HAL1-2a_MD	0.000457145181677836	0.000407151009545267	0.000400615663663523	0.000430796273775779	0.000335683730864854	0.000268021398512628	0.000394283898750313	0.000430683324547586	0.00026980838054605	0.000594509101421416	0.000630921726275792	0.000473860844753301	0.000361272888835724	0.000643495225975817	0.000703083995107955	0.000695569162791822	0.00099343817777936	0.000680958156746183	0.00062993161780344	0.000267734523593074	0.000229616182825592	0.000368233345526779	0.00157950475608349	0.000857958600607611	0.00118255223824093	0.00151338036699237
HAL1-3A_ME	0.000567870533165389	0.000621185437321677	0.000525819898068038	0.000505369024741949	0.000241895193821506	0.000299262401329774	0.000568557010474581	0.000623800887556316	0.000423944705157355	0.00125302090261387	0.000946427755736286	0.00106918255025306	0.0010253573253956	0.00112073024336046	0.00116647061672164	0.00125866969097334	0.00163221945203067	0.0013900891933496	0.00116212427992018	0.000349052238753039	0.000315166563002906	0.000782105791232427	0.000187036798674825	0.000191741857976051	0.000497785113340333	0.00052503274889609
HAL1N1_MD	0	0	0	0	0	0	0	0	0	0	0	0	0	0	0	0	0	0	0	0	0	0	0	0	0	0
HAL1b	0.000138863729456768	0.000152512061679886	0.000150422228612921	0.000188870074085598	5.64882183787515e-05	6.2194405542649e-05	0.000260519558713642	0.000242635070340366	6.09082164084894e-05	0.000180616533980223	0.000202389144732033	0.00020480755084378	0.000207701055625072	0.000240442762288801	0.000205053076855569	0.000226019465065811	0.00021136684373461	0.000200954327295431	0.000212286999304354	5.5987978074921e-05	5.56371932378116e-05	0.000103946632587399	0.000132548322861255	6.85553596322661e-05	0.000297908070935268	0.000461041608140844
HERV-Fc1-int	0	0	0	0	0	2.16413544033388e-05	0	0	0	0	0.000116074244320786	0.000126535201779961	0.000144991626414464	0.00602490201361203	0.00584956086477278	0.0057768320899719	0.00745829218373958	0.00757001880694631	0.00686883060325419	0	0	0.00327062511265359	0.000327367481279126	0.000157147282179092	0.00139295812882705	0.000852270645779287
HERV-Fc1_LTR1	0	0	0	0	0	9.32810700518722e-05	0	0	0	0	0	0	8.92799551955152e-05	0.00100655929655066	0.000622554423236678	0.000691665837774507	0.00161841434485476	0.00128905367119241	0.00115052442420222	0	9.13310583368573e-05	0.000116507659768749	0	6.77354400478174e-05	0.000451920701335022	0.000251613394576809
HERV-Fc1_LTR2	0	0	0	0	0	0	0	0	0	0	0	0	0	0	0	0	0.00033987619360994	0	0	0	0	0	0.000543271697676553	0	0.000596551440607831	0.000697491171331562
HERV-Fc1_LTR3	0	0	0	0	0	0	0	0	0	0.000257282517999552	0	0	0	0.000252406888800575	0	0.000216804443116977	0.000184471329469917	0	0.000384677175532019	0	0	0	0.000294866349035284	0	0.000161892241079433	0.000757141136026302
HERV-Fc2-int	0	0	0	0	0	0	0	0	0	5.02606324964801e-05	4.08482267459222e-05	3.81682207715585e-05	0	0.0001972326759894	0.00025414149979536	0.000381178467602407	0.000180184137047367	0.000315733392377498	0.000450884536567677	0	0	0	5.76027058490895e-05	0	3.16259592614027e-05	0.000147908970580938
HERV-Fc2_LTR	0	0	0	0	0	0.000609155212698169	0	0	0	0	0.000544537937800381	0.000508811419348306	0	0	0	0	0.0004803983243748	0	0	0	0	0	0	0	0	0.000657246366517503
HERV15-int	3.11303465789479e-05	4.15067894178507e-05	4.30257815863935e-05	3.17935282189843e-05	2.52365030562044e-05	2.79856794290068e-05	6.50044491086764e-05	5.06706040010449e-05	5.04577946128845e-05	0.00030781570480499	0.000278314640165255	0.000374011298923388	0.000321423440466329	0.000124567759416291	0.000112843466587411	7.13315019224549e-05	6.8969868146554e-05	0.00012085464790952	0.000115058027289856	1.83919244364104e-05	2.74006475172924e-05	8.73849864581007e-06	3.96879101918593e-05	2.54020230217503e-06	6.53702744895164e-05	0.000152862557091476
HERV16-int	2.25023670258672e-05	1.65533300604782e-05	1.50142296474008e-05	2.74724290455691e-05	7.54843069990543e-06	1.04634129226004e-05	3.7446407404764e-05	2.52599407276837e-05	1.25769262701587e-05	5.21730152616637e-05	5.86151845032515e-05	5.94307432849516e-05	5.47465053627721e-05	5.7205994844232e-05	4.0347627475841e-05	4.84904470774894e-05	3.85082395130567e-05	4.39807330349075e-05	4.93277857235015e-05	2.93395466055819e-06	4.09787141380446e-06	1.65537604363806e-05	5.18804782379659e-05	2.22872876894819e-05	0.000155456416877622	0.000192673638862184
HERV17-int	3.87484896358067e-05	4.57719463140428e-05	2.92117891105762e-05	3.96539108823864e-05	6.01593503148991e-05	5.13013752621323e-05	4.9037685173816e-05	3.95624619739611e-05	0.000127324290767868	0.000956465797847442	0.000791500762422183	0.000876587719079991	0.000925036707099268	0.000926722106980418	0.000920067561217347	0.00155326890486	0.00170472290322326	0.00231443246242867	0.00217217715975465	5.19457346819923e-05	3.84468398945044e-05	0.000212001894697387	7.10565061099252e-05	5.10492545612462e-05	0.0001845426534891	0.000248056631973356
HERV1_I-int	9.44330533781619e-05	6.46381390799982e-05	0.000138195031276857	0.000121028764501443	5.40382874419581e-05	4.99375245543831e-05	0.000211366217658222	0.000176311990170464	0.00025660450684872	0.00047236790323742	0.000741029121657832	0.0008133744130283	0.000826862997765573	0.000193988219059197	0.000144421852555913	0.000157368841166661	0.000126023201282136	0.000159582855669954	0.000180671957893201	6.82624174049094e-05	5.37829557734729e-05	4.36602290482749e-05	7.55401964682986e-05	0.000119663964572225	0.000328338108404937	0.000328667736696046
HERV1_LTRa	0	5.04066866113502e-05	0.000143691299119796	0.000283145172030684	0	4.67312676915537e-05	9.64855478283877e-05	0	8.42558321001899e-05	0.000359799471589663	0.00054306409748831	0.000702601305276194	0.000805082732235021	5.04258708743092e-05	0.000207921838722876	4.33132110836759e-05	3.68536987404164e-05	0.000121083876149338	0.000153701681232619	4.91381570424126e-05	0	0.000116734309195686	0.000353450553880406	0.000169668024783567	0.00219931355774458	0.000554626321470449
HERV1_LTRb	0.000133200471617156	0.000258326075338532	0	0.000120922748479944	0	0	0	0	0	0.000263416258133914	0.000535214466390274	0.000100019930071286	0.000343826511458411	0.000646060978919547	0.000266391406504179	0.000332959749442328	0	0.000103422530538479	0.000295386049612038	0.000125912533747821	0	0	0.000452844158921548	0	0.000414379576755114	0.00032299656178553
HERV1_LTRc	0	0	0	0.000115826772158286	4.59694606623978e-05	0	3.94695395465721e-05	6.92241412819271e-05	3.44667048273664e-05	0.000252315261579797	6.83545650245582e-05	0.000255479597176064	0.00021955788857091	0.000123766882156313	0.000127582515010409	0.000106309340801806	6.03032703906918e-05	0.000132085407488628	9.43125896415435e-05	0	0	0	0.000192782317188109	5.5525155546775e-05	0.00042337772990616	0.000350636001845318
HERV1_LTRd	9.14700068524417e-05	0	0	0	0	0	0	0	0	9.04452012970592e-05	0	0	0	8.87312206201753e-05	0	0.000228646567037789	6.48491263890376e-05	7.1021216833538e-05	6.76147855787044e-05	0	0	0.000102704996102143	0.00103657436586001	5.971082175967e-05	0.000227646657794088	0.00328271034587898
HERV1_LTRe	0	5.7436223574209e-05	0	0	0	0	5.49705393203078e-05	4.82053809591909e-05	0	5.85679748954261e-05	0	0	0	0.00011491616641229	5.9229469429948e-05	0.000197414068867502	0	4.59899340694431e-05	4.37840925504351e-05	5.59907893901739e-05	0	6.65068300703834e-05	0	0	0.000184266322971097	0.00017235614526736
HERV3-int	8.65033126099207e-05	9.5255051836676e-05	0.000140497184092915	0.000206307336742517	7.44839229106178e-05	6.72206647083586e-05	0.000296629151264315	0.000325750809823156	6.891647156771e-05	0.000347935535885572	0.000302807011663981	0.000291747662584419	0.000297717986962791	0.00034418650434886	0.000344534758360827	0.000422689582916814	0.000411624609268398	0.000415511443490316	0.000410755039794067	0.000119190702466399	0.000110982894860733	0.000186025306848967	0.000259195274037838	2.58415659734602e-05	0.00035576884178603	0.000590175194996495
HERV30-int	9.41268236564981e-05	8.21463744822063e-05	7.37200943978267e-05	7.69056346095425e-05	3.56094613723125e-05	2.9616473656801e-05	0.000165975357482181	0.000107246608922112	8.00971412212986e-05	0.0001396083777516	0.000177759713834397	0.000102485444669979	6.07417095066549e-05	3.19579705439952e-05	6.11802451428307e-05	6.66648717630324e-05	2.66930876860909e-05	4.38504496684547e-05	4.87050963744202e-05	5.78348962703927e-05	5.38522223565874e-05	5.28440709113693e-06	0	3.07225842850531e-06	2.0497647652579e-05	6.39092280398451e-05
HERV35I-int	2.14855300462813e-05	2.08342830398399e-05	5.48224921514228e-05	4.65121763403001e-05	2.50100587704878e-05	3.12013879816975e-05	4.7548959949048e-05	2.69013977175646e-05	2.0091311731814e-05	6.53686519979176e-05	7.57058870017073e-05	7.94261438288244e-05	6.96804815684591e-05	2.88584478723105e-05	4.7927543542746e-05	2.89192305390678e-05	2.92932897109366e-05	2.69483023871699e-05	2.6877468663487e-05	1.406074817314e-05	2.61849708722499e-05	3.34032007620734e-05	5.80612212871518e-05	3.02089122529392e-05	0.000299239061821539	0.000248477200988711
HERV4_I-int	0.000103307597453616	7.32996915874914e-05	0.00011608389258283	0.000139534142299403	5.99176873422525e-05	3.62426785233908e-05	0.00017538250810356	0.00015789968360894	5.92189518080131e-05	0.000378703057000943	0.00030778260386659	0.000355702598802014	0.000349049181939088	0.000217538513116887	0.000201568583816407	0.000182655341182635	0.000173278850164487	0.000189770864704794	0.000173218517341053	5.95458658120359e-05	4.87919253489668e-05	0.000132971669546453	0.000162759000282955	3.947607660796e-05	0.000211643409383668	0.000554787146055856
HERV9-int	1.92176538510613e-05	2.35391347522416e-05	1.98819527951068e-05	1.19369222520925e-05	1.02039306662179e-05	8.48663338690209e-06	2.90994692389559e-05	2.57926220480136e-05	2.48645850782662e-05	0.000168020729290057	0.000169339239461638	0.000172659575820424	0.000172025388712833	0.00010007939738851	9.81076679627644e-05	9.74809391302869e-05	8.79627397740186e-05	0.000130889531314076	0.000133583637173162	9.87985124195614e-06	5.63840129380771e-06	2.9149364767707e-05	5.34903327642634e-05	2.26692458328457e-05	0.000115164978538269	0.000155662711737496
HERVE-int	4.43145603697432e-05	6.33261905329207e-05	3.97574138041474e-05	5.08166852962555e-05	3.27732984767711e-05	1.78222966926618e-05	6.81836123413003e-05	6.54868452055114e-05	1.9847072515741e-05	0.000131454215571378	0.000127454106744348	9.36973720452926e-05	8.52892151278493e-05	0.000161769495196722	0.000184248681280905	0.000247780855338752	0.000224056505233947	0.000221839220352881	0.000217233276594148	1.65354991170726e-05	1.53968180571564e-05	0.000112609274015934	0.000109688903218468	3.50182965939072e-05	0.000167609026667784	0.000285611940039168
HERVE_a-int	2.40102514387419e-05	1.82933753414647e-05	1.58023699849066e-05	2.95817948303999e-05	1.11225375218885e-05	1.07924143740322e-05	3.50161151249743e-05	9.77032121641036e-06	3.47474544489469e-05	0.000167884532263947	0.000179169508103793	0.000171277808456969	0.000181503969456723	0.000322751408770356	0.000330986617043923	0.000345818925603134	0.000355039719777873	0.000599225909869079	0.000505829939995487	2.43177356056175e-05	1.35858886882398e-05	0.000123242785397368	7.19104736842403e-05	1.00759387386538e-05	0.000110974855274309	0.000163853993686419
HERVFH19-int	2.44775402474712e-05	3.79769640710839e-05	9.02155327472487e-06	3.55541256791941e-05	1.58746069259997e-05	2.20049138495487e-05	3.18033169395862e-05	3.18735095519433e-05	1.19023669907107e-05	0.000203307723497722	0.000169168033647594	0.000165421161857091	0.000122154117492039	5.2238199351738e-05	4.40579951828189e-05	5.71071548338169e-05	3.81782372474919e-05	3.04086509366369e-05	3.61876792683916e-05	2.31382747752704e-05	8.6179631917733e-06	1.64904262864793e-05	2.21911348936631e-05	2.5565959258137e-05	6.39645927786302e-05	0.000132955996240897
HERVFH21-int	6.09560136780241e-05	9.45734055776287e-05	0.00010858675380431	0.000121742295397643	2.19623728331133e-05	4.38387784405064e-05	0.000124456002351197	0.000128982869803487	2.63469046045755e-05	0.000269219751803468	0.000182879658659964	0.000134263745798662	0.000209791985277294	0.000177392623568393	0.000162543550799114	0.00013882697937895	0.000141171424520383	0.000224023224933201	0.000159207723295726	2.6889736076404e-05	2.86148949544995e-05	4.56287065209107e-05	9.21036937285639e-06	1.06110809234043e-05	4.8039831490725e-05	6.89787747214575e-05
HERVH-int	3.67881568858868e-05	3.44065729758634e-05	0.000354213882269181	0.000392466702774865	0.000330701474999283	0.000377979230943273	3.91922018754708e-05	3.44574441323981e-05	0.00158764726576368	0.0115403373329451	0.00940224730895736	0.00909120354397172	0.00937633659755053	0.00997526316078415	0.0100177748354054	0.00665478081395868	0.00759984046625754	0.00674640324853971	0.00635636562797393	0.000337979146078328	0.000445664361154392	0.00305352109113859	0.0003609004341233	4.40511606532348e-05	0.000536880396720901	0.00108447515713192
HERVH48-int	2.58162328446998e-05	4.72859119403978e-05	3.17164929709012e-05	2.86447668973149e-05	2.48041474136476e-05	7.73612563359587e-06	5.05802031390615e-05	5.60278208684076e-05	1.16234399844175e-05	0.000252433613848992	0.00026278906398273	0.000463094479641253	0.000429449352104064	0.00520342993157163	0.00552160768659872	0.00508373107546194	0.00555389261559954	0.00526956174515601	0.0048895920504604	2.7115246747463e-06	5.04960289120684e-06	0.00276022217613708	0.000448591664486152	7.67730073721722e-05	0.000506863800565734	0.000844425196586897
HERVI-int	4.15653318504017e-05	6.14178237070075e-05	0.000125838809683347	0.000161717386512322	6.63219990435051e-05	6.40569649155111e-05	0.000141442293832469	0.0001111483904242	0.000397812065950679	0.00197474008406437	0.00169241030894112	0.00149665676152343	0.00150718849990946	0.00061633202440645	0.00066502150204191	0.00105054850385706	0.00117312327984181	0.0013570069076179	0.00136653826541526	8.04532539383495e-05	9.75611373580484e-05	0.000286691308332915	0.000654962691324291	0.000170553338588906	0.00145809639248284	0.0019966292309308
HERVIP10F-int	3.75561108522445e-05	3.54593873207919e-05	3.73365706625475e-05	6.90859904293113e-05	2.45702066069575e-05	1.59926863549472e-05	3.57715888910897e-05	3.45865784758733e-05	6.00720692891391e-05	0.000254083920350509	0.00027957076562376	0.000259744191248578	0.000239805128951624	0.000165859695237322	0.000143301082327994	0.000163052298282347	0.000147844403440496	0.000169589393367388	0.00015195791084213	2.80273134904878e-05	2.69671828370548e-05	8.3228321833964e-05	0.000612641052410422	8.51618884672138e-05	0.00108533623103168	0.00146382169991961
HERVIP10FH-int	8.34283780146166e-05	0.000102633800499447	0.000121618156559113	0.000137911688432827	5.11453966331239e-05	6.94036940035635e-05	0.000134052091729664	0.000128701867372556	0.000122106471339526	0.000529436978374529	0.000554371428099763	0.000557270484292752	0.000558199013257832	0.000538730545765488	0.000532926380956106	0.000550932303252989	0.000651509537332393	0.000584929829550814	0.000576204033782531	7.29783244439365e-05	7.78169520844744e-05	0.000274036194395507	0.000101599892176991	5.03970393099182e-05	0.000287432242242438	0.000427557360973138
HERVK-int	0.000228212732748213	0.000224963265437874	0.00105255075651616	0.00131746433572662	0.00202245633672988	0.00221368304732751	0.0001450973865195	0.000159050531426465	0.00671031065101132	0.0597364771317521	0.0540108884160863	0.0596471261238568	0.0595197513145555	0.0274474022211859	0.0268625769133051	0.0239015742319726	0.0243613320371226	0.0219945853682955	0.0210421684575896	0.00155060719216662	0.00148599977550228	0.012367638450452	0.000324346269246215	4.93840704499485e-05	0.000425190114493557	0.000718490939372012
HERVK11-int	3.92550563539517e-05	2.69628485660729e-05	5.87763379465431e-05	7.86977797971591e-05	5.65741839867836e-05	6.91089223209853e-05	4.7056829795377e-05	4.92524929203058e-05	0.000424178502906952	0.00278175981084683	0.00235808186771894	0.00204002166641795	0.00210536937122039	0.00148510772263673	0.00146383407172482	0.00079318056974536	0.000727071836834014	0.00101724667007196	0.000973292120197388	6.80299639423754e-05	7.48625432961243e-05	0.000545448399299158	0.00012974904098335	4.05734835218163e-05	0.000162827187621395	0.000338714954147967
HERVK11D-int	0	0	6.6570358290165e-06	1.96766356059929e-05	0	0	0	0	2.34207956861859e-05	6.4294921209819e-05	7.54784146968741e-05	5.42510471103512e-05	4.35148734201826e-05	7.00850012163447e-06	1.44491330215395e-05	6.01993857289987e-06	1.53664665156917e-05	1.68289877002989e-05	5.34060311174047e-06	6.82952567080201e-06	1.27184505802367e-05	0	2.45623745005528e-05	2.35815138482603e-05	7.19233486336952e-05	9.810869633037e-05
HERVK13-int	0.000366868428550986	0.00034122795632485	0.000565694120875078	0.000577743984678865	0.000186134146489574	0.000195192962985161	0.00080602563962858	0.000743389152907595	0.00044901442399508	0.00198406488821485	0.00170275738143581	0.00123685196765296	0.00123043866619155	0.000689978580731927	0.000711250062209005	0.000842195170634585	0.00076967553090846	0.00070922410423646	0.000785896884865516	0.00027602096335289	0.000243833208654102	0.000437149979023652	7.6362215819897e-05	9.28628903425825e-05	0.00114130815230681	0.000610022247060833
HERVK14-int	2.08900290593887e-05	1.35045548390404e-05	2.35257118454205e-05	2.95003261593939e-05	1.2544417387054e-05	1.46065104573994e-05	3.66203140398583e-05	3.21134959009657e-05	1.31676686024371e-05	6.42630574339486e-05	8.95343837362854e-05	5.92592616156864e-05	7.38942426422302e-05	8.78130144630142e-05	8.12360936705425e-05	5.02845538792429e-05	3.62030061242112e-05	8.47039747093389e-05	8.75043562773351e-05	8.77646705333757e-06	1.0215118504145e-05	2.60620991993496e-05	7.62809838176413e-05	4.6971298369218e-05	0.00024550934728336	0.000257782926389705
HERVK14C-int	4.7938205987454e-05	1.39455459066642e-05	2.65024840019555e-05	1.30558538302969e-05	5.18162207132625e-06	4.30956739194751e-06	1.33468764466206e-05	7.80286157736989e-06	7.77009065957805e-06	2.37005595580068e-05	6.54911739332943e-05	4.31960273328988e-05	1.64988666382651e-05	6.51039827061356e-05	6.23174368386854e-05	0.000119830604655619	0.000139344891645547	0.000119108060504706	0.000155918417126968	0	8.43895445585482e-06	2.69131567193807e-05	7.60556646430593e-05	2.50349138188027e-05	0.000161063863570555	0.000297586948017285
HERVK22-int	7.44587666090765e-05	9.10371152619202e-05	8.25274437096953e-05	0.000112659244589299	3.61586658420129e-05	3.00732483195519e-05	0.000120177897421561	0.000113291828763017	7.25870510266406e-05	0.000452417527410909	0.000442271546517869	0.000367067330393584	0.000374183072661815	0.000285776911624883	0.000252503299394945	0.000282332656256356	0.000295310895229867	0.000215332343980944	0.000230530054788436	4.080279744438e-05	3.79930018456767e-05	0.000147822123496315	5.62530833413195e-05	2.81774102437605e-05	0.000140325180318492	0.000214571845483876
HERVK3-int	0.000422465196717337	0.000387430266290807	0.000321369300784187	0.000450418382620043	0.000184072337355654	0.000158981608175925	0.000574433340997579	0.000595690787751962	0.000224270550361912	0.000840321367654123	0.000744800121560229	0.000772167749401505	0.00070868225699423	0.00118814808705835	0.00112653352836028	0.00132617920808761	0.00131414436186757	0.00160068678115418	0.00148638926915978	0.000165622070466795	0.00014845175147273	0.000595702057380422	0.000254222245948817	7.69623045941881e-05	0.000297492936174527	0.000493950862651587
HERVK9-int	8.57312497564135e-05	8.07403468423245e-05	8.92231517469732e-05	0.00010470518978017	8.06665868505342e-05	7.54076075426606e-05	9.27290856112121e-05	7.22818028736678e-05	0.000144456307814297	0.00142402645475011	0.00141607635613763	0.00147553973786516	0.00144876966888809	0.00300348741056997	0.00310471699075032	0.00257213142318564	0.00267740476639581	0.00263100944358874	0.00257457237944883	6.58818822976043e-05	5.97164400689368e-05	0.00152633127623833	6.50023497499992e-05	3.01967326824028e-05	0.000169233181712086	0.000212375706074052
HERVKC4-int	2.59871305885166e-05	1.67996238370095e-05	2.39448368475011e-05	2.35917727446389e-05	9.36312951602293e-06	2.33620112158271e-05	0	7.04983907923388e-06	1.40404614993946e-05	2.56959777099723e-05	2.78451230932047e-05	2.60182360483679e-05	4.4719883969305e-05	0.000117642123199163	2.59862002905668e-05	6.4959743643754e-05	7.3695969816281e-05	7.39842297276911e-05	7.68389255893639e-05	2.45652693080569e-05	7.62454521598903e-06	4.8631754415869e-05	0.000166881328548151	5.65472397642282e-06	7.5454941267878e-05	0.00060915415222589
HERVL-int	4.90532973701862e-05	5.22915884512336e-05	4.98378214700301e-05	5.1167357076412e-05	3.88005153101253e-05	3.86953729062932e-05	5.21571641369467e-05	4.19046922027088e-05	4.88370571266422e-05	0.000148241493640111	0.000167210085710888	0.00014331112780135	0.000133607703406074	7.67340231114735e-05	8.18608504484552e-05	6.52338514223041e-05	6.21842557951918e-05	6.83549463799407e-05	6.86784136839742e-05	4.09954563558881e-05	3.13099409177982e-05	2.93629711179045e-05	5.24599504618258e-05	3.19155325216961e-05	0.000139767442631118	0.000136121627748554
HERVL18-int	2.57265236193177e-05	2.05443642627221e-05	1.25495526867382e-05	2.33551871634772e-05	1.4721723257807e-05	5.44181876569795e-06	2.24713298281043e-05	1.10845182434941e-05	8.58508375719782e-06	5.08765810234686e-05	6.08070961797887e-05	5.79539635740306e-05	6.25008270569953e-05	0.000129185151762995	0.000148300532927466	0.000126094720152641	0.00011801855333038	0.000121026035005104	0.000126407717742115	5.72209910653771e-06	1.19881332885914e-05	5.94720743242968e-05	4.28739942197286e-05	4.84063793408252e-05	7.62675469084013e-05	6.60536506706488e-05
HERVL32-int	0	8.33694611110169e-06	7.92187636157906e-06	0	0	0	1.59580973640958e-05	0	0	2.55036640723074e-05	2.07275436287118e-05	5.16470211346778e-05	5.91802556793729e-05	0.000442026310522477	0.000464250862283554	0.000265058020001191	0.000231623980861478	0.000233642555769948	0.000330476675952274	8.12713936982324e-06	0	0.000173764026055976	3.8972319199896e-05	1.12248058699352e-05	4.81437141299672e-05	9.59012957579432e-05
HERVL40-int	0.000130575400650145	0.000107859381768047	0.000140365930869161	0.000158052857108671	4.31256355301994e-05	3.80414931778635e-05	0.000223288983301232	0.000219424240791733	5.48706306568081e-05	0.000323976657558179	0.000362408620925746	0.000354065003769355	0.000318325464628586	0.000320182803449963	0.000298620086905887	0.000309272073368061	0.000254577184548933	0.000315417863954372	0.000326207122677611	5.94297845829424e-05	3.83104261150265e-05	0.000156116321903457	5.61750181442665e-05	3.39375435058694e-05	0.000145935824848713	0.000175319786236285
HERVL66-int	2.25964940023858e-05	4.38231452274767e-05	3.47011097390231e-05	2.05136673136759e-05	1.62829750850496e-05	0	9.7864335116431e-05	3.6780123745271e-05	6.1042754024177e-06	4.46866578232691e-05	8.4742235850104e-05	8.48382788189681e-05	9.72127902364795e-05	0.000168052658140573	9.791463536328e-05	0.000150624551399169	0.000122821121941083	0.000134510763965984	0.000139194725259916	2.13601481970382e-05	6.62974273581967e-06	4.22865904044548e-05	7.68217274072194e-05	4.42523819183651e-05	0.000210889469996114	0.000219176096978262
HERVL74-int	0.000331365511598885	0.000363233006078277	0.000305323940444205	0.000390196614596901	7.52679648561712e-05	0.000151104764423547	0.000779960971266379	0.000779728205118942	4.86499659562681e-05	0.000406004780562824	0.000385931556620391	0.00026324604716914	0.000235529556190764	0.000356383340168332	0.000285732494634936	0.000374140346544677	0.000320045324005053	0.000324404495906975	0.000314169809500632	9.98720802943838e-05	9.93351488606082e-05	0.000148287234946538	5.98649539412756e-05	4.85919412131272e-05	0.000164340074535097	0.00015138878506755
HERVP71A-int	1.31604146219792e-05	1.70153464566055e-05	2.62733364542378e-05	3.98245213375158e-05	2.13375615967666e-05	1.38028338725497e-05	1.83205049425321e-05	2.14210964888785e-05	7.11037696857611e-06	3.90389065420486e-05	5.28800251520295e-05	4.11755220726873e-05	3.96323623547768e-05	1.70218223212716e-05	2.19332391667728e-05	2.55865114133299e-05	3.26560035559384e-05	2.55457688440607e-05	1.78350351798959e-05	8.29356998568789e-06	5.79183854127302e-06	1.23140577165129e-05	3.97704090062793e-05	2.577301124654e-05	0.000226542133024921	0.000220196696741759
HERVS71-int	0.000828520328916817	0.000990501884052867	0.000794780960048316	0.000984715182096598	0.00164387603380602	0.00152900764280336	0.000132416330672942	0.000120078648392481	0.0016530166312373	0.00202484804642972	0.00177073594033024	0.00172273902834085	0.00169081943903275	0.00133847287119055	0.00136028115746441	0.00123343925247701	0.00122076537796946	0.00133191752665057	0.00129320292122831	0.00126597612943929	0.00115596359729394	0.000733669007926443	6.79838484954376e-05	3.49277447970641e-05	8.17127568837136e-05	0.00016434280204952
HSAT4	3.11602693604416e-05	2.7697790755768e-05	3.58892819764441e-05	5.42188173710127e-05	1.12270047199786e-05	2.3343816272419e-05	9.63954548083731e-05	8.0305572680686e-05	2.73575765227608e-05	7.95954915390892e-05	8.55570675000645e-05	7.21443733206712e-05	9.60728681592124e-05	7.05303002679337e-05	5.19319231205835e-05	4.54364059112827e-05	4.78650727578747e-05	7.45986689614631e-05	7.29401273592978e-05	1.96369097887011e-05	6.85674631925511e-06	2.04094290698116e-05	2.6484039055911e-05	0.000223752669226619	0.000920910423121768	0.000143564459769007
HSAT5	1.8623847758835e-05	3.61186821700602e-05	1.71602245403369e-05	1.69071988329231e-05	0	0	0	1.51569403888656e-05	0	0.000128906337957715	0.000134698884432258	6.99230238407444e-05	6.40975969240044e-05	0.000361324285664823	0.000335217258984622	0.000450020325594749	0.000422517605050127	0.00028920700357851	0.000165201361564842	1.76048615367407e-05	0	0.000585518070505707	0.00187837012610604	0.000109417366746333	0.000648903348850264	0.00448898272503626
HSAT6	0	0	0	0	0	0	0	0	0	0	0	0	0	0	0	0	0	0	0	0	0	0	0	0	0	0
HSATI	3.08372792795562e-05	2.99025717915701e-05	0	0.000111979440338477	0	0	8.58566456579298e-05	0	0	3.04917866289484e-05	7.43445925115322e-05	0.000115778213083019	5.3066249334976e-05	8.97418572022516e-05	0	7.70836068202158e-05	4.37251661021519e-05	0	9.11798784351861e-05	0	0	3.46249306979577e-05	0	2.01303066434131e-05	0.000115119761193062	0
HSATII	4.32661477839573e-06	4.19547093803498e-06	1.19597757764513e-05	9.81952511627166e-06	0	5.83433534351669e-06	1.20460896877291e-05	0	1.75320437971767e-06	6.41721081094004e-06	1.73848244813354e-06	9.74653548129323e-06	1.48908868726919e-05	1.46897369179035e-05	2.16322994623346e-06	7.21012748707902e-06	9.20226853333965e-06	5.03905253053061e-06	0.00010554195456472	0	1.9041234601304e-06	1.4574120061042e-05	3.18700936073631e-05	1.12975053898182e-05	2.8265723354155e-05	9.44241047019735e-06
HSMAR1	0.000517955424230647	0.00055069660391137	0.000459080585759313	0.000565687721964175	0.000166251656868105	0.000166635364436672	0.00108583235558236	0.00101318388232972	0.000213078912980912	0.00106980055033475	0.000956085693390835	0.00104833832871567	0.00104628558034829	0.000614668484231718	0.000680942398491277	0.000670366502079306	0.000588099677461278	0.000661424940484492	0.000728820182473565	0.000173975222349536	0.000116867675947367	0.000377875720130728	0.000132589130752331	3.86173985213987e-05	0.000276461996250768	0.000407398245564387
HSMAR2	0.000144337669125565	0.000143789759924128	0.000129357800607818	0.000164303570810651	5.6067540633693e-05	4.86589636189168e-05	0.000226570950707994	0.000196851688497766	7.35664690155378e-05	0.000337846298131408	0.000322605518887311	0.000349703962843853	0.000345407735595386	0.000386137666469077	0.000331513715684081	0.000349524301714585	0.000333773318092619	0.000302939018631323	0.000310498108336983	5.00991983682935e-05	4.06940060157213e-05	0.000189921370664359	9.90360188041277e-05	5.41042515536302e-05	0.000278536940196963	0.000318830900187875
HUERS-P1-int	5.37343201871051e-05	4.9433500345964e-05	4.82418886425964e-05	5.50353934430884e-05	3.87208120306775e-05	1.61020956970744e-05	6.39342778920818e-05	5.83086014919268e-05	2.45654172888717e-05	0.00018119475029197	0.000264628813398112	0.00031968805935667	0.000299930075302431	0.000282011845981864	0.000254884445333845	0.000208940802588196	0.000160197752232538	0.000205398741284688	0.000234249110977065	2.21411041088625e-05	1.21272972322117e-05	7.88987616308127e-05	4.99641936800024e-05	4.76691445028411e-05	0.000142304231889479	0.000116267553093464
HUERS-P2-int	1.90134170351438e-05	1.84371021432288e-05	2.75301369980699e-05	3.69875563926553e-05	5.87186532753173e-06	7.32546652296498e-06	1.76456143048372e-05	2.87374094623756e-05	8.80514350674685e-06	4.83438748702592e-05	4.80216293620758e-05	5.50689355868097e-05	4.44046118870082e-05	8.16810989307133e-05	5.97543143530126e-05	8.60023759381943e-05	7.51021135565938e-05	5.483336259162e-05	5.01955371644247e-05	0	2.39077664232613e-06	4.87972081698381e-05	4.30935153155289e-05	1.95042455392764e-05	0.000457987896155546	0.000117239585190046
HUERS-P3-int	0.00022016886247967	0.000258389211747137	0.000292923461854798	0.000338106050816499	8.00679258719119e-05	7.21420745999438e-05	0.000185233896920281	0.000169135832130295	0.000211782541169682	0.00106613015160807	0.00102108326763515	0.00136044899850751	0.00129774223550576	0.000721569498455473	0.000748958850519266	0.000430338856198007	0.000444935828271139	0.000593526803517895	0.000513344438853733	9.72535193126577e-05	8.05951674751021e-05	0.000242590773260261	0.000156231526683696	0.000384831916617501	0.000492896150173691	0.000447066643429008
HUERS-P3b-int	4.24240502746982e-05	3.68824673446282e-05	7.54841399769173e-05	8.49955820181417e-05	4.90184733668835e-05	4.47141466861203e-05	7.33135921110497e-05	7.85778598457313e-05	0.000119742912665758	0.000402129324970136	0.000581930883957164	0.000561326848311644	0.00055635083449186	0.000168872462582449	0.00017115297216055	0.000159679860795926	0.000122383130051075	9.76836726232531e-05	0.000121114214554959	4.28685728515119e-05	4.24917816304635e-05	9.03419955073513e-05	8.45485297810328e-05	7.162254200088e-05	0.000514262852373476	0.000599505224740919
HY1	0.000520669462690332	0.000641343545882714	0.000401953329320984	0.000613202430538769	0.0001673158271822	0.000227711407302063	0.000744409397153645	0.000778773966950918	0.000148257969707	0.000723553326711016	0.000848152063444404	0.00119404201997589	0.00108972078847995	0.000860000446372175	0.00084429863278629	0.000879399805334353	0.000818087305423167	0.000535384582115733	0.000624129336864013	0.000106417627093913	0.000136247937991053	0.000568821158519273	0.000605990383844185	0.000101047926121616	0.000770487559229897	0.00139906011767221
HY3	0.000759544021500875	0.00109854056369768	0.000794747726407308	0.000654472212887346	0.000194810755434695	0.000231463669005965	0.00160096686934074	0.00106866906889237	0.00031299435575635	0.00113291613675806	0.00142768402854467	0.00132434851606203	0.00136244316042383	0.00124881665552358	0.00131306299602271	0.00107266881994617	0.000912696439480401	0.00102955027771612	0.00100871799112173	0.000279892959915924	0.000215293743444803	0.000636013703972625	0.000510611668930602	0.000100845499305376	0.000760934226556637	0.00108011295157759
HY4	0.000516380746750467	0.000591770342612123	0.000475799076393392	0.000596633506019743	0.000202965070587324	8.44032657985394e-05	0.000566366186055429	0.00030563949455091	0.000114133444422611	0.0010676084687476	0.000867675368198422	0.000951747849711324	0.000727046527896017	0.00122952924888236	0.00131437666472227	0.000977872163615759	0.000865318766071382	0.00112992195486104	0.000798119929649881	0.000133125671565638	4.13194209081276e-05	0.000105419320013794	0.000797976989483663	0.000367733282679397	0.00280395580883314	0.0044850337428575
HY5	0.00132169242159474	0.000854420438431531	0.00162376318231145	0.00159982096483574	0.000476204068840366	0	0.00163548190964162	0.000717102556032351	0.00035704541323317	0.0013068845322902	0.00106214174104289	0	0.000758143619531235	0.000427372811001404	0.00132164510710783	0.00183545553635233	0.000937035011199879	0.000684145599863142	0.00162832883262837	0	0.000387780543748535	0	0	0	0.000274114317870695	0.000213663962161783
Harlequin-int	7.41382254347608e-05	7.33581885420261e-05	6.97059201288927e-05	8.79079854876842e-05	3.35261685723383e-05	2.24430537746649e-05	0.000115844831809575	8.98899412152394e-05	6.06967753304328e-05	0.000341104753508839	0.000330725047315912	0.000359016139986722	0.000354101163836473	0.00064139458312427	0.000627882900668107	0.000634130745770412	0.00061411119694003	0.000626743628592182	0.000631913331646238	2.5029222330191e-05	2.99643937171133e-05	0.000240389450788489	0.000195466668485239	4.14829595921574e-05	0.000178863729962956	0.000522454209534942
Helitron1Na_Mam	5.24461938130526e-05	8.71825704284084e-05	8.28420304767023e-05	8.84222445638008e-05	2.42952373928359e-05	2.02064066824137e-05	7.64865776233119e-05	7.92686419049768e-05	0.000127511555433636	0.000318559975412872	0.000331154531045996	0.000433198999327876	0.000361007567797852	0.000123555647550236	9.73965874564706e-05	0.000162313260684634	0.000106235911740468	9.88949816574286e-05	0.00014399660305363	1.416475711547e-05	1.31893320296287e-05	3.365028801084e-05	7.64152781064266e-05	5.86910011927327e-05	0.000191127142969126	0.000203482045667733
Helitron1Nb_Mam	8.73872114757826e-05	9.1799956460429e-05	6.70996397690761e-05	0.000158664630317852	7.87137479746799e-05	6.54664112704827e-05	0.000101375848567009	0.000130386145178226	2.36070075933537e-05	0.00018721765501971	0.000163861430989732	0.000125769477090171	0.000250633414123129	0.000134220230530152	0.00016020415244639	0.000175966239050023	0.000134234886964945	9.04682136912455e-05	0.000134576617188019	2.75353009402189e-05	2.56391425335248e-05	4.90603615482172e-05	6.60204340466938e-05	4.75380071572039e-05	0.000448563989211829	0.000282539228357782
Helitron2Na_Mam	0.000617383912250083	0.000571458122643149	0.000474053782145043	0.000543492548593379	6.06661703199931e-05	8.40936634019633e-05	0.000555607315310283	0.000555746022081509	0.000197105632151217	0.000980446851594096	0.00102235648930081	0.00120112516866812	0.00121534803683473	0.00118872230782563	0.00115989188712253	0.000880753819494071	0.000762666431620729	0.000813464852305272	0.000809021751320191	0.00013263734890925	8.2335711561347e-05	0.00061969250482957	0.00012720798461296	0.000103808909968719	0.000611115427620737	0.000480882940668527
Helitron3Na_Mam	9.12818664231959e-05	9.65618460780963e-05	8.41081469611983e-05	0.000118024094398623	3.88685089314264e-05	4.2273810106007e-05	0.000133490550315732	0.000108057256940028	2.6900857926418e-05	0.000169577832183804	0.000246743446710514	0.000207707106429317	0.000197542710067836	0.000152947777818279	0.000127236834520202	0.000179775246561856	0.000139236897772855	0.000143898004562004	0.000155398609112501	2.61477167893478e-05	2.43471113369642e-05	8.69643913454089e-05	0.000216292477554966	5.23652168054111e-05	0.000433704260001909	0.000551359073496055
Kanga1	0.000185168276365719	0.000199143537374434	0.000238862609803374	0.000241453348730645	8.73371654995396e-05	5.75055014293562e-05	0.000440554473342716	0.000468535103530387	0.000100953163282352	0.000296278897002064	0.000359838487062639	0.000288197049218435	0.00027809134404358	0.000421299893199949	0.000289525485394289	0.000319796322024346	0.000279264141596664	0.000368580542114941	0.00031357209177929	6.36498069792159e-05	7.40833774122573e-05	0.000124747167449506	0.000213655301971499	7.91189894796247e-05	0.000452460031338423	0.000458809442109287
Kanga11a	8.34877843944842e-05	0.000100386915151932	7.69265913863012e-05	8.18557022312848e-05	1.8048324395694e-05	3.90281691684957e-05	0.000120871564232418	0.000100560351100632	1.89450292619442e-05	0.000128781758866969	0.000144920146263412	0.000180549465749025	0.000169530281211504	0.000226766403098797	0.000230418036034204	0.000172519954725039	0.000210716406871014	0.000210028070901013	0.000187611511761632	2.52543453457199e-05	2.35152599681237e-05	5.99950982202558e-05	0.000147594198605875	6.10401082364237e-05	0.000338682773217203	0.000464822301251948
Kanga1a	0.000156918494623284	0.000143862391322305	0.000126184564867922	0.000152814900343532	5.24257101128961e-05	3.3343155301324e-05	0.000285964292436629	0.000125385504927551	5.31806440817697e-05	0.00018619250600468	0.000206350739568388	0.000242086555502348	0.000238119806782481	0.000154987693386331	0.000165471761401114	0.000185426057768563	0.000143613481520447	0.000168358261798244	0.000158174208718827	2.96665695099037e-05	3.01348864848012e-05	7.04769308900881e-05	7.43637072864258e-05	5.95985588841116e-05	0.000344378277287565	0.000397114251279646
Kanga1b	7.62002759983331e-05	0.000104678311191836	7.02117985015592e-05	6.3411821835523e-05	2.74548608165443e-05	1.14171364967141e-05	8.25049379947842e-05	6.20152750321927e-05	8.7485994470472e-05	0.000175808613012536	0.000204120849133624	0.000238410888747695	0.000284112921221242	0.000184796736481983	0.00020319346173234	0.000169312879356859	0.000108046812264201	0.000118330292315018	0.000126736592407806	2.40103499803666e-05	1.6767697221549e-05	8.55597295626758e-05	0.000122333660992538	4.55976352268993e-05	0.000331877003338204	0.000443465585773198
Kanga1c	0.000201821807270335	0.000203379077027254	0.000204192363095474	0.000193996512155236	0.000111212913794405	0.000103168665268986	0.000293808604223953	0.000222223066002041	0.000157147800917893	0.000410860160903183	0.000483385456082623	0.000466528684226389	0.000466477633838936	0.000433784572693772	0.000407586313415083	0.000362706483440025	0.000291780774228944	0.000291897864273085	0.000333476880014023	0.000127186211932797	0.000104495127367929	0.000146630634369401	0.000210774236964702	6.19988298746167e-05	0.000425957817863715	0.0005623253570342
Kanga1d	0.000101747195415522	7.98701612864465e-05	8.03580169571225e-05	0.000114361211527652	2.61852734409293e-05	2.17783541556852e-05	0.000161875924346264	0.000114351872351292	3.92660726276753e-05	7.18623192722265e-05	0.000175213571714921	0.000156441651485674	0.000125065277371093	0.000178601249625016	0.000184107381669218	0.000133223798144189	0.000151140636586987	0.000127906161759871	0.00013609736362331	3.66400738346161e-05	1.70584675563224e-05	0.000141445572926973	0.000120794618408551	7.27453645909964e-05	0.000247194942105283	0.000324268207807555
Kanga2_a	0.000134978218146713	0.000125133628712185	0.000138037544631859	0.000165626436156515	5.45111283983805e-05	4.26701506317254e-05	0.000183084065477814	0.000158137811338081	6.25086263489616e-05	0.000224398808839481	0.000284886766529265	0.000266195667866291	0.000293536747637949	0.000274823211214037	0.000240282291811714	0.000244710276338442	0.000229247289897601	0.00021651577556343	0.000223673961341002	5.328059865009e-05	4.04725774100877e-05	0.000124909773426844	0.000164729024697574	9.19856835945643e-05	0.000546344506666767	0.000579082327507164
L1HS	3.68555099873011e-05	3.23768529756998e-05	6.6068912672628e-05	2.5342224491862e-05	1.77491484532602e-05	2.41112812902232e-05	3.38655130649945e-05	4.26162353447269e-05	2.70592938322477e-05	8.64158462290581e-05	0.000107768160871083	7.9325058937796e-05	8.46159363062831e-05	0.000211326094389011	0.000208353889537131	0.00018425462345526	0.000206059314035511	0.000194363434375647	0.000187873331047779	9.83080569012828e-06	2.3446648978679e-05	0.000217359836331401	0.00447703907251319	0.000269055344392532	0.000480985623110245	0.000408980997050263
L1M	0.000326381053677515	0.000316488131152037	0.00028490324626052	0.000384666221478932	0.000179486603420542	0.000149279434652902	0.000520778166703403	0.000433386284306117	0.000102090910830089	0.000503902959656673	0.000602800295860805	0.000528854227068249	0.000512384244927429	0.000694317068547136	0.000606932512175612	0.000706116758192359	0.000690119698837733	0.000591304416491704	0.000601037255001451	9.20157577083614e-05	0.000100799168667457	0.000244312979370663	0.000155733871168347	0.000100922543000634	0.000541522178279767	0.00053595647985827
L1M1	5.51497751678769e-05	5.45052414508538e-05	4.83431649512733e-05	5.08997280636874e-05	3.33547819660745e-05	3.36449960206669e-05	5.82600806661945e-05	5.24693422132151e-05	5.08182834610709e-05	0.000191175825539196	0.000182896373614401	0.000185107214359879	0.000185312576920818	0.000130423965511154	0.000130137512224011	0.000120794283072709	0.000125257989327003	0.000114151818626218	0.000123814172829651	2.83690533015806e-05	3.07041112868125e-05	5.88314397118702e-05	4.65733470440771e-05	2.52147330855341e-05	0.000125919060321396	0.000130615745532238
L1M2	6.39160010331138e-05	6.99128323541691e-05	7.34249494829724e-05	8.149274685082e-05	3.67863487125287e-05	3.64585032401926e-05	9.93768412834905e-05	7.8653955545172e-05	4.66097616120146e-05	0.000168259482567732	0.000170007373016347	0.000156449210348437	0.000161515456178853	0.000287464904103736	0.000280200563416977	0.000264406214132461	0.000285841422987524	0.000261578148225325	0.000252362870300853	3.03775903773348e-05	3.2669466141345e-05	0.000291194033254397	0.000259492527849377	0.00108265152089034	0.00135417294537798	0.00104599090421967
L1M2a	5.88079913172598e-05	5.2066728677089e-05	4.71185653464176e-05	7.89204719888327e-05	5.2510489562269e-05	2.9881594032975e-05	6.40691381581618e-05	7.2831404265726e-05	4.24792346908502e-05	0.000231332377729127	0.000249653043115614	0.000202554433430173	0.000224399055658845	0.000197184776496288	0.000189201546533344	0.000161914901766111	0.00014501866902127	0.00017668834938034	0.000194674334094287	4.1088532627655e-05	3.15074615875261e-05	7.0337584967372e-05	3.47705458613541e-05	1.83601206714543e-05	0.000178175960194691	0.000161203324657875
L1M2a1	3.00015609363632e-05	1.93947899148487e-05	2.30364820817957e-05	4.99329854638811e-05	1.62142853617409e-05	1.79806128960708e-05	3.71243788424153e-05	4.88332890790147e-05	1.21570490385793e-05	9.39405329285733e-05	0.00010447635809007	7.8848362671585e-05	9.46515270537771e-05	0.000140665742440154	0.000125002028867461	0.000129157316545397	8.86253631098811e-05	0.00012423729193437	0.00010349362417109	1.41800269474443e-05	2.20059172299146e-05	6.17586998471518e-05	3.96654507322322e-05	1.63206308387053e-05	0.000223999821715978	0.000167326152076563
L1M2b	4.16256087115843e-05	1.46777805889008e-05	3.83543079479979e-05	4.46594645641245e-05	2.45416139066557e-05	3.06169779217858e-05	8.77979810461597e-05	6.46739425869175e-05	1.84006631863706e-05	4.86427458589272e-05	0.000112517924614977	7.38791762323472e-05	6.83753481419594e-05	0.000113796092701576	0.000102168291062421	0.000167112332391537	0.000147555709966917	0.000129279595962095	0.000162240348065047	0	6.66154211881222e-06	5.09873002796829e-05	5.1460133839802e-05	4.94051525331686e-06	0.00014362178595789	0.000212886456933457
L1M2c	8.45245978658493e-05	6.85809311898533e-05	0.000112849317112218	0.000114317347926126	4.10198124886631e-05	5.42758929031429e-05	0.00023213019899347	0.00029762199526362	3.49495312349328e-05	0.000260966813131619	0.000227343717854102	0.000160616257567742	0.000191464863778255	0.000322955054871852	0.000382934469150288	0.000369389779847176	0.000447603565010237	0.000258495947866243	0.000309853403087721	3.42428204605352e-05	5.16229502026277e-05	0.000218866017490439	4.8870726472515e-05	2.02690724401264e-05	9.65944376078234e-05	0.00011210215571539
L1M3	6.24388575873233e-05	5.95371713757482e-05	5.65730069825887e-05	6.42413794563906e-05	2.24966395743959e-05	2.50253052552653e-05	8.01601273778394e-05	6.52133563808663e-05	2.74095163408233e-05	0.000108815532612498	0.000125234101929829	0.000125808608270539	0.000118864063041636	0.000200635870052102	0.000184708341194226	0.000164531933511903	0.000171350288090411	0.000164630657535352	0.00016077293777849	2.01660462969407e-05	2.22122376376379e-05	8.44217612251388e-05	0.000146233588073184	5.26477404823634e-05	0.000240376903280872	0.000374102436664944
L1M3a	7.58578858997208e-05	6.79002098579165e-05	6.27274634193933e-05	5.82709790741975e-05	3.15363439698094e-05	1.74859014883403e-05	0.000144411813992427	0.000136137167093184	2.36451296856486e-05	0.000128859887785591	0.000100038732078059	0.000148976265700299	0.00016233800550821	0.000254722694905037	0.000280080628829672	0.000273897174090498	0.000281314238213065	0.000282414591700344	0.000273182385148099	2.57411155769809e-05	2.39685098297277e-05	0.000135406862864752	0.000758256817394448	3.93615469568407e-05	0.000642618501036893	0.00132536221437423
L1M3b	2.55846516084875e-05	1.7512345622885e-05	2.35739881507387e-05	3.00576839885059e-05	3.74147096100418e-05	2.57060937055152e-05	2.37441220361676e-05	1.59226763706925e-05	5.12264416773346e-05	0.000150299929864924	0.000165692644674639	0.000124309424340193	0.000125607237421142	0.000119713239375297	0.000127918678593226	0.000112859420077937	0.00010669793255804	9.9325076712204e-05	8.78861906754966e-05	1.99169036581479e-05	4.23894161234927e-05	4.56254550611776e-05	8.18641160034781e-05	1.17892497639112e-05	9.55109870970157e-05	0.000241590978277961
L1M3c	3.53859422080953e-05	4.47979982837027e-05	4.61904286613829e-05	4.28323347247993e-05	2.86863956498698e-05	1.14874468421118e-05	5.19971723581664e-05	5.03977261463403e-05	4.22200210913271e-05	0.000158424624191423	0.000169041801787405	0.000139498921936986	0.000159000487530037	0.000117281933965307	0.000116966010507462	9.00918836095735e-05	9.61684835373517e-05	0.000106847827478578	7.84720470862277e-05	1.6724916918017e-05	1.47080146804752e-05	4.08359671716061e-05	0.000104707519118061	3.65744206335744e-05	0.00048192233701378	0.000218807941905025
L1M3d	2.44835047306786e-05	2.37413862384328e-05	2.44393271733904e-05	2.59312004674595e-05	1.32320625983695e-05	9.17094825989275e-06	4.73378965878923e-05	4.3172561552483e-05	9.92105605033325e-06	3.22789307668323e-05	4.75491123843088e-05	5.66858740871767e-05	5.79320134867962e-05	8.70848805353678e-05	0.00011833270325736	0.000129202420757954	0.000137417284819503	0.000145743624012674	0.000135736864427914	7.71463763913944e-06	7.18338595440891e-06	2.2908950744802e-05	6.7052054697382e-05	2.1310157465189e-05	0.000102825287900404	0.000118739637367026
L1M3de	7.36591839188518e-05	8.97933186388418e-05	6.20529439457715e-05	6.87802272847558e-05	1.59235851775384e-05	2.08115028596218e-05	0.000128907861078992	0.000157575544196433	3.92284372854187e-05	0.000653424365333774	0.000531056322029644	0.000548364229457699	0.000586700167716328	3.67476107915859e-05	1.26268366349489e-05	3.33178660888809e-05	2.38728494641853e-05	3.43152802950244e-05	5.91160514865902e-05	1.98939975177875e-05	1.29668285565235e-05	7.08913051635766e-06	2.14646158854359e-05	9.61681441444847e-06	8.90410652170824e-05	7.75701414535327e-05
L1M3e	3.9249757529854e-05	3.92133949083339e-05	4.82202289657752e-05	3.23926546072655e-05	1.67128435349103e-05	2.35232659362588e-05	5.18797057849095e-05	3.09752732601844e-05	2.98812695611764e-05	6.70354782386635e-05	0.000103228322621997	9.28831983764838e-05	9.51740017725881e-05	6.57651232312224e-05	6.06565446969229e-05	6.63991561118158e-05	6.49290699055431e-05	5.81799019634896e-05	6.24229588709207e-05	2.24862085791094e-05	2.09377448988131e-05	3.07159345235906e-05	5.39144007788531e-05	8.54063299589231e-06	9.76831250850737e-05	9.45995387562707e-05
L1M3f	0.000105018616292172	0.000104921322641532	5.08262413352862e-05	8.66714084105558e-05	4.24245044370915e-05	3.14700140175345e-05	0.000162439502106513	0.000144174913022082	2.0632727960865e-05	0.000110135471229827	0.000106559748514526	9.16030051782987e-05	0.000105876951932326	0.000105990286518407	0.000124108467118658	0.000102530672336967	0.000121082782207208	0.000126017809245286	0.000122325967414872	3.10853664824174e-05	2.70773379430013e-05	4.52613551298255e-05	3.72661514055243e-05	1.86968824625012e-05	7.78817461612198e-05	8.95163731594584e-05
L1M4	0.000107989404075596	0.000116053178579672	0.000111015366288498	0.000119749154465965	4.91982785561529e-05	5.03054703994712e-05	0.000164577419928593	0.00013538913452542	6.14069854360324e-05	0.000200233661135328	0.000218821534174198	0.000201516209913411	0.000205414881914772	0.000199902143717873	0.000193303037850362	0.000182488310929835	0.000176659341184338	0.000158686745736609	0.000161960919692829	4.54723857328287e-05	4.68972066588099e-05	8.98878672492178e-05	9.39578869712856e-05	5.63956320160154e-05	0.00024987963544469	0.000317697623923576
L1M4b	8.21325953709387e-05	7.26930921397505e-05	8.01400454668345e-05	9.58403607141734e-05	3.41288182978046e-05	3.27385498590304e-05	0.000117212490559832	0.000116502771824951	4.36424174563502e-05	0.000221418723248552	0.000228210560182962	0.000190110481450708	0.000199172758786122	0.000183962848713025	0.00019583273905975	0.000178190063360212	0.000171666329500024	0.000151005512005784	0.000160372786883399	3.3875414605133e-05	3.06901538342821e-05	6.74255104055973e-05	7.57339377222807e-05	3.30038446261934e-05	0.000184762751232094	0.000225560985114058
L1M4c	0.000861715641080925	0.000862512943437974	0.000751793121987886	0.000662747036365263	0.000225964814587014	0.000274027076072916	0.000768489359358538	0.000872287902950598	0.000186294488877966	0.000736440259690572	0.000803192728112075	0.000646799764077469	0.000613214752550136	0.000771626084218285	0.000768351509630679	0.000963173106960745	0.00107069064883294	0.000964343096239302	0.000984904222758723	0.000224674396568568	0.000353964834192145	0.000346738987808806	0.00010361012179263	5.83245479565903e-05	0.000224088588336553	0.000293725598431055
L1M5	0.000118900506343173	0.000117762196595762	0.000120676896900915	0.000139445310571358	4.92011357062597e-05	4.43334429353232e-05	0.000173896148785458	0.000142235358627806	6.04863876131711e-05	0.000229931165810754	0.000265470942277982	0.000269540565252415	0.000261000521016092	0.000260975022618885	0.000241051403023296	0.000230699159601321	0.00021759647747251	0.000202935897598257	0.000210012931999367	4.72600568268447e-05	4.14207402184895e-05	0.000111387959506599	0.000129020256616323	6.25847220903833e-05	0.000328402722028341	0.000399532609982144
L1M6	6.85679779291323e-05	7.44683708224068e-05	0.000125235437225725	0.000158524244988381	5.56684956721503e-05	5.34226386444597e-05	0.000104079033618238	8.6805850847243e-05	9.21217053945062e-05	0.000534262113498432	0.000492251398073471	0.000516477215539378	0.000501872155574036	0.000551630420328814	0.00057869301669049	0.0004898191616391	0.000545322720981819	0.000525292495026854	0.000514514818399611	4.0330170747846e-05	3.08470427060138e-05	0.000212834519701597	5.62921947705444e-05	4.07818592798986e-05	0.000216155480427213	0.000200558376038106
L1M7	0.000108045305470685	0.000105956428135672	9.61730848031661e-05	9.91966644675152e-05	4.09851881414299e-05	3.44540104129016e-05	0.000128651707023007	0.000110495957848272	4.49379492382137e-05	0.000178998674879117	0.000195935571694366	0.00017236504879814	0.000175755974587823	0.000169278398266994	0.000172458596654713	0.000176995599860313	0.000184997312780094	0.000155435751487765	0.000167871969797269	3.35306892824663e-05	3.51692392080191e-05	7.14163228262023e-05	9.51807233884949e-05	3.85924514512362e-05	0.000258244084081774	0.00028394655255385
L1MA1	3.49749803814806e-05	4.07536531714091e-05	4.89362995089234e-05	5.69691766048432e-05	1.78909335654581e-05	1.63032298084122e-05	4.42135928854721e-05	4.9783137719451e-05	2.70616020963689e-05	0.00012381614455736	0.000121101623200764	0.000100727464565732	0.000105388472432872	0.000102341770244255	9.64296213291214e-05	9.35428348997491e-05	9.92863315260902e-05	9.87899733584857e-05	0.000100967216093857	1.80953108388056e-05	1.81160751509415e-05	4.97754025823568e-05	4.55068906304795e-05	2.86566475172804e-05	9.25964464813758e-05	0.000107496434440729
L1MA10	0.000109776416855196	9.583831758067e-05	7.61058556331248e-05	9.22876095877775e-05	3.28118766390251e-05	3.80786731884719e-05	0.000115310255342238	0.000103130052877241	4.03350024787717e-05	0.000119366259867139	0.000133888333948309	0.000144982896687382	0.000123610514737193	0.00010443504199585	9.70657039690075e-05	0.00010117467628005	9.1341248785798e-05	9.26349261725251e-05	9.36711979048775e-05	2.36902809765209e-05	3.23116303344453e-05	4.47857616461152e-05	9.04021697867741e-05	4.17062914175871e-05	0.000202489337184121	0.000267222915326755
L1MA2	8.36306443138182e-05	8.4457624789718e-05	6.10076739116472e-05	7.26210518187693e-05	4.36898953525301e-05	3.35242939396023e-05	8.42064737936554e-05	8.42350229784445e-05	4.54356758731798e-05	0.000140052472580792	0.000147122510968841	0.000140581298919384	0.00012485294137155	0.000153065930094192	0.000145946738837994	0.000159447760532286	0.000157730404649416	0.000148252657163503	0.000143392200074051	3.80486545958969e-05	3.57262356643983e-05	9.2478540446301e-05	4.67639003275204e-05	2.25770292498994e-05	0.00013668815248046	0.000149646011813729
L1MA3	4.89001690557289e-05	4.79032295686843e-05	4.47936781265021e-05	5.3284348883976e-05	2.30279076781481e-05	2.19802316004944e-05	6.82725684968979e-05	6.16158364731838e-05	3.07654373414896e-05	0.000123849762676794	0.000129439708795171	0.000118907369992957	0.000122041706080534	0.000115885327642366	0.000108949107902539	0.000102339228142725	0.000106134445296571	9.85285323138849e-05	0.000103156603834038	2.39908597971881e-05	2.21500031584734e-05	4.904653463648e-05	6.10867975132271e-05	3.06615400739285e-05	0.000142784763607146	0.000185840849098036
L1MA4	5.47340856562279e-05	5.40348087627551e-05	5.36245444386052e-05	6.10105243827048e-05	2.92064881737344e-05	2.47359976740144e-05	7.41281017825391e-05	6.39580727052595e-05	3.76200953640501e-05	0.000124585631505086	0.000134740519932621	0.000128278629575065	0.000127146639878126	0.000129905720818814	0.000125695841508157	0.000125107410710958	0.000125676402451572	0.000112507949678383	0.000117647240277381	2.49808492395937e-05	2.33477159174484e-05	6.42352521787647e-05	5.56334721674195e-05	3.57299331798431e-05	0.000168242613781223	0.000207846523656488
L1MA4A	7.56857320198458e-05	6.95775719985323e-05	8.39048764866547e-05	9.79244445682881e-05	4.23857766304493e-05	4.32886014273184e-05	0.000145238456463187	0.000134445308007306	4.70417603202013e-05	0.000200235228327413	0.000209287749695251	0.00018150518049825	0.00019085300709793	0.000158401249049296	0.000149816628971468	0.000146684932230593	0.000166721954885652	0.000148163428722981	0.000149074586241143	3.21105948720098e-05	3.58792426004921e-05	6.70487792496098e-05	4.79501970828201e-05	3.44681800704349e-05	0.000180947543822262	0.000190870799169918
L1MA5	5.96836163586358e-05	6.39336170293459e-05	5.18166607181648e-05	7.72635580578046e-05	3.40026036819437e-05	3.46721115555219e-05	7.9385736088494e-05	5.89191900640803e-05	4.62738408071887e-05	0.000162131289131782	0.00017090099466283	0.000155643581989541	0.00015832357043374	0.00015613264143123	0.000146079578667488	0.000137161882939575	0.000141300113937095	0.000131996301202322	0.000146529865810161	3.38101151521905e-05	3.77402964843836e-05	5.46759904525924e-05	8.22862015191474e-05	4.58529516774216e-05	0.000226024494669139	0.000264896034682486
L1MA5A	8.41030996659014e-05	9.14591805251742e-05	8.47095484253149e-05	0.000106025765397882	3.90125978534878e-05	3.24468703564712e-05	0.000127665344751641	0.00012276113778777	5.60177163445651e-05	0.000215814140299317	0.000242438086482804	0.000196617501412114	0.000206838840067006	0.000161187966078704	0.000165816774487955	0.000158312047842756	0.000155462746025218	0.000154132066470253	0.000161841161058167	3.12212282352087e-05	3.29673929261778e-05	7.7993439886192e-05	5.17060784074021e-05	3.9342563264937e-05	0.000234099185490079	0.000212858059628381
L1MA6	4.9561300833624e-05	5.26100967387886e-05	5.15476163308094e-05	6.18653739220171e-05	3.89604491855969e-05	3.47662532614659e-05	5.64495375415707e-05	5.43914826815645e-05	4.56430163999073e-05	0.000122886330898574	0.000125218627410736	0.000114465756587282	0.000122923741383527	6.97485668013295e-05	6.55161923849838e-05	6.8200879929806e-05	7.1472417801784e-05	6.35527951871543e-05	7.24389649787202e-05	3.67343463300192e-05	3.51961567742858e-05	2.86675472565197e-05	7.8715860431285e-05	4.91425263292483e-05	0.000291662025746603	0.000266946891737194
L1MA7	5.50527344251088e-05	5.93479171121331e-05	5.87428907087929e-05	6.79540935210455e-05	2.56185104264478e-05	3.07467755073917e-05	8.28335748520508e-05	7.23951802482207e-05	3.25808145512149e-05	0.000112283393117624	0.000120911007600775	0.000128297247410001	0.000122358321731707	0.000131400895579154	0.000113551575106117	0.000114741422748463	0.000120175708830729	0.000103310829319421	0.000113214365319984	2.16953900408182e-05	2.48226160680986e-05	5.55826987189049e-05	7.24176091867943e-05	3.87777273793993e-05	0.000209066006991469	0.000233092054928167
L1MA8	4.4250507149979e-05	4.69958253821108e-05	4.29188622509796e-05	5.42670694432481e-05	2.55334157629412e-05	2.64206276175606e-05	6.39165853239451e-05	4.96421035336696e-05	2.42674103629819e-05	7.20472725089335e-05	8.77876986040171e-05	8.80240057119958e-05	8.09195674490953e-05	8.07947307584918e-05	7.27501090782888e-05	6.99529372994223e-05	6.97419995727698e-05	6.1482704911662e-05	6.80434636579796e-05	2.18057933772966e-05	1.99137199086981e-05	3.23766241396363e-05	0.000106074149052665	3.67776017394208e-05	0.000192725361118797	0.000271618200372457
L1MA9	6.10601154805745e-05	6.36481433726035e-05	6.39107569343116e-05	7.55057318868191e-05	3.33772012832699e-05	2.94338613118048e-05	8.52533001702124e-05	7.53295654893728e-05	3.94872460515432e-05	0.000124204278332391	0.000136733080202104	0.000123800559494729	0.000110816217071743	0.000111238485481091	0.000108538810096733	0.000103628957721295	0.000103685890462673	9.80121326765814e-05	9.8644823340815e-05	3.13165538239663e-05	2.89551364411679e-05	4.90460619819566e-05	6.47116474487575e-05	3.47947693959133e-05	0.000169921419742797	0.000206048027309547
L1MB1	5.38657775944429e-05	5.66316272428179e-05	5.2767225008066e-05	5.91955985088672e-05	3.47296935930509e-05	2.85449478955537e-05	5.71823871962328e-05	5.50672298593914e-05	4.22757643926306e-05	0.000117363900734679	0.000123787775610237	0.000124465346078217	0.000137090699308683	0.000107439365252689	0.000110562638006593	0.000120159283598692	0.00010934115335614	9.94963536102806e-05	0.000108695267102858	2.35833342110315e-05	2.57855644099112e-05	4.62633871263365e-05	6.93960636781444e-05	3.41760746132812e-05	0.00014911107553281	0.000199365252650929
L1MB2	7.91102689364469e-05	9.22180508323146e-05	9.0573552796676e-05	0.000100392812189336	3.7660779534202e-05	3.66186448457968e-05	0.000118720359627528	9.16438341024147e-05	4.54248550002152e-05	0.000144631069430887	0.000164212331155973	0.000152048245926936	0.000146274533028657	0.000196752289241382	0.000172016596865411	0.000167457286117795	0.00017541945443253	0.00016728398668143	0.00017170267171141	3.56406997493192e-05	3.55568365100523e-05	8.33463242464524e-05	0.000242248154388306	0.000126249413183362	0.000589402084366475	0.000783497979988034
L1MB3	9.39015624753232e-05	9.598892165731e-05	9.99279344162708e-05	0.00010355955606345	3.92676982396476e-05	3.67514481152451e-05	0.000134944370433773	0.000108384712969905	4.77436181151731e-05	0.000217560886923799	0.000243958406277789	0.000225003463993326	0.000214352848433486	0.000231534773779499	0.000216001564920038	0.000202966953664087	0.000201174543789768	0.000190866808730692	0.000193720728560149	3.78849414844738e-05	3.21334426869621e-05	0.000106738119097866	0.000158203315455237	8.22163948418552e-05	0.00042907613344459	0.000580464417041615
L1MB4	0.000113382171651674	0.000113345824091423	0.000104933201840293	0.000117484060007941	4.09717779720747e-05	4.36837471770692e-05	0.000156211188634686	0.000144189126308031	4.34404526811201e-05	0.000189880188887305	0.000220477683259933	0.000198363727155965	0.000199136362791689	0.000206043942992004	0.000205550010008151	0.000184911829894261	0.000177223869735358	0.000199536804933739	0.00019515057269015	3.80412903857965e-05	3.33639701547392e-05	8.98097254812394e-05	0.000137950817364633	8.32803787711284e-05	0.000409556848259892	0.000547773134040529
L1MB5	9.41418701922648e-05	9.29426590597236e-05	9.03160140059854e-05	0.000106161665599408	3.48691549346429e-05	3.37412677211979e-05	0.000134868438618163	0.000106531663078361	4.39922817453168e-05	0.000170225229110381	0.000206398501386856	0.00018528706167745	0.000186157561620926	0.000208824447439784	0.000195876318912013	0.000189966133826581	0.000196931475412972	0.000190867855686805	0.000187216136557845	3.24003427949682e-05	3.26263808674227e-05	8.81165542978242e-05	0.000282619372638409	8.5247285449984e-05	0.00059066207353068	0.000975640280551072
L1MB7	0.000124823713888144	0.000131688040412921	0.0001070291820512	0.000128243992980943	4.5358762548498e-05	4.04996716800376e-05	0.000176988545876945	0.00015849157728517	4.3292697811218e-05	0.000174016064721944	0.000204676705801893	0.000186345443950358	0.000182832415735982	0.00022737499647485	0.000224354135807534	0.000197429969654687	0.000204933145865395	0.000184988441200133	0.000184408179671668	4.12951304636225e-05	3.69886052304532e-05	9.87019526849179e-05	0.000156454943755971	9.8454785174283e-05	0.000448515981184713	0.000588038564960032
L1MB8	0.000118184831886792	0.000115357051970979	0.00011080871296915	0.000128404065299692	4.07440009416755e-05	3.87056592778489e-05	0.000156540639924639	0.000138752963481196	5.6122893868439e-05	0.000244920237307882	0.000271101904750849	0.000262403921111909	0.000250242781053452	0.000300830834294931	0.000279328106816087	0.000273958179397477	0.000267303553433173	0.000240720407415434	0.000243617836862165	4.15164432763184e-05	3.70594575890361e-05	0.000119304814251927	0.000162638390689974	7.63599016400273e-05	0.000407149877127839	0.000563904231255787
L1MC	9.28560602343005e-05	9.9717016557281e-05	9.49400553901076e-05	9.77920003533111e-05	3.91786411896609e-05	4.22872350425204e-05	0.000133610759444813	0.000105400981694463	4.38976589770594e-05	0.000185644954169892	0.000212408640662019	0.000195108804980969	0.000206747259414002	0.00022499189771951	0.000218896252949848	0.000187826882463322	0.000177428226542781	0.000167278634832497	0.0001675342239763	3.65731369541287e-05	3.15453208116086e-05	9.76306418152953e-05	0.000146765601628814	6.5268140404483e-05	0.000340816228434718	0.000409841223852221
L1MC1	5.73033255245233e-05	5.30266679955552e-05	5.92353830444682e-05	6.4630470742512e-05	2.4878522432944e-05	2.32601294935263e-05	8.10236721304662e-05	6.91789919603754e-05	2.90090484866824e-05	0.000122975456495521	0.000135599461769281	0.000123484703694715	0.000120531255995744	0.000143280387121208	0.000144840478304411	0.000134643415954459	0.000137464803021246	0.000132615501873954	0.000133999041524793	2.38579404186985e-05	2.26341666532313e-05	7.28968549078162e-05	9.5788636131197e-05	4.48678084766415e-05	0.000233278703749028	0.000332835943532188
L1MC2	5.97638657863937e-05	5.79523657394822e-05	5.83572765889982e-05	6.75630108390451e-05	2.35642438200662e-05	2.72012797593392e-05	7.29061981837643e-05	7.46403235852362e-05	3.30510764593394e-05	0.000173380409191858	0.000178366600876166	0.000154386623046159	0.000149415577104657	0.000121418128695957	0.000121966542111442	0.000124649157748538	0.000113920818015208	9.73300156133038e-05	0.000106831878531876	1.91866219383404e-05	2.18354608891236e-05	5.42322401372421e-05	0.000106701626768393	6.07282962761374e-05	0.000274790680564656	0.000341976705421889
L1MC3	5.4717722172217e-05	5.4385654963598e-05	5.74287175035185e-05	7.19498706324841e-05	2.50438609381571e-05	2.49026144916597e-05	7.9583965855158e-05	7.06246336415249e-05	2.6537568192269e-05	0.000115395136554161	0.000133085191352913	0.000121657260955968	0.000120202204248737	0.000129049216724975	0.000119348758839418	0.000103295346553984	0.000100922428426684	0.000105615488711563	0.000103393752796009	2.37606636853278e-05	1.99420949673636e-05	4.83828482492807e-05	7.45068373322724e-05	3.78958931128261e-05	0.000190012451791158	0.000241112589660724
L1MC4	0.000109973970803686	0.000108023048282649	0.000111362879919591	0.000130488384094615	4.33593406821955e-05	3.97323578159618e-05	0.000161604086515095	0.000135650424751808	5.25197169928094e-05	0.000239975388855599	0.000270444692781586	0.000257032029216294	0.000251085917000007	0.000236747893736284	0.000231604538123641	0.000221443303722153	0.000206061060038901	0.000198602443591596	0.000202106626430627	3.82257358604803e-05	3.30836126770814e-05	0.000110747919215584	0.000269449591053851	0.000134527019543883	0.000618523207312206	0.000837833575077494
L1MC4a	0.000116052146687371	0.000123881389406052	0.00012405606798194	0.000135411879653249	4.19622405170549e-05	4.03455000903873e-05	0.000181294490991687	0.000148059030359041	5.15444479256522e-05	0.000243388433877022	0.000277241823698633	0.000273937987985834	0.000263434548262205	0.000254200399679894	0.000237808904548345	0.000228209787167178	0.0002136957925553	0.000204212368792203	0.000212836660520274	3.88448223799157e-05	3.33223151650537e-05	0.000104647083992069	0.000170594939460713	9.04960056812467e-05	0.000448656199694322	0.000540728344072838
L1MC5	0.000124936133303092	0.000131745657745546	0.000120515328164377	0.000150647354204549	4.60290775109031e-05	4.13207862719278e-05	0.000173033869900965	0.000146604434814306	5.28627061090625e-05	0.000224459702544909	0.000260554981508327	0.00027137613833026	0.000270732126063306	0.000248838336499984	0.000231388305914294	0.000210923177748967	0.000191767096542505	0.00019226206384353	0.000191118253440875	4.31295312992532e-05	3.47057496000244e-05	0.000112706010556869	0.000290697500897989	0.000128255893815218	0.000689581986812083	0.00094645888471619
L1MCa	4.51206231710355e-05	4.57547438862245e-05	5.20362498264326e-05	5.83636439296697e-05	3.53826693398406e-05	3.45976076491972e-05	5.93909128385885e-05	5.25617604863757e-05	6.24985101588362e-05	0.00014594679362605	0.000154045526774333	0.000127330453856197	0.000124588367154713	0.000108422798475965	0.000108521535400051	0.000110453141668363	0.000114888556637705	0.00010498624328835	0.000107580554605766	4.7669760455424e-05	5.02274925452122e-05	4.9669269896104e-05	0.000106108247329859	3.6288527787185e-05	0.000192019558425284	0.000245427415710974
L1MCb	3.29649197783817e-05	2.71708632476673e-05	3.34116760373082e-05	3.64104360627486e-05	1.90035486876991e-05	1.58052966095293e-05	4.13011742995732e-05	3.80068457481254e-05	2.98325164469062e-05	0.000152112751519	0.000143053293080333	0.000134492837689068	0.000124800706317142	8.52743661078054e-05	8.24093492166876e-05	6.72950044808945e-05	8.72517626777452e-05	6.78277318381775e-05	8.04134928501693e-05	1.71387014477755e-05	1.78928436516249e-05	3.26956142809406e-05	4.10928687881573e-05	2.43884400202206e-05	8.13580077919664e-05	0.000102584946164059
L1MCc	3.00719588398892e-05	3.81960810162334e-05	4.17580971825278e-05	4.53719687337807e-05	2.42640446173939e-05	2.74149693875444e-05	5.8175710121521e-05	4.44667316558727e-05	2.91767294634636e-05	8.4179481235211e-05	8.61144371596351e-05	8.4917150993672e-05	8.85568146431308e-05	9.98406471606685e-05	9.52950495789623e-05	8.99929045015834e-05	8.34782975942863e-05	8.84636892235523e-05	9.01693254636011e-05	2.40224789101533e-05	2.42322419367588e-05	3.89968996365677e-05	6.76774887394087e-05	6.22100032705636e-05	0.000190793911384401	0.000220612331021189
L1MD	0.00012281645827464	0.000115565069316121	0.000105410615181468	0.000128013787232496	4.00713865875662e-05	4.66175618501426e-05	0.000180470213616781	0.000145673203703781	5.43749835526952e-05	0.000219042599256223	0.000228650521253372	0.000214673714598108	0.000206260356415479	0.000285933838991458	0.000257223040214214	0.000235747941130982	0.000229291430655952	0.000195487875848082	0.00021956795139851	4.27837735253051e-05	4.02379398429107e-05	0.000112364298480816	8.58279611564816e-05	5.28551298246172e-05	0.000234764146214551	0.000294286789564967
L1MD1	6.89954282029062e-05	6.48678985887244e-05	7.78080320171672e-05	8.44221521715358e-05	3.16141166009034e-05	3.62715956976241e-05	0.000117623960897658	9.66784756048396e-05	4.20584142901274e-05	0.000136741462887723	0.000145486209668641	0.000144162809146076	0.000134733417231224	0.000132986152888436	0.000137235993093064	0.000126100952697238	0.000129519508954756	0.00011180033709879	0.000110872909967281	3.4311606253447e-05	2.98364941966333e-05	6.82072224864346e-05	0.000145838276607817	4.96414865734413e-05	0.000281366491224762	0.000369747056129428
L1MD2	0.00012109916906021	0.000123165325148592	0.000113139625408546	0.000130433587307163	5.40287012481544e-05	5.45959106693325e-05	0.000162474362140735	0.00014326492734508	6.38951250788624e-05	0.000211310128721653	0.000249262192701865	0.000216226738494268	0.000220236062886082	0.000223117150318725	0.000215749220522258	0.00019536833465618	0.000188145283840424	0.000176709941066319	0.000189475554993341	5.88915700297293e-05	6.05747954120648e-05	8.85250682490874e-05	0.000131898245039567	6.00578164082087e-05	0.000319340433681829	0.000406955729527968
L1MD3	0.000115661581476614	0.000110164837302718	0.000103734179780079	0.000127988777029877	3.84671244053433e-05	3.84533639341537e-05	0.000161329113178456	0.000145373437106511	5.6019355583084e-05	0.000257830455204753	0.000275819797738053	0.000266203012225079	0.000258511153456075	0.000233027557105779	0.000220707246832754	0.000198162717530493	0.00018607721962824	0.000168715719599505	0.000178330039790134	3.94634870493676e-05	3.70471162048354e-05	9.06770301646198e-05	0.0001155607742978	5.7855749829726e-05	0.000334906613852521	0.000408585177219741
L1MDa	8.00386907718102e-05	7.77624727030917e-05	6.13622166831832e-05	7.05570555341776e-05	3.75782620978487e-05	3.02815854137403e-05	0.000103247446845995	8.73971258570042e-05	4.43289854266071e-05	0.000146825139470293	0.000149750955043032	0.000142014411415704	0.000138266159251203	0.000144942061736478	0.00015203716661339	0.000144324661553276	0.000144819515350845	0.000128010039944454	0.000133748855653068	3.44703283341978e-05	3.06005762296702e-05	6.41925753011382e-05	7.28425767144454e-05	3.84299242581201e-05	0.000182084411413348	0.000245491377018583
L1MDb	0.000267387502482775	0.000244395684272958	0.000361898470428143	0.000442508932284053	0.000468790145331554	0.000555512516516009	0.000483243294129109	0.000444595255086566	0.000472796196929715	0.000492097589893318	0.000523316800681824	0.000444791617232353	0.000470040237734888	0.000546066129164713	0.000608956434867204	0.000621481338213723	0.000664850824324754	0.000632766747250519	0.000599579865041928	0.000494630995539797	0.000441425843790486	0.00160745107705237	0.0005436856112152	4.25931079752122e-05	0.000148853482903966	0.000201030503967415
L1ME1	7.82076360601552e-05	8.06136104765892e-05	7.51864197810385e-05	8.69433700669688e-05	3.36042510131658e-05	2.84931913203934e-05	0.000111026793633743	9.07252293088444e-05	3.82187689597031e-05	0.0001475964142747	0.000166679112971499	0.000163171390942527	0.000161090146938492	0.000163442752356672	0.000150030548209024	0.000147420075816815	0.000138831077730723	0.000134959074486446	0.000137021839780984	2.86630681339455e-05	2.81463179927221e-05	6.94076895334757e-05	9.75045182660253e-05	5.07896931887415e-05	0.000272239530541765	0.000344670161285324
L1ME2	8.04432788429666e-05	8.22157603523609e-05	8.39241729860929e-05	9.24435557128182e-05	3.56721344612521e-05	3.46458968747005e-05	0.000132587949296571	0.000102222628667817	4.28464485910873e-05	0.000153287443611118	0.000176838727595456	0.000171187336497076	0.00016495846201696	0.000179132181106018	0.000166200068858848	0.000144910143517416	0.000143617913745802	0.000138405741423793	0.000137063679349228	3.5814606495189e-05	3.52593898190339e-05	7.02112812388961e-05	0.000100511410041264	5.811118677482e-05	0.000258562811080285	0.000321740677712486
L1ME2z	7.32264347356863e-05	7.0523831381052e-05	7.68809816016264e-05	7.98173880641554e-05	3.76905566552018e-05	2.59734983126459e-05	0.000102169069202134	8.7973610980256e-05	4.92520938963736e-05	0.000275832477316093	0.000300436938725416	0.000283718022420095	0.000270667588322621	0.000187490827014701	0.000184802957491702	0.000156479202442074	0.000143914179580842	0.000131503971585815	0.000150604110844403	2.96656798249295e-05	2.06074987889703e-05	7.29917750851814e-05	0.000185159564930627	9.59283351656235e-05	0.000547813276007649	0.00066025594316951
L1ME3	0.000106298643384355	9.79405089111916e-05	0.000101478865400129	0.000100645804491087	4.12605468998805e-05	3.31671386318615e-05	0.000131027012662402	0.000117725907963979	4.57380378909714e-05	0.000197031791408134	0.000215468044182142	0.000192142597139877	0.000183238037299354	0.000182844616897743	0.000181906630085416	0.000171207181822193	0.000160565353856031	0.000147059434307496	0.000153101961705214	3.57386615425121e-05	3.05446538939803e-05	6.68552005920317e-05	0.00015192265806424	6.61716641640406e-05	0.000356030912867947	0.00043412177731737
L1ME3A	7.4191934625823e-05	7.56299410564577e-05	7.47050662014414e-05	9.18878258980629e-05	3.40990147311382e-05	3.01154250818017e-05	0.000107287377337677	9.1742010980242e-05	3.83081909202276e-05	0.00015088732874498	0.000176554696988146	0.00015779512969592	0.000153048440880936	0.000167266588403746	0.000154646626595817	0.000143587713464618	0.000142208229642763	0.000138429412192585	0.000140373273802213	2.81696010937901e-05	2.79482647045292e-05	6.35746467883438e-05	0.000115518867743663	5.98354675858107e-05	0.000331761315653994	0.000405115401579391
L1ME3B	0.000309843821043416	0.000317603557095418	0.000256733340973069	0.000280339497315009	0.00020422925227302	0.000174347592073801	0.000183076705087735	0.000142425012937986	8.95482238713699e-05	0.000310487556760023	0.000307024403010258	0.000313287670200309	0.000317445533757592	0.00024364256130913	0.000223479080646585	0.00021482467687758	0.000196801946646608	0.0001912974768108	0.000198427022608955	6.94362164469579e-05	6.37388547941159e-05	9.8832861182018e-05	0.000128754535913487	7.11793086598925e-05	0.000380643175757979	0.000466545675289056
L1ME3C	0.00011755227324122	0.000123354113539082	0.000128614182167902	0.00014384180383439	4.68122405226698e-05	4.16470120992849e-05	0.000192843108242772	0.000182005246714916	6.33486912850744e-05	0.000303196438803762	0.000349615189894982	0.000343107514040818	0.000327844045641471	0.000396698546701337	0.000384634169229412	0.000389277448589046	0.000367918112378855	0.000347281118006217	0.000338432540666131	4.32214570740129e-05	3.91825287086294e-05	0.000194851733337158	0.000130307765825428	5.91043113031782e-05	0.000309083610322684	0.000426369555886571
L1ME3D	8.44214391745553e-05	0.000101794294400022	8.75947813727924e-05	0.000103297273024739	3.41198665183817e-05	2.73876587016883e-05	0.00012603850634908	0.000111721986051921	4.55124966023122e-05	0.000176387580395964	0.000188780427899934	0.000192656149161095	0.000199281332436176	0.00021363574039381	0.000207742713191501	0.000174632769911051	0.000183719406942803	0.000162731047906496	0.000173375903450507	3.7819398235697e-05	2.77843497291931e-05	9.0669340149478e-05	0.000129778055457253	5.39115440159801e-05	0.000337080670105189	0.00036349863621019
L1ME3E	8.70516848618678e-05	0.00010089210940326	0.000109290677752545	0.000126255434140755	4.31107180791888e-05	4.45852695340722e-05	0.000146772573984437	0.00011713688915961	4.30040347105704e-05	0.00015534900635996	0.000203459698451982	0.000197663289983457	0.000180837472092778	0.000209599021396017	0.000208431034655532	0.000189282070752843	0.000188838306925194	0.000166956966987017	0.000167409309263913	3.99969146447808e-05	3.05267331199406e-05	9.07344559586378e-05	0.000174898153233286	8.42210663948176e-05	0.000593631073224634	0.000537566705857083
L1ME3F	0.000179185352353717	0.000178489508541824	0.000195216617449696	0.000223371455064993	7.95837050611426e-05	7.96981110646727e-05	0.000253103036200955	0.000223788279178904	0.000129994899987492	0.000456130707693084	0.000450105009101838	0.000429600534847374	0.000409841302532921	0.000322861003394377	0.000307646855473155	0.000295475066527103	0.000305739416450937	0.000301588003377196	0.000289621899752061	9.33905805883481e-05	8.29917108729696e-05	0.00012611541494461	0.000112385376780334	8.82797233018105e-05	0.000392191934534737	0.000423027376498922
L1ME4a	0.00018371217918006	0.000192051504305732	0.000173503410780145	0.000199127339920795	6.55941150754663e-05	5.87953841630089e-05	0.000282957338217032	0.000232570614777753	6.82951307229834e-05	0.000262395994515383	0.000292401780896899	0.00032376384962035	0.000307255326438429	0.000298358925362694	0.00026994907248791	0.000262860993440853	0.000234550708101578	0.000225495087499999	0.000233527609393758	5.66415366164959e-05	4.7915796651595e-05	0.000126256984327288	0.000202338643528375	0.000143852590916505	0.000559739414850837	0.000636473409410576
L1ME5	4.48042570212103e-05	5.64236325358039e-05	4.93253227349795e-05	5.96910537169497e-05	2.01262327041727e-05	1.88314150211183e-05	7.29019141432658e-05	5.63530784817526e-05	2.26351879673791e-05	0.000127728657419533	0.000134670700507246	0.000118844268764685	0.000124663766845325	0.000208846895108481	0.000181538022950882	0.00016920714607091	0.000169136690981581	0.0001251462155984	0.000154413748831817	2.09013988238e-05	2.35593474209881e-05	7.64411611308664e-05	0.000172763342995823	6.98909130742458e-05	0.000370000257375181	0.00044586950931745
L1MEa	3.20490843095384e-05	4.43966369282224e-06	1.68745084316644e-05	3.74078150510535e-05	9.89763736778502e-06	8.23188852262434e-06	2.54944380819092e-05	2.60830128493161e-05	3.71049541073693e-06	7.24343198140504e-05	5.51900670002174e-05	7.21967527420358e-05	6.30303780233812e-05	8.88270676570131e-05	5.03610438623053e-05	8.01127424851068e-05	9.41328053490548e-05	5.33234502072345e-05	0.000104916125253494	8.65587113215546e-06	1.61196069141194e-05	1.54223906315856e-05	3.63192923972838e-05	3.28764266058439e-05	0.000119643594323716	0.000148769711501852
L1MEb	8.27376724892361e-05	9.14246721595869e-05	0.00010105626736913	0.000103059754321096	4.57553078260256e-05	3.20006258146862e-05	0.000115178433302635	9.00419347793509e-05	3.82045634475335e-05	0.000153157243840057	0.000166997771626355	0.000162542954828442	0.000184595901726522	0.000223982369248411	0.00018663411463667	0.000179563302964646	0.000154148287979392	0.000153879747841858	0.000151477251082631	2.0007403455862e-05	2.54040508372878e-05	0.000117745469303282	8.72201016150203e-05	4.08218367321146e-05	0.000284927505952379	0.000320541096235524
L1MEc	6.55391646239641e-05	7.38458746340347e-05	6.65094150147777e-05	7.79630368243471e-05	2.93875531229875e-05	2.69043373527757e-05	9.97214341093985e-05	9.34682595854203e-05	4.07934668873407e-05	0.00016109802782675	0.000168242796728342	0.000155764692142056	0.000151202147460814	0.000151601098442704	0.000146755905838156	0.000137635665137377	0.000153718200758616	0.000137188613527099	0.000142353203056608	2.69953038126625e-05	2.90544642793873e-05	7.38198325213609e-05	8.69218056431169e-05	4.26939828978181e-05	0.000253785162992955	0.000280386076860889
L1MEd	0.000100611036848745	9.7561419900893e-05	0.000114664808082973	0.000116772923815226	4.62138672353204e-05	4.31793717838533e-05	0.000151625916254849	0.000116826032046801	5.54399272205097e-05	0.000218936358151785	0.000259373848211216	0.000223367011868021	0.000214776592708108	0.00024020185821692	0.000244514272729808	0.000226483104593837	0.000225598247225433	0.00020384319688879	0.000205766602906749	4.28235869324231e-05	3.89137995197185e-05	0.000109087404606153	9.17491939247035e-05	4.52501273213277e-05	0.000254924428967667	0.000305911967719833
L1MEe	8.80744291249362e-05	8.00845092088714e-05	8.6607308829468e-05	9.04422462092817e-05	5.27497807522476e-05	6.81445620175117e-05	0.000127833589786247	0.000105520895522052	7.980290294634e-05	0.000184026233438799	0.000180659453067353	0.00016034999839521	0.000154419973677716	0.000156588386699235	0.00015679574746503	0.000147855200169005	0.000154364262259143	0.000124998346060667	0.000127754767456945	5.59586282006675e-05	0.000106497862368595	6.74413400879537e-05	8.47562073310196e-05	6.71080055863991e-05	0.000239857796073886	0.000273230640051311
L1MEf	6.58667231377809e-05	7.00626451407136e-05	7.18701462257607e-05	7.98377228628656e-05	4.07251665143955e-05	3.66596473330944e-05	9.30471683376513e-05	7.77351913101484e-05	4.73915816404633e-05	0.000150283283552607	0.000174338292155801	0.000163311171962144	0.000160051013892826	0.000164426689973827	0.000151980654357686	0.000155144571352201	0.000154967666072701	0.000138621017817355	0.000146066383341942	3.64781183909014e-05	3.15571868184523e-05	7.20107019110727e-05	7.1541280270592e-05	4.56175510192829e-05	0.000234650729233251	0.000266612262386047
L1MEg	9.21847158049665e-05	8.96461536482006e-05	8.65594905259569e-05	9.77286205990628e-05	4.6259011789908e-05	4.25818080019881e-05	0.000116870857784562	9.64800483315898e-05	6.02515340964407e-05	0.000224534334548629	0.00024837499875032	0.000218617867099504	0.000209069611474385	0.000192914881787136	0.000182868947714305	0.000186352806823946	0.000192329313173803	0.000169899529969648	0.000166492625764436	4.07875975901076e-05	4.16142985713928e-05	8.10101523443416e-05	6.79187306482475e-05	3.91239003534092e-05	0.000196126999967119	0.00023508765450539
L1MEg1	0.000126441591838539	0.000126628994080174	0.000118414630098345	0.000131722634154086	5.15313965603363e-05	4.47222104290866e-05	0.000203911910308893	0.000212555719030766	5.87952819439847e-05	0.000223405281363946	0.000199891092887981	0.000221018816061928	0.00022472066348454	0.000170913666030885	0.000134728020540825	0.000150260244499577	0.000152833612058139	0.000152894943358768	0.00011798147147665	3.72286185907421e-05	3.10160088060887e-05	6.28400819492749e-05	9.63087463137312e-05	4.60058832836184e-05	0.000296626898872551	0.000377981111009138
L1MEg2	0.000141994751010126	0.000107352113308254	0.000115312709253456	0.000159494380569503	5.72304178031172e-05	4.97622506210556e-05	0.000194319390564577	0.00015865268539836	4.87612242291723e-05	0.000304605027145009	0.000224352206291572	0.000249390639764691	0.000213289682205825	0.000182101123740289	0.000144396272363229	0.000132351519961122	0.000141619738952168	0.000119594071168012	0.000144101420269607	2.7300130669507e-05	2.33018195210845e-05	9.18781103966469e-05	7.90933608084823e-05	4.39898667766666e-05	0.000217125512587012	0.000183249190075668
L1P	8.53770891215609e-05	4.13946138644157e-05	3.93337090943334e-05	7.75074753749341e-05	0	0	3.96175811618749e-05	0	0	0	3.4305474028266e-05	0	7.34604674061313e-05	0	0	3.55693613004307e-05	0	0	9.46663355497635e-05	0	3.75740681064948e-05	4.79318516920399e-05	4.83763503800334e-05	5.57334182681423e-05	0.000292163937467932	0.000227733104075333
L1P1	4.29586151915217e-05	4.25334773091058e-05	4.27074938076975e-05	5.58300251392422e-05	2.63939496766795e-05	2.39844949988593e-05	7.3651296600261e-05	6.42191020632025e-05	2.87680640987225e-05	0.000105746166150792	0.000113924279232045	0.000107638271244301	0.000107386105750286	9.89170049725237e-05	0.000102870895738643	9.92823403573176e-05	0.000110283496956687	0.000104277957116736	0.000107131618260254	1.90217241617652e-05	1.95029190418416e-05	5.50895550645712e-05	4.79137355667416e-05	1.5054667926969e-05	9.48154573546726e-05	0.000117547552242658
L1P2	4.88171998754725e-05	5.03649022595768e-05	5.93640918884715e-05	5.84887745923749e-05	2.51560371342481e-05	2.29635393730461e-05	8.74498582748783e-05	5.95945100640812e-05	3.63425852777233e-05	0.000180732852640718	0.000188626195031851	0.000199054535857459	0.000200493325201908	0.000552848162866925	0.000574149186032167	0.000589564622556925	0.000685755694063866	0.000475559931376316	0.00047226186357223	2.33413984050933e-05	1.77369783909024e-05	0.000309440038724783	6.97952560646563e-05	1.96392373934571e-05	0.000133502312692132	0.000136821055032868
L1P3	7.05027368068097e-05	7.06522105949106e-05	7.34353283966927e-05	8.02727798044553e-05	3.3387971954226e-05	2.54371196591789e-05	0.000117731769517977	0.000102475058377441	3.91744548798673e-05	0.000139891992545005	0.000143633608023721	0.000135980549462569	0.000131874397313188	0.000137698440961106	0.000131333172565108	0.000119847599980741	0.00013239920808791	0.000117721329414824	0.000128633507822281	2.74159374080906e-05	2.88487139899594e-05	6.3276951420675e-05	5.13047728814141e-05	2.90918224459788e-05	0.000120888384794617	0.000120416303531484
L1P3b	1.293622210616e-05	1.25441128166451e-05	1.19195817599006e-05	3.52314863385756e-05	0	0	3.60168167707706e-05	0	0	5.11651524986795e-05	5.19791944247348e-05	9.71377964909624e-06	1.11306315566111e-05	2.50977739521757e-05	2.587151801996e-05	4.31153755829254e-05	9.17134185539463e-06	1.00442349008512e-05	1.91249550318178e-05	0	0	0	4.39795186020338e-05	1.68893056643256e-05	5.63414577029055e-05	0.00011292812077464
L1P4	7.32448896283274e-05	7.46670625640065e-05	7.92559276106125e-05	9.41139598746521e-05	3.77580557035287e-05	3.2416479657976e-05	0.000107366808125672	9.01793007070011e-05	5.14450667862837e-05	0.00018458904559968	0.000216126398509012	0.000211536232387218	0.000212980810648827	0.000236474958871063	0.00023099484389907	0.000212508942744798	0.000247657271774257	0.000247021938332804	0.000236839814480929	3.26658336219331e-05	2.97551467945727e-05	0.000130742646038905	4.38431445428954e-05	2.57457977414586e-05	0.00012362917331469	0.000173056714917164
L1P4a	2.77973079319707e-05	3.99673803525038e-05	4.32767235958264e-05	6.17824798504298e-05	5.90559353780724e-05	6.37658802483486e-05	2.66871749804663e-05	2.96435673832188e-05	0.000133612626214822	0.000114682441083923	0.000124017420190924	0.000145390789117032	0.000127834707470579	5.67194903009218e-05	8.72229126814516e-05	6.62899286240497e-05	6.79563678429303e-05	6.25163226061741e-05	6.80203616673034e-05	0.000120509027578543	0.000127396811241044	2.90590467200653e-05	2.71560438919201e-05	6.25718616988142e-06	7.93193153323093e-05	8.13513794340188e-05
L1P4b	4.23642726398999e-06	0	3.90349212688264e-06	7.69187109140927e-06	9.15827556016751e-06	7.61695954997848e-06	3.93166369793974e-06	0	1.71665914670051e-05	3.77006711676579e-05	4.08538581877919e-05	4.1354606302635e-05	5.46768337056465e-05	1.64383222495577e-05	1.27088268198923e-05	2.47094178235366e-05	1.20139318464747e-05	3.28934291871996e-05	1.56578714122406e-05	0	3.72886469152701e-06	1.42703251242893e-05	1.92035490355504e-05	8.29650817669618e-06	4.21737590635954e-05	5.95826595707989e-05
L1P4c	0	0	0	0	3.34342279949827e-05	2.78073268869716e-05	0	0	0	0	0.000124288064216857	0	0.000106458337032168	9.00173745050518e-05	0.000185585074680701	0.000128867103186446	0.000131578221412636	7.2050665243023e-05	0.000182919621240451	0	2.72260233795967e-05	6.94624660335496e-05	3.50533150345433e-05	0	3.84910638109235e-05	0.000150013200068291
L1P4d	8.83039951783152e-06	0	1.22046453935642e-05	8.01645945324592e-06	1.43171168270875e-05	7.93838672850528e-06	1.63903020442108e-05	7.18658361230139e-06	7.15640097501792e-06	3.49258643092539e-05	4.61259991135238e-05	4.30997244610977e-05	2.27936539874008e-05	0.000179886011268641	0.000105961000842852	0.000150833890431862	9.07765709710654e-05	0.000157694877596007	0.000133812651880314	0	7.7724372265292e-06	0.000118980135141648	0.000110076545361783	2.88220384921639e-06	0.000329650834146714	0.000481786923113333
L1P4e	2.08067959036068e-05	2.01761219794972e-05	2.30059412616153e-05	3.40000816132425e-05	8.99599396071895e-06	1.12229843370306e-05	5.4067942932955e-05	6.43473896080191e-05	1.68624051710104e-05	6.99505191839202e-05	0.00010032485349314	3.43723062031569e-05	3.58053189217231e-05	4.84411219262335e-05	4.57733123174816e-05	6.58799896959402e-05	5.31047203498093e-05	3.23105685531449e-05	7.69020956711933e-05	7.86734869506116e-06	1.09883713451077e-05	1.40174597054005e-05	2.82949027925441e-05	5.43299787260016e-06	2.33023804133455e-05	0.000100908404558121
L1P5	8.19305922852242e-05	4.96544984466046e-05	7.54917769165219e-05	0.000116216654061886	4.42792295369851e-05	3.68271404449047e-05	8.07888900424737e-05	0.000108353161977043	1.65997067666582e-05	8.10126637858296e-05	0.000172833322523289	0.000103817522337096	0.000118960346229593	0.000158954868590519	0.000102409574125385	0.000128000623551454	0.000148845389461225	0.000111325214465195	0.000140052478643093	2.42024491844112e-05	4.50716006806481e-06	0.000120741972196668	0.000121861679579808	2.33990641622929e-05	0.000219835476013729	0.000196189308121406
L1PA10	5.40439577389007e-05	5.92106382850334e-05	5.307171036497e-05	6.5609675068838e-05	2.53168420689384e-05	2.62996145836108e-05	9.88743341286674e-05	9.44197803358413e-05	3.44924184450153e-05	0.000162478161833991	0.000169109677734018	0.000143848702210874	0.000145148053013225	0.000145253886021925	0.00013952502072735	0.000131751828211932	0.000146412371837654	0.000140321611581539	0.000139317589071935	2.42081707017893e-05	2.46267838162761e-05	5.79190916741669e-05	4.6475783416954e-05	2.48681266564328e-05	0.000145786431164006	0.000165747067221924
L1PA11	4.45905251659718e-05	4.23595074733776e-05	4.58215760359585e-05	5.25559139089064e-05	1.55213014360628e-05	1.98392534834768e-05	8.09418250918038e-05	7.18415259124033e-05	2.3764934106114e-05	0.000103875276773189	0.000107258903171752	9.11416529371013e-05	8.94790476487206e-05	9.22293103142105e-05	0.000103839302208836	0.000110706766252221	0.000111235482533594	9.78804639656513e-05	9.6426039757371e-05	2.24327969090312e-05	1.92914754107667e-05	4.42969615171749e-05	0.000100378324075465	2.57534499199675e-05	0.000156211419689534	0.000195728453760304
L1PA12	6.92456818291672e-05	7.74770525204597e-05	8.38132186780031e-05	0.000104895618219238	3.23305288104944e-05	3.68347639069276e-05	0.00016275201289285	0.000155393925472265	4.31681718413892e-05	0.000184747109392043	0.000192296294279822	0.000166142421203087	0.000174863840051566	0.000174091611764888	0.000172083699623827	0.000191869977965277	0.000196952321128267	0.000157796390636935	0.000168097764520691	3.29221445823318e-05	3.78679818724643e-05	7.59106647104035e-05	3.34318370070086e-05	2.48750107073424e-05	9.56004275710872e-05	9.08122265496291e-05
L1PA13	3.77177075015774e-05	4.11266321105492e-05	3.56484639712155e-05	4.53363740560973e-05	2.47588098165847e-05	2.175617077646e-05	5.80651394978982e-05	5.21048301826649e-05	2.87308050494752e-05	9.47584377435411e-05	0.000100428908870145	8.95247057953875e-05	8.78186591265258e-05	0.000130728823779835	0.000131359759324808	0.000112963698174857	0.000127046412589761	0.000109789719092217	0.000114635159565472	2.26471879047967e-05	2.21562690758335e-05	5.92542937468683e-05	4.23763064098477e-05	2.13987660801502e-05	0.000107920542112391	0.000121568962258523
L1PA14	3.74882725435255e-05	3.69681021108854e-05	3.62984984373569e-05	4.3262033337878e-05	1.73988166409658e-05	1.90403120424666e-05	7.15484375400895e-05	6.67075909521754e-05	2.12842406503484e-05	8.1466410577075e-05	8.93580210796684e-05	7.22035912837689e-05	8.25529710279891e-05	0.000113001080462543	0.00011119004816139	0.000101121034293707	0.000113669371848863	0.000105411887323068	0.000106931541968408	1.54161557114198e-05	1.43545557922986e-05	6.58741144714523e-05	3.36025279499489e-05	2.37807170554382e-05	0.000116755798884208	0.000112064754845964
L1PA15	3.96156372025714e-05	4.07316981592911e-05	4.20415565434274e-05	4.36606667624212e-05	2.19933512554988e-05	2.04398376544144e-05	5.12860546380037e-05	4.96787704043823e-05	3.90389256450436e-05	0.000137482328182003	0.000147349967871169	0.00013380493783105	0.00012719336972217	0.000103849286436922	0.000105124114301814	9.53020289083604e-05	0.000108628885822288	9.37140445723063e-05	9.70244385422124e-05	2.11283083067796e-05	2.08944581631247e-05	4.76834845252691e-05	0.000125947786772717	2.62129311371487e-05	0.000148753740761448	0.00027507078209288
L1PA15-16	2.62418115803301e-05	3.19089741693478e-05	4.02991713362106e-05	4.00831068071e-05	2.92651380287219e-05	2.77100227560699e-05	4.40691549755207e-05	3.32216706807065e-05	4.01711752830947e-05	0.000116971058920413	0.000132221608374051	0.000116978392665989	0.000127948094701023	8.24292171199662e-05	7.95556600564172e-05	7.67026300897873e-05	8.44587626981467e-05	7.1475126793517e-05	8.52895839709396e-05	2.75622396335478e-05	2.30978035372752e-05	3.32066046020155e-05	2.87941890352842e-05	1.93057175783624e-05	0.000112995807038517	0.000145044024063443
L1PA16	4.51772411708751e-05	4.25178278219736e-05	3.76429056328039e-05	4.45859543304239e-05	2.07310907717577e-05	1.91357382289515e-05	5.73605851879141e-05	4.75944910482549e-05	2.85715319172779e-05	0.00011274653596064	0.000111990052361046	0.000105058750747589	0.000103021576730914	8.87783185337077e-05	8.9298073740914e-05	9.01584900856494e-05	9.6558980663703e-05	8.31531330234597e-05	8.44096853867338e-05	1.87589413321773e-05	1.87357115815175e-05	4.13278712511705e-05	4.45379359035379e-05	2.55470721917013e-05	0.000122057715148177	0.000133261024919237
L1PA17	4.11639062220359e-05	3.86043891437627e-05	3.47236317248411e-05	3.92995196668851e-05	1.85913505617756e-05	1.32039073493e-05	5.47032871738051e-05	4.76564551534876e-05	3.14809150422936e-05	0.00010204343084567	0.000104365828823654	0.000109418084242516	0.000105257495040749	0.000298454261488518	0.000294514306630755	0.000330590709751751	0.000363907046961848	0.000274297952258564	0.000262284494473951	1.73549666249648e-05	1.30979875127389e-05	0.000138876834718521	7.03013657480126e-05	2.78806944472312e-05	0.000147417832864868	0.000187545305588208
L1PA2	2.34497936689554e-05	2.57049655083014e-05	2.50123420790754e-05	2.81723072100283e-05	1.43953241931957e-05	1.48941750703678e-05	4.10418837405176e-05	3.91025142269508e-05	1.99339252320287e-05	0.000152354161628132	0.000134781153447999	0.000148283752346792	0.000145678380604527	0.000334538988373575	0.000340774475763656	0.000329987173180787	0.000376278572239725	0.000331147460933162	0.000317289900939859	9.93890071345911e-06	1.14979903108675e-05	0.000129002994830048	3.91392272355902e-05	1.13560733927962e-05	6.63696055275087e-05	8.90341461127138e-05
L1PA3	3.44438615853123e-05	3.51691572525225e-05	3.71641036412039e-05	4.38231057466727e-05	1.62276773228318e-05	1.75254329614798e-05	6.65166342615135e-05	6.42703763780273e-05	2.84071717072075e-05	0.000134396008907881	0.000125511193333073	0.000116098732610317	0.000115790949423815	0.000129582302639906	0.000130408242297446	0.000125174203618089	0.000139731440374002	0.000133768129640948	0.00013435626296005	1.47666705880571e-05	1.52712898691312e-05	5.60348918425451e-05	4.45471253332833e-05	1.5358939850208e-05	0.000101675867393332	0.000132332079626037
L1PA4	3.60736425660157e-05	3.66640954907919e-05	3.70727326300228e-05	4.49735031060783e-05	1.56179930420348e-05	1.599390115503e-05	6.18790589847805e-05	5.71435187477572e-05	2.74294635202437e-05	0.000138207097998429	0.000128939166800655	0.000110269477077275	0.000108902971639866	9.07098381071148e-05	8.83952802020557e-05	8.60232409690721e-05	9.74683415738858e-05	9.1099584704611e-05	8.64637084167323e-05	1.31629978297921e-05	1.30352085490438e-05	4.43672841831815e-05	4.04716517873528e-05	1.65331843858802e-05	0.00010741216071955	0.000118047058475911
L1PA5	5.96978964831578e-05	6.37847797373253e-05	5.29625222599142e-05	6.23540554901295e-05	2.1619307122334e-05	2.20376892231161e-05	0.000105198835661233	9.65472812687294e-05	3.70062233372597e-05	0.000199057627788113	0.000199704526731907	0.000171324770450531	0.000174530761871848	0.000141715460613063	0.000145396077651309	0.000136225046053298	0.000153189850245039	0.000137422825335381	0.000134167344130616	1.87984772003763e-05	2.05334928211469e-05	6.7803344147288e-05	5.83774975526182e-05	2.25433374670426e-05	0.000183147159625435	0.000178869156827767
L1PA6	6.27211439737765e-05	6.23060096276623e-05	5.78424026817879e-05	6.69266668283502e-05	2.36040325932858e-05	2.44041074784088e-05	0.000130995779529917	0.000118972166710491	4.15163835154262e-05	0.000198339927554231	0.000185298920406266	0.000173429346745979	0.000169434894205986	0.000115102929049951	0.000113123877419821	0.000108854526004051	0.000122420496091403	0.000114269296275925	0.000115059348025326	2.15221614368561e-05	2.61099181236242e-05	5.45087009287224e-05	8.49711847111536e-05	2.68314181022508e-05	0.000169276118460689	0.000227898973961759
L1PA7	5.29064358593374e-05	5.68994592037616e-05	5.38092940856925e-05	6.27345210120165e-05	2.31764079259133e-05	2.41576070899896e-05	0.00010586105872622	9.75553204905737e-05	2.85175026050519e-05	0.000138101995238881	0.000149818733973955	0.000127243932533675	0.00012684737845742	0.000123956187050077	0.000127188103941161	0.000128862595530977	0.000143677652688124	0.000121477644116659	0.00012305997200194	1.9506033613451e-05	1.95011042545782e-05	6.05893876022264e-05	4.95117788650921e-05	2.31731185325664e-05	0.00013599597189182	0.00013959407801252
L1PA8	3.65562230610147e-05	3.54481689062413e-05	3.95305449588704e-05	4.6493782528267e-05	1.82592851770405e-05	1.55076938603764e-05	6.42859877824543e-05	5.47013419849899e-05	2.39037624225606e-05	0.000124524791095097	0.000116001235281326	0.000104363632799977	0.000100436953536163	0.000115402126184391	0.00011493794603076	9.80818173896599e-05	0.00011387057299996	0.000114090431114369	0.000102407714152562	1.6052948501031e-05	1.573420761703e-05	5.24870976328012e-05	4.23385563526276e-05	2.11213132534873e-05	0.000110943914762198	0.000161771412777346
L1PA8A	3.66912551406458e-05	3.52065519290608e-05	3.96488662192879e-05	4.29009150536555e-05	1.64036407427865e-05	1.55425978395707e-05	6.18636135496354e-05	5.31557497257432e-05	2.45980455471498e-05	9.78235114904084e-05	0.000105902300312279	8.49621081646482e-05	9.14043103155068e-05	8.72113076792493e-05	8.98999617443117e-05	7.68307649838696e-05	8.66187146952584e-05	6.92080446310053e-05	7.19946333040292e-05	1.47088060327397e-05	1.96139046894058e-05	3.83938852285014e-05	4.114459183921e-05	1.74308408620927e-05	0.000111634556931393	0.000123909034992365
L1PB	3.73163511420656e-05	3.87699179750185e-05	4.11376520206927e-05	5.08150874605474e-05	2.01675495271655e-05	1.31790991154497e-05	6.12241757375733e-05	5.69432922556861e-05	2.86220889378667e-05	0.000113989294372856	0.000118346520674697	0.000110081568488302	9.63236141566411e-05	0.000108597085532136	0.00011461040406211	9.10583362477906e-05	0.000112910534500378	9.36481314309032e-05	9.30970483284469e-05	1.70074071660371e-05	1.75958102091252e-05	4.4892651120696e-05	6.34325518588232e-05	3.47996974002578e-05	0.000149672123938082	0.000151890682848719
L1PB1	4.71459215143947e-05	4.78960397622812e-05	4.27937045450695e-05	5.26608920983617e-05	2.0545875334746e-05	2.1339022283757e-05	6.75649811501038e-05	6.00499985445466e-05	5.42581533897547e-05	0.000257253844156139	0.000225820167957077	0.000202461532993349	0.000196341690863767	0.000145150712912754	0.000142790380322144	0.000153661602469763	0.000173065739896964	0.000146751586522644	0.000146219176995607	2.33232181483429e-05	2.53435030605367e-05	7.29128338915972e-05	5.46479199410183e-05	2.76285075297694e-05	0.000166709742179685	0.000171837487570049
L1PB2	4.25729398535935e-05	4.67349206566345e-05	5.00825125158928e-05	5.00732735627336e-05	1.59178043773826e-05	2.35892694873783e-05	4.52256183115991e-05	4.88120070083306e-05	2.79924261028001e-05	0.000151439568577254	0.000134913725297118	0.000130485422989565	0.000128322867456629	0.000146232079517813	0.000127178757923096	0.000132745009043182	0.000138385141920906	0.000133053372847717	0.000136963730001492	1.87297265775212e-05	1.90896693433369e-05	5.74225854842213e-05	5.03693513358779e-05	2.72668803078337e-05	0.000115282978075699	0.00018309553855623
L1PB3	4.85722938068239e-05	5.11130273083757e-05	3.87342019683699e-05	5.99140429016302e-05	1.83637896612558e-05	1.76229317385152e-05	5.66002552699219e-05	5.17617238519155e-05	2.29478190029495e-05	8.24877281009227e-05	9.45212783886284e-05	9.06096179159393e-05	9.03323132959472e-05	8.83197388680461e-05	8.97357338938556e-05	8.58439335765529e-05	9.58960610346913e-05	8.1684617244552e-05	8.74271947201739e-05	1.58539570130489e-05	1.82131148306543e-05	4.27991020931548e-05	7.10882774829367e-05	5.14714801523967e-05	0.000208431167597544	0.000256480626135095
L1PB4	6.20508854125174e-05	5.88588515690595e-05	5.71743895458111e-05	7.0107309004468e-05	2.98813153595256e-05	2.63380999768643e-05	8.10122458251682e-05	6.96971334698e-05	3.17799164987724e-05	0.000188821002827588	0.000202601177162567	0.000189760015318316	0.000186800537656665	0.000127235974142059	0.000122594939217983	0.000122308661588875	0.000124519641215886	0.000109073422205075	0.000107840060949355	2.28658319885062e-05	2.26136627911397e-05	5.38147680956355e-05	5.99324936116257e-05	2.6971491396924e-05	0.00015097082681055	0.000180049868771817
L1PBa	3.50776534722507e-05	4.37328208011927e-05	4.22151154015489e-05	4.83081391948679e-05	1.52177052156631e-05	1.75905310316952e-05	5.42570142920644e-05	5.57361832178614e-05	2.47535494295841e-05	0.000144637361677815	0.000152068220082173	0.000134744740805514	0.000126064821554123	0.000139813105270896	0.000146270964758823	0.000131425421029737	0.000146337194402235	0.000117836466664915	0.000125766707663045	1.78198273015301e-05	1.72228064594314e-05	6.32321662584939e-05	1.35208799286316e-05	1.43309625975554e-05	8.56666112101413e-05	7.49912058568304e-05
L1PBa1	0.000104925462181018	0.000114203650972714	0.000127261805067078	0.00015454472524807	4.39766728265255e-05	6.73759271494938e-05	0.000190779915525193	0.00017862852247941	6.42097306515432e-05	0.000298545645844956	0.000277913353139666	0.00024520845366801	0.000221094734887389	0.000237841722683893	0.000232326634750437	0.00016771711501084	0.000173826391963407	0.000209490702600152	0.00019706846136825	4.55439327796844e-05	4.24076492430852e-05	9.25674711045795e-05	9.46392240730575e-05	1.60752223125144e-05	0.000106585315107677	0.000173948927248878
L1PBb	1.33257821413355e-05	1.29218649138181e-05	1.05244515380224e-05	8.64105800512424e-06	8.23073495661717e-06	1.7113804563771e-05	1.41338755855053e-05	2.01409592549377e-05	1.38851792775467e-05	3.38823864852015e-05	3.36565368428074e-05	3.14483695121626e-05	3.43974546822856e-05	5.90938644196451e-05	9.32771356966801e-05	8.56550844244821e-05	0.000102573146830185	0.000104945160215779	8.58395569413495e-05	3.59904987726122e-06	5.02681374294968e-06	4.91626589641243e-05	4.74612424111854e-05	1.24270774592825e-05	5.09314100671031e-05	8.12455295175659e-05
L1PREC2	7.25771542599605e-05	7.44722950567334e-05	5.76432531900808e-05	6.71355761981886e-05	2.5583296048202e-05	2.80759536287208e-05	9.68869690553359e-05	9.19169208270471e-05	3.48613275083018e-05	0.000160910662773382	0.000160294085172656	0.000130603508062371	0.000135541474144931	0.000131471714895998	0.000139158519637994	0.000122747166330923	0.000138976526316631	0.000125209720849197	0.0001182604548387	2.62727258172239e-05	2.72297040482341e-05	5.89959417326689e-05	0.000152808596708331	3.03884238606865e-05	0.000166022791281257	0.000331835954586554
L2	0.000164817511541973	0.000164435304257395	0.000169655948973632	0.00018551113807359	7.55972270789948e-05	6.91832186260213e-05	0.000269346302188199	0.000224001056829368	9.3214906923571e-05	0.00036346008798852	0.000405541750612085	0.000349192653804671	0.000351649562729441	0.000454724927202173	0.000447691295458061	0.000405087981971233	0.000399066552182446	0.000356084820993149	0.000362598666920539	7.3983296329921e-05	7.03194149682463e-05	0.000220809555537963	0.000249007026806643	6.95966710599241e-05	0.000467619490001773	0.000741643337567406
L2a	0.000147168079007671	0.000143221208584315	0.000144775358681118	0.000156893023773218	5.64978446017292e-05	4.72469383136651e-05	0.000234131228928883	0.000190907952156547	6.64489308997801e-05	0.000292100781891936	0.00034121934051666	0.000291726952584191	0.000284472981299985	0.000335866294041371	0.000322629467247966	0.000288145621090883	0.000273293507294382	0.00024981156771908	0.000256433817692685	4.91523046176539e-05	4.61457825485301e-05	0.000146780168835326	0.000238006615090629	7.61528499691738e-05	0.000466762325044109	0.000716886891219941
L2b	0.000187048705792516	0.000183835827739253	0.000179474965556328	0.000192505030003394	6.91109715881234e-05	5.91580004749721e-05	0.000294374264777626	0.000245448938914946	7.65376857856632e-05	0.000342810879471291	0.00040605023502153	0.000328644880419566	0.000319501562539549	0.000426019857022036	0.000412852484531792	0.000383039378358416	0.000354086729004279	0.000332085943055794	0.000329316786889322	6.3843557785256e-05	5.69823734498055e-05	0.000199018733440194	0.00030607540358851	9.81225917169402e-05	0.000555328897845967	0.000841328331428401
L2c	0.000179372978091022	0.000177256127181208	0.00017634830107774	0.000193684743533028	6.93030581482543e-05	5.86589926464698e-05	0.000286589961207476	0.000230749091655741	8.009867397965e-05	0.000351103921811572	0.000407750885164397	0.000351899056162965	0.00034483240490281	0.000376183256990072	0.000362811113176297	0.000332498319112234	0.000305391965619117	0.000291160656253855	0.000300086954588213	6.15977581142776e-05	5.73175720594868e-05	0.000173734620800815	0.000269679057961985	9.43008858273027e-05	0.000562999561928527	0.000824292516142727
L3	0.00027532280536645	0.000293010583715078	0.000290922594836308	0.000326237844146495	0.000129889257311584	0.000103600199216246	0.000496189540023826	0.00043593762157939	0.000119897250838096	0.00045806047606924	0.000543269703949703	0.00049186359614943	0.000463774568273509	0.00051379483496608	0.000495720385536244	0.000483920530659107	0.000428405383802033	0.000464023543465526	0.000463565393460583	0.00010765372186474	8.30832518223431e-05	0.000235222103395996	0.000236998875611266	0.000126173384592585	0.000546916552809914	0.000633796115529256
L3b	0.000434227418792193	0.000433605139839222	0.000485390283488208	0.000551142200587294	0.000238355694070716	0.000228221888822711	0.000586798353432012	0.000521228695850316	0.000233319611635569	0.000782677946839169	0.000846133626129748	0.000726225386316255	0.000748410310065183	0.000546009021065312	0.000504311910248538	0.000459919832330643	0.000412078402496555	0.00044231474742148	0.000438708463399133	0.000207808011889417	0.000162945487719734	0.000239960120406062	0.000328570006573095	0.000190602324580987	0.000784683569913871	0.000940396807454162
L4	0.000204256117304595	0.000200300026228287	0.000224472363447937	0.000243214411223993	0.000100424074222116	8.63920498771855e-05	0.000322354425831535	0.000247762182484886	0.00011107502002269	0.000394818775562125	0.000441709117273569	0.000430569628872408	0.000420907473619226	0.000357409326042177	0.00033367730164938	0.000333293164792175	0.000276925219422016	0.000286899442974097	0.000298958455981729	9.72106366646263e-05	6.81994543905033e-05	0.000169818297689751	0.000226447881564134	0.000145258199063441	0.000481316091845882	0.000624454745288743
L5	0.000217867004932521	0.00022278669706768	0.000218994686401422	0.000266110947077352	8.99149744228431e-05	5.69771412796297e-05	0.000308805244845029	0.000280472416268236	7.38364695270173e-05	0.000293762837903852	0.000318332404937735	0.000309344854782032	0.000289707703095424	0.000391946408836486	0.000281236429099168	0.000320158640165408	0.000249944853326804	0.000252204030809807	0.000298670211077841	3.74448395893319e-05	6.97325648599372e-05	0.000160119466050304	9.42691999719509e-05	4.65452765709406e-05	0.000396805081644132	0.00035348316032566
LFSINE_Vert	0.000300505487483879	0.000302462582401893	0.000325958130051519	0.0003349648971287	0.000127459134840233	7.86511452821797e-05	0.000473049646543129	0.000411736232611027	9.2482781621525e-05	0.000391169939663882	0.000412677851530724	0.000402740414226719	0.000530215810513971	0.000442796629066436	0.000380373075778857	0.000478593704800967	0.000388340983418502	0.000357371638522548	0.000475198415458784	7.55105808970862e-05	9.70957417409712e-05	0.000281891584038273	0.00101732348826468	0.000553738239036688	0.00141056840213193	0.00169536401049222
LOR1-int	0.000145719838934843	0.000128980000939504	0.000110849090322126	0.000139210200115587	7.14280501808871e-05	9.97730918207485e-05	0.00018005381439477	0.000143415370870597	0.00011603560031869	0.000327547139526763	0.00033565199403575	0.00024874122973732	0.000268985547024645	0.000128207248058555	0.000119452103243508	9.60050024004555e-05	9.85052782145977e-05	0.000103275970639339	0.000113978933017569	9.28990826943665e-05	9.76873664127368e-05	5.99299125411121e-05	0.000149774054640624	4.14787667594513e-05	0.000234570191413295	0.000345547984340778
LOR1a	4.84381257511883e-05	3.32703598149901e-05	3.16139355403331e-05	4.58055755635589e-05	1.30891455111879e-05	0	6.74303164240412e-05	6.07742967968792e-05	1.30852007187918e-05	8.58126595924734e-05	6.81204417615207e-05	6.81976463502535e-05	7.29352914288588e-05	9.98490665082553e-05	6.66000386470561e-05	6.5585134644219e-05	7.15437188779405e-05	8.61882723774598e-05	6.56434999682966e-05	1.90782831236805e-05	7.10579951699043e-06	4.30568791825521e-05	0.000121219841354851	3.68899831183139e-05	0.000144409746167356	0.000286791213455527
LOR1b	4.58963819085231e-05	4.29157464954801e-05	3.47377598771959e-05	3.72016904984026e-05	8.85878946330637e-06	1.03150267519974e-05	4.56371255200829e-05	3.60185572836239e-05	1.99262691247532e-05	0.000153975223338924	0.000152802508959686	0.000103390465212683	0.000107188046309555	6.04229271036894e-05	4.7533836708573e-05	3.55106389023868e-05	4.76463563294643e-05	4.19994648354004e-05	4.36200223366325e-05	7.74735799382362e-06	1.15421649492417e-05	3.12883167479018e-05	3.71511419888111e-05	2.4610622103942e-05	0.000140741469546642	0.000155811182384094
LSAU	0.00030255056301817	0.000224349385384354	0.000245976635318877	0.000339289629954412	9.61840378814917e-05	4.79978957446998e-05	0.000396402964807585	0.000434522659050095	1.44232575061614e-05	8.7988490359213e-05	0.000185927861020018	9.35465699893549e-05	3.06260779325883e-05	1.72642131105597e-05	3.559290966931e-05	7.41453239860858e-05	6.30876668994793e-05	6.90921084042136e-05	6.57782040806352e-05	0.000100940045297966	4.69945146841461e-05	0.000119898335298462	0.00022185206847464	2.3235572432353e-05	0.000155024255871621	0.000241673598066755
LSU-rRNA_Hsa	0.853192303777585	0.686920612144018	5.31873877892323	0.499427715250236	0.250046170693157	1.13149191135923	0.501551184629818	1.51008842798355	0.523750107857208	0.940035870573522	2.25460542221995	0.392825014234245	0.470596394551325	4.5518531221174	4.06920330948541	0.454182954132248	0.45245274725033	0.712345403516417	1.49267977230757	0.248036396021549	0.864237904842584	2.80670772303852	0.107547459482114	0.0886627836271798	0.0572055549812741	0.0437592273360375
LTR1	3.44338317800382e-05	3.74786941560124e-05	3.69077595482732e-05	5.42263591853237e-05	1.51915898238403e-05	2.02158101800449e-05	7.23917141753412e-05	6.92017016070091e-05	1.93634395338152e-05	0.00012507444850285	0.000161512962546459	9.39269153241272e-05	0.0001033945690512	0.000164969015899219	0.0001735684077264	0.000177417567598002	0.000177861892011077	0.00017569303394159	0.000169863469191321	1.12927937328119e-05	9.89660248244255e-06	0.000124669213374848	8.44144687733754e-05	2.1560631049067e-05	0.000246161564771763	0.000196646951931125
LTR10A	0.000100762017941603	6.79706605997454e-05	0.000113026584800132	7.55657276438333e-05	3.31475181573797e-05	2.75688696336104e-05	0.00010571070681091	0.000103397288055432	2.84035955952995e-05	0.000242584956594647	0.000260527046956118	0.000240144511116367	0.000229938237971039	0.000335732864551058	0.000363606439051842	0.000324880575561102	0.000347866382841407	0.000360565594042751	0.000372417280376383	2.07062868252158e-05	2.69925510008443e-05	0.000167247947332949	0.000148940232757654	3.14583573944331e-05	0.000403416178860212	0.000769129950615734
LTR10B	1.80649297798876e-05	3.50347288913314e-05	4.99356935273317e-05	0.000114798592939809	0	0	1.6765360100747e-05	7.35103366791929e-05	0	0.000160762816132226	0.000130656452963302	0.000135649145336384	0.000139891436806894	0.000368004658836781	0.000415478510934959	0.000301044704530908	0.000435452324360545	0.00042079147224174	0.000400608810120204	3.4153048453158e-05	0	0.000405675828935245	0.000143303260190746	2.35852568356734e-05	0.0001461174908023	0.000271593957957918
LTR10B1	3.88693728681194e-05	3.76912049258768e-05	6.44664257694358e-05	6.35158750964882e-05	4.20137542078165e-05	1.39771756917007e-05	2.16438936978236e-05	1.89802056527827e-05	0.000182704750845555	0.000814798484613622	0.000737176722545771	0.000717998314578111	0.00060199430438505	0.000271479958618868	0.000124377540500421	0.000187845262271076	0.000110228257787433	0.000102611455518445	0.000149407996052091	5.14397406332959e-05	4.1054961562084e-05	0.000139659463950072	0.000995491888937382	0.000208063415056441	0.00192021833276277	0.00266550238611514
LTR10C	9.22907198320465e-05	9.44651496482659e-05	0.000113383621244858	0.000102402475693394	3.32522269040463e-05	3.45699451838445e-05	9.75474672051326e-05	8.13696165336855e-05	4.77856702397512e-05	0.000205327618261609	0.000269885097819774	0.000275278538627951	0.00024263897422772	0.00050234796382678	0.000353768427888982	0.000350319328258259	0.000272629100003719	0.000238861511383685	0.00027099079156968	2.90803734510865e-05	2.48213322480479e-05	0.000149682743627851	0.000206269793753531	7.02876720306981e-05	0.000480114258372087	0.000704953910522518
LTR10D	9.64931242577322e-05	9.35683251869313e-05	8.20706391059591e-05	8.75988925039133e-05	4.81380200023414e-05	4.67092565872062e-05	9.64401017370192e-05	6.04080957527252e-05	4.81235122183838e-05	0.000117430204350713	0.000101403749552465	0.000172780805287637	0.000114957646657182	0.000345614534114179	0.000155867928392608	0.000191725301134195	0.000152607694758821	0.00014984275910046	0.000164602805906998	3.50821516130703e-05	1.95997774829422e-05	9.1676613006199e-05	0.000100938306727731	5.32991198724088e-05	0.000411022501633287	0.000377976193932937
LTR10E	0.000114976984667207	0.000116339396946071	0.000138184040400624	0.000108917224997764	5.94373886577038e-05	3.14581383532127e-05	0.000180935712152991	0.000146462927087345	2.02566393689818e-05	0.000192776683257818	0.000148640404862805	0.000198948070956161	0.000232267894044704	0.000184274151316754	0.000139966970559646	0.000199935095759223	0.000102779498674419	0.000124205965324668	8.86864526628781e-05	1.89019352446664e-05	4.40007368132295e-05	4.49040925841648e-05	0.000101971154654912	3.26330311368957e-05	0.00032036338894154	0.000472759018944373
LTR10F	0.0002343433830581	0.000256045307643657	0.000182473226084655	0.000263681260396172	0.00016054279404016	0.000267047646734504	0.000214421828312635	0.00030622548249722	0.000224692173759226	0.000512390202572693	0.00051722681773251	0.000421331618812245	0.000428828496531108	0.000477065882745251	0.000508275902343621	0.000511531060575862	0.000601385410697093	0.00060224278553397	0.000436727300328099	0.000209041421546979	0.000168499730374718	0.000396543634737717	0.000142134562222138	5.17106414130596e-05	0.000377863327914814	0.000461008536004157
LTR10G	2.39862221110959e-05	6.9777530194867e-05	0.000165758828128925	0.00014153943407794	3.88899215161856e-05	4.31264535402275e-05	4.45213633320335e-05	5.85632587958901e-05	0.000204110554798824	0.00155349539046653	0.00124329344007138	0.00101763276769299	0.00104223480606745	0.000732942911403227	0.000659597494668411	0.000939343485147356	0.000901287066095073	0.000903260433656758	0.000859936836714246	6.80215159386216e-05	8.44498169232832e-05	0.000336654731588593	0.000149501755891009	7.82899817354323e-06	0.000134315748301945	0.000273370625019754
LTR11	0.000679477032660648	0.000329440716310665	0.000939116765889084	0.00154211597978569	0	0	0.00189178877607799	0.0024884528996645	0	0.000335932176625174	0.00109208603556649	0.000255108876367558	0.000292319057281944	0.000988698294107725	0.00169863177115849	0.00141540103549558	0.0004817261251608	0.000527574965068592	0.0010045411703777	0	0	0	0.00115501545011831	0.00221778336872981	0.00147967181537166	0.00164765741965554
LTR12	1.53440779272058e-05	2.63243566972369e-05	3.26266325104639e-05	3.21455562429544e-05	7.65477888563786e-06	7.4275807577918e-06	4.38161326517493e-05	3.45813603700654e-05	1.81746207547276e-05	8.05291939253289e-05	0.00010528645388292	8.95157801494153e-05	7.92144460332032e-05	9.2742800585183e-05	7.3176828868017e-05	8.06447341081944e-05	9.37218567831828e-05	6.96498896649213e-05	8.63764997868787e-05	8.92587151419739e-06	8.3112108520364e-06	3.84333552183773e-05	9.76432118017697e-05	3.00494402604306e-05	0.00015862577974334	0.00022324625524607
LTR12B	1.60506909645454e-05	1.36186567467737e-05	1.66379497735399e-05	2.18568332702329e-05	6.50592357771677e-06	1.6232976306889e-05	2.9792046486226e-05	3.26569688095614e-05	4.87797212217436e-06	9.91928956550668e-06	3.22467401785008e-05	3.16376214137599e-05	3.45259856179938e-05	3.50327310853094e-05	5.01566136729156e-05	2.6747823422586e-05	2.56036374798594e-05	2.33670776878267e-05	4.15264437880695e-05	9.48280786477744e-06	7.06383599702544e-06	2.70332244908922e-05	3.63785581322377e-05	1.83360640880545e-05	5.1181166319912e-05	5.35166066435195e-05
LTR12C	5.39647579300358e-05	5.03728088148064e-05	5.77786760488387e-05	5.7537209918473e-05	2.8710862849217e-05	2.52390829692997e-05	8.05066046521485e-05	6.75887289823104e-05	3.56961029438966e-05	0.000230894859771652	0.000246153293063713	0.000182790889740483	0.00019050365805302	0.000239565756927603	0.000245102181996949	0.000253261016606455	0.000264000257035354	0.000272157719716308	0.000270909764027773	2.54266054685125e-05	2.23439020237384e-05	0.00044170662904282	0.000689851286834072	2.87528453662885e-05	0.000229071938672974	0.000197307093636778
LTR12D	1.49655069177746e-05	2.3219020897355e-05	3.17155919392886e-05	1.76618841434927e-05	8.08807915903454e-06	5.38149972768569e-06	3.61111557377726e-05	4.26286526354309e-05	1.09156161364565e-05	0.000113943347753666	9.74156039934365e-05	9.43955458466763e-05	9.91504068872347e-05	6.82318323353042e-05	8.23073414703392e-05	8.35470180145912e-05	7.32092471901899e-05	9.29588658320042e-05	9.07127322317288e-05	1.13173466847986e-05	1.31725028801591e-05	6.21736000184602e-05	0.000100061082450487	8.79241701377266e-06	6.3317377725648e-05	8.63695239686142e-05
LTR12E	6.23946168570107e-05	9.68054019583339e-05	9.77348829150152e-05	5.66434072575089e-05	2.69768396358299e-05	3.36550524619638e-05	0.000127393248240866	9.14032750353925e-05	9.10193941754812e-05	0.000277630038966217	0.00027076527022931	0.00018272270392495	0.000128845930872618	0.00018763184986554	0.000230851817947109	0.000233950703136076	0.000252143278902059	0.000174405035660543	0.000239835479226116	5.30826789483451e-05	3.2951504072845e-05	0.000952793727494422	0.00116668286507128	4.07306610561647e-06	3.49391397042292e-05	0.000130118099190605
LTR12F	6.10004621326154e-05	3.54908877992119e-05	4.49652140981838e-05	4.43022067418721e-05	1.31870325322638e-05	1.53547608184148e-05	4.75542152777844e-05	6.15597631306009e-05	2.37295048298115e-05	0.000108570652610281	0.000141181466781998	0.000128254301743002	0.00012386752833816	0.00013728366168591	0.00014639586819138	0.000121985745791764	0.000131471654117484	0.000107988465394194	8.83796261319466e-05	1.61456062656806e-05	1.28860922794974e-05	6.0273811582697e-05	4.42420102698189e-05	3.98205690258005e-05	0.000150297198919844	0.000138452598417629
LTR12_	4.67524192286894e-05	5.32197100915561e-05	5.80619342769413e-05	6.08965150391379e-05	1.31829152373883e-05	1.6446392902401e-05	9.0551176681839e-05	7.77528362784954e-05	4.77736654198073e-05	0.000329630142856742	0.00031200510250018	0.000378537332552325	0.000314819120457706	0.000339158295314263	0.000292700320068068	0.000348905802242164	0.000322812013860119	0.000298296016728929	0.000317045556934392	2.11364544757593e-05	1.78917624237371e-05	0.000175743728744337	3.91603826688544e-05	3.98081361282254e-05	7.8413441969639e-05	0.000135057576463377
LTR13	0.0002835507837922	0.000237187394415269	0.000246911583356661	0.000265900748986524	8.75682689159123e-05	7.00295551749572e-05	0.000351351932003898	0.000341078130475792	0.000132575439765687	0.000828797739405743	0.000951535801106164	0.000573239789953248	0.00061797759957113	0.000856919976611493	0.000875548548441081	0.000736049872520931	0.00077649776030203	0.000872175988600596	0.00089483599715999	9.57273466935093e-05	9.46205406080304e-05	0.000386602445268508	0.000573805330161899	0.000136282031560696	0.00105465626076781	0.00170761529386217
LTR13A	9.85165000801308e-05	7.56282100179924e-05	8.69919612756689e-05	0.000130427156009312	4.88061302704707e-05	3.32117791724339e-05	0.000156191788484578	0.000143650889059726	3.6593565849127e-05	0.000178590037073091	0.000310082790110905	0.000280491631949554	0.000233106300511083	0.000441996118937179	0.000459727208948423	0.000372811198861963	0.000346314051006167	0.000347403050945052	0.00034591193579152	1.5521043820212e-05	3.9743607778558e-05	0.000188970689819948	0.00040470515708217	8.57476146785584e-05	0.000801954920832614	0.0010113083142462
LTR13_	0	6.01188596596381e-05	1.42814337191344e-05	4.22125664395084e-05	0.000100520227383079	0	7.19225153822649e-05	2.5228439061463e-05	2.51224831766505e-05	9.19552064231223e-05	0.000199292206026408	0.00025604819584576	0.00014669769295	0.00013531891561895	0.000154989653688374	0.00021954921842326	0.000109886331132842	0.000144413867417898	0.000126029990601646	1.46514786319087e-05	0	8.70164012925323e-05	3.51293410885373e-05	5.05897573140349e-05	0.000289309094191682	0.000285643262236359
LTR14	0.000105332186647509	0.000114906900515316	0.000133449623123148	0.000155387726537641	5.69265757772236e-05	5.91824604650198e-05	0.000171070749042915	5.35775989580278e-05	5.33525806011689e-05	0.000143209100275598	0.000349170166166142	0.000247167807826446	0.000215246975402496	0.000395941068849473	0.000605638391555689	0.000416888032829329	0.000345380851101031	0.000265799315598742	0.000360110513287259	9.95690356420488e-05	8.11233773877296e-05	0.000177404739400222	0.000387941476219094	2.57849743821429e-05	0.000950280194477824	0.00162191078693999
LTR14A	1.42665098085275e-05	2.76681564477352e-05	9.20172675507282e-05	0.000103611980127016	3.08412301136197e-05	6.41268109655794e-05	1.32401939689295e-05	3.48322175189232e-05	3.46859271194971e-05	0.0001833867313005	0.000149043543828879	0.000117839586128695	0.000196403881101432	9.68754033155065e-05	0.000199723987262285	0.000202083744026535	5.05723531428241e-05	0.000121848397477888	5.2729142308702e-05	0	0	0.000144169405494387	0.000242510614134964	7.4504424225859e-05	0.000355058820705791	0.000470488252992566
LTR14B	6.94580743572346e-05	4.60834492765671e-05	6.06310649481918e-05	4.9780888556234e-05	2.37085145920952e-05	1.64320232788053e-05	7.80321516298839e-05	7.14039947416787e-05	2.66640405140583e-05	9.75977307778073e-05	0.000123387312498172	9.0586579619756e-05	5.34724893740802e-05	0.00010284066589575	0.000135255618481009	0.000121841110325438	8.29362767024007e-05	0.000113537290689764	9.72824729946784e-05	1.03670118139481e-05	3.21770339005464e-06	7.38846978823527e-05	0.000368706588000686	5.48872295784754e-05	0.000484474939271874	0.00088114556398599
LTR14C	4.34275703816815e-05	0	0	0	0	7.80813705366364e-06	8.06068846788459e-06	0	7.0389817899982e-06	0.000214705097341344	0.000167516984596364	0.000215223778865378	0.000164410879617111	0.00013480725185912	0.000112907640933675	0.000159214613936272	0.00012931242063831	0.000101157056791522	0.000128406937338416	8.21029438542177e-06	3.05796415222841e-05	7.80186397750478e-05	8.85849187081977e-05	4.53586219788833e-05	0.00023237347876588	0.000299072175414271
LTR15	9.79031423403514e-05	5.34012774019707e-05	5.63806660524808e-05	4.44394712454371e-05	0	1.10016682181848e-05	6.24663229377006e-05	5.47786674746934e-05	4.46306766541463e-05	0.000193612523302251	0.000216362206508737	0.00020676162963661	0.000247449653597	0.000231493605959094	9.17809102158215e-05	0.000107068239620553	8.67625010370258e-05	9.02692110930535e-05	0.000122124662447128	1.73524620881853e-05	2.15433635415853e-05	6.18346656640052e-05	0.000610212463610892	0.000151787001526508	0.000761428660751931	0.00129088643806077
LTR16A	5.257640826463e-05	5.24822600887222e-05	4.78745635699433e-05	4.43609999375307e-05	1.8051766584899e-05	1.36235400269146e-05	8.35240587139821e-05	7.65169597916966e-05	2.33098379607706e-05	0.000129356774575078	0.000149371774875366	0.00011495502910766	0.000111232223341713	0.000129005489978201	0.00012927148185388	0.000107974383871532	0.000104150418804948	0.000101576152236198	9.89903483663868e-05	1.43252191174159e-05	1.3338744166e-05	6.07705126873565e-05	7.4652326917307e-05	2.24098684961887e-05	0.000170104903691972	0.00019198800464175
LTR16A1	6.42449778987995e-05	5.36232945740555e-05	5.5449465724236e-05	5.16787951698239e-05	3.77976244007703e-05	4.2402551041763e-05	7.39630440268669e-05	4.83144547406339e-05	3.03168613556187e-05	0.00016323562587237	0.000182334299418846	0.000122740795655547	0.000125949643172828	0.000115176185948908	0.00012279296686891	0.000109772062979568	0.000107814982704172	8.96622916122319e-05	9.85868304435448e-05	2.76743732691065e-05	1.93264784624944e-05	5.20474920173221e-05	7.92560268403009e-05	2.4950789209953e-05	0.000148252589806095	0.000184183663001895
LTR16A2	4.82380855087676e-05	5.61311314894151e-05	3.55576952494678e-05	5.58344824770413e-05	1.82491257632084e-05	1.08413151929886e-05	6.26750525781565e-05	6.28133817240892e-05	3.32294613907581e-05	0.000133553388828073	0.000139554755586883	0.000124059898900377	0.000118289791587248	0.000119324050635738	9.6472717324031e-05	6.12949401782876e-05	7.69481174870983e-05	7.02264528103649e-05	8.64698627183388e-05	2.05194529202163e-05	2.01678936637212e-05	3.92681940464391e-05	8.33645979061233e-05	1.65319355284005e-05	0.000149315785656389	0.000199437390568315
LTR16B	5.64462689237285e-05	4.89737148995605e-05	5.20102323503965e-05	5.66373834603799e-05	1.60559349750646e-05	2.40367667023819e-05	7.99569548495587e-05	6.28632915698919e-05	9.63065763293771e-06	0.000111627719969681	0.000112210003047742	0.000111540459160474	0.000117584970574363	0.000106630417068706	0.000103976246752484	0.000136147304639229	0.000151649001193839	0.000131481876167673	0.000129567659779456	1.40415433386936e-05	3.1379047441657e-05	7.00509118924565e-05	9.09006851742923e-05	1.16360941471989e-05	0.000153420116277981	0.000221883236934993
LTR16B1	5.58798163921787e-05	6.50232547256391e-05	5.88437675012786e-05	6.08749284502678e-05	1.20800553126727e-05	2.00940214287345e-05	6.07501551021529e-05	5.717178243177e-05	4.0110948621662e-05	0.00017049729755214	0.000146266158087519	0.000135470942919932	0.00014973584149838	8.3633145303943e-05	7.66324333489549e-05	6.51850082673869e-05	7.47061369961898e-05	7.31388849735362e-05	6.37299605198146e-05	1.96197504546433e-05	1.40528301210622e-05	3.58533532918015e-05	9.58924795887471e-05	3.85623051254841e-05	0.000223507458303345	0.000300428261222276
LTR16B2	4.39442695373496e-05	4.01772893784582e-05	5.09026550422663e-05	3.87538960288536e-05	1.35711972320981e-05	1.58020757898764e-05	7.45745751205339e-05	5.41567014646206e-05	1.32279294804933e-05	0.000104284631194647	9.78718993204024e-05	7.54232038421418e-05	7.23804621482983e-05	0.000108398171486344	0.000118017527480681	0.000101477710094267	9.07945531346737e-05	6.33660972383742e-05	7.51765148000566e-05	1.66159601507964e-05	1.32614899863338e-05	8.1766434028056e-05	4.5530868741487e-05	2.21295359060891e-05	0.000237481817875129	0.00015770886350218
LTR16C	5.87764958066268e-05	4.6329207138697e-05	6.17583585754342e-05	6.17838571158712e-05	7.87639336382026e-05	9.30092141162243e-05	0.000103992444781212	8.2242639487154e-05	0.000164073026021933	0.000229413077476483	0.00020882450090223	0.000173959543975768	0.00018750341476225	0.000137373366163589	0.00016188735959899	0.000140049369463939	0.00016497634088657	0.000115292411749867	0.000106967695441863	0.000106572370141553	0.0001981644517591	7.44865308379972e-05	7.7514403511257e-05	2.73742196128223e-05	0.000156759594070309	0.000234877115953558
LTR16D	4.84606328217023e-05	5.81802552171242e-05	3.61470001694502e-05	5.65634378924119e-05	9.97731616188147e-06	8.29815756504793e-06	4.92577114803392e-05	3.0049129733188e-05	1.87018297672879e-06	6.61720519886653e-05	9.45784166353725e-05	7.10451486197572e-05	6.5523346434671e-05	0.00011864334980959	9.92253625880352e-05	8.65260780355787e-05	6.38057490748549e-05	7.16702921839463e-05	6.9938547180658e-05	1.963249504897e-05	1.01558589572405e-05	4.66396357794033e-05	6.27628680418441e-05	2.25961985350598e-05	0.000156501628094247	0.000200329519729985
LTR16D1	4.054672446258e-05	9.82942859650326e-06	2.80201588239049e-05	5.52140090535837e-05	1.09566992583261e-05	9.11271281407288e-06	2.82223808009655e-05	3.29987816481982e-05	8.21504785519169e-06	6.01386746674855e-05	6.51685185004051e-05	7.61161071002661e-06	3.48873610175185e-05	2.94995087257278e-05	2.02726364771612e-05	1.68923666383738e-05	2.15596872938122e-05	5.50938626312352e-05	5.24513641781825e-05	0	8.92221439104743e-06	0.000182107832771974	0.010809538706127	7.94056430288417e-05	0.00032796062375623	0.00109628325365493
LTR16D2	3.01808125342675e-05	0	4.17134144300673e-05	4.10983545181179e-05	3.2622323079643e-05	6.78301590980478e-06	2.10072304363511e-05	1.84218957755014e-05	0	8.20673555953587e-05	9.09524227634515e-05	8.49851371354838e-05	0.000103873140594306	9.51507099407083e-05	6.79043972456388e-05	3.14344350579653e-05	4.81436334848073e-05	4.68673416558589e-05	7.25065518690684e-05	0	6.64121907492825e-06	3.38878320922385e-05	5.98536623732338e-05	3.94035417686766e-05	0.000436592690708309	0.00050131838987096
LTR16E1	4.23726456030305e-05	4.47405825607576e-05	3.64397937978795e-05	4.87248117493291e-05	2.44268949888929e-05	9.31145719990138e-06	7.25316851315908e-05	6.28389687254695e-05	3.43399686158347e-05	9.77617988326382e-05	9.83713192931505e-05	8.48467276168342e-05	9.23613478072088e-05	9.49957444443172e-05	9.13333219284637e-05	8.8657652800435e-05	6.94275475400089e-05	7.82287231889105e-05	7.09963795018165e-05	1.69118013521422e-05	1.07744048305559e-05	6.76652825651477e-05	3.09451660825024e-05	1.72109734551211e-05	0.000118930071635623	0.00011599223483064
LTR16E2	3.19327436380616e-05	3.73399439587235e-05	3.8077072182833e-05	4.77471651429334e-05	1.42124617794294e-05	1.43535107210755e-05	6.53725143405201e-05	4.96835710680997e-05	2.05511152482026e-05	0.000140230048007341	0.000140385527516069	0.000115659670166024	0.000108286535527828	0.000106596003734247	0.000104247283974257	7.74742232570178e-05	6.52542513308574e-05	7.51110683770562e-05	6.52601600377026e-05	1.59805978734241e-05	1.57068027031253e-05	4.11277341147442e-05	6.70532171732747e-05	2.82026219326383e-05	0.000241924712778721	0.000155777796348518
LTR17	5.42901280866985e-05	5.87660006793398e-05	6.28202591959381e-05	7.33558294235434e-05	3.00233430284664e-05	3.85907507101515e-05	8.67083134058565e-05	8.52849958812906e-05	6.03696607820322e-05	0.000460665400804911	0.000458609368402835	0.000405767223961097	0.000403031196531368	0.000597681725175163	0.000691858724497034	0.000925762962346746	0.000882581345675097	0.00116754484196556	0.001068614003154	2.148266304727e-05	2.88936647131944e-05	0.000249504244050907	0.000103016469072835	2.47256662012184e-05	0.00016260928184908	0.000210636187671169
LTR18A	3.8611015369442e-05	2.24644070943493e-05	6.4037929416614e-05	3.50520538207536e-05	1.66937986362675e-05	2.77685440042841e-05	2.86667076777621e-05	4.39927780897377e-05	1.87748634121253e-05	6.10854845655638e-05	0.000155143399545449	0.000110173108543221	0.000146176056915159	0.000149819712100458	0.000146716605994668	0.000135121740830642	0.000186142504769247	0.000125912808297779	0.000108457048786397	2.18990701011137e-05	6.79701281024798e-06	0.00014740187178528	0.000113764385056321	5.04098673656781e-06	0.00019218690159429	0.000232196163787712
LTR18B	3.79609003113994e-05	4.0491295947288e-05	3.84753644727751e-05	4.48004218611737e-05	1.64127158995012e-05	2.0475742232881e-05	6.3414068485332e-05	6.79675029173343e-05	3.07645677245381e-05	0.000138881707091123	0.000137278047753691	9.69161615186106e-05	0.000114318598590527	0.000125202547410726	0.000182205798583365	0.000136009636007529	0.000131873642558303	0.000147372314979784	9.54065923799426e-05	1.79419527706129e-05	1.67064193492652e-05	8.95094023781115e-05	3.87169169103895e-05	2.47805442497358e-05	0.000139351321385717	0.000162009808492776
LTR19-int	6.58439014400638e-05	6.00923385276843e-05	7.49444510672776e-05	5.27424307232064e-05	2.5118970847842e-05	2.08915077547198e-05	5.39180903453075e-05	5.98911104489515e-05	3.13892506497607e-05	0.000111063524357083	0.000121390113776408	0.000119242555687023	8.33141920466347e-05	7.51440113118338e-05	3.09842561567522e-05	4.51813693454178e-05	3.02054102162075e-05	3.00729499933539e-05	4.29458158317456e-05	1.46450152059503e-05	1.36365181948148e-05	2.17445036114111e-05	0.000153623067310824	3.79255799231673e-05	0.000236164864669978	0.000501533594238575
LTR19A	0.000158581131284441	0.000142522600934113	0.000149682317557329	0.00015800921519532	5.4349426285078e-05	7.64966180241242e-05	0.000201016769953497	0.000182573515574798	6.58265755845971e-05	0.000225645400123234	0.000245553892504016	0.00021492164637356	0.000216318346793818	0.000176345043350768	0.000131501596275416	9.9906574283412e-05	0.000145334574290396	0.000144151209169575	0.000140096310634326	4.38744920832321e-05	4.08531709368363e-05	0.000104229764258905	0.000135878611988027	2.2723985365545e-05	0.000209367604098107	0.000305757692317395
LTR19B	3.04497188836628e-05	2.95267587226962e-05	1.8704477542274e-05	9.21434099331907e-06	0	9.12460203658468e-06	4.23888031897708e-05	2.89116053395316e-05	2.46772977222642e-05	7.02533261647964e-05	7.74885822043728e-05	7.62154146667955e-05	6.54991463340452e-05	9.35369882874948e-05	7.10468006083464e-05	9.30292322350631e-05	8.99492329209971e-05	7.48677937786848e-05	9.00339372040062e-05	4.79728188396925e-06	8.93385507306578e-06	5.69829456830026e-05	0.000149529588503533	4.63803914026615e-05	0.000975692782032935	0.000475019544290166
LTR19C	0.000101362034547296	0.000161475860372003	0.00016010764832772	0.000170892451036072	0.000125213519502827	5.85789647439525e-05	0.000181421041534091	0.000147309047673516	0.00035792450391203	0.00158214533563605	0.00192587171114927	0.00151681379851032	0.0014016582745115	0.000632102542483168	0.000658829638659706	0.0004886490076812	0.000538966783943572	0.0006464791476689	0.000663639048766711	0.000116348129516193	0.000121081489433533	0.000211365202613714	4.10240979915028e-05	1.41789109418475e-05	0.000211722843003465	0.000147475102408629
LTR1B	4.07686783010959e-05	3.54149259460802e-05	3.44343290034524e-05	4.3950366162375e-05	2.11152966611938e-05	1.83251920884547e-05	5.43890024767011e-05	4.07830344391318e-05	1.7208369257706e-05	6.80263597775981e-05	8.12240111451349e-05	7.01550379538674e-05	7.74646572342442e-05	0.000137594036082059	0.000152027753617847	0.000121016955777763	0.000105377735508742	9.95799122740438e-05	9.79428994668555e-05	2.32834104119283e-05	1.56993459486723e-05	5.91275580345447e-05	3.94630824161932e-05	1.27522719935684e-05	7.92682425133851e-05	0.000122338732478982
LTR1C	2.20542927491856e-05	1.06929030000716e-05	2.03210754595442e-05	2.50268041718907e-05	5.95959984957397e-06	9.91322671829115e-06	2.04677330170996e-05	1.79487936567469e-05	1.34050584417126e-05	7.0873407594056e-05	7.97549644070856e-05	0.000140764403684134	0.000118600220382315	0.000106969726082276	0.000137834395253602	5.51288722835935e-05	0.000101632336503809	6.42146027431023e-05	6.92859264825453e-05	2.60595162159743e-05	9.7059938014355e-06	7.42894680601031e-05	7.49783955669438e-05	1.43968497291859e-05	0.000109775569219398	7.75449060650136e-05
LTR1D	3.14520916583094e-05	3.55818733875681e-05	3.30053575610036e-05	5.47265876887163e-05	3.87181720470034e-05	3.61290683614346e-05	3.72976502198799e-05	2.48861208593865e-05	3.75264268892743e-05	5.61522556360693e-05	8.8464627599069e-05	8.0036418529355e-05	8.34415483338053e-05	6.52582617135648e-05	4.54291727116408e-05	5.60534665152101e-05	3.90223122347562e-05	4.13795977143912e-05	3.74574310646627e-05	3.1382954655341e-05	4.0756771224951e-05	1.76576293275126e-05	7.12855133339539e-05	7.81343377504482e-05	0.00015927119107104	0.000166094492282448
LTR2	8.15769659520267e-05	6.05905199497748e-05	8.15630430155808e-05	7.87847103118505e-05	3.3769618369854e-05	2.65259234222742e-05	0.000115978849306959	0.000101705471388474	4.3605944520513e-05	0.000199083147425042	0.000232936871701222	0.000199407691475003	0.000204598573592465	0.00037041632267596	0.0003922496662034	0.000373124799959653	0.000383927926303704	0.000346347623111263	0.000297660110927643	3.11735665608643e-05	1.52772983854163e-05	0.000224119884529877	0.000123917314622114	3.2858068091992e-05	0.000201945357201104	0.000341757344882852
LTR21A	0.00104936177579398	0.00112713741937092	0.000877642101973678	0.000996604958918791	0.000279200263114791	0.000377343723918364	0.00146829921896494	0.00145840113069465	0.000955100466432002	0.00649700365543043	0.00599385090830452	0.00573394877265061	0.00586187668945655	0.00397780367548733	0.00406814924612928	0.0032418554416663	0.00325054095403231	0.00511424399929215	0.00454673688774496	0.000427300219599896	0.000781540419215276	0.00170393332286553	0.000237835669796355	7.37707604566066e-05	0.000492187454308003	0.000461940487160828
LTR21B	0.000148522710498201	5.76083379222806e-05	0.000136850509867356	8.08995980889023e-05	9.63225726484742e-05	0.000106815616803719	0.000413514487182828	0.000193399336039658	9.62935430566017e-05	0.000616806547018548	0.000644523419951354	0.000423796384225682	0.000587845288367802	0.000633932893650704	0.000564366095761125	0.000618767634898865	0.000547547283006599	0.000645788475849549	0.000548941208679694	5.61585723259975e-05	5.22913348022432e-05	0.000133412251099139	6.73247285085878e-05	0	9.24092492580038e-05	0.000244902893314001
LTR22	2.48719941740816e-05	0	1.14586687541707e-05	3.38691356628771e-05	1.34420209638266e-05	0	0	1.01209840718852e-05	0	1.22966674932202e-05	2.998154044425e-05	2.80144854724148e-05	2.14004522307987e-05	4.82545585873701e-05	2.4871103796242e-05	2.07240831502347e-05	8.81669931622711e-06	0	5.51562619550767e-05	0	0	4.18904210123613e-05	4.22788941575075e-05	0	0.000309501799619279	0.000199029148080083
LTR22A	0.000185152930106173	0.000226377489270729	0.000163184530961878	0.000233859479567317	5.22081086671539e-05	7.96062814472412e-05	0.000388492559189871	0.000281717183991097	0.000163101169513482	0.000851713143023101	0.000802188653985634	0.00094903709874621	0.000872741528620114	0.0004763545661427	0.000635937297918739	0.000650637673459993	0.000496532207454203	0.000668799482373252	0.000678376145793148	9.13160674379374e-05	6.37708393052964e-05	0.000442906131006675	8.21045104170813e-05	4.20404229645135e-05	0.000200348142474095	0.000249864674069081
LTR22B	0.000119435840458933	0.000104234063105552	0.000121054491728947	0.000140954929783297	9.68233021472542e-05	6.44225364136119e-05	0.000127470332485185	0.000106922593619166	6.29161790699465e-05	0.000124002598822463	0.000302341177708318	0.000260083889872584	0.000215807387982	0.000341786126507025	0.000310522068599012	0.000213962591163765	0.000198988487293138	0.000217927446217883	0.000207474867436776	6.77406128217396e-05	6.83321203019937e-05	5.36423159936101e-05	7.44421851103799e-05	3.89833368705459e-05	0.000587062496253023	0.000347542605702594
LTR22C	4.95169723392309e-05	4.45863464919339e-05	4.56254998914363e-05	7.06400462279207e-05	7.64610044753268e-06	2.54371196591789e-05	7.54971384455426e-05	4.02991802607914e-05	2.86642352779517e-05	0.000339238081921636	0.0004888848399752	0.000475400749097653	0.000429099000488298	0.000253895796456523	0.000208671198779391	0.000203347977016504	0.000110332673406591	0.000178504348646117	0.000175171646831156	1.33736280039466e-05	1.24526822978242e-05	0.000111197989944282	0.000304622088983396	7.15751187162969e-05	0.000418121233816335	0.000876534631119492
LTR23	4.57727338214851e-05	5.12138289148662e-05	7.46182207167901e-05	7.67144169331143e-05	3.42523178704715e-05	5.06448607658311e-05	0.000137242745754658	7.16383604744435e-05	5.42164919951027e-05	0.000257633324297368	0.000254658446649356	0.000322555249479046	0.000309012476720422	0.000242504383074386	0.000257022303986109	0.000225901410985145	0.000199700386231083	0.000188634874576989	0.000150957417184717	1.6641662294828e-05	1.85948046472371e-05	0.000181858745146226	0.000163594654673589	4.36708290842809e-05	0.000414045319267821	0.000655717623894724
LTR23-int	3.1234171092358e-05	7.57185835829079e-06	2.15846396063038e-05	2.83551684849613e-05	8.44022356375304e-06	7.01975399795747e-06	2.89872217712536e-05	3.1774748931643e-05	1.26565197875735e-05	6.17684635435161e-05	5.02009640397876e-05	5.86341694320598e-05	4.70305846031643e-05	3.78737006458738e-05	3.90413161983776e-05	2.60252376353971e-05	4.98239231818198e-05	3.63773150472925e-05	1.73162645369528e-05	1.47626114757885e-05	6.87300822708534e-06	5.26058573298663e-05	0.000194676902451745	3.56814397680328e-05	0.000330370668342258	0.000552897952831265
LTR24	7.2562003439562e-05	7.67591777184432e-05	8.50938491503053e-05	8.98276599508087e-05	1.42603614123371e-05	5.3371694157384e-05	0.000110195965221699	0.00011810856433879	2.67301193253194e-05	0.000221769754159239	0.000328670212887114	0.000227853233278057	0.000278115378204199	0.000371143892088738	0.000283641313719529	0.000236346815104101	0.000196422524565662	0.000286823020035359	0.000370589521799888	1.87068660069695e-05	1.74186585049332e-05	0.000229610176596248	8.22301378223719e-05	3.8755507283928e-05	0.000176484923551795	0.000236739339837293
LTR24B	6.25602040541083e-05	4.3331388796015e-05	4.94088698729299e-05	6.08504265990253e-05	9.66015452113732e-06	3.21374938985561e-05	0.00011611939395536	9.81919793978205e-05	2.89717294629162e-05	0.000145811198225856	0.000179552808225159	0.000147639845300121	0.000134570699180618	0.000130043640821673	0.000142989633138943	0.000148934335156084	0.000174244159024517	0.000166540841846933	0.000132127456808322	1.26722746365458e-05	1.96660434990805e-05	7.5261737246188e-05	0.000116471511089474	9.91798334075659e-05	0.00039480354256739	0.000548293092562395
LTR24C	1.51240755655831e-05	5.37740512502434e-05	1.85806596668373e-05	8.69567765156206e-05	4.35934788100836e-05	1.35962999758157e-05	2.33934457664124e-05	1.6411553956888e-05	0	4.48638883727573e-05	4.86161884275922e-05	5.67831690870543e-05	7.80786746115106e-05	7.82465703233668e-05	8.06588487878848e-05	7.14103602598587e-05	5.71864299053154e-05	5.4800562572604e-05	3.35392276101833e-05	1.90621014268822e-05	1.77494314129131e-05	3.39634416889794e-05	0.000142826681463498	2.96185933985924e-05	0.000216430892441442	0.000305618563042605
LTR25	8.36407044206576e-05	8.58763847777118e-05	9.0667639567885e-05	0.000111663443438831	5.31805368476413e-05	3.538430311282e-05	0.000164379581119565	0.000188195289141661	6.77847494282082e-05	0.00025297576744808	0.000308400760097872	0.000203194633584359	0.000211666002731072	0.000176590862905475	0.000191874746967142	0.000180379075085148	0.000244169952484138	0.000229207808143718	0.000196392764618973	3.25559221469568e-05	1.29917269790467e-05	0.000143633243317998	6.69070311576359e-05	3.21176008808568e-05	0.000107141909058453	0.000200433439427753
LTR25-int	3.7232231863438e-05	4.24749261576559e-05	3.02701770831963e-05	4.97064108388551e-05	2.95913050387411e-05	2.0673373333824e-05	6.19935628789439e-05	5.70377331719342e-05	2.92865629750727e-05	0.00010719688515105	0.000101202227242997	6.49603010346223e-05	7.16087494344608e-05	5.20515873015324e-05	4.48960840987803e-05	5.38340289753021e-05	4.50291309528498e-05	3.99620177849725e-05	5.01874126197239e-05	2.48436038812733e-05	2.31328033182314e-05	5.16419107394478e-05	7.56992787339693e-05	0.000169419281657643	0.000296382110356812	0.000224648050118642
LTR26	3.70614151120161e-05	2.15628288612145e-05	4.78083314831854e-05	5.38324601826581e-05	1.06825439171568e-05	1.11058714565424e-05	5.96184519653755e-05	2.81514587674714e-05	1.40166133061377e-05	4.64185059450032e-05	4.56678590054584e-05	6.67903968118261e-05	3.40144196200454e-05	5.99195429183174e-05	5.18841237212072e-05	4.32329382316289e-05	3.67853973738736e-05	5.94705328893995e-05	4.38333783459282e-05	1.40134539296412e-05	6.52422400374529e-06	4.71620331335633e-05	4.1999464293893e-05	1.12902384774007e-05	5.68794041942556e-05	0.000158170978968219
LTR26B	1.28413492695687e-05	2.07535261110876e-05	1.97202747538347e-05	4.27449030251504e-05	9.25344304265651e-06	0	2.78076348510419e-05	1.04508782455613e-05	6.93799068756473e-06	5.92548983508091e-05	5.84777159976603e-05	6.10694190669268e-05	8.10260053051037e-05	9.96548385034614e-05	8.13256339413405e-05	9.62981373125931e-05	0.000112283656273115	9.30586680967208e-05	9.17593577433914e-05	8.09249799014409e-06	1.13028386654661e-05	4.80620468596112e-05	0.000155224809343104	2.5148162018589e-05	0.000122509512312039	0.000274022022513378
LTR26E	2.05255732167172e-05	1.49275675663186e-05	3.30968679036305e-05	4.65840829495252e-05	5.54650309787351e-06	9.22607961788827e-06	5.23847163385042e-05	9.60517471415963e-05	1.66344944964606e-05	0.000101478050849953	0.000140205902361928	4.23846667014949e-05	6.18124108267722e-05	0.000104532741907707	0.000128280240211476	0.000128268872332546	0.000105501520631463	7.57004221606938e-05	9.10352330573563e-05	1.94025358841928e-05	2.70996338914189e-05	6.33783381223451e-05	0.000325645501541246	4.35464736431652e-05	0.000258608560973526	0.000460393479459816
LTR27	5.45942851596118e-05	3.70576360390496e-05	5.78493625325485e-05	8.177741444058e-05	1.18021501691306e-05	1.4723814518974e-05	5.32001787087449e-05	5.99822955068433e-05	4.42447246874506e-05	0.000283408783102012	0.000272013807816818	0.000278764123881074	0.000286542709003497	0.000669939297662329	0.000586867555788464	0.000507208788503658	0.000646381730999983	0.000502313594004701	0.000401544080606713	2.06428841854413e-05	2.40266962708455e-05	0.000435229567220804	0.000148484177840364	1.96012699500124e-05	0.000176633511602111	0.000259474923202507
LTR27B	1.66892656532231e-05	1.15595700121809e-05	2.63617348249588e-05	2.59730338154201e-05	5.15410355487348e-06	1.71467207056406e-05	2.43393222663878e-05	3.29860443645228e-05	3.09153013005984e-05	8.95838251107265e-05	0.000111126914953339	7.1611037035719e-05	7.38506006603743e-05	6.0132641217102e-05	3.33773364081046e-05	3.17851224673916e-05	4.56381855852713e-05	5.36842120174869e-05	4.93469349107671e-05	1.80298608708285e-05	2.09853423125107e-06	2.94472491995534e-05	7.29499006636597e-05	1.71200965386185e-05	0.00017504260606918	0.000154940915779539
LTR28	2.56745279831235e-05	1.91510064882111e-05	4.36740946368503e-05	1.97221404880992e-05	1.49431140953767e-05	1.95300655135292e-05	6.96497112928976e-05	3.85755820031606e-05	2.88101775007629e-05	0.00011326453003116	0.0001190343913791	9.19457350858566e-05	8.66645797434191e-05	0.000105370623396337	9.47948635415993e-05	9.87358990148689e-05	0.000105013660558682	7.82057506889113e-05	8.61338958443119e-05	2.05359596188711e-05	2.08601406294903e-05	5.32210227593107e-05	6.49051064665489e-05	2.44955419910769e-05	0.000170803392172336	0.000220297254271867
LTR29	7.56185646813768e-05	6.20454945140021e-05	8.03951574194494e-05	8.71307131995669e-05	2.20057957931144e-05	3.66045453251623e-05	0.000118763876995611	9.46797718717292e-05	6.5997491131149e-05	0.000342222737699717	0.00040434610275796	0.00046517403918017	0.000417911090424899	0.000205956586919598	0.000174498133054641	0.000138132113322407	0.000158771016477903	0.000155816544845175	0.000195640803409153	3.84898588355443e-05	2.04796221179555e-05	9.79691173528916e-05	0.00013183685253629	4.55659742074701e-05	0.000253341124015194	0.000351217834959852
LTR2B	0.000233247742593115	0.000250411113550687	0.000184214670271381	0.00019662331467789	0.000108049962554813	7.86322343279592e-05	0.000413608836099515	0.000352537151669457	0.000290296758670214	0.00139616240213863	0.00127193551992328	0.00133235453783767	0.00136900529772627	0.000602023487043453	0.000574768503426583	0.000461578723780461	0.000484282402860647	0.000598288352426825	0.00058806556986841	0.000133866386393027	6.23239849208533e-05	0.000224483031431631	0.000169923590465713	5.70982836194482e-05	0.000191771346506671	0.000565600241404171
LTR2C	0.000228270419248282	0.00022135132407705	0.000318683262330676	0.000345382742231175	0.000104676137498338	7.46223362935223e-05	0.000211848915311408	0.000242072960694673	5.60596019561805e-05	0.000554022666899764	0.000466946429915534	0.00038956303801063	0.000386866742644712	0.00151649813304084	0.00157708461930006	0.0014063397160625	0.0017164421041867	0.00144476553820369	0.00125275096067792	6.5388126993567e-05	0.00011568210102709	0.000776691505504117	0.000133262013541811	2.70932611698557e-05	0.000202281483558348	0.000395858373980856
LTR3	0.000627077685617229	0.000739545032437186	0.000390403034657307	0.00038464658294023	9.15953831773862e-05	9.14161174614189e-05	0.000723525867562684	0.000648275502388951	0.000219762667825728	0.00113955516396922	0.000817189823652117	0.000916289907870881	0.000743707467826017	0.00126592533694718	0.00142358486290797	0.00107324267691076	0.00118954324630026	0.0011316899817387	0.00110246613624608	0.000256331988291071	8.95050919994274e-05	0.000989545629929556	0.000384123937027461	4.42541445995337e-05	0.000485065101557028	0.00095345399875961
LTR30	7.61038447457798e-05	8.05058883023225e-05	8.9247385375041e-05	8.16506247672462e-05	2.24346409863217e-05	3.73178884580268e-05	0.000166941329877469	0.000106981736579371	2.80348495733673e-05	0.000143661377181801	0.000127877408146318	0.00014546306292518	0.000142868833201469	7.38251506756184e-05	0.000117610822357792	7.49414313575053e-05	8.82900648836341e-05	0.000118180545635581	9.71696138977281e-05	3.92399426363773e-05	2.43585130821869e-05	3.10732559802908e-05	1.56807077724545e-05	1.35490705400044e-05	2.58278192608263e-05	0.000154345466182475
LTR31	4.30529475040619e-05	3.57839754902223e-05	1.70012031852906e-05	5.58350741034829e-06	1.32959325107041e-05	5.5291293348802e-06	4.56637364439696e-05	5.00549439417734e-05	4.98447202390041e-06	0.00010338572771605	6.42540162180442e-05	9.69850800024736e-05	8.46714848384663e-05	0.000131257846502743	0.00011070361614087	0.000117868404386975	0.000100290109128582	0.000105059886615094	0.000109113642728415	2.90695329900348e-05	2.16541784332088e-05	5.52468721902446e-05	0.00010454851336309	1.60597646819936e-05	0.000290831214905541	0.000423560377325497
LTR32	7.40295960015453e-05	6.52597163638148e-05	5.89101126071289e-05	7.17881576796787e-05	4.18277492272948e-05	1.05877247440914e-05	8.74414474636194e-05	6.02486762207839e-05	2.59072083029784e-05	0.000139745813753833	0.000164954668064748	0.000127601229980618	0.000141870180771831	0.000186060977577866	0.000168243058772117	0.000152807235783694	0.000138368142333421	0.000107121329114257	0.000131832209722165	1.5904349238194e-05	2.51755225933698e-05	7.55658467176551e-05	9.15199329514141e-05	4.06376666427197e-05	0.000259613312957988	0.000279878124787784
LTR33	6.82469429791951e-05	6.54429981468611e-05	6.96376617412647e-05	7.48064913925921e-05	2.56821423447638e-05	2.4086694422169e-05	0.000108142641144738	0.000104296450273587	3.07273431646903e-05	0.000153709734438119	0.00016067488530744	0.000128875391245159	0.000133754036655272	0.000133387791612033	0.000132697638591708	0.000116889941247407	0.000109851332981609	0.000112063696531315	0.000108370329909545	2.22211017397319e-05	1.80211012809953e-05	6.89665610452161e-05	9.82506226891367e-05	4.15809412166164e-05	0.000265154855514686	0.000278025494058743
LTR33A	4.14275366963472e-05	3.55807622589199e-05	3.59905563098395e-05	3.54598793394358e-05	3.19849025404929e-05	2.34096891264216e-05	6.70081317544115e-05	4.720187778665e-05	2.20629314461644e-05	7.84156392284409e-05	0.00010938832778785	0.000103100278781345	7.53642062852413e-05	0.000110227521843388	0.000147950191630044	0.000123280900540389	8.89513103020071e-05	9.83363855567461e-05	0.000101494385640328	2.79720487099454e-05	2.39621494515405e-05	7.04384506511447e-05	0.000127428457089644	3.32249134595424e-05	0.000200314573174002	0.000312852551422097
LTR33A_	6.92689786829483e-05	5.26818584744168e-05	6.75796474021435e-05	6.41171484329056e-05	3.22979714134729e-05	2.68622995875748e-05	7.94119327181088e-05	7.07441791779024e-05	2.86191195899347e-05	0.000151758795103577	0.000185553694683358	0.000208055671871527	0.000204512096369982	0.000181821584822584	0.000126309498110211	0.000129014397451518	0.000105922131516906	0.000136040342260895	0.00012951536149519	2.9529741492491e-05	2.74962402897965e-05	6.7101795878092e-05	0.000126213036019213	3.98983980259384e-05	0.000183379556359012	0.000311567307717682
LTR33B	5.07707536702999e-05	3.73482950463663e-05	5.96857822234256e-05	5.40376901530548e-05	1.32463921909083e-05	1.88863814880739e-05	8.12385615665496e-05	6.41165662840954e-05	3.83083714507871e-05	0.000162723502720146	0.000182898878065577	0.000194562040306735	0.000180762859187077	0.000157941517096665	0.000194322479777383	0.00014733356756143	0.000134049372772627	0.00014408901585215	0.000111295351959655	2.15140496035077e-05	2.31144594570504e-05	8.45272863869227e-05	0.000210301916657396	4.91426310581673e-05	0.000304997457791629	0.000358302795008731
LTR33C	3.95477571192173e-05	3.59522125314298e-05	7.51569883465927e-05	5.60975806454219e-05	2.13735085553698e-05	1.55543481311611e-05	0.000126165662746689	0.000104603772862999	2.00316253412592e-05	0.000151530614069506	0.000143016599865335	8.90889616271641e-05	9.35765211723237e-05	8.15226966281242e-05	0.000113695731445656	0.000121511842474424	0.000106894935340543	9.40388594199084e-05	8.40470879803113e-05	1.86919694895536e-05	1.95803862791392e-05	8.88105813161263e-05	9.52363068713174e-05	2.7429957424832e-05	0.000173781241192487	0.000321261588337654
LTR34	9.46204683020848e-05	9.17524312279665e-05	0.000112094193337587	6.54467414739144e-05	1.46106995410366e-05	2.0252922556185e-05	0.000104539980643015	5.50046223450596e-05	2.19094442765202e-05	0.000151478687513347	0.000144836448291419	0.000165784018519635	0.000186088433236602	0.000340924447511842	0.00036495159829632	0.000307853694332656	0.000223608988310614	0.000174922308452483	0.000143217872339958	2.55552568109813e-05	3.17272664293784e-05	0.000146715721992497	0.000158288456895929	4.70608879880027e-05	0.000294359240109017	0.000434851534929523
LTR35	0.000287869848752331	0.0002350688317941	0.000251286199017851	0.000467653019685922	9.82602321317884e-05	0.000122584902900482	0.000407771796756678	0.000517885794767964	7.36729639276608e-05	0.00029962592817027	0.000511380243629023	0.000557467358004555	0.000456271105211672	0.000690777496137142	0.000636321096090521	0.000972071079959006	0.0010097081239411	0.000964641248007406	0.00122076491788436	0.000143220695866395	6.66790576039353e-05	0.000340240049704318	0.000120188349643758	2.96714089885038e-05	0.000169682736459253	0.000492310970896634
LTR35A	0	1.9323571084141e-05	1.83615125913919e-05	0	4.30793214248767e-05	1.79145870081138e-05	5.54820838482066e-05	0	0	1.97043321395201e-05	0.000128114110329742	7.48179302468975e-05	0	5.79927763055956e-05	3.98537644567388e-05	3.32085272619111e-05	1.41279880745742e-05	7.73631782212869e-05	0	1.88372760517637e-05	1.75400881465973e-05	0	9.03309641608691e-05	6.50428020173183e-05	0.000421557086236084	0.000280268979256669
LTR35B	0.000131397593759399	4.90056949104509e-05	0.000139697576637888	0.000146813600588494	5.46258264971886e-05	5.45189156731097e-05	0.000234509627492605	0.000255004522947282	0.000196593708330672	0.00104939786677196	0.00122651562120429	0.000751380705164747	0.000843583618755604	0.000607901890033902	0.000677178740431616	0.000547421859250876	0.000630597363017828	0.000525809296038225	0.000560361496961576	6.68813915794278e-05	0.000106758429444132	0.00264431287612531	0.000377989514709386	0.000145158033893116	0.00057227928759305	0.000441172772788617
LTR36	3.97919699606058e-05	2.89393779122366e-05	2.44431816048826e-05	4.81655389218917e-05	7.16849763712432e-06	2.98102826112679e-06	3.07744855933697e-05	3.77819491726336e-05	1.61242587070337e-05	6.22980729620367e-05	7.72794937841988e-05	9.46190481237655e-05	7.418223017265e-05	0.000102934726897068	9.28446060998378e-05	4.97337741640305e-05	7.2878815616954e-05	3.34708655808732e-05	6.86333486591822e-05	1.88073949728859e-05	5.83742158766813e-06	1.48931664791259e-05	8.26720349696207e-05	2.16465421065729e-05	0.000282655432501661	0.000284648954446837
LTR37A	5.44056348085516e-05	5.54620118713855e-05	6.29838071216903e-05	6.33215484743772e-05	2.26180151591153e-05	1.75573598333965e-05	9.0626231944248e-05	6.5849032488926e-05	2.14806386380602e-05	0.000107592177179822	9.30485144907957e-05	0.000111036541028522	0.00010562684082456	9.33740314530859e-05	0.000115782206035575	9.7638990350789e-05	7.21983967077733e-05	7.79868122660688e-05	0.000109307032420519	1.18682035241863e-05	1.47345674526011e-05	6.1088117331848e-05	0.000177059425500762	4.64433766681973e-05	0.000307259353671325	0.000444494894624118
LTR37B	4.06977103051989e-05	3.15712989624354e-05	4.49991981995334e-05	4.55672366887527e-05	2.05286652873542e-05	8.53686985511298e-06	6.29499419460965e-05	6.18271002402086e-05	9.89476636207658e-06	7.37765306957071e-05	0.00010574809007134	8.55674897410564e-05	8.75431820216576e-05	7.10624580117688e-05	8.13925067837763e-05	7.00817809274777e-05	5.09741519497724e-05	5.58256756893256e-05	6.71871915122398e-05	7.69419471274962e-06	3.58217539276533e-06	5.02661380960092e-05	0.00016142090337729	6.28754934677197e-05	0.000353659492949842	0.000428961632676791
LTR38	1.02118000804459e-05	9.90227063349051e-06	1.88185368148052e-05	4.63526486679568e-05	2.20757901114021e-05	1.3770365327593e-05	9.47717526232078e-06	4.15541533324941e-06	1.65518527003945e-05	7.06817285757774e-05	3.28257284052203e-05	5.3676121584514e-05	6.1505320722472e-05	9.90603933515482e-06	1.5317151771363e-05	8.50877466838862e-06	3.61990961225528e-06	1.98221934361517e-05	1.50971601855415e-05	1.93061421877058e-05	3.14591669688326e-05	5.73304257618551e-06	5.20758743834912e-05	4.99963044251657e-05	0.000158841832309924	0.000188194979300082
LTR38-int	4.83115220659435e-05	1.56157178441985e-05	4.45147843384696e-05	1.46194728405425e-05	3.48131577419721e-05	0	2.98906988778699e-05	1.31060432038718e-05	1.30509996714252e-05	3.1846835107166e-05	6.47070419223542e-05	7.25540232704507e-05	8.31367531636678e-05	4.68649830741241e-05	3.22065283935196e-05	1.34181976376245e-05	2.2834151567338e-05	2.5007418294966e-05	4.76159463686527e-05	3.04454685416856e-05	0	1.80818276074389e-05	5.47485313191495e-05	1.05124465832518e-05	0.000160314211688343	0.000171820223214158
LTR38B	2.8386733610843e-05	6.88157612764131e-06	0	3.2212741131063e-05	3.0683110137517e-05	1.27596078131507e-05	1.97584691804178e-05	1.73268180699948e-05	2.30053971714405e-05	6.31545664953981e-05	0.000125467194878511	5.86177170369974e-05	0.000116016931685616	4.81893662897936e-05	5.67714348218416e-05	5.91316707053302e-05	4.52817662625747e-05	3.85711749305073e-05	4.7212924629106e-05	1.3416790159868e-05	6.24643609303718e-06	3.18733917835753e-05	7.23801857669808e-05	3.70612236579499e-05	0.000167788272676446	0.000278780621746272
LTR38C	0.000124412837515244	8.44492356250521e-05	5.73176997339134e-05	3.38835337650436e-05	5.37909411957579e-05	5.59225670476365e-05	1.15462725153852e-05	0	1.00827618263583e-05	8.61132644912769e-05	0.000229956191834931	0.000102763447252739	7.49334242061834e-05	8.44813761296525e-05	9.95267069868039e-05	7.25651260652261e-05	0.000105845368580241	0.000106259380047166	9.19661823727839e-05	2.35211413474947e-05	1.09507046403613e-05	6.98470484028318e-05	5.63958231074589e-05	2.43646841881347e-05	0.000209002526014691	0.000265485009767207
LTR39	4.33653222509368e-05	3.72450631714263e-05	3.196583978677e-05	3.8243329732496e-05	1.33924024109846e-05	1.44800407896363e-05	4.71449303682392e-05	6.65519214866596e-05	1.40577845345227e-05	4.77799794631438e-05	7.76642607974617e-05	5.30310435615678e-05	4.47750590873706e-05	7.69222983366066e-05	6.93820317461769e-05	6.29751321453303e-05	6.85164029188087e-05	6.73413736506749e-05	7.05225849016599e-05	1.52258338677659e-05	1.52679046660569e-05	5.70389141429109e-05	0.000219038716051475	6.30875225327679e-05	0.00023512399304889	0.000435046052573645
LTR39-int	3.15485597365707e-05	2.03948617708495e-05	5.81384014747391e-05	3.81874379033204e-05	0	2.83616463117572e-05	9.75966455609859e-06	5.99098803912931e-05	2.55678288624759e-05	5.19918301491171e-05	5.91573075372954e-05	2.36897414880863e-05	8.14353816023977e-05	6.12078715321472e-05	5.25790505805021e-05	7.00991882060574e-05	2.98224756310834e-05	7.34869443746086e-05	5.44150817926013e-05	9.94080337278745e-06	9.256251643154e-06	1.18078585402672e-05	4.76694374881996e-05	2.05946243148706e-05	0.000170119542609256	0.000285606733583356
LTR3A	0.000206382047698419	0.000272899650062274	0.000224737806508671	0.000255489312888755	4.05595552726019e-05	3.37334785186213e-05	0.000409188766544756	0.000335926327878512	6.08209972171166e-05	0.000306104697438609	0.000339245290034535	0.000260634405194459	0.000242149086282185	0.00112841451975185	0.00119134462558007	0.00178216865980469	0.00151638507628005	0.00160243829256341	0.00156718634509493	0.000150751401564727	6.60565813144312e-05	0.000674127539210842	0.000605962634490589	6.73621993075594e-05	0.000525308370862194	0.00106005229326946
LTR3B	6.81568079005856e-05	1.65227274336963e-05	3.14002278871672e-05	3.09372348269407e-05	1.84176072536613e-05	1.53179677262258e-05	1.5813421940933e-05	4.16018491917628e-05	1.38090424314584e-05	3.36965986035067e-05	2.73861714816017e-05	6.39734893327945e-05	4.39827975233333e-05	0.000115703110688644	0.000119270143991682	9.93829788044055e-05	7.24812908937775e-05	7.93797814030677e-05	8.81678507894093e-05	1.61069181488936e-05	1.49977503820235e-05	3.82641530849371e-05	0.000135166492415908	1.11230422635289e-05	0.000180227371102707	0.000561927512563884
LTR3B_	3.62105379282818e-05	5.61807389138723e-05	6.67296006305595e-05	6.57456796821303e-05	1.56559319381193e-05	6.51053790129077e-06	0.000134422378654423	9.43033421552506e-05	5.28228458002009e-05	0.000100253565219344	0.000174597613654341	0.000179456707782121	0.000137088175550084	0.000288035868696903	0.000253464691540246	0.000229304874873707	0.000261854816476028	0.000213677092777448	0.000380089860664075	3.42293125810096e-05	1.91233114029391e-05	0.00013010614638847	0.000106691563030737	2.83655075641839e-05	0.000153202716102507	0.000273956562021418
LTR4	0.000168177967216204	0.000175624972767885	0.000250321754824625	0.00034058537232634	0.000195766212651869	0.000127929390554858	0.000456232218568327	0.000484312533106657	0.00011532746471179	0.000473297585156983	0.000634172868938928	0.000660564824125415	0.000690128209035053	0.000602371933076262	0.000504515840137253	0.000571302776770622	0.000311838750648748	0.000401786310147592	0.000459018244186312	0.000158976268744854	0.000148028714944738	0.000348618032109945	0.00014660456699462	3.37800333764054e-05	0.00020927708146526	0.000388991013690038
LTR40A1	0.000110875466642708	7.85684528779263e-05	5.10809562084425e-05	8.12987100327904e-05	4.6094177452821e-05	2.68356458580803e-05	5.14496083641829e-05	9.02355335080501e-05	5.18403213448892e-05	0.000240349811810737	0.000287868056294697	0.000313811585010953	0.000249507364569324	0.000140649688283964	0.000106607209112806	8.52782094756084e-05	0.000102793688043007	0.000112577195933599	8.82638988647772e-05	2.82178131612564e-05	1.50140885942646e-05	2.87293778950852e-05	7.24895034403522e-05	8.35136959186275e-06	0.000122051331037285	0.000146839397527833
LTR40a	3.42225972978826e-05	3.58759757583014e-05	4.34645284573108e-05	4.70220454700276e-05	1.6995898192605e-05	8.31501701244217e-06	4.63534017041165e-05	4.21542531790593e-05	1.49918611653066e-05	6.85929252310062e-05	8.84525343556222e-05	7.36203524323852e-05	9.15211411912579e-05	7.98544262675675e-05	8.87905872864538e-05	8.47751656003748e-05	5.37712971744958e-05	5.67345652765139e-05	7.99944889249063e-05	1.13662654906756e-05	1.05835524231971e-05	4.3618767715429e-05	7.33721146328157e-05	3.01894766017189e-05	0.000196240299247515	0.000235500958347296
LTR40b	0.000125456559947367	0.000108751170176245	9.28279719568145e-05	0.000100087462819349	2.46555470024766e-05	3.58856348219324e-05	0.000134072479099876	0.000111384321970873	4.46747108673668e-05	0.000276295360353012	0.00031315213507602	0.000318298862396218	0.000318930750095082	0.000359568629667287	0.000330737272296246	0.000381707946000397	0.000257399811703283	0.000342410301124436	0.000314746146164161	4.67181878025973e-05	2.84429888408006e-05	0.000168612353159905	0.000142172345389902	4.59119247494572e-05	0.000337067496164622	0.000375202722609372
LTR40c	6.27401654841698e-05	4.86707607528565e-05	7.22618750263019e-05	5.41092497677196e-05	3.05170205665253e-05	1.12804793490491e-05	8.15173970734777e-05	5.1060820542844e-05	1.5253911690078e-05	0.000139583793166283	0.000163863073899505	0.000108356328193604	9.98687770770607e-05	0.000124766291122299	9.72437752033247e-05	0.000115009326311213	7.33930645783229e-05	7.30712129093548e-05	8.34797478238999e-05	2.37229586591101e-05	1.38058305522601e-05	6.69240359717003e-05	0.000170639140383454	4.30040437917856e-05	0.000421591640562478	0.000491405846365348
LTR41	0.000130006592806128	0.000139272879359624	0.000162001104405604	0.000150620166405813	4.0149606103828e-05	5.34280365129932e-05	0.000251649922238292	0.000235794713809039	6.62268846679063e-05	0.000418705823797696	0.000453725300320596	0.000357946063797578	0.000347300989836473	0.000419178740743008	0.00039124393003317	0.000396161274895932	0.000359902905251015	0.000371084470073157	0.000345963945078798	5.61798422840074e-05	5.34009554687434e-05	0.00021409654411769	0.000148731752678761	5.41533361350276e-05	0.000338962246679975	0.000529622948925879
LTR41B	0.000169905519323081	0.000129301800665492	0.000162497918211903	0.000150339592297261	6.04418432775644e-05	4.64027304986116e-05	0.000201594360023722	0.000210040852110357	6.27476130492608e-05	0.000461473692108938	0.000461470277116823	0.000374670210787854	0.000416365999174776	0.000700999030562526	0.000703254631532228	0.000783116819155467	0.000695297482073559	0.00083661860613651	0.00086485292570016	4.6759669466394e-05	4.732572486529e-05	0.00621586819866149	0.000307094963515277	8.56415595396033e-05	0.000413486610453325	0.00046519751588984
LTR42	0.000117373989367607	9.75568039406313e-05	0.000113299711858825	8.62588650794375e-05	6.64552372825819e-05	6.53202476643486e-05	0.000223047641279596	0.000168304770094352	9.05934669213566e-05	0.000425549529175879	0.000395264053360572	0.000356740388459859	0.00025007383734299	0.000341578765675009	0.000352109362696313	0.000325998295955411	0.000380407632844629	0.000290761413304998	0.000355315363090653	6.34011328636067e-05	5.41155561965939e-05	0.000282408616815935	0.000202686256927427	5.47290823947866e-05	0.00031298077109346	0.00055839551838805
LTR43	4.05346904129769e-05	4.3236649609985e-05	2.61443864187958e-05	1.10395243665703e-05	2.19068947379076e-05	0	3.38568054602798e-05	3.62878865661404e-05	1.3140175477121e-05	0.000104209431443005	8.79513887270381e-05	3.95686284496496e-05	6.27786119457502e-05	0.000239858127899779	0.00025535940781377	0.000800460535748748	0.000706947862624681	0.000884387463455851	0.000895903044101643	3.8316873150801e-06	1.07034795910013e-05	0.000109232270488373	0.000248051794530751	5.02753147121833e-05	0.000315253160392445	0.000615309089292377
LTR43-int	3.72219785143329e-05	3.60937446737401e-05	0.000102890259426418	6.08238920185831e-05	4.02330920474527e-05	4.01543499340266e-05	9.67239655489564e-05	9.08788533072722e-05	1.80994349889266e-05	5.88879254347848e-05	5.3842353601324e-05	3.35398784366375e-05	2.56213367551164e-05	3.61074815792094e-05	2.23323876160159e-05	2.4811565083145e-05	3.69447649679083e-05	7.51419047053435e-05	0.000165087301247616	2.11112478910005e-05	2.62099571704013e-05	8.3587687150732e-06	0.000261524810846586	0.000291578190634269	0.000361282252595302	0.000563217552062784
LTR43B	0	7.85882473073718e-06	1.49351182158458e-05	0	0	7.28579612988065e-06	7.52145261281386e-06	3.9574778750615e-05	0	1.60273576810871e-05	2.60517668869724e-05	3.65138098729244e-05	3.48664285088969e-05	1.57236314361019e-05	0	6.7528924695357e-06	1.14916007597733e-05	3.14633178104876e-05	1.79725348187457e-05	0	0	0	7.3474536565489e-05	2.11621331822939e-05	9.58078935972832e-05	0.000149358809940212
LTR44	0.000154159096301037	0.000193452970574731	0.000183821568983454	0.000115252543170102	5.88105771563411e-05	8.96736441273885e-05	0.000345048941415411	0.000369005099914838	5.87928528887505e-05	0.000412462893523877	0.000320645380555045	0.000415365913156723	0.000499358620944231	0.000941242993391633	0.000879582178358938	0.000997375933142262	0.000797200087729587	0.00066888774177312	0.000797682674360293	4.2860125616936e-05	5.58721192449087e-05	0.000794196000932559	7.19349634808243e-05	2.95981505742042e-05	0.000129768906791413	0.000272667927042415
LTR45	0.00015139618154246	0.000112928629376005	0.000118036903495012	0.00010572405614357	3.77638949481161e-05	4.18777615763545e-05	0.000313434050814581	0.000341205638905734	3.77525137066509e-05	0.000264853809198712	0.000336919499461051	0.000288580042683079	0.00033067232794346	0.00025983470033881	0.000279490637169071	0.000261999252559872	0.000239439052660079	0.000180846855742346	0.000197998713716792	2.20173357858164e-05	5.12529000179264e-05	0.000104610292204013	3.95926505838975e-05	1.52046315882448e-05	0.000376788369399887	0.000553502743204619
LTR45B	6.92560647998035e-05	6.29595441599164e-05	1.99416636087754e-05	5.10838272739849e-05	2.33933161027253e-05	1.5565021281457e-05	8.03423317774307e-05	4.57955532716137e-05	2.80635190207639e-05	8.56001729064754e-05	0.000100876011564263	0.000117009497165642	7.07625985508268e-05	0.000293923027582206	0.000289999389460541	0.000313777500837267	0.000224019645987491	0.000188206774827478	0.000198377531212975	4.09167404330317e-05	1.9049549199541e-05	0.000145804840366719	4.90523232164679e-05	3.108170612198e-05	0.000185827290483877	0.000165839145761127
LTR45C	0.00010819161483278	6.55701395633478e-05	8.30741507677697e-05	5.3202000244431e-05	9.7453246980894e-06	3.64734437095579e-05	8.78573832875224e-05	0.000124739330289124	6.21077213501106e-05	0.00014263928645653	0.000206494882723492	0.000138786429193999	0.000186181250188184	0.000201158290963744	0.000144250322326689	0.000172784552188728	0.000150212348952736	0.000112006115826288	9.66369740620109e-05	2.98293371009742e-05	3.17430913148955e-05	8.60486659119587e-05	0.000229888172628493	1.76566353591525e-05	0.000280481962129213	0.000395715506341381
LTR46	0.000100715131774512	6.76124028067155e-05	7.13846651074787e-05	8.4398526867067e-05	1.67480915184185e-05	4.17882825637968e-05	0.000194129593612208	0.000138712686688556	8.79009809835472e-05	0.00039068646627667	0.000498073501075214	0.0002210628443477	0.000313300850978617	0.000165337664279558	0.000139446728768704	0.00016783766920924	0.000203225647212166	0.000138353008178654	0.000166078087266903	4.3940583951325e-05	3.40955929438923e-05	9.56878765257759e-05	0.00021070962187992	4.55164328635052e-05	0.000236194634976507	0.000480931778840122
LTR46-int	0.000391668908856251	0.000345785372853106	0.000350115393254474	0.000403329636488745	0.000145330272595124	0.00018919022576185	0.000906019144986967	0.000961031879925219	0.00049271064795895	0.00234102545864335	0.00184624325822419	0.00147929565052442	0.00154416965756967	0.000402624676035441	0.000461802031803583	0.000448122594305229	0.000555359892211432	0.000490204674438002	0.000531511138741477	0.000232090191375902	0.000277852894529568	0.000170659513084072	1.32493948887855e-05	7.63218040773539e-06	3.63719739215679e-05	3.68561341710399e-05
LTR47A	9.30720983807096e-05	7.47793949314581e-05	6.61559299637853e-05	8.93213817027701e-05	2.87432199289672e-05	2.62963847622184e-05	8.39086988130491e-05	9.95523285188799e-05	1.72407343972195e-05	0.000126211670974948	0.000185918578615551	0.000169727092228861	0.000176179157941535	0.000136717804321572	0.000164864672170021	0.000201631124549251	0.00015082275391527	0.000198212980294985	0.000165117730506533	3.26781915621169e-05	2.34060609357687e-05	8.6588919012875e-05	0.000165743270305403	7.11720793690301e-05	0.000317669314236889	0.000527468952656949
LTR47B	3.55540307787548e-05	7.75717965731508e-05	2.86649012844052e-05	4.43806633717394e-05	9.60755345412922e-06	1.19859375632862e-05	4.94944737927381e-05	4.34032482499622e-05	2.16104803653364e-05	0.000118650463546392	0.00015000309645499	0.000153510283163037	0.000107070352376526	0.000133646717081422	0.00014665512675409	0.000170341868806735	0.00010082639828947	0.000131126917190013	0.000164260002423679	8.40218139986758e-06	3.91179175726893e-06	6.98617968539871e-05	0.000110800900738094	2.61105309399876e-05	0.000257160570902426	0.000364256821990709
LTR48	4.03476370785676e-05	2.44529134571289e-05	3.40787061923944e-05	4.42595617400189e-05	2.54401024808927e-05	1.2090624969809e-05	3.90052872862965e-05	2.73639626797546e-05	2.31616822124725e-05	8.97650840615655e-05	8.64647150747083e-05	9.97274557356607e-05	9.25761640590148e-05	6.19709572897064e-05	8.06923853946434e-05	6.72376955284974e-05	5.48264484430429e-05	7.30977969791543e-05	4.10094332544878e-05	1.2713351420911e-05	7.39867138793963e-06	2.64269935398869e-05	3.61978034931422e-05	2.96309083167257e-05	0.000176773086260291	0.000164694981597672
LTR48B	0.00014556693291427	0.000131306660160949	0.000109173158157883	0.000127539473534061	4.57391664439726e-05	3.49980635650727e-05	0.000175937700404307	0.000161172993333434	9.46515399614392e-05	0.000294566779188391	0.000263887055306558	0.000350795607276077	0.000295646445406634	0.000178973413983207	0.000130328518400182	0.00013398389670724	0.000106802078631173	0.000160336909506503	0.000171414600542984	5.12008840212127e-05	4.76750468829961e-05	6.27178379999114e-05	8.05629431764125e-05	2.87284347757985e-05	0.000175874682761892	0.000313581025289299
LTR49	1.45305857546627e-05	1.28092270681794e-05	1.5822945872506e-05	1.31912323218159e-05	7.13911532800485e-06	1.54378098834066e-05	3.18742807000762e-05	1.50508352580529e-05	1.39170793109691e-05	6.1389643687687e-05	7.11241871528883e-05	8.6295961778878e-05	7.84245203167056e-05	6.02262799985965e-05	5.54784322252345e-05	5.39325848670148e-05	5.05719400916675e-05	3.7949106769953e-05	4.58935082809196e-05	1.37355584931272e-05	5.81349510624457e-06	3.11474566637713e-05	0.000104787681108492	4.39779467725673e-05	0.000254785498688213	0.00039335161751555
LTR49-int	4.36093381277567e-05	2.72643074671134e-05	5.8158358687837e-05	5.8863569432007e-05	2.48090338169552e-05	2.42446355576627e-05	5.0590167411076e-05	4.06281722806216e-05	5.34783570600319e-05	0.000161135436964606	0.000154476630087284	0.000212849990925294	0.000236490532957666	0.000254378175080746	0.000217465098374753	0.00015825542829323	0.00013424720766694	0.00016974628413261	0.000181540127257739	2.54933531298963e-05	1.56568527465601e-05	8.31129068963143e-05	5.85234830603077e-05	3.63338964213441e-05	0.000207783694174734	0.000217339703096114
LTR5	0.00629727226377875	0.00714578244371694	0.00629619749321713	0.00620336072287107	0.00593775707811745	0.00529979643086081	0.00733640388996366	0.00785107703595916	0.0112928163400629	0.0655792777893821	0.0676186246390551	0.0911514526614597	0.0952241278043662	0.0141670313444121	0.0180872621754293	0.0100475885148914	0.01196879906392	0.0158127570301919	0.0158466533875148	0.00531945456505835	0.00731178095243313	0.00240706298255173	0.00470693346611327	0.0216910527202963	0.0229250283830707	0.00578318055857776
LTR50	0.000100099881672328	0.000103646487705894	0.000107084269253036	0.000120137448038394	9.26097874215666e-05	0.000105240412694436	0.000122028103916091	9.80351981358229e-05	9.76234641345261e-05	0.000151822783589819	0.000168383908751522	0.000146507607693492	0.000139411072290953	0.000122612732050724	0.000125544509676697	0.000136418598855143	0.000140731991194702	0.000125145303271496	0.000136700786703625	0.000102641910548252	8.28803174330347e-05	9.04873815019666e-05	0.000124973134353695	5.09464257553896e-05	0.000418022168668204	0.000391661278928092
LTR51	2.13283467592634e-05	1.37879094192591e-05	9.82609029569359e-06	3.87248225077797e-05	7.68457573218477e-06	3.19563995024228e-06	1.97940107229621e-05	8.67899277875734e-06	2.30467792893997e-05	6.67830672310844e-05	6.85597556294279e-05	9.6092441362929e-05	0.00010704991591219	7.24140740127484e-05	4.97643608895211e-05	3.25809202284957e-05	4.53632191224803e-05	3.58805170062353e-05	4.7297851257481e-05	1.68011553594548e-05	2.50306887394727e-05	3.99134070673942e-05	6.44536740223228e-05	3.94483824900649e-05	0.00015924324343341	0.000231011113503162
LTR52	8.19273948017411e-05	6.06283897775346e-05	7.15157343653472e-05	5.28459317834937e-05	3.72863170216795e-05	1.55055592428916e-05	9.20407159710575e-05	0.000100014399975641	1.92199629765664e-05	9.59323051493271e-05	0.000109153627833522	0.000108467875796328	8.53327464390417e-05	0.000175680103532733	0.00017894027211308	0.000163475118000882	0.000140623788519407	0.000128897849248581	0.000138652519125339	1.42661501046692e-05	1.70790979010207e-05	7.50447130021969e-05	0.00039580594771034	1.9703706082716e-05	0.000244140321419594	0.000505027249413905
LTR52-int	3.66663122484578e-05	7.11098423698171e-05	6.7569511885765e-05	8.32165081676841e-05	3.46784152209748e-05	3.29624232684623e-05	0.000191410768790601	0.000141743441101605	6.68596446219035e-05	0.000303639918590091	0.000290975493554553	0.000213378038791232	0.000216896367478295	0.000137827755451483	0.000160409373480942	0.000133662631997796	9.42324888400615e-05	0.000135229125490313	0.000125355078484504	1.73300748200859e-05	2.82391848172868e-05	7.71936121360136e-05	8.82974009020814e-05	3.88951037581521e-05	7.41435146440911e-05	0.000206719919243055
LTR53	7.66069573506788e-05	7.18087628215865e-05	5.41163314724059e-05	7.65003013530662e-05	1.93209713070001e-05	9.18245586081385e-06	0.00011849323909695	9.35193764177258e-05	1.65558414632088e-05	0.000156547258436277	0.00027498172614191	0.000161067170315977	0.000158194652493616	0.000274958836784053	0.000250240435481863	0.000176599622131275	0.000157504015232348	0.000114996427768485	0.000177434381058973	1.20692466846252e-05	2.02286238325184e-05	0.000106086846932337	0.000193884689087618	3.16719567914858e-05	0.000239908967532855	0.000341804812702157
LTR54	4.06202801144796e-05	4.14621478901171e-05	2.16688344498829e-05	3.68761150454926e-05	9.24343222143883e-06	1.72975152319891e-05	5.75392132202479e-05	2.08791439623154e-05	2.77219393377571e-05	6.76466211912788e-05	8.59036058567552e-05	6.90301079622058e-05	9.1975394843834e-05	0.000114064301874216	0.000100478148459642	9.79753269210686e-05	7.88166687102806e-05	5.80987454618343e-05	4.74103903666786e-05	1.41465504867869e-05	1.881768451528e-05	7.20150765270547e-05	0.000150211352164647	4.60550851261739e-05	0.000226131367974632	0.000485240787199202
LTR54B	4.55641501074917e-05	6.13653570154982e-05	5.59777662102253e-05	9.19206332172878e-05	2.18889390803551e-05	1.59294473247389e-05	0.00013155743703556	0.000105066211986691	2.87205741582011e-05	0.00012014309739948	0.000164773688795633	0.000172970860199724	0.000165529996051545	0.000174343942179216	0.000182250075933499	0.000166625927142035	0.000129213735990922	0.000155269894338994	0.000160920800235944	2.87141004755091e-05	2.67367666114085e-05	0.000130743907168197	5.16351005415528e-05	4.46158189878826e-05	0.000196871729918747	0.000344968326040126
LTR55	4.55099444389199e-05	2.40711787681907e-05	2.2872752149033e-05	3.00473277631738e-05	2.68317394004259e-05	3.71933690511036e-06	8.83116632741574e-05	9.09116445514897e-05	1.00588698300279e-05	4.90909779950002e-05	5.65216222454818e-05	4.97066376588372e-05	3.55980299176054e-05	3.61205100143563e-05	6.20567935299269e-05	5.51567059642058e-05	4.10645505719406e-05	3.21235118314187e-05	4.89324055284993e-05	1.95545049348176e-05	1.82079266278873e-05	1.8581743904309e-05	7.50162509524901e-05	1.62046332753457e-05	0.000208507276035511	0.000208674360853533
LTR56	0.000251916513072209	0.000255384349505663	0.000270101797423556	0.000288988791391515	6.6836188018648e-05	9.47051687249376e-05	0.000456960877092109	0.000434272173117508	0.000185600125003362	0.000957880068559962	0.00103247344165939	0.000957855352466807	0.000934016689352474	0.000930841459431048	0.000966408753014668	0.00082625969116271	0.000810195664883362	0.000995775359707794	0.000964943245303489	0.000138550190100635	8.46623095689264e-05	0.000426859447619101	0.000124573865756292	3.13947900010347e-05	0.000256483264026187	0.000448711756906323
LTR57	0.000123785348949178	3.53039107036392e-05	4.69647394533176e-05	0.000152037390576141	0	6.5459430585901e-06	6.08190233150991e-05	2.37040440184145e-05	0.000129824697077461	0.000777590412914241	0.000754852522824249	0.000574103780882848	0.000494948210928627	4.23808164077739e-05	6.55310740396932e-05	6.6738697704674e-05	4.64609677488211e-05	8.48049066225312e-05	0.000139944757972207	6.19478209138429e-05	3.84546129469603e-05	3.270342016067e-05	0.000247550228574952	9.03125825394677e-05	0.000362437300061248	0.000678021842867779
LTR57-int	2.25020403127343e-05	1.90924841676977e-05	2.33253395353778e-05	2.29814098552776e-05	1.21611840005915e-05	7.58586422769664e-06	2.61040876882157e-05	1.60240422417755e-05	2.27953478929186e-06	2.22499334559246e-05	1.80831454310277e-05	1.90088220418317e-05	1.45209658935388e-05	1.90997505694678e-05	1.68759260816057e-05	1.40620254821684e-05	1.39590341485382e-05	3.93109748571247e-05	2.28711267154987e-05	2.65885780646428e-06	4.95152273253278e-06	9.47471215757846e-06	3.5062780231738e-05	2.7542128929283e-05	0.000171506491515344	0.000170515576210348
LTR58	0.00033958833906595	0.000175624048566985	0.000354620619852249	0.000452154063163598	7.3411943422733e-05	6.10568878237638e-05	0.000840423348417893	0.000884392145576421	3.66949093056524e-05	0.000358169260700595	0.000363867764088073	0.000186997146308544	0.000331148486705405	0.00030745905620722	0.000135830472937372	0.000301818746612031	0.000208655713069704	0.000246092819930879	0.00030122913756436	6.42016168319642e-05	3.98536750675364e-05	0.000330459103935384	0.000179589649499001	1.47786868310761e-05	5.63435331240461e-05	0.000109795272853607
LTR59	0.000165151013471531	8.73518879891525e-05	0.000110670557680443	0.000149928256415075	0	2.6994199482948e-05	9.75356104046072e-05	7.33131598142271e-05	4.86701699240525e-05	0.000222682780327937	0.000241307394447268	0.000270570586939634	0.000284199678556414	0.000145641888688642	0.000225197865447102	0.000187648257472444	0.0002341729122896	0.000256460589468668	0.00023306164969756	2.83845330749942e-05	2.6429894150688e-05	0.000151720381563275	5.1042456315232e-05	0	0.000186827640615424	0.000189314569625208
LTR5A	0.000120176392429152	0.000126046688419707	0.000106212221902336	8.90605394490499e-05	2.38588523165147e-05	2.20482935303063e-05	0.000202576795867674	0.00021756634227796	9.93819240067905e-06	9.700405566347e-05	9.26345545297158e-05	6.99821794310131e-05	5.48666917019129e-05	0.000116578082334353	0.00014960198997204	0.000132831524860526	9.73725465371241e-05	8.95015049703635e-05	8.70216439995495e-05	3.47758330833346e-05	2.15873808214761e-05	5.23226272103838e-05	0.000366875547782085	5.44347629882898e-05	0.000401329798362212	0.00096821012559887
LTR5B	0.00010068976907802	8.3689513440725e-05	0.000107687235457673	9.30410109818829e-05	5.05306194851543e-05	4.84920419106382e-05	0.000120145199397038	0.000121455598927778	9.32591826870915e-05	0.000600925780446065	0.000667561635606358	0.000564357607484387	0.00054920946660926	0.00103256349923612	0.00104641692437222	0.000951340009823735	0.000735526880878566	0.000847413554373782	0.000885185946929759	5.09896197646457e-05	2.6904387497759e-05	0.000555191579331361	0.000277113688656311	5.75132267795885e-05	0.00045308002591782	0.000882470025664112
LTR5_Hs	0.00013361058724789	0.000141147453564995	0.000218195509461599	0.000223853488029671	0.000196081305273067	0.000164057822280915	0.00018146165802565	0.000149404815562062	0.000376785207015088	0.00369273762811758	0.00377113070346595	0.0037684132400438	0.00364325810505956	0.00327923917782837	0.00328474757646213	0.00318598072243787	0.00300579758325074	0.00293173644936934	0.00273732098046944	0.000152997815716629	0.000127164026979364	0.00156241985744634	0.00082107598192413	8.43834076089355e-05	0.00103204200559763	0.00175692706133889
LTR60	2.25680056809796e-05	3.64732463344264e-05	2.07944163809806e-05	3.41463414946794e-05	0	2.02882730758613e-05	6.9814966827525e-05	4.89783380579759e-05	5.48692154415341e-05	0.000148767731771877	0.000241815422450951	0.000259842713873657	0.000129453640143709	0.000189733063906349	0.000248239175604906	0.000407427184897421	0.000399998727209917	0.000385500779574772	0.000389253863022743	3.55553643120054e-05	0	9.29132115463448e-05	9.3774847372454e-05	4.41965911360009e-05	0.000205943068752029	0.000273624715919319
LTR61	0.000244527023667821	0.000175640870545967	0.000233654786626653	0.000221987800948033	7.83135734554234e-05	5.69918870252527e-05	0.000176505807985998	0.000162154090306898	8.07365330022103e-05	0.000313428121646055	0.000334790407463897	0.000319625734890422	0.000288321590619831	0.00024599080469953	0.000208293341101932	0.000347124804431792	0.000256831629482586	0.000295339670031251	0.000214227904359	3.42441420381335e-05	7.97149848262192e-05	0.000274561551670003	0.0010673778592685	0.000147801023932459	0.00186514958083736	0.00270561465296508
LTR62	0.000119331929690084	9.34620059737865e-05	4.65189125815295e-05	9.16659922087299e-05	4.46487990403029e-05	2.8882398439358e-05	0.000144823433928095	0.000220382678424576	0.000104149133279223	0.00118902620173043	0.00120609952081518	0.0017748895347086	0.00177708488477265	0.000480844679890905	0.000449773479387808	0.000409196407380746	0.000270076518283418	0.000481090168081439	0.000491942429196456	3.47085526092897e-05	3.63582268663305e-05	0.000159756253887946	0.000119628017248599	3.59533115531692e-05	0.000322689128922879	0.000411791309089228
LTR64	8.4009701923938e-05	0.000103186830640305	0.000123851987387313	9.66037605890809e-05	3.63223042438043e-05	3.52442378951171e-05	0.0002287006871413	0.00020055476780091	1.81556787336865e-05	0.000166136959269588	0.000184533032241151	0.000121959873906397	0.000120473225184088	0.00021731811048324	0.000252020083530609	0.000186665000097435	0.00016676806642123	0.000186988990785942	0.000169740315454831	3.70594889049721e-05	1.97185531882884e-05	0.000157213940130837	0.000145978122546962	2.55923732612435e-05	0.000268319036351945	0.000423725807132157
LTR65	0.000132039884089041	0.000137521897451114	8.11086977867968e-05	8.43523562598394e-05	7.40036878601796e-05	5.27563226389667e-05	0.000140695326725812	0.000111440109803313	2.37797307994687e-05	0.00021276533169939	0.000176850365084963	0.000124853600613203	0.000197765973656097	0.000166037872073902	0.000229838977472023	0.000134468335467411	0.000169888064502234	0.000125303934376118	0.000130138811000926	4.1605148889674e-05	3.01311897520107e-05	0.00010432966912062	0.000149632829194626	5.10782123642434e-05	0.000240375963022606	0.00051229162253299
LTR66	2.89222844684867e-05	5.048212015524e-05	5.32986418408928e-05	4.72614830714758e-05	6.25239699601226e-06	1.56004003251988e-05	4.29466392581518e-05	6.59071837555145e-05	3.75030759325557e-05	9.72340394901927e-05	0.0001069159506104	0.000108588386922322	7.46562534762588e-05	0.000140281480909513	9.83322469287647e-05	0.000144593430834171	9.43226173178103e-05	8.08433853463759e-05	0.000128276413006357	1.09359316074174e-05	2.03657050873129e-05	6.49494455246497e-05	6.55517578139203e-05	2.64323006534011e-05	0.000151159154845682	0.000207594785915602
LTR67B	6.32986905944349e-05	4.84579315420887e-05	4.91150580142667e-05	6.27568986965535e-05	2.79078759913182e-05	2.32110467909745e-05	7.26583608021952e-05	4.74483706617621e-05	3.37493529993083e-05	0.000128473202583968	0.000126501307631242	0.000151973614103365	0.000132576089844888	0.000138965605836604	0.000146581193815089	0.000141571560827406	0.000119277333491444	0.000130629691360871	0.000128058211613222	2.83430664874862e-05	2.93236478547031e-05	7.20086581232253e-05	0.000172724512954332	5.65442971019899e-05	0.000399019789107595	0.000427355142367609
LTR68	6.62926360962268e-05	6.42832427643527e-05	9.44006704039949e-05	6.01821274610566e-05	1.30282641726691e-05	0	5.03375091331316e-05	6.37614354604707e-05	9.76825329646834e-06	6.55499110862467e-05	0.000106548505190959	0.000104083340874347	6.74106165985102e-05	7.60000189010527e-05	4.82111003092904e-05	0.000105452436163213	4.27265692160095e-05	3.7434495800472e-05	3.11841282040734e-05	3.41811802849083e-05	2.65228065841598e-05	3.38341653090488e-05	5.46366853113948e-05	2.36046839880695e-05	0.000142488159232053	0.000184134550393594
LTR69	2.27519472852034e-05	0.000110311569792872	1.04819511306084e-05	3.09821875883274e-05	3.68887372160469e-05	2.04536336110038e-05	0.000126691194666361	5.55497306246254e-05	3.68776197286643e-05	0.00013498224322405	0.000191981751064949	0.000102506311673984	9.78815686484102e-05	0.000308989949055341	0.000170633496012533	0.000132703180471859	0.000129042859478521	0.000203154202421184	0.000168182783638432	1.07535480002303e-05	0	6.3866253476196e-05	6.44585207238631e-05	7.42613625919894e-06	8.49361162638674e-05	9.93077665873646e-05
LTR6A	0.000282572984243478	0.000233580527325919	0.000200609832159238	0.000264937601272656	6.00849917646223e-05	7.07948431451242e-05	0.000391217977696018	0.000350611277753789	0.000172692289819123	0.000627520890682708	0.000636574137458455	0.000413931568024547	0.000478293405250234	0.000278605853666619	0.000291827224926879	0.000231588384061098	0.000226608038819866	0.000215804974292226	0.000246545036215648	8.75777936298183e-05	0.000126397756999581	0.000124831705406881	0.00763810368645505	0.0030481453460346	0.0043924653660258	0.0143691603361011
LTR6B	0.000190100493936118	0.000168976835299607	0.000153265657182579	0.000201341028232926	6.84929619190175e-05	9.25693587261938e-05	0.000191126963380745	0.000109588013534477	0.000385156797664888	0.00277256721604682	0.00241247760349389	0.00159399730084042	0.00155388614419265	0.00195934055745479	0.00197222201964764	0.0017357711705085	0.00202723746510636	0.00195572830325224	0.00155745893189522	0.000134774493856555	0.000132465405936963	0.00120065609786432	0.0001885007364881	5.68773069742038e-05	0.0017002534873016	0.000948835858827374
LTR7	4.74435986098747e-05	4.789617620257e-05	6.82673693123509e-05	7.43408556132996e-05	3.65293599863799e-05	4.32352905483402e-05	6.33316306299492e-05	5.71242680092941e-05	0.000111661880354359	0.000911250567396453	0.00073955434483124	0.000850126780742272	0.00083600389158463	0.00297258446755013	0.00290825347143963	0.00214227768785036	0.00238907036869842	0.00207045443419243	0.0018260623236358	5.46774145223556e-05	5.72046895486478e-05	0.00122888065838225	0.000256304221785559	2.6728196088603e-05	0.000254752167577149	0.000561674354777956
LTR70	0.00033262870794239	0.000309106979152486	0.000338413683035464	0.000390042946195209	0.000157297471999352	0.000130824681312714	0.000501637162265764	0.000394783198383992	0.000404357312208412	0.00184322176305159	0.00224427263623864	0.00247168365213709	0.00293952903537296	0.00689705352699327	0.00665233600727195	0.00643233124471769	0.00566465176889499	0.0045734803188578	0.00499955410472708	0.000124461575224793	0.000146388379540647	0.00392936822060708	8.6383924326118e-05	0	9.4855768711118e-05	0.000161317640564146
LTR71A	3.82027646335077e-05	8.33508050078312e-05	6.1600806042235e-05	4.335179187929e-05	2.06466099776942e-05	2.57577518842536e-05	8.8636257340717e-05	0.000147683008917152	1.54802906436759e-05	0.000217204818536809	0.000291655704183806	0.000157775028153475	0.00015613517199437	0.000111176703281484	9.55034925882114e-05	6.36633528692837e-05	9.47956165176567e-05	0.000118649027109132	0.000105898308695411	0	3.36257254719009e-05	2.14475483701724e-05	0.000129878660404912	4.9876862334511e-05	0.000314943933050036	0.000426132601458326
LTR71B	1.84523711781892e-05	1.19287080825859e-05	3.40044481483858e-05	3.90868988231109e-05	1.32967309053705e-05	1.1058922696502e-05	5.13747882694918e-05	3.50405647500796e-05	4.98477133166806e-06	4.86550286240945e-05	6.42578745456794e-05	5.0804759115673e-05	5.29228557469011e-05	0.000113365856240915	0.000104559693471651	6.15002515583227e-05	7.41319231738895e-05	7.64117783674206e-05	8.63868208743293e-05	5.8142557116938e-06	5.41386968103689e-06	4.14376422424118e-05	2.09109582592476e-05	2.81062758188807e-05	0.000122462601578741	0.000175996921594531
LTR72	6.74086329381642e-05	0.000108942354454152	3.10555394394076e-05	8.15936767309832e-05	2.42872432009473e-05	5.04993947350504e-05	0.000156398339057705	5.48602332004129e-05	0.000145679541228509	0.000766514152868728	0.000595882020192424	0.000497733721182836	0.000579999825924652	0.000425036885465987	0.000471843538714096	0.000308917796197644	0.000318602866487236	0.000409988357844279	0.000282361935257252	5.31003610990462e-05	2.96662323703498e-05	0.000214449999447482	7.63901341497522e-05	5.86716892955868e-05	0.000202714513188413	0.000337814347897277
LTR72B	2.32296547621256e-05	2.25255416640584e-05	4.28081346963841e-05	3.16326999368672e-05	2.51088436342862e-05	0	1.07792704385893e-05	9.45267855071558e-06	2.82389359031791e-05	0.000126331677489215	6.53375546565109e-05	9.59370210310702e-05	7.99493781793909e-05	0.00011267057325981	0.000116144115887126	9.67781862347017e-05	8.23451790089473e-05	6.31277335172505e-05	9.44427030150143e-05	0	2.04465305412256e-05	7.82486527735909e-05	5.26495306664656e-05	3.79102894700101e-05	0.000108399329127344	0.00011265873954556
LTR73	7.21126154039326e-05	3.49634064608214e-05	3.98672290027305e-05	7.85587818017689e-05	1.55892491970129e-05	1.94484234124764e-05	0.000107079870647458	9.39016793621786e-05	5.84420659728571e-05	0.000114087495837409	0.000121697769475088	0.000167862514699931	0.000210961161349626	3.49767131712716e-05	8.65320406643711e-05	6.00863697278179e-05	8.18006298937777e-05	0.000111982624059452	9.06198067861492e-05	6.81670418314181e-06	3.80837203573468e-05	4.85819962553891e-05	0.000196130096380356	6.5904279910416e-05	0.000278179749755197	0.000363719611743265
LTR75	0.000133614163373219	4.31880633439132e-05	4.69004211301834e-05	7.50894289430401e-05	8.94047330933603e-05	2.28794243086419e-05	0.000112192392941205	0.000129453960088764	8.25025739007015e-05	0.000880781239539637	0.000853889650502991	0.000879086901383109	0.000854024134430644	0.000512281931815615	0.000496263412166397	0.000440023643863086	0.000311248818087543	0.000365573173664369	0.000324522831199958	3.00722835120424e-05	3.36017056046466e-05	0.000414356402996017	0.00033167503732511	5.39946699405956e-05	0.000273152304145638	0.000672685130888253
LTR75B	1.96535760302375e-05	1.90578573056824e-05	1.8109027847882e-05	1.78420121354118e-05	1.06217370092468e-05	1.76682478308093e-05	9.11986050953781e-05	3.99874510594932e-05	3.98195094065006e-05	0.000116600295644196	0.000134249471762081	0.000140199341076866	0.000118372812585503	0.000123923218437377	0.000147396543476018	0.00012281956796448	9.75360225594194e-05	6.86694381877918e-05	9.44317206987799e-05	9.28912459966813e-06	0	2.20675663973105e-05	2.22722111995568e-05	6.4148414090247e-06	9.1711843264435e-05	5.2423547366131e-05
LTR75_1	2.97483954617273e-05	4.32700396286933e-05	0.000137052544793223	0.000148534891365984	3.21549251449605e-05	2.67433276660732e-05	0.000165649986491691	0.000145263641278607	3.61633886197831e-05	0.000117660409499734	0.000239064793235531	0.000156366015704271	0.000153577339613167	0.000173146031030845	0.000163610317840619	0.000235478830518737	0.000168724811426392	0.000311821970750082	0.000296865875170975	0.000112482960519363	2.61842667310054e-05	8.35057562877003e-05	3.37120606220548e-05	9.70974639761908e-06	0.000111054809679698	0.000108204903512556
LTR76	6.59293680517444e-05	9.58964785836567e-05	6.07480674359431e-05	0.000107734218418523	7.12627979309273e-06	1.18538876820657e-05	0.000134610272066052	0.000107312679353472	3.7401693433977e-05	0.000189053067700075	0.000169543431132261	0.000143568014708573	0.000181527001876626	8.95374440710307e-05	0.000158224818924504	0.000126348900725956	0.000121528371741882	0.000138214012265983	0.000151078815192212	6.2322105012116e-06	2.90152146305585e-05	5.18190935503716e-05	0.000141956167862833	8.60762315414717e-05	0.000451226059893993	0.000847318950129879
LTR77	9.7166365123327e-06	3.76884637906748e-05	6.26711335602255e-05	1.76420155092082e-05	0	0	3.60705327022506e-05	5.53549071133729e-05	1.57492640894301e-05	0.000124901060816339	3.90425376345785e-05	8.75544021151754e-05	8.36042393990666e-05	5.65542114445898e-05	7.7730309377577e-05	4.85771381931322e-05	4.8221355574704e-05	8.2988523737964e-05	4.30953260157134e-05	3.67399997288545e-05	0	5.45505105698169e-05	0.000154157885723526	0	7.25470535035879e-05	0.000245042510240403
LTR78	4.38106972821648e-05	4.07834429389398e-05	4.60191476056493e-05	5.4885989607486e-05	2.46245025417873e-05	2.16618105945209e-05	5.85489708632031e-05	4.74213524766693e-05	2.59189461091341e-05	0.000125627576359781	0.00013766039121637	0.000129944542688763	0.000126280797518945	0.000112622142126841	8.45516188327204e-05	8.43250998431531e-05	7.08174738152549e-05	6.97338147625297e-05	7.3837668660613e-05	1.7393727288614e-05	1.54247106844253e-05	5.21433452050233e-05	8.39051509492328e-05	3.48910735710204e-05	0.000213979613010792	0.000166153330483844
LTR78B	4.75253491460156e-05	4.36592939374445e-05	4.76316584741366e-05	4.01170119002193e-05	1.80245492478693e-05	1.57406134710539e-05	9.20818487344703e-05	7.87137457025841e-05	1.75686391031569e-05	0.000111298944819053	0.000158130097993446	0.000125842489702544	0.000128415023324199	9.78663914023558e-05	8.83773099700654e-05	7.29465032233158e-05	6.67965946288926e-05	9.45176061163964e-05	8.87515437697679e-05	1.81276495756897e-05	1.46776769992364e-05	4.96179924691746e-05	6.33063123467562e-05	2.99355668646611e-05	0.000150961438328853	0.000215526066095827
LTR79	5.15156473562624e-05	4.40771988658936e-05	5.65416946951058e-05	6.05222643791702e-05	1.96528458345923e-05	1.90695383547584e-05	7.59330094615468e-05	6.59714692480643e-05	3.80659130826208e-05	0.000167048249886695	0.000178381555196369	0.00019284604262485	0.000166871649082828	9.5536944081278e-05	9.92398267105745e-05	8.96361742344892e-05	7.4119887862385e-05	6.64688384884175e-05	8.06409628382938e-05	2.64969065356919e-05	1.2669536296658e-05	5.69925265798086e-05	0.000194884751287394	6.77524731213077e-05	0.000429409058270026	0.000516580135846736
LTR7A	0	0	0	0	0	0	0	0	0	0	0.00023813688986738	0	0	0.000574913279987423	0.000592637391326076	0.00024691036385839	0.000630262218237141	0	0.000219047128400827	0	0	0.000332726551981822	0	0	0	0.000431139672925295
LTR7B	4.99456304401384e-05	4.45571920746416e-05	0.000121494041663482	0.000116075272521141	0.000105812634498756	9.87806954680593e-05	6.86018492839989e-05	7.64183186937812e-05	0.000480870630708846	0.00369802764269822	0.00291397751796545	0.00265528743972453	0.00264034726429643	0.00160273139637463	0.0016041962200077	0.000997123684094874	0.000963145326632822	0.00112461764868865	0.0010455714400729	9.06487727846533e-05	0.000182880626233754	0.000648288312787445	0.000312434029627163	5.08623514268067e-05	0.000708524581165834	0.00100087523799461
LTR7C	0.000146740173192145	9.48615586091291e-05	0.000189291283688614	0.000177619241527589	4.22962355808169e-05	6.15612894024684e-05	0.000331380722869353	0.0002866172988344	9.11737718354949e-05	0.000478817246943677	0.000538518238357455	0.000484822188734055	0.000475574499653024	0.000564641088519419	0.000601613172521905	0.000383107227304663	0.000464684289028591	0.00056587881884134	0.000582125484152822	4.16134270056984e-05	7.31903062125661e-05	0.000263622132488335	0.000138576482797446	2.87372111185932e-05	0.000170426990577317	0.000389039549084528
LTR7Y	9.4523796945761e-05	5.89234436184202e-05	0.000852289706865689	0.00106037986682147	0.000897639987607789	0.000825475010675344	4.38619334034143e-05	2.74742127518519e-05	0.00393967079055001	0.0283598839281034	0.0227830086056575	0.0197875697269251	0.0199898777931588	0.00973261797072934	0.0100596725417696	0.00619953956843371	0.00669184252727988	0.00669442711382447	0.00572951650016155	0.000695669273376651	0.00098055946760103	0.00298691045855908	0.000122420700042201	1.76298026477077e-05	0.000810761294691867	0.000589396782260469
LTR8	5.89373197727316e-05	6.66760186488873e-05	6.26323604649257e-05	7.63334943290107e-05	3.73736704560073e-05	2.82579732224796e-05	9.84553896707129e-05	8.05826960567651e-05	4.39432852939465e-05	0.000212905313113584	0.000234290729665765	0.000191185483148643	0.000196758929573945	0.000200104184553449	0.000200772615094786	0.000155837077307874	0.000169366736991307	0.000167791984218796	0.000174847158060465	2.78563100220074e-05	2.35171617297508e-05	0.000106764617328983	0.00013447074748173	2.43667195487617e-05	0.000213909341913971	0.000369105805641958
LTR80A	9.62261779645142e-06	4.66547351458448e-06	4.43319458447069e-06	2.18391379811201e-05	3.12031506379767e-05	8.65057818217349e-06	0	1.56626542714796e-05	1.16976549999281e-05	7.13610641525944e-05	6.57300917733491e-05	4.6966411291361e-05	8.69350441300456e-05	1.86689965819712e-05	4.81113666101818e-05	2.80624768079671e-05	4.43437085495566e-05	2.61499388696534e-05	2.84522221611934e-05	4.54806268074061e-06	0	4.86204091131275e-05	5.99760249936178e-05	2.19854630558061e-05	0.000125728897305767	0.000170336701582498
LTR80B	3.87370774532042e-05	4.88317953653055e-05	2.49849477411369e-05	5.97830434731108e-05	1.25612269822568e-05	1.39296031140893e-05	5.7520604678047e-05	2.83734072174584e-05	3.13936032334278e-05	3.06424620570261e-05	3.73559834801038e-05	6.10839243667254e-05	8.33257447910946e-05	0.000101458482038926	0.000151069193836984	9.68306451648158e-05	7.4150833032564e-05	7.21850881259391e-05	8.87669932016612e-05	2.56323304191906e-05	2.0457613649501e-05	6.95920601865972e-05	3.5118713010354e-05	3.54021162744877e-05	0.00027958084735425	0.000150293075441553
LTR81	2.74095905588872e-05	3.5438372801284e-05	5.89295177251523e-05	4.14718629853021e-05	9.87564000226427e-06	2.4640779784318e-05	3.3917036049624e-05	7.43572677289852e-05	1.48089955389797e-05	3.6136667757738e-05	6.60808893850552e-05	6.17453969426349e-05	7.07515805908889e-05	0.000106355580837015	0.000146179249808706	0.000129418074374048	5.18199152877867e-05	8.51279032936581e-05	4.72761712299226e-05	1.72732671506814e-05	0	2.05174861019608e-05	2.07077561485228e-05	1.78927413770447e-05	0.00010232373261381	0.000150654581374721
LTR81A	6.06468955875057e-05	0.000100814794390402	5.0558762407917e-05	9.70048060250604e-05	2.80941402666723e-05	1.29810906841573e-05	7.50453728785184e-05	6.11089410493192e-05	1.63833094164395e-05	6.56786071812248e-05	0.000113720153420934	9.97534433748726e-05	9.69094727730165e-05	0.000165287128999302	0.000127065137100179	0.000139566758716671	9.00880890985406e-05	0.000125570234295475	0.000102469231978418	1.91095526781375e-05	1.52516700319778e-05	6.16106428116764e-05	8.18184112218519e-05	5.09011249789109e-05	0.000265933819528049	0.000204486324360538
LTR81AB	2.6826144742102e-05	0	1.23589570019886e-05	4.87069019193769e-05	0	0	0	2.18323453877156e-05	1.08703263086048e-05	1.3262795886402e-05	1.07790464771922e-05	6.04310725467804e-05	8.0786473643851e-05	5.2045837743078e-05	2.68251844087796e-05	1.11761696779201e-05	9.50941248816987e-06	1.0414481796258e-05	6.94047623335488e-05	1.26791887977399e-05	0	1.50605602097402e-05	3.040045030211e-05	0	0.000383891658179016	0.000273211949870338
LTR81B	3.24469513480824e-05	2.92160636458451e-05	3.63034865906259e-05	5.68083104938362e-05	2.25461466799312e-05	5.41715309182821e-05	2.15091114642811e-05	2.07482119978211e-05	5.25918207426243e-05	0.000162708794973794	0.000203013274648572	0.000172290702009753	0.000183461961645835	0.000105667507686562	0.000101972482224869	8.49695380622119e-05	7.06544850965826e-05	7.37800790114044e-05	7.7094134859035e-05	2.19083193444571e-05	3.26394411922079e-05	5.72507791514626e-05	8.92989869383041e-05	4.84139120323071e-05	0.000188903381952048	0.000168600653456747
[truncated: 566 more rows]
