# Supplementary material for: Unique molecular events during reprogramming of human somatic cells to induced pluripotent stem cells (iPSCs) at naïve state
Source: eLife. 2018 Jan 30;7:e29518. doi: 10.7554/eLife.29518 (PMC5807049; doi:10.7554/eLife.29518)
Supplement: Source data 1. — The Source Data files include the source R code for Figures 2–6. The R scripts use the data in the ‘Expression Data’ folder with the relative path. The ‘Expression Data’ folder contains the non-redundant related gene expression, methylation and histone modification tables for the main figures and figure supplements. [file elife-29518-data1.zip › Source Data/Expression data/niPS.imprints.methyratio.txt]

DIRAS3	11	0.000000
ZNF331	68	0.053382
CXORF56	15	0.000000
BLCAP	67	0.127701
IGF2R	20	0.087500
NESP-AS	54	0.042944
PEG10	7	0.000000
FAM50B	33	0.003182
RB1	128	0.265109
WDR27	13	0.000000
PPIEL	4	0.000000
H19	110	0.022609
DIRAS3-Ex2	5	0.076000
NHP2L1	3	0.166667
L3MBTL	43	0.007442
SNURF	35	0.011029
MCTS2	11	0.011455
MEST	106	0.113783
KvDMR1	67	0.012716
TRAPPC9	55	0.043582
GRB10	38	0.176711
GNAS-XL	98	0.092827
PLAGL1	76	0.009329
PEG3	99	0.008010
