# Supplementary material for: Unique molecular events during reprogramming of human somatic cells to induced pluripotent stem cells (iPSCs) at naïve state
Source: eLife. 2018 Jan 30;7:e29518. doi: 10.7554/eLife.29518 (PMC5807049; doi:10.7554/eLife.29518)
Supplement: Source data 1. — The Source Data files include the source R code for Figures 2–6. The R scripts use the data in the ‘Expression Data’ folder with the relative path. The ‘Expression Data’ folder contains the non-redundant related gene expression, methylation and histone modification tables for the main figures and figure supplements. [file elife-29518-data1.zip › Source Data/Expression data/niPS.specific.DMR.genes.uniq.txt]

A1BG
A1BG-AS1
AAAS
AADACL2-AS1
AADACL4
AAED1
AAMDC
AANAT
AATF
ABAT
ABCA12
ABCA13
ABCA5
ABCB10
ABCB11
ABCB6
ABCC10
ABCC3
ABCC5-AS1
ABCC6
ABCD4
ABHD12
ABHD13
ABHD14A
ABHD14A-ACY1
ABHD14B
ABHD16B
ABHD17A
ABHD2
ABL2
ABLIM3
ABO
ABRA
ABTB1
ACACA
ACAD10
ACAD9
ACAN
ACBD3
ACCSL
ACE
ACER1
ACOT2
ACOT6
ACOT9
ACOXL
ACP5
ACSF2
ACSF3
ACSL1
ACSL5
ACTL6A
ACTL6B
ACTL7A
ACTL7B
ACTN2
ACTN4
ACTR3B
ACTR6
ACTRT2
ACTRT3
ACVR1C
ACVRL1
ACY1
ACY3
ADAD1
ADAM3A
ADAMTS10
ADAMTS13
ADAMTS14
ADAMTS4
ADAMTS5
ADAMTSL2
ADARB1
ADAT3
ADCK1
ADCY3
ADCY6
ADCY8
ADCY9
ADD3
ADH1C
ADH5
ADIPOR1
ADM5
ADORA1
ADORA2A
ADORA3
ADPRM
ADRA2B
ADRB3
ADSSL1
AEBP1
AES
AFAP1L1
AFF4
AFG3L1P
AFMID
AGA
AGAP9
AGBL2
AGBL5-AS1
AGK
AGMAT
AGO4
AGPAT4-IT1
AGPAT6
AGRN
AHCTF1
AHCY
AHCYL1
AHNAK2
AHSA2
AHSG
AIMP2
AIPL1
AJUBA
AK3
AK7
AKAP1
AKAP12
AKAP17A
AKAP7
AKIRIN2
AKR1A1
AKR7A2P1
AKT1S1
AKT2
ALAD
ALDH1B1
ALDH1L2
ALDH2
ALDH3A1
ALDH3A2
ALDH7A1
ALDH9A1
ALDOA
ALDOC
ALG1L
ALG3
ALKBH4
ALKBH7
ALOX15
ALOXE3
ALPI
ALPL
ALPP
ALPPL2
ALS2CL
ALS2CR11
AMBRA1
AMDHD2
AMER2
AMER3
AMH
AMHR2
AMIGO1
AMN
AMPD1
AMPD2
AMZ2P1
ANAPC16
ANAPC5
ANGEL2
ANHX
ANK1
ANKFY1
ANKLE2
ANKMY2
ANKRD12
ANKRD13A
ANKRD2
ANKRD20A5P
ANKRD23
ANKRD26P1
ANKRD30B
ANKRD30BP2
ANKRD52
ANKRD54
ANKRD62
ANKRD7
ANKZF1
ANO8
ANO9
ANP32E
ANPEP
ANXA11
ANXA2P2
ANXA4
ANXA7
ANXA8
ANXA8L1
ANXA9
AOAH-IT1
AOC2
AP1B1
AP1M1
AP1M2
AP2A1
AP3B2
AP3S2
AP4B1
AP5B1
APBA3
APBB1
APC
APLN
APLNR
APOA5
APOB
APOBEC3D
APOBEC3G
APOC1
APOC2
APOH
APOL1
APOM
APP
APPL2
APRT
APTX
AQP1
AQP12A
AQP12B
AQP3
AQP7
AQR
ARC
AREG
ARF5
ARFGAP1
ARFGAP2
ARFGAP3
ARFRP1
ARHGAP11A
ARHGAP15
ARHGAP19
ARHGAP19-SLIT1
ARHGAP22
ARHGAP25
ARHGAP27
ARHGAP8
ARHGDIA
ARHGDIG
ARHGEF10L
ARHGEF15
ARHGEF18
ARHGEF35
ARHGEF5
ARIH2
ARIH2OS
ARL10
ARL2
ARL2-SNX15
ARL2BP
ARL4A
ARL6IP1
ARL6IP4
ARL8B
ARL9
ARMC1
ARMC2-AS1
ARMC6
ARMC7
ARPC2
ARPC3
ARRB2
ARRDC1-AS1
ARRDC2
ARSK
AS3MT
ASAP3
ASB10
ASB16
ASB2
ASB6
ASCC1
ASGR1
ASGR2
ASH2L
ASIC3
ASIC4
ASL
ASMT
ASNA1
ASNSD1
ASPA
ASPG
ASPRV1
ASS1
ASTE1
ASTL
ASTN2
ASZ1
ATAD2B
ATAD3A
ATAD5
ATF5
ATF6B
ATF7IP2
ATG101
ATG4A
ATG4D
ATG5
ATG9A
ATL2
ATOH8
ATP13A1
ATP1A1-AS1
ATP1B1
ATP2B2
ATP2B3
ATP2B4
ATP4B
ATP5A1
ATP5D
ATP5G1
ATP5I
ATP5J2
ATP5J2-PTCD1
ATP5O
ATP5SL
ATP6V0A1
ATP6V0A2
ATP6V1B1
ATP6V1E1
ATP6V1G1
ATP8A2
ATP8B3
ATP9A
ATRN
ATXN3
ATXN7
ATXN7L1
ATXN7L3
AUNIP
AURKAIP1
AURKC
AVPI1
AXDND1
AXIN2
AXL
AZGP1P1
AZU1
B3GALNT1
B3GALT6
B3GNT1
B3GNT4
B3GNTL1
B4GALNT2
B4GALNT3
B4GALT3
B4GALT4
B4GALT7
B9D2
BACH1-IT2
BAG4
BAG6
BAHCC1
BAIAP2L1
BAIAP2L2
BANP
BAX
BAZ1B
BAZ2B
BBS1
BBS12
BBS9
BCAR1
BCAR4
BCKDK
BCL2A1
BCL2L10
BCL2L12
BCL2L13
BCL7A
BCO1
BCS1L
BDH1
BDNF-AS
BEAN1-AS1
BECN1
BEGAIN
BEND2
BEND3
BEND7
BEST2
BEST3
BET1L
BEX4
BFAR
BFSP1
BGLAP
BHLHA15
BHLHA9
BIN2
BIRC3
BIRC5
BIRC7
BLACE
BLK
BMP8A
BMS1
BMS1P4
BMX
BNIP1
BOD1L2
BOLA2
BOLA2B
BOLA3
BOLA3-AS1
BORA
BPIFB2
BPIFB3
BPNT1
BRAP
BRD1
BREA2
BRF1
BRF2
BRICD5
BRIP1
BRMS1L
BRSK2
BTAF1
BTBD11
BTBD18
BTBD19
BTBD6
BTBD9
BZRAP1
BZRAP1-AS1
BZW2
C10orf10
C10orf11
C10orf111
C10orf113
C10orf120
C10orf62
C10orf76
C11orf21
C11orf24
C11orf48
C11orf52
C11orf54
C11orf70
C11orf85
C11orf86
C11orf91
C11orf94
C12orf36
C12orf5
C14orf1
C14orf2
C14orf79
C14orf93
C15orf37
C15orf57
C15orf62
C16orf3
C16orf45
C16orf46
C16orf58
C16orf59
C16orf62
C16orf70
C16orf74
C16orf90
C16orf91
C16orf93
C17orf104
C17orf107
C17orf50
C17orf53
C17orf58
C17orf59
C17orf62
C17orf70
C17orf74
C17orf85
C17orf89
C17orf98
C17orf99
C18orf8
C19orf10
C19orf24
C19orf25
C19orf33
C19orf35
C19orf43
C19orf44
C19orf45
C19orf47
C19orf53
C19orf57
C19orf60
C19orf66
C19orf68
C19orf80
C19orf83
C1QA
C1QTNF1-AS1
C1QTNF5
C1QTNF7
C1QTNF9
C1orf100
C1orf106
C1orf141
C1orf145
C1orf146
C1orf167
C1orf204
C1orf233
C1orf52
C1orf54
C1orf56
C1orf85
C1orf87
C2
C20orf166
C20orf173
C20orf195
C20orf196
C20orf197
C21orf128
C21orf58
C21orf59
C21orf90
C22orf23
C22orf31
C22orf46
C2CD4C
C2orf40
C2orf42
C2orf43
C2orf48
C2orf50
C2orf54
C2orf61
C2orf69
C2orf74
C2orf81
C3AR1
C3P1
C3orf18
C3orf20
C3orf62
C3orf67
C4A
C4B
C4BPB
C4B_2
C4orf19
C4orf27
C4orf33
C4orf36
C4orf47
C5AR1
C5AR2
C5orf15
C5orf42
C5orf45
C5orf47
C5orf52
C5orf56
C5orf60
C5orf66-AS2
C6orf136
C6orf147
C6orf15
C6orf201
C6orf203
C6orf25
C6orf57
C7orf26
C7orf61
C7orf65
C7orf73
C8G
C8orf31
C8orf44
C8orf44-SGK3
C8orf46
C8orf58
C8orf59
C8orf76
C8orf82
C9orf114
C9orf116
C9orf156
C9orf163
C9orf170
C9orf172
C9orf173
C9orf173-AS1
C9orf3
C9orf41
C9orf57
C9orf64
C9orf66
C9orf84
CA1
CA12
CA6
CAB39L
CABP1
CABP4
CABYR
CACFD1
CACNA1B
CACNA1C-AS1
CACNA1C-AS2
CACNA1E
CACNA2D2
CACNA2D4
CACNB2
CACNG6
CACNG8
CACTIN
CALCB
CALCOCO2
CALHM1
CALML4
CALML5
CALML6
CALN1
CALR3
CAMKK2
CAMP
CAMSAP3
CAMTA2
CANX
CAPN11
CAPN12
CAPN9
CAPS
CAPZA2
CARD14
CARD6
CARD9
CARHSP1
CARKD
CASC3
CASKIN2
CASP10
CASP3
CASP8AP2
CASQ1
CATIP
CATIP-AS1
CATSPER2
CATSPER2P1
CATSPERD
CAV3
CBLN2
CBLN3
CBLN4
CBR3
CBX2
CBY3
CC2D1A
CCAR1
CCAR2
CCDC102A
CCDC106
CCDC107
CCDC116
CCDC117
CCDC12
CCDC125
CCDC127
CCDC130
CCDC137
CCDC138
CCDC144A
CCDC144B
CCDC144CP
CCDC144NL
CCDC152
CCDC154
CCDC155
CCDC169
CCDC169-SOHLH2
CCDC17
CCDC174
CCDC175
CCDC176
CCDC181
CCDC183
CCDC183-AS1
CCDC185
CCDC25
CCDC27
CCDC28A
CCDC30
CCDC33
CCDC36
CCDC37
CCDC37-AS1
CCDC40
CCDC42
CCDC42B
CCDC43
CCDC53
CCDC54
CCDC7
CCDC74A
CCDC78
CCDC84
CCDC85B
CCDC85C
CCDC88B
CCDC89
CCDC9
CCDC97
CCER1
CCER2
CCL19
CCL5
CCNA1
CCNB2
CCND3
CCNL1
CCR10
CCRN4L
CCSAP
CCSER2
CCT3
CCT4
CCT6P1
CCT6P3
CCT8L2
CCZ1B
CD177
CD19
CD200
CD27-AS1
CD2BP2
CD300A
CD320
CD36
CD40
CD52
CD53
CD58
CD6
CD70
CD74
CD82
CD86
CD93
CDC123
CDC14C
CDC23
CDC25B
CDC34
CDC42
CDC42BPG
CDCA7L
CDCA8
CDH23
CDH4
CDHR2
CDIPT
CDIPT-AS1
CDK11A
CDK11B
CDK12
CDK15
CDK2AP1
CDK5R1
CDKL3
CDKN1A
CDKN1C
CDKN2D
CDKN3
CDPF1
CDRT15P1
CDT1
CDX4
CDY2A
CDY2B
CEACAM1
CEACAM22P
CEBPB-AS1
CEBPD
CEBPE
CEBPZ
CEBPZOS
CECR1
CECR2
CECR5
CECR5-AS1
CECR6
CECR7
CEL
CELA1
CELSR1
CELSR2
CEMP1
CEND1
CENPA
CENPBD1
CENPH
CENPL
CENPP
CENPT
CENPU
CENPV
CEP112
CEP131
CEP164
CEP250
CEP55
CEP70
CEP85
CERCAM
CERK
CERS1
CERS5
CETN4P
CETP
CFAP221
CFAP45
CFAP46
CFAP97
CFB
CFHR5
CFLAR
CGA
CGB
CGB2
CGB5
CGB7
CGB8
CGN
CGREF1
CHAC1
CHAD
CHADL
CHAF1A
CHAF1B
CHAMP1
CHD5
CHEK1
CHFR
CHI3L2
CHID1
CHKA
CHKB
CHKB-AS1
CHKB-CPT1B
CHMP1A
CHMP2A
CHMP6
CHP1
CHP2
CHRAC1
CHRM4
CHRNA3
CHRNA5
CHRNA9
CHRNB1
CHRNE
CHST12
CHST13
CHST4
CHST6
CHSY1
CHTF18
CHTOP
CHUK
CIB2
CIDEC
CIDECP
CIRBP
CIRBP-AS1
CITED4
CIZ1
CKAP5
CKMT2
CLASRP
CLCC1
CLCN7
CLDN1
CLDN15
CLDN17
CLDN3
CLDN6
CLEC12A
CLEC18A
CLEC18B
CLEC18C
CLEC2D
CLEC3A
CLGN
CLIC3
CLIC4
CLIP1
CLIP1-AS1
CLK1
CLK2
CLLU1OS
CLNS1A
CLP1
CLPP
CLPTM1L
CLSTN3
CLUAP1
CLYBL
CMAHP
CMBL
CMIP
CMTM1
CMTM2
CMTM5
CMTM6
CMTM7
CNBD1
CNGA1
CNIH1
CNN1
CNNM3
CNOT1
CNOT10
CNOT4
CNOT6
CNOT8
CNP
CNPY2
CNPY3
COA7
COASY
COG1
COG6
COG7
COIL
COL14A1
COL16A1
COL18A1-AS1
COL18A1-AS2
COL22A1
COL4A2-AS1
COL9A1
COLEC12
COLGALT1
COMMD1
COMMD5
COMMD7
COPE
COPS7A
COQ10A
COQ7
CORO1A
CORO1B
CORO2A
CORO2B
CORO7
CORO7-PAM16
COTL1
COX14
COX15
COX4I1
COX6A2
COX7A2
COX7B
COX7B2
COX7C
COX8A
CPA4
CPEB1
CPM
CPN2
CPNE1
CPNE6
CPNE7
CPOX
CPSF1
CPSF2
CPSF4
CPSF4L
CPSF7
CPT1B
CRACR2B
CRB2
CRB3
CRBN
CRCP
CREB1
CREB3L1
CREB3L3
CRELD1
CRHR1
CRHR1-IT1
CRHR2
CRISPLD2
CRK
CRKL
CROCC
CROCCP2
CROCCP3
CRTAM
CRTC1
CRYAA
CRYBA1
CRYBB2
CRYBB2P1
CRYBB3
CRYGB
CRYGD
CSAD
CSAG1
CSAG4
CSF3
CSK
CSMD1
CSN1S2BP
CSNK1G1
CSNK1G2-AS1
CSNK2A1
CSNK2B
CSPG4
CSPG5
CSRNP2
CSRP2BP
CST9
CSTB
CSTF2
CSTF3
CSTF3-AS1
CTAG1A
CTAG1B
CTAG2
CTAGE15
CTAGE4
CTAGE8
CTAGE9
CTBP1
CTBP1-AS
CTBP1-AS2
CTBP2
CTD-2194D22.4
CTDP1
CTGLF12P
CTHRC1
CTNS
CTPS1
CTRB2
CTRL
CTSB
CTSF
CTSG
CTSLP2
CTSW
CTXN1
CUBN
CUL7
CWC25
CX3CL1
CXCL1
CXCL16
CXCR2P1
CXorf23
CXorf38
CXorf40A
CXorf49
CXorf49B
CXorf67
CYB561
CYB561A3
CYB5B
CYB5RL
CYC1
CYFIP1
CYHR1
CYP11A1
CYP11B1
CYP21A2
CYP26C1
CYP27A1
CYP2A7
CYP2D6
CYP2D7P
CYP2S1
CYP2W1
CYP51A1
CYP51A1-AS1
CYS1
CYSRT1
CYTH1
CYTH2
D2HGDH
DACT3
DAD1
DAGLA
DAK
DALRD3
DAND5
DARS2
DAXX
DAZL
DBET
DBIL5P
DBNDD1
DBNDD2
DCAF12L1
DCAF12L2
DCAF15
DCAF16
DCAF4
DCAF4L1
DCAF8
DCAKD
DCDC2
DCLRE1B
DCXR
DDA1
DDAH2
DDB1
DDHD1
DDHD2
DDI1
DDI2
DDOST
DDRGK1
DDT
DDTL
DDX1
DDX11L1
DDX11L10
DDX11L5
DDX11L9
DDX17
DDX19A
DDX27
DDX39A
DDX4
DDX43
DDX51
DDX53
DDX55
DEAF1
DECR2
DEDD
DEFB108B
DEFB124
DEFB130
DENND4B
DEPTOR
DERL3
DFFA
DGAT1
DGCR2
DGCR5
DGCR6
DGCR8
DGKD
DGKH
DGKZ
DGUOK
DHDDS
DHODH
DHPS
DHRS13
DHRS4L1
DHX37
DHX57
DHX58
DHX9
DIABLO
DICER1
DIEXF
DIO3
DIO3OS
DIP2B
DIS3L2
DIXDC1
DKFZp451B082
DKFZp779M0652
DLD
DLEC1
DLEU7
DLG3
DLGAP1-AS3
DLGAP2-AS1
DLGAP3
DLGAP4
DMAP1
DMC1
DMKN
DMRTB1
DMTN
DNAAF1
DNAH1
DNAH14
DNAH17-AS1
DNAH7
DNAI2
DNAJA2
DNAJA4
DNAJC10
DNAJC11
DNAJC17
DNAJC18
DNAJC2
DNAJC27
DNAJC27-AS1
DNAJC30
DNAJC4
DNAJC7
DNAJC8
DNASE1
DNASE1L1
DNASE1L2
DNASE2
DND1
DNLZ
DNTTIP1
DNTTIP2
DOCK1
DOCK4
DOCK7
DOCK8
DOK7
DOLK
DOLPP1
DOT1L
DPAGT1
DPCD
DPEP1
DPEP3
DPM3
DPP6
DPP7
DPP8
DPPA2
DPPA3
DPPA5
DPRX
DPY19L1
DPY19L3
DPY19L4
DPY30
DRAM1
DRD3
DRD5
DRG2
DRICH1
DSCAML1
DSCR4
DSE
DSN1
DSTNP2
DTL
DTNBP1
DTX2
DTX2P1-UPK3BP1-PMS2P11
DTX3L
DTYMK
DUOX2
DUOXA2
DUS1L
DUS3L
DUSP13
DUSP2
DUSP22
DUSP5P1
DUSP9
DUXAP10
DUXAP8
DVL2
DXO
DYDC2
DYNLL1
DYNLL1-AS1
E2F4
EBF2
EBLN3
EBP
EBPL
ECE2
ECH1
ECHS1
ECI1
ECT2
EDEM2
EDF1
EDN2
EDRF1
EEF1DP3
EEFSEC
EEPD1
EFCAB3
EFCAB5
EFEMP2
EFHD1
EGFL7
EGFLAM-AS4
EGFR-AS1
EGR1
EHMT1
EID2
EIF1AX
EIF2AK1
EIF2AK3
EIF2B1
EIF2B3
EIF2S2
EIF3B
EIF3C
EIF3D
EIF3H
EIF4A3
EIF6
ELANE
ELFN1
ELFN1-AS1
ELK2AP
ELK4
ELMO3
ELN
ELOF1
ELOVL1
ELOVL3
ELOVL5
ELP3
ELP6
EMC10
EMC4
EMC6
EMC7
EMC8
EMC9
EMILIN3
EML2
EML3
EMP3
EMR3
EMR4P
ENAH
ENDOV
ENG
ENGASE
ENO1
ENO3
ENOSF1
ENPP7
ENTHD1
ENTHD2
ENTPD2
ENTPD5
ENTPD6
ENTPD8
EOGT
EP400
EP400NL
EPB41
EPB41L4A-AS1
EPC2
EPG5
EPHB1
EPHB6
EPHX3
EPOR
EPPK1
EPS8L1
EPS8L2
EPX
EQTN
ERCC2
ERCC6
ERCC6-PGBD3
EREG
ERF
ERI2
ERICH6
ERICH6-AS1
ERVMER34-1
ERVV-2
ESF1
ESPL1
ESPNL
ESR2
ESRP2
ESRRG
ESYT3
ETAA1
ETV6
EVPL
EVPLL
EVX1-AS
EXD1
EXD3
EXO1
EXO5
EXOC3L2
EXOC4
EXOC7
EXOSC1
EXOSC10
EXOSC4
F11R
F12
F13B
F2
F2RL3
F8A1
F8A2
F8A3
FABP2
FABP6
FADS3
FAF1
FAHD2B
FAM102A
FAM103A1
FAM107A
FAM107B
FAM109B
FAM115C
FAM117B
FAM120B
FAM122C
FAM133B
FAM133DP
FAM134B
FAM135A
FAM136A
FAM149A
FAM151A
FAM151B
FAM153A
FAM153B
FAM153C
FAM154A
FAM156B
FAM160B1
FAM161A
FAM166A
FAM168B
FAM173A
FAM182A
FAM182B
FAM189A2
FAM195A
FAM195B
FAM197Y2
FAM197Y5
FAM20B
FAM216A
FAM217A
FAM217B
FAM218A
FAM219B
FAM222B
FAM223A
FAM223B
FAM225A
FAM225B
FAM228A
FAM231A
FAM26D
FAM27E2
FAM27E3
FAM27L
FAM32A
FAM43B
FAM47A
FAM47B
FAM50A
FAM53A
FAM58A
FAM63B
FAM65A
FAM65B
FAM69A
FAM69B
FAM71C
FAM71E1
FAM71E2
FAM71F2
FAM73B
FAM83A
FAM83A-AS1
FAM83C
FAM83C-AS1
FAM83D
FAM83G
FAM83H
FAM83H-AS1
FAM8A1
FAM90A25P
FAM90A27P
FAM90A7P
FAM98A
FAM98C
FANCA
FANCC
FANCD2
FANCD2OS
FANCG
FANK1
FAR1
FARP1
FASTKD1
FASTKD5
FAT4
FBLN1
FBLN2
FBP2
FBRS
FBXL16
FBXL19
FBXL19-AS1
FBXL2
FBXL21
FBXL22
FBXL6
FBXO15
FBXO2
FBXO22
FBXO27
FBXO31
FBXO32
FBXO34
FBXO4
FBXO44
FBXO45
FBXO46
FBXO47
FBXO6
FBXO9
FBXW4
FBXW4P1
FBXW5
FBXW9
FCER1G
FCER2
FCHO1
FCN3
FDPS
FDX1L
FEM1A
FEN1
FER1L5
FERMT3
FEZ2
FFAR1
FFAR3
FGD5
FGF22
FGF4
FGF6
FGFBP2
FGFRL1
FGGY
FGR
FHL2
FIBP
FITM2
FKBP1AP1
FKBP5
FKBP6
FKBP8
FKBP9
FKBPL
FKRP
FLAD1
FLG-AS1
FLJ21408
FLJ22184
FLJ25758
FLJ30679
FLJ33534
FLJ36777
FLJ37035
FLJ39080
FLJ42102
FLJ42627
FLJ42969
FLVCR1
FLVCR1-AS1
FLYWCH1
FLYWCH2
FMO5
FN3K
FNDC3A
FNDC7
FNIP1
FNTA
FOLH1
FOPNL
FOXF1
FOXI1
FOXI2
FOXJ2
FOXK2
FOXL1
FOXM1
FOXR1
FOXRED1
FOXRED2
FOXS1
FRAT1
FRG1
FRMD1
FRMD8
FRMPD2
FRRS1
FRRS1L
FSCN2
FSCN3
FTCD
FTH1P3
FTHL17
FTLP10
FTMT
FTSJ2
FTX
FUCA2
FUNDC2
FUOM
FUT3
FUT5
FUT6
FUT7
FUZ
FXN
FXYD1
FXYD2
FYB
FYTTD1
FZD1
FZD4
FZD9
FZR1
G2E3
G3BP2
G6PD
GAA
GAB2
GABARAPL1
GABARAPL3
GABBR2
GABPB2
GABRA5
GABRR1
GAGE2C
GAGE2D
GALC
GALE
GALK2
GALNS
GALNT11
GALNTL6
GALP
GAMT
GAN
GANAB
GAPVD1
GAREM
GAREML
GAS2L1
GAS2L2
GAS5-AS1
GAS6-AS1
GATAD2A
GATAD2B
GATSL2
GBAP1
GBAS
GBGT1
GBP6
GCC1
GCC2
GCHFR
GCN1L1
GCNT1
GCNT2
GDF1
GDF15
GDNF-AS1
GDPD3
GEMIN2
GEMIN4
GEMIN5
GEMIN6
GEMIN7
GEMIN8P4
GFAP
GFM1
GGA1
GGACT
GGCT
GGCX
GGNBP1
GGNBP2
GGT5
GGT6
GGTLC1
GH1
GH2
GHRLOS
GIGYF1
GIGYF2
GINS2
GINS3
GIP
GIPC2
GIPR
GJA5
GJA9
GJA9-MYCBP
GJB5
GJC2
GK
GK5
GLB1
GLB1L
GLB1L2
GLI2
GLIS2
GLOD4
GLT8D1
GLT8D2
GLTPD2
GLUD1P3
GLYCTK
GLYCTK-AS1
GLYR1
GMCL1
GMDS
GMDS-AS1
GMEB1
GMEB2
GMFB
GMFG
GMNN
GMPR2
GNA12
GNA13
GNAI2
GNAL
GNAS
GNB4
GNE
GNG10
GNS
GOLGA1
GOLGA3
GOLGA6C
GOLGA6D
GOLGA6L1
GOLGA6L22
GOLGA6L6
GOLGA6L7P
GOLGA7B
GOLGA8A
GOLGA8B
GOLGA8H
GOLGA8I
GOLGA8K
GOLGA8T
GOLT1A
GON4L
GOT1
GOT1L1
GP1BA
GP5
GP6
GP9
GPALPP1
GPANK1
GPATCH1
GPATCH3
GPATCH4
GPATCH8
GPBAR1
GPC2
GPD2
GPHA2
GPI
GPIHBP1
GPN2
GPN3
GPR1-AS
GPR116
GPR124
GPR132
GPR133
GPR146
GPR152
GPR155
GPR179
GPR182
GPR19
GPR25
GPR32
GPR34
GPR35
GPR39
GPR55
GPR68
GPR75
GPR75-ASB3
GPR83
GPR84
GPR87
GPRC5A
GPRIN2
GPSM3
GPT
GRAMD1C
GRAMD4
GRAP
GRHPR
GRID2IP
GRIN2A
GRIN3B
GRIPAP1
GRK7
GRM6
GRN
GRPEL1
GRPEL2
GRTP1-AS1
GS1-259H13.2
GS1-600G8.3
GSDMA
GSDMD
GSG1
GSG2
GSPT1
GSS
GSTK1
GSTM4
GSTM5
GSTO2
GSTP1
GSTT2
GSTT2B
GSX2
GTF2A1L
GTF2B
GTF2E2
GTF2H2C
GTF2H2C_2
GTF2H3
GTF2IP1
GTF2IRD2
GTF2IRD2B
GTF3C1
GTF3C2
GTF3C3
GTPBP1
GTPBP3
GTPBP6
GTSF1
GUCA1A
GUCA2A
GUCA2B
GUK1
GUSB
GXYLT1P3
GXYLT2
GYPC
GYS1
GZF1
GZMH
GZMM
H19
H2AFB1
H2AFB2
H2AFB3
H3F3C
HAAO
HADH
HAGLR
HAL
HAMP
HAPLN2
HAS3
HAUS1
HAUS4
HAUS6
HAUS8
HAVCR1
HBQ1
HBZ
HCAR1
HCG14
HCG27
HCK
HDAC1
HDAC10
HDAC11
HDAC11-AS1
HDAC5
HDC
HDGF
HDGFL1
HDGFRP2
HDHD3
HEATR3
HEATR5B
HELB
HEMK1
HENMT1
HERC2P2
HERC2P4
HERC2P7
HERC4
HERC6
HERPUD2
HES2
HES6
HESX1
HEXIM1
HEY1
HGC6.3
HGSNAT
HHAT
HHATL
HIC2
HIF3A
HIGD1B
HILPDA
HIPK4
HIRA
HIRIP3
HIST1H1T
HIST1H2AA
HIST1H2AD
HIST1H2AG
HIST1H2AH
HIST1H2AL
HIST1H2BA
HIST1H2BF
HIST1H2BJ
HIST1H2BK
HIST1H3C
HIST1H3D
HIST1H3F
HIST1H4C
HIST1H4D
HIST1H4G
HIST2H2AB
HIST2H2BA
HK1
HK2
HLA-A
HLA-DRB5
HLA-E
HLTF
HLTF-AS1
HM13
HM13-AS1
HMBS
HMGA1
HMGB3P1
HMGCLL1
HMOX2
HN1L
HNF1A
HNF4A
HNRNPA0
HNRNPA3
HNRNPAB
HNRNPF
HNRNPK
HNRNPL
HOGA1
HOMER2
HOOK1
HOOK2
HORMAD1
HOXA-AS2
HOXA9
HOXC-AS2
HOXD1
HOXD3
HP09025
HP1BP3
HPCA
HPCAL1
HPGDS
HPS4
HPSE
HS3ST3B1
HS6ST1
HSBP1
HSBP1L1
HSD17B1
HSD3B7
HSDL1
HSF2BP
HSH2D
HSPA1B
HSPA4
HSPA5
HSPA6
HSPA7
HSPB11
HSPB7
HSPB8
HSPB9
HSPD1
HSPE1
HSPE1-MOB4
HTATSF1P2
HTR1D
HTR3D
HTR3E
HTT
HTT-AS
HUS1B
HYAL1
HYLS1
IAH1
ICAM1
ICAM2
ICAM3
IDH3G
IDI2-AS1
IER3IP1
IFFO1
IFI16
IFI30
IFI35
IFIT5
IFITM2
IFITM5
IFNG
IFNGR2
IFT22
IFT27
IFT46
IFT74
IFT74-AS1
IGF2
IGF2R
IGFALS
IGFBP4
IGFBP7
IGHMBP2
IGLL1
IHH
IKBKE
IKBKG
IL11
IL12RB2
IL17C
IL17RA
IL18R1
IL1RN
IL21R
IL22RA1
IL23R
IL27
IL3
IL31
IL32
IL36B
IL4I1
IL9R
ILF2
IMMP2L
IMPDH1
INA
INCENP
INF2
ING1
ING4
ING5
INHA
INIP
INO80
INO80D
INO80E
INPP5B
INPP5D
INPP5E
INS
INS-IGF2
INSL3
INSM2
INSR
INTS1
INTS4L2
INTS7
INTS8
IP6K1
IP6K3
IPO11
IPO13
IPO4
IPP
IPPK
IQCD
IQCE
IQCF4
IQCF6
IQGAP2
IQSEC3
IQUB
IRAK2
IRF2BP1
IRF5
IRS1
IRX4
ISCA1
ISCU
ISG15
ISG20L2
ISOC1
IST1
ISYNA1
ITCH
ITFG2
ITGA3
ITGAV
ITGAX
ITGB1BP2
ITGB2
ITGB2-AS1
ITGB5
ITSN2
IVD
IZUMO1
IZUMO2
IZUMO4
JADE1
JAG2
JAK3
JDP2
JMJD8
JOSD2
JPH2
JPH4
JSRP1
JTB
KALRN
KANK2
KANK3
KANK4
KANSL1
KANSL2
KANSL3
KANTR
KAT2A
KAT8
KATNAL2
KBTBD13
KCNA10
KCNA5
KCNA6
KCNA7
KCNB1
KCNF1
KCNG2
KCNH2
KCNH3
KCNIP3
KCNJ11
KCNJ18
KCNJ4
KCNK10
KCNK6
KCNMA1-AS2
KCNMB3
KCNN3
KCNQ1OT1
KCNT1
KCNV1
KCTD17
KDELR2
KDELR3
KEAP1
KHDC1
KHDC1L
KHDC3L
KHDRBS1
KHDRBS2
KHNYN
KIAA0020
KIAA0101
KIAA0226L
KIAA0355
KIAA0368
KIAA0391
KIAA0408
KIAA0513
KIAA0556
KIAA0930
KIAA1161
KIAA1191
KIAA1210
KIAA1456
KIAA1549L
KIAA1551
KIAA1598
KIAA1656
KIAA1683
KIAA1751
KIAA1841
KIAA1875
KIAA1919
KIF17
KIF19
KIF1A
KIF1B
KIF22
KIF24
KIF27
KIF2B
KIF3C
KIF4A
KIF4B
KIF7
KIF9
KIFC1
KIFC2
KIFC3
KISS1
KISS1R
KIZ
KLB
KLC1
KLC3
KLC4
KLF10
KLF11
KLHDC7A
KLHDC7B
KLHL12
KLHL18
KLHL2
KLHL22
KLHL30
KLHL6
KLK1
KLK10
KLK13
KLK5
KNCN
KNDC1
KNTC1
KPNA3
KPNA6
KPNA7
KPNB1
KPTN
KRBA1
KRBA2
KRT12
KRT16
KRT16P1
KRT16P2
KRT16P3
KRT23
KRT24
KRT25
KRT27
KRT31
KRT33A
KRT33B
KRT34
KRT35
KRT37
KRT42P
KRT72
KRT76
KRT79
KRT85
KRT86
KRT9
KRTAP10-1
KRTAP10-12
KRTAP10-4
KRTAP13-1
KRTAP17-1
KRTAP2-1
KRTAP2-3
KRTAP2-4
KRTAP5-1
KRTAP5-4
KRTAP9-1
KRTAP9-2
KRTAP9-9
KRTCAP3
KRTDAP
KSR1
KTI12
KXD1
L3MBTL1
L3MBTL2
LACE1
LAIR1
LAMA3
LAMA5-AS1
LAMC3
LAMP3
LAMTOR4
LANCL2
LAPTM4B
LARP1
LARP1B
LARP7
LARS2
LAT2
LATS1
LBP
LCK
LCMT1-AS2
LCN15
LCN6
LCN8
LCN9
LCNL1
LDHAL6A
LDHB
LDHC
LDHD
LDLRAD1
LEFTY1
LEMD3
LENG1
LEO1
LEP
LEPREL2
LETMD1
LGALS1
LGALS3BP
LGALS7B
LGALS9C
LGI4
LGMN
LGR4
LGR6
LHFPL5
LHPP
LHX2
LHX6
LHX9
LIF
LIG1
LIG4
LILRA3
LILRA5
LILRB4
LILRB5
LIMA1
LIMD1-AS1
LIME1
LIMK1
LIMK2
LIMS1
LIMS2
LIN7C
LINC00029
LINC00032
LINC00051
LINC00102
LINC00115
LINC00161
LINC00174
LINC00176
LINC00200
LINC00207
LINC00221
LINC00226
LINC00229
LINC00251
LINC00260
LINC00266-1
LINC00266-3
LINC00273
LINC00294
LINC00304
LINC00309
LINC00311
LINC00319
LINC00322
LINC00324
LINC00336
LINC00395
LINC00398
LINC00426
LINC00460
LINC00466
LINC00467
LINC00471
LINC00486
LINC00494
LINC00518
LINC00521
LINC00523
LINC00547
LINC00552
LINC00574
LINC00588
LINC00595
LINC00607
LINC00616
LINC00638
LINC00661
LINC00668
LINC00672
LINC00676
LINC00683
LINC00690
LINC00692
LINC00696
LINC00700
LINC00710
LINC00837
LINC00838
LINC00842
LINC00854
LINC00866
LINC00885
LINC00888
LINC00892
LINC00898
LINC00921
LINC00935
LINC00957
LINC00960
LINC00965
LINC01002
LINC01017
LINC01019
LINC01031
LINC01056
LINC01081
LINC01087
LINC01105
LINC01107
LINC01128
LINC01137
LINC01139
LINC01141
LINC01160
LINC01166
LINC01167
LINC01168
LINC01169
LINC01198
LINC01205
LINC01212
LINC01216
LINC01231
LINC01232
LINC01237
LINC01254
LINC01257
LINC01273
LINC01285
LINC01288
LINC01296
LINC01300
LINC01340
LINC01341
LINC01342
LINC01343
LINC01347
LINC01364
LINC01410
LINC01426
LINC01429
LINC01461
LINC01488
LINC01491
LINC01500
LINC01503
LINC01511
LINC01516
LINC01521
LINC01523
LINC01529
LINCR-0003
LINGO4
LIPH
LMBR1L
LMF1
LMF2
LMNB1
LMNB2
LMNTD2
LMO2
LMO7
LOC100049716
LOC100093631
LOC100128127
LOC100128554
LOC100128573
LOC100128885
LOC100129083
LOC100129138
LOC100129361
LOC100129636
LOC100129697
LOC100129924
LOC100129940
LOC100130093
LOC100130238
LOC100130587
LOC100130700
LOC100130849
LOC100130872
LOC100130950
LOC100131303
LOC100131347
LOC100132529
LOC100133050
LOC100133077
LOC100133267
LOC100133985
LOC100190986
LOC100268168
LOC100272216
LOC100287010
LOC100287036
LOC100287098
LOC100287632
LOC100288069
LOC100288152
LOC100288162
LOC100288748
LOC100288778
LOC100288798
LOC100289333
LOC100289656
LOC100294362
LOC100505549
LOC100505592
LOC100505625
LOC100505811
LOC100505841
LOC100505887
LOC100505942
LOC100506083
LOC100506125
LOC100506281
LOC100506368
LOC100506469
LOC100506470
LOC100506472
LOC100506679
LOC100506858
LOC100507053
LOC100507194
LOC100507424
LOC100507462
LOC100507501
LOC100507564
LOC100507642
LOC100507651
LOC100631378
LOC100652758
LOC100996251
LOC100996255
LOC100996342
LOC100996385
LOC100996583
LOC101060321
LOC101060351
LOC101060376
LOC101060385
LOC101060389
LOC101559451
LOC101593348
LOC101805491
LOC101926889
LOC101926905
LOC101926963
LOC101927021
LOC101927066
LOC101927067
LOC101927143
LOC101927181
LOC101927221
LOC101927292
LOC101927296
LOC101927311
LOC101927332
LOC101927391
LOC101927418
LOC101927476
LOC101927478
LOC101927550
LOC101927599
LOC101927620
LOC101927668
LOC101927688
LOC101927692
LOC101927720
LOC101927722
LOC101927746
LOC101927881
LOC101927905
LOC101927914
LOC101927919
LOC101928001
LOC101928012
LOC101928068
LOC101928075
LOC101928203
LOC101928227
LOC101928253
LOC101928266
LOC101928295
LOC101928303
LOC101928304
LOC101928336
LOC101928372
LOC101928381
LOC101928401
LOC101928414
LOC101928445
LOC101928446
LOC101928460
LOC101928530
LOC101928567
LOC101928694
LOC101928786
LOC101928834
LOC101928855
LOC101928940
LOC101928943
LOC101928989
LOC101929034
LOC101929116
LOC101929144
LOC101929384
LOC101929415
LOC101929478
LOC101929524
LOC101929555
LOC101929574
LOC101929586
LOC101929655
LOC101929681
LOC101929715
LOC101929765
LOC101929829
LOC102467223
LOC102546298
LOC102723354
LOC102723373
LOC102723385
LOC102723517
LOC102723617
LOC102723631
LOC102723709
LOC102723729
LOC102723859
LOC102723927
LOC102724034
LOC102724058
LOC102724631
LOC102724804
LOC102724862
LOC102800447
LOC103171574
LOC103191607
LOC115110
LOC146513
LOC150776
LOC154449
LOC154761
LOC200772
LOC221122
LOC283070
LOC283332
LOC283335
LOC283585
LOC283683
LOC283692
LOC283693
LOC284023
LOC284080
LOC284412
LOC284798
LOC284837
LOC284930
LOC284933
LOC285043
LOC285740
LOC285768
LOC285889
LOC286083
LOC286297
LOC339059
LOC339166
LOC339260
LOC339593
LOC339622
LOC339803
LOC339807
LOC339975
LOC341056
LOC388242
LOC389602
LOC389641
LOC390705
LOC392364
LOC399491
LOC400548
LOC400558
LOC400661
LOC400684
LOC400685
LOC401010
LOC401242
LOC401312
LOC407835
LOC439994
LOC440028
LOC440300
LOC440311
LOC440434
LOC440600
LOC440700
LOC441081
LOC441242
LOC441454
LOC441601
LOC493754
LOC574538
LOC606724
LOC613037
LOC613038
LOC641746
LOC642423
LOC642943
LOC643201
LOC644172
LOC644656
LOC644762
LOC644936
LOC644961
LOC646743
LOC646938
LOC647323
LOC647859
LOC648691
LOC648987
LOC650226
LOC654342
LOC728175
LOC728485
LOC728730
LOC728739
LOC728819
LOC729083
LOC729159
LOC729966
LOC730101
LOC730668
LOC81691
LOC90834
LOC93622
LOH12CR1
LOH12CR2
LONP1
LONP2
LOXHD1
LPAR5
LPCAT4
LPHN3
LPIN1
LRCH3
LRCOL1
LRFN1
LRFN2
LRFN4
LRG1
LRIG2
LRIG3
LRIT1
LRMP
LRP10
LRP4-AS1
LRP6
LRPPRC
LRRC14B
LRRC16B
LRRC26
LRRC27
LRRC28
LRRC3
LRRC3-AS1
LRRC32
LRRC34
LRRC37A
LRRC37A11P
LRRC37A3
LRRC37A4P
LRRC37A6P
LRRC37B
LRRC37BP1
LRRC4
LRRC41
LRRC42
LRRC43
LRRC55
LRRC58
LRRC6
LRRC72
LRRC74A
LRRC75A-AS1
LRRC75B
LRRD1
LRWD1
LSAMP
LSM1
LSM14B
LSM2
LSM3
LSM7
LSMEM2
LSS
LTA
LTBP4
LTBR
LUC7L
LUC7L2
LUC7L3
LUCAT1
LY6D
LY6G5B
LY6G5C
LY6G6D
LY6G6E
LY6K
LYL1
LYNX1
LYPD2
LYPD6B
LYPLA1
LYSMD4
LZTS2
MADD
MAEA
MAEL
MAF1
MAFA
MAFG
MAFK
MAG
MAGEA12
MAGEA3
MAGEA6
MAGED4
MAGED4B
MAGIX
MAGOH
MAMDC4
MAMSTR
MANBAL
MANSC1
MAP1LC3A
MAP2K2
MAP2K6
MAP3K11
MAP3K7CL
MAP4K3
MAP7D2
MAPK1
MAPK12
MAPK15
MAPK1IP1L
MAPK8IP2
MARCH10
MARCH7
MARCH8
MASP2
MAST2
MAST4
MATK
MAU2
MB21D1
MBD3L2
MBLAC2
MBOAT7
MBP
MC1R
MC5R
MCAM
MCAT
MCEE
MCEMP1
MCF2L
MCF2L-AS1
MCHR1
MCM2
MCM3AP
MCM3AP-AS1
MCM5
MCM6
MCM7
MCM9
MCMDC2
MCOLN1
MCTS1
MCTS2P
MCU
MDC1
MDGA1
MDM4
MDS2
MED1
MED15
MED16
MED25
MED26
MED28
MED30
MED4
MED7
MEG9
MEI1
MEIG1
MERTK
MESDC1
MESP2
METAP2
METTL16
METTL20
METTL21B
METTL3
METTL7A
MEX3D
MFAP1
MFGE8
MFHAS1
MFI2
MFNG
MFSD1
MFSD12
MFSD2A
MFSD2B
MFSD3
MFSD5
MFSD8
MGAM
MGARP
MGAT3
MGAT4B
MGAT4C
MGC32805
MGC34796
MGC57346
MGC72080
MGLL
MIA
MIA-RAB4B
MIAT
MIB1
MIB2
MICAL3
MICALL2
MICU1
MID1IP1
MIIP
MIMT1
MINA
MINK1
MIOS
MIOX
MIR1-1
MIR106B
MIR1193
MIR1225
MIR1233-1
MIR1233-2
MIR1234
MIR1236
MIR1237
MIR1244-1
MIR1244-2
MIR1244-3
MIR1247
MIR1257
MIR127
MIR129-2
MIR1301
MIR130B
MIR136
MIR139
MIR142
MIR148B
MIR182
MIR187
MIR1908
MIR1909
MIR190B
MIR191
MIR1910
MIR1913
MIR1914
MIR192
MIR194-2
MIR1976
MIR19A
MIR19B1
MIR200A
MIR200B
MIR202
MIR202HG
MIR203A
MIR203B
MIR20A
MIR210
MIR210HG
MIR22HG
MIR2467
MIR25
MIR26B
MIR301B
MIR3115
MIR3127
MIR3131
MIR3138
MIR3143
MIR3147
MIR3156-2
MIR3156-3
MIR3170
MIR3178
MIR3180-1
MIR3180-2
MIR3180-3
MIR3180-4
MIR3180-5
MIR3183
MIR3184
MIR3187
MIR3188
MIR3189
MIR3190
MIR3191
MIR3196
MIR3201
MIR320C2
MIR320E
MIR324
MIR326
MIR328
MIR329-1
MIR329-2
MIR330
MIR337
MIR33A
MIR33B
MIR34A
MIR3605
MIR3649
MIR3656
MIR3664
MIR369
MIR3714
MIR371A
MIR371B
MIR372
MIR373
MIR3908
MIR3916
MIR3918
MIR3919
MIR3928
MIR3940
MIR409
MIR410
MIR412
MIR423
MIR425
MIR4252
MIR4260
MIR4265
MIR4266
MIR4271
MIR4274
MIR4283-1
MIR4283-2
MIR4285
MIR4291
MIR4292
MIR4296
MIR4304
MIR4309
MIR4310
MIR4312
MIR4316
MIR432
MIR4321
MIR4325
MIR4326
MIR4327
MIR433
MIR4420
MIR4443
MIR4444-1
MIR4444-2
MIR4456
MIR4467
MIR4472-2
MIR4474
MIR4479
MIR4482
MIR4489
MIR4498
MIR449A
MIR449B
MIR4505
MIR4509-1
MIR4509-2
MIR4509-3
MIR4516
MIR4522
MIR4523
MIR4532
MIR455
MIR4632
MIR4635
MIR4641
MIR4647
MIR4648
MIR4649
MIR4655
MIR4656
MIR4658
MIR4661
MIR4664
MIR4667
MIR4671
MIR4673
MIR4681
MIR4682
MIR4686
MIR4689
MIR4695
MIR4701
MIR4707
MIR4717
MIR4718
MIR4720
MIR4721
MIR4727
MIR4728
MIR4730
MIR4738
MIR4739
MIR4740
MIR4743
MIR4745
MIR4746
MIR4747
MIR4749
MIR4750
MIR4751
MIR4754
MIR4755
MIR4758
MIR4761
MIR4766
MIR4799
MIR4800
MIR4802
MIR4804
MIR493
MIR494
MIR499A
MIR499B
MIR5008
MIR5088
MIR5089
MIR5093
MIR515-1
MIR515-2
MIR5189
MIR5196
MIR519A1
MIR519A2
MIR519E
MIR520C
MIR520F
MIR520H
MIR522
MIR526A1
MIR527
MIR541
MIR548AN
MIR548AR
MIR548AU
MIR548BA
MIR548H4
MIR548I1
MIR549A
MIR553
MIR555
MIR5587
MIR564
MIR5696
MIR5699
MIR5708
MIR573
MIR589
MIR590
MIR596
MIR600HG
MIR6075
MIR6084
MIR6085
MIR609
MIR611
MIR6126
MIR6129
MIR614
MIR631
MIR634
MIR637
MIR639
MIR641
MIR645
MIR647
MIR6504
MIR6506
MIR6511A2
MIR6513
MIR6514
MIR6516
MIR656
MIR658
MIR661
MIR663A
MIR663AHG
MIR665
MIR671
MIR6716
MIR6719
MIR6720
MIR6726
MIR6727
MIR6730
MIR6732
MIR6735
MIR6736
MIR6738
MIR6739
MIR6742
MIR6743
MIR6745
MIR6748
MIR675
MIR6750
MIR6753
MIR6756
MIR6757
MIR6758
MIR6765
MIR6769A
MIR6769B
MIR6770-2
MIR6771
MIR6773
MIR6775
MIR6776
MIR6777
MIR6781
MIR6783
MIR6784
MIR6786
MIR6787
MIR6792
MIR6794
MIR6795
MIR6797
MIR6799
MIR6800
MIR6803
MIR6804
MIR6808
MIR6809
MIR6811
MIR6812
MIR6814
MIR6815
MIR6816
MIR6819
MIR6821
MIR6832
MIR6836
MIR6844
MIR6846
MIR6847
MIR6848
MIR6849
MIR6850
MIR6852
MIR6854
MIR6855
MIR6857
MIR6858
MIR6859-1
MIR6859-2
MIR6875
MIR6877
MIR6879
MIR6881
MIR6885
MIR6886
MIR6889
MIR6893
MIR6895
MIR7106
MIR7107
MIR7108
MIR7109
MIR7111
MIR7152
MIR7155
MIR770
MIR7703
MIR7851
MIR8069-1
MIR8071-1
MIR8071-2
MIR8072
MIR8074
MIR8083
MIR8085
MIR876
MIR877
MIR885
MIR922
MIR92A1
MIR93
MIR937
MIR939
MIR940
MIR941-1
MIR941-2
MIR941-3
MIR941-4
MIR943
MIR96
MIRLET7G
MISP
MKL1
MKNK2
MKRN1
MKRN3
MLH3
MLX
MMD2
MMEL1
MMP21
MMP23A
MMP23B
MMP24-AS1
MMP28
MNS1
MOAP1
MOB1A
MOB1B
MOB2
MOB3A
MOB4
MOGAT1
MOK
MON2
MORF4L1
MORN2
MORN3
MOSPD3
MOV10L1
MPEG1
MPHOSPH10
MPND
MPO
MPP2
MPV17L2
MPZL1
MPZL2
MRC2
MREG
MRFAP1
MRGPRF
MRGPRX3
MRI1
MROH5
MRPL11
MRPL17
MRPL2
MRPL20
MRPL21
MRPL37
MRPL40
MRPL42
MRPL45
MRPL48
MRPL50
MRPL53
MRPL54
MRPL55
MRPL9
MRPS10
MRPS17
MRPS2
MRPS21
MRPS23
MRPS25
MRPS26
MRPS27
MRPS31
MRRF
MRS2P2
MSANTD1
MSANTD3-TMEFF1
MSH2
MSH4
MSH6
MSR1
MSRB1
MSS51
MST1L
MST1R
MSTO1
MSTO2P
MSX2P1
MT1DP
MT1E
MT1HL1
MT1L
MTA2
MTCH2
MTDH
MTFMT
MTHFD1L
MTHFSD
MTL5
MTMR3
MTMR6
MTOR
MTRNR2L5
MTTP
MUC12
MUC20
MUC4
MUC5B
MUC6
MUM1
MVP
MX1
MXD1
MXD3
MXRA7
MYADML2
MYBL2
MYBPHL
MYEOV
MYEOV2
MYH14
MYH7B
MYH9
MYL5
MYLPF
MYO15B
MYO18B
MYO1C
MYO1F
MYO9B
MYOCD
MZB1
MZT1
MZT2A
MZT2B
N6AMT1
NAA16
NAA35
NAA40
NAA60
NAALADL2-AS2
NABP1
NACA
NADK
NAGS
NAIF1
NAMPT
NANOGNB
NANOS2
NANOS3
NAPA-AS1
NAPSA
NAPSB
NARS
NASP
NAT10
NAT16
NAT8L
NAT9
NBEAL2
NBEAP1
NBPF1
NBPF14
NBPF3
NBPF8
NBPF9
NCAPG
NCAPH2
NCK1
NCK1-AS1
NCK2
NCOA4
NCOA5
NCR1
NCRUPAR
NCS1
NDRG3
NDUFA11
NDUFA3
NDUFA7
NDUFAB1
NDUFAF1
NDUFAF3
NDUFAF5
NDUFAF7
NDUFB1
NDUFB2
NDUFB2-AS1
NDUFB7
NDUFS2
NDUFS7
NDUFV2
NDUFV2-AS1
NDUFV3
NEDD8
NEDD8-MDP1
NEIL1
NEIL2
NEK10
NEK11
NEK3
NEK6
NEK8
NEK9
NELFA
NELFB
NELFCD
NEMF
NES
NEXN
NFATC1
NFATC4
NFRKB
NFX1
NFXL1
NGB
NGDN
NHEJ1
NHLRC4
NHP2
NHP2L1
NICN1
NIFK
NINJ1
NINJ2
NINL
NIPA1
NIPA2
NIPAL1
NIPAL3
NIPSNAP1
NIT1
NIT2
NKIRAS2
NKPD1
NKX2-5
NKX2-6
NKX6-3
NLGN3
NLK
NLN
NLRC3
NLRC4
NLRP11
NLRP2
NLRP3
NLRP4
NLRP6
NMNAT2
NMRAL1
NMT1
NNAT
NOC4L
NOD2
NOG
NOL6
NOL9
NOLC1
NOMO1
NOMO2
NOMO3
NONO
NOP10
NOP2
NOS2
NOS3
NOSIP
NOTCH1
NOTCH3
NOTO
NOX4
NOX5
NOXA1
NPAS1
NPB
NPDC1
NPEPPS
NPFF
NPHP3
NPHP3-ACAD11
NPHP3-AS1
NPIPA2
NPIPA3
NPIPB5
NPIPB6
NPL
NPLOC4
NPM2
NPPA
NPPA-AS1
NPR2
NPRL3
NPW
NR0B2
NR1D1
NR1H2
NR1H3
NR1I3
NR2C2AP
NR2E3
NRADDP
NRF1
NRG1
NRM
NRROS
NRTN
NRXN3
NSL1
NSMCE1
NSMF
NSRP1
NSUN4
NSUN5
NSUN7
NT5C
NTMT1
NTN3
NUAK2
NUB1
NUBP1
NUCB1
NUDCD1
NUDT1
NUDT14
NUDT16L1
NUDT2
NUDT22
NUDT3
NUDT5
NUDT8
NUDT9
NUFIP1
NUP133
NUP160
NUP188
NUP210
NUP214
NUP43
NUP62
NUP88
NUPL1
NUPR1
NUS1
NUSAP1
NUTF2
NUTM1
NUTM2A-AS1
NUTM2B-AS1
NWD1
NXN
NXNL1
OASL
OAT
OAZ2
OAZ3
OBP2A
OBSL1
OCEL1
OCLM
ODC1
ODF2
ODF3
OGDH
OGFOD2
OGFR
OGFR-AS1
OIP5
OLFML1
OLIG2
OMP
OOEP
OPA1
OPLAH
OPN1LW
OPN1MW
OPN1MW2
OPN1SW
OR10C1
OR11A1
OR1E2
OR1F2P
OR2A25
OR2A4
OR2A7
OR2AE1
OR2B11
OR2C1
OR2V1
OR2V2
OR2W5
OR4C6
OR4D1
OR4D9
OR51A2
OR51I2
OR5C1
OR5M10
OR6C65
OR6N2
OR7D2
OR7E12P
OR7E14P
OR7E156P
OR7E47P
OR7E91P
OR9A4
OR9Q1
ORAI1
ORAOV1
ORC1
ORC3
OS9
OSBP2
OSBPL11
OSBPL1A
OSBPL2
OSBPL6
OSCAR
OSCP1
OTOA
OTOP2
OTUB1
OTUD4
OTUD6A
OTUD6B
OTUD6B-AS1
OTUD7A
OVCH1-AS1
OVOL3
OXA1L
OXCT2
OXLD1
OXSR1
OXT
OXTR
P2RX1
P2RX7
P2RY11
P2RY6
P2RY8
P4HTM
PABPC1L
PABPN1L
PACSIN1
PADI6
PAFAH2
PAGE5
PAIP2
PAIP2B
PAK4
PAK6
PALM3
PAN2
PANDAR
PANK4
PAPD5
PAPD7
PAQR3
PAQR4
PARG
PARGP1
PARK7
PARL
PARN
PARP10
PARP3
PARP9
PATZ1
PAX4
PAX8-AS1
PAXIP1
PAXIP1-AS1
PBX4
PC
PCBD2
PCBP3
PCDH8
PCDH9-AS2
PCDHA1
PCDHA10
PCDHA12
PCDHA13
PCDHA3
PCDHA4
PCDHA6
PCDHA7
PCDHB11
PCDHB13
PCDHB15
PCDHB16
PCDHB17
PCDHB18
PCDHB3
PCDHB4
PCDHB5
PCDHB8
PCDHB9
PCDHGA11
PCDHGA12
PCDHGA2
PCDHGA3
PCDHGA4
PCDHGA5
PCDHGA8
PCDHGA9
PCDHGB2
PCDHGB4
PCDHGB5
PCED1A
PCGF6
PCK2
PCMT1
PCNP
PCNXL3
PCP2
PCP4
PCSK4
PCSK5
PCYOX1
PCYOX1L
PDCD1
PDCD11
PDCD2L
PDCD5
PDCD6IP
PDCD6IPP2
PDCL
PDCL3
PDE11A
PDE4A
PDE4C
PDE4DIP
PDE6A
PDE6G
PDHA1
PDIA2
PDIA3
PDIA4
PDIA6
PDIK1L
PDLIM1
PDLIM3
PDP2
PDPK1
PDS5A
PDSS2
PDXDC1
PDXK
PDZD11
PDZD8
PEBP1
PEG3
PELP1
PEMT
PENK
PEX10
PEX11A
PEX11G
PEX14
PEX19
PEX6
PFDN2
PFDN5
PFKFB3
PFKL
PFKM
PFKP
PGAM1P5
PGAP1
PGBD4
PGD
PGF
PGLYRP1
PGLYRP4
PGM2L1
PGS1
PHACTR4
PHC2
PHEX
PHF1
PHF13
PHKA1
PHLDB3
PHYH
PHYHD1
PHYHIP
PI4KA
PI4KAP2
PIAS1
PIAS2
PICK1
PIDD1
PIEZO1
PIF1
PIGB
PIGC
PIGG
PIGO
PIGU
PIK3AP1
PIK3C2A
PIK3CB
PIK3R4
PIK3R5
PIKFYVE
PIN1P1
PINK1
PIP4K2A
PIP4K2C
PIP5K1A
PIP5K1C
PIP5KL1
PISD
PITPNA
PITPNM1
PITRM1
PIWIL2
PIWIL3
PIWIL4
PKD1
PKD1P1
PKD2L2
PKIG
PKM
PKP1
PLA2G10
PLA2G16
PLA2G2D
PLA2G4C
PLA2G4F
PLA2G6
PLAC9
PLAGL1
PLBD1
PLBD1-AS1
PLCB4
PLCH2
PLCL2
PLCXD2
PLD2
PLD3
PLEC
PLEK
PLEKHA4
PLEKHA6
PLEKHB2
PLEKHD1
PLEKHG4
PLEKHG4B
PLEKHG5
PLEKHG6
PLEKHJ1
PLEKHM1
PLEKHM1P
PLEKHS1
PLIN3
PLIN4
PLIN5
PLK5
PLP2
PLSCR4
PLXNA1
PLXNA3
PMEPA1
PMF1
PMF1-BGLAP
PMPCA
PMS2
PMS2CL
PMS2P4
PNCK
PNKD
PNMA5
PNMA6A
PNMT
PNPLA1
PNPLA2
PNPLA6
PNPLA7
PNPT1
POC1A
PODNL1
POFUT2
POGZ
POLA2
POLD1
POLD3
POLH
POLL
POLM
POLQ
POLR1C
POLR2D
POLR2E
POLR2F
POLR2G
POLR2H
POLR2J
POLR2J3
POLR2J4
POLR2L
POLR3A
POLR3B
POLR3G
POLR3K
POM121L10P
POM121L4P
POM121L8P
POM121L9P
POMT1
POMZP3
POP7
POPDC3
POTEA
POTEB
POTEB2
POTEC
POTED
POTEH
POTEI
POU2F3
POU5F1P3
POU5F2
POU6F1
PP14571
PP7080
PPAP2C
PPAPDC3
PPARG
PPCS
PPFIA1
PPIA
PPIB
PPIL4
PPIP5K1
PPM1E
PPM1F
PPM1H
PPM1K
PPOX
PPP1CA
PPP1R12C
PPP1R14A
PPP1R15A
PPP1R16A
PPP1R17
PPP1R27
PPP1R2P3
PPP1R2P9
PPP1R35
PPP1R37
PPP1R3B
PPP2R1A
PPP2R2A
PPP2R3C
PPP2R4
PPP2R5D
PPP3CC
PPP3R2
PPP4C
PPP4R1L
PPP4R2
PPP5C
PPP6C
PPP6R2
PPT1
PRADC1
PRAME
PRDM1
PRDM12
PRDM2
PRDM9
PRELID1
PRG1
PRG3
PRH1
PRH1-PRR4
PRIMPOL
PRKAA2
PRKAB1
PRKACA
PRKACG
PRKAG3
PRKAR1B
PRKAR2A
PRKAR2A-AS1
PRKCI
PRKCZ
PRKG2
PRKXP1
PRLHR
PRND
PROM2
PRORSD1P
PROSC
PROSER2-AS1
PRPF18
PRPF3
PRPF31
PRPF38A
PRPF39
PRPF8
PRPSAP1
PRR13
PRR15
PRR20A
PRR20B
PRR20C
PRR20D
PRR20E
PRR22
PRR23A
PRR23C
PRR26
PRR29
PRR30
PRR5L
PRRC2C
PRRG2
PRRG4
PRRX1
PRSS12
PRSS27
PRSS30P
PRSS36
PRSS41
PRSS45
PRSS50
PRSS53
PRSS8
PRTN3
PSAPL1
PSCA
PSMA1
PSMA4
PSMA6
PSMB10
PSMB5
PSMB8
PSMB8-AS1
PSMC1
PSMC6
PSMD10
PSMD12
PSMD13
PSMD14
PSMD2
PSMD4
PSMD6
PSME4
PSMF1
PSMG3
PSMG3-AS1
PSORS1C2
PTAFR
PTAR1
PTBP1
PTBP2
PTCD1
PTCD2
PTCHD3
PTCRA
PTDSS2
PTGDR
PTGDS
PTGER3
PTGER4P2-CDK2AP2P2
PTGES
PTGIR
PTGR2
PTGS1
PTH2R
PTP4A2
PTPLA
PTPLAD1
PTPMT1
PTPN18
PTPN23
PTPN7
PTPRN
PTPRVP
PTRH1
PTTG3P
PTX4
PUF60
PUM1
PUS1
PVRIG
PVRIG2P
PVRL2
PVRL4
PVT1
PWAR5
PWARSN
PWP1
PXDN
PXYLP1
PYCARD
PYCARDOS
PYCR1
PYCRL
PYGL
PYGM
PYROXD2
PYY
PYY2
QARS
QPCT
QPRT
QRFP
QRSL1
QSOX2
QTRT1
QTRTD1
R3HCC1
R3HCC1L
R3HDM1
R3HDM2
R3HDM4
R3HDML
RAB11FIP4
RAB13
RAB15
RAB1B
RAB22A
RAB24
RAB2A
RAB36
RAB38
RAB39A
RAB39B
RAB3A
RAB3IP
RAB40C
RAB42
RAB4A
RABEP1
RABEPK
RABGAP1
RABGEF1
RABGGTB
RABL6
RAC1
RAC3
RAD17
RAD51
RAD51-AS1
RAD51C
RAD54L
RAD54L2
RAD9A
RAF1
RALB
RALGPS1
RALGPS2
RANBP1
RANBP10
RANBP2
RANGAP1
RAP1B
RAPGEF1
RAPGEF3
RAPGEF4
RAPGEF4-AS1
RAPGEF5
RAPGEF6
RARB
RARRES1
RARRES2
RARS2
RASA1
RASA3
RASA4CP
RASD2
RASGEF1C
RASSF1
RASSF1-AS1
RASSF2
RASSF3
RASSF4
RASSF7
RAVER1
RAX2
RBAKDN
RBBP5
RBFOX3
RBM12
RBM15
RBM25
RBM27
RBM3
RBM33
RBM38
RBM42
RBM44
RBM47
RBM4B
RBM5
RBM6
RBM8A
RBMS2
RBMX
RBMXL2
RBP3
RBP5
RBP7
RBX1
RC3H2
RCAN1
RCAN3
RCCD1
RCN3
RCVRN
RDH12
RDH13
RDH5
REC8
RECK
REEP6
RELB
REREP3
RET
RETN
REXO4
RFPL1
RFX1
RFX2
RFX3-AS1
RGL2
RGN
RGPD2
RGPD3
RGPD4
RGPD4-AS1
RGPD5
RGPD8
RGS11
RGS14
RGS20
RGS7BP
RHBDD1
RHBDD2
RHBDF2
RHBDL1
RHBDL2
RHEBL1
RHNO1
RHOB
RHOD
RHOT2
RHOU
RHOV
RHPN2
RIBC2
RIC8A
RIF1
RILPL1
RILPL2
RIMKLB
RIMS4
RIN3
RIOK3
RIPPLY3
RIT1
RLF
RMI1
RMND5B
RMRP
RNASEH1
RNASEH1-AS1
RNASEH2A
RNASEH2C
RNASET2
RNF10
RNF103
RNF111
RNF113B
RNF126
RNF13
RNF130
RNF138
RNF14
RNF149
RNF151
RNF157
RNF166
RNF167
RNF169
RNF17
RNF185
RNF186
RNF187
RNF19B
RNF20
RNF207
RNF208
RNF212
RNF215
RNF216-IT1
RNF220
RNF223
RNF224
RNF24
RNF25
RNF26
RNF31
RNF34
RNF4
RNF40
RNH1
RNMTL1
RNPEP
RNU11
RNU6-71P
RNU6-81P
RNU6-83P
RNU86
ROGDI
ROM1
ROPN1L
ROPN1L-AS1
ROR2
RORC
RP2
RPA1
RPA2
RPAIN
RPARP-AS1
RPE
RPL11
RPL13AP20
RPL13AP3
RPL13AP6
RPL13P5
RPL18A
RPL23
RPL23AP53
RPL24
RPL26L1
RPL39L
RPL4
RPL5
RPL6
RPL7L1
RPLP2
RPN1
RPP25L
RPP38
RPP40
RPS10
RPS10-NUDT3
RPS11
RPS13
RPS15
RPS15A
RPS15AP10
RPS16
RPS18
RPS21
RPS24
RPS26
RPS27
RPS28
RPS29
RPS2P32
RPS3A
RPS4Y2
RPS5
RPS6KA2-AS1
RPS6KA5
RPS6KB2
RPS6KL1
RPS7
RPSA
RPTOR
RPUSD1
RPUSD3
RRAGC
RRAS
RRM2B
RRN3P2
RRNAD1
RRP12
RRP1B
RRP7A
RRP9
RSAD1
RSBN1
RSPH10B
RSPH10B2
RSPH3
RSPH6A
RSRC2
RSRP1
RTDR1
RTEL1
RTEL1-TNFRSF6B
RTF1
RTKN
RTL1
RTN1
RTN2
RTN4IP1
RUFY1
RUNDC3B
RUNX1-IT1
RUSC1
RUVBL1
RXFP3
RXFP4
S100A11
S100A12
S100A13
S100A2
S100P
S100PBP
S100Z
S1PR4
SAC3D1
SACM1L
SAE1
SAFB
SAFB2
SAG
SAGE1
SAMD10
SAMD11
SAMD8
SAP25
SAPCD2
SAR1B
SART1
SART3
SBF1P1
SBF2
SBF2-AS1
SCAMP1
SCAMP1-AS1
SCAMP4
SCAND1
SCAND2P
SCAP
SCAPER
SCARNA14
SCARNA16
SCARNA2
SCIMP
SCIN
SCLY
SCML2
SCN10A
SCN11A
SCN2B
SCNN1G
SCO1
SCO2
SCP2
SCRIB
SCRN1
SCRT2
SCT
SCX
SCYL1
SDC1
SDCCAG3
SDE2
SDF4
SDHA
SDHAF2
SDHB
SDK1
SDR16C6P
SEC14L1
SEC16A
SEC22B
SEC23A
SEC24C
SEC24D
SEC61A2
SEC63
SEH1L
SEL1L3
SELO
SELPLG
SELT
SEMA3C
SEMA4A
SEMA4F
SEMG2
SENP1
SENP2
SENP5
SENP7
SEPHS2
SEPT5
SEPT7-AS1
SEPT7P9
SERHL
SERINC2
SERINC4
SERP2
SERPINB13
SERPIND1
SERPINF1
SERPINF2
SERTAD3
SETD4
SETDB1
SETDB2
SETX
SEZ6L
SF3A2
SF3A3
SFTPA2
SGK1
SGK2
SGOL2
SGSH
SGSM1
SGSM3
SGTA
SGTB
SH2B2
SH2D3C
SH2D6
SH3BP2
SH3GL1
SH3GL1P1
SH3GL1P2
SH3GLB2
SH3PXD2A-AS1
SHANK1
SHANK2-AS1
SHARPIN
SHB
SHBG
SHCBP1L
SHD
SHE
SHISA2
SHISA4
SHISA5
SHISA6
SHPK
SHROOM1
SIAH1
SIGLEC10
SIGLEC12
SIGLEC14
SIGLEC17P
SIGMAR1
SIK2
SIM2
SIN3A
SIN3B
SIPA1
SIRT1
SIRT2
SIRT3
SIT1
SIVA1
SKP1
SLBP
SLC10A1
SLC10A4
SLC11A1
SLC12A6
SLC13A3
SLC15A1
SLC16A11
SLC16A13
SLC16A2
SLC16A3
SLC17A2
SLC17A4
SLC1A1
SLC20A2
SLC22A18
SLC22A18AS
SLC22A20
SLC22A31
SLC24A3
SLC25A1
SLC25A11
SLC25A12
SLC25A2
SLC25A20
SLC25A23
SLC25A25
SLC25A3
SLC25A30
SLC25A30-AS1
SLC25A31
SLC25A33
SLC25A35
SLC25A43
SLC25A44
SLC25A45
SLC25A46
SLC25A52
SLC25A6
SLC26A1
SLC26A11
SLC27A1
SLC27A4
SLC2A11
SLC2A3
SLC2A4
SLC2A5
SLC2A6
SLC2A7
SLC30A4
SLC30A5
SLC33A1
SLC34A3
SLC35A1
SLC35A3
SLC35B1
SLC35C2
SLC35E2B
SLC35F5
SLC35F6
SLC35G5
SLC37A1
SLC37A3
SLC38A8
SLC39A1
SLC39A11
SLC39A12
SLC39A4
SLC3A2
SLC43A1
SLC43A2
SLC43A3
SLC44A2
SLC44A4
SLC45A1
SLC47A2
SLC4A7
SLC4A8
SLC51A
SLC52A1
SLC5A1
SLC5A4
SLC6A10P
SLC6A12
SLC6A18
SLC6A2
SLC6A5
SLC6A8
SLC7A11-AS1
SLC7A4
SLC7A5P1
SLC7A5P2
SLC7A6
SLC7A7
SLC7A9
SLC8B1
SLC9A2
SLCO5A1
SLFN12L
SLK
SLMO1
SLMO2
SLMO2-ATP5E
SLN
SLX1A
SLX1A-SULT1A3
SLX1B
SLX1B-SULT1A4
SMA4
SMAP2
SMARCA4
SMARCAD1
SMARCD3
SMC1B
SMC5
SMC5-AS1
SMCO1
SMCO3
SMDT1
SMEK3P
SMG1P2
SMG1P3
SMG1P5
SMG1P7
SMG6
SMG9
SMIM1
SMIM11
SMIM19
SMIM22
SMIM23
SMIM24
SMIM5
SMIM6
SMN1
SMN2
SMPD3
SMPD4
SMPDL3B
SMTNL1
SMURF2
SMYD3
SMYD4
SMYD5
SNAI3
SNAP29
SNAPC2
SNAPC4
SNAPC5
SNAR-A1
SNAR-A10
SNAR-A11
SNAR-A12
SNAR-A13
SNAR-A14
SNAR-A2
SNAR-A3
SNAR-A4
SNAR-A5
SNAR-A6
SNAR-A7
SNAR-A8
SNAR-A9
SNAR-B1
SNAR-B2
SNAR-C1
SNAR-C2
SNAR-C3
SNAR-C4
SNAR-C5
SNAR-D
SNAR-E
SNAR-G2
SNAR-I
SNCG
SNED1
SNF8
SNHG12
SNHG17
SNHG20
SNHG21
SNHG7
SNORA11D
SNORA11E
SNORA13
SNORA14B
SNORA21
SNORA48
SNORA52
SNORA53
SNORA54
SNORA55
SNORA59A
SNORA59B
SNORA6
SNORA67
SNORA68
SNORA71C
SNORA72
SNORA77
SNORA80B
SNORD10
SNORD105B
SNORD107
SNORD108
SNORD111
SNORD111B
SNORD114-28
SNORD114-29
SNORD114-30
SNORD115-1
SNORD115-15
SNORD115-17
SNORD115-18
SNORD115-19
SNORD115-2
SNORD115-20
SNORD115-21
SNORD115-3
SNORD116-27
SNORD116-28
SNORD117
SNORD18B
SNORD18C
SNORD19B
SNORD23
SNORD37
SNORD41
SNORD43
SNORD45C
SNORD47
SNORD49B
SNORD63
SNORD64
SNORD68
SNORD69
SNORD80
SNORD81
SNORD83A
SNORD9
SNORD92
SNRNP25
SNRNP35
SNRNP40
SNRNP48
SNRNP70
SNRPA1
SNRPC
SNRPD1
SNRPE
SNRPG
SNUPN
SNX11
SNX12
SNX15
SNX29
SNX3
SNX4
SNX6
SOCS2
SOD1
SOHLH1
SOHLH2
SOST
SOWAHD
SOX13
SOX18
SOX30
SOX7
SOX8
SP140L
SPACA1
SPACA4
SPAG1
SPAG11B
SPAG4
SPAG7
SPATA2
SPATA22
SPATA25
SPATA2L
SPATA31A1
SPATA31C1
SPATA31C2
SPATA33
SPATA6
SPATA9
SPCS1
SPCS2
SPDYA
SPDYC
SPDYE8P
SPECC1L
SPECC1L-ADORA2A
SPESP1
SPG7
SPHK2
SPIC
SPINT2
SPINT4
SPIRE1
SPIRE2
SPN
SPNS3
SPOCK2
SPON2
SPOP
SPPL2A
SPPL2B
SPPL2C
SPPL3
SPRYD4
SPTBN5
SQSTM1
SRD5A2
SREBF2
SRGAP1
SRGN
SRI
SRM
SRMS
SRPK3
SRPR
SRR
SRRM2-AS1
SRRM5
SRSF12
SRSF3
SRSF4
SRSF9
SS18L2
SSH3
SSPO
SSR4
SSR4P1
SSTR4
SSU72
ST13P4
ST14
ST20
ST20-MTHFS
ST6GAL1
ST6GALNAC6
ST7-AS2
ST8SIA4
ST8SIA6-AS1
STAG3
STAG3L4
STARD3
STARD5
STARD7
STARD9
STAU1
STEAP1
STEAP1B
STEAP3
STIL
STIP1
STK16
STK19
STK24
STK3
STK31
STK32B
STK36
STMN3
STPG1
STRADB
STRIP1
STRN4
STX1A
STX8
STXBP2
STYX
SUCLA2
SUGP1
SUGP2
SULT1A1
SULT1A3
SULT1A4
SULT1B1
SULT1C2
SULT2B1
SUMF1
SUMF2
SUMO1P1
SUMO2
SUN5
SUPT20HL1
SUPT20HL2
SUPT6H
SUSD2
SUSD3
SUV420H1
SV2A
SVOPL
SWAP70
SWSAP1
SYCE2
SYCN
SYCP1
SYCP2
SYCP2L
SYCP3
SYDE1
SYF2
SYNGR2
SYNGR3
SYNJ2
SYNRG
SYPL1
SYT1
SYT11
SYT3
SYTL3
TAB1
TACC2
TACC3
TACO1
TACR2
TACSTD2
TADA2A
TAF1
TAF12
TAF1C
TAF1D
TAF5
TAF6L
TAF8
TALDO1
TANGO6
TAOK1
TAPBPL
TAPT1
TAPT1-AS1
TARM1
TAS1R1
TAS1R2
TAS1R3
TATDN2
TATDN3
TAX1BP3
TBC1D1
TBC1D12
TBC1D13
TBC1D16
TBC1D17
TBC1D22A
TBC1D26
TBC1D3
TBC1D31
TBC1D32
TBC1D3B
TBC1D3C
TBC1D3F
TBC1D3H
TBC1D3P1-DHX40P1
TBC1D9
TBC1D9B
TBCC
TBCE
TBCEL
TBL2
TBL3
TBPL2
TBX15
TBX2
TBX2-AS1
TBXA2R
TCAP
TCEA1
TCEA2
TCERG1
TCF15
TCF23
TCF25
TCF3
TCF7
TCFL5
TCIRG1
TCL1A
TCL1B
TCP10L
TCTEX1D4
TDG
TDGF1
TDH
TDRD10
TDRD12
TDRD6
TEAD2
TECPR1
TECR
TEFM
TEK
TEKT2
TEKT3
TELO2
TEN1
TEN1-CDK3
TENM2
TERC
TERT
TESC
TESC-AS1
TESK2
TET2
TET3
TEX101
TEX11
TEX14
TEX22
TEX28
TEX30
TEX35
TEX40
TEX43
TF
TFAMP1
TFAP2B
TFCP2
TFDP3
TFE3
TFF1
TFF2
TFG
TFPI
TFPT
TGDS
TGFB3
TGFBR3
TGIF1
TGM6
TH
THADA
THAP7
THAP7-AS1
THBS2
THEG
THOC2
THOP1
THRIL
THRSP
TIAM2
TICAM1
TIFA
TIGD3
TIMM17A
TIMM23
TIMM23B
TIMM44
TIMM50
TIMP2
TIPIN
TISP43
TJP2
TJP3
TK1
TKTL1
TLE2
TLE6
TLR5
TLR6
TLX1
TLX1NB
TM6SF1
TM7SF2
TM9SF1
TM9SF2
TMA16
TMBIM4
TMC4
TMC5
TMC6
TMC8
TMCC1
TMCC1-AS1
TMED6
TMEM104
TMEM105
TMEM107
TMEM117
TMEM120B
TMEM129
TMEM130
TMEM138
TMEM141
TMEM145
TMEM147
TMEM150A
TMEM150B
TMEM165
TMEM167B
TMEM176A
TMEM176B
TMEM177
TMEM180
TMEM181
TMEM184A
TMEM184B
TMEM189
TMEM189-UBE2V1
TMEM191A
TMEM194A
TMEM200B
TMEM201
TMEM204
TMEM210
TMEM211
TMEM219
TMEM221
TMEM223
TMEM230
TMEM237
TMEM245
TMEM249
TMEM251
TMEM258
TMEM262
TMEM31
TMEM42
TMEM50A
TMEM52B
TMEM54
TMEM59L
TMEM61
TMEM72
TMEM72-AS1
TMEM74B
TMEM79
TMEM80
TMEM86B
TMEM91
TMEM9B
TMEM9B-AS1
TMOD4
TMPPE
TMPRSS12
TMPRSS6
TMPRSS9
TNFAIP2
TNFAIP8L1
TNFRSF10A
TNFRSF12A
TNFRSF13B
TNFRSF13C
TNFRSF14
TNFRSF19
TNFRSF25
TNFRSF4
TNFRSF6B
TNFSF13
TNFSF9
TNIP1
TNIP2
TNKS
TNN
TNNC2
TNNI2
TNNI3
TNPO2
TNRC6B
TNXA
TOLLIP
TOLLIP-AS1
TOM1
TOM1L1
TOMM20L
TOMM22
TOMM6
TONSL
TOP1MT
TOP1P2
TOPAZ1
TOR2A
TP53AIP1
TP53BP1
TP53I3
TP53INP2
TP53TG3
TP53TG3B
TP53TG3C
TP73
TP73-AS1
TPCN1
TPD52
TPD52L2
TPGS1
TPI1
TPM3
TPPP
TPRX1
TPSAB1
TPSD1
TPSG1
TPST2
TPT1-AS1
TPTE
TPTE2
TPTE2P3
TPTE2P6
TRABD
TRAF1
TRAF2
TRAF3
TRAF7
TRAK2
TRAPPC12
TRAPPC5
TRAPPC9
TREX1
TREX2
TRIB3
TRIM10
TRIM11
TRIM13
TRIM14
TRIM15
TRIM32
TRIM4
TRIM43
TRIM43B
TRIM49C
TRIM50
TRIM60
TRIML2
TRIP12
TRIP4
TRIP6
TRIT1
TRMT10A
TRMT2A
TRMT2B
TRMT61A
TRMU
TRNAU1AP
TRNT1
TROVE2
TRPC2
TRPM1
TRPM2-AS
TRPM4
TRPM5
TRPT1
TRPV1
TRRAP
TSACC
TSGA10IP
TSHR
TSKS
TSN
TSNAXIP1
TSPAN15
TSPAN17
TSPAN3
TSPAN32
TSPAN33
TSPAN4
TSPAN9
TSPEAR
TSPEAR-AS1
TSPY1
TSPY10
TSPY2
TSPY3
TSPY8
TSPYL6
TSSC1
TSSK1B
TSTA3
TSTD2
TTC16
TTC17
TTC23L
TTC27
TTC28
TTC3
TTC34
TTC37
TTC38
TTC4
TTC5
TTC9C
TTF1
TTLL1
TTLL10
TTLL11
TTLL4
TTLL5
TTPAL
TTTY20
TUB
TUBA1C
TUBA3D
TUBB2B
TUBB4A
TUBB4B
TUBB8
TUBGCP2
TUBGCP3
TUFM
TULP1
TULP2
TUSC1
TVP23B
TWSG1
TXLNG
TXNDC11
TXNDC15
TXNDC9
TXNL4A
TXNRD1
TYK2
TYMP
TYROBP
TYW1
TYW1B
UBA2
UBA52
UBAC2
UBAC2-AS1
UBALD1
UBAP2
UBE2D2
UBE2F
UBE2F-SCLY
UBE2H
UBE2J1
UBE2J2
UBE2L3
UBE2L6
UBE2MP1
UBE2O
UBE2U
UBE2V1
UBE2V2
UBE2Z
UBE3C
UBE4B
UBIAD1
UBL4B
UBL7
UBL7-AS1
UBN1
UBOX5
UBOX5-AS1
UBP1
UBXN11
UBXN2A
UCHL5
UCK1
UCKL1
UCKL1-AS1
UCMA
UEVLD
UFC1
UFSP2
UGDH
UGGT2
UHMK1
UHRF1BP1L
UHRF2
ULK1
ULK2
ULK4
UMPS
UNC13B
UNC13D
UNC45B
UNC5A
UNC5CL
UNC93B1
UNCX
UNK
UNKL
UNQ6494
UPF2
UPF3B
UPK1A
UPK1A-AS1
UPK1B
UPK3B
UQCC1
UQCC3
UQCR11
UQCRC2
UQCRH
USF1
USH1C
USH1G
USMG5
USP12-AS1
USP17L2
USP19
USP2
USP2-AS1
USP21
USP29
USP30
USP39
USP4
USP49
USP50
USP7
USP8
UTS2R
VAMP3
VAMP8
VARS2
VAV1
VAV3
VAV3-AS1
VCPIP1
VDAC3
VEGFB
VHL
VHLL
VIMP
VIPR1-AS1
VKORC1
VKORC1L1
VMAC
VOPP1
VPS11
VPS13D
VPS16
VPS28
VPS33A
VPS36
VPS37D
VPS4A
VPS51
VPS52
VPS54
VPS9D1-AS1
VRK1
VRK3
VSIG10
VSIG10L
VSTM1
VSTM2L
VTI1B
VTRNA1-1
VTRNA1-2
VWA1
VWC2L-IT1
WASF2
WBP2
WBP2NL
WBSCR16
WBSCR22
WBSCR27
WDR1
WDR16
WDR18
WDR31
WDR33
WDR34
WDR38
WDR4
WDR45B
WDR47
WDR5
WDR53
WDR54
WDR59
WDR64
WDR72
WDR73
WDR76
WDR81
WDR83
WDR83OS
WDR86-AS1
WDR88
WDR89
WDR90
WDR91
WDR93
WDTC1
WDYHV1
WFDC3
WHAMMP1
WHAMMP2
WHAMMP3
WHSC1
WIBG
WIF1
WISP3
WNT5B
WNT9A
WNT9B
WSB1
WT1-AS
WTIP
WWC1
WWC3
WWOX
WWP1
XAGE1B
XAGE1E
XAGE5
XBP1
XIRP2-AS1
XIST
XKR8
XPC
XPO4
XPO5
XPOT
XRCC2
XRRA1
XYLT2
YBX2
YDJC
YEATS4
YIF1B
YIPF3
YIPF6
YJEFN3
YPEL1
YPEL3
YTHDF1
YTHDF2
YWHAE
YY2
ZASP
ZBED3
ZBED3-AS1
ZBED4
ZBED6CL
ZBP1
ZBTB11
ZBTB11-AS1
ZBTB17
ZBTB20
ZBTB20-AS1
ZBTB3
ZBTB32
ZBTB42
ZBTB46-AS1
ZBTB6
ZBTB8B
ZC2HC1B
ZC3H12A
ZC3H14
ZC3H18
ZC3H4
ZC3H6
ZC3H7A
ZC3H8
ZC3HAV1L
ZC3HC1
ZCCHC10
ZCCHC13
ZCCHC8
ZDHHC16
ZDHHC7
ZDHHC8P1
ZFAND2A
ZFAND3
ZFHX2
ZFYVE19
ZFYVE26
ZFYVE27
ZGLP1
ZGPAT
ZGRF1
ZHX1
ZIM2
ZKSCAN5
ZMAT1
ZMPSTE24
ZMYM3
ZMYM4
ZMYND10
ZMYND12
ZMYND15
ZNF10
ZNF106
ZNF114
ZNF135
ZNF136
ZNF137P
ZNF14
ZNF140
ZNF142
ZNF143
ZNF155
ZNF169
ZNF17
ZNF174
ZNF177
ZNF185
ZNF19
ZNF197
ZNF197-AS1
ZNF2
ZNF205-AS1
ZNF208
ZNF229
ZNF234
ZNF256
ZNF257
ZNF26
ZNF260
ZNF266
ZNF268
ZNF273
ZNF274
ZNF277
ZNF282
ZNF283
ZNF284
ZNF296
ZNF3
ZNF300P1
ZNF318
ZNF321P
ZNF324
ZNF324B
ZNF326
ZNF329
ZNF331
ZNF335
ZNF337
ZNF33B
ZNF341
ZNF346
ZNF350
ZNF350-AS1
ZNF354C
ZNF383
ZNF394
ZNF396
ZNF398
ZNF410
ZNF414
ZNF418
ZNF425
ZNF429
ZNF43
ZNF433
ZNF438
ZNF44
ZNF440
ZNF441
ZNF442
ZNF443
ZNF461
ZNF469
ZNF473
ZNF480
ZNF483
ZNF486
ZNF487
ZNF492
ZNF500
ZNF511
ZNF513
ZNF527
ZNF529
ZNF534
ZNF544
ZNF551
ZNF552
ZNF554
ZNF555
ZNF564
ZNF569
ZNF57
ZNF570
ZNF572
ZNF573
ZNF575
ZNF585B
ZNF586
ZNF587B
ZNF593
ZNF594
ZNF595
ZNF596
ZNF597
ZNF598
ZNF600
ZNF605
ZNF609
ZNF611
ZNF623
ZNF625
ZNF625-ZNF20
ZNF626
ZNF627
ZNF628
ZNF639
ZNF653
ZNF660
ZNF668
ZNF669
ZNF670
ZNF670-ZNF695
ZNF671
ZNF672
ZNF678
ZNF682
ZNF689
ZNF69
ZNF695
ZNF696
ZNF697
ZNF7
ZNF70
ZNF700
ZNF702P
ZNF707
ZNF708
ZNF713
ZNF718
ZNF721
ZNF729
ZNF735P
ZNF74
ZNF740
ZNF746
ZNF747
ZNF76
ZNF763
ZNF766
ZNF768
ZNF77
ZNF778
ZNF782
ZNF783
ZNF784
ZNF786
ZNF789
ZNF790-AS1
ZNF793
ZNF80
ZNF812
ZNF815P
ZNF823
ZNF831
ZNF833P
ZNF841
ZNF843
ZNF844
ZNF846
ZNF85
ZNF865
ZNF878
ZNF880
ZNF890P
ZNF891
ZNF91
ZNF99
ZNHIT2
ZNHIT3
ZNRF4
ZP3
ZPBP
ZPBP2
ZRANB1
ZRANB2-AS1
ZRANB3
ZSCAN2
ZSCAN21
ZSCAN32
ZWILCH
ZXDC
ZYG11B
