# Supplementary material for: Unique molecular events during reprogramming of human somatic cells to induced pluripotent stem cells (iPSCs) at naïve state
Source: eLife. 2018 Jan 30;7:e29518. doi: 10.7554/eLife.29518 (PMC5807049; doi:10.7554/eLife.29518)
Supplement: Source data 1. — The Source Data files include the source R code for Figures 2–6. The R scripts use the data in the ‘Expression Data’ folder with the relative path. The ‘Expression Data’ folder contains the non-redundant related gene expression, methylation and histone modification tables for the main figures and figure supplements. [file elife-29518-data1.zip › Source Data/Expression data/niPS_specific_n24_r1_AverageMethyRatio.txt]

Region	niPS_specific_n24_r1
chr1_11183_11405	0.0892727272727
chr1_12354_12780	0.313692307692
chr1_15003_15086	0.25
chr1_17561_17695	0.485833333333
chr1_62095_62141	0.533333333333
chr1_121366_121562	0.418090909091
chr1_135628_135775	0.642
chr1_137217_137561	0.510538461538
chr1_154272_154328	0.42175
chr1_237330_237358	0.555666666667
chr1_326773_326917	0.690857142857
chr1_328986_329117	0.553833333333
chr1_437295_437497	0.515777777778
chr1_457236_457402	0.75
chr1_526066_526254	0.596333333333
chr1_526835_527031	0.339454545455
chr1_546295_546456	0.5825
chr1_660630_660733	0.4284
chr1_661515_661545	0.166666666667
chr1_663189_663303	0.701
chr1_715040_715415	0.243538461538
chr1_764501_764634	0.245
chr1_778534_778778	0.0
chr1_787505_787684	0.666833333333
chr1_809300_809353	0.666857142857
chr1_830553_830684	NA
chr1_833805_833951	0.498
chr1_834466_834597	0.513454545455
chr1_837890_838111	0.2545
chr1_849136_849285	0.522142857143
chr1_850783_850937	0.333916666667
chr1_853674_853821	0.357625
chr1_863043_863629	0.295736842105
chr1_863966_864144	0.0858
chr1_864878_865028	0.431909090909
chr1_879097_879371	0.432
chr1_881547_881843	0.458333333333
chr1_886307_886653	0.539764705882
chr1_887661_887995	0.570333333333
chr1_899363_899482	0.632166666667
chr1_906581_906678	0.666666666667
chr1_913620_913729	0.5
chr1_917455_917773	0.635277777778
chr1_918341_918430	0.3535
chr1_920280_920547	0.49925
chr1_926101_926244	0.333333333333
chr1_932415_932562	0.57
chr1_939804_939975	0.3
chr1_941893_941960	0.0
chr1_943302_943432	0.4222
chr1_948143_948266	0.523
chr1_951586_951731	NA
chr1_952810_952917	0.216666666667
chr1_954384_954593	0.275
chr1_961104_961426	0.407444444444
chr1_977366_977411	0.681857142857
chr1_978990_979269	0.623733333333
chr1_983032_983040	0.833333333333
chr1_983771_984007	0.315909090909
chr1_985037_985166	0.464125
chr1_987340_987413	0.64
chr1_989982_990385	0.561133333333
chr1_996514_996650	0.3712
chr1_1006805_1006936	0.4165
chr1_1011334_1011454	0.275
chr1_1014445_1014512	NA
chr1_1017479_1017588	0.625
chr1_1018310_1019203	0.617027777778
chr1_1024206_1024534	0.502631578947
chr1_1025765_1025877	0.437625
chr1_1028039_1028185	0.6228
chr1_1029969_1030023	0.384666666667
chr1_1045269_1045638	0.478916666667
chr1_1047474_1047594	0.0783333333333
chr1_1056111_1056209	1.0
chr1_1059999_1060070	0.41325
chr1_1064068_1064235	0.717333333333
chr1_1066237_1066374	0.540111111111
chr1_1068138_1068245	0.42
chr1_1070958_1071350	0.168272727273
chr1_1072127_1072198	0.5012
chr1_1077103_1077327	0.278555555556
chr1_1081086_1081343	0.601428571429
chr1_1086187_1086483	0.4155
chr1_1094336_1094428	0.444333333333
chr1_1096480_1096648	0.58875
chr1_1098161_1098773	0.684047619048
chr1_1100234_1100838	0.410848484848
chr1_1103362_1103682	0.458869565217
chr1_1104453_1104477	0.722
chr1_1105062_1105105	0.5
chr1_1108819_1108955	0.363125
chr1_1120691_1120710	0.563333333333
chr1_1132849_1132994	0.546875
chr1_1134260_1134320	0.519
chr1_1136004_1136151	0.678571428571
chr1_1138447_1138597	0.321428571429
chr1_1139051_1139135	0.737833333333
chr1_1140493_1140529	0.5
chr1_1142303_1142406	1.0
chr1_1145029_1145767	0.413612903226
chr1_1149336_1149387	0.2855
chr1_1152457_1152532	0.6
chr1_1153851_1154084	1.0
chr1_1155576_1155758	0.524636363636
chr1_1158915_1159089	0.591625
chr1_1164271_1164988	0.642227272727
chr1_1168246_1168411	0.136227272727
chr1_1169483_1169613	1.0
chr1_1170523_1170689	0.6056
chr1_1171692_1171978	0.64775
chr1_1173422_1173472	0.52
chr1_1174249_1174401	0.521
chr1_1174876_1175067	0.366666666667
chr1_1176572_1176675	0.585666666667
chr1_1178103_1178150	0.875
chr1_1181102_1181492	0.653833333333
chr1_1186831_1187029	0.5355
chr1_1189142_1189264	0.375
chr1_1191987_1192123	0.103333333333
chr1_1197397_1197533	0.50725
chr1_1201922_1202029	0.43525
chr1_1202370_1202512	0.833333333333
chr1_1208173_1208330	0.01
chr1_1210328_1210546	0.6759
chr1_1212937_1213038	0.554666666667
chr1_1221822_1222245	0.414722222222
chr1_1229954_1229996	0.66675
chr1_1233946_1234301	0.296588235294
chr1_1240048_1240098	0.5
chr1_1247594_1247685	0.468555555556
chr1_1249459_1249595	0.685111111111
chr1_1252031_1252134	0.29
chr1_1256181_1256302	0.357666666667
chr1_1262813_1263342	0.673863636364
chr1_1266423_1266549	0.46175
chr1_1267105_1267790	0.554537037037
chr1_1272565_1272769	0.6665
chr1_1273486_1273983	0.668235294118
chr1_1287545_1287610	0.194333333333
chr1_1306953_1307444	0.368538461538
chr1_1308658_1308778	0.4378
chr1_1313587_1313660	0.5
chr1_1314863_1315132	0.372333333333
chr1_1320641_1320790	0.8666
chr1_1322584_1322735	0.448692307692
chr1_1326183_1326233	0.725714285714
chr1_1337691_1337888	0.416625
chr1_1341886_1342067	0.0278333333333
chr1_1344247_1344618	0.261333333333
chr1_1346099_1346186	0.047
chr1_1347037_1347178	0.541
chr1_1369621_1369680	0.5455
chr1_1371514_1371822	0.126625
chr1_1372746_1373131	0.23
chr1_1375019_1375143	0.217125
chr1_1378483_1378916	0.4489375
chr1_1383220_1383282	0.1332
chr1_1386226_1386460	0.4292
chr1_1388498_1388802	0.736181818182
chr1_1389983_1390392	0.64725
chr1_1391164_1391195	0.772
chr1_1394677_1394803	0.2
chr1_1395512_1395614	0.6
chr1_1397425_1397525	0.3465
chr1_1398027_1398263	0.56225
chr1_1400425_1400633	0.350375
chr1_1412240_1412959	0.349238095238
chr1_1413539_1414039	0.455230769231
chr1_1417173_1417287	0.5475
chr1_1418462_1418568	NA
chr1_1419795_1419897	0.622875
chr1_1420653_1420816	0.491875
chr1_1423851_1423996	0.5084
chr1_1425249_1425327	0.75925
chr1_1425903_1426284	0.68
chr1_1428084_1428234	1.0
chr1_1434451_1434647	0.3125
chr1_1435327_1435789	0.24355
chr1_1436778_1436931	0.166666666667
chr1_1439116_1439516	0.47775
chr1_1443670_1443834	0.661777777778
chr1_1449240_1449332	0.24
chr1_1451556_1451690	0.485
chr1_1452630_1452724	0.63625
chr1_1457856_1457958	0.260833333333
chr1_1458410_1458591	0.5895
chr1_1459027_1459121	0.5625
chr1_1461958_1462081	0.597875
chr1_1462745_1463225	0.400761904762
chr1_1463753_1463967	0.25
chr1_1464794_1464879	0.51375
chr1_1464887_1464926	0.555666666667
chr1_1465930_1466066	0.223230769231
chr1_1468970_1469102	0.527142857143
chr1_1478628_1478666	0.383333333333
chr1_1480705_1480833	0.4695
chr1_1481937_1482305	0.5857
chr1_1484666_1484774	0.55
chr1_1489400_1490167	0.399954545455
chr1_1490609_1490652	0.228666666667
chr1_1492989_1493103	0.259
chr1_1496761_1496986	0.537625
chr1_1499517_1499749	0.476285714286
chr1_1500510_1500581	0.54375
chr1_1502530_1502727	NA
chr1_1506347_1506482	0.160090909091
chr1_1507996_1508584	0.0336842105263
chr1_1511938_1512073	0.193818181818
chr1_1519773_1519908	0.566333333333
chr1_1521936_1522150	0.309
chr1_1532362_1532445	0.2618
chr1_1533517_1534004	0.30175
chr1_1534074_1534646	0.27196
chr1_1548969_1549236	0.4
chr1_1549761_1549886	0.0818333333333
chr1_1555730_1556008	0.715333333333
chr1_1556736_1557163	0.526583333333
chr1_1557925_1558088	0.257
chr1_1559196_1559326	0.669
chr1_1562009_1562051	0.689
chr1_1562382_1562484	0.55275
chr1_1565325_1565586	0.125
chr1_1566094_1566352	0.142363636364
chr1_1569572_1569994	0.510391304348
chr1_1570607_1570700	0.666666666667
chr1_1573909_1573946	0.5375
chr1_1574746_1575237	0.509210526316
chr1_1575678_1576255	0.47471875
chr1_1576594_1576623	0.48625
chr1_1576639_1576727	0.443
chr1_1577758_1577934	0.511133333333
chr1_1580073_1580379	0.2333125
chr1_1584618_1584765	0.388
chr1_1586301_1586408	0.451285714286
chr1_1586815_1587237	0.521636363636
chr1_1591196_1591305	0.1686
chr1_1591653_1591780	0.455571428571
chr1_1600246_1600323	0.4334
chr1_1606938_1607258	0.764210526316
chr1_1608283_1608537	0.536555555556
chr1_1610379_1610419	0.25
chr1_1613149_1613546	0.182333333333
chr1_1615757_1615812	0.48625
chr1_1617567_1617677	0.1048
chr1_1618903_1619047	0.4
chr1_1625449_1625523	0.05
chr1_1630400_1630468	0.85725
chr1_1630874_1631088	0.601888888889
chr1_1631619_1631680	0.2375
chr1_1632814_1633214	0.4944
chr1_1635333_1635960	0.691958333333
chr1_1639214_1639465	0.574727272727
chr1_1640964_1641087	0.676666666667
chr1_1647841_1647969	NA
chr1_1650235_1650367	0.6535
chr1_1651178_1651350	0.5
chr1_1651693_1651937	0.543181818182
chr1_1656942_1657434	0.487416666667
chr1_1664681_1664774	0.618666666667
chr1_1665814_1665958	0.1905
chr1_1666583_1667041	0.4656
chr1_1669966_1670182	0.506
chr1_1671141_1671395	0.473444444444
chr1_1680575_1680712	0.75
chr1_1682016_1682159	0.16
chr1_1683326_1683377	0.523666666667
chr1_1684394_1684507	0.34375
chr1_1685316_1685412	0.4766
chr1_1687150_1687274	0.833333333333
chr1_1691554_1691697	0.28925
chr1_1693109_1693270	0.8
chr1_1694660_1694780	0.5818
chr1_1697704_1697770	0.5
chr1_1704199_1704338	0.602714285714
chr1_1715070_1715423	0.6539
chr1_1724685_1724833	0.70825
chr1_1739270_1739444	0.5835
chr1_1754402_1754498	0.48375
chr1_1761429_1761475	0.336666666667
chr1_1766296_1766403	0.4
chr1_1767712_1768123	0.375
chr1_1770043_1770179	0.466666666667
chr1_1779545_1779675	0.55275
chr1_1783203_1783329	0.6714
chr1_1794320_1794516	0.75
chr1_1811766_1811884	0.418272727273
chr1_1816281_1816412	0.4174
chr1_1817087_1817293	0.0833333333333
chr1_1819993_1820048	0.0483333333333
chr1_1830616_1830702	0.2425
chr1_1839311_1839691	0.3185
chr1_1844428_1844691	0.388375
chr1_1854312_1854494	0.2522
chr1_1855974_1856024	0.5868
chr1_1857862_1857917	0.4
chr1_1860012_1860088	0.375
chr1_1867711_1867969	0.6425
chr1_1872499_1872539	0.46
chr1_1879073_1879405	0.435923076923
chr1_1879499_1879590	0.422
chr1_1888406_1888480	0.7664
chr1_1900224_1900346	0.625
chr1_1905978_1906535	0.599565217391
chr1_1906568_1906653	0.7526
chr1_1907284_1907388	0.657333333333
chr1_1909512_1909753	0.80075
chr1_1916816_1916953	0.472272727273
chr1_1926786_1927071	0.429
chr1_1927129_1927176	0.54175
chr1_1927214_1927463	0.75
chr1_1935038_1935063	0.0886666666667
chr1_1941572_1941720	0.625
chr1_1946376_1946610	0.0
chr1_1958001_1958135	0.227375
chr1_1959528_1959709	0.66525
chr1_1961818_1961850	0.60725
chr1_1962013_1962105	0.5126
chr1_1962929_1963192	0.733727272727
chr1_1970512_1970603	0.5788
chr1_1972775_1972926	0.533166666667
chr1_1973932_1974300	0.142210526316
chr1_1974863_1974942	0.2375
chr1_1996838_1996975	0.5909
chr1_1999077_1999148	0.533333333333
chr1_2000470_2000583	0.6785
chr1_2002289_2002357	0.333333333333
chr1_2004924_2005061	0.588125
chr1_2015395_2015409	0.355666666667
chr1_2021107_2021215	0.599444444444
chr1_2025440_2025612	0.507
chr1_2026187_2026244	0.777833333333
chr1_2036790_2037053	0.514454545455
chr1_2038532_2038587	0.5722
chr1_2043790_2043807	0.7622
chr1_2045527_2045631	0.441666666667
chr1_2051898_2052031	0.516333333333
chr1_2060402_2060553	0.714285714286
chr1_2062663_2062766	0.220666666667
chr1_2063092_2063320	0.0
chr1_2066401_2066713	0.26665
chr1_2070519_2070856	0.833333333333
chr1_2074033_2074213	0.385714285714
chr1_2074567_2074760	0.730111111111
chr1_2080353_2080384	0.340333333333
chr1_2085750_2085833	0.533333333333
chr1_2097459_2097751	0.3408
chr1_2100554_2100676	0.55025
chr1_2100939_2101066	0.638888888889
chr1_2103057_2103230	0.421111111111
chr1_2104971_2105067	0.314285714286
chr1_2106081_2106214	0.43175
chr1_2108514_2108662	0.4725
chr1_2118169_2118577	0.634615384615
chr1_2118930_2119039	0.385
chr1_2119347_2119773	0.39475
chr1_2122616_2123095	0.585857142857
chr1_2124811_2124987	NA
chr1_2130052_2130220	0.50725
chr1_2133611_2133732	0.27175
chr1_2137854_2137995	0.575
chr1_2138740_2138943	0.183333333333
chr1_2144953_2145117	0.371428571429
chr1_2148298_2148473	0.506333333333
chr1_2153608_2154021	0.559625
chr1_2157732_2157772	0.545333333333
chr1_2165370_2165506	0.31
chr1_2168685_2168818	0.482428571429
chr1_2169213_2169419	0.6137
chr1_2170847_2171146	0.388866666667
chr1_2173021_2173070	0.7648
chr1_2173880_2173990	0.611
chr1_2182994_2183439	0.796277777778
chr1_2202753_2202940	0.4935
chr1_2203414_2203497	0.755666666667
chr1_2205271_2205376	0.595166666667
chr1_2224554_2224726	0.888888888889
chr1_2229250_2229324	0.333333333333
chr1_2229561_2229691	0.401222222222
chr1_2232150_2232339	0.537181818182
chr1_2234220_2234305	0.46875
chr1_2234744_2234792	0.7144
chr1_2235749_2235805	0.6565
chr1_2237297_2237750	0.709243243243
chr1_2238099_2238276	0.303272727273
chr1_2238908_2238978	0.428571428571
chr1_2251432_2251549	0.2666
chr1_2266590_2266982	0.728666666667
chr1_2267488_2267589	1.0
chr1_2268262_2268860	0.399428571429
chr1_2288029_2288042	0.398
chr1_2304280_2304357	0.3666
chr1_2305059_2305350	0.6515
chr1_2309502_2309662	0.55
chr1_2309895_2310014	0.8145
chr1_2312474_2312651	0.283333333333
chr1_2333811_2334085	0.644571428571
chr1_2338349_2338467	0.44
chr1_2341191_2342048	0.610619047619
chr1_2342766_2343138	0.235590909091
chr1_2347275_2347514	0.308428571429
chr1_2349487_2349690	0.513888888889
chr1_2350862_2350905	1.0
chr1_2358634_2358806	0.588
chr1_2365648_2365802	0.875
chr1_2372222_2372322	0.458
chr1_2377164_2377310	0.778
chr1_2378541_2379188	0.4285
chr1_2384431_2384618	0.703777777778
chr1_2389416_2389538	0.75
chr1_2405159_2405273	0.5
chr1_2406794_2406862	0.402666666667
chr1_2411149_2411683	0.40664
chr1_2423214_2423381	0.554714285714
chr1_2426919_2427080	0.25
chr1_2427560_2427609	1.0
chr1_2430142_2430289	0.666666666667
chr1_2431384_2431423	0.492666666667
chr1_2432012_2432099	0.549428571429
chr1_2436132_2436349	0.448833333333
chr1_2439843_2439961	0.516625
chr1_2441012_2441213	0.726333333333
chr1_2445634_2445775	0.398857142857
chr1_2447203_2447321	0.751
chr1_2449348_2449507	0.520833333333
chr1_2459682_2459940	0.629818181818
chr1_2476263_2476295	0.0
chr1_2481664_2481877	0.05625
chr1_2488194_2488455	0.395818181818
chr1_2498383_2498955	0.693785714286
chr1_2499360_2499444	0.599166666667
chr1_2501014_2501098	0.42675
chr1_2507343_2507396	0.562
chr1_2507665_2507908	0.291666666667
chr1_2508322_2508482	0.366666666667
chr1_2510902_2511005	0.405
chr1_2514447_2514751	0.4488
chr1_2522200_2522473	0.319052631579
chr1_2528243_2528262	0.666666666667
chr1_2529436_2529616	0.7035
chr1_2534121_2534356	0.416571428571
chr1_2535200_2535276	0.33325
chr1_2536863_2536944	0.82975
chr1_2537318_2537420	0.458285714286
chr1_2548681_2548791	0.521444444444
chr1_2564277_2564630	0.2
chr1_2572870_2573302	0.756615384615
chr1_2575156_2575725	0.3495
chr1_2590929_2591524	0.135611111111
chr1_2595545_2595879	0.187923076923
chr1_2600161_2600495	0.107307692308
chr1_2603252_2603526	0.148666666667
chr1_2605339_2605541	0.0932
chr1_2630520_2630674	0.116666666667
chr1_2700213_2700333	0.412571428571
chr1_2705275_2705292	0.54
chr1_2706959_2707150	0.5375
chr1_2716956_2717087	0.40825
chr1_2720395_2720575	0.583333333333
chr1_2724372_2724485	0.436
chr1_2724866_2725011	0.527
chr1_2731133_2731278	0.421111111111
chr1_2739467_2739643	0.857142857143
chr1_2747031_2747150	0.7332
chr1_2753105_2753278	0.4
chr1_2766069_2766166	0.444333333333
chr1_2771680_2771795	0.727333333333
chr1_2774318_2774440	0.592375
chr1_2775359_2775468	0.419
chr1_2777386_2777537	0.446875
chr1_2778672_2778826	0.571
chr1_2780952_2780976	0.444333333333
chr1_2786162_2786221	0.55
chr1_2794219_2794309	0.8
chr1_2795455_2795708	0.4305
chr1_2801715_2801768	0.4442
chr1_2807938_2808068	0.25
chr1_2810922_2811208	0.4701
chr1_2831911_2832026	0.52225
chr1_2834142_2834294	0.690333333333
chr1_2835146_2835259	0.353714285714
chr1_2851465_2851541	0.589666666667
chr1_2889189_2889350	0.6044
chr1_2901139_2901351	0.7935
chr1_2907516_2907665	1.0
chr1_2911551_2911686	0.2383
chr1_2915674_2915842	0.5
chr1_2916783_2917074	0.604071428571
chr1_2919110_2919274	0.428571428571
chr1_2920007_2920144	0.6772
chr1_2921210_2921330	0.76
chr1_2939071_2939361	0.435272727273
chr1_2946787_2946940	0.504571428571
chr1_2949027_2949614	0.404266666667
chr1_2970453_2970621	0.277666666667
chr1_2981731_2981804	0.182
chr1_2983845_2983958	0.687666666667
chr1_2991361_2991676	0.2085
chr1_2992929_2993149	0.478
chr1_2995452_2995564	0.75
chr1_2999195_2999978	0.49121875
chr1_3011129_3011470	0.8
chr1_3032644_3032752	0.4638
chr1_3049598_3049675	0.25
chr1_3057482_3057515	0.722333333333
chr1_3076772_3076841	0.15
chr1_3077789_3077885	0.787833333333
chr1_3081159_3081315	0.6665625
chr1_3083719_3083936	0.310375
chr1_3085102_3085311	0.821428571429
chr1_3085850_3085945	0.545333333333
chr1_3088751_3088771	0.259333333333
chr1_3090505_3090628	0.757142857143
chr1_3102373_3102549	0.535666666667
chr1_3103934_3104218	0.481555555556
chr1_3113116_3113167	0.262
chr1_3115129_3115214	0.0
chr1_3116253_3116308	0.66675
chr1_3117276_3117467	0.807375
chr1_3123202_3123295	0.633333333333
chr1_3123898_3124210	0.724285714286
chr1_3124702_3124759	0.857
chr1_3128087_3128399	0.778615384615
chr1_3130482_3130536	NA
chr1_3136591_3136853	0.5994375
chr1_3148335_3148419	0.63
chr1_3157569_3157631	0.4002
chr1_3158199_3158292	0.735714285714
chr1_3168607_3168808	0.759333333333
chr1_3180886_3181033	0.62525
chr1_3184658_3184680	1.0
chr1_3184734_3184760	0.75
chr1_3185823_3185959	0.50525
chr1_3187025_3187043	0.666666666667
chr1_3188755_3189176	0.5446
chr1_3191061_3191210	0.4375
chr1_3192060_3192195	0.450875
chr1_3195910_3195973	0.0416666666667
chr1_3199426_3199861	0.5708
chr1_3200390_3200603	0.344153846154
chr1_3205728_3205920	NA
chr1_3212188_3212353	0.666666666667
chr1_3224965_3225554	0.145307692308
chr1_3226973_3227148	0.625
chr1_3257016_3257189	0.244833333333
chr1_3263258_3263582	0.5835
chr1_3266269_3266416	0.2505
chr1_3278170_3278195	0.190666666667
chr1_3278634_3278792	0.388666666667
chr1_3284145_3284234	NA
chr1_3293945_3294575	0.666692307692
chr1_3305454_3305990	0.630823529412
chr1_3321713_3321796	0.675833333333
chr1_3323624_3323767	0.5625
chr1_3325073_3325771	0.631025641026
chr1_3329103_3329475	0.458470588235
chr1_3331996_3332447	0.40112
chr1_3335901_3336020	0.619333333333
chr1_3340186_3340271	0.666666666667
chr1_3342538_3343079	0.409727272727
chr1_3344544_3344608	1.0
chr1_3345136_3345349	0.559428571429
chr1_3351541_3351616	0.475
chr1_3352368_3352481	0.875
chr1_3373261_3373406	NA
chr1_3374016_3374270	0.529181818182
chr1_3376136_3376678	0.1484375
chr1_3379421_3379882	0.53
chr1_3383126_3383265	0.3795
chr1_3384424_3384591	0.444444444444
chr1_3385818_3385908	0.429333333333
chr1_3392891_3393025	0.5
chr1_3394905_3395454	0.452035714286
chr1_3397039_3397159	0.692083333333
chr1_3397620_3397761	0.456333333333
chr1_3413339_3414249	0.4258
chr1_3419300_3419468	0.342857142857
chr1_3421200_3421746	0.451727272727
chr1_3433915_3434328	0.349166666667
chr1_3438118_3438193	0.375
chr1_3438695_3438864	0.571285714286
chr1_3441023_3441090	0.875
chr1_3442640_3442737	0.583333333333
chr1_3451186_3451276	0.565
chr1_3453401_3453549	0.587285714286
chr1_3455689_3455903	0.3
chr1_3456508_3456831	0.8
chr1_3458392_3458542	0.3336
chr1_3459967_3459985	0.722
chr1_3461504_3461622	0.333333333333
chr1_3465662_3465674	0.5
chr1_3474044_3474160	0.482125
chr1_3482980_3483172	0.7133
chr1_3484042_3484170	0.0
chr1_3485745_3486008	0.376
chr1_3498693_3499068	0.4391875
chr1_3505929_3506030	0.37
chr1_3509398_3509531	0.357
chr1_3519088_3519210	0.6
chr1_3523199_3523302	0.631
chr1_3533141_3533369	0.96425
chr1_3534560_3534685	0.4375
chr1_3546268_3546384	0.5265
chr1_3549128_3549588	0.395571428571
chr1_3551511_3551808	0.473818181818
chr1_3552121_3552246	0.5344
chr1_3560952_3561077	0.555555555556
chr1_3571806_3571900	0.466666666667
chr1_3574773_3574941	0.535714285714
chr1_3579702_3579920	0.5
chr1_3590209_3590536	0.484454545455
chr1_3597690_3597858	0.180375
chr1_3601254_3601389	0.577777777778
chr1_3607013_3607362	0.441666666667
chr1_3615589_3615756	0.375166666667
chr1_3622297_3622673	0.610166666667
chr1_3623475_3623770	0.747636363636
chr1_3633926_3634045	0.625
chr1_3635001_3635070	0.2912
chr1_3638680_3638799	0.421454545455
chr1_3644467_3644553	0.5
chr1_3649770_3649926	0.6438
chr1_3651342_3651399	0.3558
chr1_3652815_3652953	0.501285714286
chr1_3658655_3658723	0.597333333333
chr1_3661651_3662331	0.54345
chr1_3669781_3670046	0.28625
chr1_3672674_3672733	0.507
chr1_3678170_3678336	0.375
chr1_3679712_3679828	0.791857142857
chr1_3684097_3684189	0.386
chr1_3690144_3690535	0.0634285714286
chr1_3692943_3693302	0.349
chr1_3697640_3697704	0.637285714286
chr1_3701702_3701871	0.476
chr1_3708180_3708316	0.395666666667
chr1_3722222_3722356	0.667
chr1_3747058_3747196	0.4709
chr1_3758803_3758936	0.506
chr1_3760471_3760621	0.720833333333
chr1_3782194_3782527	0.3376
chr1_3786394_3786597	0.0
chr1_3788010_3788326	0.579571428571
chr1_3788698_3788834	0.484444444444
chr1_3805321_3805667	0.6074
chr1_3808219_3808314	0.6334
chr1_3810801_3810968	0.833333333333
chr1_3821261_3821329	0.5415
chr1_3824036_3824233	0.714285714286
chr1_3828664_3828782	0.15
chr1_3835682_3835812	0.62
chr1_3840581_3840724	0.444
chr1_4007941_4008202	0.330266666667
chr1_4015476_4015679	NA
chr1_4022706_4022804	0.5706
chr1_4065925_4065981	0.2832
chr1_4087171_4087186	0.766666666667
chr1_4138740_4138764	0.381
chr1_4142529_4142654	0.54175
chr1_4155321_4155457	0.464444444444
chr1_4187519_4187589	0.738142857143
chr1_4187694_4187777	0.473833333333
chr1_4192529_4192693	0.454076923077
chr1_4290480_4290529	0.40725
chr1_4384259_4384267	0.488666666667
chr1_4548290_4548386	0.666666666667
chr1_4659231_4659362	0.3935
chr1_4688540_4688659	0.0
chr1_4698148_4698213	0.452428571429
chr1_4699527_4699598	0.483666666667
chr1_4751392_4751554	0.4
chr1_4752570_4752645	0.571333333333
chr1_4756430_4756594	0.47225
chr1_4774124_4774515	0.124875
chr1_4783409_4783491	0.5455
chr1_4794970_4795124	0.833333333333
chr1_4800566_4800673	0.466
chr1_5256494_5256700	0.5
chr1_5373111_5373138	0.4165
chr1_5408798_5408974	0.4066
chr1_5486586_5486777	0.416666666667
chr1_5544702_5544843	0.3332
chr1_5561410_5561427	0.833333333333
chr1_5563262_5563411	0.03125
chr1_5643863_5644092	NA
chr1_5676227_5676297	NA
chr1_5710490_5710805	0.482363636364
chr1_5752160_5752341	NA
chr1_5773835_5773943	0.0
chr1_5794573_5794752	0.4
chr1_5795236_5795594	0.302
chr1_5815500_5815656	0.598
chr1_5819260_5819325	0.40225
chr1_5839280_5839377	0.777666666667
chr1_5882820_5882872	0.3532
chr1_5900776_5900871	0.6585
chr1_5911921_5912050	0.325
chr1_5923512_5923870	0.679625
chr1_5924542_5924597	1.0
chr1_5925415_5925714	0.642
chr1_5934656_5934833	0.71425
chr1_5937017_5937170	NA
chr1_5947229_5947504	0.4006875
chr1_5955638_5955688	0.5
chr1_5967183_5967331	0.503833333333
chr1_5972143_5972415	0.592666666667
chr1_5987743_5987807	0.666666666667
chr1_6013373_6013444	0.4288
chr1_6019252_6019342	0.472
chr1_6029197_6029382	0.6
chr1_6044315_6044451	0.582
chr1_6045227_6045345	0.333333333333
chr1_6046231_6046344	0.466666666667
chr1_6047782_6047906	0.666666666667
chr1_6049890_6049935	0.3665
chr1_6054795_6054950	0.25
chr1_6055398_6055484	0.185
chr1_6079610_6079750	0.421333333333
chr1_6096185_6096338	0.4448
chr1_6100597_6100658	0.375
chr1_6143072_6143164	0.5965
chr1_6144597_6144705	0.66775
chr1_6147456_6147529	0.65625
chr1_6150468_6150509	0.0
chr1_6164664_6164962	0.761
chr1_6165297_6165637	0.489
chr1_6166559_6166653	0.3692
chr1_6170675_6170810	0.3614
chr1_6171314_6171509	0.2828
chr1_6174135_6174228	0.5455
chr1_6183444_6183590	0.3125
chr1_6187406_6187634	0.2664
chr1_6188205_6188265	0.16075
chr1_6188903_6188975	0.666666666667
chr1_6195775_6195927	0.491333333333
chr1_6218321_6218389	0.2335
chr1_6226539_6226759	0.15
chr1_6228039_6228145	0.0
chr1_6230388_6230495	0.633333333333
chr1_6233324_6233456	0.616142857143
chr1_6238615_6238722	0.49725
chr1_6242670_6242791	0.5914
chr1_6251140_6251660	0.378846153846
chr1_6252527_6252616	0.365
chr1_6263685_6263745	0.5625
chr1_6267535_6267666	0.4435
chr1_6275248_6275384	0.34525
chr1_6276780_6277091	0.478769230769
chr1_6279315_6279461	0.6
chr1_6280076_6280158	0.6194
chr1_6282978_6283153	0.666666666667
chr1_6292768_6293210	0.473545454545
chr1_6312367_6312496	0.8334
chr1_6330486_6330609	0.0913333333333
chr1_6337374_6337800	0.464285714286
chr1_6341671_6341713	1.0
chr1_6349221_6349321	0.204428571429
chr1_6360932_6361034	0.493333333333
chr1_6365503_6365854	0.596208333333
chr1_6371562_6371612	1.0
chr1_6381763_6381852	0.4252
chr1_6387346_6387437	0.677666666667
chr1_6387993_6388122	0.5345
chr1_6388697_6388807	0.9334
chr1_6391481_6391936	0.4469
chr1_6400185_6400318	0.250875
chr1_6400816_6400953	0.285857142857
chr1_6401487_6401630	0.490285714286
chr1_6404550_6404681	0.638833333333
chr1_6410447_6410540	0.6095
chr1_6434903_6435194	0.1998
chr1_6435721_6435855	0.439142857143
chr1_6442210_6442355	0.244333333333
chr1_6443436_6443527	0.6342
chr1_6461734_6461817	0.333
chr1_6470969_6471178	0.4322
chr1_6472641_6472777	0.5156
chr1_6480578_6480696	0.0208333333333
chr1_6490754_6490772	0.818
chr1_6495226_6495596	0.535454545455
chr1_6505611_6505735	0.322
chr1_6511365_6511485	0.666666666667
chr1_6525443_6525742	0.349888888889
chr1_6526781_6526961	0.511
chr1_6534131_6534242	0.0
chr1_6535576_6535666	0.111
chr1_6542375_6542486	0.62
chr1_6558185_6558281	0.777666666667
chr1_6561211_6561284	0.773833333333
chr1_6562660_6562949	0.807692307692
chr1_6578300_6578450	0.666666666667
chr1_6583360_6583738	0.374111111111
chr1_6612963_6613124	0.0123333333333
chr1_6615415_6615539	0.755142857143
chr1_6618727_6618940	0.2
chr1_6633882_6633975	0.554
chr1_6635362_6635436	0.468
chr1_6637609_6637745	0.3874
chr1_6649008_6649153	0.861083333333
chr1_6672304_6672507	0.8024
chr1_6676248_6676379	0.4376
chr1_6681708_6681796	0.439125
chr1_6690819_6690922	0.49375
chr1_6691424_6691546	0.833333333333
chr1_6694862_6695034	NA
chr1_6715884_6715946	0.2915
chr1_6719844_6720041	0.5
chr1_6724498_6724594	0.485428571429
chr1_6747576_6747697	0.515625
chr1_6759114_6759282	0.44175
chr1_6763632_6763974	0.245785714286
chr1_6772317_6772413	0.417142857143
chr1_6773055_6773106	0.558
chr1_6774311_6774515	0.285714285714
chr1_6775821_6775939	0.524428571429
chr1_6780675_6780863	0.522857142857
chr1_6788412_6788609	0.428571428571
chr1_6792651_6792728	0.5555
chr1_6795422_6795558	0.2963
chr1_6801877_6801986	0.421
chr1_6805632_6805723	0.53425
chr1_6815966_6816075	0.27525
chr1_6820995_6821127	0.352857142857
chr1_6831630_6831831	NA
chr1_6862964_6863105	0.50425
chr1_6870591_6870722	0.0475714285714
chr1_6888453_6888646	0.24
chr1_6953065_6953199	0.555444444444
chr1_6994161_6994211	0.34575
chr1_7003079_7003206	0.3884
chr1_7047470_7047963	0.3428
chr1_7065019_7065323	0.342
chr1_7069669_7069710	NA
chr1_7073432_7073553	0.524333333333
chr1_7112935_7113078	0.4544
chr1_7114655_7114853	0.75
chr1_7115692_7115835	0.7334
chr1_7122133_7122225	0.45
chr1_7135910_7135975	0.44675
chr1_7150278_7150416	0.468
chr1_7154795_7154869	0.527833333333
chr1_7158547_7158584	0.444333333333
chr1_7187092_7187609	0.578142857143
chr1_7206221_7206316	0.4585
chr1_7216923_7217220	0.3125
chr1_7217940_7218136	0.386363636364
chr1_7223512_7223555	0.074
chr1_7240641_7240799	0.388666666667
chr1_7265078_7265185	0.478428571429
chr1_7285268_7285434	0.0
chr1_7290220_7290286	0.473666666667
chr1_7293834_7293908	0.304
chr1_7311136_7311248	0.480833333333
chr1_7311550_7311794	0.928571428571
chr1_7316346_7316477	0.824
chr1_7319012_7319380	0.599666666667
chr1_7322346_7322479	0.482875
chr1_7326229_7326346	0.579
chr1_7369548_7369655	0.296846153846
chr1_7387197_7387392	0.4835
chr1_7393385_7393602	0.581636363636
chr1_7407215_7407291	0.3998
chr1_7411308_7411435	0.409
chr1_7492225_7492677	0.646625
chr1_7515594_7515803	0.6542
chr1_7529088_7529192	0.55
chr1_7533919_7534001	0.566
chr1_7534616_7534731	0.515333333333
chr1_7545563_7545744	0.466666666667
chr1_7549842_7550052	0.1
chr1_7550436_7550569	0.574142857143
chr1_7575309_7575447	0.661666666667
chr1_7582051_7582192	0.725
chr1_7593699_7593830	0.52625
chr1_7634595_7634752	0.5099
chr1_7638438_7638588	0.413142857143
chr1_7641766_7642034	0.166666666667
chr1_7661382_7661737	0.479857142857
chr1_7673804_7673934	0.7734
chr1_7674598_7674699	0.444333333333
chr1_7698465_7698499	0.380333333333
chr1_7699198_7699331	0.4725
chr1_7700503_7700595	0.785714285714
chr1_7705516_7705568	0.625
chr1_7708551_7708951	0.326666666667
chr1_7709233_7709346	0.466666666667
chr1_7724164_7724210	1.0
chr1_7724261_7724300	0.75
chr1_7725748_7726144	0.5816
chr1_7736317_7736510	NA
chr1_7743531_7743721	0.6888
chr1_7778179_7778317	0.270625
chr1_7817600_7817696	0.48
chr1_7818722_7818852	0.405777777778
chr1_7825812_7825944	0.314142857143
chr1_7832669_7832924	0.374357142857
chr1_7838976_7839083	0.537571428571
chr1_7859385_7859492	0.0714285714286
chr1_7864836_7864874	0.528666666667
chr1_7872407_7872514	0.5378
chr1_7887086_7887444	0.420571428571
chr1_7906309_7906446	0.533
chr1_7908735_7909008	0.455
chr1_7927657_7927851	0.3738
chr1_7932086_7932218	0.468
chr1_7973933_7974070	0.419285714286
chr1_7978586_7978723	0.453
chr1_7990131_7990275	0.50025
chr1_8006723_8006860	0.453333333333
chr1_8011085_8011103	0.414333333333
chr1_8012460_8012903	0.534666666667
chr1_8013426_8013542	0.0715
chr1_8016974_8017117	0.7002
chr1_8023653_8023731	0.27475
chr1_8042185_8042324	0.33325
chr1_8047140_8047330	1.0
chr1_8048408_8048641	0.333333333333
chr1_8112710_8112841	0.547666666667
chr1_8126095_8126149	0.37
chr1_8191505_8191604	0.266666666667
chr1_8205057_8205163	0.738
chr1_8211759_8211951	0.16675
chr1_8233758_8233836	0.422
chr1_8243101_8243238	0.510428571429
chr1_8252314_8252443	0.7185
chr1_8255830_8255966	0.488375
chr1_8261150_8261347	0.2952
chr1_8270839_8271035	0.785714285714
chr1_8292652_8292687	0.65875
chr1_8301015_8301233	NA
chr1_8305747_8305882	0.7566
chr1_8351287_8351742	0.365153846154
chr1_8377818_8377958	0.075
chr1_8379924_8380058	0.7088
chr1_8385944_8386006	0.5
chr1_8386046_8386090	0.5
chr1_8388500_8388674	0.416666666667
chr1_8390941_8391042	0.63875
chr1_8391996_8392398	0.510882352941
chr1_8392731_8393009	0.526857142857
chr1_8399504_8399855	0.5081875
chr1_8401988_8402340	0.466
chr1_8405769_8405957	0.742857142857
chr1_8410209_8410230	0.3
chr1_8448539_8448675	0.542222222222
chr1_8463146_8463249	0.7
chr1_8493764_8493916	0.519
chr1_8506892_8507019	0.582714285714
chr1_8527864_8527994	0.622428571429
chr1_8554507_8554647	0.324666666667
chr1_8560693_8560789	0.0
chr1_8562621_8562738	0.0555
chr1_8572192_8572388	0.448
chr1_8589472_8589651	0.667
chr1_8590850_8591046	0.5368
chr1_8670386_8670563	0.666666666667
chr1_8716102_8716183	0.65
chr1_8745505_8745653	0.13525
chr1_8765896_8765942	0.40175
chr1_8774994_8775178	0.46075
chr1_8784626_8784717	0.484375
chr1_8785345_8785482	0.527666666667
chr1_8787644_8787794	0.341333333333
chr1_8823720_8823855	0.495833333333
chr1_8831830_8831894	0.22825
chr1_8834653_8834665	0.35
chr1_8837753_8837890	0.47775
chr1_8839577_8839671	0.6985
chr1_8866152_8866207	0.423666666667
chr1_8880411_8880566	0.2822
chr1_8883518_8883812	0.75
chr1_8930939_8931167	0.618125
chr1_8955555_8955680	0.261857142857
chr1_8966873_8966945	0.428285714286
chr1_9005718_9005911	0.4
chr1_9024398_9024822	0.4867
chr1_9032468_9032559	1.0
chr1_9057618_9057753	0.481857142857
chr1_9068092_9068318	0.5
chr1_9071303_9071511	0.1166
chr1_9078544_9078624	0.6
chr1_9084825_9084985	0.4
chr1_9123846_9124050	0.483944444444
chr1_9124791_9124941	0.359428571429
chr1_9127969_9128106	0.579285714286
chr1_9139159_9139422	0.142714285714
chr1_9143920_9144060	0.325
chr1_9165716_9165792	0.69
chr1_9179956_9180077	0.418
chr1_9197241_9197555	0.333333333333
chr1_9212513_9212606	0.65
chr1_9275868_9276151	0.171461538462
chr1_9318054_9318150	0.729125
chr1_9323593_9324048	0.497291666667
chr1_9324912_9325085	0.7133
chr1_9368424_9368701	0.304571428571
chr1_9373180_9373320	0.5712
chr1_9374373_9374726	0.666666666667
chr1_9378973_9379094	0.6345
chr1_9384370_9384444	1.0
chr1_9384934_9384998	0.133333333333
chr1_9393898_9393908	0.578
chr1_9397780_9397995	0.9375
chr1_9399323_9399428	0.6375
chr1_9401711_9401865	0.259222222222
chr1_9409308_9409457	0.431818181818
chr1_9421360_9421535	0.64925
chr1_9428088_9428139	0.617666666667
chr1_9438030_9438102	0.3
chr1_9446379_9446472	0.351
chr1_9447758_9447936	0.503666666667
chr1_9452954_9453082	0.511666666667
chr1_9453700_9453915	0.518666666667
chr1_9464285_9464335	0.454
chr1_9527207_9527434	0.45
chr1_9528791_9528931	0.69175
chr1_9554782_9554910	0.2645
chr1_9558389_9558638	NA
chr1_9564696_9564873	0.601
chr1_9575402_9575551	0.504833333333
chr1_9576932_9577128	0.502705882353
chr1_9583356_9583454	0.7465
chr1_9589072_9589148	0.381333333333
chr1_9601312_9601646	0.474058823529
chr1_9602018_9602147	0.400333333333
chr1_9606342_9606538	0.565
chr1_9634998_9635128	0.444833333333
chr1_9637960_9638272	0.494090909091
chr1_9647562_9647716	0.446375
chr1_9651805_9651887	0.725
chr1_9654684_9654826	0.6516
chr1_9659451_9659952	0.492454545455
chr1_9662212_9662321	0.495285714286
chr1_9663572_9663650	0.37825
chr1_9665201_9665321	0.408833333333
chr1_9667432_9667739	0.742
chr1_9670691_9670933	0.633933333333
chr1_9675663_9675705	0.609
chr1_9680318_9680442	0.748666666667
chr1_9683161_9683543	0.701454545455
chr1_9698555_9698715	0.9
chr1_9721094_9721283	NA
chr1_9721639_9721777	0.5882
chr1_9727594_9727724	0.498
chr1_9734464_9734746	0.41075
chr1_9735168_9735226	0.417
chr1_9741564_9741883	0.615909090909
chr1_9755666_9755825	0.3004
chr1_9762766_9762875	0.2285
chr1_9776462_9776583	0.692166666667
chr1_9780757_9780994	0.499818181818
chr1_9783159_9783348	0.444
chr1_9789916_9789969	0.5
chr1_9790336_9790546	0.1802
chr1_9791246_9791315	0.7206
chr1_9791752_9791873	0.428571428571
chr1_9793632_9793807	0.65725
chr1_9794316_9794490	0.642125
chr1_9795195_9795422	0.440428571429
chr1_9795925_9796183	0.337235294118
chr1_9801690_9801827	0.5906
chr1_9807824_9807959	0.4675
chr1_9814340_9814510	0.5
chr1_9816996_9817126	0.428666666667
chr1_9822240_9822348	0.455333333333
chr1_9825611_9825759	0.275
chr1_9834726_9834928	0.333333333333
chr1_9838793_9838938	0.480428571429
chr1_9842785_9842894	0.108333333333
chr1_9850916_9851091	0.55
chr1_9864147_9864217	0.527333333333
chr1_9866658_9866794	0.506857142857
chr1_9889743_9889968	0.361111111111
chr1_9903211_9903297	0.75
chr1_9904310_9904387	0.4208
chr1_9909844_9909922	NA
chr1_9911363_9911522	0.6
chr1_9924546_9924686	0.293571428571
chr1_9928200_9928294	0.65
chr1_9935358_9935455	0.375
chr1_9940047_9940211	0.214285714286
chr1_9942998_9943179	0.518555555556
chr1_9956584_9956802	0.417571428571
chr1_9957905_9958006	0.715166666667
chr1_9965640_9965780	0.511125
chr1_9984514_9984702	0.666833333333
chr1_9996954_9997259	0.562555555556
chr1_10000358_10000517	0.555666666667
chr1_10009004_10009185	0.565833333333
chr1_10013590_10013795	0.565
chr1_10022265_10022398	0.515857142857
chr1_10032412_10032479	0.42875
chr1_10056090_10056197	0.404571428571
chr1_10063205_10063345	0.29775
chr1_10077352_10077545	0.285714285714
chr1_10083940_10084041	0.513
chr1_10086472_10086618	0.178571428571
chr1_10088668_10088813	0.298333333333
chr1_10091295_10091364	0.404666666667
chr1_10092077_10092242	0.206066666667
chr1_10095476_10096098	0.166068965517
chr1_10097245_10097381	0.5086
chr1_10098063_10098222	NA
chr1_10114935_10115071	0.42325
chr1_10205376_10205483	0.496714285714
chr1_10208006_10208202	0.613636363636
chr1_10212037_10212181	0.4895
chr1_10221218_10221343	0.714285714286
chr1_10227218_10227296	0.543666666667
chr1_10228677_10228811	0.6
chr1_10241593_10241665	0.2786
chr1_10253869_10253925	0.416666666667
chr1_10259764_10260059	0.698888888889
chr1_10268997_10269134	0.3744
chr1_10287963_10288100	0.333333333333
chr1_10304588_10304666	0.677833333333
chr1_10307863_10308063	1.0
chr1_10334154_10334292	0.4538
chr1_10342985_10343082	0.534833333333
chr1_10396354_10396495	0.46925
chr1_10404986_10405109	0.395
chr1_10445069_10445210	0.234875
chr1_10458017_10458149	0.233857142857
chr1_10465152_10465287	0.566
chr1_10496330_10496448	1.0
chr1_10517416_10517824	0.703833333333
chr1_10521856_10522005	0.38075
chr1_10526744_10526935	0.266666666667
chr1_10530641_10531013	0.32125
chr1_10533439_10533570	0.12775
chr1_10534493_10534725	0.212
chr1_10538832_10538964	0.42075
chr1_10551829_10551968	0.307
chr1_10561522_10561638	0.36375
chr1_10572954_10573044	0.1014
chr1_10586138_10586257	0.44925
chr1_10602543_10602743	0.7574
chr1_10606343_10606479	0.491333333333
chr1_10660349_10660632	0.408333333333
chr1_10690360_10690609	0.551785714286
chr1_10694579_10694617	0.8335
chr1_10695746_10696211	0.537947368421
chr1_10701206_10701312	0.533
chr1_10702745_10702858	0.439375
chr1_10702921_10702941	0.667
chr1_10705308_10705444	0.3762
chr1_10707879_10708028	0.54925
chr1_10725570_10725617	0.587166666667
chr1_10726029_10726095	0.386
chr1_10736353_10736808	0.416615384615
chr1_10765957_10766170	0.716
chr1_10772127_10772260	0.5015
chr1_10773658_10773813	0.604
chr1_10783032_10783130	0.5625
chr1_10815098_10815213	0.5
chr1_10816473_10816502	0.758666666667
chr1_10822036_10822115	0.222
chr1_10827884_10828085	0.6666
chr1_10833173_10833524	0.666625
chr1_10835102_10835241	0.650125
chr1_10873919_10874033	0.476142857143
chr1_10880368_10880475	0.332
chr1_10885811_10886021	0.40475
chr1_10916488_10916566	0.583333333333
chr1_10920913_10921191	0.667
chr1_10927898_10928016	0.3666
chr1_10931316_10931348	0.548666666667
chr1_10945674_10945806	0.611
chr1_10955469_10955519	0.483
chr1_10958700_10958808	0.277333333333
chr1_10960179_10960395	0.0
chr1_10961367_10961713	0.047
chr1_10964836_10965137	0.483
chr1_10977052_10977151	0.4065
chr1_10990759_10990909	0.627714285714
chr1_10997893_10998416	0.340368421053
chr1_11003156_11003560	0.359
chr1_11005741_11006071	0.567888888889
chr1_11008314_11008362	0.409
chr1_11014930_11015020	0.666666666667
chr1_11016692_11016826	0.415222222222
chr1_11027013_11027114	0.375
chr1_11035189_11035388	0.818181818182
chr1_11037305_11037397	0.33325
chr1_11064584_11064780	0.284444444444
chr1_11068425_11068495	0.2268
chr1_11068814_11068856	0.544666666667
chr1_11091345_11091511	0.460777777778
chr1_11092389_11092541	0.588
chr1_11093106_11093215	0.428714285714
chr1_11093981_11094152	0.629666666667
chr1_11096282_11096538	0.522714285714
chr1_11105416_11105572	0.680363636364
chr1_11109787_11110173	0.623928571429
chr1_11113286_11113643	0.0
chr1_11115571_11115982	0.132705882353
chr1_11118081_11118215	0.2546
chr1_11118858_11119040	0.111111111111
chr1_11126438_11126534	0.623714285714
chr1_11127209_11127285	0.47125
chr1_11137545_11137674	0.34175
chr1_11138414_11138525	0.503428571429
chr1_11156142_11156274	0.47725
chr1_11160558_11160745	0.12075
chr1_11162620_11162772	0.355666666667
chr1_11182753_11182854	0.4876
chr1_11216171_11216343	0.6
chr1_11278213_11278227	0.666666666667
chr1_11321143_11321454	0.0912
chr1_11323249_11323458	0.107142857143
chr1_11331313_11331450	0.3975
chr1_11334768_11334961	0.3532
chr1_11361269_11361403	0.647142857143
chr1_11378565_11378656	0.5
chr1_11387221_11387303	0.9075
chr1_11390848_11390988	0.3386
chr1_11395566_11395636	0.127333333333
chr1_11418500_11418705	0.600125
chr1_11430316_11430503	0.6
chr1_11435225_11435637	0.493555555556
chr1_11446602_11446781	0.465166666667
chr1_11464912_11465053	0.264
chr1_11520459_11520513	0.666666666667
chr1_11551900_11552052	0.3851875
chr1_11561460_11561609	0.277411764706
chr1_11562025_11562143	0.347125
chr1_11578489_11578585	0.3332
chr1_11580727_11580875	0.552833333333
chr1_11591709_11591767	0.577833333333
chr1_11604261_11604406	0.6134
chr1_11622524_11622627	0.4668
chr1_11636761_11637076	0.6125
chr1_11695359_11695494	0.75
chr1_11698785_11698935	NA
chr1_11711859_11712048	0.4666
chr1_11713115_11713239	0.643
chr1_11716666_11716812	0.611
chr1_11725472_11725608	0.2301
chr1_11734082_11734218	0.51
chr1_11737294_11737319	0.333666666667
chr1_11737688_11737972	0.555
chr1_11756371_11756536	0.608
chr1_11768132_11768226	0.5455
chr1_11779117_11779251	0.316833333333
chr1_11790924_11791154	0.389875
chr1_11806968_11807380	0.38125
chr1_11807874_11807966	NA
chr1_11809566_11809720	0.864833333333
chr1_11821954_11822078	0.52
chr1_11825808_11825929	0.4668
chr1_11833238_11833690	0.401
chr1_11862906_11863038	0.0
chr1_11890103_11890254	0.75575
chr1_11895121_11895190	0.646
chr1_11897013_11897075	0.644333333333
chr1_11897785_11897948	0.318333333333
chr1_11898529_11898724	0.507692307692
chr1_11907192_11907368	0.537777777778
chr1_11918302_11918407	0.362666666667
chr1_11925386_11925522	0.28425
chr1_11942048_11942177	0.354666666667
chr1_11944339_11944614	0.581818181818
chr1_11947158_11947337	0.465375
chr1_11955836_11956069	0.415666666667
chr1_11957806_11957943	0.283
chr1_11958889_11958940	0.208333333333
chr1_11970522_11970797	0.471363636364
chr1_11973056_11973140	0.125
chr1_12009498_12009570	0.65
chr1_12009895_12010046	0.527666666667
chr1_12022818_12022896	0.5276
chr1_12030713_12030859	0.05
chr1_12032442_12032590	0.375
chr1_12039584_12039739	0.0
chr1_12041282_12041337	0.03175
chr1_12051848_12051898	0.555666666667
chr1_12053557_12053649	0.81825
chr1_12059872_12059979	0.3697
chr1_12068645_12069005	0.438846153846
chr1_12075738_12075828	0.667
chr1_12077213_12077268	0.4652
chr1_12077654_12077898	0.454545454545
chr1_12078917_12078944	0.2915
chr1_12083779_12083880	0.325
chr1_12096184_12096322	0.447833333333
chr1_12098921_12099065	0.7085
chr1_12100177_12100313	0.44875
chr1_12103146_12103264	0.579875
chr1_12104421_12104623	0.318
chr1_12129162_12129224	0.0
chr1_12136317_12136447	0.33
chr1_12140165_12140296	0.63325
chr1_12145412_12145463	0.555333333333
chr1_12167878_12167976	0.575
chr1_12176198_12176258	0.577
chr1_12177263_12177480	0.0
chr1_12178446_12178464	0.328333333333
chr1_12186078_12186233	0.7428
chr1_12189602_12189789	NA
chr1_12203599_12203680	0.3225
chr1_12230566_12230655	0.8336
chr1_12233780_12233917	0.35
chr1_12245571_12245691	0.4532
chr1_12251717_12251890	0.360916666667
chr1_12258936_12259042	0.6
chr1_12279224_12279424	0.5668
chr1_12286467_12286605	0.256363636364
chr1_12291772_12291902	0.3955
chr1_12307862_12307910	0.666666666667
chr1_12315094_12315283	0.440333333333
chr1_12337819_12337907	0.603333333333
chr1_12350506_12350672	0.942857142857
chr1_12417783_12417877	0.5334
chr1_12421611_12421743	0.442636363636
chr1_12465188_12465251	0.81175
chr1_12525956_12526051	0.388833333333
chr1_12568529_12568679	0.573
chr1_12573100_12573237	0.555666666667
chr1_12576007_12576114	0.407
chr1_12580746_12580941	0.354545454545
chr1_12586419_12586551	1.0
chr1_12605571_12605668	0.611428571429
chr1_12609302_12609417	0.567125
chr1_12630291_12630401	0.57625
chr1_12637027_12637187	0.75
chr1_12638917_12639069	0.7695
chr1_12657102_12657370	0.761538461538
chr1_12664782_12664919	NA
chr1_12685003_12685237	1.0
chr1_12686449_12686539	0.266666666667
chr1_12695990_12696125	0.577
chr1_12702555_12702631	0.491333333333
chr1_12714951_12715038	0.26
chr1_12720722_12720748	0.454666666667
chr1_12785150_12785194	0.361
chr1_12897656_12897705	0.408333333333
chr1_12898114_12898216	0.454428571429
chr1_12949817_12949857	NA
chr1_12953933_12954319	0.463
chr1_12962525_12962650	0.5625
chr1_13026384_13026516	0.5605
chr1_13131296_13131428	0.5156
chr1_13180460_13180591	0.405
chr1_13340696_13340828	0.450833333333
chr1_13433512_13434083	0.3801
chr1_13471161_13471306	0.566666666667
chr1_13500801_13501050	0.372642857143
chr1_13525196_13525329	0.309666666667
chr1_13635605_13635705	0.419666666667
chr1_13654306_13654877	0.237966666667
chr1_13691997_13692175	0.375
chr1_13721793_13721894	0.51
chr1_13746119_13746189	0.375
chr1_13765529_13765620	NA
chr1_13852441_13852586	0.5712
chr1_13853912_13854045	0.58
chr1_13866549_13866694	0.5
chr1_13897485_13897691	0.222333333333
chr1_13901219_13901388	0.6249
chr1_13928578_13928593	0.239333333333
chr1_13948257_13948395	0.79175
chr1_13952011_13952199	0.738714285714
chr1_13984535_13984640	0.754166666667
chr1_13994987_13995117	0.488555555556
chr1_13999742_13999994	0.70165
chr1_14006704_14006833	0.43125
chr1_14021173_14021369	0.681818181818
chr1_14025238_14025780	0.541129032258
chr1_14032150_14032334	0.532875
chr1_14094767_14094874	0.46875
chr1_14107334_14107429	0.5
chr1_14109240_14109301	0.629333333333
chr1_14125446_14125855	0.350785714286
chr1_14146634_14146714	0.555666666667
chr1_14165519_14165691	0.3615
chr1_14228709_14228912	0.25
chr1_14258955_14259045	0.015625
chr1_14259784_14259912	0.594
chr1_14268752_14268892	0.479333333333
chr1_14310665_14310797	0.344
chr1_14327425_14327479	0.3334
chr1_14501798_14501888	0.630857142857
chr1_14565055_14565108	0.444666666667
chr1_14679964_14680006	0.35425
chr1_14746143_14746254	0.726625
chr1_14783345_14783491	0.916666666667
chr1_14882765_14882895	0.595166666667
chr1_14955201_14955586	0.5375
chr1_14956058_14956221	0.0833333333333
chr1_15008278_15008478	0.532363636364
chr1_15054508_15054639	0.473777777778
chr1_15060471_15060725	0.157571428571
chr1_15061715_15061852	0.347083333333
chr1_15072254_15072410	0.657
chr1_15096138_15096230	0.384
chr1_15103149_15103301	0.733333333333
chr1_15107543_15107675	0.60925
chr1_15108759_15108814	0.4534
chr1_15110975_15111116	0.6665
chr1_15150346_15150467	0.41325
chr1_15167650_15167794	0.511
chr1_15232385_15232481	0.916666666667
chr1_15260979_15260997	0.506666666667
chr1_15285114_15285258	0.300666666667
chr1_15297665_15297819	0.4405
chr1_15314971_15315076	0.3452
chr1_15326167_15326235	0.452333333333
chr1_15353810_15353856	0.65775
chr1_15356730_15356953	0.767875
chr1_15372540_15372709	0.5
chr1_15377776_15377968	0.0
chr1_15392152_15392231	0.738142857143
chr1_15418005_15418130	0.692714285714
chr1_15420699_15420876	0.488090909091
chr1_15450555_15450747	0.5
chr1_15465217_15465283	0.782
chr1_15510406_15510439	0.644666666667
chr1_15519150_15519247	0.466833333333
chr1_15562211_15562353	0.5
chr1_15568451_15568586	0.576142857143
chr1_15616021_15616074	NA
chr1_15620981_15621141	0.6015
chr1_15627417_15627616	0.678571428571
chr1_15637594_15637748	0.708333333333
chr1_15672642_15672778	0.288
chr1_15674047_15674241	0.391
chr1_15693953_15694130	0.5024
chr1_15701044_15701089	0.386
chr1_15705295_15705404	0.0874
chr1_15793936_15794043	0.4
chr1_15808241_15808376	0.333333333333
chr1_15809442_15809534	0.5786
chr1_15813821_15813932	0.785625
chr1_15847806_15847880	0.592666666667
chr1_15859846_15859979	0.6095
chr1_15863469_15863560	0.529
chr1_15876034_15876137	0.472714285714
chr1_15903445_15903535	0.4404
chr1_15909746_15909994	0.561875
chr1_15926636_15926789	0.3818
chr1_15927812_15927947	0.412375
chr1_15933258_15933395	0.56
chr1_15945707_15946240	0.18915625
chr1_15969299_15969419	0.5864
chr1_15971248_15971378	0.528333333333
chr1_16028021_16028155	NA
chr1_16034930_16035006	0.48825
chr1_16055331_16055417	0.666666666667
chr1_16060496_16060611	0.646
chr1_16061477_16061908	0.142857142857
chr1_16062972_16063280	0.625
chr1_16077039_16077476	0.407
chr1_16079199_16079349	0.519
chr1_16081051_16081342	0.551333333333
chr1_16091759_16092470	0.4172
chr1_16093174_16093384	NA
chr1_16096421_16096583	0.744
chr1_16098263_16098329	0.666666666667
chr1_16110277_16110591	0.490076923077
chr1_16119354_16119436	0.625
chr1_16123765_16123861	0.302428571429
chr1_16138369_16138567	0.328571428571
chr1_16141081_16141212	0.80675
chr1_16145758_16146257	0.630235294118
chr1_16148306_16148730	0.61825
chr1_16157387_16157511	0.533875
chr1_16159751_16159937	0.0948888888889
chr1_16166902_16167155	0.6198
chr1_16167461_16167594	0.5762
chr1_16171144_16171343	0.435714285714
chr1_16182644_16182781	0.421875
chr1_16186024_16186116	0.3616
chr1_16187199_16187347	0.333333333333
chr1_16191588_16191746	0.4825
chr1_16192992_16193140	0.716714285714
chr1_16216455_16216506	0.25
chr1_16250324_16250459	0.492625
chr1_16258294_16258581	0.6975
chr1_16261124_16261252	0.681444444444
chr1_16270250_16270626	0.492142857143
chr1_16271256_16271483	0.7725
chr1_16271816_16271957	0.568
chr1_16291337_16291541	0.75
chr1_16301257_16301367	0.210333333333
chr1_16303610_16303808	0.1883
chr1_16307100_16307273	0.422166666667
chr1_16318108_16318283	0.571428571429
chr1_16336172_16336421	0.36
chr1_16344471_16344667	0.241923076923
chr1_16345453_16345530	0.1
chr1_16356469_16356656	0.272125
chr1_16362357_16362648	0.487090909091
chr1_16377921_16378165	0.4324
chr1_16380276_16380488	0.625
chr1_16384853_16384996	0.3732
chr1_16385610_16385779	0.4
chr1_16407609_16407742	0.64275
chr1_16419133_16419315	0.466666666667
chr1_16440189_16440282	0.4014
chr1_16441517_16441696	NA
chr1_16450525_16450581	0.59425
chr1_16456796_16456858	0.7376
chr1_16461534_16461660	0.564111111111
chr1_16465112_16465279	0.625
chr1_16475654_16475793	0.659333333333
chr1_16493584_16493716	0.4356
chr1_16494987_16495296	0.4174
chr1_16498271_16498322	0.65
chr1_16508236_16508566	0.607
chr1_16509962_16510343	0.135
chr1_16542100_16542232	0.314857142857
chr1_16544622_16544641	0.333333333333
chr1_16549504_16549702	0.375
chr1_16556585_16556787	0.433333333333
chr1_16561346_16561509	0.729
chr1_16573158_16573293	0.443333333333
chr1_16595195_16595315	0.388833333333
chr1_16602730_16602792	0.41
chr1_16604079_16604176	0.44725
chr1_16643496_16643635	0.4995
chr1_16687985_16688079	0.421166666667
chr1_16701464_16701587	0.3638
chr1_16720025_16720214	0.3195
chr1_16729290_16729314	0.436
chr1_16734113_16734249	0.4942
chr1_16735814_16736213	0.671461538462
chr1_16737286_16737333	0.68725
chr1_16739438_16739573	0.451333333333
chr1_16802400_16802520	0.657545454545
chr1_16810662_16810777	0.375
chr1_16817380_16817532	0.245666666667
chr1_16818552_16818750	0.4242
chr1_16826773_16826991	0.214357142857
chr1_16829178_16829233	0.291666666667
chr1_16906337_16906530	0.388833333333
chr1_16912675_16913094	0.4878125
chr1_16938609_16938781	0.4664
chr1_16946322_16946435	0.649833333333
chr1_16950915_16951294	0.502272727273
chr1_16959180_16959331	0.475
chr1_17000144_17000361	0.379470588235
chr1_17000677_17001036	0.4373
chr1_17018848_17018907	0.2056
chr1_17023084_17023204	0.3505
chr1_17023934_17024171	0.503857142857
chr1_17032816_17033046	0.3642
chr1_17053885_17054072	0.495333333333
chr1_17054529_17054694	0.477625
chr1_17059940_17060313	0.4346875
chr1_17084728_17084962	0.125
chr1_17087560_17087814	0.75
chr1_17092340_17092681	0.0654285714286
chr1_17114755_17114948	0.46075
chr1_17189171_17189400	0.333181818182
chr1_17195072_17195178	0.52175
chr1_17218039_17218245	0.5004
chr1_17235255_17235407	0.222
chr1_17237371_17237506	0.464222222222
chr1_17240055_17240157	0.144333333333
chr1_17247426_17247658	0.611166666667
chr1_17249099_17249221	0.0
chr1_17250371_17250469	0.3055
chr1_17255019_17255223	0.551142857143
chr1_17256454_17256811	0.438
chr1_17263660_17263877	0.642857142857
chr1_17267072_17267179	0.527666666667
chr1_17267950_17268088	0.6
chr1_17273319_17273537	0.497230769231
chr1_17279934_17279941	0.15
chr1_17312929_17313021	0.4165
chr1_17314534_17314799	0.625
chr1_17317536_17317698	0.570875
chr1_17321259_17321541	0.470666666667
chr1_17323251_17323383	0.7676
chr1_17329487_17329610	0.4564
chr1_17331815_17331905	0.578333333333
chr1_17334114_17334338	0.252866666667
chr1_17335166_17335316	0.199285714286
chr1_17352951_17353080	0.0
chr1_17358842_17358935	0.6204
chr1_17375916_17376082	0.5
chr1_17381488_17381621	0.3026
chr1_17387739_17387824	0.404
chr1_17403424_17403518	0.333333333333
chr1_17415124_17415231	0.6405
chr1_17420821_17420992	0.65
chr1_17431029_17431283	0.515333333333
chr1_17448658_17448727	0.666333333333
chr1_17452118_17452196	0.4482
chr1_17475548_17475657	0.513
chr1_17489514_17489649	0.511
chr1_17498286_17498376	0.7
chr1_17516929_17517010	0.4455
chr1_17541146_17541328	0.0
chr1_17549653_17549964	0.503571428571
chr1_17553053_17553412	0.437
chr1_17557950_17558111	0.2205
chr1_17561942_17562104	0.737333333333
chr1_17638119_17638320	0.215909090909
chr1_17684783_17684919	0.469916666667
chr1_17687403_17687604	0.4105
chr1_17699621_17699722	0.778
chr1_17705768_17705905	0.437166666667
chr1_17716095_17716109	0.452
chr1_17730920_17731110	0.494833333333
chr1_17739583_17739639	0.222
chr1_17740157_17740279	0.627666666667
chr1_17745083_17745252	0.649857142857
chr1_17771445_17771547	0.408714285714
chr1_17780528_17780663	0.4142
chr1_17784846_17785046	0.938714285714
chr1_17786715_17787120	0.3372
chr1_17790975_17791105	0.421714285714
chr1_17794486_17794623	0.48175
chr1_17801371_17801442	0.0588571428571
chr1_17812367_17812556	0.773833333333
chr1_17857179_17857341	0.388
chr1_17891462_17891516	0.6665
chr1_17901327_17901600	0.578
chr1_17907221_17907370	0.85
chr1_17929861_17930232	0.319
chr1_17939278_17939323	0.298666666667
chr1_17942002_17942143	0.2566
chr1_17949385_17949477	0.266666666667
chr1_17958777_17958835	NA
chr1_17973324_17973535	0.222
chr1_17979903_17980087	0.28575
chr1_17986644_17986750	0.3998
chr1_17987716_17988048	0.32025
chr1_17988908_17988998	0.2982
chr1_17994825_17994878	0.416666666667
chr1_18003535_18003666	0.565333333333
chr1_18005062_18005210	0.333333333333
chr1_18005906_18006619	0.33335
chr1_18015326_18015590	0.589714285714
chr1_18023481_18023587	0.6332
chr1_18026429_18026471	0.545333333333
chr1_18031211_18031258	0.517
chr1_18033538_18033592	0.452
chr1_18058309_18058785	0.453736842105
chr1_18075054_18075192	0.5232
chr1_18104278_18104354	0.35
chr1_18117941_18118162	0.1
chr1_18123223_18123333	0.39475
chr1_18177540_18177763	0.6555
chr1_18194445_18194546	0.421333333333
chr1_18203444_18203654	0.75
chr1_18221306_18221359	0.0
chr1_18273868_18273905	0.555666666667
chr1_18276242_18276356	1.0
chr1_18387196_18387310	0.5142
chr1_18482547_18482601	0.5
chr1_18501915_18502000	0.199
chr1_18522195_18522282	0.428666666667
chr1_18578704_18578995	0.520888888889
chr1_18617735_18617827	0.5356
chr1_18634047_18634199	0.714285714286
chr1_18678975_18679086	0.754666666667
chr1_18703321_18703331	0.515
chr1_18808324_18808441	0.466666666667
chr1_18809238_18809393	0.513555555556
chr1_18829086_18829207	0.36
chr1_18905303_18905406	0.660857142857
chr1_18944368_18944503	0.391166666667
chr1_18975256_18975308	0.555666666667
chr1_19005866_19005919	NA
chr1_19026296_19026351	0.467833333333
chr1_19029537_19029699	0.439777777778
chr1_19032418_19032732	0.240272727273
chr1_19054589_19054744	0.697875
chr1_19068811_19068940	0.2585
chr1_19083358_19083425	0.370166666667
chr1_19104455_19104580	0.4325
chr1_19110535_19110883	0.473647058824
chr1_19149036_19149285	0.6185
chr1_19181277_19181431	0.452230769231
chr1_19187309_19187411	0.5466
chr1_19194230_19194335	0.485285714286
chr1_19208700_19208853	0.575666666667
chr1_19213550_19213755	0.478
chr1_19233966_19234165	0.182
chr1_19243914_19244031	0.25
chr1_19273156_19273206	0.4485
chr1_19342983_19343072	0.33325
chr1_19359262_19359395	0.5835
chr1_19377284_19377441	0.5
chr1_19389562_19389944	0.35
chr1_19391549_19391689	0.431833333333
chr1_19398088_19398304	0.5434
chr1_19415316_19415337	0.4
chr1_19435132_19435290	0.6055
chr1_19436884_19437003	0.589
chr1_19439098_19439281	0.635285714286
chr1_19449468_19449524	0.9
chr1_19554554_19554648	0.416666666667
chr1_19556923_19557013	0.351833333333
chr1_19569458_19569559	0.75
chr1_19573066_19573189	0.266333333333
chr1_19600692_19600731	0.384714285714
chr1_19642485_19642788	0.4377
chr1_19652842_19653035	0.285727272727
chr1_19655219_19655473	0.448666666667
chr1_19662015_19662131	0.39275
chr1_19670013_19670145	0.382
chr1_19676350_19676722	0.679769230769
chr1_19678956_19679520	0.618263157895
chr1_19692121_19692243	0.5
chr1_19744491_19744503	0.833333333333
chr1_19770507_19770525	0.456
chr1_19790945_19791076	0.6395
chr1_19799371_19799507	0.3845
chr1_19823725_19823795	0.542
chr1_19834956_19835205	0.71065
chr1_19887481_19887624	0.379714285714
chr1_19904982_19905117	0.464333333333
chr1_19983381_19983502	0.489142857143
chr1_20012378_20012512	0.43325
chr1_20020761_20020945	0.4002
chr1_20060692_20060855	0.6798
chr1_20089787_20089863	0.97725
chr1_20090870_20090976	0.90625
chr1_20094396_20094510	0.633333333333
chr1_20099733_20099929	0.33325
chr1_20140859_20141297	0.231875
chr1_20224986_20225012	0.48425
chr1_20238251_20238348	0.375
chr1_20245974_20246105	0.748444444444
chr1_20246819_20247068	0.636777777778
chr1_20274800_20274939	0.308333333333
chr1_20287559_20287575	0.409666666667
chr1_20348426_20348592	0.310875
chr1_20394332_20394506	0.75
chr1_20444626_20444694	0.1875
chr1_20457421_20457616	0.6
chr1_20469082_20469251	0.0
chr1_20478154_20478230	0.41925
chr1_20480831_20481080	0.6987
chr1_20492428_20492853	0.329727272727
chr1_20498346_20498741	0.462142857143
chr1_20517506_20517701	0.722222222222
chr1_20523529_20523650	0.330166666667
chr1_20537631_20537966	0.568
chr1_20547265_20547433	0.476111111111
chr1_20569287_20569500	0.740888888889
chr1_20637099_20637145	0.404
chr1_20727238_20727406	0.4445
chr1_20755533_20755619	0.333333333333
chr1_20768416_20768597	0.291666666667
chr1_20826293_20826534	0.563285714286
chr1_20827207_20827446	0.1875
chr1_20839360_20839526	0.5334
chr1_20841784_20841892	0.47725
chr1_20844469_20844596	0.341333333333
chr1_20875181_20875556	0.291
chr1_20876781_20876975	0.6141
chr1_20882711_20882935	0.5
chr1_20893748_20893804	0.833333333333
chr1_20893866_20893940	0.75
chr1_20902512_20902943	0.661888888889
chr1_20903506_20903636	0.621166666667
chr1_20907570_20907677	0.307
chr1_20939788_20939978	0.0
chr1_20945950_20946266	0.54
chr1_20961917_20962259	0.49675
chr1_20964359_20964402	0.6934
chr1_20967716_20967874	0.121666666667
chr1_20972875_20973062	0.476166666667
chr1_20989588_20989759	0.2666
chr1_20990972_20991157	0.541666666667
chr1_20996181_20996314	0.4465
chr1_21001661_21001858	0.37
chr1_21011886_21012052	0.416833333333
chr1_21022201_21022366	0.3198
chr1_21034796_21034872	0.758333333333
chr1_21038317_21038625	0.54575
chr1_21041887_21042050	0.5932
chr1_21042987_21043033	0.5
chr1_21045008_21045082	0.3314
chr1_21045112_21045182	0.331333333333
chr1_21048342_21048441	0.6125
chr1_21052597_21052739	0.3174
chr1_21061318_21061520	0.925
chr1_21111062_21111265	0.134615384615
chr1_21115910_21115970	0.360333333333
chr1_21141544_21141989	0.30775
chr1_21143209_21143326	0.402833333333
chr1_21183376_21183513	0.424888888889
chr1_21195989_21196141	0.678571428571
chr1_21216183_21216279	0.6885
chr1_21379354_21379719	0.4203125
chr1_21409256_21409388	0.403454545455
chr1_21462397_21462533	0.496777777778
chr1_21474841_21474918	0.433333333333
chr1_21505693_21505753	0.625
chr1_21512221_21512255	NA
chr1_21518156_21518663	0.4325
chr1_21532275_21532353	0.357333333333
chr1_21535225_21535360	0.481
chr1_21541359_21541455	0.5
chr1_21545239_21545374	0.306
chr1_21546361_21546473	0.892857142857
chr1_21559330_21559468	0.40425
chr1_21560027_21560194	0.48225
chr1_21562869_21562999	0.666666666667
chr1_21566701_21566798	0.530666666667
chr1_21568294_21568365	0.7025
chr1_21579709_21579802	0.36
chr1_21609526_21609924	0.404785714286
chr1_21630545_21630734	NA
chr1_21638337_21638473	0.295333333333
chr1_21643842_21644086	0.746111111111
chr1_21645578_21645711	0.6474
chr1_21650472_21650733	0.7106
chr1_21657755_21657932	0.566
chr1_21662912_21663056	0.216666666667
chr1_21684954_21685090	0.3663
chr1_21694215_21694350	0.400428571429
chr1_21696872_21697074	0.577285714286
chr1_21713797_21713981	0.578181818182
chr1_21724632_21724794	0.2576
chr1_21761239_21761369	0.2964
chr1_21764379_21764476	0.38475
chr1_21767920_21768010	0.33325
chr1_21829282_21829600	0.1982
chr1_21834917_21834969	0.550333333333
chr1_21837301_21837587	0.4332
chr1_21847114_21847238	0.344142857143
chr1_21853617_21853817	0.35
chr1_21878378_21878514	0.297545454545
chr1_21882355_21882556	0.292111111111
chr1_21890434_21890562	0.6168
chr1_21892971_21893244	0.4262
chr1_21902199_21902284	NA
chr1_21907880_21907987	0.472285714286
chr1_21927985_21928254	0.511727272727
chr1_21929966_21930017	0.666666666667
chr1_21938495_21938596	0.5302
chr1_22006346_22006467	0.408
chr1_22020846_22020988	0.458333333333
chr1_22027586_22027687	0.5115
chr1_22074112_22074356	0.588818181818
chr1_22092254_22092364	0.4
chr1_22093416_22093704	NA
chr1_22094036_22094113	0.310666666667
chr1_22098922_22099030	0.301
chr1_22100960_22100978	0.548666666667
chr1_22107394_22107523	0.317571428571
chr1_22115992_22116128	0.6314
chr1_22129477_22129558	0.57225
chr1_22131772_22131834	0.7055
chr1_22136208_22136222	0.324333333333
chr1_22141399_22141462	0.46725
chr1_22150031_22150205	0.25
chr1_22163369_22163454	0.4305
chr1_22163865_22164072	0.661111111111
chr1_22168124_22168269	0.45
chr1_22169324_22169386	0.375
chr1_22177625_22177756	0.4905
chr1_22178282_22178480	0.644166666667
chr1_22182004_22182290	0.54825
chr1_22188304_22188532	0.3834
chr1_22191270_22191395	0.607285714286
chr1_22199218_22199353	0.444333333333
chr1_22202808_22202932	0.08
chr1_22206904_22207024	1.0
chr1_22207965_22208309	0.6605
chr1_22211070_22211186	0.785625
chr1_22211784_22211829	0.625
chr1_22213927_22214040	0.790777777778
chr1_22216779_22216880	0.4666
chr1_22218527_22218853	0.545416666667
chr1_22230480_22230534	0.666666666667
chr1_22230985_22231130	0.654666666667
chr1_22257925_22258034	0.54525
chr1_22277925_22278105	0.428571428571
chr1_22281602_22281620	0.607
chr1_22287527_22287634	0.4002
chr1_22291949_22292117	0.697875
chr1_22295422_22295551	0.523666666667
chr1_22301050_22301186	0.339125
chr1_22333379_22333447	0.5
chr1_22334007_22334151	0.433333333333
chr1_22335595_22335895	0.339933333333
chr1_22362663_22362802	0.436833333333
chr1_22367478_22367569	0.5
chr1_22377694_22377825	0.351111111111
chr1_22381635_22381742	0.2134
chr1_22384387_22384518	0.304666666667
chr1_22397696_22397827	0.435
chr1_22420950_22421086	0.403833333333
chr1_22448813_22448940	0.2
chr1_22451686_22451912	0.6
chr1_22466283_22466398	0.3
chr1_22477808_22477943	0.484666666667
chr1_22489804_22489933	0.5
chr1_22498836_22499006	0.2466
chr1_22509356_22509463	0.15
chr1_22538474_22538529	0.6168
chr1_22546784_22546925	0.7428
chr1_22548767_22548858	0.3335
chr1_22560823_22560944	0.323666666667
chr1_22566237_22566368	0.3335
chr1_22612406_22612418	0.571666666667
chr1_22638908_22639006	0.425666666667
chr1_22647774_22647913	0.4
chr1_22658299_22658360	0.3265
chr1_22673595_22673702	0.592714285714
chr1_22718531_22718650	0.486333333333
chr1_22730438_22730515	0.446
chr1_22744275_22744342	0.0715
chr1_22755596_22755748	0.225166666667
chr1_22780602_22780742	0.454666666667
chr1_22804929_22805035	0.450285714286
chr1_22870845_22870923	0.46925
chr1_22893073_22893170	0.4892
chr1_22900661_22900764	0.625
chr1_22909590_22909653	0.6
chr1_22915662_22915727	0.389714285714
chr1_22925389_22925519	0.6935
chr1_22938652_22938928	NA
chr1_22964121_22964200	0.3502
chr1_22991382_22991474	0.666666666667
chr1_23049528_23049594	0.53575
chr1_23063279_23063350	1.0
chr1_23082850_23082926	0.291666666667
chr1_23084503_23084707	0.38975
chr1_23107540_23107670	0.4429
chr1_23120790_23120939	0.7916
chr1_23129704_23129811	0.55
chr1_23139962_23140090	0.447666666667
chr1_23180294_23180480	0.5
chr1_23213306_23213415	0.4994
chr1_23233320_23233449	0.387833333333
chr1_23247829_23247856	0.56
chr1_23257767_23257902	0.461
chr1_23272584_23272703	0.391333333333
chr1_23281841_23281948	0.5
chr1_23287958_23288100	0.53475
chr1_23334308_23334477	0.454545454545
chr1_23361843_23361991	0.2
chr1_23369105_23369241	0.467384615385
chr1_23440101_23440230	0.602857142857
chr1_23476188_23476348	0.186727272727
chr1_23479183_23479314	0.3376
chr1_23490713_23490845	0.170363636364
chr1_23511874_23512003	0.194333333333
chr1_23519757_23519919	0.0
chr1_23545041_23545073	0.916666666667
chr1_23552987_23553108	0.54175
chr1_23566921_23567121	0.1940625
chr1_23567816_23567971	NA
chr1_23570485_23570683	0.375
chr1_23573440_23573568	1.0
chr1_23583515_23584031	0.372214285714
chr1_23650782_23650918	0.497875
chr1_23651354_23651490	0.467555555556
chr1_23662331_23662382	0.4134
chr1_23681555_23681637	0.375
chr1_23681687_23681826	0.0
chr1_23709493_23709600	0.501272727273
chr1_23713591_23713642	0.323333333333
chr1_23728598_23729009	0.2
chr1_23733271_23733392	0.6605
chr1_23768661_23768690	0.333
chr1_23780771_23780969	0.6905
chr1_23788706_23789109	0.5205
chr1_23808968_23809140	0.277666666667
chr1_23813501_23813629	0.465444444444
chr1_23820395_23820529	0.6286
chr1_23830172_23830330	0.222583333333
chr1_23840332_23840414	0.329666666667
chr1_23842782_23842930	1.0
chr1_23862800_23862932	0.1745
chr1_23868259_23868458	0.8
chr1_23869247_23869345	0.251666666667
chr1_23872681_23872897	0.425875
chr1_23874974_23875050	0.2
chr1_23878096_23878248	0.375
chr1_23889947_23889998	0.5
chr1_23897763_23897898	0.40475
chr1_23906255_23906362	0.3066
chr1_23908411_23908502	0.64275
chr1_23909679_23909928	0.550428571429
chr1_23913585_23913720	0.537666666667
chr1_23921889_23922087	0.560636363636
chr1_23953475_23953651	0.583333333333
chr1_23954685_23954820	0.337181818182
chr1_23968522_23968671	0.3466
chr1_23969730_23969775	0.722
chr1_23974915_23975023	0.396
chr1_23989813_23990298	0.322555555556
chr1_24007057_24007190	0.507
chr1_24014958_24015207	0.286
chr1_24016502_24016657	0.054375
chr1_24017642_24017766	0.20875
chr1_24023847_24023954	0.278375
chr1_24030903_24031035	0.333
chr1_24033636_24033743	0.3985
chr1_24035408_24035540	0.303
[truncated: 86,629 more rows]
