# Supplementary material for: Unique molecular events during reprogramming of human somatic cells to induced pluripotent stem cells (iPSCs) at naïve state
Source: eLife. 2018 Jan 30;7:e29518. doi: 10.7554/eLife.29518 (PMC5807049; doi:10.7554/eLife.29518)
Supplement: Source data 1. — The Source Data files include the source R code for Figures 2–6. The R scripts use the data in the ‘Expression Data’ folder with the relative path. The ‘Expression Data’ folder contains the non-redundant related gene expression, methylation and histone modification tables for the main figures and figure supplements. [file elife-29518-data1.zip › Source Data/Expression data/niPS_specific_p20_r2_AverageMethyRatio.txt]

Region	niPS_specific_p20_r2
chr1_11183_11405	0.376727272727
chr1_12354_12780	0.736538461538
chr1_15003_15086	0.9375
chr1_17561_17695	0.831666666667
chr1_62095_62141	1.0
chr1_121366_121562	0.717090909091
chr1_135628_135775	0.913333333333
chr1_137217_137561	0.836538461538
chr1_154272_154328	0.7735
chr1_237330_237358	1.0
chr1_326773_326917	0.816
chr1_328986_329117	0.824333333333
chr1_437295_437497	0.8282
chr1_457236_457402	0.86875
chr1_526066_526254	0.972222222222
chr1_526835_527031	0.725727272727
chr1_546295_546456	0.827
chr1_660630_660733	0.88
chr1_661515_661545	1.0
chr1_663189_663303	0.82675
chr1_715040_715415	0.657615384615
chr1_764501_764634	0.588333333333
chr1_778534_778778	1.0
chr1_787505_787684	0.861166666667
chr1_809300_809353	0.666666666667
chr1_830553_830684	0.78575
chr1_833805_833951	0.407
chr1_834466_834597	0.888363636364
chr1_837890_838111	0.5
chr1_849136_849285	0.69
chr1_850783_850937	0.696333333333
chr1_853674_853821	0.9615
chr1_863043_863629	0.537133333333
chr1_863966_864144	0.670714285714
chr1_864878_865028	0.818090909091
chr1_879097_879371	0.737846153846
chr1_881547_881843	0.884666666667
chr1_886307_886653	0.872117647059
chr1_887661_887995	0.7655
chr1_899363_899482	0.857166666667
chr1_906581_906678	0.75
chr1_913620_913729	0.9668
chr1_917455_917773	0.852684210526
chr1_918341_918430	0.793125
chr1_920280_920547	0.778888888889
chr1_926101_926244	0.641
chr1_932415_932562	0.2096
chr1_939804_939975	0.83325
chr1_941893_941960	0.578
chr1_943302_943432	0.8594
chr1_948143_948266	0.838333333333
chr1_951586_951731	0.972166666667
chr1_952810_952917	0.854
chr1_954384_954593	0.71975
chr1_961104_961426	0.7894
chr1_977366_977411	0.978142857143
chr1_978990_979269	0.891133333333
chr1_983032_983040	0.958333333333
chr1_983771_984007	0.816090909091
chr1_985037_985166	0.860375
chr1_987340_987413	0.9416
chr1_989982_990385	0.804142857143
chr1_996514_996650	0.6476
chr1_1006805_1006936	0.872
chr1_1011334_1011454	0.785833333333
chr1_1014445_1014512	1.0
chr1_1017479_1017588	0.79175
chr1_1018310_1019203	0.842921052632
chr1_1024206_1024534	0.855526315789
chr1_1025765_1025877	0.9375
chr1_1028039_1028185	0.8854
chr1_1029969_1030023	0.932
chr1_1045269_1045638	0.897083333333
chr1_1047474_1047594	0.683333333333
chr1_1056111_1056209	0.812333333333
chr1_1059999_1060070	0.848
chr1_1064068_1064235	0.965777777778
chr1_1066237_1066374	0.944444444444
chr1_1068138_1068245	0.858428571429
chr1_1070958_1071350	0.612222222222
chr1_1072127_1072198	0.6
chr1_1077103_1077327	0.807444444444
chr1_1081086_1081343	0.870428571429
chr1_1086187_1086483	0.774777777778
chr1_1094336_1094428	0.444
chr1_1096480_1096648	0.84525
chr1_1098161_1098773	0.829547619048
chr1_1100234_1100838	0.826028571429
chr1_1103362_1103682	0.6166
chr1_1104453_1104477	0.685
chr1_1105062_1105105	0.818
chr1_1108819_1108955	0.8035
chr1_1120691_1120710	0.713666666667
chr1_1132849_1132994	0.8481875
chr1_1134260_1134320	0.84925
chr1_1136004_1136151	NA
chr1_1138447_1138597	0.712285714286
chr1_1139051_1139135	0.833333333333
chr1_1140493_1140529	0.94
chr1_1142303_1142406	NA
chr1_1145029_1145767	0.805741935484
chr1_1149336_1149387	0.5835
chr1_1152457_1152532	0.925
chr1_1153851_1154084	NA
chr1_1155576_1155758	0.835090909091
chr1_1158915_1159089	0.9375
chr1_1164271_1164988	0.931571428571
chr1_1168246_1168411	0.813636363636
chr1_1169483_1169613	1.0
chr1_1170523_1170689	0.8098
chr1_1171692_1171978	0.747333333333
chr1_1173422_1173472	0.857
chr1_1174249_1174401	0.760428571429
chr1_1174876_1175067	0.333333333333
chr1_1176572_1176675	0.833333333333
chr1_1178103_1178150	0.84075
chr1_1181102_1181492	0.805833333333
chr1_1186831_1187029	0.7705
chr1_1189142_1189264	0.8916
chr1_1191987_1192123	0.573888888889
chr1_1197397_1197533	0.820375
chr1_1201922_1202029	0.773625
chr1_1202370_1202512	1.0
chr1_1208173_1208330	0.1635
chr1_1210328_1210546	0.8563
chr1_1212937_1213038	0.897
chr1_1221822_1222245	0.767388888889
chr1_1229954_1229996	0.9585
chr1_1233946_1234301	0.628529411765
chr1_1240048_1240098	0.73875
chr1_1247594_1247685	0.842333333333
chr1_1249459_1249595	0.952333333333
chr1_1252031_1252134	0.917
chr1_1256181_1256302	0.771
chr1_1262813_1263342	0.831136363636
chr1_1266423_1266549	0.77775
chr1_1267105_1267790	0.833823529412
chr1_1272565_1272769	1.0
chr1_1273486_1273983	0.837666666667
chr1_1287545_1287610	0.5
chr1_1306953_1307444	0.649769230769
chr1_1308658_1308778	0.8168
chr1_1313587_1313660	0.71875
chr1_1314863_1315132	0.819666666667
chr1_1320641_1320790	0.9286
chr1_1322584_1322735	0.930769230769
chr1_1326183_1326233	0.978285714286
chr1_1337691_1337888	0.541625
chr1_1341886_1342067	0.203666666667
chr1_1344247_1344618	0.612166666667
chr1_1346099_1346186	0.14675
chr1_1347037_1347178	0.9446
chr1_1369621_1369680	0.66675
chr1_1371514_1371822	0.11825
chr1_1372746_1373131	0.894461538462
chr1_1375019_1375143	0.85
chr1_1378483_1378916	0.76025
chr1_1383220_1383282	0.7664
chr1_1386226_1386460	0.7681
chr1_1388498_1388802	0.953545454545
chr1_1389983_1390392	0.8583
chr1_1391164_1391195	0.90525
chr1_1394677_1394803	0.900166666667
chr1_1395512_1395614	0.7
chr1_1397425_1397525	0.747
chr1_1398027_1398263	0.89525
chr1_1400425_1400633	0.793666666667
chr1_1412240_1412959	0.873684210526
chr1_1413539_1414039	0.846846153846
chr1_1417173_1417287	0.897333333333
chr1_1418462_1418568	0.925666666667
chr1_1419795_1419897	0.9285
chr1_1420653_1420816	0.818125
chr1_1423851_1423996	0.8072
chr1_1425249_1425327	0.953
chr1_1425903_1426284	0.904782608696
chr1_1428084_1428234	0.85
chr1_1434451_1434647	0.880916666667
chr1_1435327_1435789	0.82905
chr1_1436778_1436931	0.875
chr1_1439116_1439516	0.779333333333
chr1_1443670_1443834	0.871555555556
chr1_1449240_1449332	0.5334
chr1_1451556_1451690	0.916714285714
chr1_1452630_1452724	0.96175
chr1_1457856_1457958	0.895833333333
chr1_1458410_1458591	0.933375
chr1_1459027_1459121	1.0
chr1_1461958_1462081	0.989625
chr1_1462745_1463225	0.77580952381
chr1_1463753_1463967	0.892818181818
chr1_1464794_1464879	0.85475
chr1_1464887_1464926	0.977666666667
chr1_1465930_1466066	0.782307692308
chr1_1468970_1469102	0.746428571429
chr1_1478628_1478666	0.884333333333
chr1_1480705_1480833	0.6905
chr1_1481937_1482305	0.85105
chr1_1484666_1484774	0.98675
chr1_1489400_1490167	0.845090909091
chr1_1490609_1490652	0.722333333333
chr1_1492989_1493103	0.890666666667
chr1_1496761_1496986	0.95225
chr1_1499517_1499749	0.790857142857
chr1_1500510_1500581	0.94
chr1_1502530_1502727	0.778
chr1_1506347_1506482	0.767272727273
chr1_1507996_1508584	0.795894736842
chr1_1511938_1512073	0.793545454545
chr1_1519773_1519908	0.8125
chr1_1521936_1522150	0.558454545455
chr1_1532362_1532445	0.4666
chr1_1533517_1534004	0.7251875
chr1_1534074_1534646	0.52924
chr1_1548969_1549236	NA
chr1_1549761_1549886	0.216333333333
chr1_1555730_1556008	0.855583333333
chr1_1556736_1557163	0.84675
chr1_1557925_1558088	0.841428571429
chr1_1559196_1559326	0.981333333333
chr1_1562009_1562051	1.0
chr1_1562382_1562484	0.95125
chr1_1565325_1565586	0.33325
chr1_1566094_1566352	0.14775
chr1_1569572_1569994	0.796565217391
chr1_1570607_1570700	1.0
chr1_1573909_1573946	0.815
chr1_1574746_1575237	0.841263157895
chr1_1575678_1576255	0.83675
chr1_1576594_1576623	0.8575
chr1_1576639_1576727	0.775666666667
chr1_1577758_1577934	0.888866666667
chr1_1580073_1580379	0.589625
chr1_1584618_1584765	0.804333333333
chr1_1586301_1586408	0.96
chr1_1586815_1587237	0.837636363636
chr1_1591196_1591305	0.5019
chr1_1591653_1591780	0.896
chr1_1600246_1600323	0.928
chr1_1606938_1607258	0.841842105263
chr1_1608283_1608537	0.889
chr1_1610379_1610419	NA
chr1_1613149_1613546	0.86125
chr1_1615757_1615812	0.75
chr1_1617567_1617677	0.5448
chr1_1618903_1619047	NA
chr1_1625449_1625523	0.85
chr1_1630400_1630468	1.0
chr1_1630874_1631088	0.877777777778
chr1_1631619_1631680	0.208625
chr1_1632814_1633214	0.854566666667
chr1_1635333_1635960	0.88132
chr1_1639214_1639465	0.860818181818
chr1_1640964_1641087	0.975
chr1_1647841_1647969	0.910875
chr1_1650235_1650367	0.9
chr1_1651178_1651350	0.87775
chr1_1651693_1651937	0.829
chr1_1656942_1657434	0.846888888889
chr1_1664681_1664774	0.913333333333
chr1_1665814_1665958	0.628333333333
chr1_1666583_1667041	0.8555
chr1_1669966_1670182	0.926214285714
chr1_1671141_1671395	0.853444444444
chr1_1680575_1680712	0.75
chr1_1682016_1682159	0.85
chr1_1683326_1683377	0.833333333333
chr1_1684394_1684507	0.416875
chr1_1685316_1685412	0.9484
chr1_1687150_1687274	0.878666666667
chr1_1691554_1691697	0.7225
chr1_1693109_1693270	1.0
chr1_1694660_1694780	0.8102
chr1_1697704_1697770	1.0
chr1_1704199_1704338	0.809571428571
chr1_1715070_1715423	0.795111111111
chr1_1724685_1724833	0.881
chr1_1739270_1739444	0.875
chr1_1754402_1754498	0.86825
chr1_1761429_1761475	0.760666666667
chr1_1766296_1766403	0.8002
chr1_1767712_1768123	0.867285714286
chr1_1770043_1770179	0.828666666667
chr1_1779545_1779675	0.8485
chr1_1783203_1783329	0.8336
chr1_1794320_1794516	NA
chr1_1811766_1811884	0.937272727273
chr1_1816281_1816412	0.8202
chr1_1817087_1817293	0.891666666667
chr1_1819993_1820048	0.304833333333
chr1_1830616_1830702	0.75
chr1_1839311_1839691	0.842375
chr1_1844428_1844691	0.712875
chr1_1854312_1854494	0.7654
chr1_1855974_1856024	0.7734
chr1_1857862_1857917	0.8
chr1_1860012_1860088	NA
chr1_1867711_1867969	0.9682
chr1_1872499_1872539	0.875
chr1_1879073_1879405	0.738230769231
chr1_1879499_1879590	1.0
chr1_1888406_1888480	0.8928
chr1_1900224_1900346	0.782
chr1_1905978_1906535	0.715
chr1_1906568_1906653	0.8104
chr1_1907284_1907388	0.9
chr1_1909512_1909753	0.68775
chr1_1916816_1916953	0.729636363636
chr1_1926786_1927071	0.76775
chr1_1927129_1927176	0.913
chr1_1927214_1927463	0.767875
chr1_1935038_1935063	0.516333333333
chr1_1941572_1941720	0.802625
chr1_1946376_1946610	0.6542
chr1_1958001_1958135	0.96875
chr1_1959528_1959709	0.8525
chr1_1961818_1961850	1.0
chr1_1962013_1962105	0.887
chr1_1962929_1963192	0.891818181818
chr1_1970512_1970603	0.64
chr1_1972775_1972926	0.790333333333
chr1_1973932_1974300	0.776
chr1_1974863_1974942	0.75
chr1_1996838_1996975	0.8617
chr1_1999077_1999148	0.956833333333
chr1_2000470_2000583	0.84725
chr1_2002289_2002357	0.888666666667
chr1_2004924_2005061	0.77975
chr1_2015395_2015409	0.750666666667
chr1_2021107_2021215	0.981555555556
chr1_2025440_2025612	0.91675
chr1_2026187_2026244	0.880833333333
chr1_2036790_2037053	0.793
chr1_2038532_2038587	0.7998
chr1_2043790_2043807	0.8858
chr1_2045527_2045631	0.877666666667
chr1_2051898_2052031	0.610333333333
chr1_2060402_2060553	0.928571428571
chr1_2062663_2062766	0.594666666667
chr1_2063092_2063320	1.0
chr1_2066401_2066713	0.80595
chr1_2070519_2070856	0.7877
chr1_2074033_2074213	0.857285714286
chr1_2074567_2074760	0.905555555556
chr1_2080353_2080384	0.785333333333
chr1_2085750_2085833	0.8655
chr1_2097459_2097751	0.8769
chr1_2100554_2100676	0.963
chr1_2100939_2101066	0.980333333333
chr1_2103057_2103230	0.880230769231
chr1_2104971_2105067	1.0
chr1_2106081_2106214	0.53725
chr1_2108514_2108662	0.73975
chr1_2118169_2118577	0.812928571429
chr1_2118930_2119039	0.8524
chr1_2119347_2119773	0.897333333333
chr1_2122616_2123095	0.828380952381
chr1_2124811_2124987	0.5
chr1_2130052_2130220	0.90825
chr1_2133611_2133732	0.6875
chr1_2137854_2137995	0.7332
chr1_2138740_2138943	0.827222222222
chr1_2144953_2145117	0.833333333333
chr1_2148298_2148473	0.727833333333
chr1_2153608_2154021	0.869166666667
chr1_2157732_2157772	0.938333333333
chr1_2165370_2165506	0.59575
chr1_2168685_2168818	0.728142857143
chr1_2169213_2169419	0.7375
chr1_2170847_2171146	0.6801875
chr1_2173021_2173070	0.9244
chr1_2173880_2173990	1.0
chr1_2182994_2183439	0.852307692308
chr1_2202753_2202940	0.5779
chr1_2203414_2203497	0.860666666667
chr1_2205271_2205376	0.902833333333
chr1_2224554_2224726	0.904777777778
chr1_2229250_2229324	0.333333333333
chr1_2229561_2229691	0.8475
chr1_2232150_2232339	0.724181818182
chr1_2234220_2234305	0.857
chr1_2234744_2234792	0.9502
chr1_2235749_2235805	0.85875
chr1_2237297_2237750	0.902390243902
chr1_2238099_2238276	0.737409090909
chr1_2238908_2238978	0.889571428571
chr1_2251432_2251549	0.74
chr1_2266590_2266982	0.782416666667
chr1_2267488_2267589	1.0
chr1_2268262_2268860	0.698705882353
chr1_2288029_2288042	0.936
chr1_2304280_2304357	1.0
chr1_2305059_2305350	0.7866
chr1_2309502_2309662	0.808
chr1_2309895_2310014	0.83
chr1_2312474_2312651	0.8635
chr1_2333811_2334085	0.877571428571
chr1_2338349_2338467	0.7626
chr1_2341191_2342048	0.798238095238
chr1_2342766_2343138	0.787090909091
chr1_2347275_2347514	0.619857142857
chr1_2349487_2349690	0.85575
chr1_2350862_2350905	NA
chr1_2358634_2358806	0.786444444444
chr1_2365648_2365802	0.89575
chr1_2372222_2372322	0.89175
chr1_2377164_2377310	0.904714285714
chr1_2378541_2379188	0.801714285714
chr1_2384431_2384618	0.685222222222
chr1_2389416_2389538	0.0
chr1_2405159_2405273	0.85425
chr1_2406794_2406862	0.722
chr1_2411149_2411683	0.93656
chr1_2423214_2423381	0.767857142857
chr1_2426919_2427080	0.745333333333
chr1_2427560_2427609	0.96875
chr1_2430142_2430289	0.963
chr1_2431384_2431423	0.624666666667
chr1_2432012_2432099	0.938857142857
chr1_2436132_2436349	0.8605
chr1_2439843_2439961	0.98
chr1_2441012_2441213	0.891666666667
chr1_2445634_2445775	0.785571428571
chr1_2447203_2447321	0.7428
chr1_2449348_2449507	0.823833333333
chr1_2459682_2459940	0.678545454545
chr1_2476263_2476295	1.0
chr1_2481664_2481877	0.363875
chr1_2488194_2488455	0.886272727273
chr1_2498383_2498955	0.826625
chr1_2499360_2499444	0.941
chr1_2501014_2501098	0.75025
chr1_2507343_2507396	0.857
chr1_2507665_2507908	0.556333333333
chr1_2508322_2508482	0.535666666667
chr1_2510902_2511005	1.0
chr1_2514447_2514751	0.6721
chr1_2522200_2522473	0.852473684211
chr1_2528243_2528262	0.756333333333
chr1_2529436_2529616	0.784333333333
chr1_2534121_2534356	0.852714285714
chr1_2535200_2535276	0.9375
chr1_2536863_2536944	0.71675
chr1_2537318_2537420	0.889428571429
chr1_2548681_2548791	0.618333333333
chr1_2564277_2564630	0.278
chr1_2572870_2573302	0.792692307692
chr1_2575156_2575725	0.466
chr1_2590929_2591524	0.312333333333
chr1_2595545_2595879	0.393076923077
chr1_2600161_2600495	0.372846153846
chr1_2603252_2603526	0.343888888889
chr1_2605339_2605541	0.3116
chr1_2630520_2630674	0.331
chr1_2700213_2700333	0.823857142857
chr1_2705275_2705292	0.583
chr1_2706959_2707150	0.9514
chr1_2716956_2717087	0.853
chr1_2720395_2720575	1.0
chr1_2724372_2724485	0.5582
chr1_2724866_2725011	0.713
chr1_2731133_2731278	0.826444444444
chr1_2739467_2739643	0.857142857143
chr1_2747031_2747150	0.925
chr1_2753105_2753278	0.769
chr1_2766069_2766166	0.894
chr1_2771680_2771795	0.866666666667
chr1_2774318_2774440	0.83125
chr1_2775359_2775468	0.790571428571
chr1_2777386_2777537	0.8835
chr1_2778672_2778826	0.7844
chr1_2780952_2780976	0.476333333333
chr1_2786162_2786221	0.93
chr1_2794219_2794309	0.8956
chr1_2795455_2795708	0.52
chr1_2801715_2801768	0.9294
chr1_2807938_2808068	0.79175
chr1_2810922_2811208	0.7483
chr1_2831911_2832026	0.81675
chr1_2834142_2834294	0.889
chr1_2835146_2835259	0.816857142857
chr1_2851465_2851541	0.666666666667
chr1_2889189_2889350	0.8768
chr1_2901139_2901351	0.8185
chr1_2907516_2907665	0.875
chr1_2911551_2911686	0.7572
chr1_2915674_2915842	0.661
chr1_2916783_2917074	0.963142857143
chr1_2919110_2919274	0.881571428571
chr1_2920007_2920144	0.8842
chr1_2921210_2921330	0.954
chr1_2939071_2939361	0.696272727273
chr1_2946787_2946940	0.792142857143
chr1_2949027_2949614	0.740666666667
chr1_2970453_2970621	NA
chr1_2981731_2981804	0.975
chr1_2983845_2983958	0.818666666667
chr1_2991361_2991676	0.666666666667
chr1_2992929_2993149	0.675
chr1_2995452_2995564	0.9465
chr1_2999195_2999978	0.864696969697
chr1_3011129_3011470	0.81675
chr1_3032644_3032752	0.7332
chr1_3049598_3049675	NA
chr1_3057482_3057515	1.0
chr1_3076772_3076841	1.0
chr1_3077789_3077885	0.95
chr1_3081159_3081315	0.825375
chr1_3083719_3083936	0.856
chr1_3085102_3085311	0.833285714286
chr1_3085850_3085945	0.939333333333
chr1_3088751_3088771	0.778666666667
chr1_3090505_3090628	0.764714285714
chr1_3102373_3102549	0.783333333333
chr1_3103934_3104218	0.9
chr1_3113116_3113167	0.899
chr1_3115129_3115214	0.972333333333
chr1_3116253_3116308	0.9425
chr1_3117276_3117467	0.92
chr1_3123202_3123295	1.0
chr1_3123898_3124210	0.830571428571
chr1_3124702_3124759	0.904
chr1_3128087_3128399	0.974727272727
chr1_3130482_3130536	NA
chr1_3136591_3136853	0.9005625
chr1_3148335_3148419	0.83625
chr1_3157569_3157631	0.731
chr1_3158199_3158292	0.857
chr1_3168607_3168808	0.5835
chr1_3180886_3181033	0.89725
chr1_3184658_3184680	0.894
chr1_3184734_3184760	0.8215
chr1_3185823_3185959	0.58975
chr1_3187025_3187043	0.988666666667
chr1_3188755_3189176	0.788066666667
chr1_3191061_3191210	0.9465
chr1_3192060_3192195	0.77425
chr1_3195910_3195973	0.8105
chr1_3199426_3199861	0.86125
chr1_3200390_3200603	0.787538461538
chr1_3205728_3205920	0.7
chr1_3212188_3212353	0.777777777778
chr1_3224965_3225554	0.835111111111
chr1_3226973_3227148	0.966666666667
chr1_3257016_3257189	0.8875
chr1_3263258_3263582	0.7999
chr1_3266269_3266416	0.67325
chr1_3278170_3278195	0.939333333333
chr1_3278634_3278792	NA
chr1_3284145_3284234	0.8
chr1_3293945_3294575	0.690692307692
chr1_3305454_3305990	0.801307692308
chr1_3321713_3321796	0.766666666667
chr1_3323624_3323767	0.926
chr1_3325073_3325771	0.917948717949
chr1_3329103_3329475	0.882352941176
chr1_3331996_3332447	0.724058823529
chr1_3335901_3336020	0.73
chr1_3340186_3340271	0.895833333333
chr1_3342538_3343079	0.938777777778
chr1_3344544_3344608	NA
chr1_3345136_3345349	0.857142857143
chr1_3351541_3351616	0.89775
chr1_3352368_3352481	0.874875
chr1_3373261_3373406	0.6002
chr1_3374016_3374270	0.860818181818
chr1_3376136_3376678	0.723636363636
chr1_3379421_3379882	0.845846153846
chr1_3383126_3383265	0.804
chr1_3384424_3384591	0.876555555556
chr1_3385818_3385908	0.695
chr1_3392891_3393025	0.639
chr1_3394905_3395454	0.812964285714
chr1_3397039_3397159	0.96025
chr1_3397620_3397761	0.752333333333
chr1_3413339_3414249	0.674939393939
chr1_3419300_3419468	0.904857142857
chr1_3421200_3421746	0.718
chr1_3433915_3434328	0.82075
chr1_3438118_3438193	0.86325
chr1_3438695_3438864	0.933285714286
chr1_3441023_3441090	0.8825
chr1_3442640_3442737	0.722333333333
chr1_3451186_3451276	0.734
chr1_3453401_3453549	0.821285714286
chr1_3455689_3455903	0.7334
chr1_3456508_3456831	0.861
chr1_3458392_3458542	1.0
chr1_3459967_3459985	0.861333333333
chr1_3461504_3461622	0.666666666667
chr1_3465662_3465674	0.833333333333
chr1_3474044_3474160	0.901875
chr1_3482980_3483172	0.8475
chr1_3484042_3484170	0.875
chr1_3485745_3486008	0.667
chr1_3498693_3499068	0.920625
chr1_3505929_3506030	0.8716
chr1_3509398_3509531	0.6066
chr1_3519088_3519210	0.8772
chr1_3523199_3523302	0.848666666667
chr1_3533141_3533369	0.75
chr1_3534560_3534685	0.80525
chr1_3546268_3546384	0.88075
chr1_3549128_3549588	0.844714285714
chr1_3551511_3551808	0.881454545455
chr1_3552121_3552246	0.8336
chr1_3560952_3561077	0.934333333333
chr1_3571806_3571900	0.844333333333
chr1_3574773_3574941	0.769857142857
chr1_3579702_3579920	0.791875
chr1_3590209_3590536	0.776625
chr1_3597690_3597858	0.771
chr1_3601254_3601389	0.851777777778
chr1_3607013_3607362	0.83
chr1_3615589_3615756	0.966666666667
chr1_3622297_3622673	0.745833333333
chr1_3623475_3623770	0.891181818182
chr1_3633926_3634045	NA
chr1_3635001_3635070	0.3962
chr1_3638680_3638799	0.843727272727
chr1_3644467_3644553	NA
chr1_3649770_3649926	0.723
chr1_3651342_3651399	0.8
chr1_3652815_3652953	0.937714285714
chr1_3658655_3658723	0.8385
chr1_3661651_3662331	0.734
chr1_3669781_3670046	0.4685
chr1_3672674_3672733	0.884666666667
chr1_3678170_3678336	0.6
chr1_3679712_3679828	0.952428571429
chr1_3684097_3684189	0.891
chr1_3690144_3690535	0.5895
chr1_3692943_3693302	0.566625
chr1_3697640_3697704	0.931428571429
chr1_3701702_3701871	0.805833333333
chr1_3708180_3708316	0.758333333333
chr1_3722222_3722356	0.689333333333
chr1_3747058_3747196	0.8465
chr1_3758803_3758936	0.815818181818
chr1_3760471_3760621	0.916666666667
chr1_3782194_3782527	0.760818181818
chr1_3786394_3786597	NA
chr1_3788010_3788326	0.792428571429
chr1_3788698_3788834	0.864111111111
chr1_3805321_3805667	0.885
chr1_3808219_3808314	0.95
chr1_3810801_3810968	0.9445
chr1_3821261_3821329	0.833333333333
chr1_3824036_3824233	0.857142857143
chr1_3828664_3828782	0.9198
chr1_3835682_3835812	0.48
chr1_3840581_3840724	0.635
chr1_4007941_4008202	0.768733333333
chr1_4015476_4015679	0.555555555556
chr1_4022706_4022804	0.6256
chr1_4065925_4065981	0.68
chr1_4087171_4087186	0.797
chr1_4138740_4138764	0.857
chr1_4142529_4142654	0.78125
chr1_4155321_4155457	0.827111111111
chr1_4187519_4187589	0.809571428571
chr1_4187694_4187777	0.4445
chr1_4192529_4192693	0.736153846154
chr1_4290480_4290529	0.73225
chr1_4384259_4384267	0.955
chr1_4548290_4548386	0.666666666667
chr1_4659231_4659362	0.867333333333
chr1_4688540_4688659	0.714285714286
chr1_4698148_4698213	0.714285714286
chr1_4699527_4699598	0.82
chr1_4751392_4751554	0.301333333333
chr1_4752570_4752645	0.842333333333
chr1_4756430_4756594	0.646
chr1_4774124_4774515	0.72225
chr1_4783409_4783491	0.49625
chr1_4794970_4795124	0.816666666667
chr1_4800566_4800673	0.710714285714
chr1_5256494_5256700	0.883333333333
chr1_5373111_5373138	0.773
chr1_5408798_5408974	0.5988
chr1_5486586_5486777	0.222166666667
chr1_5544702_5544843	0.544
chr1_5561410_5561427	0.666666666667
chr1_5563262_5563411	0.78625
chr1_5643863_5644092	0.714285714286
chr1_5676227_5676297	0.5435
chr1_5710490_5710805	0.642727272727
chr1_5752160_5752341	NA
chr1_5773835_5773943	0.825
chr1_5794573_5794752	0.72
chr1_5795236_5795594	0.5612
chr1_5815500_5815656	0.4936
chr1_5819260_5819325	0.8175
chr1_5839280_5839377	0.677666666667
chr1_5882820_5882872	0.7864
chr1_5900776_5900871	0.8075
chr1_5911921_5912050	0.963
chr1_5923512_5923870	0.8092
chr1_5924542_5924597	1.0
chr1_5925415_5925714	0.723333333333
chr1_5934656_5934833	0.945375
chr1_5937017_5937170	1.0
chr1_5947229_5947504	0.892125
chr1_5955638_5955688	0.9165
chr1_5967183_5967331	0.751166666667
chr1_5972143_5972415	0.649785714286
chr1_5987743_5987807	0.907333333333
chr1_6013373_6013444	0.8728
chr1_6019252_6019342	0.8424
chr1_6029197_6029382	1.0
chr1_6044315_6044451	0.7285
chr1_6045227_6045345	0.815
chr1_6046231_6046344	0.9245
chr1_6047782_6047906	0.634
chr1_6049890_6049935	0.76375
chr1_6054795_6054950	0.782833333333
chr1_6055398_6055484	0.75
chr1_6079610_6079750	0.834333333333
chr1_6096185_6096338	0.713
chr1_6100597_6100658	1.0
chr1_6143072_6143164	0.97225
chr1_6144597_6144705	0.878375
chr1_6147456_6147529	0.7565
chr1_6150468_6150509	0.968333333333
chr1_6164664_6164962	0.666666666667
chr1_6165297_6165637	0.696222222222
chr1_6166559_6166653	0.6778
chr1_6170675_6170810	0.5528
chr1_6171314_6171509	0.64
chr1_6174135_6174228	0.89275
chr1_6183444_6183590	0.9615
chr1_6187406_6187634	0.7625
chr1_6188205_6188265	0.4515
chr1_6188903_6188975	0.9325
chr1_6195775_6195927	0.787166666667
chr1_6218321_6218389	0.6355
chr1_6226539_6226759	0.5
chr1_6228039_6228145	0.8375
chr1_6230388_6230495	0.547666666667
chr1_6233324_6233456	0.912285714286
chr1_6238615_6238722	0.82875
chr1_6242670_6242791	0.7596
chr1_6251140_6251660	0.809708333333
chr1_6252527_6252616	0.771
chr1_6263685_6263745	0.6025
chr1_6267535_6267666	0.825666666667
chr1_6275248_6275384	0.72775
chr1_6276780_6277091	0.801615384615
chr1_6279315_6279461	0.9052
chr1_6280076_6280158	0.825
chr1_6282978_6283153	0.972888888889
chr1_6292768_6293210	0.840590909091
chr1_6312367_6312496	0.764833333333
chr1_6330486_6330609	0.666
chr1_6337374_6337800	0.790909090909
chr1_6341671_6341713	0.763
chr1_6349221_6349321	0.871428571429
chr1_6360932_6361034	0.727
chr1_6365503_6365854	0.839461538462
chr1_6371562_6371612	0.964666666667
chr1_6381763_6381852	0.7408
chr1_6387346_6387437	0.938
chr1_6387993_6388122	0.895166666667
chr1_6388697_6388807	0.9356
chr1_6391481_6391936	0.7851
chr1_6400185_6400318	0.81875
chr1_6400816_6400953	0.782
chr1_6401487_6401630	0.92
chr1_6404550_6404681	0.931
chr1_6410447_6410540	0.809
chr1_6434903_6435194	0.7863
chr1_6435721_6435855	0.874
chr1_6442210_6442355	0.950666666667
chr1_6443436_6443527	0.9556
chr1_6461734_6461817	0.667333333333
chr1_6470969_6471178	0.6794
chr1_6472641_6472777	0.8471
chr1_6480578_6480696	0.027
chr1_6490754_6490772	0.966666666667
chr1_6495226_6495596	0.849066666667
chr1_6505611_6505735	0.793
chr1_6511365_6511485	1.0
chr1_6525443_6525742	0.841272727273
chr1_6526781_6526961	0.639
chr1_6534131_6534242	0.8635
chr1_6535576_6535666	0.427142857143
chr1_6542375_6542486	0.8528
chr1_6558185_6558281	0.666666666667
chr1_6561211_6561284	0.938333333333
chr1_6562660_6562949	0.945461538462
chr1_6578300_6578450	0.960666666667
chr1_6583360_6583738	0.628666666667
chr1_6612963_6613124	0.698666666667
chr1_6615415_6615539	0.876857142857
chr1_6618727_6618940	0.928571428571
chr1_6633882_6633975	0.885833333333
chr1_6635362_6635436	0.792666666667
chr1_6637609_6637745	0.7696
chr1_6649008_6649153	0.943666666667
chr1_6672304_6672507	0.533333333333
chr1_6676248_6676379	0.6895
chr1_6681708_6681796	0.98075
chr1_6690819_6690922	0.81275
chr1_6691424_6691546	1.0
chr1_6694862_6695034	0.571571428571
chr1_6715884_6715946	0.8015
chr1_6719844_6720041	0.8157
chr1_6724498_6724594	0.821285714286
chr1_6747576_6747697	0.90625
chr1_6759114_6759282	0.73075
chr1_6763632_6763974	0.811928571429
chr1_6772317_6772413	0.810571428571
chr1_6773055_6773106	0.958
chr1_6774311_6774515	0.817222222222
chr1_6775821_6775939	0.781285714286
chr1_6780675_6780863	0.790571428571
chr1_6788412_6788609	0.642857142857
chr1_6792651_6792728	0.86675
chr1_6795422_6795558	0.5229
chr1_6801877_6801986	0.8472
chr1_6805632_6805723	0.7635
chr1_6815966_6816075	0.785
chr1_6820995_6821127	0.941428571429
chr1_6831630_6831831	0.298
chr1_6862964_6863105	0.71375
chr1_6870591_6870722	0.821428571429
chr1_6888453_6888646	0.8238
chr1_6953065_6953199	0.868666666667
chr1_6994161_6994211	0.8125
chr1_7003079_7003206	0.8882
chr1_7047470_7047963	0.7373
chr1_7065019_7065323	0.661666666667
chr1_7069669_7069710	1.0
chr1_7073432_7073553	0.838666666667
chr1_7112935_7113078	0.8344
chr1_7114655_7114853	0.90475
chr1_7115692_7115835	0.68
chr1_7122133_7122225	1.0
chr1_7135910_7135975	0.83875
chr1_7150278_7150416	0.623666666667
chr1_7154795_7154869	0.755166666667
chr1_7158547_7158584	0.785666666667
chr1_7187092_7187609	0.863
chr1_7206221_7206316	0.7965
chr1_7216923_7217220	0.679333333333
chr1_7217940_7218136	0.717727272727
chr1_7223512_7223555	0.852
chr1_7240641_7240799	0.666666666667
chr1_7265078_7265185	0.864142857143
chr1_7285268_7285434	0.946
chr1_7290220_7290286	0.889
chr1_7293834_7293908	0.87475
chr1_7311136_7311248	0.803
chr1_7311550_7311794	NA
chr1_7316346_7316477	0.8485
chr1_7319012_7319380	0.856916666667
chr1_7322346_7322479	0.772375
chr1_7326229_7326346	0.6028
chr1_7369548_7369655	0.746230769231
chr1_7387197_7387392	0.8666
chr1_7393385_7393602	0.859272727273
chr1_7407215_7407291	0.8
chr1_7411308_7411435	0.843833333333
chr1_7492225_7492677	0.7455
chr1_7515594_7515803	0.8589
chr1_7529088_7529192	0.94525
chr1_7533919_7534001	0.9725
chr1_7534616_7534731	0.87
chr1_7545563_7545744	0.786
chr1_7549842_7550052	0.8334
chr1_7550436_7550569	0.864428571429
chr1_7575309_7575447	0.598666666667
chr1_7582051_7582192	0.8586
chr1_7593699_7593830	0.88925
chr1_7634595_7634752	0.8675
chr1_7638438_7638588	0.878571428571
chr1_7641766_7642034	NA
chr1_7661382_7661737	0.845761904762
chr1_7673804_7673934	0.9076
chr1_7674598_7674699	0.979166666667
chr1_7698465_7698499	0.720333333333
chr1_7699198_7699331	0.890666666667
chr1_7700503_7700595	0.946714285714
chr1_7705516_7705568	0.695333333333
chr1_7708551_7708951	0.6225
chr1_7709233_7709346	0.749333333333
chr1_7724164_7724210	0.933333333333
chr1_7724261_7724300	0.81825
chr1_7725748_7726144	0.6743
chr1_7736317_7736510	0.933333333333
chr1_7743531_7743721	0.8924
chr1_7778179_7778317	0.748375
chr1_7817600_7817696	0.8624
chr1_7818722_7818852	0.853
chr1_7825812_7825944	0.849714285714
chr1_7832669_7832924	0.707
chr1_7838976_7839083	0.883571428571
chr1_7859385_7859492	0.857142857143
chr1_7864836_7864874	0.817333333333
chr1_7872407_7872514	0.8266
chr1_7887086_7887444	0.825842105263
chr1_7906309_7906446	0.7575
chr1_7908735_7909008	0.7717
chr1_7927657_7927851	0.7858
chr1_7932086_7932218	0.784375
chr1_7973933_7974070	0.648857142857
chr1_7978586_7978723	0.693
chr1_7990131_7990275	1.0
chr1_8006723_8006860	0.791666666667
chr1_8011085_8011103	0.719666666667
chr1_8012460_8012903	0.82552173913
chr1_8013426_8013542	0.589
chr1_8016974_8017117	0.8
chr1_8023653_8023731	0.776
chr1_8042185_8042324	0.58075
chr1_8047140_8047330	1.0
chr1_8048408_8048641	0.6875
chr1_8112710_8112841	0.847
chr1_8126095_8126149	0.948666666667
chr1_8191505_8191604	0.778
chr1_8205057_8205163	0.676666666667
chr1_8211759_8211951	0.75
chr1_8233758_8233836	0.8202
chr1_8243101_8243238	0.707142857143
chr1_8252314_8252443	0.8615
chr1_8255830_8255966	0.84325
chr1_8261150_8261347	0.739
chr1_8270839_8271035	0.892857142857
chr1_8292652_8292687	0.90675
chr1_8301015_8301233	0.8335
chr1_8305747_8305882	1.0
chr1_8351287_8351742	0.654692307692
chr1_8377818_8377958	0.308444444444
chr1_8379924_8380058	0.923
chr1_8385944_8386006	0.6875
chr1_8386046_8386090	0.75
chr1_8388500_8388674	0.745333333333
chr1_8390941_8391042	0.825
chr1_8391996_8392398	0.866058823529
chr1_8392731_8393009	0.786333333333
chr1_8399504_8399855	0.8170625
chr1_8401988_8402340	0.81775
chr1_8405769_8405957	0.914285714286
chr1_8410209_8410230	0.672
chr1_8448539_8448675	0.749333333333
chr1_8463146_8463249	0.9334
chr1_8493764_8493916	0.839846153846
chr1_8506892_8507019	0.822285714286
chr1_8527864_8527994	0.912714285714
chr1_8554507_8554647	0.803
chr1_8560693_8560789	0.9556
chr1_8562621_8562738	0.5295
chr1_8572192_8572388	0.866066666667
chr1_8589472_8589651	0.833375
chr1_8590850_8591046	0.862866666667
chr1_8670386_8670563	1.0
chr1_8716102_8716183	0.9616
chr1_8745505_8745653	0.723875
chr1_8765896_8765942	0.8405
chr1_8774994_8775178	0.9375
chr1_8784626_8784717	0.916625
chr1_8785345_8785482	0.797
chr1_8787644_8787794	0.741
chr1_8823720_8823855	0.685333333333
chr1_8831830_8831894	0.8005
chr1_8834653_8834665	0.920666666667
chr1_8837753_8837890	0.795
chr1_8839577_8839671	0.82925
chr1_8866152_8866207	0.904666666667
chr1_8880411_8880566	0.88
chr1_8883518_8883812	0.8
chr1_8930939_8931167	0.725
chr1_8955555_8955680	0.662714285714
chr1_8966873_8966945	0.870571428571
chr1_9005718_9005911	1.0
chr1_9024398_9024822	0.7833
chr1_9032468_9032559	0.8
chr1_9057618_9057753	0.829142857143
chr1_9068092_9068318	0.7994
chr1_9071303_9071511	0.9556
chr1_9078544_9078624	0.66675
chr1_9084825_9084985	0.7126
chr1_9123846_9124050	0.768833333333
chr1_9124791_9124941	0.815
chr1_9127969_9128106	0.835857142857
chr1_9139159_9139422	NA
chr1_9143920_9144060	0.631454545455
chr1_9165716_9165792	0.8134
chr1_9179956_9180077	0.833285714286
chr1_9197241_9197555	0.848545454545
chr1_9212513_9212606	0.68075
chr1_9275868_9276151	0.739615384615
chr1_9318054_9318150	0.9305
chr1_9323593_9324048	0.956083333333
chr1_9324912_9325085	0.9
chr1_9368424_9368701	0.661285714286
chr1_9373180_9373320	0.9904
chr1_9374373_9374726	0.8665
chr1_9378973_9379094	0.832
chr1_9384370_9384444	NA
chr1_9384934_9384998	0.611
chr1_9393898_9393908	0.733333333333
chr1_9397780_9397995	0.83125
chr1_9399323_9399428	0.85325
chr1_9401711_9401865	0.952333333333
chr1_9409308_9409457	0.681818181818
chr1_9421360_9421535	0.781
chr1_9428088_9428139	0.815
chr1_9438030_9438102	0.952333333333
chr1_9446379_9446472	0.79825
chr1_9447758_9447936	0.7215
chr1_9452954_9453082	0.75
chr1_9453700_9453915	0.628333333333
chr1_9464285_9464335	0.830333333333
chr1_9527207_9527434	0.625
chr1_9528791_9528931	0.75
chr1_9554782_9554910	0.840166666667
chr1_9558389_9558638	NA
chr1_9564696_9564873	0.86375
chr1_9575402_9575551	0.843
chr1_9576932_9577128	0.807529411765
chr1_9583356_9583454	0.98225
chr1_9589072_9589148	0.742333333333
chr1_9601312_9601646	0.835647058824
chr1_9602018_9602147	0.924166666667
chr1_9606342_9606538	0.5398
chr1_9634998_9635128	0.874833333333
chr1_9637960_9638272	0.817
chr1_9647562_9647716	0.894125
chr1_9651805_9651887	0.770833333333
chr1_9654684_9654826	0.855
chr1_9659451_9659952	0.864954545455
chr1_9662212_9662321	0.9
chr1_9663572_9663650	0.9125
chr1_9665201_9665321	0.895166666667
chr1_9667432_9667739	0.909214285714
chr1_9670691_9670933	0.872133333333
chr1_9675663_9675705	NA
chr1_9680318_9680442	0.934666666667
chr1_9683161_9683543	0.818727272727
chr1_9698555_9698715	0.9214
chr1_9721094_9721283	0.9165
chr1_9721639_9721777	0.777
chr1_9727594_9727724	0.947375
chr1_9734464_9734746	0.746
chr1_9735168_9735226	0.7365
chr1_9741564_9741883	0.681818181818
chr1_9755666_9755825	0.7154
chr1_9762766_9762875	0.71525
chr1_9776462_9776583	0.934833333333
chr1_9780757_9780994	0.778818181818
chr1_9783159_9783348	0.811166666667
chr1_9789916_9789969	0.916666666667
chr1_9790336_9790546	0.844533333333
chr1_9791246_9791315	0.9366
chr1_9791752_9791873	1.0
chr1_9793632_9793807	0.8
chr1_9794316_9794490	0.925375
chr1_9795195_9795422	0.803857142857
chr1_9795925_9796183	0.861823529412
chr1_9801690_9801827	0.7882
chr1_9807824_9807959	0.7993
chr1_9814340_9814510	0.9445
chr1_9816996_9817126	0.86
chr1_9822240_9822348	0.789333333333
chr1_9825611_9825759	0.972166666667
chr1_9834726_9834928	0.361166666667
chr1_9838793_9838938	0.762857142857
chr1_9842785_9842894	0.897333333333
chr1_9850916_9851091	0.9
chr1_9864147_9864217	0.996
chr1_9866658_9866794	0.760714285714
chr1_9889743_9889968	0.8666
chr1_9903211_9903297	0.7665
chr1_9904310_9904387	0.7334
chr1_9909844_9909922	1.0
chr1_9911363_9911522	0.619
chr1_9924546_9924686	0.740571428571
chr1_9928200_9928294	0.8125
chr1_9935358_9935455	0.4145
chr1_9940047_9940211	0.857142857143
chr1_9942998_9943179	0.885333333333
chr1_9956584_9956802	0.841
chr1_9957905_9958006	0.951833333333
chr1_9965640_9965780	0.690375
chr1_9984514_9984702	1.0
chr1_9996954_9997259	0.819222222222
chr1_10000358_10000517	0.898111111111
chr1_10009004_10009185	0.735666666667
chr1_10013590_10013795	0.66
chr1_10022265_10022398	0.857142857143
chr1_10032412_10032479	0.72925
chr1_10056090_10056197	0.814285714286
chr1_10063205_10063345	0.75
chr1_10077352_10077545	1.0
chr1_10083940_10084041	0.984
chr1_10086472_10086618	0.969428571429
chr1_10088668_10088813	0.857888888889
chr1_10091295_10091364	0.717666666667
chr1_10092077_10092242	0.707933333333
chr1_10095476_10096098	0.811130434783
chr1_10097245_10097381	0.8004
chr1_10098063_10098222	1.0
chr1_10114935_10115071	0.7365
chr1_10205376_10205483	0.729857142857
chr1_10208006_10208202	0.918181818182
chr1_10212037_10212181	0.701166666667
chr1_10221218_10221343	0.765714285714
chr1_10227218_10227296	0.8985
chr1_10228677_10228811	0.9112
chr1_10241593_10241665	0.6806
chr1_10253869_10253925	0.833333333333
chr1_10259764_10260059	0.885333333333
chr1_10268997_10269134	0.7918
chr1_10287963_10288100	0.604666666667
chr1_10304588_10304666	0.9015
chr1_10307863_10308063	NA
chr1_10334154_10334292	0.7472
chr1_10342985_10343082	0.820666666667
chr1_10396354_10396495	0.810875
chr1_10404986_10405109	0.839
chr1_10445069_10445210	0.70125
chr1_10458017_10458149	0.784285714286
chr1_10465152_10465287	0.836666666667
chr1_10496330_10496448	0.889
chr1_10517416_10517824	0.843222222222
chr1_10521856_10522005	0.84425
chr1_10526744_10526935	0.935833333333
chr1_10530641_10531013	0.599555555556
chr1_10533439_10533570	0.892
chr1_10534493_10534725	0.845818181818
chr1_10538832_10538964	0.9285
chr1_10551829_10551968	0.817833333333
chr1_10561522_10561638	0.58975
chr1_10572954_10573044	0.8308
chr1_10586138_10586257	0.859875
chr1_10602543_10602743	0.893333333333
chr1_10606343_10606479	0.664666666667
chr1_10660349_10660632	0.8093
chr1_10690360_10690609	0.87
chr1_10694579_10694617	1.0
chr1_10695746_10696211	0.722421052632
chr1_10701206_10701312	0.8735
chr1_10702745_10702858	0.848875
chr1_10702921_10702941	1.0
chr1_10705308_10705444	0.8371
chr1_10707879_10708028	0.8915
chr1_10725570_10725617	0.8505
chr1_10726029_10726095	0.8526
chr1_10736353_10736808	0.846692307692
chr1_10765957_10766170	0.896857142857
chr1_10772127_10772260	0.68775
chr1_10773658_10773813	0.71875
chr1_10783032_10783130	0.910625
chr1_10815098_10815213	0.8
chr1_10816473_10816502	0.589333333333
chr1_10822036_10822115	0.847333333333
chr1_10827884_10828085	0.7496
chr1_10833173_10833524	0.723857142857
chr1_10835102_10835241	0.861625
chr1_10873919_10874033	0.849285714286
chr1_10880368_10880475	0.636666666667
chr1_10885811_10886021	0.73375
chr1_10916488_10916566	0.870333333333
chr1_10920913_10921191	NA
chr1_10927898_10928016	0.494
chr1_10931316_10931348	0.769
chr1_10945674_10945806	0.881
chr1_10955469_10955519	0.804
chr1_10958700_10958808	0.754333333333
chr1_10960179_10960395	0.541666666667
chr1_10961367_10961713	0.072875
chr1_10964836_10965137	0.7142
chr1_10977052_10977151	0.83075
chr1_10990759_10990909	0.742857142857
chr1_10997893_10998416	0.792368421053
chr1_11003156_11003560	0.835666666667
chr1_11005741_11006071	0.626444444444
chr1_11008314_11008362	0.88175
chr1_11014930_11015020	0.974333333333
chr1_11016692_11016826	0.8
chr1_11027013_11027114	0.779
chr1_11035189_11035388	0.954545454545
chr1_11037305_11037397	0.9585
chr1_11064584_11064780	0.870333333333
chr1_11068425_11068495	0.7352
chr1_11068814_11068856	0.869666666667
chr1_11091345_11091511	0.732888888889
chr1_11092389_11092541	0.774666666667
chr1_11093106_11093215	0.865428571429
chr1_11093981_11094152	0.833333333333
chr1_11096282_11096538	0.794238095238
chr1_11105416_11105572	0.738636363636
chr1_11109787_11110173	0.853214285714
chr1_11113286_11113643	0.1212
chr1_11115571_11115982	0.901529411765
chr1_11118081_11118215	0.825
chr1_11118858_11119040	0.222222222222
chr1_11126438_11126534	0.882
chr1_11127209_11127285	0.884625
chr1_11137545_11137674	0.82625
chr1_11138414_11138525	0.875571428571
chr1_11156142_11156274	0.94925
chr1_11160558_11160745	0.3886
chr1_11162620_11162772	0.710166666667
chr1_11182753_11182854	0.9716
chr1_11216171_11216343	0.8998
chr1_11278213_11278227	1.0
chr1_11321143_11321454	0.82275
chr1_11323249_11323458	0.785642857143
chr1_11331313_11331450	0.8025
chr1_11334768_11334961	0.8
chr1_11361269_11361403	0.881142857143
chr1_11378565_11378656	0.8982
chr1_11387221_11387303	0.937666666667
chr1_11390848_11390988	0.6534
chr1_11395566_11395636	0.686666666667
chr1_11418500_11418705	0.784375
chr1_11430316_11430503	0.9218
chr1_11435225_11435637	0.776777777778
chr1_11446602_11446781	0.654833333333
chr1_11464912_11465053	0.74175
chr1_11520459_11520513	0.577333333333
chr1_11551900_11552052	0.777375
chr1_11561460_11561609	0.899058823529
chr1_11562025_11562143	0.816125
chr1_11578489_11578585	0.8332
chr1_11580727_11580875	0.784125
chr1_11591709_11591767	0.891666666667
chr1_11604261_11604406	0.8392
chr1_11622524_11622627	1.0
chr1_11636761_11637076	0.705222222222
chr1_11695359_11695494	0.625
chr1_11698785_11698935	0.5092
chr1_11711859_11712048	0.92
chr1_11713115_11713239	0.75
chr1_11716666_11716812	0.988833333333
chr1_11725472_11725608	0.8069
chr1_11734082_11734218	0.784166666667
chr1_11737294_11737319	0.906666666667
chr1_11737688_11737972	0.725666666667
chr1_11756371_11756536	0.882285714286
chr1_11768132_11768226	0.778
chr1_11779117_11779251	0.872166666667
chr1_11790924_11791154	0.8215
chr1_11806968_11807380	0.713461538462
chr1_11807874_11807966	0.8125
chr1_11809566_11809720	0.976333333333
chr1_11821954_11822078	0.5334
chr1_11825808_11825929	0.8142
chr1_11833238_11833690	0.754454545455
chr1_11862906_11863038	0.1124
chr1_11890103_11890254	0.958375
chr1_11895121_11895190	0.87925
chr1_11897013_11897075	0.769333333333
chr1_11897785_11897948	0.9345
chr1_11898529_11898724	0.923076923077
chr1_11907192_11907368	0.901444444444
chr1_11918302_11918407	0.713333333333
chr1_11925386_11925522	0.596
chr1_11942048_11942177	0.555666666667
chr1_11944339_11944614	0.836272727273
chr1_11947158_11947337	0.875625
chr1_11955836_11956069	0.703428571429
chr1_11957806_11957943	0.6079
chr1_11958889_11958940	0.6315
chr1_11970522_11970797	0.789272727273
chr1_11973056_11973140	NA
chr1_12009498_12009570	0.85725
chr1_12009895_12010046	0.8
chr1_12022818_12022896	0.8
chr1_12030713_12030859	0.7335
chr1_12032442_12032590	0.93175
chr1_12039584_12039739	0.136375
chr1_12041282_12041337	0.525
chr1_12051848_12051898	0.5
chr1_12053557_12053649	0.9115
chr1_12059872_12059979	0.909
chr1_12068645_12069005	0.874076923077
chr1_12075738_12075828	1.0
chr1_12077213_12077268	0.8486
chr1_12077654_12077898	0.803
chr1_12078917_12078944	0.64875
chr1_12083779_12083880	0.8785
chr1_12096184_12096322	0.803
chr1_12098921_12099065	1.0
chr1_12100177_12100313	0.732
chr1_12103146_12103264	0.88475
chr1_12104421_12104623	0.6988
chr1_12129162_12129224	0.8125
chr1_12136317_12136447	0.84225
chr1_12140165_12140296	0.83325
chr1_12145412_12145463	0.833333333333
chr1_12167878_12167976	0.8645
chr1_12176198_12176258	0.888666666667
chr1_12177263_12177480	0.716666666667
chr1_12178446_12178464	0.739333333333
chr1_12186078_12186233	0.82
chr1_12189602_12189789	0.857142857143
chr1_12203599_12203680	0.9435
chr1_12230566_12230655	0.7336
chr1_12233780_12233917	0.8
chr1_12245571_12245691	0.8
chr1_12251717_12251890	0.749833333333
chr1_12258936_12259042	1.0
chr1_12279224_12279424	0.8356
chr1_12286467_12286605	0.754454545455
chr1_12291772_12291902	0.616
chr1_12307862_12307910	0.901666666667
chr1_12315094_12315283	0.783166666667
chr1_12337819_12337907	0.854
chr1_12350506_12350672	0.979571428571
chr1_12417783_12417877	0.841
chr1_12421611_12421743	0.782636363636
chr1_12465188_12465251	0.9355
chr1_12525956_12526051	0.887166666667
chr1_12568529_12568679	NA
chr1_12573100_12573237	1.0
chr1_12576007_12576114	0.73825
chr1_12580746_12580941	1.0
chr1_12586419_12586551	0.8142
chr1_12605571_12605668	0.866142857143
chr1_12609302_12609417	0.706375
chr1_12630291_12630401	0.7915
chr1_12637027_12637187	0.972333333333
chr1_12638917_12639069	0.818833333333
chr1_12657102_12657370	0.959
chr1_12664782_12664919	0.9445
chr1_12685003_12685237	0.87
chr1_12686449_12686539	0.87
chr1_12695990_12696125	0.744666666667
chr1_12702555_12702631	0.629666666667
chr1_12714951_12715038	0.82
chr1_12720722_12720748	0.818
chr1_12785150_12785194	0.786666666667
chr1_12897656_12897705	0.783333333333
chr1_12898114_12898216	0.754285714286
chr1_12949817_12949857	0.889
chr1_12953933_12954319	0.401833333333
chr1_12962525_12962650	0.872166666667
chr1_13026384_13026516	0.909
chr1_13131296_13131428	0.5972
chr1_13180460_13180591	0.510333333333
chr1_13340696_13340828	0.895833333333
chr1_13433512_13434083	0.8368
chr1_13471161_13471306	0.785666666667
chr1_13500801_13501050	0.743714285714
chr1_13525196_13525329	0.679333333333
chr1_13635605_13635705	0.779666666667
chr1_13654306_13654877	0.7658
chr1_13691997_13692175	0.866625
chr1_13721793_13721894	0.795666666667
chr1_13746119_13746189	0.8848
chr1_13765529_13765620	0.928571428571
chr1_13852441_13852586	0.8551
chr1_13853912_13854045	0.9117
chr1_13866549_13866694	0.769666666667
chr1_13897485_13897691	1.0
chr1_13901219_13901388	0.7311
chr1_13928578_13928593	0.761666666667
chr1_13948257_13948395	0.760375
chr1_13952011_13952199	0.842142857143
chr1_13984535_13984640	1.0
chr1_13994987_13995117	0.930222222222
chr1_13999742_13999994	0.86685
chr1_14006704_14006833	0.731
chr1_14021173_14021369	0.795454545455
chr1_14025238_14025780	0.801928571429
chr1_14032150_14032334	0.80625
chr1_14094767_14094874	0.904375
chr1_14107334_14107429	0.875
chr1_14109240_14109301	0.778
chr1_14125446_14125855	0.632857142857
chr1_14146634_14146714	0.898666666667
chr1_14165519_14165691	0.856583333333
chr1_14228709_14228912	0.60075
chr1_14258955_14259045	0.688875
chr1_14259784_14259912	0.683333333333
chr1_14268752_14268892	0.822888888889
chr1_14310665_14310797	0.892375
chr1_14327425_14327479	0.7304
chr1_14501798_14501888	1.0
chr1_14565055_14565108	0.822333333333
chr1_14679964_14680006	0.8125
chr1_14746143_14746254	0.954
chr1_14783345_14783491	1.0
chr1_14882765_14882895	0.8455
chr1_14955201_14955586	0.833875
chr1_14956058_14956221	1.0
chr1_15008278_15008478	0.712454545455
chr1_15054508_15054639	0.829
chr1_15060471_15060725	0.540428571429
chr1_15061715_15061852	0.741166666667
chr1_15072254_15072410	0.89375
chr1_15096138_15096230	0.83925
chr1_15103149_15103301	1.0
chr1_15107543_15107675	0.885875
chr1_15108759_15108814	0.7628
chr1_15110975_15111116	0.9285
chr1_15150346_15150467	0.71575
chr1_15167650_15167794	0.974714285714
chr1_15232385_15232481	0.808666666667
chr1_15260979_15260997	0.781333333333
chr1_15285114_15285258	0.590833333333
chr1_15297665_15297819	0.822166666667
chr1_15314971_15315076	0.7234
chr1_15326167_15326235	0.692333333333
chr1_15353810_15353856	0.92875
chr1_15356730_15356953	0.675
chr1_15372540_15372709	1.0
chr1_15377776_15377968	0.6915
chr1_15392152_15392231	0.928571428571
chr1_15418005_15418130	0.864857142857
chr1_15420699_15420876	0.866272727273
chr1_15450555_15450747	0.952333333333
chr1_15465217_15465283	0.92
chr1_15510406_15510439	0.819333333333
chr1_15519150_15519247	0.832166666667
chr1_15562211_15562353	0.754428571429
chr1_15568451_15568586	0.779285714286
chr1_15616021_15616074	0.333333333333
chr1_15620981_15621141	0.972166666667
chr1_15627417_15627616	0.942857142857
chr1_15637594_15637748	0.8445
chr1_15672642_15672778	0.694333333333
chr1_15674047_15674241	0.8
chr1_15693953_15694130	0.8428
chr1_15701044_15701089	0.908333333333
chr1_15705295_15705404	0.6934
chr1_15793936_15794043	0.949545454545
chr1_15808241_15808376	0.778666666667
chr1_15809442_15809534	0.8
chr1_15813821_15813932	0.875125
chr1_15847806_15847880	0.843333333333
chr1_15859846_15859979	0.909
chr1_15863469_15863560	0.782
chr1_15876034_15876137	0.948571428571
chr1_15903445_15903535	0.9714
chr1_15909746_15909994	0.862375
chr1_15926636_15926789	0.7428
chr1_15927812_15927947	0.751375
chr1_15933258_15933395	0.7334
chr1_15945707_15946240	0.88503125
chr1_15969299_15969419	0.9348
chr1_15971248_15971378	0.877555555556
chr1_16028021_16028155	0.9
chr1_16034930_16035006	0.76275
chr1_16055331_16055417	0.685
chr1_16060496_16060611	0.7272
chr1_16061477_16061908	0.49
chr1_16062972_16063280	0.8083
chr1_16077039_16077476	0.798846153846
chr1_16079199_16079349	0.70325
chr1_16081051_16081342	0.858555555556
chr1_16091759_16092470	0.86515
chr1_16093174_16093384	0.91675
chr1_16096421_16096583	0.848333333333
chr1_16098263_16098329	0.952333333333
chr1_16110277_16110591	0.921692307692
chr1_16119354_16119436	0.9585
chr1_16123765_16123861	0.809428571429
chr1_16138369_16138567	0.877428571429
chr1_16141081_16141212	0.8845
chr1_16145758_16146257	0.908142857143
chr1_16148306_16148730	0.915
chr1_16157387_16157511	0.835125
chr1_16159751_16159937	0.419444444444
chr1_16166902_16167155	0.8761
chr1_16167461_16167594	0.9516
chr1_16171144_16171343	0.615428571429
chr1_16182644_16182781	0.819875
chr1_16186024_16186116	0.8262
chr1_16187199_16187347	1.0
chr1_16191588_16191746	0.916625
chr1_16192992_16193140	0.973428571429
chr1_16216455_16216506	0.88625
chr1_16250324_16250459	0.72875
chr1_16258294_16258581	0.899583333333
chr1_16261124_16261252	0.886111111111
chr1_16270250_16270626	0.778571428571
chr1_16271256_16271483	0.884111111111
chr1_16271816_16271957	0.85
chr1_16291337_16291541	1.0
chr1_16301257_16301367	0.625333333333
chr1_16303610_16303808	0.8214
chr1_16307100_16307273	0.861166666667
chr1_16318108_16318283	0.678571428571
chr1_16336172_16336421	0.7541
chr1_16344471_16344667	0.849846153846
chr1_16345453_16345530	0.8134
chr1_16356469_16356656	0.6375
chr1_16362357_16362648	0.588
chr1_16377921_16378165	0.7436
chr1_16380276_16380488	0.777666666667
chr1_16384853_16384996	0.664
chr1_16385610_16385779	0.785714285714
chr1_16407609_16407742	0.875
chr1_16419133_16419315	0.804666666667
chr1_16440189_16440282	0.8864
chr1_16441517_16441696	NA
chr1_16450525_16450581	0.9415
chr1_16456796_16456858	1.0
chr1_16461534_16461660	0.933
chr1_16465112_16465279	0.75
chr1_16475654_16475793	0.778
chr1_16493584_16493716	0.666
chr1_16494987_16495296	0.5011
chr1_16498271_16498322	NA
chr1_16508236_16508566	0.49375
chr1_16509962_16510343	0.61675
chr1_16542100_16542232	0.890714285714
chr1_16544622_16544641	0.833333333333
chr1_16549504_16549702	0.619375
chr1_16556585_16556787	0.52
chr1_16561346_16561509	0.7962
chr1_16573158_16573293	0.772333333333
chr1_16595195_16595315	1.0
chr1_16602730_16602792	0.796333333333
chr1_16604079_16604176	0.85925
chr1_16643496_16643635	0.751166666667
chr1_16687985_16688079	0.755375
chr1_16701464_16701587	0.8
chr1_16720025_16720214	0.84375
chr1_16729290_16729314	0.923
chr1_16734113_16734249	0.7906
chr1_16735814_16736213	0.799538461538
chr1_16737286_16737333	0.90275
chr1_16739438_16739573	0.754
chr1_16802400_16802520	0.954545454545
chr1_16810662_16810777	0.777571428571
chr1_16817380_16817532	0.476333333333
chr1_16818552_16818750	0.7394
chr1_16826773_16826991	0.846214285714
chr1_16829178_16829233	0.921333333333
chr1_16906337_16906530	0.814333333333
chr1_16912675_16913094	0.8159375
chr1_16938609_16938781	0.7096
chr1_16946322_16946435	0.7875
chr1_16950915_16951294	0.844272727273
chr1_16959180_16959331	0.8222
chr1_17000144_17000361	0.773941176471
chr1_17000677_17001036	0.8412
chr1_17018848_17018907	0.667
chr1_17023084_17023204	0.5286
chr1_17023934_17024171	0.722428571429
chr1_17032816_17033046	0.6486
chr1_17053885_17054072	0.789666666667
chr1_17054529_17054694	0.83175
chr1_17059940_17060313	0.8005
chr1_17084728_17084962	0.5
chr1_17087560_17087814	0.8214
chr1_17092340_17092681	0.517357142857
chr1_17114755_17114948	0.82125
chr1_17189171_17189400	0.685090909091
chr1_17195072_17195178	0.785
chr1_17218039_17218245	0.8
chr1_17235255_17235407	0.771833333333
chr1_17237371_17237506	0.688666666667
chr1_17240055_17240157	0.234166666667
chr1_17247426_17247658	0.777833333333
chr1_17249099_17249221	0.0
chr1_17250371_17250469	0.958333333333
chr1_17255019_17255223	0.855571428571
chr1_17256454_17256811	0.602888888889
chr1_17263660_17263877	0.925
chr1_17267072_17267179	0.9215
chr1_17267950_17268088	0.8158
chr1_17273319_17273537	0.557692307692
chr1_17279934_17279941	0.918
chr1_17312929_17313021	0.842
chr1_17314534_17314799	0.875
chr1_17317536_17317698	0.411125
chr1_17321259_17321541	0.91025
chr1_17323251_17323383	0.8342
chr1_17329487_17329610	0.94
chr1_17331815_17331905	0.9395
chr1_17334114_17334338	0.798133333333
chr1_17335166_17335316	0.711857142857
chr1_17352951_17353080	0.805666666667
chr1_17358842_17358935	0.7728
chr1_17375916_17376082	0.75
chr1_17381488_17381621	0.7312
chr1_17387739_17387824	0.823
chr1_17403424_17403518	0.472333333333
chr1_17415124_17415231	0.809
chr1_17420821_17420992	0.685333333333
chr1_17431029_17431283	0.968222222222
chr1_17448658_17448727	0.7
chr1_17452118_17452196	0.7404
chr1_17475548_17475657	0.804
chr1_17489514_17489649	0.7788
chr1_17498286_17498376	0.809666666667
chr1_17516929_17517010	0.71425
chr1_17541146_17541328	0.71675
chr1_17549653_17549964	0.753
chr1_17553053_17553412	0.828555555556
chr1_17557950_17558111	0.625
chr1_17561942_17562104	0.804
chr1_17638119_17638320	0.867727272727
chr1_17684783_17684919	0.780333333333
chr1_17687403_17687604	0.673833333333
chr1_17699621_17699722	0.714285714286
chr1_17705768_17705905	0.75125
chr1_17716095_17716109	0.777666666667
chr1_17730920_17731110	0.572
chr1_17739583_17739639	0.36
chr1_17740157_17740279	0.75
chr1_17745083_17745252	0.915285714286
chr1_17771445_17771547	0.734142857143
chr1_17780528_17780663	0.779
chr1_17784846_17785046	0.887714285714
chr1_17786715_17787120	0.6653
chr1_17790975_17791105	0.772142857143
chr1_17794486_17794623	0.6415
chr1_17801371_17801442	0.721714285714
chr1_17812367_17812556	0.9445
chr1_17857179_17857341	0.791
chr1_17891462_17891516	0.75025
chr1_17901327_17901600	0.7508
chr1_17907221_17907370	0.8672
chr1_17929861_17930232	0.487428571429
chr1_17939278_17939323	0.873
chr1_17942002_17942143	0.8508
chr1_17949385_17949477	0.8945
chr1_17958777_17958835	NA
chr1_17973324_17973535	NA
chr1_17979903_17980087	0.63075
chr1_17986644_17986750	0.9666
chr1_17987716_17988048	0.726333333333
chr1_17988908_17988998	0.6602
chr1_17994825_17994878	0.666666666667
chr1_18003535_18003666	1.0
chr1_18005062_18005210	0.8055
chr1_18005906_18006619	0.867909090909
chr1_18015326_18015590	0.836857142857
chr1_18023481_18023587	0.8259
chr1_18026429_18026471	0.854
chr1_18031211_18031258	0.963
chr1_18033538_18033592	0.617333333333
chr1_18058309_18058785	0.792210526316
chr1_18075054_18075192	0.8115
chr1_18104278_18104354	0.83875
chr1_18117941_18118162	0.7334
chr1_18123223_18123333	0.74325
chr1_18177540_18177763	0.833333333333
chr1_18194445_18194546	0.974333333333
chr1_18203444_18203654	0.944333333333
chr1_18221306_18221359	0.666666666667
chr1_18273868_18273905	0.666666666667
chr1_18276242_18276356	0.889
chr1_18387196_18387310	0.4328
chr1_18482547_18482601	0.83325
chr1_18501915_18502000	0.644666666667
chr1_18522195_18522282	0.632333333333
chr1_18578704_18578995	0.777111111111
chr1_18617735_18617827	0.8306
chr1_18634047_18634199	0.675
chr1_18678975_18679086	0.969666666667
chr1_18703321_18703331	0.985
chr1_18808324_18808441	0.795
chr1_18809238_18809393	0.916666666667
chr1_18829086_18829207	0.6724
chr1_18905303_18905406	0.943142857143
chr1_18944368_18944503	0.761
chr1_18975256_18975308	0.861
chr1_19005866_19005919	NA
chr1_19026296_19026351	0.848166666667
chr1_19029537_19029699	0.430444444444
chr1_19032418_19032732	0.668727272727
chr1_19054589_19054744	0.875
chr1_19068811_19068940	0.75725
chr1_19083358_19083425	0.704166666667
chr1_19104455_19104580	0.61825
chr1_19110535_19110883	0.565941176471
chr1_19149036_19149285	0.666666666667
chr1_19181277_19181431	0.848384615385
chr1_19187309_19187411	0.8142
chr1_19194230_19194335	0.870857142857
chr1_19208700_19208853	0.812222222222
chr1_19213550_19213755	0.815
chr1_19233966_19234165	0.828285714286
chr1_19243914_19244031	0.895833333333
chr1_19273156_19273206	0.7965
chr1_19342983_19343072	1.0
chr1_19359262_19359395	0.9
chr1_19377284_19377441	0.781
chr1_19389562_19389944	0.783545454545
chr1_19391549_19391689	0.817166666667
chr1_19398088_19398304	0.805
chr1_19415316_19415337	0.745333333333
chr1_19435132_19435290	0.83325
chr1_19436884_19437003	0.687333333333
chr1_19439098_19439281	0.841285714286
chr1_19449468_19449524	1.0
chr1_19554554_19554648	0.878666666667
chr1_19556923_19557013	0.880833333333
chr1_19569458_19569559	0.6
chr1_19573066_19573189	0.625333333333
chr1_19600692_19600731	0.222142857143
chr1_19642485_19642788	0.632
chr1_19652842_19653035	0.836363636364
chr1_19655219_19655473	0.847222222222
chr1_19662015_19662131	0.8385
chr1_19670013_19670145	0.921
chr1_19676350_19676722	0.880076923077
chr1_19678956_19679520	0.942857142857
chr1_19692121_19692243	0.9285
chr1_19744491_19744503	0.666666666667
chr1_19770507_19770525	0.81325
chr1_19790945_19791076	0.874375
chr1_19799371_19799507	0.751
chr1_19823725_19823795	0.7985
chr1_19834956_19835205	0.84025
chr1_19887481_19887624	0.639714285714
chr1_19904982_19905117	0.606333333333
chr1_19983381_19983502	0.799
chr1_20012378_20012512	0.75825
chr1_20020761_20020945	0.6668
chr1_20060692_20060855	0.84
chr1_20089787_20089863	0.90425
chr1_20090870_20090976	0.70825
chr1_20094396_20094510	0.400666666667
chr1_20099733_20099929	0.8335
chr1_20140859_20141297	0.723875
chr1_20224986_20225012	0.7935
chr1_20238251_20238348	0.907333333333
chr1_20245974_20246105	0.909111111111
chr1_20246819_20247068	0.764333333333
chr1_20274800_20274939	0.6785
chr1_20287559_20287575	0.666666666667
chr1_20348426_20348592	0.91675
chr1_20394332_20394506	0.775
chr1_20444626_20444694	0.799
chr1_20457421_20457616	1.0
chr1_20469082_20469251	0.5
chr1_20478154_20478230	0.8515
chr1_20480831_20481080	0.7359
chr1_20492428_20492853	0.594181818182
chr1_20498346_20498741	0.853954545455
chr1_20517506_20517701	0.814777777778
chr1_20523529_20523650	0.677166666667
chr1_20537631_20537966	0.816333333333
chr1_20547265_20547433	0.724777777778
chr1_20569287_20569500	0.888888888889
chr1_20637099_20637145	0.77175
chr1_20727238_20727406	0.7235
chr1_20755533_20755619	0.322333333333
chr1_20768416_20768597	0.481666666667
chr1_20826293_20826534	0.795857142857
chr1_20827207_20827446	0.916666666667
chr1_20839360_20839526	0.7124
chr1_20841784_20841892	0.627
chr1_20844469_20844596	0.605
chr1_20875181_20875556	0.609888888889
chr1_20876781_20876975	0.825
chr1_20882711_20882935	0.708333333333
chr1_20893748_20893804	0.904666666667
chr1_20893866_20893940	1.0
chr1_20902512_20902943	0.773909090909
chr1_20903506_20903636	0.727833333333
chr1_20907570_20907677	0.604777777778
chr1_20939788_20939978	0.8
chr1_20945950_20946266	0.844857142857
chr1_20961917_20962259	0.871333333333
chr1_20964359_20964402	0.8584
chr1_20967716_20967874	0.6404
chr1_20972875_20973062	1.0
chr1_20989588_20989759	0.7334
chr1_20990972_20991157	0.911
chr1_20996181_20996314	0.84175
chr1_21001661_21001858	0.731857142857
chr1_21011886_21012052	0.958333333333
chr1_21022201_21022366	0.8
chr1_21034796_21034872	0.904666666667
chr1_21038317_21038625	0.750125
chr1_21041887_21042050	0.7634
chr1_21042987_21043033	NA
chr1_21045008_21045082	0.8
chr1_21045112_21045182	0.791666666667
chr1_21048342_21048441	0.738125
chr1_21052597_21052739	0.5294
chr1_21061318_21061520	0.825
chr1_21111062_21111265	0.700692307692
chr1_21115910_21115970	0.729333333333
chr1_21141544_21141989	0.878416666667
chr1_21143209_21143326	0.698
chr1_21183376_21183513	0.708
chr1_21195989_21196141	0.857142857143
chr1_21216183_21216279	0.849166666667
chr1_21379354_21379719	0.879545454545
chr1_21409256_21409388	0.868727272727
chr1_21462397_21462533	0.820555555556
chr1_21474841_21474918	0.894
chr1_21505693_21505753	0.975
chr1_21512221_21512255	0.952333333333
chr1_21518156_21518663	0.843315789474
chr1_21532275_21532353	0.773333333333
chr1_21535225_21535360	0.7634
chr1_21541359_21541455	0.75025
chr1_21545239_21545374	0.5835
chr1_21546361_21546473	0.936571428571
chr1_21559330_21559468	0.7165
chr1_21560027_21560194	0.75
chr1_21562869_21562999	1.0
chr1_21566701_21566798	0.735333333333
chr1_21568294_21568365	0.79175
chr1_21579709_21579802	0.667333333333
chr1_21609526_21609924	0.916714285714
chr1_21630545_21630734	0.889
chr1_21638337_21638473	0.599
chr1_21643842_21644086	0.813333333333
chr1_21645578_21645711	1.0
chr1_21650472_21650733	0.7092
chr1_21657755_21657932	0.895
chr1_21662912_21663056	0.916666666667
chr1_21684954_21685090	0.6147
chr1_21694215_21694350	0.824714285714
chr1_21696872_21697074	0.857142857143
chr1_21713797_21713981	0.901727272727
chr1_21724632_21724794	0.563272727273
chr1_21761239_21761369	0.5514
chr1_21764379_21764476	0.8395
chr1_21767920_21768010	0.71425
chr1_21829282_21829600	0.8746
chr1_21834917_21834969	0.76
chr1_21837301_21837587	0.7968
chr1_21847114_21847238	0.500571428571
chr1_21853617_21853817	0.907625
chr1_21878378_21878514	0.682727272727
chr1_21882355_21882556	0.805555555556
chr1_21890434_21890562	0.9
chr1_21892971_21893244	0.8331
chr1_21902199_21902284	0.0
chr1_21907880_21907987	0.777
chr1_21927985_21928254	0.853363636364
chr1_21929966_21930017	0.666666666667
chr1_21938495_21938596	0.808
chr1_22006346_22006467	0.926
chr1_22020846_22020988	0.833333333333
chr1_22027586_22027687	0.906166666667
chr1_22074112_22074356	0.518818181818
chr1_22092254_22092364	0.8
chr1_22093416_22093704	NA
chr1_22094036_22094113	0.808333333333
chr1_22098922_22099030	0.878
chr1_22100960_22100978	1.0
chr1_22107394_22107523	0.782
chr1_22115992_22116128	0.8232
chr1_22129477_22129558	0.87725
chr1_22131772_22131834	0.833166666667
chr1_22136208_22136222	0.942
chr1_22141399_22141462	0.775
chr1_22150031_22150205	0.92875
chr1_22163369_22163454	0.896833333333
chr1_22163865_22164072	0.866666666667
chr1_22168124_22168269	0.51
chr1_22169324_22169386	0.727333333333
chr1_22177625_22177756	0.902375
chr1_22178282_22178480	0.90025
chr1_22182004_22182290	0.8926875
chr1_22188304_22188532	0.8
chr1_22191270_22191395	0.893428571429
chr1_22199218_22199353	0.646
chr1_22202808_22202932	0.8544
chr1_22206904_22207024	0.9538
chr1_22207965_22208309	0.87925
chr1_22211070_22211186	0.964875
chr1_22211784_22211829	1.0
chr1_22213927_22214040	0.861111111111
chr1_22216779_22216880	0.8334
chr1_22218527_22218853	0.87675
chr1_22230480_22230534	0.943
chr1_22230985_22231130	0.722666666667
chr1_22257925_22258034	0.713
chr1_22277925_22278105	1.0
chr1_22281602_22281620	0.74975
chr1_22287527_22287634	0.9286
chr1_22291949_22292117	0.9
chr1_22295422_22295551	0.621
chr1_22301050_22301186	0.63625
chr1_22333379_22333447	0.888833333333
chr1_22334007_22334151	0.833
chr1_22335595_22335895	0.7544
chr1_22362663_22362802	0.783
chr1_22367478_22367569	0.728333333333
chr1_22377694_22377825	0.809111111111
chr1_22381635_22381742	0.8971
chr1_22384387_22384518	0.814666666667
chr1_22397696_22397827	0.91725
chr1_22420950_22421086	0.796583333333
chr1_22448813_22448940	0.0
chr1_22451686_22451912	NA
chr1_22466283_22466398	0.6832
chr1_22477808_22477943	0.651333333333
chr1_22489804_22489933	0.8
chr1_22498836_22499006	1.0
chr1_22509356_22509463	0.75
chr1_22538474_22538529	0.8524
chr1_22546784_22546925	0.6166
chr1_22548767_22548858	0.8715
chr1_22560823_22560944	0.834333333333
chr1_22566237_22566368	0.69725
chr1_22612406_22612418	0.857333333333
chr1_22638908_22639006	0.73
chr1_22647774_22647913	0.7334
chr1_22658299_22658360	0.897333333333
chr1_22673595_22673702	0.729857142857
chr1_22718531_22718650	0.824777777778
chr1_22730438_22730515	0.744666666667
chr1_22744275_22744342	0.75
chr1_22755596_22755748	0.784666666667
chr1_22780602_22780742	0.747166666667
chr1_22804929_22805035	0.849142857143
chr1_22870845_22870923	0.80225
chr1_22893073_22893170	0.886
chr1_22900661_22900764	0.96875
chr1_22909590_22909653	0.8075
chr1_22915662_22915727	0.833428571429
chr1_22925389_22925519	0.7166
chr1_22938652_22938928	0.639
chr1_22964121_22964200	0.7896
chr1_22991382_22991474	0.761
chr1_23049528_23049594	0.75
chr1_23063279_23063350	0.75
chr1_23082850_23082926	0.705666666667
chr1_23084503_23084707	0.727125
chr1_23107540_23107670	0.8237
chr1_23120790_23120939	0.8166
chr1_23129704_23129811	0.7625
chr1_23139962_23140090	0.665333333333
chr1_23180294_23180480	0.66325
chr1_23213306_23213415	0.8258
chr1_23233320_23233449	0.852666666667
chr1_23247829_23247856	0.673333333333
chr1_23257767_23257902	0.7512
chr1_23272584_23272703	0.629333333333
chr1_23281841_23281948	0.755333333333
chr1_23287958_23288100	0.8075
chr1_23334308_23334477	0.704545454545
chr1_23361843_23361991	0.8
chr1_23369105_23369241	0.757538461538
chr1_23440101_23440230	0.928714285714
chr1_23476188_23476348	0.929909090909
chr1_23479183_23479314	0.832
chr1_23490713_23490845	0.878727272727
chr1_23511874_23512003	0.791666666667
chr1_23519757_23519919	0.866666666667
chr1_23545041_23545073	0.888666666667
chr1_23552987_23553108	0.8
chr1_23566921_23567121	0.7516875
chr1_23567816_23567971	0.732416666667
chr1_23570485_23570683	0.77925
chr1_23573440_23573568	0.833333333333
chr1_23583515_23584031	0.772142857143
chr1_23650782_23650918	0.817125
chr1_23651354_23651490	0.804666666667
chr1_23662331_23662382	0.8106
chr1_23681555_23681637	1.0
chr1_23681687_23681826	0.75
chr1_23709493_23709600	0.778363636364
chr1_23713591_23713642	0.689333333333
chr1_23728598_23729009	0.6708
chr1_23733271_23733392	0.7815
chr1_23768661_23768690	1.0
chr1_23780771_23780969	0.7875
chr1_23788706_23789109	0.8214375
chr1_23808968_23809140	1.0
chr1_23813501_23813629	0.724222222222
chr1_23820395_23820529	0.7542
chr1_23830172_23830330	0.823583333333
chr1_23840332_23840414	0.744
chr1_23842782_23842930	0.833333333333
chr1_23862800_23862932	0.737875
chr1_23868259_23868458	0.825
chr1_23869247_23869345	0.763666666667
chr1_23872681_23872897	0.763375
chr1_23874974_23875050	0.7062
chr1_23878096_23878248	0.61925
chr1_23889947_23889998	0.816
chr1_23897763_23897898	0.787
chr1_23906255_23906362	0.7882
chr1_23908411_23908502	0.90425
chr1_23909679_23909928	0.718285714286
chr1_23913585_23913720	0.604666666667
chr1_23921889_23922087	0.863636363636
chr1_23953475_23953651	1.0
chr1_23954685_23954820	0.712727272727
chr1_23968522_23968671	0.8812
chr1_23969730_23969775	0.952333333333
chr1_23974915_23975023	0.8535
chr1_23989813_23990298	0.841222222222
chr1_24007057_24007190	0.7624
chr1_24014958_24015207	0.7578125
chr1_24016502_24016657	0.812125
chr1_24017642_24017766	0.87
chr1_24023847_24023954	0.81825
chr1_24030903_24031035	0.72375
chr1_24033636_24033743	0.894375
chr1_24035408_24035540	0.8314
[truncated: 86,629 more rows]
