# Supplementary material for: Unique molecular events during reprogramming of human somatic cells to induced pluripotent stem cells (iPSCs) at naïve state
Source: eLife. 2018 Jan 30;7:e29518. doi: 10.7554/eLife.29518 (PMC5807049; doi:10.7554/eLife.29518)
Supplement: Source data 1. — The Source Data files include the source R code for Figures 2–6. The R scripts use the data in the ‘Expression Data’ folder with the relative path. The ‘Expression Data’ folder contains the non-redundant related gene expression, methylation and histone modification tables for the main figures and figure supplements. [file elife-29518-data1.zip › Source Data/Expression data/nsmb.2660-S2.txt]

Gene_ID	"Oocyte_1"	"Oocyte_2"	"Oocyte_3"	"Zygote_1"	"Zygote_2"	"Zygote_3"	"X2cell_e1_C1"	"X2cell_e1_C2"	"X2cell_e2_C1"	"X2cell_e2_C2"	"X2cell_e3_C1"	"X2cell_e3_C2"	"X4cell_e1_C1"	"X4cell_e1_C2"	"X4cell_e1_C3"	"X4cell_e1_C4"	"X4cell_e2_C1"	"X4cell_e2_C2"	"X4cell_e2_C3"	"X4cell_e2_C4"	"X4cell_e3_C1"	"X4cell_e3_C2"	"X4cell_e3_C3"	"X4cell_e3_C4"	"X8cell_e1_C1"	"X8cell_e1_C2"	"X8cell_e1_C3"	"X8cell_e1_C4"	"X8cell_e2_C1"	"X8cell_e2_C2"	"X8cell_e2_C3"	"X8cell_e2_C4"	"X8cell_e2_C5"	"X8cell_e2_C6"	"X8cell_e2_C7"	"X8cell_e2_C8"	"X8cell_e3_C1"	"X8cell_e3_C2"	"X8cell_e3_C3"	"X8cell_e3_C4"	"X8cell_e3_C5"	"X8cell_e3_C6"	"X8cell_e3_C7"	"X8cell_e3_C8"	"Morulae_1_C1"	"Morulae_1_C2"	"Morulae_1_C3"	"Morulae_1_C4"	"Morulae_1_C5"	"Morulae_1_C6"	"Morulae_1_C7"	"Morulae_1_C8"	"Morulae_2_C1"	"Morulae_2_C2"	"Morulae_2_C3"	"Morulae_2_C4"	"Morulae_2_C5"	"Morulae_2_C6"	"Morulae_2_C7"	"Morulae_2_C8"	"Late_blastocyst_1_C1"	"Late_blastocyst_1_C2"	"Late_blastocyst_1_C3"	"Late_blastocyst_1_C4"	"Late_blastocyst_1_C5"	"Late_blastocyst_1_C6"	"Late_blastocyst_1_C7"	"Late_blastocyst_1_C8"	"Late_blastocyst_1_C9"	"Late_blastocyst_1_C10"	"Late_blastocyst_1_C11"	"Late_blastocyst_1_C12"	"Late_blastocyst_2_C1"	"Late_blastocyst_2_C2"	"Late_blastocyst_2_C3"	"Late_blastocyst_2_C4"	"Late_blastocyst_2_C5"	"Late_blastocyst_2_C6"	"Late_blastocyst_2_C7"	"Late_blastocyst_2_C8"	"Late_blastocyst_2_C9"	"Late_blastocyst_2_C10"	"Late_blastocyst_3_C1"	"Late_blastocyst_3_C2"	"Late_blastocyst_3_C3"	"Late_blastocyst_3_C4"	"Late_blastocyst_3_C5"	"Late_blastocyst_3_C6"	"Late_blastocyst_3_C7"	"Late_blastocyst_3_C8"	"hESC_passage0_C1"	"hESC_passage0_C2"	"hESC_passage0_C3"	"hESC_passage0_C4"	"hESC_passage0_C5"	"hESC_passage0_C6"	"hESC_passage0_C7"	"hESC_passage0_C8"	"hESC_passage10_C1"	"hESC_passage10_C2"	"hESC_passage10_C3"	"hESC_passage10_C4"	"hESC_passage10_C5"	"hESC_passage10_C6"	"hESC_passage10_C7"	"hESC_passage10_C8"	"hESC_passage10_C9"	"hESC_passage10_C10"	"hESC_passage10_C11"	"hESC_passage10_C12"	"hESC_passage10_C13"	"hESC_passage10_C14"	"hESC_passage10_C15"	"hESC_passage10_C16"	"hESC_passage10_C17"	"hESC_passage10_C18"	"hESC_passage10_C19"	"hESC_passage10_C20"	"hESC_passage10_C21"	"hESC_passage10_C22"	"hESC_passage10_C23"	"hESC_passage10_C24"	"hESC_passage10_C25"	"hESC_passage10_C26"	"Average_Oocyte"	"Average_Zygote"	"Average_X2cell_e"	"Average_X4cell_e"	"Average_X8cell_e"	"Average_Morulae"	"Average_Trophectoderm"	"Average_Primitive_endoderm"	"Average_epiblast"	"Average_hESC_passage0"	"Average_hESC_passage10"	"FCTrophectoderm_epiblast_Primitive_endoderm"	"PvalueTrophectoderm_epiblast_Primitive_endoderm"	"FCepiblast_Trophectoderm"	"Pvalueepiblast_Trophectoderm"	"FCepiblast_Primitive_endoderm"	"Pvalueepiblast_Primitive_endoderm"	"FCepiblast_hESC_passage0"	"Pvalueepiblast_hESC_passage0"	"FChESC_passage0_hESC_passage10"	"PvaluehESC_passage0_hESC_passage10"
C9orf152	0	0	0	0	0	0	0	0.214	0	0	0	0	0	0	0	0	0	0	0	0	0	0	0	0	0	0	1.892	0	0	0	0	0	0	0	0	0	0	0	0	0	0	0	0	0	0	0.185	0	0	0	0	0	0	0	0	0	0	0	0	0	0	0	0	0	0	2.571	0	0	0	0	0	0	0	0	0	0	0	0	0	0	0	0	0	0	0	0	0	0	0	0	0	0	0	0	0	0	0	0	0	0	0	0	0	0	0	0	0	0	0	0	0	0	0	0	0	0	0	0	0	0	0	0	0	0	0	0	0	0.036	0	0.095	0.012	0.129	0	0	0	0	142.81	0.212	0.007	0.305	N/A	N/A	N/A	N/A	N/A	N/A
RPS11	1219.861	1021.069	931.62	875.431	892.406	782.993	1406.73	1382.027	1178.472	1528.765	1719.19	1830.305	3131.987	3239.758	2543.349	3039.817	5598.244	4409.591	5142.446	4382.877	4255.503	3428.272	3903.747	4576.967	4503.266	4537.128	5530.148	5305.792	1642.055	3130.751	3287.701	2311.277	2296.468	2285.538	2490.002	2218.046	7512.853	7321.061	5750.858	5286.509	4792.709	6127.519	4835.123	4895.559	2949.686	1897.06	9225	4043.688	2529.049	2036.63	1205.503	1787.684	2419.837	3152.502	2593.503	2048.318	1720.888	2853.946	3361.308	2499.792	983.087	1372.568	3001.455	1659.324	1448.772	1161.307	942.015	1719.666	608.276	1191.841	1563.144	1294.219	1096.883	1328.081	1777.654	1305.229	1311.725	1625.161	1694.293	1743.369	1085.601	1238.21	3897.169	2816.477	1995.57	3772.74	2297.895	2890.109	2385.076	2532.889	2232.477	2208.592	2180.233	1444.351	901.087	1905.978	1879.431	1680.01	1916.344	1870.311	2996.614	1931.673	1470.42	1722.07	1452.799	1577.057	7137.981	1484.157	6196.822	2902.102	1911.804	1591.269	1610.435	2031.247	2036.668	2754.837	1614.413	2409.599	2090.989	2230.689	2371.391	8076.894	1250.478	4495.929	1057.517	850.277	1507.581	3971.046	4303.018	2895.275	1384.116	2670.108	1968.631	2070.786	2659.038	0.589	0	1.406	0.052	0.737	0.091	0.951	0.428	0.779	0.178
ELMO2	6.964	12.195	9.299	52.147	70.725	58.647	48.579	47.656	64.419	56.065	57.611	59.967	60.723	53.924	66.773	75.169	45.842	73.215	56.44	59.099	65.07	78.712	89.62	79.235	26.69	56.498	25.608	24.492	7.994	23.083	17.921	6.075	1.985	3.936	8.624	5.698	10.433	4.148	3.675	10.371	8.886	2.488	4.854	2.733	5.909	3.49	0.286	2.895	0.988	6.797	9.879	0	7.374	0.541	3.45	15.415	11.6	4.27	4.745	3.546	0.108	0.567	0.904	0.486	0	0	8.844	0	0.109	12.817	1.784	1.589	4.571	0	0.109	0	0	10.801	0	0	0	2.639	10.554	0	0	0	0.106	0	0	1.467	2.064	0	1.832	5.583	6.442	14.622	0	0	0.246	3.655	2.248	7.806	8.695	0	0.342	0	0	1.744	0	0	4.062	0.61	8.759	2.142	10.044	10.683	3.865	2.928	1.895	0	0	0.9	4.712	1.032	9.486	60.506	55.716	66.985	12.81	5.074	2.296	0.225	3.047	3.41	2.937	1.612	0.272	1.349	0.356	13.554	0.067	0.893	0.447	1.161	0.376
CREB3L1	1	1.424	1.946	1.805	1.435	0.731	1.591	1.264	1.885	1.449	0.703	0.494	0	4.724	0	0	0.257	0.745	1.567	2.778	3.058	2.522	4.284	5.014	0.466	2.809	1.927	2.526	0	0	0	0	0	0	0	0	0	0	0	0	0	0	0	5.764	0	0	0	0.746	0	0	0	0	0	0	0	0	0	0.379	0.383	0	0	0	0	0	0	0	0	0	0	0	0	0	0.705	5.464	1.957	0	0	0	0	0	0	0	0	0	0	0	15.006	0	0	14.989	3.315	0.891	0.289	3.592	11.76	0.181	5.377	4.041	9.269	3.419	0.751	7.899	8.399	4.825	6.043	11.711	0.165	5.117	0.146	12.924	0.364	2.667	2.649	1.769	0.988	0	7.056	5.646	9.97	0	0	0.151	4.053	0	1.457	1.323	1.231	2.079	0.675	0.094	0	4.285	1.625	3.318	4.076	0	0.013	1625.233	0.002	0.379	0.228	0.49	0.188	0.814	0.311
PNMA1	0.679	1.343	2.125	5.724	4.89	5.648	4.311	4.06	4.363	4.7	2.858	2.397	4.08	0.16	1.204	0	3.131	0	10.804	0.395	4.67	5.768	4.523	5.634	33.236	36.771	17.328	43.886	16.155	5.953	7.807	36.811	17.895	9.479	9.736	19.618	25.838	32.918	56.947	45.135	36.909	10.892	19.138	58.652	52.454	30.284	0.897	24.632	20.16	61.035	44.67	0.443	20.21	61.588	51.561	31.352	21.991	22.418	45.984	62.886	1.368	10.472	31.565	13.287	73.577	26.946	9.663	4.093	0	21.603	6.605	10.248	9.103	19.435	24.553	0.686	0.798	16.67	0.429	14.525	4.379	8.858	7.945	3.971	10.026	11.264	31.11	0.14	0.394	6.839	13.639	16.689	12.228	25.778	21.606	31.213	30.075	9.569	3.546	2.341	8.483	30.497	14.673	6.176	1.344	25.588	9.683	20.187	0.184	0	24.389	1.335	3.541	13.061	23.613	8.628	11.918	14.193	42.914	5.461	10.351	0	11.313	0.296	1.382	5.421	3.781	3.364	27.055	34.535	12.948	9.106	15.112	18.029	11.297	1.155	0.375	1.128	0.418	1.66	0.149	0.838	0.288	1.596	0.056
MMP2	0	0	0	0	0	0	0	0	0	0	0	0	0	0	0	0	0	0	0	0	0	0	0	0	0	0	0	0	0.127	0	0	0	0	0	0	0.378	0	0.877	4.337	0	0	0	0	0	0	0	0	0	0	0	0	0	0	0.212	0	0	0	0.811	0	0	0	0	0	0	0	0	0	0.238	0	0	0	0	0	0	0.741	0	0	0	0	0	0	0	103.891	2.681	0.103	0	0	0.15	0	0	0.994	7.555	2.17	4.411	0.816	1.588	0.228	8.423	3.321	16.913	3.794	14.266	20.183	1.912	0.546	0.916	0	8.416	0.138	0.327	7.292	7.99	2.388	3.261	1.482	2.009	5.196	2.372	3.724	0	32.476	0	10.816	0.127	0	0	0	0	0.286	0.064	0.012	0.419	20.926	2.909	5.764	0.001	0.105	1584.001	0.027	49.941	0.13	7.193	0.127	0.505	0.146
TMEM216	8.869	12.539	13.851	3.372	1.403	2.003	4.604	4.35	1.996	1.774	3.539	3.135	0.576	0	0.803	0.721	10.492	0.971	6.248	9.823	15.584	19.701	12.914	2.003	1.795	8.057	3.183	0.161	0.114	0.124	0	0	0	3.377	0.209	0.339	4.15	1.181	5.88	0	1.962	0.108	0	0	6.602	0	0	0	0.242	0	0	0	0	0.152	0	0	0	1.002	0	0	0	0	0	0	6.55	0	0	0	0.948	0	19.23	0.828	0	0	0	0	0	4.409	0.596	0	0	3.189	0	4.96	28.536	0.113	0	0	0	0	22.928	26.272	20.779	32.597	8.121	34.449	14.85	15.615	4.001	2.089	19.853	7.489	1.376	0	2.432	8.547	0.112	26.103	3.717	4.294	1.734	0.343	3.861	5.807	27.184	0.291	16.538	12.867	19.031	14.066	12.002	0	7.568	0.171	11.753	2.259	3.233	6.653	1.532	0.5	2.106	4.801	0	19.723	7.749	0.709	0.366	0.001	0.181	0	0.171	0	0.001	2.545	0.001
LOC653712	0.125	0.498	0.383	0.553	0.506	0	0.824	0.884	0.774	0.623	0	0.398	2.998	0	0	3.179	0.402	0.153	0	0.196	0.328	0.438	0.235	0.39	0	0.192	1.775	0.191	0.27	1.322	0.584	0	0.145	0.188	0.909	0	0.826	0	0.97	0	0.436	0	0	0	1.663	0	0.716	1.396	0.143	0	0.347	0.212	0	0	0	0	1.197	0.162	0.386	0	0	0.158	0.364	0	0	0	0	0	0	2.435	0	0	0.897	3.254	1.365	0	0	0	0	0	0	0	3.705	1.167	0.492	0	1.012	0	0	5.074	0	0.127	0	0	0.145	0	0	1.383	0	0	0	0	0	0	0	0	0	0	0	0	0	0	0	0	0	0	0	0	0	0	0	0	0.231	0	0.335	0.353	0.584	0.693	0.39	0.389	0.148	1.106	1.844	0.184	0.009	0.116	0.003	11.227	0	1.667	0.241	10.031	0.005	20.684	0.027
C10orf90	1.451	1.511	2.904	1.234	0.674	0.792	0.887	1.822	1.434	1.159	1.021	1.154	0	0	0	4.339	0	0	1.501	0	1.228	5.255	1.486	3.45	0	0	0.716	0	0	0	0	0	0	0	0	0	0	0	0	2.5	0	0	0	0	0	0	0	0	0	0	0	0	0	0	0	1.021	0	0	0	0	0	0	0	0	0	0	0	0	0	0	0	0	0	0	1.371	0	0	0	0	0	0	0	0	0	0	2.894	0	0	0	0	0	0	0	0	0	0	0	0	0	0	0	0	0	0	0	0	0	0	0	0	0	0	0	0	0	0	0	0	0	0	0	0	0	0	1.955	0.9	1.246	1.438	0.161	0.064	0	0.413	0.274	0	0	0.003	0.049	274.143	0.028	0.663	0.402	274.143	0.095	N/A	N/A
ZHX3	15.937	20.835	23.162	30.117	33.387	37.073	23.999	25.435	34.204	36.256	28.403	29.584	59.009	50.131	51.341	55.017	36.718	38.452	32.856	31.992	44.25	47.796	49.409	42.837	10.458	16.198	8.371	20.604	0.41	2.248	0.183	0.783	0.153	1.865	1.388	0.692	2.082	1.237	1.437	3.843	2.95	4.715	1.41	7.825	0.735	1.345	34.529	1.073	0.111	0	0.447	12.102	0.634	0.493	0.426	0.179	0	0.215	1.16	1.329	0.101	1.507	2.504	2.441	0.18	1.864	0	0	0.146	0	0.535	0	0.922	0.36	3.811	0.448	0	0	0	0.166	0	0	0.409	0.167	0	0	0	0.597	0	0	1.349	0.187	0	0.167	0.152	0.155	0.749	2.531	0.124	0	4.153	2.339	0	0	0	0.126	0	0	0	0.259	0	0.186	0	0	0	0	0.204	0	0	0.112	0	2.281	0	0.816	19.978	33.526	29.647	44.984	4.443	3.424	0.486	0.109	1.133	0.726	0.408	1.008	0.495	2.098	0.135	10.383	0.052	1.561	0.263	1.781	0.198
ERCC5	16.996	21.28	26.289	17.649	16.062	19.834	11.67	10.444	10.272	10.582	10.122	9.597	25.64	29.679	24.11	10.813	7.978	25.918	16.215	16.792	14.942	15.045	15.587	22.02	14.476	13.86	7.739	4.576	8.328	14.545	26.854	18.567	21.221	9.6	9.553	13.256	10.152	6.56	12.639	6.321	5.058	7.842	9.439	6.733	24.954	0.622	5.145	10.748	5.787	0.66	0.592	34.595	6.383	3.536	1.982	3.092	0	0	2.953	5.047	1.441	6.011	0.7	2.491	3.743	0.409	0.546	0.204	5.066	0.104	7.787	1.11	0.242	0.771	8.457	7.339	0.197	13.813	0	0	3.308	0.307	0	0	17.023	0	6.079	0	0	3.17	9.332	6.406	12.778	13.985	27.148	14.457	1.932	6.265	4.296	0.893	1.543	2.791	19.139	20.5	7.33	0	0	13.915	0.142	1.037	8.076	5.478	17.366	6.915	13.298	12.346	8.311	10.898	19.074	6.44	0.711	0.217	22.188	0.218	21.522	17.848	10.448	18.728	11.366	6.631	2.759	3.753	1.894	18.375	7.812	1.018	0.487	0.625	0.276	0.505	0.285	0.103	0.062	2.352	0.018
GPR98	0.295	0.546	0.603	0.372	0.582	0.709	0.208	0.273	0.486	0.387	0.497	0.339	2.79	0.814	0.143	0.667	0.821	0.78	0.234	0.888	0.358	0.796	0.473	0.46	0.518	0.19	0.716	0.719	0.867	0.671	1.434	0	0	0.104	0	0.371	1.835	0.269	0.274	1.678	0.257	0.935	0.587	0.762	0.411	0.492	0.654	0	0	0	0.561	0	0	0.24	0	0.415	0	0.376	0	0	0	0	0	0	0	0	0	0	0	0	0	0	0	0	0	0	0	0	0	0	0	0	0	0	0	0	0	0	0	0	2.464	0.748	3.061	1.773	0.529	0	1.968	3.643	1.381	0.339	2.022	0.633	0.753	2.422	1.802	2.289	4.599	2.235	0.511	1.483	3.354	0.302	0.683	1	1.651	3.632	1.742	0	0.668	3.893	0	5.351	0.509	0	0.481	0.554	0.365	0.769	0.609	0.197	0	0	0	1.594	1.664	N/A	N/A	N/A	N/A	N/A	N/A	0.001	0.01	0.958	0.45
RXFP3	0	0	0	0	0	0	0	0	0	0	0	0	0	0	0	0	0	0	0	0	0	0	0	0	0	0	0	0	0	0	0	0	0	0	0	0	0	0	0	0	0	0	0	0	0	0	0	0.253	0	0	0	0	0	0	0	0	0	0	0	0	0	0	0	0	0	0	0	0	0	0	0	0	0	0	0	0	0	0	0	0	0	0	0	0	0	0	0	0	0	0	0	0	0	0	0	0	0	0	0	0	0	0	0	0	0	0	0	0	0	0	0	0	0	0	0	0	0	0	0	0	0	0	0	0	0	0	0	0	0	0.016	0	0	0	0	0	N/A	N/A	N/A	N/A	N/A	N/A	N/A	N/A	N/A	N/A
APBB2	6.043	6.564	7.712	7.432	7.699	9.132	5.508	4.688	4.802	4.521	5.805	5.415	12.351	12.528	15.752	8.183	4.848	6.76	7.155	8.39	11.393	10.318	9.446	10.052	0.285	10.247	4.462	6.515	1.196	11.034	8.191	4.467	3.597	7.614	1.596	7.84	7.979	6.345	9.932	8.928	1.26	3.538	6.896	10.26	18.858	3.99	15.33	14.853	7.981	8.234	8.42	0.131	8.803	11.286	12.077	6.91	19.325	6.191	12.783	8.798	0	1.135	0.16	3.412	3.642	0.923	0	3.464	0.634	1.79	0	6.942	1.291	3.154	8.261	0.133	0	2.36	0	7.804	2.086	0.158	0.175	9.479	3.165	0	9.032	0	0.598	0.195	7.57	6.448	2.943	3.294	0	9.085	1.723	0.383	10.296	6.343	11.105	7.37	1.428	1.207	4.658	3.114	2.426	11.448	0	5.946	7.712	2.837	5.709	3.7	6.361	3.113	6.222	8.299	11.397	2.506	0	4.998	1.939	0.523	6.773	8.088	5.123	9.765	6.109	10.248	1.358	3.21	4.137	3.562	5.025	0.415	0.029	2.775	0.019	1.289	0.352	1.161	0.386	0.709	0.143
KLHL13	0	0	0	0	0	0	0	0	0	0	0	0	0	0	0	0	1.199	0	0	0	0	0	0	0	0	0	0	0	0	0	0	0	0	0	0	0	0	0	0	0	0	0	0	0	0	0	0	0	0	0	0	0	0	0	0	0	0	0	0	0	0	0	0	0	0	0	0	0	0	0	0	0	0	0	0	0	0	0	0	0	0	0	0	0	0	0	0	0	0	0	3.648	0	0.324	7.936	0	0	0	0.144	3.797	0	0.117	0	0	1.005	2.012	5.709	0.185	7.261	0	2.556	3.507	0.42	2.526	8.433	2.324	0.981	2.926	1.648	0	1.138	0	0	6.359	0.113	0	0	0	0.1	0	0	0	0	0	1.339	2.039	N/A	N/A	N/A	N/A	N/A	N/A	0.001	0.153	0.657	0.241
PRSSL1	0	0	0	0	0	0	0	0	0	0	0	0	0	0	0	0	0	0	0	0	0	0	0	0	0	0	0	0	0	0	0	0	0	0	0	0	0	0	0	0	0	0	0	0	0	0	0.25	0.183	0	0	0	0	0	0	6.795	0	0	0	0	0	0	0	0	0	0	0	0	0	0	0	0	0	0	0	0	0	0	0	0	0	0	0	0	0	0	0	0	0	0	0	0	0	0	0	0	0	0	0	0	0	0	0	0	0	0	0	0	0	0	0	0	0	0	0	0	0	0	0	0	0	0	0	0	0	0	0	0	0	0	0.452	0	0	0	0	0	N/A	N/A	N/A	N/A	N/A	N/A	N/A	N/A	N/A	N/A
PDCL3	1072.098	670.173	652.315	693.864	607.531	414.215	887.357	759	495.538	552.094	764.473	874.787	664.706	596.748	598.767	625.582	326.158	343.626	353.415	367.812	516.021	456.319	454.613	558.767	336.432	484.932	389.462	227.461	1444.233	1843.54	1392.267	1623.517	1708.367	1828.761	1670.192	1164.917	1225.781	1627.681	1660.163	1460.746	1875.479	1739.425	1495.01	2416.212	650.703	1554.848	312.824	498.342	1884.772	2043.133	2156.601	25.068	2106.595	1290.208	2385.502	2843.583	2048.168	2293.823	2209.301	1873.372	2616.601	2416.282	1667.267	1503.323	1469.599	2352.466	2659.814	1919.933	2262.151	2038.409	1863.709	783.379	2118.018	233.705	211.374	1510.097	1329.853	577.689	401.432	70.263	1312.749	1798.396	308.667	121.2	95.273	191.803	82.982	366.977	205.477	641.381	82.367	61.287	73.576	35.473	24.889	64.265	36.08	87.806	40.274	10.695	21.812	22.712	87.066	64.404	18.444	52.877	19.497	61.245	1.176	31.551	46.454	70.524	53.611	28.715	53.246	93.511	60.234	16.168	84.872	66.096	74.78	1.503	4.177	6.653	798.195	571.87	722.208	488.545	1380.729	1636.053	1703.997	243.585	588.405	52.063	42.011	4.373	0	0.347	0.003	2.416	0.161	11.302	0.038	1.239	0.185
AEN	3.546	5.633	6.609	14.784	12.572	11.126	8.022	9.014	10.691	11.352	11.953	9.742	10.938	14.435	13.433	18.306	12.448	14.686	14.784	15.87	12.026	12.996	22.367	14.889	13.187	2.974	11.632	7.675	36.876	47.108	40.559	46.384	110.242	85.719	80.006	59.075	79.963	77.445	57.457	35.565	26.391	60.825	33.312	61.637	32.207	36.642	0.423	42.94	40.186	100.095	39.814	0.301	77.013	72.758	100.964	84.001	108.909	65.741	79.376	57.239	31.323	40.11	26.903	17.84	19.654	23.363	51.472	26.013	31.498	103.242	46.746	10.535	35.809	39.841	67.216	12.378	42.721	57.046	51.403	18.18	72.732	15.658	33.279	31.249	29.423	21.999	118.26	41.405	17.146	100.838	120.296	68.249	67.242	100.747	61.31	83.915	89.135	79.575	61.563	84.22	44.903	154.456	96.938	45.976	78.968	89.064	46.707	47.72	58.727	57.036	43.297	67.33	46.822	73.08	37.975	17.137	66.375	36.733	31.971	42.265	25.52	1.037	36.893	1.614	5.262	12.827	10.129	14.765	48.702	58.663	35.598	51.474	38.865	75.373	53.628	0.818	0.21	1.028	0.464	0.755	0.267	0.516	0.017	1.405	0.042
FRG2	0	0.264	0	0.293	0.268	0.439	0	0	0.137	0	0.608	0.141	40.097	61.372	85.396	62.8	68.291	15.481	93.013	13.801	34.526	26.053	61.564	50.467	64.779	117.843	74.143	254.797	11.244	1.169	5.784	25.608	0.81	1.725	6.577	16.448	8.503	0.361	15.064	41.365	17.803	13.41	12.966	8.955	1.013	0.141	845.35	0.432	0	15.195	2.331	2575.609	0	1.268	0	0	0	0.258	3.44	0.109	2.224	0	0	0	0	0	0	0	0	0	10.193	0	0	0	0	0	0	0	0	0	0	0	0	0	0	0	0	0	0	0	0	0	0	0	0	0	0	0	0	0	0	0	0	0	0	0	0	0	0	0	0	0	0	0	0	0	0	0	0	0	0	0	0	0	0.088	0.334	0.148	51.072	34.968	215.322	0.621	0	0	0	0	689.83	0.168	0.001	0.27	N/A	N/A	N/A	N/A	N/A	N/A
DECR1	0.773	1.279	1.11	3.254	2.997	2.143	1.143	1.397	0.569	1.443	0.698	1.932	5.58	0	0	4.103	4.194	0	3.305	6.847	1.318	3.805	0	0.258	4.416	8.198	8.027	0	0	0.13	0	0	0	0	0	0.101	0	0	0	0	0	0	0	0	0	0	0	0	0	0	0	0	0	0	0	0	0	0	0	0	0	1.461	0	0	0	11.386	0	4.75	0	9.897	14.554	17.147	0	0.23	1.285	0	0	0	0	0	0	36.987	0	0	0	0	12.502	0	0	40.395	48.373	51.77	23.728	44.301	56.819	55.995	31.943	25.939	54.536	75.956	70.658	17.092	30.476	48.24	103.315	71.493	75.658	4.277	74.577	20.723	9.019	40.042	59.147	41.099	26.694	33.342	37.502	56.98	7.243	10.943	18.64	0.129	38.054	0.536	1.054	2.798	1.197	2.451	1.044	0	8.508	7.557	0.303	38.118	39.476	1.178	0.42	0.057	0.134	0.04	0.159	0.008	0	0.966	0.447
SALL1	0	0	0	0	0	0	0	0	0	0	0	0	0	0	0	0	0	0	0	0	0	0	0	0	1.183	4.969	9.767	0	0	11.069	0.511	7.806	1.162	0	0	0	0	0	0	0	0	0	0	0	0.854	3.865	0	8.788	2.603	2.044	6.56	0	0	0.986	1.377	0	0	0.193	1.736	0	0	0	0	0	0	0	0	0	0	0	0	0.907	0	0.356	0	0	0	0	0	10.172	0.119	0	4.932	1.344	0	0	5.296	0	0	0	3.211	2.663	6.434	2.392	7.267	4.096	12.636	5.741	0.851	0.383	0.127	5.235	3.561	0.656	0.676	3.747	3.612	2.445	0	2.838	5.17	5.348	2.909	8.231	6.387	6.701	2.935	2.073	3.113	0	0	0	4.031	0	0	0	0	0	1.823	1.813	0.051	0.949	3.092	4.99	2.732	0.031	0.013	54.213	0.003	3.26	0.141	0.62	0.2	1.827	0.02
GGT3P	0	0	0	0	0.118	0	0.106	0	0.14	0.106	0	0.126	1.819	1.401	0	0.36	2.121	0.374	0.86	0.636	0.375	0	0	0.194	0	3.196	0	0	0	0	0	0	0	0	0	0	0.142	0.629	0.143	0	0	0.588	0.171	0	0	0	0	0	0	0	0	0	0	0.122	0	0	0	0.234	0	0	0	0	0	0	0	0	0	0	0	0	0	0	0	0	0	0	0	0	0	0	0	0	0	0	0	0	0.384	0	0	0	0	0	0	0	0	0	0	0	0.958	0	0.505	0	0.616	0.221	0	0.541	0	0	0	0	0	0	0	0	0	0.163	0	0	0	0	0	0	0	0	0	0.039	0.08	0.678	0.244	0.022	0	0.055	0	0	0.116	0.031	0.113	N/A	N/A	0.018	0.212	N/A	N/A	0.009	0.09
CADM4	0	0	0	0	0	0	0	0	0	0	0	0	0	0	0	0	0	0	0	0	0	0	0	0	0	0	0	0	0	0.149	0	0.112	0	0	0.21	0.117	0	0	0	0	0	0	0	0	0	0	0	0.944	0.145	0	0.117	0	0.12	0.435	0.591	0.199	0.636	0.219	0	0.935	0	0	0	0	0	0	0	0	0	0	0	0	0	0	0	0	0	0	0	0	0	0	4.292	0	0	0	0	0	0	0	0	0	0.472	0	0	0	0	0	0	0	0	0	0	0	0	0	0	1.335	0	0.199	0.198	0.265	0.526	0.38	0.364	0	1.221	0	0.215	2.562	0	0	0	0	0	0	0	0	0.029	0.271	0	0	0.858	0.052	0.279	0.003	0.113	858.478	0.028	858.478	0.127	16.354	0.11	0.188	0.131
RPS18	1116.96	801.516	790.296	955.734	632.221	643.369	1220.316	1034.745	917.353	1075.989	1166.131	1242.273	1792.682	2009.426	1360.309	1884.116	3100.011	2689.322	3337.423	2915.412	2976.582	2236.374	2562.918	2796.292	3154.31	3041.907	3310.106	3418.473	1394.778	1291.742	1739.888	2111.237	1329.953	1209.986	1444.024	1669.363	6479.855	5897.248	6873.273	5214.152	4432.279	4847.362	5058.155	4771.333	1818.357	2242.326	6698.073	2578.7	4136.284	2475.424	1331.916	1567.68	2916.551	4488.665	3587.261	2889.77	2482.332	3692.251	5434.546	4159.095	2793.862	3121.575	4897.972	2765.385	2910.795	1510.46	2165.883	3156.501	1016.35	2291.564	3104.78	2514.426	2584.783	2927.907	3450.274	2324.161	2120.44	2838.632	2158.848	3099.212	4059.839	2460.154	9749.304	6271.008	3565.009	7365.105	5655.498	6547.828	4602.815	5674.399	5254.109	5368.749	5378.415	3902.858	3004.422	4762.052	5046.629	5274.43	3370.74	4366.26	5058.061	3989.267	2379.058	3830.106	2939.638	4136.957	11086.565	4378.862	9600.704	7095.001	4009.896	4350.358	3028.977	4291.957	4266.369	4888.185	3965.621	3948.86	4476.606	7774.532	5060.169	15538.049	3772.05	11239.835	902.924	743.775	1109.468	2471.739	3434.471	3281.202	2656.597	5668.809	4362.296	5798.746	5493.949	0.523	0	1.629	0.021	0.77	0.162	0.752	0.217	1.055	0.402
SLC10A7	0.803	0.74	0.623	1.255	1.118	1.305	1.443	0.623	1.041	1.261	0.681	0.765	0	0.307	0	0	1.259	0	1.067	1.199	1.105	0.885	1.154	0.892	0.402	0.28	0.647	0	0.335	0.557	1.733	0	0.149	0	0.338	0.67	0.57	0	0.232	0	1.208	4.229	0	0	0	0.622	0	5.244	1.818	2.101	0	0	0	0	0.149	0	0	0	1.149	0	0	0.299	2.594	0.655	0	6.964	0	2.054	1.9	0.168	9.254	4.639	1.911	0	0	0	2.491	2.305	0.637	0.823	0.179	1.383	0	8.096	0	0	0	0	2.182	0	0.377	0	0.272	0.307	2.111	0	0	0	0	0	0	0	0	0	0	1.582	0	0.471	0	0	0	0	0	0	2.496	0	0	0	0	0	0	0	0	0	0.722	1.226	0.969	0.656	0.567	0.693	1.915	1.468	0.547	0.341	0.175	1.82	0.174	0.277	0.123	0.372	0.264	1.604	0.313	1.948	0.24
OR2K2	0	0	0	0	0	0	0	0	0	0	0	0	0	0	0	0	0	0	0	0	0	0	0	0	0	0	0	0	0.392	0	0	0	6.593	0	0	0	0	4.182	0	0	0	0	0	0	0	0	0	0	0	0	0	0	0	0	0	0	0	0	0	0	0	0	0	0	0	0	0	0	0	0	0	0	0	0	0	0	0	0	0	0	0	0	0	0	0	0	0	0	0	0	0	0	0	0	0	0	0	0	0	0	0	0	0	0	0	0	0	0	0	0	0	0	0	0	0	0	0	0	0	0	0	0	0	0	0	0	0	0	0.558	0	0	0	0	0	0	N/A	N/A	N/A	N/A	N/A	N/A	N/A	N/A	N/A	N/A
BRIX1	157.08	77.659	79.109	134.732	179.965	83.51	165.987	167.796	114.105	116.528	95.402	106.077	220.93	141.416	203.554	174.777	127.467	124.435	148.156	128.05	169.428	168.341	142.427	180.277	31.297	18.866	46.246	42.605	399.2	165.26	444.156	429.814	532.898	539.386	582.542	659.959	216.708	333.785	256.181	355.654	301.297	411.267	308.498	497.768	249.341	285.087	89.577	228.477	217.256	203.219	260.088	122.235	124.018	310.206	226.459	338.883	423.541	385.92	236.174	392.53	23.204	100.184	83.561	216.325	24.966	212.996	62.581	86.731	116.634	35.57	186.599	61.458	69.484	132.154	35.487	262.86	110.785	207.043	64.348	119.427	4.02	221.589	17.594	36.447	94.089	85.643	89.962	44.566	162.287	172.072	193.81	174.803	128.453	196.36	224.016	255.3	170.246	67.657	89.127	76.627	183.636	229.767	92.693	144.054	22.759	62.749	25.864	61.583	0.842	23.569	41.712	62.777	116.591	126.146	113.48	81.034	166.496	76.033	126.769	21.542	212.316	0.89	50.583	166.433	104.616	132.736	127.649	160.772	328.669	255.813	126.232	97.867	74.829	158.356	91.387	1.31	0.154	0.647	0.151	0.765	0.232	0.473	0.025	1.733	0.007
LMAN1	33.592	31.096	27.733	26.566	20.061	30.579	20.217	23.275	23.503	25.101	30.2	32.313	19.303	17.385	16.251	27.892	48.514	67.924	41.206	40.684	40.073	40.963	36.7	27.66	31.085	29.028	37.988	27.581	23.626	17.707	17.904	23.044	16.535	11.513	16.977	11.046	10.831	18.234	7.485	13.6	24.155	15.846	12.271	9.472	16.182	36.114	20.671	43.263	26.144	55.257	32.992	47.477	19.586	26.598	16.373	15.4	27.299	12.028	20.284	14.292	48.6	33.575	18.311	33.523	31.336	18.515	40.086	20.291	14.581	25.023	31.388	15.09	23.707	24.205	50.705	34.729	28.114	47.414	84.263	58.211	49.578	59.801	13.418	3.969	34.93	13.28	10.057	8.74	13.181	8.033	28.55	25.04	36.78	35.581	40.33	17.872	29.803	20.325	13.558	22.973	21.401	12.544	16.661	7.5	23.119	17.825	0.259	31.902	5.151	17.675	14.1	20.455	11.676	20.404	30.188	19.585	28.666	28.742	38.831	23.756	25.611	0.268	27.033	64.546	30.807	25.735	25.768	35.38	18.796	26.872	37.691	13.17	34.049	26.253	20.94	1.611	0.026	0.966	0.449	2.585	0.017	1.297	0.181	1.254	0.143
CHD8	21.297	23.99	25.061	16.687	18.12	22.768	16.688	17.446	19.937	21.398	14.693	16.509	16.094	25.951	19.894	29.325	11.718	15.737	10.741	10.584	15.791	22.865	16.876	12.043	13.948	12.644	10.714	14.134	25.672	21.987	12.55	15.655	14.247	9.142	12.275	16.392	13.455	11.013	7.637	11.37	9.935	7.857	6.104	3.004	5.528	11.86	11.626	9.862	5.668	18.237	9.492	34.058	5.633	5.621	9.653	6.706	12.2	9.422	4.878	3.276	4.902	6.219	0.3	1.871	10.887	1.652	2.288	4.314	0.333	14.797	2.737	4.463	3.032	7.246	0.684	9.167	4.747	0.202	4.039	1.236	2.37	1.43	2.113	0	2.67	5.221	1.466	0	3.249	2.177	4.539	4.012	3.584	12.834	18.207	9.638	4.195	11.876	8.528	5.896	11.504	11.493	5.554	3.9	15.913	24.942	7.435	7.728	0.951	12.243	9.723	10.787	10.693	10.597	8.975	10.126	11.708	12.278	15.466	12.918	33.57	9.437	19.867	8.65	23.449	19.192	17.778	17.302	12.487	10.232	3.979	2.112	2.862	9.836	11.572	1.758	0.075	0.672	0.232	1.355	0.285	0.291	0.018	0.85	0.247
SUMO1	120.074	178.955	160.207	96.86	105.906	97.76	101.619	92.445	76.733	64.145	113.522	93.449	117.722	128.802	58.408	121.842	117.569	95.312	93.309	66.113	90.865	76.561	110.823	103.435	37.356	49.981	62.711	50.502	93.939	74.407	102.329	41.103	56.266	122.669	69.738	109.05	59.673	51.397	45.936	63.861	72.26	20.744	51.577	50.596	160.875	154.491	33.828	71.94	118.761	149.882	99.884	119.544	93.805	103.828	26.536	38.624	163.868	61.109	60.447	97.299	213.057	94.332	162.026	27.605	53.891	37.372	152.158	103.123	169.239	67.044	123.724	70.453	66.07	31.569	120.387	28.04	39.914	93.719	39.683	80.244	80.235	32.338	53.845	199.985	183.061	54.301	180.341	35.781	90.491	130.242	406.25	389.531	378.105	374.115	377.313	360.547	418.145	266.697	153.292	277.272	334.726	325.995	182.524	403.122	180.329	287.439	81.488	257.629	180.967	169.489	341.353	262.354	187.872	292.004	286.268	260.337	332.928	102.98	257.072	174.4	368.512	44.189	243.795	81.596	153.079	100.175	90.319	98.397	64.305	97.17	82.631	124.886	70.423	333.093	233.459	0.863	0.259	0.798	0.254	0.564	0.062	0.211	0	1.427	0.008
GP1BA	0.368	1.16	0.58	0.543	0.766	0.414	0.97	0.39	0.304	0.946	0.594	0.82	0	2.592	0	5.741	1.388	0.677	1.109	2.332	0.788	1.398	0.79	1.091	2.68	0	1.469	0	0	0	0	0.196	0	0	0	0	0	0	0	0	0	2.128	0	0	0	0	0	0	0	0	0	0	0	0	0	0	0	0	0	0	0	0	0	0	0	0	0	0	0	0	0	0	0	0	0	0	0	0	0	0	0	0	0	0	0	0	0	0	0	0	0	0	0	0	0	0	0	0	0	0	0	0	0	0	0	0	0	0	0	0	0	0	0	0.779	0	0	0	0	0	0	0	0	2.919	0.134	0.703	0.574	0.671	1.492	0.324	0	0	0	0	0	0.147	N/A	N/A	N/A	N/A	N/A	N/A	N/A	N/A	0.007	0.23
UQCR11	12.793	6.068	5.293	2.744	1.375	4.427	3.083	3.562	1.849	2.093	2.617	1.426	0	0.106	0.429	7.612	0.877	0.761	4.992	3.208	1.084	1.198	7.514	2.715	1.655	0	0	8.602	4.019	4.009	5.152	0	10.285	0.775	2.802	3.656	6.456	6.348	0	1.93	0	15.704	5.967	6.449	33.207	16.973	1.382	15.871	14.449	7.853	14.054	0.878	32.643	17.941	23.247	21.136	40.145	9.501	3.831	16.552	46.065	58.806	131.26	73.518	166.542	44.35	32.071	61.003	14.758	89.618	75.012	33.03	44.275	99.449	52.898	68.769	6.92	16.691	6.264	21.606	41.669	104.835	188.138	142.301	226.287	104.981	140.504	230.537	66.923	102.044	77.046	64.998	87.642	34.604	37.271	88.392	120.335	71.205	111.19	53.644	22.918	47.49	61.488	63.452	30.535	99.607	256.1	142.455	114.458	184.533	59.447	124.964	84.172	135.197	46.907	41.208	90.61	70.204	41.349	158.927	51.674	218.762	85.003	145.648	8.051	2.849	2.438	2.541	4.191	16.854	64.043	144.797	81.273	66.335	97.767	0.503	0.004	1.366	0.192	0.561	0.06	1.225	0.288	0.678	0.072
DDB1	22.035	34.888	34.421	29.864	27.097	28.927	20.287	21.405	24.948	23.496	17.266	17.789	43.375	52.399	20.829	40.049	40.296	50.444	39.213	37.858	33.531	26.382	48.438	38.66	26.035	16.847	26.908	35.392	33.779	16.044	26.96	27.027	13.96	19.86	17.148	30.108	18.564	15.104	14.928	19.587	19.997	17.671	23.716	8.426	9.281	25.128	1.641	9.267	19.485	10.001	27.605	5.295	18.625	22.526	23.006	17.695	34.606	17.575	23.327	30.818	38.422	40.879	35.469	57.984	37.326	38.787	55.951	52.75	84.144	43.23	32.504	57.38	33.672	38.845	79.469	19.353	53.839	74.473	35.657	84.807	9.232	15.332	32.053	56.002	34.718	23.408	51.608	78.157	46.466	124.04	53.073	84.717	38.385	89.383	61.543	51.458	46.426	57.92	65.699	58.417	67.83	59.711	63.812	72.739	43.789	35.689	21.196	68.019	7.365	63.278	86.813	51.362	56.29	69.525	54.665	47.539	61.251	101.304	64.179	24.467	29.831	25.322	94.284	7.549	30.448	28.629	20.865	39.29	21.403	18.492	40.669	59.2	53.769	54.222	53.92	0.764	0.07	1.237	0.168	0.908	0.384	0.992	0.487	1.006	0.487
MYO9B	0.284	0.335	0.499	1.237	1.214	1.551	1.029	1.131	1.388	1.105	0.676	1.038	2.468	5.582	0.956	1.093	1.096	1.216	2.751	2.361	2.305	1.722	2.312	1.629	2.175	1.021	1.076	0.719	1.31	1.575	0	0.281	0	1.05	0	0.391	1.729	0.539	0.147	0.954	3.472	0.199	0.235	1.356	1.213	0.129	0	1.339	1.473	0	0	0	1.551	1.045	0.675	0.348	0	0.688	0.101	2.113	5.425	0	0.113	0.696	0	0.745	0	1.069	0	0.223	0.64	0.327	0.377	2.055	0.119	0	0.374	0.151	0.251	0.245	0	0.145	19.795	0	0	0	0	0	1.888	0	0	2.802	2.04	0.124	3.898	2.025	0.349	0.163	0.144	13.13	0	0.692	4.172	0.812	4.242	3.481	0	1.25	0	0.312	0.73	1.506	0	1.661	2.955	3.839	2.583	0	4.427	7.664	8.192	1.389	0.924	0	0.373	1.334	1.061	2.124	0.911	0.667	0.522	0.27	4.518	1.267	2.466	0.277	0.145	8.004	0.029	16.753	0.106	3.567	0.137	0.514	0.141
CRNKL1	8.778	7.378	7.883	24.181	17.84	21.855	21.517	22.441	21.224	17.602	16.653	17.348	23.265	28.69	20.009	28.265	12.333	10.081	11.927	13.187	19.396	17.423	22.382	17.488	4.735	28.068	7.506	19.827	31.228	18.705	15.565	12.556	7.51	23.612	14.459	29.053	16.801	18.909	14.532	12.595	12.37	13.254	22.581	17.895	16.716	19.863	1.496	15.96	7.358	7.255	25.15	0.745	5.986	12.638	25.443	11.643	17.607	9.395	6.366	15.306	2.572	8.496	5.627	3.587	2.845	1.479	3.865	6.382	22.314	0.289	6.307	9.125	15.846	0.62	0.296	8.306	2.674	2.472	13.788	25.414	0.521	3.001	0	2.762	15.086	20.064	3.639	2.421	4.098	4.825	8.156	1.313	10.954	14.824	7.996	4.381	14.914	14.928	10.736	1.779	0.794	8.918	11.949	16.261	12.311	3.753	5.276	8.341	0	3.498	11.949	12.347	11.249	28.727	12	5.414	9.444	12.286	18.159	3.755	0.522	0	26.317	1.142	8.013	21.292	19.464	18.704	17.088	12.433	5.483	7.556	8.435	8.684	9.113	0.727	0.204	1.465	0.23	1.116	0.437	0.971	0.479	0.953	0.439
C9orf45	0	0	0	0	0	0	0	0	0	0	0	0.11	0	0	0	0	0	0.106	0	0	0	0	0	0	0	0	0	0	0	0	0	0	0	0	0	0.212	0	0	0	0	0	0	0	0	0	0.164	0	0	0.542	0	0	0	0.472	0	0	0	0	0	0	0	0	0.815	0	0	0	0	0.706	0	7.531	0	2.008	0	0	0	0.201	0.492	0.104	0	0	0.173	0	0	0	0	5.444	0	0	2.629	0	0	6.769	1.925	5.713	2.367	2.456	0	1.313	0.606	5.503	0.474	0	0	0	0	1.373	1.105	0	3.867	0	0	2.671	0	0.754	1.367	0.185	0.699	0.484	0	3.386	0	5.351	0	0.367	0	0	0	0.018	0.009	0.011	0.074	0.583	1.153	0.075	2.401	1.061	0.92	0.466	0.116	0.245	0.065	0.145	0.031	0.025	2.263	0.036
XAB2	0	0	0.182	1.892	2.104	2.319	0.277	0.291	0.34	0.567	0.165	0.373	5.236	3.875	5.853	5.171	0.958	0.59	6.635	7.011	3.06	1.303	3.368	2.596	0.598	1.439	0.461	3.93	0.253	0.733	0.243	0.115	0	0	1.1	1.552	8.54	3.842	3.577	3.644	6.043	3.492	4.877	3.922	0	0	0	1.79	0	0	0	0	0	0.169	2.969	0.51	0	1.705	0	0.17	0	5.345	3.113	0	0	0	0	1.837	0	0	0	0	0	0	0	0	0	0	1.015	0	0	0	1.002	0	1.195	0	0	0	0	0	1.79	7.133	3.559	5.665	5.357	7.38	0	1.331	2.653	28.304	5.173	13.34	0	13.26	11.513	9.641	12.469	0.154	0	8.059	3.763	7.105	11.39	3.797	14.292	15.501	4.415	15.087	4.14	0	16.609	2.497	7.902	0	0.061	2.105	0.335	3.805	2.418	0.457	0.566	0.171	0.2	3.591	8.118	3.433	0.156	0.319	0.263	1.174	0.456	0.056	0.013	0.442	0.033
RTN1	1.572	2.267	2.245	0.923	0.796	0.331	1.702	1.683	0.918	0.74	0.356	0.432	3.724	0	0	0	0.293	0	1.029	2.621	1.895	0.798	0.691	1.648	0	0	0	0	0	0	4.872	0	0	0.146	0.717	0	0	0	0	0	0	0	0	0.74	0	0	0	0	0	0	0	0	0	0	0	0	0	0	0	0	0	0	0	0	0	0	0	0	0	0	0	0	0	0	0	0	0	0	0	0	0	0	0	0	0	0	0	0	0	0	0	0	0	0	0.193	0	1.122	0	0	0	0	0	0	0	0	0	0	3.696	0	1.153	1.044	0	1.038	0	0.303	0	1.133	0	0	11.757	0	0	0.524	5.775	2.028	0.683	0.972	1.058	0.324	0	0	0	0	0.165	1.016	N/A	N/A	N/A	N/A	N/A	N/A	0.006	0.172	0.162	0.166
KLHL14	0.302	0	0	0	0	0.114	0.122	0.105	0.256	0.151	0.174	0	0	0	0	0	0	0	1.096	0.211	0.236	2.138	0	0	0	0	0	0.223	0	0	0	0	0	0	0	0	0	0	0	0	0	0	0	0	0	0	0	0	0	0	0	0	0	0	0	0	0	0	0	0	0	0	0	0	0	0	0	0	0	0	0.661	0	0	0	0	0	0	0	0	0	0	0	0	0	0	0	0	0	0	0	1.296	0.241	0	2.267	0	0	0	5.331	0	0	0	0	0	0	0	3.88	0	1.507	0	0	0.519	0.135	2.876	0.126	4.494	0	1.904	0.852	0	0	0	0	6.287	0	0.101	0.038	0.135	0.307	0.011	0	0.033	0	0	1.015	0.868	36.71	0.212	0.027	0.305	N/A	N/A	0.001	0.12	1.169	0.413
ADAM21P1	0	0	0	0	0.156	0.149	0	0	0	0.105	0	0.107	0	0	0.218	0	1.182	0	0.618	0	0.157	0	0.888	0.28	0	0	0	0	0	0	0	0	0	0	0	0	0	0	0	0	0	0	0	0	0.896	0	0	0	0.926	0	0	0	0	0	0	0	0	0	0	0	0	0	0	0	0	0	0	0	0	0	0	0	0	0	0	0	0	0	0	0	0	0	0	0	0	0	0	0	0	0	0	0	0	0	0	0	0	0	0	0	0	0	0	0	0	0	0	0	0	0	0	0	0	0	0	0	0	0	0	0	0	0	0	0	0	0.102	0.035	0.279	0	0.114	0	0	0	0	0	N/A	N/A	N/A	N/A	N/A	N/A	N/A	N/A	N/A	N/A
ZBTB12	0	0	0.194	0	0.214	0.131	0	0.196	0	0	0	0	0	0	0	0	0	0	0	0	0	0	0	0	0	0	0	0	0	0	0	0	0	0	0	0	0.444	0	0	0	0	0	0	0	0	0	0	0	0	0	0	0	0	0	0	0	0	0	0	0	0	0	0	0	0	0	0	0	0	0	0	0	0	0	0	0	0	0	0	0	0	0	0	0	0	0	0	0	0	0	0	0	0	0	0	0	0	0	0	0	0	0	0	0	0	0	0	0	0	0	0	0	0	0	0	0	0	0	0	0	0	0	0	0	0.065	0.115	0.033	0	0.022	0	0	0	0	0	0	N/A	N/A	N/A	N/A	N/A	N/A	N/A	N/A	N/A	N/A
UTY	0	0	0	0	0	0	0	0	0	0	0	0	0	0	0	0	0	0	0	0	0	0	0	0	0	0	0	0	0	0	0	0	0	0	0	0	0	0.271	0	1.25	0	0	1.679	0	1.626	0.797	25.175	2.51	1.515	3.435	0.157	4.096	0	0.107	0	0	1.138	0.338	1.424	0	0.703	2.149	0	1.715	0	0.3	0	0	0	0	1.597	0.15	0	0.22	0	0.122	1.359	0	3.032	0	0	2.715	0	0	0	0	0	0	0	0	2.877	0.315	3.113	3.196	5.008	3.151	0.967	3.527	0.438	0.221	1.017	3.957	0	0	3.653	1.099	0	1.258	0	4.947	2.094	0.216	0.754	2.785	0.502	1.486	0.924	0.169	1.629	0	7.472	0	2.042	0	0	0	0	0	0.16	2.645	0.964	0	0.044	2.49	1.41	41.884	0.01	0.057	0.071	44.062	0.127	0.018	0.003	1.766	0.064
CENPQ	13.853	11.112	10.729	46.723	41.876	41.96	36.551	37.024	35.977	37.01	27.038	18.245	23.613	9.458	13.834	29.069	9.763	16.659	21.17	6.436	14.752	11.857	11.068	9.988	12.549	7.491	1.417	12.315	14.274	12.062	26.058	15.561	7.481	23.166	11.09	34.812	3.429	2.529	8.789	33.312	9.374	0.306	51.571	20.949	26.914	25.261	3.965	21.996	53.571	25.589	42.692	34.716	8.78	33.167	4.513	9.998	17.546	8.684	13.366	47.259	10.154	11.031	18.894	31.803	0.551	7.273	24.346	7.715	11.697	3.316	5.812	16.489	10.141	1.954	38.193	2.425	0.395	4.352	14.15	16.212	111.12	28.622	0.947	0	0.105	0	9.116	9.532	2.165	0.207	28.868	16.621	17.364	11.938	11.601	16.807	13.424	14.802	15.281	5.132	2.321	4.173	7.859	5.691	12.202	8.383	0.128	21.793	0.338	2.459	0.875	19.338	20.767	7.833	17.127	10.255	20.671	0.255	23.627	1.9	16.72	5.378	12.254	0.647	11.898	43.52	31.974	14.806	15.427	23.626	18.369	3.018	13.489	14.727	9.362	2.334	0.108	0.783	0.379	4.47	0.055	0.916	0.419	1.573	0.039
ZAR1L	1239.201	760.011	785.935	396.745	724.91	358.623	528.403	392.64	316.408	289.594	376.433	434.689	454.133	397.504	439.248	423.31	299.728	198.117	261.53	222.766	383.507	399.661	443.638	463.551	74.945	120.881	70.053	66.095	14.525	5.514	20.266	4.599	8.954	14.454	21.013	28.045	22.691	14.167	46.339	15.679	50.891	55.106	60.572	23.73	26.26	0	11.469	11.583	1.075	0	3.819	74.357	10.862	0.993	0.948	0	12.717	8.692	5.718	6.917	0.52	0	0	0	0	0	0	0	0	0	0	0	0	0	0	0	0	0.376	0	0	0	0	0.185	0	0.205	32.881	0	0	0	0	0	0	0	0	0	0	0	0	0	0	0	0	0	0	0	0	0	0	0	0	0	0	0	0	0	0	0	0	0	0	0.417	1.905	0.37	6.585	928.383	493.426	389.694	365.558	36.926	10.963	0.045	4.727	0.037	0	0.357	0.018	0.115	0.745	0.428	0.008	0.212	37.086	0.095	0.003	0.215
DTNBP1	30.367	35.945	45.285	29.762	29.361	27.542	18.631	17.384	15.132	19.674	12.839	11.588	49.872	64.056	62.385	67.306	17.878	9.618	27.423	43.241	43.929	34.079	37.734	48.486	13.383	13.843	5.144	17.751	6.367	4.607	5.54	14.673	12.572	6.622	4.573	6.717	4.233	11.062	21.725	1.095	4.689	0.168	0	0.712	8.341	22.802	11.699	5.332	12.15	12.026	4.874	0.336	17.88	5.443	1.65	0.155	1.021	1.279	4.353	8.308	0	0	4.546	0	13.909	38.615	0.771	0	7.854	0.304	3.718	3.62	0.992	3.052	48.045	2.947	0.148	11.231	1.624	4.358	0	0	14.482	18.878	8.13	25.556	13.385	0.101	5.487	5.48	7.398	5.03	8.587	0	0.877	30.996	6.939	0.41	27.615	24.093	29.159	0	8.591	2.24	0	12.401	14.217	9.997	0.348	12.134	1.263	1.561	7.038	5.229	7.605	0	2.468	1.26	5.419	2.898	0.317	23.452	19.655	0.48	37.199	28.888	15.875	42.167	7.774	7.353	4.464	11.002	14.186	6.84	8.44	0.402	0.045	2.86	0.072	1.289	0.355	2.074	0.179	0.81	0.331
KBTBD8	0.639	1.1	0.658	5.828	4.16	5.546	3.73	4.012	3.853	3.977	3.704	3.513	5.126	3.259	3.734	1.981	1.009	2.144	3.472	2.699	3.875	3.734	1.51	3.504	0.93	17.457	8.268	7.023	6.21	5.008	0.413	6.033	10.329	6.843	12.011	13.517	4.427	1.613	0.603	5.188	2.253	0.158	3.33	0	2.092	0	0	1.633	2.044	0	1.227	1.152	0.302	0.117	0	0.706	0	0.662	0.492	3.067	0	0	0.417	0.887	0	0.557	0	0.537	0	0.106	0	0.208	2.496	0.307	0.408	0	0	3.894	0.454	2.306	7.72	0.521	0	1.896	0.407	0	0.131	1.387	0	0	3.337	4.354	1.785	3.446	0.597	5.917	1.56	1.02	0.325	0.573	3.505	0	1.189	0.277	2.498	0.135	0	5.085	0	0.277	3.968	0.576	2.892	1.613	2.142	4.365	1.723	1.704	6.254	0	1.311	0	0	0	0.799	5.178	3.798	3.004	5.581	0.843	0.817	0.546	1.103	2.466	1.554	1.092	0.453	1.298	0.393	2.021	0.174	0.447	0.089	1.586	0.103
ZEB1	2.556	3.367	3.112	4.071	3.208	4.142	3.353	3.133	2.317	2.778	3.679	4.481	1.015	16.389	6.831	8.416	14.523	13.138	12.745	6.96	9.315	12.87	10.217	5.949	5.234	5.203	1.426	0.101	0.107	1.436	2.504	1.482	3.729	0.264	0.83	1.204	0	0.768	1.662	0	0	0	5.521	3.78	6.119	0	29.017	0	0.29	0	2.933	0.299	0.843	2.177	2.835	0	0.422	0	0	2.191	0	0	0	0	0	0	0	0	0	0	0	0	0	0	0	0	0	0	0	0	0	0	0	0	0	0	0	0	0	0	0	0	0	0	0	0	0	0	0	0	0	0	0	0	0	0	0	0	0	0	0	0	0	0	1.044	0	0	0	0	0	0	0	0	0	3.012	3.807	3.29	9.864	1.763	2.945	0	0	0	0	0.04	N/A	N/A	N/A	N/A	N/A	N/A	N/A	N/A	0.025	0.282
ZG16	0	0	0	0	0	0	0	0	0	0	0	0	0	0	0	0	0	0	0	0	0	0	0	0	0	0	0	0	0	0	0	0	0	0	0	0	0	0	0	0	0	0	0	0	0	0	0	0	0	0	0	0	0	1.326	0	0	0	0	0	0	0	10.3	0	0	0	0	0	0	0	0	0	0	0	0	0	0	0	0	0	0	0	0	0	0	0	0	0	0	0	0	0	0	0	0	0	0	0	0	0	0	0	0	0	0	0	0	0	0	0	0	0	0	0	0	0	0	0	0	0	0	0	0	0	0	0	0	0	0	0	0.083	0.515	0	0	0	0	572.229	0.212	0.002	0.305	N/A	N/A	N/A	N/A	N/A	N/A
FAT4	0	0	0	0	0	0	0	0	0	0	0	0	0	0	0	0	0	0	0	0	0	0	0	0	0	0	0	0	0	0	0	0	0	0	0	0	0	0	0	0	0	0	0	0	0	0	2.176	0	0	0	0	0	0	0	0	0	0	0	0	0	0	0	0	0	0	0	0	0	0	0	0	0	0	0	0	0	0	0	0	0	0	0	0	0	0	0	0	0	0	0	1.124	0.223	0.283	4.008	2.866	1.246	0.576	1.286	0	0	0	0.111	0	0	0	0	0	0.658	0	2.329	0	0	0	0	0.154	0.481	0.451	0	1.144	0	0	17.733	0	0	0	0	0	0	0	0.136	0	0	0	1.29	0.887	N/A	N/A	N/A	N/A	N/A	N/A	0.001	0.028	1.455	0.369
MIER1	5.75	7.134	5.633	10.958	7.371	13.024	6.119	6.088	8.221	7.996	8.433	5.732	11.944	15.364	30.626	17.246	5.379	4.716	4.097	2.98	6.465	9.924	6.76	6.439	1.055	19.845	14.578	10.82	12.684	9.078	11.629	11.945	7.319	14.299	11.414	6.487	11.228	8.659	7.473	5.487	6.875	5.04	1.389	9.24	14.389	18.823	2.248	16.542	10.97	14.947	19.277	0	3.244	9.547	13.614	5.524	0.212	10.74	6.012	4.74	16.136	11.784	12.071	1.598	10.628	13.365	15.922	0.893	4.888	1.873	2.768	4.254	4.486	2.362	0.946	5.464	15.214	10.435	3.047	32.925	0.639	13.255	0	1.288	4.306	0	0	0	0.624	0	4.949	2.328	4.795	6.814	12.147	2.452	14.64	3.324	5.588	6.962	0	2.076	0.32	11.583	9.57	1.875	0	3.495	6.85	3.186	7.358	9.436	4.259	2.647	8.811	5.63	10.907	16.673	1.277	2.201	1.472	22.701	2.076	44.734	6.173	10.451	7.098	10.162	9.327	9.427	8.537	0.888	8.144	5.787	7.373	2.049	0.072	1.016	0.487	9.168	0.097	1.407	0.322	0.785	0.315
CHD9	1.667	1.627	1.402	1.918	0.787	1.106	1.081	1.45	1.408	1.046	0.815	1.013	1.567	1.813	2.547	0	2.271	2.981	0.722	1.08	1.48	0.769	0.834	1.453	2.832	4.265	1.239	5.681	0	1.96	0.609	2.325	0.413	1.493	0	0.874	1.916	2.742	0	1.155	1.809	0.587	1.199	0.144	4.657	1.763	18.856	1.641	0.476	0	3.753	6.277	0.452	1.282	0.168	0.378	2.947	1.813	0.104	0.237	6.043	0.57	0	0	0	0.211	0	0	0	0	0.336	2.24	0	0	0	0	0	0	0	0	0	3.8	7.216	0.803	0	0.661	0.107	0	0	0	0	0.297	0.303	0	2.725	2.643	1.247	1.499	4.197	0	0.269	0.39	3.703	3.462	10.522	8.992	2.65	3.29	2.151	9.934	12.577	1.315	3.56	3.917	3.36	4.613	2.699	2.068	1.699	11.702	3.199	7.855	5.672	7.625	1.565	1.27	1.136	1.46	1.562	2.8	1.04	0.225	1.443	0.968	4.67	1.001	0.499	1.968	0.251	6.427	0.168	1.491	0.344	0.207	0.002
ADAM5P	0	0	0	0	0	0	0	0	0	0	0	0	0	0	0	0	0.284	0	0	0	0	0	0	0	0	0	0	0	0	0	0	0	0.565	0	0	0.26	1.677	0	0.514	2.36	2.14	0	0	0	1.715	0	0	0	0	0	0	0	0	0	0	0	0	0.105	0	0.265	0	0	0	0	0	0	0	0	0	0	0	0	0	0	0	0	0	0	0	0	0	0	0	0	0	0	0	0	0	0	0	0	0	0	0	0	0	0	0	0	0	0	0	0	0	0	0	0	0	0	0	0	0	0	0	0	0	0	0	0	0	0	0	0	0	0	0	0.024	0.376	0.13	0	0	0	0	0	N/A	N/A	N/A	N/A	N/A	N/A	N/A	N/A	N/A	N/A
STK16	0.532	0.257	0.329	2.198	2.073	1.935	1.639	2.294	1.826	2.743	2.353	2.454	1.43	0	6.074	0	2.783	0	3.23	3.047	1.638	2.171	5.434	1.761	15.526	3.244	2.749	2.264	0.358	0.676	2.585	2.626	0	1.859	0	0.203	0.346	0.849	0.265	0.351	1.787	0	3.193	1.681	1.09	0	6.931	1.359	0.101	3.606	2.17	0.376	7.483	1.405	2.682	0	0.444	0.134	0.41	1.613	0	11.333	0.423	1.701	2.409	0	0	6.133	1.439	1.929	9.933	0	0.699	4.424	0.129	2.107	0	13.346	3.387	29.815	0.736	0.215	0	12.96	4.547	0	42.171	1.422	0	4.205	4.666	1.137	7.46	6.103	0.102	3.992	0.456	0	0.488	2.083	19.724	3.508	7.802	6.788	2.396	4.899	0.165	0.654	0	0	0	10.841	1.101	1.468	1.032	1.524	0.639	1.023	1.637	0	0	0	0	0	0.372	2.068	2.218	2.297	2.028	1.863	2.776	9.329	7.013	2.657	2.607	0.366	0.066	2.291	0.131	0.752	0.394	2.639	0.168	1.019	0.487
ARID3C	0	0	0	0	0	0	0	0	0	0	0	0	0	0	0	0	0	0	0	0	0	0	0	0	0	0	0	0	0	1.441	0	0	0	0	0	0	0	0	0	0	0	0	0	2.071	0	0	0	0	0	0	0	0	0	0	0	0	0	0	0	0	0	0	0	0	0	0	0	0	0	0	0	0	0	0	0	0	0	0	0	0	0	0	0	0	0	0	0	0	0	0	0	0	0	0	0	0	0	0	0	0	0	0	0	0	0	0	0	0	0	0	0	0	0	0	0	0	0	0	0	0	0	0	0	0	0	0	0	0	0.176	0	0	0	0	0	0	N/A	N/A	N/A	N/A	N/A	N/A	N/A	N/A	N/A	N/A
KIAA1486	2.517	4.02	3.197	1.522	2.433	1.208	0.982	1.24	0.713	0.852	0.333	0.375	0.657	4.811	0.18	2.476	0.29	3.44	1.727	0.235	1.27	0.648	0.17	2.158	0.451	1.726	1.094	0.275	0.341	0.106	0.164	0.213	0.315	0.481	0.318	0.11	0.56	0.529	0.106	0.938	1.406	3.124	0.607	0.442	1.555	0.321	2.124	1.077	0.844	0	0	0.459	0.251	0.315	0.403	0.342	0	0.415	0.427	0.517	0	0	1.463	0.276	0.288	0	0	0	0	0	0.102	0	0	0.203	0.131	0	0	0	0	0	0	0.189	0.253	0	0	0	0	0	0	0	0.168	0.132	0.126	0.158	0.122	0.483	0	0.187	0	0	0.112	0	0	0	0	0.292	0	0	0.201	0.988	0	0.461	0.293	0	0.149	0	0	0	0.125	0.31	0.479	2.518	0.145	0.73	3.245	1.721	0.749	1.505	0.665	0.566	0.135	0	0.117	0.173	0.262	2.631	0.222	0.912	0.472	117.459	0.01	0.679	0.22	0.661	0.311
TOB2	7.987	8.073	7.435	5.752	3.775	5.045	3.54	4.096	4.002	3.305	3.989	3.722	1.551	7.708	0.809	2.318	1.715	2.569	5.541	1.853	4.589	3.478	3.017	4.103	13.313	9.948	11.105	8.447	4.065	5.241	8.71	6.466	2.551	1.678	1.779	5.915	4.974	3.587	3.391	14.79	11.383	3.003	4.973	12.356	13.062	13.988	15.299	12.953	7.897	12.279	14.539	14.168	10.612	11.257	7.01	22.636	2.425	7.305	14.936	15.227	0.473	7.893	9.465	4.75	1.228	5.241	0.939	1.936	6.61	7.672	6.147	14.572	4.685	21.655	6.602	5.843	0.109	15.018	11.24	1.159	4.26	13.661	27.166	15.133	10.806	2.188	3.304	6.962	9.253	1.01	24.639	32.817	17.185	18.728	32.017	24.053	20.976	6.586	16.415	0.429	16.063	17.897	2.258	9.699	13.808	13.728	12.227	5.727	0.117	6.799	16.119	7.981	22.801	17.492	11.187	19.107	17.645	18.796	25.188	6.459	7.752	13.33	23.428	16.915	7.831	4.857	3.775	3.271	6.884	12.225	7.219	6.951	12.253	19.882	13.052	0.71	0.138	1.884	0.05	1.763	0.149	0.616	0.114	1.523	0.016
BANK1	2.968	2.803	2.526	2.503	2.433	3.168	0.83	1.251	1.516	1.81	1.56	1.404	7.739	1.269	10.206	0	3.118	3.123	3.998	3.701	3.749	9.753	3.532	7.045	6.559	8.567	3.521	4.712	0	0	0	2.787	0	2.646	1.166	0.515	6.86	0	0	0	1.432	9.313	0	2.256	0	0	35.517	1.865	0	0	3.04	0.885	0	0	0	0	0	0	0	0	0	0	0	0	0	0	0	0	0	0	0	0	0	0	0	0	0	0	0	0	0	0	0	0	0	0	0	0	0	0	0	0	0	0	0	0	0	0	0	0	0	0	0	0	0	0	0	0	0	0	0	0	0	0	0	0	0	0	0	0	0	0	0	0	2.766	2.701	1.395	4.769	2.517	2.582	0	0	0	0	0	N/A	N/A	N/A	N/A	N/A	N/A	N/A	N/A	N/A	N/A
OR2V2	0.389	0	0.128	0	0.168	0.129	0	0	0	0	0	0.271	0	0	0	0	0	2.816	0.514	0	0.679	0.903	0.768	1.44	0	0	0	0	0	0	0	0	0	0	0	0	0	0	0	0	0	0	0	0	0	0	0	0	0	0	0	0	0	0	0	0	0	0	0	0	0	0	0	0	0	0	0	0	0	0	0	0	0	0	0	0	0	0	0	0	0	0	0	0	0	0	0	0	0	0	0	0	0	0	0	0	0	0	0	0	0	0	0	0	0	0	0	0	0	0	0	0	0	0	0	0	0	0	0	0	0	0	0	0	0.172	0.099	0.045	0.593	0	0	0	0	0	0	0	N/A	N/A	N/A	N/A	N/A	N/A	N/A	N/A	N/A	N/A
SFTA2	0	0	0	0	0	0	0	0.179	0	0	0	0	0	0	0	0	0	0	0	0	0	0	0	0	0	0	0	0	0	0.179	0.237	0	0	0	0	0.28	0	0	0	0	0	0	0	0	0	0	0	0	0	0	0	0	0	0	0	0	0	0	0	0	0	0	0	0	0	0	0	0	0	0	0	4.783	0	0	0	0	0	0	0	0	0	0	0	0	0	0	0	0	0	0	0	0	0	0	0	0	0	0	0	0	0	0	0	0	0	0	0	0	0	0	0	0	0	0	0	0	0	0	0	0	0	0	0	0	0	0	0.03	0	0.035	0	0.239	0	0	0	0	265.737	0.212	0.004	0.305	N/A	N/A	N/A	N/A	N/A	N/A
GRM2	0	0	0	0	0	0	0	0	0.113	0	0	0	0	0	0	0	0	0	0	0	0	0	0	0.46	0	3.882	0	0	0	0	0	0	0	0	0	0	0	0	0	0	0	0	0	0	0	0	0	0	0	0	0	0	0	0	0	0	0	0	0	0	0	0	0	0	0	0	0	0	0	0	0	0	1.211	6.042	0.21	0.878	0	0	0	0	0	0	0	0	0	0	0	0	0	0	2.302	0.139	1.418	0	0	0.95	2.269	0.427	0	0	0	4.968	0	0.164	0.243	0	0	0	0	3.694	0.467	3.481	0	0	0	8.969	0	0.213	0	0	0.717	0	0.167	0	0	0	0.019	0.038	0.194	0	0.044	0	1.493	0.852	0.888	0.078	0.087	30.587	0.011	1492.515	0.076	1.751	0.254	0.96	0.481
PROSC	71.811	59.952	65.257	36.539	30.944	45.081	21.694	25.831	21.733	23.314	14.844	16.626	9.533	35.661	22.584	16.726	26.358	0.824	21.387	5.83	12.384	26.904	18.539	11.248	2.958	8.979	4.149	0	8.096	26.591	7.449	18.539	21.888	2.338	4.051	6.047	23.817	25.027	10.615	7.573	8.853	23.737	2.889	6.944	4.951	12.529	0.411	7.875	3.294	0.922	18.241	0	8.862	15.144	7.514	1.814	53.619	6.933	11.384	6.778	4.12	57.787	12.803	0.719	49.447	42.124	45.178	38.951	37.409	29.727	10.197	10.547	35.855	0.895	1.682	54.872	0.724	18.001	8.969	45.412	45.253	79.489	12.053	20.343	29.916	3.277	39.24	7.154	11.912	2.413	23.68	16.613	12.185	6.053	35.361	10.934	21.969	31.219	38.499	69.487	32.619	7.9	8.666	74.175	53.931	27.194	65.236	32.563	8.387	11.245	16.377	18.408	17.251	29.444	26.563	2.146	8.719	75.328	36.786	39.464	21.188	0.22	12.339	3.003	65.674	37.521	20.674	17.331	11.027	10.017	35.265	16.322	19.18	17.76	28.351	1.733	0.053	0.632	0.169	1.175	0.389	1.08	0.434	0.626	0.097
SPIN2B	0	0	0	0	0.127	0.145	0	0	0	0	0	0	0	0	0	0	0.385	0	0	0	0	0	0	0	0	0	0	0	7.286	0.129	18.794	5.684	0.128	40.544	3.409	7.609	0	0	0	7.491	0	0	0	0	4.594	0	0.209	1.99	0	21.372	0.304	0	0	0.158	0	0	0.2	0	0	0	0	0	0	0	0	0	0	0	0	0	0	0	0	0	0	0	0	0	0	0	0	0	4.01	0	0	0	0	0	0	0	18.033	0	16.855	0	9.079	12.732	3.639	0	0	0	16.595	8.617	1.301	11.626	20.995	13.956	0	21.429	8.657	0.172	5.836	0.153	0.482	11.34	9.436	7.515	8.334	13.423	0	1.723	13.13	0	0.365	0	0	0.091	0	0.032	4.554	1.802	0	0	0.802	6.802	6.734	0.003	0.113	802.082	0.028	802.082	0.127	0.118	0.055	1.01	0.49
PIR	0.843	0.191	0.138	0	0.913	0	0.529	0.465	0	0.623	0.233	0	0	0	0.121	0	3.202	0	0	0	0	2.553	1.427	0	0	0	0.28	1.929	0	0	0	0	0	0	0	0	0	0	0	0	0	0	0	0	0	0	0	0	0	0	0	0	0	0	0	0	0	0	0	0	57.635	11.153	14.53	33.209	0.323	2.343	36.45	22.489	0	26.336	31.356	16.859	9.213	3.124	0.153	9.159	57.179	124.468	69.737	5.144	1.034	0.48	134.014	20.742	8.465	53.489	1.917	106.667	46.256	94.033	11.642	23.651	20.633	23.491	11.514	17.443	0	0	10.524	55.451	15.493	0.152	44.683	8.643	29.627	36.392	55.983	30.319	16.131	23.729	12.436	6.164	1.438	0	23.621	0	11.217	0.126	24.469	0	46.886	0	1.362	2.557	0.391	0.304	0.308	0.609	0.11	0	25.785	47.367	30.33	12.065	17.592	0.71	0.213	1.061	0.465	0.64	0.281	2.514	0.181	0.686	0.197
IPO9	5.501	5.984	5.692	5.617	5.417	5.562	4.224	3.742	4.577	5.633	3.347	3.221	4.852	3.366	4.478	9.604	4.724	2.411	4.564	5.057	5.653	3.72	5.286	3.388	3.303	2.962	5.889	7.845	4.413	4.398	3.022	5.525	5.508	1.01	4.613	1.905	5.438	7.44	9.015	2.158	10.369	9.464	1.941	2.035	5.551	3.532	0.231	4.387	4.446	4.266	5.736	0.575	1.155	4.476	7.86	3.924	1.207	1.518	1.419	2.708	6.252	10.644	12.365	4.774	10.827	9.501	9.423	10.678	4.149	20.33	3.165	7.982	6.158	5.847	23.356	10.94	16.387	11.636	5.935	2.809	10.838	2.661	0.472	9.696	10.5	8.661	9.973	0	14.309	4.462	10.821	20.015	14.804	12.542	25.412	8.639	8.085	23.361	32.093	12.94	18.897	21.354	31.326	25.529	43.476	16.801	6.803	14.861	17.649	19.354	15.399	28.106	32.05	14.877	18.338	22.894	19.918	19.789	20.703	34.026	2.795	1.119	29.488	2.927	5.726	5.532	4.124	4.759	4.913	3.312	8.691	8.229	7.728	13.858	20.135	1.167	0.254	0.826	0.288	0.939	0.451	0.558	0.105	0.688	0.052
FLJ26850	0.739	1.082	1.096	0	0.223	0	0.151	0	0.132	0	0	0.332	0	0	0	0	0.197	0	0.102	0	0	0	0	0	1.157	0	0	1.47	0	0	0	0	0	0	0	0	0	0	0	0.763	0	0	0	0	0	0	0	0.762	0	0	0	0	0	0	0	0	0	0	0	0	0	0	0	0	0	0	0	0	0	0	0	0	0	0	0	0	0	0	0	0	0	0	0	0	0	0	0	0	0	0	0	0	0	0	0	0	0	0	0	0	0	0	0	0	0	0	0	0	0	0	0	0	0	0	0	0	0	0	0	0	0	0	0	0	0.972	0.074	0.103	0.025	0.17	0.048	0	0	0	0	0	N/A	N/A	N/A	N/A	N/A	N/A	N/A	N/A	N/A	N/A
EVC	0.115	0.334	0.329	0.475	0.471	0.739	0.209	0.24	0.266	0.281	0.217	0.416	1.198	0	0	0	0.395	0	0.144	0	0.794	0.127	0.574	1.903	0	0.22	0	0	0	0	0	0	0	0	0	0	0	0.343	0	0	0.318	0.926	0	0	0	0	0	0	0	0	0	0	0	0	0	0	0	0	0	0	0	0	0	0	0	0	0	0	0	0	0	0	0	0	0	0	0	0	0	0	0	0	0	0	0	0	0	0	0	0	0	0.486	0.3	0	0	0	0	0	0	0	0	0	0	0	0	0.98	0	0	0	0	0	0	1.11	0.204	0	0	0	0	0	6.879	0	0	0	0	0.259	0.562	0.271	0.428	0.09	0	0	0	0	0.087	0.353	N/A	N/A	N/A	N/A	N/A	N/A	0.011	0.153	0.247	0.284
CXCL13	0	0	0	0	0	0	0	0	0	0	0	0	0	0	0	0	0	0	0	0	0	0	0.173	0	0	0	0	0	0	5.064	0	0	0	0	0	0	0	0	0	0	0	0	0	0	0	0	0	0	0	0	0	0	0	0	0	0	0	0	0	0	0	0	0	0	0	0	0	0	0	0	0	0	0	0	0	0	0	0	0	0	0	0	0	0	0	0	0	0	0	0	0	0	0	0	0	0	0	0	0	0	0	0	0	0	0	0	0	0	0	0	0	0	0	0	0	0	0	0	0	0	0	0	0	0	0	0	0	0.014	0.253	0	0	0	0	0	0	N/A	N/A	N/A	N/A	N/A	N/A	N/A	N/A	N/A	N/A
KIAA1199	0	0.184	0	0.316	0.113	0.198	0.11	0	0.208	0.127	0.271	0.16	0	0	0	0.577	0	0.335	0.44	1.062	0.312	0.315	0	0	0	0.32	0	0	0	0	0	0	0.533	0	0	0	0	0	0	0.429	0	0	0.865	0	0	0	0	0	0	0	0	0	0	0	0	0	0	1.068	0	0	0	0	0	0	0	0	0	0	0	0	0	0	0	0	0	0	0	0	0	0	0	0	0	0	0	0	0	0	0	0	0	0	0	0	0	0	0.105	0	0	0	0	0	0	0	0	0	0	0	0	0	0	0	0	0	0	0.141	0	0	0	0	0	0	0	0	0.061	0.209	0.146	0.253	0.107	0.067	0	0	0	0.012	0.005	N/A	N/A	N/A	N/A	N/A	N/A	0.086	0.239	2.15	0.295
SORL1	1.492	1.451	0.901	0.832	0.665	0.619	0.313	0.461	0.391	0.287	0.296	0.292	1.707	0	0.848	1.103	0.473	1.794	0.895	0.109	0.67	0.871	0.471	0.279	1.454	0.35	0	1.813	0	0	0.63	0	0	0	0	0	0	0	0.878	0.291	0	0	0	0	2.029	0	0	0	0	0	0	1.073	0.192	0	0	0	0	0	0	0	0	0	0	0	0	0	0	0	0	0	1.005	1.537	0.363	2.164	0	0	4.609	0	0	5.49	0.105	0	0	0	0	0	0	0	0.844	2.553	16.722	7.636	12.052	17.633	17.883	10.449	13.126	9.165	21.698	15.641	15.567	3.123	17.845	6.831	37.75	10.465	1.346	13.817	0.24	13.375	11.644	18.137	15.168	12.68	11.928	10.594	9.362	10.931	7.604	4.355	10.594	10.467	9.449	3.437	1.281	0.705	0.34	0.768	0.271	0.206	0.363	0.485	1.603	11.742	11.694	0.424	0.147	3.977	0.058	3.304	0.139	0.137	0.001	1.004	0.493
NAT10	2.712	3.367	3.991	12.209	18.622	16.665	11.559	13.492	18.536	16.851	11.143	9.907	15.438	17.123	9.021	12.524	18.253	24.729	13.931	18.922	18.74	11.22	18.577	13.553	7.077	8.159	8.032	6.832	14.442	7.347	6.198	5.189	0.755	12.266	5.579	15.188	11.426	1.737	5	14.659	2.054	9.943	7.012	8.544	0.135	8.911	0	9.392	10.214	14.503	3.317	6.728	8.391	7.494	3.065	7.856	9.451	7.488	3.629	1.679	5.947	13.853	15.807	4.71	14.02	9.217	13.72	10.767	1.391	14.203	12.08	18.477	11.616	1.191	16.187	14.888	13.981	12.253	16.893	3.441	8.646	7.061	1.856	13.533	11.268	5.493	12.845	6.638	18.104	3.894	9.599	6.463	6.966	10.266	9.43	5.732	17.455	10.465	2.049	1.085	5.639	8.973	2.471	13.295	13.734	9.14	0	3.103	0	6.328	14.245	9.303	14.032	27.309	19.274	25.235	12.928	6.93	16.022	5.029	14	0.6	25.197	1.743	3.356	15.832	13.581	16.003	7.872	6.391	11.102	10.254	6.858	8.615	9.91	1.307	0.081	0.594	0.039	0.669	0.17	0.796	0.281	0.869	0.327
CHD1	15.915	24.165	20.317	26.041	15.25	26.265	11.34	11.559	11.056	13.141	7.25	7.288	6.772	6.143	16.418	8.178	1.7	2.006	5.41	2.403	2.746	2.016	3.132	4.563	18.377	24.794	25.094	6.723	50.463	58.751	27.932	55.992	25.92	24.257	36.099	53.373	15.314	21.571	30.68	33.943	29.506	18.9	19.926	32.772	33.743	16.09	43.68	33.753	14.596	27.344	21.945	68.274	15.866	18.835	24.695	33.941	24.602	9.049	9.928	29.097	15.398	19.683	16.442	18.659	6.529	9.099	12.08	14.16	35.118	19.2	6.513	7.921	11.594	37.869	2.91	14.791	10.305	14.249	21.33	12.503	4.514	19.155	1.426	7.042	16.334	2.066	2.873	0.384	4.774	13.292	9.272	8.934	25.687	16.966	24.222	17.964	7.234	9.136	2.734	2.332	2.788	6.2	0	1.593	39.673	12.805	2.301	9.006	0	7.931	13.463	8.534	11.409	8.356	13.344	9.647	9.875	12.651	14.31	2.063	0.776	1.54	23.023	48.69	20.132	22.519	10.272	5.124	30.519	26.59	15.173	6.681	13.26	18.203	10.194	1.563	0.055	0.9	0.376	1.985	0.152	0.728	0.253	1.786	0.043
SYN3	0.528	1.481	1.539	2.356	3.787	2.213	2.553	1.269	0.756	2.15	2.671	1.691	0.188	0	3.123	5.273	3.986	0	3.859	0.321	4.867	2.026	5.414	4.938	4.51	1.014	6.593	0	0	0	0.171	0.312	0	0	0.262	0	0	0	0.14	1.405	0	1.156	0	0.158	6.541	0	0	0.327	0.201	0	1.098	0	0.65	0.159	0.41	0.759	0.601	0.645	2.389	0	0	0	0.859	0	0	0	0	0	0.872	0	0	0	0	0	0	0	0	0	0	0	0	0	0	0	0	0	0	0	0	0	2.043	2.941	2.047	6.34	0.254	2.551	1.517	0	2.592	0	7.241	9.394	3.006	1.511	16.805	2.884	13.471	7.159	2.896	11.975	9.425	23.314	7.185	4.39	12.672	0.545	1.315	5.116	4.745	6.118	1.238	14.494	2.552	0.249	1.183	2.785	1.848	2.833	0.786	0.861	0.087	0	0	2.005	6.627	96.159	0.123	0.01	0.229	N/A	N/A	0	0.021	0.303	0.014
SLC22A2	4.123	4.24	3.318	2.188	2.446	2.959	7.346	7.443	4.496	7.118	0.191	0.189	10.111	3.309	0	0	1.848	2.326	2.847	1.734	1.457	1.702	0.497	3.328	4.756	2.309	3.607	0	1.394	1.162	0	0	1.119	0	0	0.353	0.115	0	0	1.026	1.022	0	0	0	1.218	0	0	0	0	0	0	0	0	0.119	0	0	0	0	1.323	0	0	0	0	0	0	0	0	0	0	0	0	0	0	0	0	0	0	0	0	0	0	0	0	0	0	0	0	0	0	0	0	0	0	0	0.318	0	0	0	0	0	0	0	0	0	0	0	0	0.142	0	0	0	0.332	0	0	0	0.132	0	3.438	0	0	0	0	5.708	0	3.894	2.531	4.464	2.43	0.843	0.166	0	0	0	0.035	0.375	N/A	N/A	N/A	N/A	N/A	N/A	0.028	0.239	0.094	0.218
SERPINF1	60.821	99.908	90.956	43.455	56.898	51.362	24.513	38.246	40.712	39.465	32.245	44.672	58.358	62.445	138.31	65.534	166.972	122.274	148.43	166.316	141.7	117.611	136.832	118.678	143.004	98.457	96.708	97.421	43.617	58.837	72.04	75.589	122.922	17.96	27.18	61.413	78.707	140.501	94.639	116.369	93.668	161.818	110.327	135.287	52.726	32.336	214.292	33.206	56.43	5.212	90.445	79.682	100.252	129.123	107.738	74.191	54.82	103.138	143.856	69.093	58.301	14.572	0	0	5.354	0.121	17.582	1.137	0.189	1.286	16.444	0	0	0	0	0	0	0	1.702	0	0	0	0	0	0	0	19.61	0	0	0	0	1.452	0	2.121	8.344	0.188	0	21.367	2.501	0.602	0	6.228	0.672	11.823	54.683	0.102	0.239	0	21.138	39.534	9.004	0.416	1.049	6.224	17.151	16.678	5.018	12.635	0	0	0.232	0.21	1.424	9.427	83.895	50.572	36.642	120.288	92.323	84.159	5.834	2.801	0	3.719	8.346	3.967	0.137	0	0.165	0	0.212	0	0.138	0.446	0.163
WDR34	11.724	10.562	12.457	7.949	11.629	10.39	10.222	10.039	10.676	12.53	6.773	7.714	10.888	25.593	7.529	11.669	16.873	20.654	22.958	9.978	16.454	13.377	29.046	21.71	0.608	18.948	11.787	41.549	4.714	16.193	0.118	0	3.224	2.506	2.359	0.209	16.456	1.845	21.019	8.542	6.462	9.342	8.188	0.8	2.917	10.251	61.755	15.221	13.654	22.137	10.32	0.129	27.597	18.981	5.661	7.447	1.868	8.484	6.095	4.01	48.739	13.932	12.088	79.71	22.225	21.2	14.219	18.438	55.07	40.006	20.34	42.49	10.021	17.783	0.663	5.95	88.229	68.72	40.933	25.796	1.377	34.953	8.7	33.196	32.018	16.972	33.921	18.7	32.401	148.315	45.895	29.776	19.014	43.11	27.896	56.258	26.642	36.538	23.343	30.373	57.361	33.04	64.623	49.038	11.923	71.498	11.61	32.066	54.232	57.593	27.231	47.699	35.182	21.318	25.536	27.725	16.308	35.851	43.74	13.561	23.122	4.089	37.356	23.112	11.581	9.989	9.659	17.227	8.743	13.533	34.926	45.075	12.592	36.712	33.79	1.107	0.386	0.361	0.035	0.279	0.078	0.343	0.001	1.086	0.323
OR7A17	0	0	0	0	0	0	0	0	0	0	0	0	0	0	0	0	0	0	0	0	0	0	0	0	0	0	0	0	0	0	0	0	0	0	0	0	0	0	0	0	0	0	0	0	0	0	0	0	0	0	0	0	0	0	0	0	0	0	0	0	0	0	0	0	0	0.1	0	0	0	0	0	0	0	0	0	0	0	0	0	0	0	0	0	0	0	0	0	0	0	0	0	0	0	0	0	0	0	0	0	0	0	0	0	0	0	0	0	0	0	0	0	0	0	0	0	0	0	0	0	0	0	0	0	0	0	0	0	0	0	0	0.005	0	0	0	0	5.573	0.212	0.179	0.305	N/A	N/A	N/A	N/A	N/A	N/A
POTED	0	0	0	0.111	0	0.267	0.142	0	0	0	0	0	0	0	0	0	0	0	0	0	0	0	0.256	0.688	0	0	0	0	0	0	0.942	0	0	0	0	0	0	0.338	1.146	0	0	0	0	0	0	0	0	0.422	0	0	0	0.257	0	0	0	0	0	0	0	0	0	0	0	0	0	0	0	0	0	0	0	0	0	0	0	0	0	0	0	0	0	0	0	0	0	0	0	0	0	0	0	0	0	0	0	0	0	0	0	0	0	0	0	0	0	0	0	0	0	0	0	0	0	0	0	0	0	0	0	0	0	0	0	0	0	0.126	0.024	0.079	0.121	0.042	0	0	0	0	0	N/A	N/A	N/A	N/A	N/A	N/A	N/A	N/A	N/A	N/A
C9orf11	0	0	0	0	0	0	0	0	0	0	0	0	0	0	0	0	0	0	0	0	0	0	0	0	0	0.41	1.065	0	0	0	0	0	0	0	0	0	0	0	0	0	0	0	0	0	0	0	0	0	0	0	0	0	0	0	0	0	0	0	0	0	0	0	0	0	0	0	0	2.723	0	0	0	0	0	0	0	0	0	0	0	0	0	0	0	0	0	0	0	0	0	0	0	0	0	0	0	0	0	0	0	0	0	0	0	0	0	0	0	0	0	0	0.261	0	0	0	0	0	0	0	0.151	0	0	0	0	0	0	0	0	0	0.074	0	0.136	0	0	0	0.016	151.301	0.212	0.007	0.305	N/A	N/A	N/A	N/A	0.063	0.212
EPT1	1.625	2.018	1.827	5.851	3.317	4.962	3.032	2.245	3.725	3.014	4.05	3.171	9.466	2.972	3.042	5.98	6.698	6.744	2.992	4.029	3.16	5.379	6.796	3.518	12.531	10.703	5.694	10.809	4.684	6.954	2.71	8.322	3.971	4.237	4.703	11.314	4.175	4.86	4.916	5.679	10.97	2.189	0.49	1.417	4.985	1.955	0	2.701	4.435	4.264	6.956	0	3.932	5.464	4.035	5.503	8.721	2.762	4.97	5.318	2.739	4.336	8.555	19.934	5.185	8.12	10.916	6.991	10.938	10.636	22.156	17.033	5.432	6.699	2.2	17.425	2.548	4.16	12.354	14.308	0.334	6.229	0.109	3.304	10.432	3.366	6.473	1.572	15.641	18.708	5.063	0.149	4.339	7.756	3.134	9.068	11.704	1.045	2.283	0.666	3.96	5.126	1.751	14.283	4.569	2.421	2.388	11.848	0	4.075	3.965	4.434	0.422	1.689	7.612	5.003	5.427	5.487	4.555	0	0	16.88	3.666	0.426	1.823	4.71	3.206	5.065	6.066	4.125	9.152	8.499	5.75	4.763	4.344	1.289	0.183	0.607	0.122	0.676	0.233	1.207	0.353	1.097	0.399
RNF216L	72.767	50.909	60.688	25.708	34.371	43.464	40.787	44.864	44.779	52.397	40.014	35.229	6.02	4.483	27.871	27.808	34.793	35.446	40.872	35.858	49.678	51.612	45.852	32.053	16.867	8.536	25.066	34.322	51.1	47.129	48.289	80.193	149.12	83.487	99.519	110.772	18.961	20.562	12.711	8.722	38.361	76.378	47.877	55.808	119.939	67.75	62.196	119.549	71.662	89.527	69.232	25.479	54.039	73.625	61.127	43.808	55.597	63.081	65.221	27.722	26.145	4.911	14.935	14.226	0	0.537	21.268	23.783	2.63	38.901	17.897	12.449	4.771	23.375	27.968	16.702	1.405	22.345	8.523	22.306	38.049	30.304	0.197	27.096	5.951	0.142	9.294	0.109	0.477	16.477	36.957	38.311	16.883	26.266	22.039	0.596	22.598	28.577	41.639	24.335	24.249	10.731	26.665	11.533	41.592	10.636	70.3	10.704	6.407	3.5	25.459	34.394	31.556	21.396	23.792	51.068	35.656	1.11	4.526	0.485	11.184	18.372	22.045	5.017	61.454	34.514	43.012	32.695	51.689	66.847	17.781	8.507	15.723	45.011	21.86	1.423	0.139	0.959	0.458	1.848	0.147	0.349	0.169	2.059	0.047
LHB	0	0	0.231	0	0.306	0	0.415	0.156	0.182	2.305	0.836	0	0	0	0	0	0	0	1.305	0	0	0	0	0	0	0	0	10.697	0	0	1.029	17.21	10.768	2.909	22.551	0.729	7.224	0	5.036	0	6.452	1.485	0.858	10.63	0.782	2.067	0	2.337	4.543	0	13.693	0	1.303	0	4.159	0	25.667	4.677	7.837	12.667	0	0	0	0	0	0	0	0	0	0	0	0	0	0	0	0	0	0	0	0	0	0	0	0	0	0	0	0	0	0	0	0	8.247	0	0	0	0	0	0	0	0	0	0	0	0	0	0	0	0	7.449	0	0	0	0	0	0	0	0	0	0	0	0	0	0	0.077	0.102	0.649	0.109	4.879	4.983	0	0	0	0.916	0.287	N/A	N/A	N/A	N/A	N/A	N/A	0.001	0.239	3.198	0.193
TAOK3	422.802	340.731	285.095	254.699	236.106	244.57	185.902	187.854	133.589	161.16	94.751	109.074	126.959	134.139	162.42	96.86	85.963	69.696	61.331	50.517	89.851	135.513	104.232	93.79	82.972	133.962	104.238	89.463	94.561	108.798	129.754	100.392	114.813	35.698	61.417	53.944	96.347	103.933	57.441	64.362	58.949	88.881	41.004	84.574	51.533	60.045	86.286	34.761	44.532	34.664	39.866	89.658	84.591	48.477	71.393	93.971	74.915	79.331	43.927	51.15	48.801	98.395	113.473	75.808	90.292	76.527	97.827	59.739	73.105	52.462	53.083	87.429	52.61	8.212	59.108	50.511	3.636	45.04	59.068	87.018	2.07	38.61	0.14	82.506	13.87	1.437	14.758	5.324	26.791	35.967	0.637	11.67	17.533	11.17	17.11	0	4.813	9.08	10.529	0.235	0.106	6.875	0	0	11.748	0	0	0	4.759	4.042	20.755	10.551	4.025	2.922	2.01	22.848	5.238	10.177	7.794	0	4.749	12.961	0.21	1.249	349.543	245.125	145.388	100.939	85.275	61.819	60.155	25.807	41.417	8.001	5.53	1.936	0.006	0.662	0.1	1.605	0.209	5.176	0.009	1.447	0.168
STK25	15.66	13.015	20.261	17.532	17.336	14.435	11.032	9.326	10.046	8.134	9.1	9.428	9.786	20.475	21.374	5.752	15.258	27.022	17.617	16.196	19.295	32.094	29.436	14.721	9.359	11.502	14.706	10.24	4.875	5.798	10.897	1.713	8.855	0	8.955	0.592	13.148	18.729	11.555	1.055	6.52	11.065	18.285	8.315	14.615	6.188	0	5.49	7.277	18.016	4.712	0.11	9.265	12.681	7.213	1.898	8.994	6.929	4.899	2.007	13.616	12.852	13.567	13.392	15.718	28.189	23.666	14.453	41.106	16.233	26.27	8.252	8.883	12.052	0.939	5.796	20.513	32.531	19.506	10.375	90.531	1.048	33.961	8.182	18.416	30.055	5.142	14.258	54.854	3.564	32.69	26.625	8.917	68.766	54.152	24.753	30.872	31.13	34.282	15.901	21.986	59.67	34.102	68.53	38.167	37.967	44.984	35.528	64.224	43.106	9.965	18.013	7.299	25.391	12.745	57.319	29.792	42.613	16.523	38.181	4.277	125.256	21.34	103.131	16.312	16.435	9.511	19.085	8.808	6.893	19.967	19.21	13.242	31.165	38.857	1.32	0.218	0.6	0.178	0.689	0.27	0.425	0.051	0.802	0.23
C3orf39	6.221	3.94	4.949	3.101	3.709	7.418	2.577	2.642	2.225	2.455	1.927	1.443	9.026	0	0	1.073	0.159	2.369	5.463	1.758	2.36	0	4.833	3.082	0.136	1.059	8.443	0.291	4.727	5.816	0.635	0	0.127	0.299	0.36	0	4.784	0	0	4.742	7.551	0.139	0	0	43.373	1.353	0.104	6.931	5.202	6.063	7.443	0	4.123	2.943	1.426	0	0	1.572	0	6.97	3.787	3.532	46.481	0.977	17.691	0.147	0	22.392	9.474	1.254	7.581	16.99	9.206	27.174	0.831	2.298	23.917	9.707	1.703	0.286	0	0	0	0	1.214	1.667	6.889	0	26.021	9.486	25.083	15.873	10.455	4.779	31.814	19.389	14.283	5.979	3.524	1.016	2.674	27.684	17.278	3.993	62.177	13.37	0	16.243	0.23	4.086	12.571	18.019	11.221	12.182	12.721	0.243	8.841	14.585	11.634	18.233	3.869	0	0	0	5.037	4.743	2.212	2.51	1.955	5.469	8.397	6.468	7.5	14.293	10.63	1.353	0.285	0.804	0.384	1.159	0.434	0.525	0.136	1.345	0.223
CDC25B	50.685	56.226	57.429	105.687	86.452	77.175	83.207	80.152	120.477	122.009	128.853	114.119	84.156	78.713	94.434	86.515	121.667	126.135	121.985	142.857	134.272	132.922	132.539	131.317	89.427	50.353	116.852	58.93	139.678	112.703	113.788	93.851	125.28	71.744	127.135	173.125	92.941	94.485	123.285	68.799	111.594	107.866	61.363	105.952	91.786	110.085	3.158	122.043	159.678	179.179	111.784	1.595	173.502	235.954	141.356	136.915	155.252	210.773	100.85	212.374	15.655	8.225	11.891	12.924	25.723	15.719	14.148	1.784	2.375	0.231	20.243	0.915	20.707	24.202	34.825	4.565	0.794	0.49	7.817	1.413	28.595	0.193	59.432	1.897	16.271	1.488	8.397	0.374	14.918	3.711	6.485	1.46	2.152	0	3.089	3.206	5.323	0.988	22.272	0.828	4.621	18.606	1.263	7.694	0.967	7.29	0	1.818	0	2.569	7.484	6.585	10.176	9.255	3.965	14.956	2.933	4.943	0	4.285	0.404	0.264	3.96	1.096	54.78	89.771	108.136	115.626	101.958	134.143	8.634	6.722	28.116	2.615	5.317	0.612	0.112	2.937	0.004	4.183	0.015	10.754	0.002	0.492	0.094
BMP3	0	0	0	0	0	0	0	0	0	0	0	0	0	0.535	0	0	0	0	0	0	0.252	0	0	0	0	0	0	0	0	0	0	0	0	0	0	0	0	0	0	0	0	0	0	0	0	0	0.276	0	0	0	0	0.409	0	0	0	0	0	0	0	0	0	0	0.18	0.121	0	0	0	0	0	0	0	0	0	0	0	0.109	0	0	0	0.127	0	0.103	0	0	0	0	0	0	0	0	0	0	0	0	0	0	0	0	0	0.108	0	0	0	0	0	0	0	0	0	0.1	0	0	0	0	0	0	0	0	0	0	0	0	0	0.429	0	0	0	0.066	0	0.043	0.036	0	0.025	0.016	0.025	2.697	0.172	0.89	0.457	25.337	0.127	1.577	0.375	0.655	0.393
TMEM180	0	0	0.107	0	0	0	0	0.115	0	0.243	0	0	0	0	0	0	0	0	0	0	0	0	0	0	0	0	0	0	7.42	11.97	2.201	2.223	4.281	1.657	0.967	4.723	0.761	0.733	0.206	0.81	1.77	0	0	12.431	0	3.187	0	3.582	16.888	2.478	2.434	0.165	14.871	5.257	20.923	14.419	16.37	1.998	4.665	7.803	0	0.215	2.735	10.772	6.051	0	14.021	2.771	0	10.043	8.882	0.918	0	0.203	0.851	0	0	0	2.678	0	0	0	0	0	2.751	0	2.564	0	4.727	1.206	4.949	0.741	7.714	0.513	0	0.681	2.73	11.222	11.777	0	0	14.468	5.046	0	27.587	21.378	0.39	4.516	0	11.366	4.575	5.866	3.447	5.106	4.508	0.335	3.233	12.002	1.784	0	8.902	0	2.685	0.158	0.036	0	0.06	0	2.608	7.19	2.954	1.607	0.211	3.237	5.736	3.202	0.057	0.064	0.078	0.131	0.063	0.065	0.059	0.564	0.162
MAP1LC3C	6.913	7.844	9.322	8.253	7.496	8.588	8.395	7.604	7.843	8.185	6.337	6.144	3.547	5.969	2.617	2.812	5.79	3.054	18.446	5.042	5.262	5.241	9.985	3.913	13.499	11.868	23.114	15.378	7.627	7.552	8.745	4.153	4.918	6.195	6.813	4.467	11.541	9.443	9.76	6.247	8.611	12.474	5.388	7.737	7.643	2.798	16.361	4.632	3.515	3.192	2.57	25.36	12.333	13.451	14.502	12.676	8.021	16.586	19.52	10.383	5.436	3.724	42.167	4.354	5.147	3.046	1.929	2.876	2.51	3.324	3.858	2.545	2.99	5.786	1.938	7.27	1.092	3.251	4.281	2.437	2.974	8.318	16.873	2.762	4.522	1.816	36.317	8.813	2.686	3.2	4.982	7.549	7.6	6.886	8.509	7.852	4.878	9.928	5.787	11.073	4.832	7.926	6.818	8.626	9.062	12.549	19.002	8.208	11.991	27.427	6.748	24.321	11.127	4.656	7.745	3.826	5.571	3.645	8.039	17.617	4.033	61.692	10.616	33.562	8.026	8.112	7.418	5.973	9.277	10.846	6.237	8.588	6.005	11.563	12.942	0.8	0.337	1	0.5	0.699	0.34	0.519	0.195	0.893	0.39
MIR564	0	0	0	0	0	0	0	0	0	0	0	0	0	0	0	0	0	0.45	0	0	0	0	0	0	0	0	0	0	0	0	0	0	0	0	0	0	0	0	0	0	0	0	0	0	0	0	0	0	0	0	0	0	0	0	0	0	0	0	0	0	0	0	0	0	0	0	0	0	0	0	0	0	0	1.529	0	0	0	0	0	0	0	0	0	0	0	0	0	0	0	0	0	0	0	0	0.85	0	0	0	0	0	0	0	0	0	0	0	0	0	0	0	0	0	0.716	0	0	0	0	0	0	0	0	0	0	0	0	0	0	0.038	0	0	0	0	0.306	0.094	0.028	0.008	0.113	305.712	0.028	305.712	0.127	3.238	0.212	3.427	0.179
CRYGC	0	0	0	0	0	0	0	0	0	0	0	0	0	0	0	0	0	0	2.405	0	0	0	0	0	18.724	6.882	20.702	8.065	6.537	16.039	18.854	6.141	0	6.605	3.638	2.932	13.086	0.141	0	0	0.128	0	0	0	0	0	0	2.048	5.422	2.697	2.036	0	0	0.238	0	9.156	0	5.129	0.816	0.18	0	0	0	0	0	0	0	0	0	0	27.692	0	0	0	0	0	0	0	0	0	0	0	0	0	0	0	0	0	11.136	0	0	0	0	0	0	0	0	0	0	0	0	0	0	0	0	0	0	0	0	0	0	0	0	0	0	0	0	0	0	0	0	0	0	0.178	0	0	0	0.2	6.424	1.733	1.385	1.591	0	0	0.007	1.658	0.383	0.001	0.305	0.001	0.212	N/A	N/A	0.146	0.282
POU3F1	0.11	0.12	0	0	0	0.166	0	0	0	0	0	0.163	0	0.12	0	0	2.412	0	0.15	0	0	0	0	0	2.925	2.512	2.007	1.727	0	0	0.367	0	0	0	0.218	0	0	1.342	0	0.759	0	0	0	0	0	0	0	0.57	0	0	0	0	0	0	0	0	0	0.122	2.678	0	0	0	0	0	0	0	0	0	0	0	0	0	0	0	0	0	0	0	0	0	0	0	0	0	0	0	0	0	0	0	1.197	0.398	0	2.233	0	0.132	5.937	0	0.179	1.303	3.021	0.849	0.242	1.705	0.531	0	0.653	0	0	3.468	4.941	0	1.449	1.214	0.432	0	0.842	0	0	0	7.877	3.781	0	0	0.077	0.055	0.027	0.224	0.593	0.211	0	0	0	1.1	1.249	N/A	N/A	N/A	N/A	N/A	N/A	0.001	0.122	0.88	0.421
C4orf11	0	0	0	0	0	0	0	0	0	0	0	0	0	0	0	0	0	0	1.659	0	0.177	0	0	0	0	0	0	0	0	0	0	0	0	0	0	0	0	0	0	0	0	0	0	0	0	0	0	0	0	0	0	0	0	0	0	0	0	0	0	0	0	0	0	0	0	0	0	0	0	0	0	0	0	0	0	0	0	0	0	0	0	0	0	0	0	0	0	0	0	0	0	0	0	0	0	0	0	0	0	0	0	0	0	0	0	0	0	0	0	0	0	0	0	0	0	0	0	0	0	0	0	0	0	0	0	0	0	0.153	0	0	0	0	0	0	0	N/A	N/A	N/A	N/A	N/A	N/A	N/A	N/A	N/A	N/A
HIGD1B	0	0	0	0	0	0	0	0	0	0	0	0	0	0	0	0	0	0	0	0	0.13	0	0.252	0	0	0	0	0	0	0	0	0	0	0	0	0	0	0	0	0	0	0	0	0	0	0	0	0.104	0	0	0.207	0	0	0	0	0	0	0	0	0	0	1.127	0	0	0	0	0	0.247	0	0	0.152	0	0	0	0	0	0	0	0	0	0	0	0	0	0	0.319	0	0	0	0	0	0	0	0	0	0	0	0	10.316	0	0	0	0	0	0	0	0	0	0	0	0	0	0	0	0	0.692	0	1.424	0	0	0	0	0	0	0	0	0	0.032	0	0.019	0.076	0.046	0	0	0.478	3.192	0.239	0.012	0.248	0.022	0.212	N/A	N/A	0.002	0.244
USP6NL	1.632	1.013	1.746	6.6	7.879	9.399	3.958	3.697	5.518	5.088	5.169	5.161	9.143	23.62	18.478	7.008	9.011	10.594	6.364	5.81	10.138	7.313	9.794	9.699	11.731	6.075	3.333	6.291	6.604	5.853	6.531	12.058	9.726	0	6.296	7.852	11.848	0.727	0.134	3.53	9.188	4.952	7.931	0	8.149	1.759	0.222	1.585	5.955	1.516	3.609	0.346	4.537	0.872	0	1.189	4.075	0.49	0.647	0	1.6	1.396	0.133	0.17	1.149	1.473	3.672	3.312	0.477	0.358	5.743	1.555	0	0.121	0	3.908	9.734	4.283	4.367	0	0	0.199	0	0	0	11.049	0	0	0	17.161	0.351	0.6	5.22	6.453	3.05	4.194	3.903	0.846	7.349	0.435	0	0.934	0	1.359	7.462	7.409	1.8	33.055	0.277	0	1.971	7.2	5.171	4.685	3.696	5.955	6.797	0.313	0	0	24.366	0	7.828	0.118	1.464	7.959	4.765	10.581	6.033	2.185	2.196	4.03	0.024	2.735	4.93	1.024	0.485	0.01	0.026	0.006	0.121	0.009	0.014	0.555	0.205
ABCD4	78.74	80.539	77.662	27.938	34.293	26.789	22.271	26.406	21.707	21.633	20.816	22.641	34.362	62.166	36.257	35.672	33.931	25.732	38.152	20.042	31.571	38.598	32.959	33.937	14.634	25.161	27.501	28.699	10.055	7.321	3.2	17.635	0.331	5.138	8.18	10.18	5.526	10.193	0.802	10.922	8.039	11.061	9.02	2.255	9.11	6.245	4.174	9.335	8.238	0.134	4.488	28.28	2.668	6.183	2.954	7.514	0.179	1.113	2.376	5.388	0	0	0	9.042	1.558	2.33	0	2.679	0	3.048	0.862	7.172	1.443	5.097	13.46	3.678	0	6.795	10.529	0.789	0.149	0	36.842	3.778	11.364	66.044	1.38	5.618	10.264	3.058	13.111	30.543	34.741	15.829	29.953	24.328	20.476	4.142	23.901	0.196	33.879	34.321	34.968	13.756	22.099	31.971	10.879	35.108	0.431	19.685	18.845	8.878	17.616	21.391	24.799	16.794	16.664	22.022	21.263	0.177	14.708	0.64	44.43	99.146	78.981	29.673	22.579	35.282	10.793	6.149	2.392	14.501	11.526	19.372	22.637	0.2	0.015	4.337	0.012	0.795	0.403	0.595	0.149	0.856	0.321
C11orf93	0	0	0	0	0	0	0	0	0	0	0	0	0.556	0	0	0	0	0	0.138	0.356	2.047	0	0	0	5.958	0	0	15.125	0	0	0	0	0	0	0	1.076	0	0	0	0	0	0	0	0	0	0	0	0	0	0	0	0	0	0	0	0	0	0	0	0	0	0	0	0	0	0	0	0	0	0	0	0	0	0	0	0	0	0	0	0	0	0	0	0	0	0	0	0	0	0	0	0	0	0	0	0	6.737	2.632	0	0	0	0	0	0	0	0	0	15.533	0.103	0	0	0	0	0	0	0	1.342	0	0	0	0	0	0	0	0	0	0	0.258	1.108	0	0	0	0	1.063	0.653	N/A	N/A	N/A	N/A	N/A	N/A	0.001	0.165	1.628	0.358
DIMT1L	10.591	12.597	10.751	14.651	12.306	15.233	8.965	9.561	6.618	8.756	5.5	5.436	1.243	1.539	36.495	45.849	15.849	9.06	3.689	9.275	4.909	16.728	2.739	10.93	6.791	18.774	29.197	6.771	51.29	69.476	32.461	61.624	32.253	108.939	77.528	79.275	38.109	9.73	58.72	23.975	40.404	34.692	13.406	33.52	5.768	25.279	31.165	6.354	19.611	8.259	20.835	0	41.254	99.589	90.268	76.19	112.909	37.85	39.602	52.991	97.488	70.535	10.583	44.657	33.411	124.923	98.204	54.003	107.112	54.882	99.403	65.52	97.226	90.911	23.37	70.285	51.802	77.355	140.332	40.808	150.811	135.36	5.345	41.545	70.917	0.316	90.788	103.511	31.486	4.238	37.784	47.945	80.191	41.546	21.044	50.166	21.15	53.363	35.927	10.669	81.494	37.709	58.329	24.028	27.72	28.082	6.853	98.053	0.937	43.688	41.046	26.34	12.548	78.822	86.355	90.281	52.589	86.462	41.868	69.67	18.437	0.208	75.75	0.862	11.313	14.063	7.473	13.192	41.347	41.745	87.869	48.971	51.532	39.579	43.643	1.651	0.017	0.624	0.067	1.052	0.458	1.302	0.244	0.907	0.361
TEK	5.844	4.235	4.645	13.447	15.343	17.915	3.651	3.511	4.538	4.932	4.176	4.048	7.494	24.755	23.027	4.866	11.342	9.164	7.423	8.744	12.743	12.184	10.126	8.446	6.125	9.589	7	9.698	2.725	1.807	2.078	7.064	1.991	0.45	0.767	3.65	3.614	0	6.957	6.394	1.247	5.362	0	1.062	0	0	0	0	0	0	0	0	0	0	0	0	0	0	0.394	0	0	0	0	0	0	0	0	0	0	0	0	0	0	0.257	0.401	0	0	0	0	0	0	0	0	0	4.094	0	0	0	0	0	0	0	0	0	0	0	1.04	0.181	0	0.293	0.4	1.202	9.859	7.784	0	0.132	0	13.784	1.604	0.787	2.292	4.219	7.118	6.825	0.122	2.187	17.118	0.613	4.072	3.242	0.828	0	0.483	0	4.908	15.568	4.143	11.693	3.879	0.025	0	0.585	0.132	0.136	3.268	0.003	0.08	131.565	0.002	0.225	0.267	0.97	0.491	0.042	0.025
SLC25A46	25.85	26.959	26.349	100.69	92.141	90.583	86.584	79.945	97.568	80.725	93.642	78.701	105.343	99.392	84.644	109.312	116.482	131.08	79.478	150.67	79.824	118.835	109.807	108.521	119.249	164.201	80.934	96.376	19.88	40.235	50.543	23.667	40.425	15.087	9.738	28.175	49.015	47.693	17.888	17.844	36.299	26.017	21.058	30.149	33.762	12.367	4.196	16.825	9.184	0.255	11.094	49.306	8.532	5.956	16.156	2.33	9.933	0.794	0	0.802	55.844	13.183	23.356	13.498	17.045	19.508	9.252	2.262	0.581	0.457	18.294	17.202	19.938	53.294	1.643	0.414	0.16	28.506	0	0	0	7.754	0	15.971	5.126	0	1.394	0.136	0.116	29.728	7.078	28.55	9.511	10.97	2.268	9.134	23.29	7.803	10.052	0.2	1.394	32.693	19.55	11.104	0.287	0.407	0	4.363	0	3.161	1.464	7.258	5.07	10.873	1.975	24.223	10.083	7.715	9.075	0	6.359	0.104	0	0	26.386	94.471	86.194	107.782	46.724	11.343	12.141	7.496	14.975	11.022	6.439	1.19	0.362	1.186	0.389	1.998	0.235	1.359	0.325	1.712	0.086
LARP7	454.819	354.219	339.977	524.719	567.168	641.465	332.115	370.758	227.627	321.959	220.367	262.344	115.101	101.166	107.61	144.554	40.344	58.859	36.873	52.467	53.315	48.999	31.002	40.685	22.697	17.861	24.705	34.579	47.775	39.538	53.71	27.869	23.439	54.641	56.947	39.642	35.181	9.253	18.534	11.538	7.879	5.659	29.435	12.945	54.781	58.897	9.804	111.156	78.776	54.687	32.006	38.457	40.158	31.99	23.961	37.235	45.477	31.117	31.406	21.171	22.187	69.438	136.928	5.325	35.342	55.856	82.293	59.645	27.831	22.201	46.536	94.828	37.826	17.607	13.54	88.288	68.732	19.867	72.423	7.083	79.743	109.343	27.957	3.382	39.133	15.743	24.421	73.144	22.825	7.841	26.691	20.752	39.76	53.181	54.246	55.739	43.017	10.191	70.23	23.489	14.155	10.533	24.324	43.472	30.791	27.84	20.212	27.743	24.298	27.04	32.227	7.017	35.77	35.499	22.095	59.025	32.656	1.516	31.61	73.414	36.233	49.582	68.308	36.972	383.005	577.784	289.195	69.248	28.691	43.818	65.775	26.641	20.803	51.502	33.31	2.517	0.001	0.341	0.011	0.781	0.313	0.404	0.078	1.546	0.044
CD160	0	0	0	0	0	0	0	0	0.274	0	0	0	0	0	0	0	0	0	0	0	1.135	0	0	0	0	0	0	0	0	0	0	0	0	0	0	0.163	0	0	0	0	1.029	0	0	2.528	0	0	0	0	0	0	0	0	0	0.16	0	0	0.161	0	0.601	0	0	0	0	0	0	0	0	0	0	0	0	0	0	0	0	0	0	0	0	0	0	0	0	0	0	0	0	0	0	0	0	0	0.33	0	0	0	0	0	1.282	0	0	0	0	0	0	0	0	0.948	0	0	0.485	0	0	0	0	0	0	1.376	0	0	0	0	0	0	0	0	0.046	0.095	0.186	0.058	0	0	0	0.037	0.157	N/A	N/A	N/A	N/A	N/A	N/A	0.027	0.239	0.233	0.192
PHF20	24.92	27.816	23.145	19.159	14.09	17.993	10.681	10.878	10.097	11.757	7.837	8.357	18.065	24.744	3.74	18.189	12.714	4.673	4.634	14.601	17.02	14.775	11.659	11.022	13.732	19.446	13.391	7.531	1.139	9.268	3.996	10.575	11.781	11.591	5.656	6.684	9.387	16.333	3.199	10.122	6.475	7.79	18.395	2.84	22.918	11.893	2.148	9.409	8.148	4.637	11.812	4.178	28.436	10.831	15.1	17.887	15.819	12.043	17.454	6.219	0.127	16.612	6.09	18.948	11.998	1.597	4.115	12.07	6.92	4.722	3.968	3.569	1.715	11.663	12.503	10.435	0	2.906	1.974	16.367	0.319	0.234	0.301	18.414	3.761	0.292	5.35	1.891	9.466	0.31	26.774	22.644	38.83	17.194	29.402	22.496	23.046	45.006	33.883	50.464	1.188	26.724	24.729	43.602	61.005	11.725	5.033	10.436	26.508	21.558	51.393	45.221	25.586	34.642	21.769	10.205	17.23	13.673	32.958	43.696	8.241	16.796	28.644	1.423	25.294	17.08	9.935	12.986	9.467	12.433	5.354	5.641	8.51	25.419	25.705	0.866	0.346	1.437	0.204	1.509	0.242	0.335	0.007	0.989	0.481
CPNE4	4.022	3.588	4.687	7.621	6.721	8.555	4.511	3.757	5.886	5.817	3.866	5.298	24.414	4.643	5.065	6.905	7.115	8.85	5.085	13.56	12.655	5.816	12.973	5.346	7.946	16.028	0.382	4.396	0	1.961	0	0	0	0	0	0	0	0	0	0	0	0.192	0	0	0	9.488	0.308	0	0	0	0	0	0	0	0	0	0	0	0	0	0	0	0	0	0	0	0	0	0	0	0	7.014	0	0	0	0	0.314	0	0	0	0	0	0	0	0	0	0	0	0	0	5.165	0	0	0	0	0	0	0	0	0	0	0.252	0	0	0	2.057	0	5.128	0	0	0	0	3.729	5.564	1.831	0	0.518	0	0	0	0	0	0	0	4.099	7.632	4.856	9.369	1.545	0.612	0.366	0	0	0.586	0.734	407.146	0.201	0.002	0.297	N/A	N/A	0.002	0.234	0.798	0.408
GTPBP1	0.566	0.268	0.575	3.093	2.087	2.367	2.018	2.006	2.916	3.101	1.324	1.604	1.098	5.02	10.07	2.959	1.792	3.155	3.5	4.259	2.223	1.592	5.707	2.077	2.957	1.486	0.34	1.65	3.072	1.157	4.942	3.828	2.069	4.501	1.158	0.101	4.082	3.832	1.303	2.91	0.151	1.034	1.016	5.294	1.604	1.692	0.418	1.285	2.993	1.307	0	0.232	6.803	2.428	3.968	3.8	0	2.632	4.528	1.232	2.412	12.749	3.605	2.092	3.009	0	2.956	0.106	16.634	0.154	0	0.408	0.608	3.332	0.199	0.37	0	20.466	0	0.925	2.18	0	0	4.095	0.467	0	1.085	0	0	5.945	3.767	8.798	6.317	14.887	4.322	10.194	10.496	3.197	11.213	11.272	36.153	21.043	7.427	12.892	13.345	9.972	17.259	17.313	0	5.438	4.527	15.561	8.755	11.012	9.568	12.59	9.403	3.478	5.409	6.79	1.46	0	14.534	0.222	0.469	2.516	2.162	3.621	2.344	2.183	3.357	1.656	1.013	6.996	10.255	2.687	0.109	0.272	0.174	0.612	0.301	0.145	0.007	0.682	0.121
RAB33B	0.882	1.528	1.188	2.969	2.458	2.477	0.864	1.442	1.413	1.124	0.995	0.825	8.783	5.363	0.626	2.156	1.359	1.03	4.232	0.289	5.112	0.298	3.553	1.96	45.08	6.117	4.217	12.248	5.229	2.667	12.494	1.345	0.894	3.753	4.017	1.674	1.996	1.943	6.655	1.974	7.413	14.133	17.042	11.286	2.306	0.533	8.257	3.491	0.246	1.007	1.917	4.793	2.926	5.544	2.269	2.538	2.687	4.61	4.701	0.527	1.621	0.451	1.337	1.075	1.821	0.289	0.177	1.657	5.253	0	1.896	0.982	0.333	0.279	0.494	4.634	0	0.119	0.459	0.134	0	1.375	0.459	6.918	0	0.242	0	0.396	1.888	4.609	6.305	0.543	0.549	0.47	1.282	3.773	5.238	0.124	0.136	0.32	8.628	0.451	0.141	0.103	8.352	1.223	0.838	5.054	0.189	0.317	0.783	0.664	2.336	3.694	4.685	0.32	4.115	0.328	2.522	0.273	0.225	1.151	0.542	1.128	1.199	2.635	1.11	2.897	8.109	3.022	1.295	2.008	0.34	2.198	1.866	0.98	0.484	0.264	0.089	0.169	0.104	0.155	0.051	1.178	0.362
ALDOC	0	0	0	0	0	0	0	0	0	0	0	0	0	0	0	0	0	0	0.177	0	0	0	0	0	0	0.729	10.984	0	0.135	21.43	24.88	16.334	25.793	5.521	13.328	28.39	11.703	10.166	13.305	0.193	5.152	14.649	14.151	8.767	2.143	1.011	0	1.556	6.803	0.256	0.309	0	3.012	0.664	0	0	0	2.346	3.151	0	0	0	0	0	0.224	0	0	0	0	0	0	0	0.18	0.131	2.435	0	0	2.321	0	8.866	0.158	0	0	39.641	0	6.412	18.01	9.278	32.661	43.171	60.466	15.457	13.045	17.344	9.245	26.666	53.199	43.845	37.542	0.437	85.172	20.191	105.846	74.632	80.529	23.858	24.558	24.584	27.166	71.27	61.055	13.955	21.014	25.702	46.936	24.272	33.235	13.167	32.413	58.943	45.435	0	42.211	0.61	0	0	0	0.015	11.28	1.328	0.135	21.311	2.322	27.162	38.259	0.011	0.001	15.465	0.011	0.109	0.019	0.086	0.01	0.71	0.141
ZNF212	1.687	0.872	1.118	6.35	5.423	5.92	2.497	3.327	2.77	3.518	3.139	3.779	8.689	9.877	23.811	8.37	4.855	7.322	4.068	9.363	7.068	5.598	15.352	7.7	13.32	5.865	11.722	0.3	76.346	21.732	17.172	43.954	28.119	22.277	47.509	37.875	10.44	6.943	20.874	7.034	9.474	2.972	13.217	0.204	8.88	21.398	0.469	17.342	23.941	37.7	13.354	0.167	23.886	11.802	34.506	38.103	14.953	28.016	21.565	20.675	0	0	0	0.267	0	0.166	0	1.6	4.233	0.453	1.136	0.116	8.949	0.946	18.303	0	43.071	0.115	0	0	0	0	0	0	0	0	20.852	0	0	0	7.967	3.252	2.835	0.129	5.741	4.532	2.333	11.956	1.913	0.294	18.501	8.565	0	7.319	0.553	3.698	0.131	1.161	0.311	0.308	2.786	3.903	12.004	13.584	4.356	1.64	2.802	8.397	9.025	0.904	23.567	0.173	14.236	0.318	1.226	5.898	3.172	9.339	19.868	19.797	2.558	2.979	5.64	4.491	5.402	0.695	0.36	1.984	0.288	1.893	0.29	1.256	0.357	0.831	0.345
NUDT1	8.961	8.079	6.146	1.899	3.147	4.729	2.094	2.275	1.208	2.953	0.722	0.699	2.418	0	0.243	0	10.116	0.754	10.645	3.526	6.496	1.514	3.835	8.536	24.513	25.467	1.091	0	4.361	9.596	8.477	16.173	21.045	15.63	23.567	11.452	21.773	5.223	22.171	11.136	13.059	14.749	5.194	32.57	87.369	59.778	0	54.483	72.616	100.144	43.844	1.193	34.278	41.369	74.569	20.395	74.667	27.199	36.976	8.269	79.81	21.482	36.208	34.262	113.039	4.382	70.284	18.222	93.907	31.055	52.3	35.011	38.797	99.903	80.644	42.153	30.212	38.093	43.731	52.801	57.575	44.903	101.311	42.973	38.613	155.518	133.392	0.336	34.061	0.505	99.959	126.947	69.156	63.486	111.366	121.53	98.219	139.761	142.185	17.908	175.329	177.2	80.635	64.078	64.193	156.659	352.175	10.827	229.599	289.97	122.055	123.301	118.294	137.393	116.652	104.442	72	56.051	110.313	155.182	412.614	294.761	126.003	386.849	7.729	3.258	1.659	4.007	14.362	46.072	46.822	57.914	74.691	100.314	157.564	0.725	0.107	1.588	0.03	1.29	0.294	0.745	0.061	0.637	0.064
RFPL2	0.42	0.207	0.727	0	0.166	0.126	0	0	0	0	0	0	7.86	0.716	0.475	0.782	32.624	0.826	9.527	2.823	2.502	1.605	16.239	1.548	578.667	709.648	551.451	524.177	9.956	44.587	19.487	19.044	12.828	33.621	26.656	22.699	46.974	57.036	21.996	100.3	70.89	51.918	230.702	20.737	9.254	4.192	285.527	13.267	6.593	2.245	1.854	50.075	8.444	2.417	0	5.91	0.104	7.24	0.601	1.102	0	0	0	0	0	0	0	0.126	0	0	0.195	0	0	0	0	0	0	0	0	0	0	0	0	0	0	0.102	0	0	0	0	0	0	0	0	0	0	0	0	0	0	0	0	0	0	0	0	0	0	0	0	0.112	0	0	0	0.241	0	0	0	0	0	0	0	0	0	0.451	0.097	0	6.461	157.669	24.927	0.016	0.015	0	0	0.014	2.097	0.293	0.056	0.235	0.069	0.212	N/A	N/A	0.074	0.219
ZNF83	1.554	1.469	2.712	5.474	6.33	6.768	4.388	3.829	3.989	3.715	2.845	3.128	25.482	34.866	14.185	20.708	13.19	3.159	4.122	11.92	10.262	4.582	13.002	12.925	34.973	15.379	12.32	1.956	3.673	8.296	12.88	10.646	11.711	1.887	3.913	12.262	0.644	0.581	5.719	0.834	4.088	6.578	3.883	1.822	6.978	1.888	0.178	33.706	10.756	9.933	6.894	0.237	17.433	12.894	6.976	5.266	6.817	4.865	3.712	16.771	5.001	0.118	1.898	0.117	0.161	0	3.063	1.878	19.401	0.645	4.056	0.841	0.1	1.043	0.203	9.044	19.405	13.706	0.622	0.105	0	1.461	0	2.062	28.705	3.256	2.376	3.582	0	34.538	3.148	8.658	0.738	0	4.422	0	0	13.179	0	6.266	0.278	0	0	0.725	3.722	0.319	0	13.953	2.15	1.289	10.863	0	4.728	8.202	7.124	1.026	4.853	10.882	0.105	0	0	0	0	0.151	1.911	6.191	3.649	14.034	7.702	9.082	4.217	10.646	0.29	3.349	2.948	0.714	0.298	0.064	0.083	0.027	0.073	0.087	0.09	1.136	0.405
IPW	0.215	0.623	0.322	0.709	1.331	0.515	0.877	0.47	0.57	0.813	0.262	0.497	1.8	2.248	0	3.262	0	0	1.547	0	0.241	0.108	1.098	0.431	0	0.629	0.817	0.492	0.547	0	0.215	0.245	0	0	0	0	0.147	0	0	0.612	0	0	0.985	2.613	0	0.371	0	0	2.989	2.934	1.022	0	0.326	1.373	0	0.952	0	1.046	0.834	0	0	1.878	2.808	0	7.164	0.704	7.712	2.423	4.504	7.837	0.856	5.133	2.158	6.775	1.921	0	0	0.133	0.173	0.485	0	7.421	0	13.954	0	9.106	0.162	0	0	0.548	48.066	48.026	77.285	34.282	69.332	59.811	73.622	67.76	13.312	14.713	18.688	75.439	10.178	36.46	29.553	74.195	3.746	78.421	0.616	12.205	72.359	28.532	43.158	53.518	75.484	53.572	69.984	50.696	49.481	27.584	50.944	1.672	44.193	12.999	0.387	0.852	0.581	0.895	0.365	0.74	3.179	3.396	2.268	53.589	38.527	0.926	0.438	0.837	0.387	0.668	0.347	0.042	0	1.391	0.066
GDPD5	0	0.394	0	1.582	0.88	1.479	0.765	1.204	1.885	1.653	1.913	2.054	1.694	0	1.735	0	0.547	4.643	3.863	0.749	1.014	3.645	2.08	2.375	0.849	0.78	0.849	0	1.104	0.102	0	0.443	3.796	0	0	0	0.183	0	4.894	0	1.504	5.319	0	1.061	0.279	0	0	2.711	2.79	0	0	0	0	0	0	0.239	0	0.244	0.43	1.817	0	0	0	0	0.767	16.459	10.497	9.412	2.208	34.049	1.775	8.843	2.839	0	0	4.73	0	8.389	0.134	0	6.244	0.335	0	0.872	0	0	0	0	3.283	0	0	0	0	0	0.755	0	0	0	0.195	0	0	7.13	0	3.492	0	1.489	0	0	0	6.014	0	0.91	1.74	5.371	2.81	6.603	0.12	0	3.824	0	0	0	2.139	0.141	0.131	1.314	1.579	1.862	1.044	0.532	5.226	0.594	0.568	0.084	1.614	9.898	0.024	0.098	0.099	0.957	0.486	6.769	0.138	0.052	0.031
PDCD4	1.902	3.216	2.743	5.329	2.751	4.085	3.237	3.715	1.234	2.035	2.342	2.094	1.256	3.133	4.155	2.337	0.188	0.927	1.278	6.954	1.783	1.72	3.897	3.339	9.809	5.517	7.708	6.141	3.508	2.353	1	7.242	0.571	0.793	3.846	4.614	4.593	0.133	2.824	4.327	7.154	7.898	1.921	9.394	0.13	1.503	0.938	0.668	0.108	1.666	0.384	13.531	0.802	0.232	0.396	0.845	0	0.261	1.33	0.139	0	1.31	1.005	0.158	0.232	3.847	3.367	0.167	0.389	0	3.724	1.067	0.325	0.511	2.419	0.248	0.187	0.189	0.175	1.051	0.87	0.14	0.989	0.588	0	0	0.138	0	0.127	0.413	1.544	1.212	1.688	2.167	0.59	0.766	2.37	11.623	17.486	2.836	3.56	0.517	1.134	2.063	1.62	0.689	0	5.843	1.849	5.124	1.3	4.336	5.951	2.172	8.807	5.292	4.349	10.642	6.114	5.611	1.805	0.288	3.617	0.948	2.621	4.055	2.443	2.58	4.567	1.433	0.868	0.181	1.059	2.465	3.998	1.735	0.169	1.116	0.43	5.86	0.011	0.43	0.201	0.617	0.15
LOC100128788	0.537	0.511	1.189	0.247	0.291	0.133	0	1.008	0.138	0.157	0.159	0	4.327	0	0.116	0	0	0	1.739	0	0.147	0	0	0	0.554	0.361	0.804	0.922	1.794	2.011	0	0.223	0	0.252	0	0	3.657	10.56	0.426	5.895	3.539	0.231	0.182	3.266	0.397	0	1.153	0.656	1.499	0	0	0.855	0.916	0.218	0	0	0	0.304	0.932	0	0.225	0	0.293	0	0.27	0	0	4.945	0	13.366	5.066	0	0	0	0.22	0.372	0	0	0	0	0	0.115	0	0.174	0	0	0	0.424	0	0	0.217	0	0.141	0.159	0	0	0	0.557	13.117	0.113	0	0.218	0	0	0.432	0.345	0	0.149	0	1.576	0	0.421	0	0.107	0.192	0	0	0	0	0.136	0.186	2.652	0.186	0.326	0.746	0.224	0.244	0.527	1.734	0.433	1.244	0.085	0.044	0.231	0.775	20.107	0.099	0.032	0.2	0.515	0.313	0.19	0.131	0.298	0.268
CEP350	8.304	12.907	11.055	7.075	7.637	10.755	3.79	5.036	6.631	5.932	2.895	4.414	8.177	7.961	9.397	3.142	4.764	3.407	3.67	1.707	3.365	6.68	3.674	3.109	6.986	11.954	13.133	9.333	11.896	10.765	7.995	8.485	5.92	9.51	6.918	5.234	3.548	11.535	8.99	6.177	12.897	7.257	5.65	2.079	8.065	7.305	26.286	11.261	7.603	9.067	5.388	14.49	2.065	1.125	3.896	2.021	0.374	3.696	2.42	1.025	8.65	22.802	7.122	2.233	4.807	8.96	7.75	13.747	15.44	16.99	1.904	4.936	2.943	7.481	0.418	9.075	0	2.318	1.211	20.411	4.526	0.126	0	0	1.875	0	0.145	0	0.103	0.753	5.469	1.4	3.314	3.455	7.206	5.601	8.965	3.611	0.923	3.836	2.438	2.447	3.875	0	4.118	7.314	0.541	0.174	0.575	8.135	4.39	5.301	13.626	3.756	9.516	4.336	4.456	6.414	21.063	3.283	4.766	0.835	7.175	0.125	10.755	8.489	4.783	4.921	8.313	6.63	6.642	0.411	6.251	4.399	4.747	2.59	0.03	0.849	0.375	15.21	0.047	1.421	0.273	0.927	0.417
OR10A2	0	0	0	0	0	0	0	0	0	0	0	0	0	0	0	0	0	0	0	0	0	0	0	0	0	0	0	0	0	0	0.354	0	0	0	0	0	0	0	0	0	0	0	0	0	0	0	0	0	0	0	0	0	0	0	0	0	0	0	0	0	0	0	0	0	0	0	0	0	0	0	0	0	0	0	0	0	0	0	0	0	0	0	0	0	0	0	0	0	0	0	0	0	0	0	0	0	0	0	0	0	0	0	0	0	0	0	0	0	0	0	0	0	0	0	0	0	0	0	0	0	0	0	0	0	0	0	0	0	0.018	0	0	0	0	0	0	N/A	N/A	N/A	N/A	N/A	N/A	N/A	N/A	N/A	N/A
CST7	0	0	0	0	0	0	0	0	0	0	0	0	0	0	0	0	0	0	0	0	0	0	0	0	0	0	0	0	0.161	0	0	0	0	0	0.295	0	0	0	0	0	0	0	0	0	0	0	0	0	0.171	0	0	0	0	0	0	0	0	0	0	0	0	0	0	0	0	0	0	0	0	0	0	0	0	0	0	0	0	0	0	0	0	0	0	0	0	0	0	0	0	0	0	0	0	0	0	0	0	0	0	0	0	0	0	0	0	0	0	0	0	0	0	0	0	0	0	0	0	0	0	0	0	0	0	0	0	0	0	0	0.023	0.011	0	0	0	0	0	N/A	N/A	N/A	N/A	N/A	N/A	N/A	N/A	N/A	N/A
SELL	0	0	0	0	0	0	0	0	0	0	0	0	0	0	0	0	0	0	0	0	0	0	0	0	0	0	0	0	0	0	0	0	0	0	0	0	0	0	0	0	0	0	0	0	0	0	0	0	0	0	0	0	0	0	0	0	0	0	0	0	0	0	0	0	0	0	0	0	0	0	0.692	0	0	0	0	0	0	0	0	0	0	0	0	0	0	0	0	0	0	0	0	0	0	0	0	0	0	0	0	0	0	0	0	0	0	0	0	0	0	0	0	0	0	0	0	0	0	0	0	0	0	0	0	0	0	0	0	0	0	0	0.035	0	0	0	0	38.433	0.212	0.026	0.305	N/A	N/A	N/A	N/A	N/A	N/A
CIAO1	10.446	11.694	11.199	6.249	6.437	6.444	3.581	3.744	3.393	4.503	2.591	2.891	4.662	5.002	3.935	5.41	2.826	4.74	4.553	2.573	3.893	2.834	5.148	5.683	5.606	0.86	4.56	12.423	6.863	6.926	11.979	7.616	18.46	8.002	33.211	16.964	9.176	2.97	36.46	4.53	4.748	12.649	2.682	22.135	36.714	37.259	1.963	10.074	29.655	37.32	38.436	1.862	26.236	30.918	23.234	12.087	32.732	13.852	16.377	26.966	23.027	46.219	5.299	52.54	35.949	73.287	66.8	30.753	99.548	66.57	44.037	25.202	25.44	49.209	48.631	30.722	67.806	22.472	66.069	12.776	53.326	40.382	154.837	35.473	77.281	27.72	13.521	58.19	73.456	39.541	30.872	29.865	63.949	27.482	36.265	48.579	32.88	29.357	11.339	40.576	43.8	34.059	47.894	35.194	41.583	44.916	11.612	38.788	31.393	32.788	31.283	40.191	30.036	26.58	33.345	18.517	26.922	15.894	15.1	29.22	36.195	2.468	60.474	1.859	11.113	6.377	3.45	4.272	11.441	23.48	46.539	46.454	58.179	33.585	30.078	0.92	0.359	1.232	0.254	1.252	0.314	1.732	0.117	1.117	0.271
LTBP4	0.43	0.807	0.822	0.976	0.791	0.853	1.171	0.648	0.646	0.877	0.832	0.79	0.988	1.63	3.731	3.085	3.084	0.741	3.092	0.868	5.268	2.472	1.606	3.195	1.302	0.894	0.309	1.638	0	0.552	0.877	0.939	0	0.376	0.231	0	1.74	3.647	0.511	0.439	3.04	3.267	0.165	0.402	0	0.4	0	0.724	0.507	0	0	0	0.142	1.123	0.438	0	0.465	0.498	0	1.681	0	0	0	0	1.08	0	0	0	0	0	0.292	0	0.154	0.796	0	0	0	0	0	0	0	0	2.054	0	0	0	0	0	0	0.162	0	1.006	2.061	0	0.466	0	0.253	0	1.896	8.179	0	0.155	0	0	0.158	0	0	0	0	2.044	0	0	0	0	0.174	1.958	0.433	3.283	0.344	0	0.278	0	0	0.13	0.686	0.873	0.827	2.48	1.016	0.374	0.069	0.023	0.601	0.421	0.732	0.289	0.127	7.886	0.015	25.934	0.053	1.429	0.34	0.575	0.304
DCAF4L1	6.415	12.302	9.466	18.227	15.264	5.656	8.924	10.902	16.508	13.618	9.617	9.937	15.157	14.378	6.704	10.395	12.442	35.964	22.182	30.169	15.098	14.4	10.39	14.143	9.45	16.038	11.932	10.089	8.354	11.692	23.016	3.599	5.587	15.505	16.158	24.149	5.097	2.239	19.504	8.468	4.848	2.319	11.758	5.774	6.283	2.384	9.057	6.566	6.196	4.358	2.782	21.901	1.052	3.861	4.886	0.113	6.261	4.592	2.018	9.545	0	0	2.345	0	0	6.048	0	0	0	0	0	0	0	0	0	0	0	0	0	0	0	0	7.315	0	0	0	0	0	0	0	0	0	0	1.081	0	0	0	0	0	0	0	0	0	0.366	0	0	0	0	0	0	0	0	3.711	0	1.393	0.159	0	0	0	0	0	0	3.785	0	9.394	13.049	11.584	16.785	10.779	5.741	0.42	0	1.463	0.12	0.362	0.765	0.415	3.138	0.163	1462.976	0.127	12.184	0.116	0.332	0.25
SIRT6	0.535	0.122	0.222	1.12	1.025	1.155	2.12	1.964	1.771	1.498	1.148	1.254	0.862	0	0	1.986	0.37	0.104	0.714	0	1.033	0.227	1.462	1.931	0	0	1.348	0	8.796	3.671	3.155	4.635	3.045	0.169	3.907	1.706	4.815	1.269	0.327	0.41	0	0.172	2.375	7.279	1.996	1.08	0	5.144	1.354	0.827	1.405	0	3.424	2.924	6.294	3.445	1.731	4.516	5.578	1.555	0	0	0	2.116	0	23.174	2.28	0	1.562	0.389	0.115	4.108	1.272	0.923	1.475	0	0	0	0	2.284	0	0	0	6.069	4.654	0.692	0.205	0	0.283	2.916	3.378	0.285	8.645	0	3.859	0.59	0.454	2.744	0.349	16.24	0	3.65	1.635	3.786	0	2.215	3.553	3.802	2.498	10.659	2.873	0.785	0.741	0.506	1.775	0	1.219	0	2.739	3.183	2.314	0.297	0	35.267	0.293	1.1	1.626	0.724	2.354	2.58	1.687	2.117	1.191	2.311	3.849	1.083	0.465	0.635	0.393	0.562	0.221	0.515	0.202	0.6	0.273
CCL19	0	0	0	0	0	0	0	0	0	0.441	0	0	0	0	0	0	0	0	0	0	0	0	0	0	0	0	0	0	0	0	0	0	0	0	0	0	0	0	0	0	0	0	0	0	0	0	0	0	0	0	0	0	0	0	0	0	0	0	0	0	0	0	0	0	0	0	0	0	0	0	0	0	0	0	0	0	0	0	0	0	0	0	0	0	0	0	0	0	0	0	0	0	0	0	0	0	0	0	0	0	0	0	0	0	0	0	0	0	0	0	0	0	0	0	0	0	0	0	0	0	0	0	0	0	0	0	0.074	0	0	0	0	0	0	0	0	N/A	N/A	N/A	N/A	N/A	N/A	N/A	N/A	N/A	N/A
PPIL1	52.663	58.932	49.258	48.032	17.418	29.061	31.617	21.868	26.107	21.712	11.469	9.555	6.4	0	0.422	10.741	6.882	15.851	15.412	12.73	20.543	23.883	14.401	22.281	9.667	9.901	13.402	14.079	61.553	80.351	84.252	148.348	123.315	125.354	98.242	74.013	58.433	28.529	55.52	70.261	26.468	65.275	59.363	87.952	94.39	153.012	10.171	65.868	227.596	217.358	108.96	2.295	198.565	151.649	147.599	164.315	177.185	96.218	96.374	192.395	106.146	100.172	11.502	178.61	150.89	39.897	250.175	134.723	225.367	276.645	315.133	115.643	160.488	85.789	141.075	170.169	208.401	181.296	167.831	73.751	116.764	117.653	0.707	70.38	186.489	138.7	243.865	53.702	79.641	127.584	192.388	170.122	183.946	118.367	227.454	166.796	116.555	192.201	177.727	42.619	222.865	224.019	88.192	167.461	89.623	153.152	92.011	147.416	71.693	94.66	114.101	179.339	119.607	90.618	158.357	106.644	130.315	182.431	158.748	70.297	154.414	0.652	256.622	3.219	53.617	31.504	20.388	12.462	64.714	131.497	155.116	128.623	92.362	153.272	126.8	1.403	0.053	0.58	0.046	0.718	0.186	0.603	0.056	1.209	0.145
GBP7	0	0	0	0	0	0	0	0	0	0	0	0	0	0	0	0	0	0	0	0	0	0	0	0.263	0	0	0	0	0	0	0.394	0	0	0	0	0	0	0	0	0	0	0	0	0	0	0	0	0	0	0	0	0	0	0	0	0	0	0	0	0	0	0	0	0	0	0	0	0	0	0	0	0	0	0	0	0	0	0	0	0	0	0	0	0	0	0	0	0	0	0	0	0	0	0	0	0	0	0	0	0	0	0	0	0	0	0	0	0	0	0	0	0	0	0	0	0	0	0	0	0	0	0	0	0	0	0	0	0.022	0.02	0	0	0	0	0	0	N/A	N/A	N/A	N/A	N/A	N/A	N/A	N/A	N/A	N/A
ANKRD56	0	0	0	0	0	0	0	0	0	0	0	0	0	0	0	0	0	0	0	0	0	0	0	0	0	0	0	0	0	0	0	0	0	0	0	0	0	0	0	0	0	0	0	0	0	0	0	0	0	0	0	0	0	0	0	0	0	0	0	0	0	0	0	0	0	0	0	0	0	0	0	1.373	0	0	0	0	0	0.126	0	0.497	0	0	0	0	0	0	0	0	0	0	0	0	0	0	0	0	0	0	0	0	0	0	0	0	0	0	0	0	0	0	0	0.22	0	0	0.777	0	0	0	0	0	0	0	0	0	0	0	0	0	0	0	0.075	0	0.099	0	0.038	2.009	0.339	1.195	0.459	99.49	0.127	99.49	0.095	0.026	0.236
STK17A	0.176	0.292	0	0.328	0.142	0.248	0	0	0	0	0.111	0	0	0	0	0	0	0	1.942	0	0	0	0	0.675	0	0	0.654	0	4.188	4.764	22.986	28.241	13.131	8.004	29.357	18.829	6.934	5.198	2.105	22.951	1.642	5.852	6.521	5.508	21.425	10.702	0.201	9.585	13.008	2.408	8.505	0	21.528	9.739	8.322	17.052	29.02	13.524	17.644	5.792	9.776	0	3.648	0	0	6.795	14.145	5.037	0.742	2.447	5.323	0	8.486	1.023	12.391	1.7	11.07	0.727	35.22	13.748	5.171	0.931	0	0.777	0.945	0	0	0.215	5.092	0	0.74	4.103	4.118	4.6	4.53	8.515	8.716	2.719	0	0.17	0	4.856	0	0.203	0.583	2.943	1.87	4.355	0	0.22	4.311	7.112	1.113	1.808	4.736	9.243	7.938	0.406	0.397	0	0.481	5.878	1.168	0.142	0.156	0.239	0.019	0.218	9.343	11.778	5.23	1.004	7.129	4.266	2.305	1.605	0.22	1.249	0.366	7.101	0.017	1.671	0.132	1.85	0.042
ABR	4.027	3.936	4.258	5.402	6.751	5.688	5.173	5.79	4.964	7.641	7.919	8.406	10.115	7.432	12.551	9.023	18.048	28.466	19.773	27.44	22.744	31.928	22.174	23.839	11.687	3.005	9.705	16.342	3.631	2.895	4.163	0.502	0.115	1.294	7.949	5.578	2.404	2.577	4.275	5.261	7.322	4.554	3.795	7.377	2.44	2.662	0	1.937	5.983	3.713	3.554	0.125	0.663	0.667	1.981	0.812	4.772	0.234	1.126	0.888	0.779	12.554	1.096	1.091	0.104	16.352	5.923	15.476	2.924	1.894	9.164	9.979	11.399	35.613	39.306	7.38	9.209	15.079	1.151	18.613	1.945	18.416	5.744	1.601	3.962	28.373	19.314	0.669	20.707	3.525	4.59	0.732	0	0	7.642	0.913	8.845	0.647	1.18	0	2.607	1.473	7.935	0.713	6.313	6.366	0.236	2.911	0	7.276	0.308	2.908	3.293	1.816	0.659	0	1.727	0.913	0.539	15.481	0.475	0	3.625	0.279	4.074	5.947	6.649	19.461	5.222	1.972	8.367	11.164	22.135	2.651	2.655	0.461	0.013	3.053	0.001	1.983	0.087	8.349	0.001	0.999	0.499
PCDHA13	0	0	0	0	0	0	0	0	0	0	0	0	0	0	0	0	0	0	0	0	0	0	0	0	1.063	0.659	0	0	0	0	0	0	0	0	0	0	0	0	0	0	0	0	0	0	0	0	3.207	0.732	0	0	0	1.381	0	0	0	0	0	0	0	0	0	0	0	0	0	0	0	0	0	0	0	0	0	0	0	0	0	0	0	0	0	0	0	0	0	0	0	0	0	0	0.181	0	0.574	0.387	0	0.128	0.353	0	0.443	0.696	0.763	0.303	0.487	0.152	0.338	0.703	0.475	0.678	0	0.123	0.636	0.939	0.55	0.491	0	0.65	0.361	1.192	0.881	0.495	0.136	0.169	0.873	0	0	0	0	0	0.086	0.333	0	0	0	0.18	0.482	N/A	N/A	N/A	N/A	N/A	N/A	0.006	0.043	0.374	0.006
FOXE1	0.2	0.203	0.333	0	0.324	0.53	0.126	0.177	0.22	0.174	0.101	0.18	0	0	4.179	0	0	1.902	0	0	0.291	0	0	0	2.902	0.738	0.603	0	0	0	0	1.205	0	0	0	0	0	0	0	0	0	0	0	0	0.177	0	0	1.526	1.306	4.975	0	0	2.942	0	0	0	0	0	0.791	0	0	0.101	0	0	10.332	0.324	0	0	0	0	3.781	0	0	0	0	2.413	7.53	0.241	0	0.12	0	0	0	0	0	0	0	0	0	0	0	0	0	0	0	0	0	0	0	0	0	0	0	0	0	0	0	0	0	0	0	0	0	0	0	0	0	0	0	0	0	0	0	0	0.245	0.285	0.163	0.531	0.272	0.732	1.236	0	0.024	0	0	137.009	0.062	0.018	0.164	24.059	0.127	24.059	0.095	N/A	N/A
SIAH3	1.13	1.691	1.513	1.377	0.66	0.29	1.411	1.191	1.022	1.281	0.82	0.413	0.575	1.094	0	0.827	2.315	1.326	4.35	4.571	2.004	3.707	6.314	4.674	1.09	2.498	2.515	3.167	0	0.223	0.296	0.704	0.141	0	0.48	0.159	2.792	2.178	1.683	3.846	1.416	0.185	3.38	2.013	0	0.123	9.243	0.965	0	1.504	0.512	6.34	0.17	1.821	1.853	0.529	0	0.627	2.327	0.51	0	0	0	0	0	0	0	0	0	0	0	0	0	0	0	0	0	0	0	0	0	0	0	0	0	0	0	0	0	0	0	0	0	0	0	0	0	0	0	0	0	0	0	0	0	0	0	0	0	0	0	0	0	0	0	0	0	0	0	0	0	0	0	0	1.445	0.775	1.023	2.646	1.438	1.658	0	0	0	0	0	N/A	N/A	N/A	N/A	N/A	N/A	N/A	N/A	N/A	N/A
RIMBP3B	0	0	0	0	0	0	0	0	0	0	0	0	0	0	0	0	0	0	0	0	0	0	0	0	0	0	0	0	0	0	0	0	0	0	0	0	0	0	0	0	0	0	0	0	0	0	0	0	0	0	0	0	0	0	0	0	0	0	0	0	0	0	0	0	0	0	0	0	0	0	0	0	0	0	0	0	0	0	0	0	0	0	0	0	0	0	0	0	0	0	0	0	0	0	0	0	0	0	0	0	0	0	0	0	0	0	0	0	0	0	0	0	0	0	0	0	0.105	0	0	0	0	0	0	0	0	0	0	0	0	0	0	0	0	0	0.004	N/A	N/A	N/A	N/A	N/A	N/A	N/A	N/A	0.247	0.282
GML	10.393	7.272	7.862	6.296	3.094	3.291	7.02	5.067	6.047	5.477	4.717	3.601	0	0	0	0	3.745	24.802	19.606	3.589	10.135	2.678	18.284	9.542	8.417	0.882	0	1.751	0	0	0	6.856	2.336	0	0.885	0	0	0	0	2.102	10.107	0	0	0	0	0	0	0	0	22.249	0	0	0	0	0	0	0	0	0	0	0	0	0	0	0	0	0	0	0	0	0	0	0	0	0	0	0	0	0	0	0	0	0	0	0	0	0	0	0	0	0	0	0	0	0	0	0	0	0	0	0	0	0	0	0	0	0	0	0	0	0	0	0	0	0	0	0	0	0	0	0	0.224	0	0	8.509	4.227	5.321	7.698	1.667	1.391	0	0	0	0	0.009	N/A	N/A	N/A	N/A	N/A	N/A	N/A	N/A	0.116	0.282
CNGA3	0	0	0	0	0	0	0	0	0	0	0	0	0	0	0	0	0	0.76	0.785	0	0	0	0	0	0	0	0	0	0	0	0	0	0.355	0	0	0	0	0	0	0	0	0	0	0	0	0	0	0	0	0	0	0	0	0	0	0	0	0	0	0	0	0	0	0	0	0	0	0	0	0	0	0	0	0	0	0	0	0	0	0	0	0	0	0	0	0	0	0	0	0	0	0	0	0	0	0	0	0	0	0	0	0	0	0	0	0	0	0	0	0	0	0	0	0	0	0	0	0	0	0	0	0	0	0	0	0	0	0.129	0.018	0	0	0	0	0	0	N/A	N/A	N/A	N/A	N/A	N/A	N/A	N/A	N/A	N/A
CD38	4.261	3.253	3.605	6.143	11.237	11.933	6.566	5.834	7.225	5.39	3.544	2.112	37.829	16.135	11.016	10.75	24.174	6.644	12.072	10.162	8.71	19.777	10.527	12.417	11.904	0.617	12.073	0	0	0.544	1.658	10.411	0	0	0	0	0.111	0	0	4.403	3.496	0.142	0	0	0	0	0.177	9.258	0	0	18.918	0	4.526	1.102	0	0	4.514	0	0	0	0	0	0	0	0	0.874	0	0	0	0	0	0	0	0	0	0	0	0	0	0	0	0	0	0	0	0.231	0	0	0	0	0	0	0	0	0	0	0	0	0	0	0	0	0	0	0	0	0	0	0	0	0	0	0	0	0	0	0	0	0	0	0.103	0	0	0.3	3.706	9.771	5.112	15.018	2.268	2.406	0.044	0.033	0	0	0.015	2.522	0.32	0.021	0.305	0.03	0.212	N/A	N/A	0.065	0.229
ZDHHC6	3.227	4.267	5.181	4.6	3.68	6.183	2.498	1.894	2.167	2.181	2.417	2.787	0	13.338	0	2.706	1.564	1.484	4.532	4.217	1.502	12.932	5.202	4.733	8.473	7.145	6.721	0	11.033	6.845	2.082	1.494	4.407	1.974	10.438	11.49	0	6.067	0	3.158	0	10.515	7.991	3.054	0	32.169	29.904	28.637	27.311	16.418	27.081	0.216	21.476	16.422	3.783	10.542	22.718	8.075	2.28	10.218	16.897	3.854	10.269	2.766	1.878	31.776	34.825	29.025	11.461	73.688	23.853	46.525	34.114	2.552	0.834	59.065	14.929	65.967	37.757	54.126	67.262	25.408	6.289	22.027	6.895	47.53	17.623	0.609	26.886	4.306	16.408	15.485	34.526	9.883	45.754	16.111	24.31	34.558	1.361	24.067	3.534	17.11	2.315	36.102	3.924	23.786	29.41	17.488	0.202	2.159	37.726	7.248	9.192	16.215	23.409	13.476	32.361	53.86	41.987	15.944	9.176	0	10.12	0.155	4.225	4.821	2.324	4.351	5.144	16.078	30.401	17.982	19.583	22.091	16.628	1.66	0.068	0.633	0.173	1.089	0.446	0.886	0.402	1.329	0.17
NEFH	16.36	24.039	31.909	60.673	55.914	65.029	26.969	37.398	71.945	67.793	42.783	41.759	45.32	46.612	35.419	38.64	10.012	16.434	13.244	14.147	15.317	13.715	26.889	17.173	36.769	17.317	67.602	55.921	19.266	16.276	25.125	20.766	27.652	31.548	21.137	21.624	20.802	23.169	13.397	30.584	13.095	10.285	33.578	15.844	25.024	50.299	99.264	50.126	29.477	32.527	37.634	112.09	14.187	75.743	24.485	7.708	26.535	30.984	26.323	5.169	0	11.076	7.487	33.976	0	5.936	20.58	12.154	0.157	0	2.323	0.379	94.932	103.405	27.512	71.218	0.484	9.172	87.27	14.18	65.04	0.54	31.75	0	0	32.449	7.739	28.76	0	0	18.389	21.965	0	17.783	27.138	12.123	12.681	6.907	4.774	0	0	0.963	2.245	3.72	0.219	4.046	5.639	5.031	0	11.644	0.145	0	0.235	12.077	0.255	0	8.41	6.407	0.154	1.5	0.963	10.001	0.92	2.345	24.103	60.539	48.108	24.41	26.088	40.474	16.443	9.85	54.356	13.097	3.142	0.641	0.193	2.985	0.015	5.519	0.012	4.15	0.006	4.168	0
DLX6AS	0	0	0	0.171	0.241	0.858	0	0.123	0.143	0	0	0.166	0	0	0	0	0	0	0	0	0	0	0	0	0.347	0.427	1.97	0	0	0	0	0	0	0	0	0	0	0	0	0	0.101	0	0	0	0	0	0.398	0	0	0	0	1.178	0	0	0	0	0	0	0	0	0	0	0.519	0.116	0	0	0	0	0	0.142	0	0	0.149	0.108	0	0.427	0	0	0	0	0	0	0	0	0	0	0	0	0	0	0	0	0	0	0	0	0	0.288	0	0	0	0	0	0	0	0	0	0	0	0	0	0	0	0	0	0	0	0	0	0.125	0	0	0	0.169	0	0.423	0.072	0	0.142	0.098	0.06	0	0.052	0.032	0.011	3.116	0.168	0.77	0.416	51.538	0.041	1.611	0.35	2.837	0.185
PGBD5	4.081	4.18	3.867	1.969	1.485	2.114	0.888	1.09	2.5	1.329	1.364	1.294	6.038	0.833	2.189	0	4.011	0.588	0.967	3.429	1.547	3.144	2.066	3.316	0	0	0	0	0	0	0.983	0	0	0	0	0	0.118	0	0.261	0.434	0	0	0	0	0.45	0	0	1.134	1.222	0	0.604	0	0	0	0	3.349	0	0.282	1.156	0	0	0	0	0	0	0	0	0	0	0	0	0	0	0	0	0	0	0	0	0	0	0	0	0	0	0	0	0	0	0	3.765	4.501	7.378	7.951	4.611	14.793	1.307	2.348	7.339	1.334	3.39	3.435	22.781	0.362	0.14	1.291	0	0.145	0	0.75	2.742	5.746	1.827	9.615	1.697	1.034	4.07	4.494	8.592	0	8.243	0	0	0	4.043	1.856	1.411	2.344	0.09	0.512	0	0	0	5.223	3.424	N/A	N/A	N/A	N/A	N/A	N/A	0	0.011	1.525	0.171
CTDSP2	7.752	8.231	6.005	6.463	4.945	9.253	5.603	6.44	6.592	8.043	9.441	7.465	5.878	1.53	1.935	0.177	9.636	15.835	14.231	12.753	15.015	10.619	12.211	13.107	13.872	28.445	10.981	23.178	16.32	22.804	27.563	17.927	10.065	13.479	20.658	18.253	21.528	35.23	10.389	30.609	38.305	31.051	30.686	25.432	9.471	15.658	48.056	17.708	18.983	27.868	18.212	1.308	6.954	3.215	2.291	5.72	0	8.437	9.342	6.284	3.602	10.511	2.207	16.594	18.096	18.682	12.842	7.06	3.265	8.446	11.577	0.907	11.266	8.261	1.461	1.682	0.173	11.961	15.126	10.607	10.847	0.227	0	2.073	2.383	10.464	5.577	2.136	10.24	50.44	26.616	25.404	23.79	20.54	31.45	22.478	23.323	18.24	14.108	16.768	0.779	25.348	4.489	19.596	12.709	25.903	11.827	33.959	12.266	9.199	20.528	6.813	19.334	27.08	17.158	15.261	12.308	3.792	13.097	1.012	3.73	0.113	19.533	2.761	7.329	6.887	7.264	9.411	22.339	12.469	7.713	11.902	6.319	21.67	13.441	0.892	0.39	0.74	0.242	0.531	0.254	0.292	0.001	1.612	0.01
ZNF257	1.06	1.023	1.253	3.433	5.261	5.404	4.211	5.915	4.762	4.325	3.115	3.716	4.947	0.661	1.402	2.129	1.48	0.65	0.235	0	0.994	0.254	2.113	2.213	2.022	0.623	0.592	15.452	8.43	7.561	8.431	25.866	6.847	5.905	5.603	6.126	2.933	2.635	1.854	2.107	1.653	0.771	1.075	1.686	14.843	7.835	0.3	18.214	24.718	4.999	8.889	0.133	5.428	14.239	1.897	2.094	7.814	2.962	5.717	17.558	13.333	1.41	4.926	6.163	6.69	5.054	0.159	1.732	4.252	0.261	11.311	0.277	5.038	33.205	4.454	27.223	0.811	0.21	1.914	19.465	0.237	8.567	14.476	0.366	13.237	11.736	0.111	0.45	3.399	0.102	4.98	9.172	1.607	6.153	2.747	6.253	10.849	2.686	1.718	3.034	0	3.76	0	5.08	1.03	2.283	2.32	0.101	0.926	0.409	9.607	1.732	20.65	4.955	1.185	0.257	11.165	13.117	1.095	0	1.817	0	2.263	0	1.112	4.699	4.341	1.423	5.409	8.602	5.583	4.2	15.328	5.034	3.404	0.594	0.127	2.919	0.011	3.649	0.027	3.045	0.014	1.479	0.185
RMND5B	0.51	0.526	0.902	9.462	6.27	10.015	10.237	6.928	8.851	4.971	5.34	4.742	8.833	3.392	8.455	26.059	3.373	13.494	8.695	15.356	14.774	13.911	12.886	21.862	0.306	4.932	17.89	10.203	4.124	1.526	1.665	0.372	0	0	4.292	8.7	0	0.391	0	0.176	0.555	0.156	0	0	0.527	0	0.146	10.517	3.194	3.182	5.156	0	2.056	6.586	1.112	5.545	0.174	1.845	0.519	5.129	0	7.707	0	9.797	0	9.479	39.307	0.59	1.252	0.861	5.246	0	0.767	3.936	18.512	4.075	0.823	0.511	9.609	0.23	0.26	12.803	0	4.092	0	0	56.6	0	5.444	28.252	8.676	1.522	26.312	34.247	9.061	8.971	16.706	0.37	14.639	90.533	0	1.183	24.6	1.934	16.622	8.017	11.355	6.543	0.135	7.094	2.898	5.608	3.949	4.149	9.576	3.47	0.656	22.433	0	4.182	23.46	80.408	1.384	0.928	0.646	8.582	6.845	12.591	2.764	2.855	6.396	13.484	4.689	11.95	13.298	0.579	0.201	0.825	0.416	0.348	0.204	0.392	0.122	0.899	0.433
CCNY	10.329	11.119	8.54	6.144	4.117	3.561	3.156	1.974	3.253	3.033	4.297	4.233	5.679	2.575	0	5.366	1.899	4.562	4.233	1.184	1.851	2.7	3.103	4.13	0.664	2.469	0.341	3.145	1.338	3.754	0.816	1.654	4.977	0	0	0	0.304	5.181	0.332	5.178	6.867	0.214	0	3.988	0.327	2.68	11.867	1.657	1.86	2.588	6.038	0.889	2.7	2.003	0.142	0	2.657	0.844	1.121	4.403	5.911	16.315	1.234	12.122	35.868	15.614	33.405	19.021	14.482	39.053	10.542	20.528	12.147	21.664	39.389	10.344	0.549	24.322	37.076	26.877	42.903	20.663	2.794	12.877	12.353	24.101	36.217	4.313	34.517	29.477	18.779	11.571	16.026	16.647	15.921	18.502	22.033	19.098	15.743	24.625	29.255	24.328	25.153	11.504	10.088	23.302	8.744	14.206	8.806	11.477	6.651	13.451	10.73	21.715	21.006	30.117	15.624	20.968	21.71	2.053	4.23	31.339	15.27	2.516	9.996	4.607	3.325	3.107	2.061	2.611	20.064	21.979	20.574	15.561	16.331	0.935	0.386	1.029	0.466	0.936	0.429	1.322	0.18	0.953	0.402
EXOSC7	232.571	208.237	269.91	85.434	94.509	120.834	83.65	86.446	101.236	95.134	117.992	97.743	68.782	90.43	34.462	88.658	141.589	147.486	153.081	220.453	128.879	174.882	131.853	146.2	64.182	75.558	54.937	61.723	32.414	32.739	56.58	5.69	31.9	18.446	46.285	28.591	2.162	16.19	21.956	10.225	22.236	2.036	16.781	0.215	18.772	24.641	0.212	39.47	43.65	75.048	29.501	1.505	18.81	33.929	68.978	63.721	49.827	47.601	62.041	64.497	48.4	152.907	23.301	167.952	123.43	5.529	43.688	122.222	89.955	57.464	87.978	9.912	47.914	73.111	30.394	142.59	128.434	54.687	3.925	80.355	25.231	17.178	133.399	36.642	103.248	209.358	65.99	99.056	144.8	80.891	130.401	108.82	96.429	74.034	42.305	173.925	107.136	56.989	98.895	114.247	197.06	58.584	251.44	110.128	13.003	54.846	37.302	77.747	52.831	87.789	107.844	116.388	52.414	87.608	91.412	40.758	49.455	111.107	75.523	43.054	278.712	40.859	106.636	21.524	236.906	100.259	97.034	127.23	30.042	40.138	66.957	105.712	73.035	89.162	91.429	0.787	0.167	1.008	0.492	0.691	0.147	0.819	0.27	0.975	0.462
C11orf88	0	0	0	0	0	0	0	0	0	0	0	0	0	0	0	0	0	0	0	0	0	0	0	0	9.22	10.334	0.771	12.738	0	0	5.549	0	0	0	0	0	0	0	0	0	0	0	0	0	0	0	24.894	0	0	0	0	0	0	0	0	0	0	0	0	0	0	1.315	0	23.386	0	0	0	0	0	0	0	0	0	0	0	0	0	0	0	0	0	0	0	0	0	0	0	0	46.155	0.35	0	0	0	0	0	0	0	0	0	0	0	0	0	0	0	0	0	0	0	0	0	0	0	0	0	0	0	0	0	0	0	0	0	0	0	0	0	0	1.931	1.556	1.235	6.644	0	0	0	0.354	0.24	0.001	0.295	0	0.21	N/A	N/A	N/A	N/A
ROR2	0	0	0	0	0	0.119	0	0	0	0	0	0	0	0	0	0	0.424	0	0.88	0	0	2.191	0	0	0	0	0	0	0	0.396	1.944	0	0	0	0	4.912	0.122	0	0	2.743	1.362	0.448	1.728	4.106	0	0	0	0	0	0	0	2.234	0	0	0	0	0	0	0	0	0	0	0	0	0	0	0	0	0	0	0	0	0	0	0	0	0	0	0	0	0	0	0	0	0	0	0	0	0	0	5.632	0	0	0.586	1.503	0	0	0.187	0	0	0	7.961	1.4	0	0.723	2.944	0	0	0	0	2.587	0.753	0	0.393	0.168	2.52	0.603	1.465	1.82	0	0	0	1.359	0.109	0	0.04	0	0.291	0.888	0.14	0	0	0	0.901	0.954	N/A	N/A	N/A	N/A	N/A	N/A	0.001	0.152	0.945	0.469
LOC338758	0.323	0.234	0.161	0.226	0.133	0.325	0	0.122	0.143	0	0.189	0	0.164	3.984	0	0.175	0	0	0.292	0	0	0	0	0	5.507	0.212	1.348	5.273	0	2.571	0.61	0.816	1.768	0	1.005	0	0	0	0	0	0	0	0	0	4.605	0	0	0.514	0	0	0	8.679	0	0.233	0	3.65	0	0	0	0.453	0	0.174	0.268	1.597	0.194	0	0	0	0.183	0.212	0	0.361	0	0	0	0.151	0	0	0.142	0	0	0	0.387	0	0.257	0	0	0	0	0	3.587	0	0.536	0	0	0.322	0	0	0	0	0	0	0	0	0	0.394	0	0	0	0	0	0	0.135	0	0	0	2.137	0.239	0	0	0	52.336	0	47.95	0.239	0.228	0.076	0.385	0.955	1.133	0.164	0.037	0.077	0.494	3.969	3.4	0.13	0.424	0.275	2.107	0.306	0.157	0.227	0.124	0.227
MAOA	0	0	0	0	0	0	0	0	0	0	0	0	0	0	0	0	0	0	0	0	0	0	0	0	1.018	2.97	0	0.673	0	0.259	4.381	3.752	0	0	0	0	0	0	0	0	0	0	0	0	0.284	0	0	0	0	0	0	0	0	0.391	0	0	0	0	0	0	0	0	0	0	0	0	0	0	13.646	8.097	0	0	0	0	0	0	0	0	0	0	0	0	0	0.152	0	0	0	0	0	0	0	0.756	0	0	0	0	0	0	2.5	0	0	0	0	0	0.436	0.406	0	0	0	0	0	0	0	1.04	8.136	0	2.435	7.051	4.016	0	0	0	7.042	0	0	0	0	0	0.653	0.042	1.087	0.022	0	0.084	1.272	95.171	0.134	0.001	0.237	0.046	0.212	0.012	0.239	0.066	0.082
TNNT3	0	0	0	0	0	0	0	0	0	0	0	0	0	0	0	0	0	0.352	0	0	0	0	0	0	0	0	0	0	0	0	0	0	0	0	0	0	0	0	0	0	0	0	0	0	0	0	0	0	0	0	0	0	0	0	0	0	0	0	0	0	0	0	0	0	0	0	0	0	0	0	0	0	0	0	0	0	0	0	0	0	0	0	0	0	0	0	0	0	0	0	0	0	0	0	0	0	0	0	0	0	0	0	0	0	0	0	0	0	0	0	0	0	0	0	0	0	0	0	0	0	0	0	0	0	0	0	0	0.029	0	0	0	0	0	0	0	N/A	N/A	N/A	N/A	N/A	N/A	N/A	N/A	N/A	N/A
GYPC	0	0	0	0	0	0	0	0	0	0	0	0	0	0	0	0	0	0	0	0	0	0	0	0	0	0	0	0	0	0	0	0	0	0	0	0	0	0	0	0	0	0	0	0	0	0	0	0	0	0	0	0	0	0	0	0	0	0	0	0	0	0	0	0	0	0.174	0	0	0	0	0	0	6.292	31.893	55.954	0	0	0	0	28.217	0.585	0.11	142.216	131.798	0.169	45.071	78.254	0.296	0	0	3.885	0.218	0	4.209	5.971	4.238	13.412	4.638	2.534	0.482	16.291	0	45.164	3.312	15.834	19.278	22.475	3.667	0.182	36.746	20.535	9.651	12.899	5.506	3.698	11.41	3.325	8.327	4.964	0.116	0.621	0.151	15.212	0.104	0	0	0	0	0	0	0.054	36.513	52.914	4.092	10.096	0.001	0.001	1096.011	0	1.449	0.302	12.93	0.007	0.405	0.07
MIR3120	0	0	0	0	0	0	0	0	0	0	0	0	0	0	0	0	0	0	0	0	0	0	0	0	0	0	0	0	0	0	0	0	0	0	0	0	0	0	0	0	0	0	0	0	0	0	0	0	0	0	0	0	0	0	0	0	0	0	0	0	0	0	0	0	0	0	0	0	0	0	0	0	0	0	0	0	0	0	0	0	0	0	0	0	0	0	0	0	0	0	0	0	0	0	0	0	0	0	0	0	0	0	0	0	0	0	0	0	0	0	0	0	0	0	0	0	0	0	0	0	0	0	0	0	0	0	0	0	0	0	0	0	0	0	0	N/A	N/A	N/A	N/A	N/A	N/A	N/A	N/A	N/A	N/A
C7orf33	0	0.185	0.179	0	0.118	0	0.128	0.15	0.105	0	0.194	0	0	0	0	0	0	0	0	0.638	1.902	0	0.807	0	0	0	0	0	0	0	3.415	0	0	0	0	0	0	0	0	0	0	0	0	0	0	0	0	1.708	0	0	0	0	0	0	0	0	0	0	0	0	0	0	0	0	0	0	0	0	0	0	0	0	0	0	0	0	0	0	0	0	0	0	0	0	0	0	0	0	0	0	0	0	0	0	0	0	0	0	0	0	0	0	0	0	0	0	0	0	0	0	0	0	0	0	0	0	0	0	0	0	0	0	0	0	0.121	0.039	0.096	0.279	0.171	0.107	0	0	0	0	0	N/A	N/A	N/A	N/A	N/A	N/A	N/A	N/A	N/A	N/A
RNF4	39.397	28.548	32.189	43.744	35.515	48.017	25.99	25.296	24.56	26.538	24.867	26.511	24.472	39.764	9.864	37.592	17.41	26.82	23.596	24.29	30.645	50	30.987	25.813	35.006	35.021	30.139	31.527	308.852	254.312	260.457	200.278	357.282	254.607	244.192	262.252	210.389	180.228	155.414	188.295	152.884	243.573	292.429	243.678	149.419	65.581	1.741	110.024	65.249	56.818	105.128	12.988	104.271	116.177	152.671	162.957	138.92	130.522	106.304	87.238	15.939	66.789	22.542	17.19	50.714	56.199	33.248	31.724	61.561	65.712	49.676	29.839	35.144	35.261	36.148	27.797	91.098	47.128	58.497	35.697	55.235	90.67	88.775	37.911	98.05	50.34	31.426	22.241	40.936	73.215	37.675	84.241	87.17	69.318	115.166	72.185	56.991	63.508	51.512	79.958	72.967	75.601	13.644	43.566	39.158	52.027	12.567	35.402	0.419	22.336	86.345	63.992	73.689	47.612	38.256	15.936	37.982	61.162	29.956	32.45	45.498	168.234	40.562	10.591	33.378	42.425	25.627	28.438	197.041	97.876	52.645	50.589	46.205	65.545	48.132	0.993	0.484	0.954	0.425	0.913	0.387	0.705	0.13	1.362	0.092
F8A1	3.329	4.703	6	13.003	13.274	7.379	10.9	10.084	8.035	8.136	3.619	6.48	0.328	2.568	0.898	8.653	8.21	3.385	9.981	7.279	10.542	1.53	10.358	8.227	0.162	1.746	0.576	8.237	0	0	0.821	0	0	0	0	0	0	0	0	4.482	3.159	0.104	0	0	0	0	0	1.774	0	0	0	0	5.844	4.04	0	0	0	0	0	0	0	0	0	0	0	0	0	0	0	0	0	0	0.116	0.127	0	0	0	0	0	0	0	0	3.647	0	0	0	0	0	0	0	11.905	3.481	2.795	6.363	8.076	0.17	5.564	22.724	19.439	0.212	0.846	18.095	32.995	0	14.44	3.795	16.515	0.419	0	18.119	6.157	7.881	7.006	0.2	3.225	0.223	25.461	4.818	0.306	0.291	3.036	0.238	12.839	0.92	4.677	11.218	7.876	5.996	0.964	0.729	0	0	0.778	6.859	7.595	0.003	0.098	778.089	0.02	778.089	0.11	0.113	0.042	0.903	0.414
HDAC7	0	0	0	0	0	0	0	0	0	0	0	0	0	0	0	0	0	0	0	0	0	0	0	0	0	0	0	0	0	0	0	0	0	0	0	0	0	1.02	0	0	0	0	0	0	0	0	0	1.258	0	0	2.501	0	0	0	0	0	1.468	1.139	1.312	0	0	0	0	0	0	0	0	0	0	2.162	5.365	0	0.231	0.637	0.445	0	0	3.229	0	0	0	0	6.41	3.818	0	0	6.868	0	3.717	0	13.662	21.768	18.874	15.032	11.143	6.484	8.385	15.61	25.342	33.61	12.537	32.612	1.947	4.763	1.312	8.193	5.113	23.256	2.484	13.122	2.318	3.292	9.221	9.883	5.6	17.247	7.183	0.834	13.511	0.491	2.959	0	7.619	2.816	0	0	0	0	0.051	0.48	0.538	2.058	1.545	12.458	9.51	0.324	0.054	2.585	0.154	0.751	0.378	0.124	0.002	1.31	0.2
PLEKHG4	0	0	0	0	0	0	0	0	0	0	0	0	0	0	0	0	0	0	0	0	0	0	0	0	0	0	0	0	0	0	0	0	0	0	0	0	0	0	0	0	0	0	0	0	0	0	0	0.821	0	0	0	0	0	0	0	0	0	0	0	0	0	0	0	0	0	3.011	0	0.918	2.248	0	0	0	0	0.127	0	0	0	0	0	0	0	0	0	0	0	1.794	0	0	0	0	0	0.117	0	2.723	0.106	0.865	0.327	2.049	4.169	0	0	0.395	0	0	1.784	0	0	0.824	0	0	0	0	2.019	0.465	0.721	0	0	0.137	0	8.169	0	0	0.135	0	0	0	0	0	0	0.051	0.309	0.256	0.025	0.687	0.724	2.144	0.259	0.074	0.215	0.099	0.236	0.037	0.089	0.95	0.477
GRIK1AS	0	0	0	0	0	0	0	0	0	0	0	0	0	0	0	0	0	0	0	0	0	0	0	0	0	0	0	3.09	0	0	0	0	0	0	0	0	0	0	0	0	0	0	0	0	0	0	0	0	0	0	0	0	0	0	0	0	0	0	0	0	0	0	0	0	0	0	0	0	0	0	0	0	0	0	0	0	0	0	0	0	0	0	0	0	0	0	0	0	0	0	0	0	0	0	0	0	0	0	0	0	0	0	0	0	0	0	0	0	0	0	0	0	0	0	0	0	0	0	0	0	0	0	0	0	0	0	0	0	0.155	0	0	0	0	0	0	N/A	N/A	N/A	N/A	N/A	N/A	N/A	N/A	N/A	N/A
GRB2	2.063	1.772	2.323	2.63	0.58	2.214	0.551	0.295	0.273	0.208	0.45	0.588	1.836	0	0.183	0	4.193	0	0.692	0	0	0	0.818	3.097	13.971	35.002	18.765	17.037	64.7	55.9	125.334	57.208	69.598	87.579	78.539	81.433	162.513	168.918	203.999	190.361	159.202	181.449	243.313	163.242	107.219	68.741	44.696	74.276	58.775	68.647	81.598	32.077	39.847	35.272	50.036	77.793	30.137	60.415	47.932	45.834	33.657	44.52	44.693	54.19	93.232	62.984	110.525	37.86	59.226	71.415	52.327	32.056	63.086	19.69	59.84	44.252	105.228	40.881	36.616	53.511	65.635	68.171	15.651	54.773	70.951	12.578	69.561	43.454	82.293	73.717	84.475	52.656	47.148	46.238	61.46	72.643	73.324	44.396	54.349	108.534	78.705	88.336	4.609	66.908	24.96	53.862	29.555	33.566	70.392	68.806	39.714	47.726	53.482	44.56	58.651	42.759	41.087	23.387	38.749	17.879	21.124	0.441	32.342	39.494	2.053	1.808	0.394	0.902	108.903	57.706	59.69	58.19	42.356	55.824	45.537	1.139	0.213	0.721	0.092	0.728	0.138	0.759	0.132	1.226	0.136
AGPHD1	3.507	1.378	2.349	1.265	0.776	0.346	0.597	0.494	0.615	0	0	0.445	0	0	0	0	1.897	1.509	0.907	0	1.857	0	3.917	0	18.02	0.745	11.61	0.427	9.541	7.952	5.051	0	0	0	0	0.462	14.238	14.165	0.118	0.944	9.098	4.197	1.13	3.256	5.4	7.869	0	9.886	0.128	0.754	10.86	42.726	3.264	0	0	0	0	0.772	0.967	0	1.75	4.655	0	0	0	15.692	0	0	5.233	0	1.141	0	0.963	0.116	0	4.773	0.301	0	0	0.841	0	3.189	0	0	0	24.286	0	0	12.755	0	2.117	0.529	0	0	1.1	6.021	15.44	0.309	2.853	0.543	0	6.608	0	0	0	0.255	1.967	0.785	0	0	0	0	0	4.38	6.712	0.885	0	6.106	18.062	0	0	0	11.454	0.272	2.411	0.795	0.359	0.841	5.048	5.164	2.156	5.291	0.384	2.86	2.342	0.629	0.285	0.188	0.18	0.073	0.144	0.134	0.154	1.221	0.385
HSPC072	0.118	0	0.155	0	0.256	0.156	0.333	0.183	0	0	0	0	0	0	0.347	0	0.155	0	0.562	0	0.103	0.119	0.133	0	0.266	0.181	0.314	5.068	0	0.104	0.551	0	0	0.221	0.176	0.163	0.292	0.113	0	0	0	0.113	0	0.123	0.523	0.44	15.045	0.247	0.101	0.271	0.164	7.215	0	0	0	0	0	0	0	0	0	0	0	0	0	0	0.279	0	0	0.136	0.181	0.417	0	0.184	0	0.182	0	0	0	0.133	0	0.202	0	0	0.145	0	0	0	0	0	0	0	0	0	0.102	0	0	0	0	0	0	9.186	0	0	0	0	0	0	0	0.139	0	0	0	0	0	0	0	5.257	0.1	0	0	0	0	0	0.091	0.137	0.086	0.118	0.384	1.5	0.09	0.021	0.063	0.011	0.565	2.012	0.169	0.818	0.409	3.059	0.162	5.577	0.068	0.02	0.213
HIST1H2AD	0	0	0	0	0	0	0	0	0	0	0	0	0	0	0	0	1.055	0	0.848	0	0	0	0	1.798	4.514	10.479	6.936	21.116	17.046	10.248	8.897	3.329	5.598	6.165	4.175	23.339	16.521	25.388	16.862	16.609	9.696	5.45	34.274	30.847	0	0	0	0	5.339	0	0.278	0	1.824	2.278	0.876	0.118	5.345	0	24.51	0	18.536	0	0.625	0	0	0	0.135	0	20.19	0	0	3.305	0	0	0	13.82	0	0	0	0.226	0	0	0	0	0	0	0	0	0	0	0	0	0	0	0	1.261	0	0	0	0	0	0.108	0	0	0	0	0	7.549	0	6.903	0	0.14	0	2.546	8.505	7.245	3.617	8.628	0	0	0.78	68.662	0.222	0	0	0	0	0.308	13.874	2.535	2.831	0	0.045	0.14	4.419	166.963	0.061	0.014	0.162	45.209	0.127	0.323	0.317	0.032	0.176
DUS3L	0	0.545	0.487	1.737	0.265	0.751	0.842	0.366	0.293	0.509	0.663	0.347	0	0	0	0	0	0	0.992	0	1.201	0.264	1.281	0.187	0	0	0.174	0	5.053	2.115	4.637	13.822	17.057	6.185	5.625	7.243	6.543	2.407	15.464	1.623	8.498	4.862	15.438	18.38	34.528	8.837	0.375	12.36	9.296	6.414	15.614	0.222	7.789	11.593	27.372	12.403	20.968	10.306	9.052	7.449	1.881	8.295	17.521	0.137	6.746	12.448	2.416	8.2	4.688	6.273	16.599	0.976	14.365	2.248	38.01	0	6.086	15.684	11.089	14.906	0.593	0.41	0	18.052	0.236	33.133	3.973	16.12	2.305	4.653	5.603	0.685	13.801	0.241	0.114	5.627	1.379	4.254	4.918	23.273	0.219	24.497	0	3.408	1.158	10.117	13.007	12.105	0.184	21.443	3.251	0.973	0.287	1.708	4.277	1.712	12.146	0.469	3.951	0	0.655	0.192	0	7.312	0.344	0.918	0.503	0.327	6.756	12.161	6.043	11.21	13.906	11.367	5.818	0.541	0.055	2.085	0.053	1.24	0.368	1.223	0.414	1.954	0.138
EIF1	1353.328	1288.97	1343.557	957.07	867.728	911.89	1016.568	1213.118	1210.704	1241.859	1264.457	1288.805	741.842	830.024	889.858	780.988	1462.12	1189.703	1173.734	1229.918	1098.55	1205.014	1217.283	1130.844	1857.673	2131.864	1884.872	1860.463	1560.46	1739.549	2073.902	1864.079	2009.267	1964.184	2013.86	1700.415	2263.679	2427.233	2521.254	3065.291	2737.448	3081.93	2896.768	2281.301	2315.076	1975.134	4034.751	2438.683	1484.527	1695.156	1956.222	7142.041	1762.19	2444.211	1967.142	1763.187	1953.542	2059.762	2085.255	2259.322	539.418	1264.683	614.224	745.951	768.148	921.667	739.925	978.927	863.9	969.898	671.14	1233.041	1031.095	724.659	1354.724	900.104	457.274	824.675	863.247	988.753	1136.83	897.539	732.195	904.07	876.116	1020.07	1045.204	930.222	774.669	1306.745	472.039	432.658	393.366	414.869	600.957	505.666	521.341	497.589	762.051	592.664	371.436	452.364	616.973	507.413	381.805	664.422	647.886	337.288	889.849	682.507	477.41	544.048	600.711	495.19	643.854	650.177	541.712	549.395	645.741	354.335	685.823	529.077	508.05	676.722	1328.618	912.229	1205.919	1079.156	2196.775	2458.513	859.283	979.585	966.285	436.112	569.573	0.878	0.071	1.13	0.171	0.986	0.458	2.216	0	0.766	0.007
C3orf66	0	0	0	0	0	0	0	0	0	0	0	0	0	0.112	0	0	0	0	0	0	0	0	0	0	0	0	0	0	0	0	0.298	0	0	0	0	0	0.246	0	0	0	0	0	0.197	3.261	0	0	0.104	0	0	0	0	0	0	0	0	0	0	0	0	0	0	0	0	0	0	0	0	0	0	0	0	0	0	0	0	0	0	0	0	0	0	0	0	0	0	0	0	0	0	0	0	0	0	0	0	0	0	0	0	0	0	0	0	0	0	0	0	0	0	0	0	0	0	0	0	0	0	0	0	0	0	0	0	0	0	0	0	0.009	0.2	0.007	0	0	0	0	0	N/A	N/A	N/A	N/A	N/A	N/A	N/A	N/A	N/A	N/A
FPGT	2.566	2.16	2.08	6.436	4.262	3.45	3.111	3.073	2.313	2.308	2.511	1.988	0.44	0	0	2.018	8.895	0	0.994	1.964	1.185	1.965	2.367	1.456	0	1.776	1.108	0	0	0	0.565	0	0	1.027	1.811	1.221	0	0	0	0.505	0	2.242	0.174	0.145	6.609	3.092	0	1.949	3.669	0	5.663	0	1.939	2.587	0.164	6.418	0.367	0	2.289	3.827	0	0.838	3.048	11.782	0	0.19	0	3.98	4.175	0.805	1.945	0.791	2.948	0	0	5.885	0.127	0.848	0	0	0	0	0	0	0	0	0.196	0.308	0	0.162	0.399	0.136	0	12.657	1.236	2.309	3.25	2.396	0	0	0	0.102	0	9.514	2.721	0	0	0	0	0	0.205	1.105	0	0	0.493	0	1.025	0.69	0	0	0	0	0	0	2.269	4.716	2.551	1.774	0.529	2.411	1.721	0.095	0.59	2.505	0.61	6.349	0.043	0.308	0.18	6.195	0.169	0.235	0.162	4.108	0.033
CHST15	6.564	8.957	9.359	5.207	7.334	5.861	2.704	2.259	2.942	3.234	3.211	2.881	7.798	6.724	12.363	9.293	8.671	2.072	5.532	6.447	6.3	6.399	7.877	8.422	0	2.374	2.67	0	6.913	5.218	5.399	1.999	2.626	1.667	7.139	3.686	0.452	0.991	8.512	3.41	6.72	0.572	3.086	0.286	0	3.166	3.549	10.06	8.855	12.832	10.477	4.558	1.901	3.683	4.039	8.197	15.477	5.066	4.136	16.889	0	1.023	6.464	9.837	1.481	1.413	0.425	3.045	0.156	0	4.735	0	1.947	11.963	0.322	0	0	0.237	12.908	0.399	0.123	0.664	0.641	2.672	0	8.742	3.117	0	0	0	0	4.764	2.623	5.869	6.505	0	6.07	10.344	5.553	12.939	1.209	15.806	7.369	0.213	13.221	0.185	0	3.464	0	0.354	0	4.168	3.555	8.639	0.496	4.621	4.523	5.044	0	0	0	0	0.294	0	8.293	6.134	2.872	7.325	3.186	7.055	2.192	2.076	3.055	4.046	3.525	0.951	0.466	1.293	0.369	1.472	0.344	0.755	0.337	1.148	0.381
GPN2	5.335	3.444	3.959	11.233	15.375	11.097	12.221	9.933	12.163	12.296	5.957	6.281	7.445	8.654	8.39	17.448	8.366	14.13	20.167	19.449	14.139	10.663	24.507	16.538	13.355	0.562	0.649	5.582	10.363	14.555	2.206	0.729	1.01	4.205	15.531	4.492	30.406	15.113	2.45	10.822	11.179	0.257	5.44	4.359	38.004	34.819	41.714	20.537	22.669	34.995	23.921	0	9.458	4.188	27.101	14.49	32.243	17.589	30.31	36.79	2.423	0.98	0	3.972	0	20.037	8.231	4.087	0.58	0	14.358	1.578	4.459	1.047	15.833	0	0	3.483	0	1.993	48.199	0.235	14.177	40.441	0.6	10.494	26.338	4.055	28.868	32.019	6.646	4.169	17.063	4.185	5.078	15.336	5.367	29.201	5.86	5.941	9.433	5.401	10.15	13.818	21.558	6.934	0.974	21.025	29.041	0.811	9.689	5.097	9.586	24.667	5.031	7.551	6.314	17.958	31.28	4.882	19.304	39.067	0.27	2.442	4.246	12.568	9.808	14.158	7.663	24.302	5.432	20.402	7.502	9.834	12.08	0.4	0.033	1.248	0.397	0.368	0.056	0.763	0.313	0.814	0.283
GDF10	0.121	0	0	0	0	0	0	0	0	0	0	0	0	0	0	0	0	0	0	0	0	0	0	0	0	0	0	0	0	0	0	0	0	0	0	0	0	0	0	0	0	0	0	0	0	0	0	0	0	0	0	0	0	0	0	0	0	0	0	0	0	0	0	0	0	0	0	0	0	0	0	0	0	0	0	0	0	0	0	0	0	0	0	0	0	0	0	0	0	0	0	0	0	0	0	0	0.741	0	0	0	0	0	0	0	0	0	0	0	0	0	0	0	0	0	0	0	0	0	0	0	0	0	0	0	0.04	0	0	0	0	0	0	0	0	0.082	0	N/A	N/A	N/A	N/A	N/A	N/A	0.012	0.239	82.283	0.045
COQ9	16.892	14.5	14.629	6.356	8.521	6.798	6.281	5.578	6.767	3.565	4.559	2.731	22.507	28.14	3.988	5.282	3.516	14.018	11.697	6.034	9.596	12.602	5.21	9.013	2.967	1.393	15.051	2.137	8.714	15	0.449	12.325	11.355	3.377	3.593	0.113	10.706	16.645	6.767	7.033	10.502	29.433	15.743	19.133	19.797	4.389	0.157	20.839	15.943	0.252	3.884	0	3.652	4.635	18.037	13.087	2.027	2.025	15.052	0.944	26.855	4.362	9.38	43.455	22.688	1.833	9.64	34.227	1.763	10.469	38.695	3.361	27.528	106.135	5.334	19.532	5.438	6.111	2.241	26.991	88.78	0.681	36.773	47.195	15.622	0.147	4.566	69.106	13.534	16.166	10.382	16.803	12.153	23.879	23.159	21.646	29.084	37.698	18.281	19.596	0.153	30.143	41.135	25.584	6.489	11.18	19.526	32.533	2.176	2.406	17.588	16.762	8.556	19.028	8.058	2.268	7.048	7.876	1.958	7.688	1.465	1.157	19.545	147.018	15.34	7.225	4.913	10.967	9.622	7.795	16.544	23.762	40.552	19.588	18.278	0.595	0.105	2.215	0.053	1.707	0.189	2.07	0.071	1.072	0.447
TRAPPC9	1.821	1.9	2.079	2.411	1.926	2.138	1.026	0.936	1.708	1.892	1.591	0.949	4.183	0	3.877	0	9.373	7.825	2.305	2.623	4.143	4.33	4.345	6.328	6.73	1.012	2.08	5.086	1.449	0	0.288	0.669	0	0	0.367	3.004	2.982	0.414	0.685	0	2.133	0.457	0	0	0.213	0.438	0	0	0.707	0	0	0	1.275	0	0	0	0.141	0	0	0	0	0	0	0	0	0	0	1.601	0	0	0	0.145	0	0	0	0	0	0	0	0	0	0	0	0	0	7.017	0.35	1.133	0	0	1.951	0.25	0.933	0	0	0	0	0.512	1.861	0	0	5.335	0.183	1.584	0.132	0	0	0	0	0	0	1.376	3.145	0.903	0	0	0	0	2.7	0	0	0	0.125	0.125	1.933	2.158	1.35	4.111	1.368	0.173	0.087	1.214	0	0.405	0.672	0.137	0.108	0.01	0.289	0.001	0.163	0.002	0.102	0.603	0.282
DKFZP434I0714	0	0	0	0	0.293	0.183	0	0	0	0	0	0	0	0	0	0	0.323	0.974	0	0	0	0	0.347	0.263	4.721	0	3.593	1.827	0	0	0	0.306	0	0	0	0.106	0	0	0	0	1.417	0	0	0	9.953	0.818	38.754	2.141	0.343	0.451	4.384	0	1.5	0	0.214	0	0.168	2.581	1.137	0	0	0	0	0	0	0	0	2.667	0	0	0	0	0	0	0	0	0	0	0	0	0	2.296	0	0	0	0	0	0	0	0	1.604	0.124	0	0	1.012	9.909	0	0	0	0	0	0.431	0	0	1.061	0	0	0	0	0	0	0	1.796	3.523	0	3.643	4.745	10.215	2.223	14.48	0	0	0	0	0	0.158	0	0.159	0.598	3.903	0.478	0	0	1.406	1.62	275.735	0.124	0.004	0.23	N/A	N/A	0.001	0.18	0.868	0.436
GCC2	22.964	31.273	28.965	33.719	20.529	22.037	18.164	22.986	26.069	21.638	13.326	13.096	17.726	22.726	17.325	24.455	4.374	1.517	5.662	1.599	5.043	8.385	5.722	7.35	10.563	37.435	26.015	30.536	11.771	5.499	12.54	4.126	4.834	7.015	9.47	12.285	7.615	6.758	4.55	5.181	8.604	3.995	5.117	5.107	6.988	4.275	56.82	5.918	15.094	14.507	8.032	68.29	5.265	3.119	5.463	1.855	6.745	3.91	6.084	2.69	0.664	2.133	18.95	2.811	0.584	13.105	4.169	5.504	6.58	0.538	17.315	4.271	12.376	11.534	6.523	3.166	4.648	7.288	13.228	11.869	0.717	12.775	5.766	2.968	0.175	13.205	3.347	0	9.13	8.542	4.478	7.152	0.313	10.152	10.041	6.335	13.283	11.26	4.815	12.993	1.437	2.616	14.191	14.59	4.878	6.907	0	3.243	14.405	3.592	10.734	10.831	21.976	3.741	2.912	4.052	13.648	1.443	41.371	27.039	1.811	12.499	2.714	26.271	27.734	25.428	19.213	10.157	10.951	13.441	7.2	5.338	9.614	7.081	10.181	0.924	0.397	1.461	0.144	1.801	0.063	1.358	0.149	0.695	0.188
RARRES3	0	0	0.158	0	0.104	0	0	0	0	0	0.114	0.24	0	0	0	0	0	0	0	0	0	0	0	0	0.814	0	0.16	0	0	0	0	0	0	0	0	0	0	0	0	0	0	0	0	0	0	0	0	0	0	0	0	0	0	0	0	0	0	0	0	0	0	0	0	0	0	0	0	0	0	0	0	0	0	0	0	0	0	0	0	0	0	0	0	0	0	0	0	0	0	0	0	0	0	0	3.45	13.64	0	0	0	0	0	5.012	0	0	0	0	0	10.072	0	0	0	0	0	13.447	0	0	0	0.144	0	0	0	0	0	0	0.053	0.035	0.059	0	0.049	0	0	0	0	1.899	1.103	N/A	N/A	N/A	N/A	N/A	N/A	0.001	0.189	1.722	0.289
PLXNA1	0.863	0.706	1.219	0.763	0.634	0.887	0.588	0.646	1.12	1.119	1.276	1.26	1.854	0.781	0.846	0	1.287	0.126	2.957	1.485	0.736	0.964	1.141	1.674	0	0.71	1.931	0.383	0	0	2.335	0.998	0.106	0	0.393	0.699	0.192	0	0	1.222	1.057	0.525	0.104	1.638	0.12	1.288	0	0	0.375	0	0.366	0	0.421	2.23	2.581	1.057	0.5	1.261	2.172	0.424	0.146	3.341	1.367	0	5.221	0.924	5.751	0.63	3.662	0.554	0.466	0.263	1.005	0.182	0	0.519	0	0	2.025	9.648	10.196	0.221	0.414	0.163	4.712	7.241	3.438	4.885	4.825	4.592	6.098	0.154	0.928	1.338	2.942	0	3.152	0.242	6.061	1.99	1.004	4.58	2.148	5.027	1.575	1.103	0	1.816	2.456	2.796	1.09	0.509	0.728	6.654	1.746	0.178	3.406	8.069	2.257	0	0.705	0	4.367	21.349	0.929	0.761	1.001	1.154	0.615	0.8	1.786	4.265	2.25	1.688	3.139	0.572	0.093	1.148	0.427	0.527	0.147	1.333	0.368	0.538	0.17
KIAA0100	0.452	0.242	0.675	1.963	3.318	4.666	2.221	2.183	2.58	3.5	2.274	2.804	0.878	7.149	8.924	1.643	4.264	2.792	2.913	4.108	4.654	2.958	4.414	4.979	5.986	3.941	5.917	5.601	0.401	1.037	0.955	1.152	0.184	1.338	0	1.211	1.26	0	1.88	0.176	0.264	3.182	2.419	0.361	0.247	3.142	0	1.002	4.192	0	0.172	0	0	0	0.92	0.729	0	0.232	0.413	0.122	0	2.144	0.178	0	0.477	0	0	1.528	0	0	0	0.102	0	0	0	0.808	0	0	0.124	0	0	2.547	1.257	0	0.975	0	3.849	0	0.166	0	0.256	0.42	1.954	0	0	0	0.366	1.593	0.461	2.866	0	0	1.189	0.222	0	1.579	0	0.151	14.003	0	0.145	1.321	2.32	1.894	0.852	4.354	2.152	0.141	1.675	6.086	0	0	2.61	0.902	0.456	3.316	2.594	4.14	1.863	0.698	0.65	0.713	0.251	0.51	1.728	0.844	0.409	0.572	0.315	0.353	0.256	0.493	0.256	0.295	0.114
PMF1	2.728	2.13	2.069	1.131	2.29	1.128	1.243	0.941	1.626	1.91	1.496	1.322	9.741	0	1.297	0	10.315	0	7.162	0.3	3.574	0	3.802	5.05	0	0	0	0	0.345	1.051	0	0	0	0	0	2.23	4.067	2.861	0	0	0	12.137	4.702	0	0	0	0.244	6.123	4.026	0	0.355	0	0	3.366	0	0.1	0.932	1.103	0	6.279	136.251	15.312	1.381	15.644	74.677	10.085	70.139	90.925	22.094	1.179	64.307	71.525	21.268	45.234	3.721	26.43	3.789	38.36	52.17	6.052	67.342	38.727	25.756	5.213	5.201	0.137	56.013	41.792	83.939	65.221	105.74	133.662	134.75	117.494	50.73	64.235	118.505	119.92	102.466	76.86	150.026	187.619	206.859	201.19	35.21	182.901	59.242	67.803	169.888	89.881	154.763	115.629	85.032	180.148	107.171	142.564	93.732	185.02	57.814	117.297	201.331	69.736	110.175	51.942	2.309	1.516	1.423	3.437	1.37	1.408	43.89	36.788	20.406	95.143	123.165	1.484	0.129	0.459	0.088	0.555	0.171	0.214	0.002	0.772	0.083
FNDC1	0	0	0	0	0	0	0	0	0	0	0	0	0	0	0	0	0	0	0	0	0	0	0	0	0	0	0	0	0	0	0	0	0	0	0	0	0	0	0	0	0	0	0	0	0	0	0	0	0	0	0	0	0	0	0	0	0	0	0	0	0	0	0	0	0	0	0	0	0	0	0	0	0	0	0	0	0	0	0	0	0	0	0	0	0	0.128	0	0	0	0	0	0	0	0	0	0	0	0	0	0	0	1.754	0	0	0	0	0	0	0	0	0	0	0	0	0	0	0	0	0	0	0.18	0	0	0	0	0	0	0	0	0	0	0.018	0	0	0.074	0.094	0.113	N/A	N/A	0.055	0.212	N/A	N/A	0.013	0.263
HS2ST1	1.322	1.325	1.537	3.143	1.889	3.021	1.936	1.75	1.517	1.438	2.042	1.582	0	0.37	4.329	1	1.457	0.952	0.619	2.029	0	0.82	0.838	1.503	2.024	0	0.797	2.011	8.459	4.165	3.913	5.472	2.02	0.112	5.591	3.79	5.74	5.376	10.251	2.298	6.634	7.228	4.052	0.866	8.865	0.784	0	0.513	2.866	0.238	0.529	0	1.053	3.007	0.167	2.901	8.658	1.974	0	2.216	0	1.443	3.414	4.515	0.352	0.565	0	0.417	0	11.13	4.611	4.698	0.396	0	0.134	0	0	4.424	0.42	14.342	0.208	0.122	5.771	2.514	1.16	12.439	0.215	0	1.342	3.857	5.264	3.823	1.921	8.696	0.733	0.343	3.634	1.116	0.676	0	0.304	4.967	0.525	6.442	0.745	3.752	0	0.46	0	0	4.914	2.193	0.867	2.673	4.669	4.922	4.942	3.321	2.936	0.238	0.916	0	2.099	0	1.395	2.684	1.711	1.16	4.04	2.111	1.828	3.075	4.128	2.859	2.022	0.574	0.154	2.046	0.142	1.343	0.367	1.444	0.301	1.414	0.174
CRELD2	81.721	62.67	76.071	54.234	40.929	46.926	29.54	39.046	47.397	37.767	41.557	37.919	51.314	67.85	28.637	28.102	47.229	30.265	49.572	38.139	53.149	25.522	49.928	48.319	12.365	36.422	18.971	39.331	5.961	7.054	9.28	7.566	12.44	0.263	18.192	15.133	51.435	25.392	26.363	29.579	32.967	8.21	36.825	25.948	31.687	4.297	0.502	6.685	9.888	8.159	1.945	0.595	5.381	0.221	14.446	13.548	18.332	1.399	2.056	5.275	10.776	11.273	0.255	1.391	0.302	4.138	0	4.885	0	0	3.754	2.752	0	0	0	0	0	27.183	0.225	18.05	0.199	0.125	14.761	7.027	4.372	0	0	0	0	1.059	33.181	3.73	19.378	11.022	2.941	24.137	11.822	12.059	0.302	0.917	3.069	0.947	14.579	10.839	17.239	29.742	24.047	0.259	0.123	1.829	9.392	1.466	0.812	7.357	7.402	17.555	10.27	0.244	3.373	1.298	0.422	0.564	1.523	1.419	73.487	47.363	38.871	43.169	20.985	7.776	3.375	1.78	6.562	13.394	6.423	0.99	0.494	1.756	0.227	3.687	0.106	0.49	0.123	2.085	0.024
CD82	35.486	61.282	61.569	73.229	85.403	64.394	57.632	64.182	109.833	125.07	58.736	69.939	102.24	77.556	60.457	98.371	72.431	81.508	70.189	71.94	66.344	84.629	58.497	50.751	62.926	38.445	135.432	74.663	28.81	58.771	26.024	25.473	6.18	27.215	22.259	34.002	51.619	18.712	46.343	19.057	13.602	7.656	17.508	22.724	46.858	78.751	51.492	67.777	77.04	43.3	54.182	29.829	218.431	107.136	207.401	157.761	199.62	115.643	167.431	120.523	1.566	4.019	56.732	4.268	3.945	2.646	1.177	9.968	1.231	1.676	5.446	9.686	6.096	5.997	5.472	4.426	0.954	1.939	1.343	2.703	1.698	2.563	11.706	1.864	8.77	2.593	2.315	3.219	1.279	2.258	9.458	15.018	4.983	4.472	8.039	16.51	4.175	8.194	13.352	8.395	2.131	9.45	29.096	16.461	17.521	11.141	6.357	3.439	29.101	23.62	4.859	17.089	14.151	4.238	4.467	5.429	4.297	8.076	4.378	10.783	5.268	62.198	22.929	33.279	52.779	74.342	80.899	74.576	36.871	108.948	6.02	3.186	6.395	12.252	14.289	1.416	0.312	0.998	0.499	2.007	0.042	0.522	0.139	0.857	0.341
C8G	0	0.228	0	0	0	0	0	0	0	0	0	0	0	0	0	0	0	0	0	0	0	0	0	0	0	0	0	0	0	0	0	0	0	0	0	0	0	0	0	0	0	0	0	0	0	0	0	0	0	0	0	0	0	0	0	0	0	0	0	0	0	0	0	0	0	0	0	0	0	0	0.749	0	0	0	0	0	0	0	0	0	0	0	0	0	0	0	0	0	0	0	0	0	0	0	0	0	0	0	0	0	0	0	0	0	0	0	0	0	0	0	0	0	0	0	0	0	0	0	0.119	0	3.149	0	0	0	0.076	0	0	0	0	0	0.037	0	0	0	0.126	41.617	0.212	0.024	0.305	N/A	N/A	N/A	N/A	0.008	0.275
LOC100132526	0.123	0.252	0	0.281	0.543	0.343	0.372	0.277	0.239	0.382	0.323	0.13	0	0.177	0.273	0	0.323	1.228	0	0	0	1.332	0	0	0.245	0	0.326	2.34	0.221	0.192	0.127	0.109	0	0	0.108	0	0	0	0.144	0.564	0.214	0	0	0.147	0.101	0	0.702	0.228	0	0	0	0.694	0	0	0.119	0.128	0.298	0.141	0.303	0.753	0	0.129	0.34	0.307	0.282	0.193	0.11	0.429	0	0	0.111	0	0.117	0.128	0	0.168	0	0	0.231	0	0	0	0.162	0	0	0	0	0	0	0	0	0	0	0	0.142	0.114	0	0	0	0	0	0	0	0	0	0.28	0	0	0	0.235	0	0.152	0	0	0	0.169	0	0	0	0.128	0.167	0.814	0	0.728	0.125	0.389	0.287	0.278	0.237	0.217	0.115	0	0.081	0.183	0.103	3.772	0.02	0.636	0.246	81.285	0.008	0.444	0.318	1.781	0.241
LIM2	0	0	0	0	0	0	0	0	0	0	0	0	0	0	0	0	0	0	0	0	0	0	0.37	0	0	0	0	0	0	0	1.529	3.478	0	0	0	0	0	4.262	0	1.65	0.815	0	0.81	0	1.866	2.592	0	0.13	7.07	5.671	0	0	0	0	0	0.165	0	0.787	0	0	0	0	0	0	0	0	0	0	0	0	0.286	0	3.119	15.843	0.408	0	0	0	0	0	0	0	13.095	0	0	5.051	64.033	0.215	0	0	0	0	0	0	0	0	0	0	0	0	0	0	0.111	0	0	0	0	0	0	0	0	0	0	0	0	0	0	0	3.281	0	0	0	0	0	0	0	0	0.031	0.627	1.143	0.014	9.9	6.493	0	0.13	0.002	0.029	408.462	0	0.656	0.384	6493.146	0.009	0.008	0.275
MMP16	0	0	0	0	0	0	0	0	0	0	0	0	0	0	0	0	0	0	0	0	0	0.429	0	0	0	0	0	0	0	0	0	0	0	0	0	0	0	0	0	0	0	0	0	0	0	0	0	0	0	0	0	0	0	0	0	0	0	0	0	0	0	0	0	0	0	0	0	0	0	0	0	0	0	0	0	0	0	0	0	0	0	0	0	0	0	0	0	0	0	0	1.463	0.11	0.822	0	2.951	0	0	2.969	5.078	0	0	2.827	0	0.434	0.421	0.311	0	0	0	0	1.023	2.481	0.319	0.707	0	4.456	2.217	0	1.176	0	0	0	0	0	0	0	0	0.036	0	0	0	0	0	0.924	0.825	N/A	N/A	N/A	N/A	N/A	N/A	0.001	0.066	1.12	0.427
MIMT1	0	0	0	0	0	0	0	0	0	0	0	0	0	0	0	0	0	0	0	0	0	0	0	0	0	0	0	0	0	0	0	0	0	0	0	0	0	0	0	0	0	0	0	0	0	0	0	0	0	0	0	0	0	0	0	0	0	0	0	0	0	0	0	0	0	0	0	0	0	0	0	0	0	0	0	0	0	0	0	0	0	0	0	0	0	0	0	0	0	0	0	0	0	0	0	0	0	0	0	0	0	0	0	0	0	0	0	0	0	0	0	0	0	0	0	0	0	0	0	0	0	0	0	0	0	0	0	0	0	0	0	0	0	0	0	N/A	N/A	N/A	N/A	N/A	N/A	N/A	N/A	N/A	N/A
LOC100133091	0.291	0.112	0.112	0	0.297	0.159	0	0	0.159	0.224	0	0.109	0.134	1.102	0	0	0	0.189	0	0.308	0.225	0.277	0.232	0.227	0.103	0.316	1.003	0.471	0.139	0.181	0.28	0	0.747	0	2.276	0.212	1.543	2.646	0.489	0.25	0.254	7.871	0.556	1.14	2.354	1.315	0.196	3.251	0.441	2.927	0.428	0	1.032	0.371	3.442	0.222	0.164	0.532	0.539	0.252	0.361	0.616	0	0.193	0.984	0.173	0.162	0	0.462	0	0	0	4.055	0.749	0	1.834	0.785	0	0	0	0	0	0	0	1.248	0	1.31	0	0	0.991	0	1.319	7.798	0	0	0.539	2.971	0.284	0.425	0	0.153	0.148	0	0	0.634	4.954	0.876	0.74	0	0	0.342	0	3.008	0	0.216	0.46	1.148	0	0.717	1.107	0	0	0	0	0.172	0.152	0.082	0.224	1.024	1.092	0.279	0.507	0.961	1.469	0.574	0.445	0.112	3.104	0.08	1.895	0.27	0.654	0.351	2.558	0.077
DRD3	0	0	0	0	0	0	0	0	0	0	0	0	0	0	0	0	0	0	0	0	0	0	0	0	0	0	0	0	0	0	0	0	0	0	0	0	0	0	0	0	0	0	0	0	0	0	0	0	0	0	0	0	0	0	0	0	0	0	0	0	0	0	0	0	0	0	0	0	0	0	0	0	0	0	0	0	0	0	0	0	0	0	0	0	0	0	0	0	0	0	0	0	0.744	8.238	0	0	0	0	0	0	0	0	4.49	3.348	0	0	0	0	0	0	0	0	0	0	0	0	0	0	0	0	0	0	0	0	0	0	0	0	0	0	0	0	0	0.998	0.301	N/A	N/A	N/A	N/A	N/A	N/A	0.001	0.219	3.311	0.14
PTP4A2	123.404	104.245	91.032	104.756	104.922	106.727	77.145	64.83	90.977	77.614	63.959	79.444	49.828	50.891	40.031	74.127	91.72	104.479	103.265	79.921	101.95	97.494	103.562	88.105	38.722	132.55	84.606	49.112	86.809	52.838	91.083	64.059	34.344	22.836	97.298	89.53	72.429	46.821	70.265	29.618	86.73	46.241	43.371	66.905	99.027	65.954	3.908	125.671	55.462	30.324	57.252	0.977	31.685	16.706	35.245	53.732	53.575	51.409	32.504	40.382	202.033	121.197	84.525	86.097	126.555	65.011	174.416	111.025	117.049	141.01	120.165	131.134	82.078	72.009	83.277	205.679	62.319	152	103.385	220.969	55.784	274.457	6.919	61.348	25.84	7.411	14.366	102.963	40.668	37.096	165.251	219.542	171.943	129.72	150.443	184.524	192.886	183.938	62.921	89.187	93.073	84.403	100.644	171.307	142.479	73.549	69.725	107.844	32.576	126.004	66.746	171.643	153.623	84.359	92.041	148.508	99.622	149.203	128.042	28.677	110.308	6.74	127.585	22.733	106.227	105.469	75.662	82.115	65.308	47.113	144.138	41.384	93.05	156.57	97.829	2.061	0.002	0.718	0.125	2.248	0.071	0.594	0.057	1.6	0.002
OR4M2	0	0	0	0	0	0	0	0	0	0	0	0	0	0	0	0	0	0	0	0	0	0	0	0	0	0	0	0	0	0	0.397	0	0	0	0	0	0	0	0	0	0	0	0	0	0	0	0	0	0	0	0	0	0	0	0	0	0	0	0	0	0	0	0	0	0	0	0	0	0	0	0	0	0	0	0	0	0	0	0	0	0	0	0	0	0	0	0	0	0	0	0	0	0	0	0	0	0	0	0	0	0	0	0	0	0	0	0	0	0	0	0	0	0	0	0	0	0	0	0	0	0	0	0	0	0	0	0	0	0.02	0	0	0	0	0	0	N/A	N/A	N/A	N/A	N/A	N/A	N/A	N/A	N/A	N/A
C11orf73	13.089	14.789	20.041	4.718	3.792	3.594	3.28	1.932	1.546	1.211	3.652	1.257	0	10.046	0.168	12.127	0.178	7.118	11.904	9.093	2.124	0.524	4.392	6.349	9.787	16.812	0.216	7.048	1.05	0.428	0	0	0	0.851	0	0	4.705	0	10.07	0.217	12.247	1.427	0.438	3.705	0.359	1.641	18.792	1.469	6.541	7.368	0.225	0	1.013	0	0	0	9.912	0	0	5.771	131.087	69.108	77.682	38.173	121.322	84.981	141.568	65.989	145.172	97.967	73.943	33.38	57.435	82.404	62.253	97.119	21.614	27.697	113.919	39.364	12.988	144.293	31.508	71.646	57.938	49.036	89.098	101.584	53.076	93.48	118.981	78.518	68.324	94.502	97.443	83.407	199.19	95.777	85.395	73.661	107.867	110.524	171.935	135.117	89.743	177.836	76.001	165.57	96.292	98.065	102.794	117.495	85.522	127.55	125.619	131.647	119.219	21.691	87.603	233.445	76.391	0.64	110.179	1.967	15.973	4.035	2.146	5.335	3.45	3.318	89.329	73.694	54.593	93.877	104.991	1.266	0.108	0.656	0.089	0.741	0.073	0.582	0.061	0.894	0.288
HPCA	0.131	0	0	0.338	0	0	0	0.174	0.135	0	0	0	0.793	0	0	0	0.144	0	0	0	0	0.582	0.74	0	2.064	0	0	0.9	0.106	0	0.153	0	0	0	0	0	0	0	0	0	0.428	0	0	0	0	0	0	0	0	0	0	0	0	0	3.147	0	0	0	0	0	0	0	0	0	0	0	0	0	0	0	0	0	0	0	0	0	0	0	0	0	0	0	0	0	0	0	0	0	0	0	0	0	0	0	0	0	0	0	0	0	0	0	0	0	0	0	0	0	0	0	0.154	0	0	0	0	0	0	0	0	0	0	0	0	0	0.044	0.113	0.051	0.188	0.183	0.197	0	0	0	0	0.006	N/A	N/A	N/A	N/A	N/A	N/A	N/A	N/A	0.169	0.282
SEC14L1	53.659	48.072	48.185	39.824	31.93	42.218	27.476	34.588	29.637	34.751	43.2	49.316	54.293	31.778	23.543	23.638	58.226	59.169	62.207	81.685	65.061	60.447	58.295	62.438	50.605	36.311	55.217	64.69	10.568	25.55	17.859	22.386	13.605	25.107	24.336	5.65	36.802	16.296	15.046	19.614	27.716	13.568	13.582	23.863	23.016	10.372	40.802	22.985	16.946	2.761	21.971	61.183	7.354	4.34	2.785	7.28	11.543	4.685	11.872	4.691	0.199	2.057	5.963	0.395	5.792	4.367	6.234	3.079	3.055	3.638	3.963	9.618	3.073	2.048	7.287	3.045	0.761	4.495	5.793	0.637	0	0	1.169	1.059	1.095	1.119	6.985	0	2.993	4.165	5.315	10.55	9.843	6.435	7.018	9.419	8.762	14.38	10.954	4.819	1.095	4.316	2.5	9.736	10.573	6.862	0.411	6.758	3.93	3.028	6.566	10.115	11.991	10.419	7.939	4.749	10.212	2.342	13.324	7.847	10.012	6.139	8.599	0.302	49.972	37.991	36.495	53.398	25.919	15.912	3.123	2.488	2.843	8.03	6.751	1.316	0.194	0.819	0.322	1.143	0.407	0.354	0.011	1.189	0.194
EMILIN1	0	0	0	0	0	0	0	0	0	0	0	0	0	0	0	0	0	0	0	0	0	0	0	0	0	0.828	0	0	0	0.227	0	0	0	0	0	0	0	0	0	0	0	0	0	0	0	0	0	0	0	0	0	0	0	0	0	0	0	0	0	0	0	0	0	0	0	0	0	0	0	0	0	0	0	0	0	0	0	0	0	0	0	0	0	0	0	0	0	0	0	0	0	0.107	0	0	0	0	0	0	0	0	0	0	0	0	0	0	0	0	0	3.188	0	0	0	0	0	0	1.617	0	0	0	0	0	0	0	0	0	0	0	0.053	0	0	0	0	0.012	0.185	N/A	N/A	N/A	N/A	N/A	N/A	0.084	0.239	0.064	0.231
CHFR	16.051	17.252	16.547	11.27	13.86	11.792	5.611	7.148	4.874	5.528	5.962	5.413	9.649	18.819	11.564	9.196	16.164	8.4	12.766	7.174	14.938	7.877	18.043	18.558	21.154	5.476	5.039	4.078	5.678	4.424	5.404	19.427	4.944	4.838	2.002	1.874	1.2	9.256	6.572	7.853	0.11	11.749	1.76	1.073	1.969	1.644	0.562	6.399	8.794	9.303	7.586	0.143	3.348	4.416	1.127	0.413	0	5.499	3.403	0.706	2.298	18.357	7.747	11.459	22.421	15.322	6.08	9.473	16.525	3.45	4.663	6.868	4.919	3.854	20.636	7.164	0.85	17.014	5.983	3.731	4.894	4.341	6.836	20.037	10.451	16.168	38.204	0.29	21.516	10.074	3.638	13.714	20.484	12.973	2.97	4.999	14.291	16.843	14.733	7.087	8.447	17.914	13.715	20.432	6.922	8.063	0	13.838	8.046	12.862	5.874	2.346	13.81	24.218	13.426	2.939	12.477	11.567	5.809	0.642	1.278	7.857	3.919	3.304	16.616	12.308	5.756	12.762	6.196	3.457	8.68	16.677	7.995	10.074	9.289	0.702	0.109	0.873	0.362	0.479	0.09	0.794	0.304	1.084	0.378
NDUFS4	32.823	32.842	26.979	26.095	21.952	21.632	18.071	22.006	15.304	22.443	24.416	25.242	46.591	8.232	40.212	38.045	52.78	62.185	39.794	45.415	51.031	30.034	48.745	23.195	77.232	89.567	85.138	31.637	3.417	21.714	27.185	14.736	14.729	13.783	21.193	13.128	69.819	103.627	4.825	61.084	37.307	45.556	75.266	36.342	31.884	8.996	97.076	59.55	31.808	16.884	18.881	50.956	29.253	42.134	13.796	16.584	39.547	12.597	21.686	0	17.673	85.62	93.112	56.301	151.148	96.262	103.783	95.453	53.217	77.449	79.276	52.888	83.19	226.367	39.082	113.356	108.871	81.896	220.584	67.532	143.758	171.936	48.41	118.493	217.98	55.179	56.271	113.468	114.93	128	113.94	167.883	111.87	93.48	201.556	107.335	94.984	144.856	111.2	57.888	126.879	40.971	175.732	76.647	72.669	143.018	46.018	114.807	178.932	215.396	156.052	183.5	98.202	106.452	106.369	119.54	90.032	174.362	73.261	242.38	129.357	207.165	104.464	288.294	30.881	23.226	21.247	40.521	42.364	30.727	107.323	114.903	92.916	116.326	132.292	0.947	0.392	0.928	0.398	0.809	0.286	0.799	0.256	0.879	0.248
COL18A1	0.195	0	0	0.689	0.726	0.822	1.057	0.949	0.575	1.179	0.788	0.894	1.55	0	2.841	0.889	0.385	0	2.013	0.153	0.481	0.744	0.874	1.441	0	0	1.559	0	0	0	0	0	0	0	0	0	0.452	0	0	0.166	0	0	0	0	0	0.164	0	0	0	0	0	0	0	0	0	0	0	0	0	0	0	0	0	0	0	0	0	0	0	0	0	0	0	0	0	0	0	0	0.118	10.819	0.158	0	0	6.551	0	0	0	0	0	0	4.374	1.583	6.262	1.904	6.888	6.493	1.238	7.912	6.115	18.34	43.511	14.907	6.712	9.911	9.307	5.441	22.916	9.183	2.483	19.995	7.43	19.743	12.051	11.49	9.659	7.611	8.613	4.093	18.848	17.604	17.384	3.993	10.664	5.115	0.065	0.745	0.907	0.948	0.109	0.01	0.014	0.936	2.164	4.119	12.428	0.011	0.045	141.018	0.029	2.312	0.287	0.525	0.177	0.331	0.004
PDZD3	0	0	0	0	0	0	0	0	0	0	0	0.201	0	0	0	0	0	0	0	0	0	0	0	0	0	0	0	0	0	0	0	0	0	0	0	0	0	0	0	0	0	0	0	0	0	0	0	0	0	0	0	0	0	0	0	0	0	0	0	0	0	0	0	0	0	0	0	0	0	0	0	0	0	0	0	0	0	0	0	0	0	0	0	0	0	0	0	0	0	0	0	0	0	0	0	0	0	0	0	0	0	0	0	0	0	0	0	0	0	0	0	0	0	0	0	0	0	0	0	0	0	0	0	0	0	0	0.034	0	0	0	0	0	0	0	0	N/A	N/A	N/A	N/A	N/A	N/A	N/A	N/A	N/A	N/A
PRAMEF7	0	0	0	0	0	0	0	0	0	0	0	0	4.557	2.078	2.615	15.854	18.99	1.873	10.214	4.448	4.15	10.941	3.905	1.613	101.843	19.62	19.692	95.733	2.355	7.119	10.867	4.635	4.849	5.622	5.062	5.208	8.206	9.299	7.042	33.434	15.993	16.554	29.192	3.386	0.143	0	0.185	7.079	0.722	0	4.213	0	0	0	0.79	0	0	4.015	1.317	0	0	0	0	0	0	0	0	0	0	0	0	0	0	0	0	0	0	0	0	0	0	0	0	0	0	0	0	0	0	0	0	0	0	0	0	0	0	0	0	0	0	0	0	0	0	0	0	0	0	0	0	0	0	0	0	0	0	0	0	0	0	0	0	0	0	0	0	6.77	20.286	1.154	0	0	0	0	0	N/A	N/A	N/A	N/A	N/A	N/A	N/A	N/A	N/A	N/A
WBSCR26	0	0	0	0	0	0	0	0	0	0	0	0	0	0	0	0	0	0	0	0	0	0	0	0	0	0	0	0	0	0	0	0	0	0	0	0	0	0	0	0	0	0	0	0	0	0	0	0	0	0	0	0	0	0	0	0	0	0	0	0	0	0	0	0	0	0	0	0	0	0	0	0	0	0	0	0	0	0	0	0	0	0	0	0	0	0	0	0	0	0	0	0	0	0	0	0	0	0	0	0	0	0	0	0	0	0	0	0	0	0	0	0	0	0	0	0	0	13.024	0	0	0.108	0	0	0	0	0	0	0	0	0	0	0	0	0	0.505	N/A	N/A	N/A	N/A	N/A	N/A	N/A	N/A	0.002	0.28
C9orf16	4.326	1.052	2.88	2.474	1.79	4.529	2.613	0.969	2.396	3.436	2.94	2.311	0	11.856	22.768	0.294	21.964	3.978	3.684	32.054	6.428	1.877	9.695	9.41	17.725	6.746	4.465	4.285	8.57	15.696	16.429	3.686	8.221	10.067	12.67	15.647	50.969	32.131	20.004	20.641	26.768	0.593	23.74	38.696	14.876	15.133	0.37	14.408	22.507	16.364	10.741	0	15.849	7.263	41.947	17.546	1.323	44.933	24.505	15.139	4.823	1.343	0	3.478	0	0.261	10.633	0.107	21.595	12.999	6.713	5.318	2.083	3.023	16.484	4.607	5.565	0	1.889	19.936	0.585	4.911	0.382	0.87	119.376	53.696	0.392	62.045	51.94	35.605	77.127	43.357	99.937	61.327	74.154	39.515	117.731	100.929	87.48	215.56	212.464	18.969	60.892	141.278	131.259	95.183	185.246	103.561	736.477	44.035	64.436	75.744	81.586	78.325	76.506	102.742	86.89	39.651	103.494	89.488	78.535	706.21	72.279	88.238	2.752	2.931	2.444	10.334	16.887	16.432	4.732	46.275	8.382	70.771	145.251	0.155	0.003	1.779	0.136	0.181	0.036	0.118	0.001	0.487	0.11
ERBB2IP	1.225	3.658	3.432	8.858	7.821	10.167	4.46	4.907	6.354	4.276	5.196	5.003	3.502	14.871	12.744	13.337	1.272	0.888	2.286	1.941	3.709	4.538	2.352	4.14	2.776	7.302	7.189	5.789	4.967	3.389	6.449	3.941	0.592	7.315	8.062	4.592	2.858	5.1	1.619	4.537	5.664	1.055	1.195	3.469	8.632	7.957	0	9.07	5.189	2.751	10.427	15.315	0.469	5.429	2.511	5.513	1.846	1.705	3.216	3.334	1.957	11.402	20.592	9.68	16.9	13.07	22.481	9.782	12.002	17.995	19.826	6.188	4.996	7.323	18.955	17.099	6.186	1.828	6.681	34.925	1.274	13.324	28.036	4.911	9.576	3.807	2.399	0	15.121	6.79	1.365	0.991	1.068	4.19	0.15	0.167	4.758	3.409	4.423	0.701	0.491	1.826	2.666	0.794	0.396	1.491	2.18	1.127	0.309	2.051	1.717	7.243	5.929	3.668	3.15	8.538	5.398	2.394	2.703	1.039	1.812	9.838	0.332	0.113	2.772	8.949	5.033	5.465	4.393	5.21	11.746	6.086	18.847	1.802	2.782	1.015	0.479	1.629	0.048	3.097	0.018	10.458	0.001	0.648	0.155
FUS	0.99	0.919	1.298	9.865	8.404	6.025	9.55	9.842	12.873	13.103	6.434	6.798	2.543	4.426	2.575	2.784	1.459	0.778	4.478	3.812	3.041	1.192	1.92	3.352	7.706	7.644	6.796	8.503	34.775	36.024	34.191	32.091	23.146	46.655	25.555	19.672	40.174	29.718	48.716	36.528	37.274	52.451	49.94	71.538	17.234	43.342	3.142	37.855	25.599	20.108	18.757	1.557	25.427	67.204	38.998	30.344	25.065	65.018	83.047	70.54	18.273	26.772	44.987	9.139	18.283	3.511	10.565	17.538	4.727	15.873	26.503	12.577	16.737	13.296	24.166	21.727	12.105	11.712	33.352	20.844	42.049	31.295	10.912	24.912	27.779	21.667	29.321	26.978	45.489	9.146	29.165	27.664	19.262	24.231	17.153	31.32	23.718	26.84	32.031	33.784	22.219	12.905	25.689	32.309	45.5	38.003	66.844	29.438	79.371	53.154	46.243	45.112	27.223	51.334	47.332	20.221	41.624	39.932	25.493	52.117	25.464	32.075	53.288	32.452	1.069	8.098	9.767	2.697	32.455	35.827	21.179	26.47	17.191	22.618	38.891	0.887	0.273	0.857	0.306	0.649	0.055	0.76	0.107	0.582	0.002
EMX2	0	0.19	0.167	2.039	1.378	1.221	4.609	2.597	3.918	1.41	3.258	2.327	1.834	2.993	2.012	2.623	1.45	1.959	1.411	1.529	0.458	0.475	1.436	1.277	9.184	6.499	3.172	3.384	0.746	0	0.408	0.127	0.194	0.191	0.158	0.613	0	0.335	0.572	0.39	0.582	0	0	0.37	0.188	1.559	7.465	1.198	0.601	0.526	0.397	5.828	0.253	0.757	0.472	0	0.413	0.473	1.119	1.894	0.426	1.022	1.863	0.637	0.512	0.322	0.129	1.658	1.071	0.733	1.167	3.181	2.839	0.273	0.208	1.643	0.471	1.131	0.245	0.43	1.153	0.53	0.306	0.28	0.704	0.17	0.579	0.365	0.866	0.7	0.718	0.29	0.555	0.928	0.166	0.433	0.662	0.495	3.139	0.338	0.355	0.326	0.113	0.241	2.607	0.299	1.118	0.757	1.394	0.249	0.541	0.111	0.256	0.656	0.893	0.246	0.934	0.76	0.72	0.599	0.283	0.893	0.441	1.235	0.119	1.546	3.02	1.622	1.346	1.446	0.948	0.523	0.811	0.716	0.75	1.545	0.107	0.816	0.335	1.55	0.262	1.133	0.419	0.954	0.449
TF	0	0	0	0	0	0	0	0	0	0	0	0	0	0	0	0	0	0	0	0	0	0	0	0	0	0	0	0	0	0	0	0	0	0	0	0	0	0	0	0	0	0	0	0	4.728	0	1.039	0	0	0	0	0	0	0	0	0	0	0	0	0	0	0	0	0	0	0	0	0	0	0	0	0	0	0	0	0	0	0	0	0	0	0	0	0	0	0	0	0	0	0	0	1.253	0	0	0	0	0	0	0	0	0	0	0	0	0	5.644	0	0	0	0	0	0	0	0	0	0	0	0	0	0	0	0	0	0	0	0	0	0	0	0.36	0	0	0	0.139	0.217	N/A	N/A	N/A	N/A	N/A	N/A	0.007	0.239	0.642	0.42
CXorf56	33.622	33.633	27.297	32.021	34.14	26.681	18.609	21.767	17.745	21.677	23.02	26.303	12.077	32.003	17.562	6.333	13.465	13.718	15.562	28.545	27.862	25.645	34.807	33.391	18.965	29.181	20.858	20.878	80.46	42.992	50.943	30.773	29.624	51.785	61.453	41.846	16.286	15.955	35.229	17.581	18.507	22.075	13.279	24.515	47.287	7.661	27.701	25.74	7.061	5.69	8.325	9.346	32.081	21.142	2.405	1.328	34.496	1.781	2.372	12.491	0.861	8.642	8.129	2.132	12.722	7.155	6.996	6.742	10.838	0.882	5.381	2.971	8.473	2.447	0.626	11.694	27.047	0.843	4.917	1.25	1.083	1.226	1.473	4.063	0.245	21.691	0.116	0.504	14.713	13.98	4.342	9.104	6.059	9.204	8.362	1.403	6.322	1.19	10.298	8.118	2.2	0.578	2.946	7.383	0.768	1.112	0.611	3.324	0.566	9.125	1.211	8.66	13.958	1.861	1.271	14.092	8.79	13.231	1.298	4.349	3.697	4.297	1.293	2.553	31.517	30.947	21.52	21.747	32.159	15.432	6.136	7.902	2.854	5.913	4.907	1.152	0.364	0.427	0.109	0.361	0.126	0.483	0.051	1.205	0.269
CLCN4	5.474	7.361	6.852	7.469	14.155	10.829	2.726	3.204	4.035	4.522	5.836	6.74	5.187	8.974	6.848	1.15	9.558	9.85	12.968	15.444	7.732	13.063	13.036	12.071	9.994	10.33	2.183	4.766	0.56	0.837	2.581	0.108	1.716	1.383	0.269	0.682	0.849	0.104	2.905	0.718	0.52	0	0	3.795	6.593	0.997	6.602	2.63	0.14	0.374	4.721	0.104	0	0.205	0	0	4.301	0	0	0	0	0	0	0	0	0	0	0	0	0	0	0	0	0	0	0	0	0	0	0	0	0	0	0	0	0	0	0	0	0	1.26	0	1.581	3.564	0.118	1.834	0.392	0	0	0	0	0	3.36	0.118	2.508	0	0	0	0	0.722	0.342	0	2.431	2.949	0	3.654	0	1.589	0	0	12.08	0	0.128	0	6.563	10.817	4.511	9.657	2.215	1.667	0	0	0	0.972	1.149	N/A	N/A	N/A	N/A	N/A	N/A	0.001	0.052	0.846	0.421
NPR1	0	0	0	0	0	0	0	0	0	0	0	0	0	0	0	0	0	0	0	0	0	0	0	0	0	1.589	0	0	0	0	0	2.629	0.134	0	0	0	1.802	0	0	0	0	0	0	0.238	0	0	0	0	0.642	1.94	0	0	1.863	0	0	0.414	0.586	1.95	0	0	0	0	0	0	0	0	0	0	0	0	0	0	0	0	0	0	0	0	0	0	0	0	0	0	0	0	0	0	0	0	2.711	0	0	1.424	0.63	1.983	1.227	0	0	0	4.51	0	0	3.078	0	1.374	0	1.571	0	0	0	2.422	3.524	0.442	0	0.579	0.601	0	0	0	26.119	0	0	0	0	0	0	0	0.32	0.462	0	0	0	0.901	1.701	N/A	N/A	N/A	N/A	N/A	N/A	0.001	0.035	0.53	0.324
ELAC2	7.929	9.532	10.322	15.414	19.447	17.448	10.081	9.501	10.794	9.81	10.804	11.795	26.913	33.314	23.385	28.042	14.391	15.15	26.018	20.016	22.91	20.074	28.235	37.239	21.555	23.454	21.896	21.94	81.002	57.364	41.031	21.469	51.35	45.77	33.712	25.818	14.601	24.99	13.99	18.199	34.391	14.5	27.844	22.066	26.997	28.527	30.63	29.325	10.456	26.478	26.916	4.067	20.167	23.752	25.01	23.198	38.588	26.541	12.438	11.576	14.838	18.812	7.649	9.447	14.657	7.589	20.507	33.333	44.689	11.776	29.096	18.46	30.199	28.752	13.735	44.439	68.557	24.517	23.276	4.747	12.887	19.089	55.682	27.084	20.416	2.704	47.78	17.893	3.408	40.24	4.56	21.223	10.407	19.309	22.471	15.603	9.89	3.564	28.511	22.979	33.871	16.488	19.878	9.372	7.645	11.635	6.517	38.685	3.861	8.294	25.34	4.739	15.756	17.578	20.766	7.258	14.981	29.258	19.718	32.529	5.244	34.53	3.502	0.94	9.261	17.436	10.464	24.641	30.847	22.792	23.09	22.789	26.623	12.731	16.918	0.965	0.445	1.131	0.358	1.168	0.362	2.091	0.036	0.753	0.15
CELA1	2.079	1.05	1.903	0.713	1.508	2.56	0.592	0.811	0	0.813	0.505	2.769	0	0	0	5.062	0	3.068	8.176	1.815	2.407	7.343	0.218	0.151	3.482	0	3.73	0	1.409	0.596	4.967	0	0	0.29	0.288	3.396	3.7	0.788	0	0	3.454	0.148	3.87	6.753	10.785	0	0	0.135	0.581	6.927	0.67	0	0.934	0.157	0	0.626	2.511	2.565	3.76	0.119	0	0	0.784	0	0	0	0	4.721	37.636	0	6.211	0	0	0	0	2.439	0	0.485	0	0	2.738	0	0	0	22.173	0.103	0	0	0	0	0	0	0	0	0	0	0	0	0	0	0	0	0	0	0	0	0	0	0	0	0	0	0	0	0	0	0	0	0	0	0	0	0	0.352	1.678	1.594	0.915	2.353	1.844	1.861	2.751	3.182	0	0	0.014	1.646	0.344	0	0.227	0	0.211	N/A	N/A	0.074	0.282
ASS1	3.14	2.816	3.695	4.041	5.572	5.41	3.8	3.081	2.749	4.7	2.931	2.32	12.971	14.894	7.169	10.777	3.715	12.491	8.586	7.268	11.298	12.623	7.879	13.734	1.795	6.97	4.309	4.05	3.873	2.722	1.687	0.728	2.435	2.13	0.198	0.515	2.288	0.621	1.423	2.771	1.042	2.633	1.321	1.16	0	0	0	0	0	0	1.728	0	0.651	0.971	0.261	0	1.635	0	0.369	1.346	0.358	0.424	0	95.193	2.205	0	0.269	2.062	14.085	0	0.102	21.645	7.183	1.089	0	16.252	16.483	32.372	51.264	0.899	0.706	83.869	12.661	0.103	82.797	39.059	0.242	28.753	155.036	19.423	13.472	60.233	9.671	58.596	24.82	13.008	17.851	39.892	31.271	16.358	21.632	21.888	60.095	237.285	11.776	9.633	277.124	43.454	227.29	69.75	77.634	189.571	38.275	99.222	138.529	21.194	79.695	155.565	3.524	46.083	6.008	352.16	109.204	157.789	3.217	5.008	3.264	10.284	2.234	0.435	25.251	46.488	4.366	26.593	96.231	0.648	0.233	0.233	0.148	0.094	0.063	0.164	0.022	0.276	0.019
USP42	0.297	0	0.212	0.53	0.156	0.44	0.355	0.437	0.185	0.126	0	0.15	0	0	0	0	2.744	1.365	0	0	0.432	0	1.503	0.596	0.998	9.368	10.167	0.823	10.685	6.131	6.529	3.247	3.78	0.391	2.21	6.959	8.556	2.207	5.202	4.157	8.177	9.478	3.209	13.658	6.243	1.59	0.772	1.919	0.355	12.206	7.206	0.137	2.647	6.449	5.214	8.168	3.355	3.699	3.746	6.149	0	0.153	2.679	0	0	0.491	0.862	0.164	0	4.782	0.605	2.265	1.837	10.049	9.537	0.564	17.284	0	0.18	11.816	5.744	0	0	0	0	0	0	0	0	0	3.271	7.177	17.12	0	1.669	0	3.843	7.849	4.294	7.443	0	6.868	0	0	0	2.015	0	3.474	0	5.796	6.149	6.052	2.525	1.493	4.813	10.394	2.604	0.548	0.295	11.242	0	0	1.714	0.175	0.17	0.375	0.209	0.553	5.797	4.366	1.789	0	6.648	4.602	2.996	0.717	0.318	3.345	0.025	6647.931	0.004	1.445	0.257	1.536	0.154
SEC23IP	20.516	16.086	22.317	18.389	20.646	21.253	12.915	13.066	15.703	13.482	14.829	12.194	2.858	21.334	23.923	7.37	25.579	17.37	17.954	12.995	9.94	21.918	9.591	13.894	5.208	11.053	13.189	3.625	8.026	4.759	4.407	6.698	1.741	0.195	0.968	10.936	4.072	8.884	0	7.045	0.491	11.311	0.129	0	0	4.924	3.354	7.067	5.31	10.222	12.333	59.701	0.358	3.497	0.303	1.876	0.267	0	2.169	5.647	1.579	11.938	11.819	15.48	0.873	0.527	2.446	8.331	14.687	0.667	10.219	0	0.397	1.304	12.169	3.097	0.614	16.919	0.117	0.245	38.042	21.338	11.473	4.374	17.701	10.531	0.25	0	0.191	4.288	16.348	16.67	24.395	31.19	25.769	42.411	31.403	23.169	15.754	12.127	0.303	20.767	14.564	18	6.957	15.197	0	22.663	1.73	5.397	42.816	15.993	21.31	25.716	20.341	11.398	31.181	9.256	21.957	4.526	5.906	0	12.218	0.158	19.64	20.096	13.698	15.394	5.137	7.314	10.068	5.334	5.117	23.694	13.701	1.681	0.141	0.58	0.223	0.959	0.478	0.216	0.003	1.729	0.011
POLR2J	104.52	129.668	145.157	69.793	55.259	77.287	81.225	72.505	67.684	80.278	128.399	130.41	85.862	78.276	83.62	92.63	129.934	105.876	131.981	80.796	80.494	64.578	84.031	115.141	74.366	62.616	106.897	117.333	27.944	17.449	32.152	20.288	16.043	17.891	12.902	21.822	108.646	113.383	63.191	69.682	75.096	100.255	81.665	22.976	52.875	35.578	1.89	92.688	51.595	21.57	38.709	0.24	37.95	27.754	45.06	28.078	24.942	21.111	29.778	51.418	98.691	87.304	150.323	72.2	111.245	91.759	57.748	25.836	42.28	45.234	66.255	23.644	31.853	60.065	16.365	43.115	84.809	49.869	77.552	45.817	114.314	61.358	26.265	74.934	111.296	108.705	40.12	169.837	118.93	71.56	51.841	33.154	66.227	21.136	49.262	34.996	35.049	45.667	46.943	77.971	103.791	61.443	97.909	68.021	15.085	27.91	57.793	42.552	84.631	29.882	65.271	22.672	27.386	44.698	59.242	64.786	36.015	76.078	24.491	21.453	59.468	86.026	78.942	74.88	126.448	67.446	93.417	94.435	58.13	35.077	71.313	99.34	36.073	38.268	55.975	0.992	0.485	0.498	0.015	0.363	0.005	0.943	0.412	0.684	0.031
C6orf176	0	0	0	0	0	0	0	0	0	0	0	0	0	0	0	0	0	0	0	0	0	0	0	0	0	0	0	0	0	0	0	0	0	0	0	0	0	0	0	0	0	0	0	0	0	0	0	0	0	0	0	0	0	0	0	0	0	0	0	0	0	0	0	0	0	0	0	0	0	0	0	0	0	0	0	0	0	0	0	0	0	0	0	0	0	0	0	0	0	0	0	0	0	0	0	0	0	0	0	0	0	0	0	0	0	0	0	0	0	0	0	0	0	0.322	0.116	0.105	0.157	0.545	0	0.171	0.563	0.311	0.281	0.738	0	0	0	0	0	0	0	0	0	0	0.127	N/A	N/A	N/A	N/A	N/A	N/A	N/A	N/A	0.008	0.04
UQCRC1	7.26	11.225	13.295	10.196	12.236	15.826	6.403	4.801	6.163	7.495	4.591	5.661	39.462	6.404	26.555	6.77	4.942	4.241	16.666	9.682	13.104	4.277	14.4	17.086	27.547	9.536	1.818	1.238	28.572	33.904	6.447	27.401	36.847	17.329	2.032	7.566	27.318	23.176	23.782	10.04	36.202	21.878	16.872	47.804	47.389	45.739	8.964	45.106	52.653	79.841	55.253	0.58	61.925	49.825	56.384	84.536	58.779	42.203	49.23	41.59	133.178	104.476	50.033	333.225	207.457	175.998	105.183	152.035	132.518	170.467	180.742	267.267	122.091	108.497	140.151	157.824	78.452	177.633	200.431	74.174	178.428	47.06	103.678	205.937	65.244	302.897	374.634	120.924	343.465	288.613	159.611	145.617	216.239	157.713	247.502	120.475	105.126	157.593	350.425	163.155	475.543	364.495	303.545	244.333	193.214	220.561	394.404	128.137	717.824	354.536	256.381	278.295	186.909	219.595	198.428	160.441	169.77	223.578	143.796	201.509	158.568	571.018	148.561	346.781	10.593	12.753	5.852	13.632	20.365	48.75	147.326	243.102	109.718	146.794	275.915	0.845	0.194	0.692	0.076	0.451	0.016	0.747	0.132	0.532	0.007
LOC729603	0.382	0.367	0.463	1.127	1.223	0.973	1.55	1.259	1.682	1.661	1.311	1.064	1.068	0.697	0.325	0.903	0.709	0.757	1.181	0.575	0.693	0.594	0.548	0.779	2.845	2.282	1.916	4.273	1.261	2.72	1.201	1.034	1.334	1.102	1.545	0.931	2.395	2.932	7.68	1.116	1.857	1.587	1.892	1.332	0.912	0.313	4.966	0.841	3.434	0.621	0.571	7.26	3.208	7.332	3.081	3.736	2.471	4.374	7.077	4.025	0.225	0.5	37.128	0.497	0.557	0.387	0.258	2.068	0.151	0.294	0.36	0.761	0.664	1.308	0.898	1.067	0.317	0.368	0.226	0.795	0.283	0.503	3.549	0.229	0.492	0.267	0.535	1.467	0.505	0.647	2.143	5.838	1.395	6.24	3.979	1.448	1.837	3.505	1.337	1.63	0.575	2.478	1.812	1.817	2.457	4.074	1.832	0.781	3.664	9.131	1.345	11.533	2.516	1.571	4.415	1.35	4.076	0.72	7.135	5.658	1.78	17.809	2.461	15.204	0.404	1.108	1.421	0.736	2.162	3.389	2.348	0.592	1.443	4.138	4.199	2.697	0.264	0.565	0.39	2.439	0.054	0.349	0.045	0.986	0.485
POLG	3.074	2.125	2.227	3.387	3.893	4.453	2.026	1.865	2.358	2.146	2.425	2.709	3.471	4.15	1.009	4.193	2.069	3.655	5.316	3.593	6.256	3.211	5.365	4.163	6.74	6.855	7.903	10.471	10.691	7.933	4.567	17.673	9.299	7.248	6.874	6.258	3.401	2.313	5.539	3.69	10.08	11.077	5.217	17.967	6.773	13.367	2.904	3.725	7.466	5.171	2.841	19.233	4.682	5.218	20.936	6.552	1.98	4.098	1.763	7.689	2.389	7.437	0.529	3.903	0.809	10.425	0.335	7.503	7.893	1.225	1.435	6.261	4.03	4.427	4.292	0.344	0	2.033	12.032	0.63	5.944	5.344	0	8.582	0	0	0	12.085	7.391	2.207	0.334	4.278	2.817	10.339	10.578	4.339	3.422	3.391	1.316	1.31	1.11	3.712	7.739	0.46	1.165	5.329	0.447	11.516	0	8.372	5.087	6.707	1.135	4.839	7.379	1.367	3.275	0.742	7.214	9.068	15.674	0.89	2.777	43.673	2.476	3.911	2.255	3.871	8.09	7.15	4.327	4.324	2.676	4.416	5.858	1.159	0.346	0.635	0.198	0.619	0.253	0.606	0.181	0.754	0.317
ADAM23	0.227	0.558	1.01	1.825	1.309	1.199	0.256	0.613	0.716	0.733	0.602	1.201	0	0.347	0.178	0	0	0	0	1.075	0	0	2.694	2.496	0	2.483	0.723	0.449	0.391	0	0.353	0	0	0	1.766	2.288	0.965	0	0	0	0.71	0	0	0	8.432	0.322	0	8.805	1.919	0	0	0	2.043	0.114	0	0	0	0	0.979	0.241	0	1.742	3.878	0	15.998	0.275	16.922	3.499	5.315	0	6.959	12.725	8.186	6.835	1.351	0	0	0	0.116	0.919	0	0	1.588	4.649	1.338	0	0	0	0.886	0	0.117	0	5.396	2.979	0	0	4.932	0.344	1.936	0	0	0	2.255	0.18	38.642	0.284	0	0	0	0	0.673	0	4.683	1.502	1.939	0	6.474	5.865	0.137	11.198	0	0	0.703	0	0.598	1.444	0.687	0.566	0.506	1.428	3.371	0.982	3.776	1.53	2.941	1.746	0.19	1.008	0.496	3.846	0.045	2.468	0.083	0.52	0.299
TFR2	2.072	1.87	2.279	4.792	5.801	4.684	4.395	4.166	7.608	6.459	3.886	3.411	0.431	5.818	7.318	0	4.207	5.893	3.352	6.181	2.395	0.979	3.113	5.094	3.611	0	10.261	13.388	0	0.168	0.409	2.391	0	0	2.686	0	0.187	2.4	0	0	0	0	2.551	0	0	0.136	0.183	0	0	0	1.591	0	0	0.19	0	0	0.218	0	1.8	0	0	3.315	0	0	0	0	0	0	0	0	0	0	0	0	0	0	0	0	0	0.144	0	0	0	0	0	0	0	0	0	0	3.434	0	0	0	0	0	0	0.397	2.685	0	0	0	0	2.333	0.461	0	0	0.529	0	0	0	0	0	0.624	0	0.345	0.312	0	0	0	0.142	6.268	4.399	13.349	2.074	5.093	4.987	3.732	1.903	0.257	0.166	0	0.029	0.447	1.21	15.379	0.227	0.156	0.333	28.741	0.127	0.064	0.216	0.369	0.227
RICTOR	2.81	3.813	2.686	4.541	5.222	5.228	3.704	3.543	4.411	3.363	3.573	2.743	5.697	3.913	4.781	9.418	9.132	8.184	5.567	4.946	4.049	2.418	4.318	5.947	7.853	2.946	4.277	0.851	1.657	2.807	2.469	2.43	0.792	1.557	1.57	5.153	2.008	4.135	1.225	4.313	0.723	1.397	1.718	0.229	1.02	0.463	7.796	0.559	0.357	0	0.228	0.442	0	0.381	0.54	0.477	0	0.512	0.84	1.535	2.206	0.329	1.312	0	0.521	0	0.58	0.487	0	2.256	0.994	1.114	1.142	0	0	0.261	0	0.189	0.156	0.969	0	2.303	0	0	6.557	0	0	0	0	0	1.844	1.79	0	1.829	0.528	2.874	0	1.081	0.514	1.19	0	0	0	0	1.358	0.553	0	0.102	0	0	0.589	0.182	0	1.103	0.764	0.444	0.453	0.156	0.852	0	0	0	0.187	0	3.103	4.997	3.556	5.698	2.506	0.947	0.866	0.937	0.422	1.308	0.325	0.977	0.487	0.598	0.239	0.451	0.331	0.323	0.045	4.026	0
GRXCR2	0	0	0.162	0	0	0	0	0	0	0	0	0	0	0	0	0	0	0	0	0	0	0	0	0	0	0	0	0	0	0	0	0	0	0	0	0	0	0	0	0	0	0	0	0	0	0	0	0	0	0	0	0	0	0	0	0	0	0	0	0	0	0	0	0	0	0	0	0	0	0	0	0	0	0	0	0	0	0	0	0	0	0	0	0	0	0	0	0	0	0	0	0	0	0	0	0	0	0	0	0	0	0	0	0	0	0	0	0	0	0	0	0	0	0	0	0	0	0	0	0	0	0	0	0	0.054	0	0	0	0	0	0	0	0	0	0	N/A	N/A	N/A	N/A	N/A	N/A	N/A	N/A	N/A	N/A
FLJ42709	0.695	0.814	0.357	0.943	1.18	1.19	0.731	0.697	0.393	0.42	0.646	0.596	2.017	0	0	2.17	0	4.371	0.518	0	0.416	2.695	0	0.244	1.573	1.695	0.399	0.655	0	0.264	1.844	0	0	0	0.351	0	0.38	0	0	0	0	0	0	0	0	0	0	0.684	0	0	0	0	0	0	0	0	0	0	0	0	0	0	0	0	0	0	0	0	0	0	0	0	0	0	0	0	0	0	0	0	0	0	0	0	0	0	0	0	0	0	0	1.476	0	0	0.803	0	0	0	0	0	0	0	0	0	0	0	0	0	0	0	0	0	0	0	0	0.647	0.674	10.154	0	0	0	0	0	0	0.622	1.104	0.58	1.036	0.358	0.043	0	0	0	0.253	0.441	N/A	N/A	N/A	N/A	N/A	N/A	0.004	0.157	0.574	0.391
SNORD105	0	0	0	0	0	0	0	0	0	0	0	0	0	0	0	0	0	0	0	0	0	0	0	0	0	0	0	0	0	0	0	0	0	0	0	0	0	0	0	0	0	0	0	0	3.2	0	0	0	0	0	0	0	0	0	0	0	0	0	0	0	0	0	0	0	0	0	0	0	0	0	0	0	0	0	0	0	0	0	0	0	0	0	0	0	0	0	0	0	0	0	0	0	0	0	0	0	0	0	0	0	0	0	0	0	0	0	0	0	0	0	0	0	0	0	0	0	0	0	0	0	0	0	0	0	0	0	0	0	0	0.2	0	0	0	0	0	N/A	N/A	N/A	N/A	N/A	N/A	N/A	N/A	N/A	N/A
IDO2	0	0	0	0	0	0	0	0	0	0	0	0	0	0	0	0	4.029	0	0	0	0	0	0	0	0	0	0	0	0	0	0	0	0	0	0	0	0	0	0	0	0	0	0	0	0	0	0	0	0	0	0	0	0	0	0	0	0	0	6.167	0	0	0	0	0	0	0	0	0	0	0	0	0	0	0	0	0	0	0	0	0	0	0	0	0	0	0	0	0	0	0	0	0	0	0	0	0	0	0	0	0	0	0	0	0	0	0	0	0	0	0	0	0	0	0	0	0	0	0	0	0	0	0	0	0	0	0	0	0.336	0	0.385	0	0	0	0	0	N/A	N/A	N/A	N/A	N/A	N/A	N/A	N/A	N/A	N/A
HLA-J	0	0	0	0	0	0	0	0	0	0	0	0	0	0	0	0	0	0	0	0	0	0	0	0	0	0	0	0	0	1.15	0	0	0	0	0	0	0	0	0	0	0	1.749	0.353	0	0	0	0	0	0	0	0	0.755	0	0	0	0	0	0	0	0	0	0	0	0	0	0	0	0.196	0.518	0	0	0	0	0	0	0	0	0	0	0	0	0	0	0	0	0	0	0	0	0	0.115	0	0.207	0	0	0	0	0	0	0	0	0	0	0	0	0	0	0	0	0	0	0.414	0	0	0	0	0	0.567	0	0	0	0	0	0	0	0	0	0	0.163	0.047	0.036	0	0	0.056	0.038	39.667	0.147	0.025	0.251	N/A	N/A	0.018	0.092	1.473	0.357
C19orf55	0.15	0.14	0.169	0.948	1.003	0.965	0.666	0.435	0.464	0.901	0.224	0.205	0	5.135	0	1.537	0	0	0.748	0.402	1.049	1.005	0.363	2.741	1.705	0	0	0	0	0.642	0.15	0.256	0	0	0	0	0.502	4.132	0.136	0.723	0	0.328	0.348	2.584	0	0	0	0	0	0	0	0	0	0	0	0	0	1.304	0.198	0	0	0	0	0	0	0	1.621	0	0	0	0	0	0	0	0	0	0	0	0.165	13.193	0.219	0	0	0	0	0	0	0	0	0	0	0	0	0	0	0	0	0	0	0	0	0	0	0	0	0.403	0	0	0	0	2.087	0	2.822	0	0	0	0.199	0	0	0	0	0	0	23.89	0.153	0.972	0.482	1.082	0.575	0.094	0.1	0	2.639	0	1.131	0.101	0.14	23.695	0.034	2638.544	0.127	2638.544	0.095	0.001	0.239
SNAPC1	33.845	37.158	34.118	48.706	33.415	44.338	14.995	16.672	13.996	15.087	12.844	15.35	2.592	9.817	1.247	4.399	2.63	9.025	5.863	4.867	5.285	12.003	3.778	5.108	70.048	92.233	68.584	63.727	35.504	28.988	48.046	60.239	29.7	12.14	21.618	23.182	23.38	40.134	27.557	23.383	30.702	24.194	19.857	25.799	61.718	55.64	119.117	16.589	43.055	33.883	63.408	6.796	24.847	32.24	9.933	12.096	57.145	7.357	28.313	24.223	0	0.557	10.611	3.301	8.267	0.666	8.871	0.43	4.576	12.471	9.757	0.122	2.312	5.899	23.458	1.088	0	3.666	1.175	0.156	0	0.119	0.437	11.41	2.218	0	2.146	30.183	15.91	0	9.215	11.837	24.128	6.539	6.107	11.92	11.207	9.095	2.706	0.214	21.227	0.955	23.995	6.016	14.49	22.388	0.194	14.165	16.553	14.131	14.641	5.677	16.052	7.941	1.351	5.153	28.444	24.383	0.647	27.275	14.58	0.883	8.014	0.631	35.04	42.153	14.824	5.551	38.451	37.273	3.296	8.838	6.452	10.098	11.258	0.465	0.066	1.768	0.174	0.73	0.355	0.639	0.205	0.897	0.366
GNA11	898.742	612.523	750.535	156.085	327.921	375.503	241.963	235.4	268.219	286.888	261.877	286.378	211.211	214.488	185.98	201.154	260.77	256.278	257.514	246.168	380.913	352.988	339.408	311.376	83.762	66.747	133.419	80.085	39.288	59.821	70.725	86.332	68.985	46.113	48.34	31.515	90.633	127.034	70.715	91.382	83.479	117.445	99.974	109.121	189.672	99.872	22.939	56.927	96.774	103.765	102.459	0.587	54.478	40.846	107.182	70.979	119.7	39.041	62.334	93.211	42.455	40.493	13.401	49.36	4.901	63.365	14.592	27.573	46.241	34.777	19.687	21.641	35.648	16.42	61.706	4.61	58.935	61.705	71.76	17.541	106.752	28.013	125.724	32.622	14.211	2.003	0.245	23.536	60.509	65.973	54.031	51.473	10.501	31.292	50.91	14.682	10.807	12.251	42.304	58.596	42.051	59.688	20.048	28.381	59.251	53.982	6.401	59.638	63.747	48.383	45.942	14.418	16.358	19.756	0.396	24.72	14.941	10.057	5.315	98.176	0.32	50.095	44.411	16.234	753.933	286.503	263.454	268.187	80.246	78.798	38.314	28.443	51.408	26.466	34.754	1.038	0.45	1.303	0.227	1.807	0.146	1.942	0.089	0.762	0.186
CCDC52	17.252	22.926	18.296	15.747	21.257	19.445	16.084	13.74	12.043	9.802	12.123	12.129	7.721	17.301	31.795	31.181	12.303	21.314	14.801	35.139	14.197	21.132	17.159	13.533	8.065	0.312	6.093	0	20.469	9.248	7.716	12.972	11.471	5.209	11.796	10.848	13.247	10.885	4.71	9.85	2.658	7.673	6.052	1.328	21.836	2.81	0.871	8.146	5.937	7.266	3.328	0	4.64	1.838	9.064	5.012	2.391	4.833	6.15	11	0	5.306	0.938	0.127	0.155	0.718	0	1.693	4.348	10.302	3.24	0	0.764	3.43	0.148	0.572	14.903	0.923	18.323	4.782	20.85	0.123	0.1	0	3.801	7.527	0	0	0	0.584	0	15.017	9.226	2.401	5.074	0.833	2.363	0.543	2.42	1.818	0	0	0	3.776	3.328	1.171	0	0.14	0.116	2.327	2.379	0.271	1.62	3.362	2.8	1.082	2.082	0.252	1.253	0	0.582	1.499	0.122	0	19.492	18.816	12.653	19.798	8.03	5.945	4.138	1.702	1.845	3.951	1.246	2.603	0.09	0.402	0.195	1.084	0.464	0.467	0.201	3.171	0.008
LOC654342	13.848	14.381	21.66	7.962	10.022	11.582	5.012	8.062	5.648	8.241	8.011	9.805	7.909	0	0.947	5.281	8.006	8.187	13.991	5.533	5.582	3.934	9.622	5.753	5.365	24.786	11.132	8.707	7.513	9.115	10.303	4.344	22.43	0.342	1.659	2.619	6.918	1.167	0.161	9.625	7.025	7.571	19.502	0.127	17.644	6.161	0	9.233	9.408	30.465	5.485	9.296	4.497	0.329	4.385	7.072	0.104	12.697	7.185	0.374	0.291	1.87	17.925	0.191	15.56	0.154	9.86	1.511	4.583	1.871	9.308	5.014	4.255	6.412	0.996	3.651	0.615	1.601	15.58	0.171	1.12	1.561	24.003	13.405	3.819	0.163	13.48	14.223	0.319	4.268	0	0.617	0	0	8.713	0	4.294	13.725	0	0	0	0	0	0	0	2.212	0	0	0	0	0	0	0	0	1.221	0	0	0	0	0	0	0	0	0	16.63	9.855	7.463	6.229	8.021	7.771	4.769	7.097	7.168	3.089	0.132	0.719	0.211	1.398	0.28	1.01	0.494	2.32	0.156	23.398	0.002
FSIP1	0.688	0.427	0.58	0.193	0.851	0.78	0.324	0.405	0.945	0.596	0.435	0.117	0	0	0	2.217	0	0	0	2.202	0.529	1.177	0.536	0.6	0	0	0	1.049	1.776	0	0.421	0.217	0	3.487	0	0	1.68	0.173	0	0.753	0	0.589	0	0	0	0	0.938	0.594	0	0	0	0	0	0	0	0	0	0	0.91	0	0	0	0	0	0	0	0	0	0	0	0	0	0	0	0	0	0	0	0	0	0	0	0	0	0	7.213	0	0	0	0	0	0	0	2.894	0	0	1.76	0	0	0.569	0.128	0	0	2.308	0	0	0	0	3.909	0	0	0	1.341	0	0	0	1.08	0	0	0	0	0	0	0	0.565	0.608	0.47	0.605	0.507	0.153	0	1.03	0	0.517	0.359	0.002	0.113	N/A	N/A	0.001	0.212	0.002	0.154	1.44	0.334
CELA3A	0.254	0.166	0.2	0.45	0.793	2.154	0.335	0.404	1.94	1.235	3.04	2.63	0	0	0	0.521	1.293	4.163	2.043	11.931	0	1.192	0.459	2.418	12.667	0	7.307	11.757	0	0.179	2.375	1.148	0.532	1.068	1.512	2.311	0.321	12.486	16.459	2.379	5.316	2.764	8.637	0	0.526	2.276	0	0.78	0.262	0	0.141	0	2.312	0.55	4.353	0.718	16.89	3.816	2.072	2.56	0	0	0	0	0	0	0	0	0.121	0	0	0	0	0	0	0	0	0	0	0	0	0	0	0	0	0	0	0	0	0	0	0	0	0	0	0	0	0	0	0	0	0	0	0	0	0	0	0	0	0	0	0	0	0	0	0	0	0	0	0	0	0	0	0.123	0.207	1.133	1.597	2.002	4.461	2.329	0.006	0	0	0	0.005	6.719	0.212	0.149	0.305	N/A	N/A	N/A	N/A	0.211	0.282
UPF3A	109.782	69.88	88.009	87.679	63.467	69.436	39.479	40.836	39.786	46.954	37.384	41.619	31.55	17.783	19.393	43.69	33.974	40.95	37.48	46.191	44.641	38.258	32.856	26.199	19.719	26.439	15.794	12.471	15.27	15.174	16.551	12.835	22.928	11.479	13.937	18.583	18.987	16.218	11.38	27.522	28.238	21.228	16.137	17.534	7.125	21.682	10.063	16.861	25.021	17.648	11.588	18.194	15.16	6.063	10.915	8.387	15.959	16.321	17.14	12.468	72.457	39.548	36.564	29.041	33.253	85.076	58.028	53.492	31.997	68.019	61.56	32.865	24.741	11.278	31.624	19.367	2.42	29.967	20.687	2.509	5.11	37.627	31.529	4.615	31.634	13.842	11.044	78.435	87.169	141.485	25.699	13.135	32.003	32.881	42.966	31.889	40.312	61.063	33.407	19.731	31.306	16.814	17.541	20.034	34.088	95.298	31.856	16.388	71.986	42.406	60.172	32.845	43.504	50.382	46.197	22.09	34.858	46.204	38.355	5.204	48.881	1.474	39.053	11.284	89.224	73.527	41.01	34.414	17.921	14.412	39.617	52.603	20.336	52.749	35.052	1.017	0.477	0.51	0.041	0.387	0.102	0.386	0.112	1.505	0.084
IGSF11	18.62	40.171	32.977	26.51	18.265	16.927	14.809	15.904	15.93	13.908	12.596	10.45	1.74	0.881	1.627	0.118	5.657	2.378	1.845	5.358	4.551	7.897	2.526	3.457	0.737	3.1	1.926	0.592	0	2.05	0	0	0	0	0	0	0	0	0.246	0	0.428	0	0	0	0.115	0	0	2.164	0	0.736	0	0.724	0	0	0	0	0	0	0.311	0	0	0	0	0	0	1.674	0	0	0.133	0	0	0	0	0.141	0	0	0	0	0	0	0	0	0	0	0	0	0	0	0	0	0.884	0	0	0	0	0	3.51	0	0	0	0	0	0.613	1.206	0	0	0	0	0	0.303	0	0	0	0	0	0	1.639	0	0	0	0	0.204	0	0	30.589	20.567	13.933	3.17	0.454	0.253	0.09	0	0.028	0.505	0.153	8.527	0.223	0.281	0.346	28.253	0.127	0.056	0.193	3.314	0.092
LAGE3	32.421	22.991	28.798	12.292	13.663	12.582	9.399	12.355	10.688	12.307	13.874	16.131	10.539	7.312	1.998	5.999	14.135	7.809	14.679	10.583	10.826	10.197	6.84	8.595	23.692	11.685	6.743	3.771	2.134	0.491	4.142	2.793	1.282	0	1.558	1.047	2.419	1.41	3.538	2.721	0.243	0	0	3.055	0.599	0.594	0	0.424	0.305	0.326	0	0	1.239	0.603	0.531	0	0.346	0	0	2.272	0.146	3.163	0	0.127	5.766	0	1.198	0	0.703	8.104	3.773	0.119	1.418	0.514	5.863	0	0.819	3.76	0	0.8	0.201	2.34	0.263	3.1	17.71	0.677	22.854	25.436	0.34	10.107	6.246	11.657	9.27	5.16	3.035	7.013	7.085	3.416	8.96	0.17	0	3.176	2.823	8.741	1.181	6.85	24.055	0.196	0	11.063	6.57	0.389	0.371	2.386	2.527	1.125	2.377	5.997	0.143	8.733	0.113	28.524	0.225	43.936	28.07	12.846	12.459	9.126	3.636	0.452	1.745	11.461	1.772	6.045	6.563	0.226	0.009	1.055	0.469	0.155	0.038	0.293	0.011	0.921	0.443
CHST6	0.12	0	0.105	0.197	0.174	0	0.208	0.142	0.241	0.312	0.298	0.17	0.395	0.174	0.24	0.152	1.008	0	0.148	0	0.929	0.13	0.566	0.375	0.532	0.288	0.569	0.505	1.602	2.981	0.515	0.231	0.28	0.15	0.252	0.175	0.951	3.847	0.361	0.436	1.421	0.21	0.152	0.984	3.398	2.451	1.263	1.427	1.814	0.7	0.278	1.43	1.315	4.34	6.529	4.429	7.246	5.086	4.37	0.534	0.134	0.215	1.55	0.519	0.453	0.162	1.092	0.255	0.164	0.257	0.15	0.268	0.302	0.678	0.321	0.568	0.108	0.235	0.268	0.467	0.167	0.32	0.188	0	0.165	0	0	0	0	0	0.949	0.217	1.185	0.844	2.355	0	1.608	0.901	0.449	3.543	0.202	0.311	0.309	1.907	6.351	1.864	0.395	1.406	0	8.599	0.808	1.202	1.976	0.467	0.598	6.273	0.455	0.104	0.219	2.853	0	1.573	0.252	1.299	0.075	0.124	0.229	0.343	0.822	2.913	0.376	0.024	0.391	0.949	1.67	2.164	0.05	1.023	0.48	16.653	0	0.412	0.06	0.568	0.174
UNC13B	0.282	0.33	0.825	1.289	1.127	1.626	0.476	0.53	0.984	0.594	0.83	0.972	0.17	3.268	5.587	0.559	1.54	7.863	2.704	0.475	2.374	1.004	1.281	3.138	6.668	0.533	2.23	3.507	4.212	5.794	0.793	3.33	1.614	3.023	3.195	2.16	0	4.179	0.26	0.111	1.492	2.943	2.126	0	5.21	7.855	0.869	0.756	1.911	5.536	1.764	0	1.75	0.266	0	0	0.247	1.374	0.709	2.467	1.557	1.585	5.982	0.643	10.346	5.744	7.318	2.177	7.78	7.62	2.063	4.44	0.731	2.752	1.467	3.317	0.438	0	0.278	30.202	0.516	0.185	12.899	20.067	3.464	1.507	5.929	0	1.993	0.861	5.902	11.208	9.372	6.444	11.562	8.393	9.606	9.725	0.493	4.784	0	7.276	0.223	12.007	3.973	4.45	3.418	17.618	0.191	4.715	1.263	3.202	8.045	5.879	2.162	1.164	5.348	13.714	7.138	7.752	1.55	42.492	10.775	0.193	0.479	1.348	0.731	2.497	2.408	1.92	3.118	4.831	9.61	8.086	6.532	0.505	0.086	2.791	0.031	1.989	0.207	1.188	0.365	1.238	0.302
SUZ12P	0	0	0	0	0	0.207	0.196	0	0	0	0	0	0	0	0	0.178	0	0	0	0	0	0	0	0	1.172	1.04	1.385	1.311	2.107	2.66	1.945	0.968	2.18	1.483	0.619	1.578	2.391	2.247	0.771	3.473	3.946	0.478	2.478	2.857	2	2.552	5.366	4.358	2.593	3.252	0.578	2.386	2.012	1.07	1	0.674	2.704	1.145	2.507	0.511	0.898	4.923	2.466	0.261	1.197	2.843	4.71	1.293	2.064	6.563	1.38	1.961	2.576	9.183	0.909	3.844	1.683	1.044	0	2.465	0.118	1.246	0.308	5.883	0.82	0.223	1.706	0	2.226	0	0.537	0.369	0.654	1.643	1.175	2.183	0.63	3.887	1.399	0.408	0.465	0.225	0.74	0.226	0	3.652	0.166	0	10.064	0	0.733	0.508	2.056	0.716	0.895	1.075	1.717	0.871	0	0.491	2.025	0.366	0	48.162	0	0.069	0.033	0.015	1.855	2.169	2.049	1.551	3.088	1.231	2.96	0.976	0.475	1.444	0.206	1.991	0.183	2.509	0.084	0.416	0.295
TTLL4	5.485	4.826	6.409	34.399	47.096	42.324	29.259	29.512	39.132	40.656	37.763	38.23	45.636	33.332	54.661	26.473	49.971	38.146	40.755	39.998	58.771	58.249	43.804	40.594	35.415	12.903	24.054	15.969	4.506	6.739	9.92	6.449	10.001	7.214	8.698	6.816	3.394	14.08	5.897	8.905	10.807	7.775	1.914	4.322	18.026	7.366	0.158	3.754	8.358	2.116	3.834	0	6.945	10.529	12.976	2.548	0.252	2.981	3.277	4.776	1.695	2.841	12.029	12.02	9.764	22.966	31.456	14.736	1.096	19.083	11.746	1.41	33.425	16.414	67.325	5.001	12.167	36.444	12.872	13.567	39.368	0.299	19.194	9.228	1.052	13.914	13.142	0.941	22.586	19.753	3.46	6.395	6.369	12.276	3.342	11.38	10.69	2.026	1.772	25.862	14.003	6.9	7.438	12.894	0.104	3.721	0	16.755	0	6.619	2.746	2.813	9.963	8.54	8.208	2.235	5.186	12.765	13.702	29.869	0.963	0.696	6.958	0.649	5.573	41.273	35.759	44.199	10.289	5.494	12.38	11.517	29.985	6.264	7.745	0.714	0.159	2.185	0.019	2.604	0.035	4.787	0.004	0.809	0.296
ZNF687	0.112	0	0	1.596	1.345	2.271	1.25	1.181	1.253	2.174	1.347	3.364	0.662	3.134	1.504	1.081	1.522	1.672	3.465	1.397	6.271	4.298	3.748	5.254	3.172	0.204	2.228	0.234	1.571	2.087	1.598	3.553	0.321	0	5.871	1.42	2.344	5.23	0	2.357	2.642	0	2.353	0	0.377	0	0	1.425	0	0.75	0.538	0	0.104	0.144	0	1.827	0.126	0.41	0	0	0	0	0	0	0	0	0	0	0	0	0	0	0	0	0	0	0	0	0	0	0	0	0	0	0	0	0	0	0	0	0.488	0	0.627	0	0.478	0	0	0	0	0.389	0	0	0	0	0	0	0	0	0	0	0	0	0	0	0	0	0	0	0	0	0	0	0.657	0	0.037	1.737	1.761	2.834	1.859	0.356	0	0	0	0.177	0.04	N/A	N/A	N/A	N/A	N/A	N/A	0.006	0.087	4.402	0.032
SDC2	1.294	2.224	2.634	2.881	3.96	5.175	2.014	2.239	2.288	2.097	0.977	2.112	5.059	2.759	0	4.223	3.081	2.199	2.834	0	3.911	5.442	6.04	1.266	7.134	6.048	3.584	10.187	2.117	3.351	8.696	13.643	6.774	3.723	8.169	6.602	2.354	6.384	1.9	0	3.532	0.111	7.571	0.373	12.018	4.616	3.932	8.696	4.219	3.251	1.538	63.474	0.345	0.186	0.161	1.989	1.859	0.222	3.057	0	0	0	0	0	0	0	0	0	0	0	0	0	0.795	3.649	0	0	0	0	0	0	0	0	0	0	4.354	0	15.579	0	0	0	9.338	0.749	0	13.193	1.306	0.36	14.023	13.173	7.932	0	11.863	20.946	13.084	11.272	20.104	5.829	0.232	43.633	1.074	4.009	15.445	19.674	36.822	9.165	20.663	13.223	43.558	58.474	45.964	0.142	5.884	0.209	9.121	0.257	2.051	4.006	1.954	3.068	5.113	6.848	0	2.848	0.889	5.882	16.099	0	0.033	888.855	0.009	0.312	0.244	0.151	0.058	0.365	0.04
COX7A2	80.682	64.232	49.227	33.472	47.53	46.751	46.777	41.889	27.073	37.55	44.535	49.618	56.351	42.67	30.137	73.067	88.505	41.939	104.407	63.702	63.517	41.388	44.371	52.628	58.958	49.381	33.707	36.285	53.906	50.04	66.309	94.108	43.032	42.494	62.25	43.832	112.741	71.847	97.679	86.59	73.739	52.244	47.931	112.917	85.262	80.351	80.256	67.021	91.983	23.498	37.679	12.464	49.603	72.573	95.153	65.321	58.804	121.553	132.604	118.815	187.59	332.982	326.794	93.553	281.31	70.44	95.278	228.141	32.992	143.571	175.101	173.893	123.232	164.702	290.141	164.485	39.494	83.435	117.523	135.349	361.344	242.251	450.131	491.288	308.894	406.372	356.839	492.17	207.758	180.151	161.574	160.34	96.719	36.414	55.97	210.296	210.583	110.544	385.674	190.189	118.638	78.224	80.364	149.815	219.389	228.652	705.978	315.374	544.674	311.891	170.218	384.837	211.024	221.041	209.969	187.247	199.147	216.935	163.845	447.713	389.856	709.237	239.585	516.086	64.714	42.584	41.24	58.557	64.499	74.559	181.734	349.067	232.711	134.48	292.138	0.582	0.004	1.33	0.155	0.667	0.08	1.73	0.044	0.46	0.006
CETN4P	0	0.238	0.672	0	0.507	0.291	0.482	0.646	1.056	0	0.139	0	0	0	0	7.495	0	0	0.309	0.401	0	0	0	4.107	0	0	1.168	0	0	0.774	0	0	0	0	0	0.705	8.498	0.14	0	0	3.888	0.168	0	0	16.106	0	0.419	8.37	0	0	0	0	0	0	0	0	0	0	0	0	0	0	0	0	0	0	0	0	0	0	0	0	0	0	0	0	0	0	0	0	0	0	0	0	0	0	0	0	0	0	0	0	0.102	0	0	0	0	0	0	0	0	0	0	0	0	0	0	0.324	0	0	0	0	0	0	0	0	0	0	0	0	0	0	0	0	0.304	0.266	0.387	1.026	0.767	1.556	0	0	0	0.011	0.012	N/A	N/A	N/A	N/A	N/A	N/A	0.088	0.239	0.911	0.48
LOC100132707	10.053	10.773	10.147	3.575	4.671	6.956	5.047	5.592	6.418	4.177	6.161	6.539	6.505	3.836	10.977	7.728	7.278	9.815	7.832	11.295	9.557	10.015	11.259	13.151	1.819	3.686	1.721	2.714	0	0.427	0	0.358	0	0.162	0	0	1.043	0	0.114	0.124	3.122	0	0.904	0.963	0.756	0.287	0	0.413	0	1.98	0.523	0	0.888	1.283	0.424	0	1.179	0.488	0	0.562	2.452	1.427	0.168	0.236	0	0	0.291	0.446	0.256	0.456	0.604	2.03	1.333	4.921	0.353	2.984	5.663	0.432	0	0	0	0	0	0	0	0.461	1.472	0	1.107	0	0.452	0.437	1.843	0.765	0.608	0	0.217	0.224	0	0	1.295	0.408	0.639	0.497	0.78	0.277	0	0.537	0	0.337	0.221	0.638	0.591	0.57	1.328	0.389	0.306	0.837	0.915	1.487	0.12	0	0	0	10.325	5.067	5.656	9.104	0.858	0.549	0.872	0.434	1.321	0.505	0.468	1.206	0.381	1.363	0.335	3.044	0.153	2.616	0.139	1.079	0.42
LAMB4	0.487	0.743	0.763	0.741	0.64	0.843	0.348	0.402	0.47	0.536	0.462	0.544	1.152	0.277	0	0.259	0.579	0.976	0.548	0	0.522	0.616	0.115	0.594	0	0.205	0.439	0	0	0	0.33	0	0	0	0	0.151	0	0	0	0	0	0	0	0	0	0.536	0	0	0	0	0	0	0.286	0	0	0	0	0	0	0	0	0	0	0	2.69	0	0	0	0	0	0	0	0	0	0	0	0	0	0	0	0	0	0	0	0	0	0	0	0	0	0	0	0	0	0	0	0	0	0	0	0	0	0	0	0	0	0	0	0	0	0	0	0	0	0	0	0	0	0	0	0	0	0	0	0.664	0.741	0.46	0.47	0.056	0.051	0.135	0	0	0	0	149.464	0.212	0.007	0.305	N/A	N/A	N/A	N/A	N/A	N/A
FAM24A	0	0	0	0	0	0	0	0	0	0	0	0	0	0	0	0	0	0	0	0	0	0	0	0	0	0	0	0	0	0.137	0	0	0	0	0	0	0	0	0	0	0	0	0	0	0	0	0	0	0	0	0	0	0	0	0	0	0	0	0	0	0	0	0	0	0	0	0	0	0	0	0	0	0	0	0	0	0	0	0	0	0	0	0	0	0	0	0	0	0	0	0	0	0	0	0	0	0	0	0	0	0	0	0	0	0	0	0	0	0	0	0	0	0	0	0	0	0	0	0	0	0	0	0	0	0	0	0	0	0.007	0	0	0	0	0	0	N/A	N/A	N/A	N/A	N/A	N/A	N/A	N/A	N/A	N/A
PDP1	15.686	14.262	14.605	18.293	16.074	19.322	11.103	11.295	11.151	10.898	8.386	7.26	23.501	6.886	28.025	12.236	26.701	16.824	10.08	6.921	10.342	9.318	15.432	7.336	18.255	41.745	37.062	24.609	6.874	2.587	16.399	25.775	22.516	9.059	9.904	3.927	8.377	9.602	1.318	10.204	15.466	21.103	14.942	5.067	12.965	13.662	15.058	4.346	8	20.002	16.079	20.863	8.571	7.415	6.752	2.113	22.546	0.956	6.63	6.782	4.805	4.214	0	2.329	3.58	0	0	1.801	0	0	2.089	5.071	1.681	7.781	0.392	0	0	10.099	2.049	12.166	0.251	0.108	0	0	0	5.07	2.141	4.761	0	3.428	2.248	3.188	0.649	0.633	0.312	10.317	9.269	10.381	1.114	0	0	2.316	0	2.497	8.539	0	0	6.922	0	0	1.623	9.773	6.906	1.296	8.716	17.943	6.096	0.139	62.221	0	1.314	0	0.234	0	14.851	17.896	10.015	14.467	15.239	10.796	1.831	2.2	4.404	4.125	5.294	0.648	0.182	2.178	0.089	2.002	0.173	1.068	0.459	0.779	0.393
LRRTM3	0	0	0	0	0	0	0	0	0	0	0	0	0	0	0	0	0.201	0	0	0	0	0	0	0	2.019	0	0	0	0	0	0	0	0	0	0	0	0	0	0	0	0	0	0	0	0	0	0	0	0	0	0	0	0	0	0	0	0	0	0	0	0	0	0	0	0	0	0	0	0	0	0	0	0	0	0	0	0	0	0	0	0	0	0	0	0	0	0	0	0	0	0	0	0	0	5.069	0	0	0	0.254	0	0	0	0	0.614	0	0	0	0	0	0	3.542	0	1.224	0	0	0	0.389	0	0	0	0	0	0	0	0	0	0	0.017	0.101	0	0	0	0	0.563	0.232	N/A	N/A	N/A	N/A	N/A	N/A	0.002	0.239	2.431	0.209
GPHB5	0	0	0	0	0	0	0	0	0	0	0	0	0	0	0	0	0	0	0	0	1.44	0	0	0	0	0	0.313	0.269	2.478	0	0	0	0	0	0	0	0	0	0	0	0	0	0.255	0	2.435	0	0	0.985	0	0	0.979	0	0	0.891	0	0	0	0	0	0	0	0	0	0	0	0	0	0	0	0	0	0	0	0	0	0	0	0	0	0	0	0	0	0	0	0	0	0	0	0	0	0	0	0	1.838	0	0	0	0	0	0	0	0	0	0	0	0	0	0	0	0	0	0	0	0	0	0	0	0	0	0	0	0	0	0	0	0	0.12	0.166	0.331	0	0	0	0.204	0	N/A	N/A	N/A	N/A	N/A	N/A	0.005	0.239	204.262	0.045
AHCYL2	1.391	1.412	1.562	2.063	2.552	3.802	2.592	2.785	1.884	2.317	2.845	2.401	5.132	4.618	6.776	5.854	7.691	2.291	9.577	11.983	8.876	11.418	10.366	14.341	7.882	3.618	4.957	4.598	0.574	5.509	0.87	0.519	1.269	0	0	0.551	2.864	0	0	0.216	0	5.239	0	1.98	0	0	0.729	1.09	0	0.918	0.277	41.091	2.676	0.737	0.191	0	8.347	1.682	1.885	0.1	0	3.162	0	0	0	0	0	0	0	0	0	0	0.196	0.667	0.555	0	0	6.177	0	0.451	0	0	0	0.386	0	0	7.788	0	1.143	0	2.545	4.954	0	2.424	0	0	0	4.297	0.855	0	0.325	0	0	2.967	0	0.202	0	0.463	0	0	0.139	0	0	1.192	1.844	0	0.806	1.162	0	0	0	0	5.471	0.375	1.455	2.806	2.471	8.244	2.032	3.733	0.467	1.331	0.374	1.58	0.608	0.557	0.277	0.72	0.422	0.281	0.241	0.237	0.109	2.6	0.047
IZUMO2	0.396	0.123	0	0.167	0.294	0.299	0	1.049	0	0.475	0.107	0.45	0	0	0	0	0	0.104	0	0	0	0	3.001	0	0	0	0	0	0	0	0	0	0	0	0	0	0	0	0	3.295	0	0	0	0	0	0	0	0	0	0	0	0	0	0	0	0	0	0	0	0	0.162	0	10.503	0	0	0	0	0	0	0	0	0	0	0	0	0	0	0	0	0	0	0	0	0	0	0	0	0	0	0	5.107	0.172	0.868	0	0	0	5.928	0	0	0	0	0	0	0	0	0	0	0	0	0	0	0	0	0	0	0	0	0	0	0	0	0	0	0	0.173	0.253	0.347	0.259	0.165	0	0.533	0	0	1.455	0	592.516	0.208	0.002	0.302	N/A	N/A	0.001	0.099	1454.733	0.001
FLJ39739	0	0	0	0	0	0	0	0.191	0	0	0	0.138	0.554	0.198	0	0.541	0.152	0.199	0	0	0	0.175	0.146	0	2.27	3.653	4.254	1.286	0.63	0.609	2.018	0.344	0.226	0.454	0.685	0.238	0.311	1.824	1.006	0.265	0.188	0.132	0.234	0.216	1.213	0.368	2.227	1.025	0.817	0.794	1.318	1.1	0.589	0.374	0.679	0.814	0.177	0.615	3.841	0.902	0	0.163	3.502	0.704	0.348	0.262	0	0.358	0.274	0	0.441	0.509	0.372	1.552	0.566	0.479	0.233	0.26	0.2	0.195	0.294	0.296	0.128	0	0.213	0	0.262	0.149	0	0	1.561	0.35	2.353	0.136	1.05	2.446	3.427	1.792	0.491	0.242	4.345	0.233	7.068	1.219	5.488	2.218	8.908	0.67	0	3.043	2.129	1.927	6.195	1.509	1.387	6.468	3.43	3.099	4.107	0.349	0	3.946	7.809	0.839	0	0	0.055	0.164	1.042	1.053	0.446	0.089	0.562	1.573	2.966	1.614	0.242	1.217	0.397	6.313	0.029	0.358	0.037	0.53	0.068
NCRNA00052	0.309	0	0	1.026	0	3.002	1.116	0.569	0	0	0	0.41	0	0	6.38	0	0	1.873	0	0	0	7.599	0	0	0	3.762	0	0	0	0	0	0	0	8.54	0	0	0	0	0	0.573	0	0	0	0	0	0	0	0	0	0	0	0	0	1.032	0	0	0	0	7.826	0	0	0	0	0	0	0	0	0	0	0	0	0	0	0	0	0	0	0	0	0	0	0	0	0	0	0	0	0	0	0	0	0	0	0	0	0	0	0	0	0	0	0	0	0	0	0	0	0	0	0	0	0	0	0	3.279	0	5.445	0	3.266	0	0	0	0	0	0.103	1.343	0.349	1.321	0.644	0.554	0	0	0	0	0.461	N/A	N/A	N/A	N/A	N/A	N/A	N/A	N/A	0.002	0.159
HABP4	11.855	11.128	13.058	13.988	16.182	14.513	8.109	7.049	9.82	8.35	6.029	6.855	14.551	11.234	6.172	0.312	3.064	0.646	6.011	4.862	6.778	6.131	7.892	6.984	9.818	13.03	1.914	1.608	0.361	6.067	4.119	0.5	0.359	0.154	4.924	2.052	6.77	31.377	0.761	5.188	0	0.813	0	0	2.708	1.095	0	0	3.06	0	0.38	0	3.154	6.338	2.214	2.943	0.749	1.839	4.409	0.189	0	0	0.149	0	0	0	8.048	0.255	0	0	0.489	0	0	0	0.935	0	0	0	0.132	20.233	0.252	0.103	0	1.261	0	0	0	0	0	4.376	5.017	0	2.415	1.892	0	6.5	0	0	4.958	0	0	17.266	15.244	2.675	0.193	5.01	0	0	0	4.288	0.382	0	3.157	0	0.216	0.636	5.332	0.164	0	0.115	0	0.331	0	0.665	12.014	14.894	7.702	6.22	4.491	1.817	0.482	0.805	4.234	1.792	2.332	0.234	0.126	8.083	0.05	5.257	0.168	2.362	0.223	0.769	0.368
TMEM125	1.135	0.672	0.406	1.558	1.52	1.126	1.796	2.209	0.372	1.035	1.37	0.759	9.033	11.07	26.409	1.203	0.158	3.676	1.39	1.674	1.487	0	1.98	5.447	1.122	0.317	0	0	0.71	0	0	0	0	0	0	0	0	0	10.254	2.234	0	0	0	0	0	0	0	2.554	0	0	0	0	0	0	0	0	0	0	0	0	0	0	0	0	0	0	0	0	0	0	0	0	0	0	0	0	0	0	0	0	0	0	0	0	0	0	0	10.676	0	0	4.392	4.023	11.591	15.951	4.474	5.946	0.728	10.908	23.215	2.86	12.33	14.541	5.317	7.774	0.207	11.335	0.412	0	2.451	14.846	11.402	6.576	15.2	9.001	6.975	1.757	11.985	18.18	3.209	0	31.571	0.181	19.81	0.563	0.738	1.401	1.257	5.294	0.732	0.16	0	1.525	0	6.566	8.911	0.001	0.113	N/A	N/A	0.001	0.212	0	0.008	0.737	0.216
CNTN2	0	0	0	0	0	0	0	0	0	0	0	0	0	0	0	0	0	0	0	0	0.179	0	0	0	0	0	0	0	0	0	0	0	0	0	0	0	0	0	0	0	0	0	0	0	0	0	0	0	0	0	0	0	0	0	0	0	0	0	0	0	0	0	0	0	0	0	0	0	0	0	0	0	0	0	0	0	0	0	0	0	0	0	0	0	0	0	0	0	0	0	0.156	0	0	0	0	0	0	0	1.284	0	0	0	0	1.079	0	3.32	0	0	0	0	0.156	0	0	2.162	0.193	0	0.242	0	0	0	0	0	0	0	0	0	0	0.015	0	0	0	0	0	0.017	0.324	N/A	N/A	N/A	N/A	N/A	N/A	0.058	0.239	0.053	0.13
ASNSD1	26.8	25.609	19.388	21.041	19.186	21.93	17.959	15.748	13.219	10.597	15.397	17.315	8.187	44.363	20.503	31.703	2.32	20.927	14.279	25.092	9.441	9.785	18.875	12.696	22.423	11.712	9.965	1.322	2.836	6.797	20.319	3.835	4.616	5.896	5.505	14.423	17.246	16.691	11.273	11.431	21.671	8.203	11.509	7.096	2.588	33.835	11.417	13.621	59.37	36.865	38.239	0.19	19.677	20.845	7.552	11.643	10.721	6.268	20.6	11.829	5.979	5.039	17.399	0.887	19.848	0.641	17.762	3.609	75.128	15.611	36.933	4.562	13.148	4.305	17.691	16.463	51.535	38.14	9.87	2.94	30.5	11.167	0.497	16.843	8.381	27.235	15.468	10.985	33.672	17.114	12.238	4.153	20.394	17.791	10.379	20.704	31.706	27.782	3.929	7.431	8.057	19.89	1.413	5.901	1.827	29.229	6.372	46.977	3.838	0.787	17.901	0.493	9.568	10.723	19.073	3.981	26.734	6.101	17.584	5.417	14.948	0	5.763	0.407	23.932	20.719	15.039	18.181	10.738	19.079	19.17	18.528	7.716	16.364	10.552	1.43	0.168	0.385	0.096	0.416	0.026	0.472	0.059	1.551	0.087
FUT4	0.541	0.488	0.819	0.426	0.304	0.343	0.222	0.215	0.251	0.455	0.282	0.321	1.296	0.35	0.258	0	0	0	0.909	0	0.213	0.166	0.636	0.19	6.979	19.151	5.084	7.022	27.398	17.8	26.36	22.571	22.02	13.025	16.104	17.11	43.987	46.536	61.246	59.735	40.897	54.025	94.562	75.774	36.223	19.826	0.654	12.732	22.411	28.36	26.937	0.581	22.238	14.536	39.561	37.954	34.229	36.502	22.329	34.707	0.401	4.88	4.47	15.213	11.669	5.605	1.172	9.224	19.027	0.398	5.231	7.544	1.719	0.202	0.183	15.025	7.589	5.227	0.199	0.257	26.559	6.95	0	2.383	0.719	0	0.194	21.444	13.074	14.647	0.363	0	1.7	4.121	1.876	5.139	4.706	0	0	0	0	6.991	0	0.338	0	2.761	0	7.307	0.121	0.107	0	0	3.53	0	0	0.44	0.808	1.083	1.507	1.26	5.819	0.12	4.118	0.185	0.616	0.358	0.291	0.335	33.869	24.361	8.014	7.494	0.472	2.066	1.404	1.78	0.098	0.058	0.013	0.063	0.054	0.229	0.063	1.472	0.223
BAGE4	1.127	1.794	1.376	0.85	1.045	1.18	1.061	0.856	1.324	0.636	1.044	0.897	2.893	2.267	4.55	3.699	0.276	1.35	1.08	1.517	0.893	2.456	1.273	1.349	1.101	0.806	1.883	1.14	1.825	0.739	2.264	3.341	5.304	1.69	2.546	1.588	4.72	2.162	0.527	1.306	2.991	0.682	1.559	6.015	12.623	2.458	2.551	9.397	2.836	2.263	4.216	27.223	0.268	0.284	1.007	2.375	1.254	0.848	1.359	1.223	0.251	1.041	0.229	0	0	0	0	0.217	0.27	0.604	0	0.37	0.451	0.245	0	0.387	0	0	0	0	0	4.28	0.155	0	0.335	0	0	0	0	0	0	0.345	0	0	0	0.165	0	0	0	0	0	0	0	0	0.59	0	0	0	0	0	0	0	0.46	0	0	0	0	0	0	0	0	0	0	0	1.432	1.025	0.97	1.967	2.209	4.511	0.81	0.048	0.17	0.057	0.04	4.295	0.138	0.401	0.292	3.556	0.103	3.006	0.096	1.403	0.382
RP9	45.334	28.758	26.359	46.849	30.329	45.834	18.095	19.596	18.21	27.256	19.372	21.158	17.53	25.109	26.876	31.624	25.163	26.581	12.836	12.748	24.994	18.326	15.62	14.089	18.964	14.109	4.053	15.548	5.532	2.176	8.94	14.048	5.674	1.852	4.326	5.84	9.563	2.408	0.174	13.701	24.279	2.269	31.215	0.103	79.487	8.511	8.958	45.31	13.364	4.991	14.156	4.192	7.861	17.37	18.913	11.578	14.46	8.362	12.426	7.532	4.337	19.229	0.77	0.155	24.646	1.166	18.12	1.227	0.131	0.127	32.068	1.55	3.365	0	0.719	1.52	0.333	3.095	8.938	1.578	0.373	0	38.357	0.341	11.588	27.07	41.619	4.863	0.138	29.672	11.367	5.63	0	0.455	6.358	19.591	12.56	9.903	4.298	4.104	0.276	7.961	1.854	5.626	0.397	13.45	24.865	13.537	0.783	0	0.193	20.653	1.686	7.665	5.851	8.116	12.177	5.854	0	5.762	1.647	6.722	19.26	2.099	33.484	41.004	20.614	20.958	9.239	17.342	5.889	16.47	8.804	7.455	6.725	0.493	0.084	1.345	0.351	0.535	0.222	1.181	0.415	1.109	0.391
ARAP1	0	0	0	0.185	0.373	0.119	0.354	0.412	0.407	0.469	0.655	0.385	0.134	0	0	0	0	1.104	1.013	0	0.869	0.637	0.931	0.175	0	0.826	0.644	0	0	0	0	0	0.86	0	0	0.21	0	0.198	0	0.742	1.468	0	0	0.417	0	2.884	0.103	0.713	2.032	0.132	0	0	0.947	0.194	0	0	0.245	0.186	0.431	0.264	0.154	1.813	1.229	0	0	0.961	0	1.335	0.483	0.124	2.321	0.359	2.66	12.995	1.721	4.896	0.314	5.74	0.759	1.071	0	1.394	1.473	2.387	0.123	0.402	6.134	2.015	2.779	14.921	2.07	1.589	4.354	3.323	2.69	2.63	4.733	3.679	4.789	3.724	1.482	9.856	0.297	6.764	1.829	3.51	1.632	3.115	0	2.089	0.62	4.421	1.665	0.332	1.263	0.333	1.136	6.286	5.181	0.302	0	0	0.944	0	0	0.225	0.447	0.405	0.268	0.508	1.234	4.109	3.984	2.815	2.368	0.3	0.015	3.277	0.026	0.97	0.484	1.415	0.259	1.189	0.311
CDH8	3.615	5.19	4.804	1.923	0.136	0	1.198	1.485	1.28	0.895	0.671	0.588	4.185	3.295	1.413	4.882	5.788	3.584	5.215	1.376	5.806	4.164	3.354	2.842	3.254	0.749	4.473	3.273	0.458	3.599	0.697	0	0	0.189	0	0.195	0.382	0.241	3.606	3.302	0	4.018	0	2.482	0	0	0	1.249	0	0	0	0	0	0	0	0	0	0.468	0	0	0	0	2.037	0	0	0	0	0	9.106	0	0	0	0	0	0	0	0	0	0.145	4.711	0	0	0	9.105	0	10.282	15.161	0	0	0	0.588	11.541	0	4.538	3.218	5.139	0.887	2.998	3.996	30.206	0	1.494	2.123	0	0	0.806	4.143	0	3.021	3.024	7.115	5.256	1.172	11.885	1.801	1.979	0	0	8.09	0	3.457	0	0	0	4.536	0.686	1.019	3.825	1.546	0.107	0.564	4.935	0.942	3.233	3.445	0.192	0.034	1.502	0.388	0.191	0.108	0.291	0.113	0.938	0.462
AGPS	2.504	4.064	3.01	5.098	4.455	4.762	2.95	2.407	2.309	2.299	2.865	2.25	5.533	4.094	1.345	5.809	5.281	2.182	3.611	5.991	4.249	5.943	3.485	3.932	1.081	3.903	1.869	5.704	0	0	0.407	0.51	0.398	0	0	0	1.184	0.674	0	0.557	0.779	0	1.669	0	3.406	0.768	0	0	2.754	0	0.749	0	0.314	0.747	0	0	0.747	0	1.045	0.848	13.32	8.8	1.535	12.654	12.971	1.275	3.81	3.27	13.004	10.255	10.849	6.474	11.341	28.981	0.891	11.349	3.317	1.426	5.483	17.854	12.332	7.002	13.111	4.102	1.85	13.88	0.168	5.172	2.3	3.385	3.424	5.724	9.581	12.745	6.137	7.389	8.312	7.969	4.128	0.404	5.635	9.776	1.8	0.43	0.598	1.541	0	7.645	0	0	5.48	3.146	12.218	6.136	6.318	0.273	5.322	5.21	10.028	0	15.738	0.242	13.607	2.056	3.193	4.772	2.514	4.288	0.937	0.711	7.656	4.408	14.435	6.865	4.528	0.9	0.363	1.868	0.019	3.275	0.021	2.103	0.031	1.516	0.089
PP14571	0	0	0	0	0	0	0	0	0	0	0	0	0	3.894	0	0	0	0	0	0	0	0	0	0	0	0	0	0	0	2.774	0	0	0	0	0	0	0	0	0	0	0	0	0	0	0	0	0	0	0	0	0	0	0	0	0	0	0	0	0	0	0	0	0	0	0	0	3.974	0	0	0	0	0	9.032	0	0	14.433	0	0	1.054	0	0	0.117	0	0	0	0	0	0	3.385	0	0	0	0	0	0	0	0	0	0	0	0	0	0	0	0	0	0	0	0	0	0	0	0	0	0	0	0	0	0	0	0	0	0	0	0	0	0	0.325	0.139	0	0.991	0.484	1.806	0	0	1.051	0.482	1.661	0.348	3.735	0.214	1806.379	0.095	N/A	N/A
FAM90A9	0	0	0	0	0	0	0	0	0.204	0	0	0	15.822	17.561	18.381	15.594	21.599	2.035	8.236	2.065	5.278	7.576	12.975	10.013	7.53	3.095	6.149	7.633	0.535	0	0	0.482	1.382	1.238	0.131	0.818	0.476	0.285	1.083	0.43	0.892	0.961	1.071	0.631	0.293	0	18.906	0	0	0	0	51.27	0	0	0.75	0	0	0	0	0	0	0	0	0	0	0	0	0	0	0	0	0	0	0	0	0	0	0	0	0	0	0	0	0	0	0	0	0	0	0	0	0	0	0	0	0	0	0	0	0	0	0	0	0	0	0	0	0	0	0	0	0	0	0	0	0	0	0	0	0	0	0	0	0	0	0	0.034	11.428	1.741	4.451	0	0	0	0	0	N/A	N/A	N/A	N/A	N/A	N/A	N/A	N/A	N/A	N/A
CLEC4GP1	2.546	2.817	3.308	8.38	7.875	6.77	6.963	6.806	8.952	6.552	7.717	8.856	10.603	9.047	8.077	10.286	5.215	5.885	6.285	5.952	5.319	3.094	4.7	5.285	7.102	6.836	5.632	3.648	9.666	10.562	19.438	5.59	7.76	11.913	10.186	7.665	6.018	3.924	5.056	4.523	4.144	1.675	3.087	2.828	14.793	8.009	47.398	7.532	7.272	9.219	9.96	20.224	16.546	7.772	13.961	25.19	30.362	12.987	10.747	9.93	12.576	16.283	17.376	14.632	13.966	11.45	12.492	25.04	14.745	18.392	17.752	45.24	36.738	13.218	15.055	11.854	7.53	10.443	6.153	17.802	16.301	19.765	5.884	4.043	3.137	3.153	4.792	14.705	3.21	5.379	4.88	5.301	6.176	5.893	16.758	6.083	5.211	15.537	4.598	3.171	3.694	4.086	2.678	4.05	2.868	12.043	4.105	3.924	4.598	3.498	3.264	2.221	2.436	3.925	5.889	2.75	4.658	3.411	3.256	3.329	2.114	5.346	2.558	9.413	2.89	7.675	7.641	6.646	6.863	15.744	16.576	5.489	17.739	9.14	4.149	1.531	0.053	1.094	0.373	3.232	0.013	1.941	0.038	2.203	0
PECI	15.481	13.603	16.47	22.353	27.376	26.53	10.482	11.169	11.418	10.693	10.088	12.039	5.511	3.322	0	35.015	0.303	1.678	5.619	23.223	11.762	19.19	12.327	5.469	7.411	5.415	16.154	15.914	9.015	10.421	3.599	3.718	0	0.896	0	0.477	4.673	0.181	0	0	0	0	0	0	30.534	2.548	0	1.229	0.865	0.116	0	70.796	9.369	0	0	0	0	0	4.544	6.49	0	4.938	0	0.473	1.229	61.596	0.382	4.01	0.923	0.435	18.86	4.962	20.438	1.08	2.403	15.756	71.241	0.536	18.215	4.61	0.285	0.35	0	52.501	0	27.817	0	1.479	39.051	0.109	79.113	24.763	65.965	69.855	44.655	76.372	52.43	52.45	103.641	38.166	42.775	71.817	65.317	120.236	92.035	69.313	17.141	49.426	225.537	86.089	119.857	152.567	74.69	95.081	104.789	68.516	77.17	65.04	53.856	66.689	4.404	22.481	21.24	12.145	15.185	25.419	10.981	10.285	3.894	7.906	10.244	17.28	5.706	52.132	73.847	0.911	0.441	0.503	0.285	0.33	0.149	0.109	0.001	0.706	0.102
UNG	135.961	187.582	219.203	136.843	192.459	183.825	212.466	261.166	271.704	187.326	195.623	179.536	168.678	186.607	133.737	85.041	168.016	284.825	223.241	303.134	242.853	204.859	243.627	223.766	112.188	113.125	121.802	80.341	55.923	53.005	57.951	113.581	97.066	123.524	62.691	58.197	52.339	58.47	108.7	75.733	83.628	60.228	48.578	59.291	33.107	35.168	57.97	32.382	63.963	38.874	30.053	0.681	71.579	102.363	76.192	83.52	102.491	79.081	85.188	112.207	115.036	17.247	44.507	24.642	32.362	55.162	50.369	14.653	78.717	44.87	95.718	41.783	64.47	26.071	2.531	110.034	30.701	71.705	68.468	28.955	92.829	21.656	2.907	17.729	53.001	35.787	253.879	83.175	101.861	44.252	73.369	74.164	65.777	92.272	97.163	97.375	130.131	95.071	19.34	80.809	160.492	66.541	43.365	177.27	29.428	91.28	6.413	112.583	31.398	41.832	120.19	54.848	38.557	153.756	129.23	28.748	184.048	73.389	126.052	99.883	47.074	62.761	129.366	9.15	180.915	171.042	217.97	205.699	79.818	62.801	52.688	84.24	24.987	81.632	81.454	0.943	0.427	0.445	0.029	0.297	0.073	0.306	0.003	1.002	0.496
LOC284344	0	0	0	0.197	0	0	0	0	0	0	0	0	0.229	0.123	0.314	0.67	0	0	1.442	0	0	2.161	0	1.126	0	0	0	0	0	0	0	0	0	0	0	0	0	0.41	0	0	0	0	0	0	0	0	0	0	0	0	0	0.136	0	0	0	0	0	0	0	0	0	0	0	0	0	0	0	0	0	0	0	0	0	0	0	0	0	0	0	0	0	0	0	0	0	0	0	0	0	0	0	0	0	0	0	0	0	0	0	0	0	0	0	0	0	0	0	0	0	0	0	0	0	0	0	0	0	0	0	0	0	0	0	0	0	0.066	0	0.505	0.021	0.009	0	0	0	0	0	N/A	N/A	N/A	N/A	N/A	N/A	N/A	N/A	N/A	N/A
GSTP1	5.82	6.218	9.276	1.843	3.668	1.337	2.625	1.189	1.141	0.988	0.639	0.153	0.103	8.171	2.362	2.299	4.724	1.814	2.135	0.715	0	0.117	0	0.525	12.195	18.552	0.256	6.055	0.156	11.864	3.593	17.689	8.474	3.534	4.291	4.305	8.573	4.981	57.834	16.743	19.105	0.994	0	27.87	2.984	0	0	3.824	1.9	0.177	0.267	0	39.305	18.159	12.854	3.113	39.437	2.178	27.074	6.26	390.857	552.956	388.634	911.439	471.5	615.861	651.541	719.233	311.749	373.493	1249.515	577.138	1086.907	1548.477	1189.701	505.225	893.562	1153.362	644.809	918.605	1260.351	650.302	1561.231	593.131	489.57	476.516	1285.85	653.726	1447.919	803.906	1101.523	1791.536	1110.138	1276.16	738.159	1052.285	1361.282	1382.447	1466.174	1414.64	1622.749	2433.241	1792.793	1983.246	1455.295	1061.086	4780.573	1463.367	4832.247	2422.434	1255.302	1665.28	1110.441	1560.068	1525.219	1420.582	1227.362	1310.156	1108.069	1881.249	1104.989	5194.813	1083.831	2808.968	7.105	2.283	1.123	1.913	11.353	9.846	681.106	821.517	1260.984	1190.396	1960.93	0.681	0.009	1.842	0	1.535	0.03	1.059	0.34	0.607	0.032
DCUN1D5	16.129	17.61	17.801	12.054	12.501	11.117	8.258	9.555	9.941	8.831	12.175	10.63	6.664	6.119	3.958	5.887	7.938	11.548	12.2	9.908	7.67	11.206	9.107	8.573	11.759	14.983	13.08	10.732	3.143	1.064	3.191	3.221	7.94	3.908	4.114	2.853	3.554	11.951	1.468	5.031	1.735	8.875	0.653	2.69	12.833	3.629	1.966	1.316	5.526	0.591	9.132	8.742	7.006	17.157	4.723	0.179	20.809	3.639	1.981	9.099	17.312	26.196	19.167	10.277	21.567	34.673	31.036	21.421	22.971	15.181	21.245	11.437	18.134	13.396	8.269	29.719	28.435	6.707	18.319	11.401	8.227	16.252	11.079	15.813	16.06	10.424	21.252	14.898	16.822	1.76	21.824	32.923	35.583	25.022	30.976	29.927	26.343	21.521	35.193	24.864	21.026	25.058	25.378	25.652	23.278	22.552	1.635	16.146	10.44	14.072	14.799	37.682	26.001	19.935	18.178	19.197	27.783	29.609	24.03	22.026	32.316	0.889	26.069	33.773	17.18	11.891	9.898	8.398	5.797	6.771	19.632	13.861	12.456	25.073	22.215	1.507	0.008	0.623	0.028	0.899	0.331	0.497	0.01	1.129	0.215
SLC9A3R1	6.205	5.367	8.683	46.846	40.947	60.961	34.907	35.593	38.217	41.649	26.726	28.189	15.871	47.285	23.17	6.904	51.001	41.509	38.882	34.446	50.885	22.185	39.363	42.598	7.482	14.726	17.485	27.35	0.521	0.729	24.573	4.058	2.646	9.958	8.018	8.007	8.565	19.591	0.122	15.065	10.89	0.334	20.729	5.082	44.468	48.531	0.395	6.122	6.986	7.26	30.204	0	84.833	39.726	7.145	33.366	72.167	23.397	35.998	11.342	45.008	94.684	60.443	96.877	69.573	80.173	118.543	57.66	98.455	66.865	87.059	91.573	22.836	15.423	41.225	79.228	1.517	30.587	5.626	53.716	191.129	40.761	6.671	90.271	124.383	23.536	56.946	91.427	286.789	359.459	56.54	59.15	16.071	10.117	16.348	42.921	71.556	29.781	74.108	40.644	38.534	35.028	40.601	59.212	36.825	42.922	41.929	32.972	42.913	42.962	12.587	52.74	28.033	44.07	40.508	16.816	64.181	40.942	21.839	70.142	75.57	61.606	46.618	14.84	6.752	49.584	34.214	34.508	10.296	28.246	69.864	147.544	27.974	33.962	43.044	0.748	0.202	0.383	0.018	0.19	0.032	0.824	0.324	0.789	0.114
LILRA6	0.105	0	0	0.155	0.102	0.109	0.11	0.155	0.145	0	0.111	0.121	0	0	0.13	0	0.832	0.129	0	0	0.102	0	0	0	0	0	0	0	0	0	0	0	0.347	0	0	0	0	0.135	0.111	0	0	0	0	0	2.63	0	0.201	0.147	0.141	0.151	0.13	0.358	0	0	0.123	0	0	0.152	0.195	0	0	0	0.511	0	0	0	0	0.155	0	0	0	0	0	0.146	0	0.259	0.11	0	0.108	0	0	0	0	0	0	0	0	0	0	0	0	0	0.147	0	0.142	0	0	0	0	0	0	0	0	0	0	0	0	0	0	0	0	0.147	0	0	1.074	0	0	0	0	0.126	0	0.144	0.143	0.114	0.035	0.122	0.107	0.099	0.03	0.264	0.057	0	0.029	0.071	0.067	5.216	0.105	0.46	0.294	29.249	0.127	0.411	0.247	1.06	0.479
CHMP7	25.865	31.277	30.124	13.052	12.353	13.437	10.811	9.047	7.793	6.945	6.787	7.076	10.591	3.429	20.769	8.633	8.581	11.93	8.231	5.573	5.223	15.136	14.982	13.437	12.354	0.228	3.627	21.132	8.413	8.633	15.663	28.245	21.099	32.06	14.076	10.465	3.56	1.76	5.367	3.208	2.563	5.476	5.781	3.838	2.413	0.805	0	6.232	15.393	21.1	10.293	0.893	9.788	6.002	3.112	11.673	4.815	6.199	5.674	9.364	0	4.416	10.18	5.564	11.384	4.586	9.403	2.614	0.835	0.145	17.642	4.956	0.232	0.126	0	2.99	0	8.929	0.436	51.573	4.189	16.096	0	9.681	28.534	0.115	0	0.108	12.286	5.616	7.001	16.654	6.915	21.62	15.95	5.121	6.748	1.008	12.892	5.851	54.618	32.43	5.582	8.988	5.272	3.463	0.604	17.454	0.114	3.337	11.858	29.737	21.245	16.606	14.218	5.559	10.99	9.242	3.711	0	0.705	0.427	0.494	59.609	29.089	12.947	8.077	10.543	10.378	7.11	6.828	8.049	10.386	9.047	12.885	0.643	0.215	1.791	0.213	1.29	0.407	1.148	0.436	0.702	0.244
REM2	0.124	0	0	0	0	0	0	0	0	0	0	0	0	0	0	0	0	0	0	0	0	0	0	0	0	0.38	0	0	0	0	0	0	4.492	0	0	0	0	1.591	0	0	1.1	0	0	0	0	0	9.215	0.138	0	0	1.991	0	0	0	1.903	0	0	1.025	1.192	0	0	0	0	0	0	0	0	0	0	0	0	0	0	0	0	0	0	0	0	0	0	0	0	0	0	0	0	0	0	0	0	0	0	0	0	0	0	0	0	0	0	0	0	0	0	0	0	0	0	0	0	0	0	0	0	0	0	1.006	0	0	0	0	0	0	0.041	0	0	0	0.378	0.967	0	0	0	0	0.039	N/A	N/A	N/A	N/A	N/A	N/A	N/A	N/A	0.026	0.282
DNHD1	0	0	0	0	0	0	0	0	0	0	0	0	0	0	0	0	0	0	0	0	0	0	0.143	0	0	0	0	0	0.175	0.12	0	1.143	0.373	0.539	0	0	0	0	0	0	0.726	0.166	0	0	0	0	0	0	0	0	0	0	0	0.157	0	0	0	0.276	0	0	0	0	0	0	0	0	0	0	0	0	0.379	0	0.526	0	0.135	0.255	2.662	0	0	0	0	0	0	0.254	0	0	0	0	0	0	0	0	0.281	0.381	0	0	0	0	0	0	0	0	0	0	0	0	0	0	0	2.059	0	0	0	0.229	0	0	0	0	0	0	0	0	0	0	0	0	0	0.012	0.162	0.027	0.165	0.036	0.132	0.074	0.088	2.401	0.285	0.722	0.431	3.652	0.168	1.798	0.283	0.836	0.459
FKBP4	1.982	1.819	1.502	14.498	16.601	14.634	10.902	9.023	10.509	11.449	9.973	10.067	13.928	0.509	11.084	32.01	18.081	20.312	23.965	5.15	17.485	19.005	21.17	21.467	12.855	24.858	23.482	15.412	34.877	24.661	34.376	27.525	44.519	10.835	16.742	19.801	63.37	49.879	72.815	29.026	50.197	49.974	67.44	46.372	1.8	12.934	2.185	15.557	15.202	3.211	10.104	0	26.725	38.355	13.267	21.713	18.371	15.05	18.555	17.155	65.141	26.886	9.591	64.035	6.662	51.464	48.397	23.655	42.458	39.983	37.827	36.857	35.668	79.816	18.108	51.88	64.921	72.589	90.282	6.993	119.763	25.929	3.847	14.814	21.335	61.41	18.286	99.227	37.225	26.457	67.963	51.028	53.065	77.025	31.037	26.528	52.379	22.743	30.31	29.44	33.006	46.653	40.553	37.514	55.264	13.624	13.729	26.985	28.528	64.597	25.701	31.718	20.456	27.15	33.891	46.808	35.854	45.617	14.165	21.538	18.792	29.912	27.061	23.969	1.768	15.244	10.321	17.014	35.951	14.386	46.509	39.822	28.886	42.862	31.647	1.384	0.109	0.592	0.092	0.725	0.279	0.674	0.179	1.354	0.039
ZNF350	1.732	1.432	1.394	10.007	10.813	5.705	8.52	7.107	5.011	5.31	4.032	5.824	8.603	0	5.035	11.757	25.194	8.344	13.685	10.233	14.852	12.782	13.443	17.856	0.797	32.751	26.962	12.747	21.536	24.028	36.71	15.651	3.124	54.501	33.044	26.07	9.744	14.097	33.527	28.186	9.702	15.426	42.207	23.739	22.47	28.643	0.225	25.72	7.942	13.483	19.372	0	39.88	39.32	22.515	9.887	94.098	1.451	8.672	46.269	0	0	0	0	0	0.478	12.805	0	0.187	0	0	0	0	0.184	0.558	0	0	0	0	16.368	0.267	0.101	27.865	0	0	0	0	21.328	0	0	3.326	8.751	0.714	13.105	5.532	0	13.144	11.915	0	0	0	14.711	9.258	0.832	4.713	0.269	0	2.462	0	6.311	8.286	1.92	15.572	1.853	0.744	0.162	0.527	0.306	0	0	0	0	0	0.191	1.519	8.842	5.967	11.815	23.227	23.747	0.702	3.047	8.995	6.316	2.62	0.139	0.035	11.7	0.008	2.952	0.17	1.424	0.293	2.411	0.027
BST1	0	0	0	0	0	0	0	0	0	0	0	0	0	0	0	0	0	0	0	0	0	0	0	0	0	0	0	0	0	3.126	0	0	0	0	0	1.886	0	2	0.592	0	0	0	0	0	0	0	0	0	0	0	0	0	0	0	0	0	0	0.483	0	0	0	0	0	0	0	0	0	0.412	0	0	0	0	0	0.291	0	0	0	0	0	0	0	0	0	0	0	0	0	0	0	0	0.281	0.536	3.997	0	0	2.805	1.213	11.745	0	0.105	0	0	0	0	0.4	6.973	0	0	0	0	0	0	2.595	0.395	0	0	0.93	0	0	2.304	0	0	0	0	0	0	0	0	0.38	0.03	0.021	0	0.058	2.307	0.527	0.943	0.484	2.546	0.255	58.29	0.127	0.025	0.109	4.378	0.025
KISS1R	0	0	0	0	0	0	0	0	0	0	0	0	0	0	0	0	0	0	0	0	0	0	0	0	0	0	0	0	0	0	0	0	0	0	0	0	0	0	0	0	0	0	0	0	0	0	0	0	0	0	0	0	0	0	0	0	0	0	0	0	0	0	0	0	0	0	0	0	0	0	0	0	0	0	0	0	0	0	0	0	0	0	0	0	0	0	0	0	0	0	0	0	0	0	0	0	0	0	5.537	0	0	0	0	1.537	0.137	0	0	0	0	0	0	0	0	0	0	0	0	0	0	0	0	0	0	0	0	0	0	0	0	0	0	0	0	0	0.277	N/A	N/A	N/A	N/A	N/A	N/A	N/A	N/A	0.004	0.232
NCR2	0	0	0	0	0	0	0	0	0	0	0	0	0	0	0	0	0	0	0	0	0	0	0	0	0	0	0	0	0	0	0	0	0	0	0	0	0	0	0	0	0	0	0	0	0	0	0.28	0	0	0	0	0	0	0	0	0	0	0	0	0	0	0	0	0	0	0	0	0	0	0	0	0	0	0	0	0	0	0	0	0	0	0	0	0	0	0	0	0	0	0	0	0	0	0	0	0	0	0	0	0	0	0	0	0	0	0	0	0	0	0	0	0	0	0	0	0	0	0	0	0	0	0	0	0	0	0	0	0	0	0.018	0	0	0	0	0	N/A	N/A	N/A	N/A	N/A	N/A	N/A	N/A	N/A	N/A
UBE2W	22.202	36.836	27.704	64.452	47.371	51.694	33.641	36.357	38.852	33.44	33.995	29.85	33.439	29.586	14.579	26.209	15.607	26.352	18.075	25.15	15.407	17.409	22.826	15.243	35.924	45.502	27.118	25.183	25.436	22.56	6.788	13.322	15.833	6.086	26.401	34.889	24.234	27.051	16.206	20.003	17.838	39.294	3.65	7.498	7.124	21.261	0.783	13.789	32.193	11.707	27.253	23.625	13.724	22.893	10.018	9.19	29.356	19.014	11.823	15.385	16.817	5.153	2.587	2.157	7.218	0.438	0.97	7.058	3.38	11.935	10.694	3.059	3.115	16.586	0.946	5.135	19.429	12.056	0.369	0.9	0	0.595	0	2.021	0	0.463	2.878	0	0	3.858	7.238	2.067	16.743	14.808	8.428	5.402	17.928	13.807	0.283	1.941	7.541	2.513	0	0	10.867	2.808	0	7.826	0.12	0	4.426	7.737	19.413	7.176	9.409	11.991	6.639	6.472	17.04	0	14.529	0.14	0.177	0.415	28.914	54.505	34.356	21.657	22.041	16.821	5.512	1.317	4.309	9.655	5.364	2.363	0.048	0.711	0.289	3.272	0.145	0.446	0.086	1.8	0.035
OR2T29	0	0	0.195	0	0.172	0.393	0	0	0.102	0	0.235	0.157	0	0	0	0	0	0.865	0	0.232	0	0	0.391	0	0	0	0	0	0	0	0	0	0	0	0	0	0	0	0	0	0	0	0	0	0	0	0	0	0	0	0	0	0	0	0	0	0	0	0	0	0	0	0	0	0	0	0	0	0	0	0	0	0	0	0	0	0	0	0	0	0	0	0	0	0	0	0	0	0	0	0	0	0	0	0	0	0	0	0	0	0	0	0	0	0	0	0	0	0	0	0	0	0	0	0	0	0	0	0	0	0	0	0	0	0.065	0.188	0.082	0.124	0	0	0	0	0	0	0	N/A	N/A	N/A	N/A	N/A	N/A	N/A	N/A	N/A	N/A
SNORA78	0	0	0	0	0	0	0	0	0	0	0	0	0	0	0	0	0	0	0	0	0	0	0	0	0	0	0	0	0	0	0	0	0	0	0	0	0	0	0	0	0	0	0.392	0	0	0	0	0	0	0	0	0	0	0	0	0	0	0	0	0	0	0	0	0	0	0	0	0	0	0	0	0	0	0	0	0	0	0	0	0	0	0	0	0	0	0	0	0.416	0	0	0	0	0	0	0	0	0	0	0	0	0	0	0	0	0	0	0	0	0	0	0	0	0	0	0	0	0	0	0	0	0	0	0	0	0	0	0	0	0.02	0	0	0.059	0	0	0	0.029	0.113	N/A	N/A	0.017	0.212	N/A	N/A	N/A	N/A
KRT15	0.1	0	0.164	0	0.13	0.398	0	0	0.284	0	0	0	0	0	0	0	0	0	0	0	0	0	0	0	0.751	0	0	0	0	0	0	0	0	0	0	0	0	7.201	0	0	0	0	0	0	0	0	4.873	0	0	0	0	0	0	0	0	0	0	0	0	0	0	0	0	0	0	0	0	0	0	0	0	0	0	0	0	0	0	0	0	0	0	0	12.679	0	0	0	0	0	0	0	0	0	0	0	0	0	0	0	0	0	0	0	0	0	0	0	0	0	0	0	0	0	0	0	0	0	0	0	0	0	0	0	0	0	0.088	0.176	0.047	0	0.398	0.305	0	0	2.536	0	0	0.001	0.113	2535.782	0.028	2535.782	0.127	2535.782	0.095	N/A	N/A
C10orf99	0	0	0	0	0	0	0	0	0	0	0	0	0	0	0	0	0	0	0	2.959	0	0	0	0	0	0.342	0	0	0	0	0	0	0	0	0	0	0	0	0	0	0	0	0	0	0	0	0	0	0	0	0	0	0	0	0	0	0	0	0	0	0	0	0	0	0	0	0	0	0	0	0	0	0	0	0	0	0	0	0	0	0	0	0	0	0	0	0	0	0	0	0	0	0	0	0	0	0	0	0	0	0	0	0	0	0	0	0	0	0	0	0	0	0	0	0	0	0	0	0	0	0	0	0	0	0	0	0	0.247	0.017	0	0	0	0	0	0	N/A	N/A	N/A	N/A	N/A	N/A	N/A	N/A	N/A	N/A
SCN11A	0	0	0.139	0	0	0	0.147	0	0.168	0	0.128	0	0.202	0.152	0	0.459	0.192	0.104	0.172	0.166	0.13	0	0.176	0.138	0.244	0.218	0.414	0	1.032	0.312	2.232	0.188	0.198	0.202	0.295	0.176	0.274	0.224	0.359	1.357	0.259	0	0.13	0.124	2.479	0.106	3.973	0.286	0.122	0	0	1.298	0.233	0.23	1.126	0.25	0.184	0.192	0.38	0.252	0.292	0.147	1.227	0.142	0.252	0.1	0	0.305	0.123	0	0.13	0.167	0.107	0.663	0.124	0.235	0.114	0	0	0.144	0	0.206	0.136	0	0	0	0	0	0	0.318	0.192	0.194	0.168	0.19	0.209	0.148	0.238	0.308	0.264	0.222	0	0	0	0	0.102	0.303	0	0	0	0.809	0	0.641	0.373	0.18	0.146	0	0.153	0	0.152	0.4	0.275	0.709	0.267	0.361	0.046	0	0.074	0.158	0.412	0.694	0.193	0.045	0.235	0.211	0.206	1.538	0.238	1.228	0.377	5.169	0.05	1.11	0.388	1.026	0.474
GFI1	0.198	0.772	0.238	0.852	0.315	0.372	0.886	1.123	1.039	0.864	0.517	0.145	0	0	2.434	0	7.331	0.41	1.135	0	0	0	1.082	0	6.742	5.916	3.824	4.765	0	0	1.543	0	0	0	0	0	0	0	0	0	0	0	0	0	0	0	0	0.277	1.192	0	0	0	0	0	0	0	0	1.261	1.254	0	0	0	0	0	0	0	0	0.328	0	0	0.202	0	0	0	0	0	0	0	0	0	0	0	0	0	0	0	0	0	0	0	0	0	0	0	0	0	0	0	0	0	0	0	0	0	0	0	0	0	0	0	0	0	0	0	0	0	0	0	0	0	0	0	0	0	0.403	0.513	0.762	1.033	1.139	0.249	0.027	0	0	0	0	29.459	0.13	0.034	0.236	N/A	N/A	N/A	N/A	N/A	N/A
FHL1	0.143	0	0	0.188	0.387	0.316	0	0	0.345	0.372	0	0	0.511	0	0	0	0.224	0	1.297	0	0	0	0	0.87	3.18	4.727	12.72	5.873	0.103	14.827	3.833	0	0	0	5.024	1.449	0.847	2.476	0	1.76	0	0	2.327	0.689	0.589	0	0	3.424	3.011	2.693	0	0	2.246	0	0	0	0	0	0	0	0	0	0	0	0	0	0	0	0	0	0	0	0	0	0.243	0	0	0	0	0	0	0.286	0	0.413	0	0	0	0	0	0.11	19.843	33.856	29.478	26.609	31.83	50.081	37.162	32.981	24.974	39.633	13.425	6.043	22.493	28.691	31.048	52.887	25.668	49.212	19.46	30.046	40.472	44.151	50.052	24.007	47.093	11.416	36.58	26.301	28.761	10.703	2.036	5.624	43.021	62.451	0.048	0.297	0.12	0.242	2.992	0.748	0.043	0.075	0.049	29.391	29.856	0.249	0.1	3.064	0.205	0.652	0.377	0.002	0	0.984	0.469
SMC6	20.609	24.887	23.533	27.368	22.047	30.778	17.31	25.116	22.79	19.765	9.417	9.945	8.838	18.623	6.441	21.747	2.134	2.601	2.757	2.95	3.907	4.378	1.819	3.542	9.772	2.879	18.492	8.996	0.581	8.946	4.905	2.941	7.071	2.008	0.92	2.11	5.509	1.343	2.453	2.551	2.86	0.295	0.852	1.128	8.457	25.707	0.251	13.188	9.292	2.798	13.351	4.769	16.248	3.665	7.859	2.009	0.335	0.408	5.9	2.666	22.57	26.336	45.843	13.402	15.047	16.82	22.467	15.126	26.362	10.186	16.868	11.106	27.115	42.384	6.343	44.249	22.947	20.558	51.058	31.217	42.032	43.859	0.13	18.237	17.058	9.228	8.18	2.219	6.486	2.509	15.631	15.465	30.525	32.974	21.28	22.479	13.976	20.838	19.626	17.836	20.087	9.343	17.832	24.341	11.594	28.36	6.476	14.731	10.864	4.109	14.621	8.429	11.55	11.399	23.93	14.51	31.919	26.894	32.862	45.193	1.011	0.292	37.206	2.997	23.01	26.731	17.39	6.645	4.331	7.306	27.728	9.131	21.438	19.381	17.231	1.819	0.013	0.827	0.27	2.348	0.058	1.106	0.389	1.125	0.309
OSGEP	0.142	0.523	0	0	0	0	0	0	0	0	0.215	0	0.605	0	0	0	0	0	0.719	0	0.718	0	0	0	1.829	0.218	1.96	0	0.596	2.397	0	1.769	7.664	6.97	2.248	4.606	6.838	1.903	30.574	5.368	12.986	1.671	16.217	11.994	31.275	49.347	1.461	5.574	34.221	8.434	17.762	0.144	18.845	19.746	21.536	0.434	1.743	2.31	2.467	11.205	1.384	3.752	10.458	11.434	0.13	90.228	4.592	35.323	2.202	60.034	25.197	17.145	12.376	2.787	28.083	26.435	88.079	13.011	25.093	152.756	17.239	10.176	18.262	16.48	48.366	24.847	48.051	0.358	29.597	28.353	53.425	5.8	43.837	39.851	32.212	18.715	10.78	34.262	21.738	42.51	68.519	66.963	2.116	41.894	3.553	36.117	54.431	1.318	66.758	29.621	15.624	19.866	27.196	43.892	15.885	12.111	17.38	19.169	17.829	24.985	72.455	0.348	43.955	136.794	0.222	0	0.036	0.17	5.89	14.156	23.113	28.007	42.853	26.769	34.732	0.718	0.221	1.745	0.168	1.53	0.277	1.601	0.236	0.771	0.231
TTTY14	0	0	0	0	0	0	0	0	0	0	0	0	0	0	0	0	0	0	0	0	0	0	0	0	0	0	0	0	0	0	0	0	0	0	0	0	0	0	0	0	0	0	0	0	0	0	0	0	0	0	0	0	0	0	0	0	0	0	0	0	0	0	0	0	0	0	0	0.149	0	0	0	0	0	0	0	0	0	0	0	0	0	0	0	0	0	0	0	0	0	0	0	0	0	0.708	0	0	0.603	0	0	0	0	0	0	0	0	0	0.143	0	0.19	0	0	0	0	2.183	0.514	0	0	0	0.406	0	0	0	0	0	0	0	0	0	0	0	0.007	0	0	0.146	0.132	8.25	0.212	0.121	0.305	N/A	N/A	0.007	0.146	1.102	0.466
LPIN3	0	0	0	0	0	0	0	0	0	0	0	0	0	0	0	0	0.278	0.378	0	0	0.138	0	0.191	1.045	0.127	0.114	1.628	0	0.871	1.599	0.222	2.074	0.773	0	0.669	0.262	0.361	1.558	2.946	3.819	0	0	1.153	0	0.265	0.675	0	1.163	0	0.349	2.077	0	0.324	2.009	0.221	0	3.028	1.174	1.153	1.607	0	0	0.21	0.132	0.133	0	0	0	0	0	0	0	0	0.148	0	0	0	0	0	0	0	0	0	0	0	0	0	0	0	0	0	0	0	0.733	0	0.465	0	1.575	0	0.142	0	0.559	0	0	0	0.469	0	3.306	0	0.215	0	1.647	0.216	0.513	0.29	2.625	0.413	0.441	0	0.114	0	0.63	0	0.179	0	0	0	0.169	0.909	0.878	0.024	0	0.03	0.322	0.452	2.141	0.252	1.121	0.461	29.646	0.127	0.092	0.129	0.712	0.332
RPL4	303.129	278.63	272.912	149.822	142.281	205.784	174.219	152.5	171.123	165.58	165.778	179.067	540.406	305.851	561.826	534.41	380.148	527.699	502.262	534.786	346.289	348.514	474.265	408.726	822.633	627.699	609.875	713.164	1349.889	1162.923	1110.488	1059.985	1850.107	1592.92	1594.886	1320.642	731.484	596.508	1081.117	670.374	762.002	818.839	959.573	1046.25	721.118	2197.199	1954.224	2163.282	3342.27	3003.761	3462.978	1841.73	4626.264	3308.981	3683.421	3333.927	3922.688	3622.079	2519.058	3113.166	2194.263	1666.153	1371.455	2965.556	2148.972	2569.944	1754.586	2542.175	2452.246	2582.177	2178.827	3237.428	2765.699	2295.24	3059.385	2046.253	2077.669	2026.499	1991.397	2426.358	1750.311	2380.487	2539.794	2106.539	2212.515	2610.484	2537.474	2536.694	3343.625	3732.82	2945.967	2319.135	2338.88	2383.809	2060.453	2374.286	1879.367	2248.763	2151.486	2395.988	2995.401	3552.316	3713.265	2704.652	1148.924	2087.418	2305.273	2800.262	2384.286	2301.15	2226.152	2330.221	1986.269	2030.084	2117.439	2276.267	2010.516	2862.011	2227.364	2097.918	1908.386	1281.102	1810.141	1596.629	284.89	165.962	168.045	455.432	1024.068	2926.009	2234.869	2725.736	2617.295	2187.349	2280.805	0.828	0.007	1.18	0.043	0.96	0.359	1.197	0.051	0.959	0.335
RBPMS	21.981	25.16	23.015	11.917	11.712	10.567	10.205	10.864	11.481	12.101	10.895	12.736	6.474	5.74	7.831	5.464	12.349	10.134	10.55	10.179	13.64	7.652	10.151	9.795	4.861	6.347	7.105	7.215	0.78	7.097	3.952	0	1.171	0	1.418	3.618	4.033	6.032	4.738	3.066	5.937	0.29	2.005	2.463	11.619	3.888	0	1.181	4.111	2.922	2.347	0	5.341	1.91	4.461	2.833	4.408	1.699	5.107	0	13.711	22.352	17.592	8.246	10.413	26.889	9.437	18.599	11.95	15.927	14.045	13.774	14.597	29.953	36.946	10.774	6.566	11.263	17.167	24.409	5.752	16.342	1.34	23.672	29.73	5.539	27.734	5.239	26.333	28.493	35.247	20.209	42.515	17.203	27.551	15.633	37.853	28.112	40.457	63.802	25.01	67.13	26.476	22.489	36.592	58.91	26.884	54.481	3.977	42.353	30.383	45.125	40.644	25.718	70.051	32.58	31.84	46.073	36.853	38.771	104.837	12.862	22.762	39.044	23.385	11.399	11.38	9.163	3.606	3.239	14.174	20.963	21.449	25.236	40.235	0.658	0.014	1.539	0.035	1.023	0.473	0.85	0.306	0.627	0.025
PRPF3	27.542	22.706	24.602	37.836	54.862	39.028	29.877	35.049	35.448	27.093	31.356	31.501	39.522	53.749	55.348	64.57	41.689	31.535	43.232	41.064	42.46	57.001	44.564	52.028	11.08	7.613	9.848	26.659	61.926	36.531	50.59	61.933	50.292	80.232	36.137	47.245	39.653	34.495	50.082	48.639	59.817	77.212	70.066	75.15	51.588	54.663	2.141	64.96	57.829	62.912	61.225	0.286	22.142	25.807	45.359	57.304	28.334	80.422	82.044	58.855	37.208	0.247	32.884	56.026	14.972	10.814	10.046	17.297	17.398	17.76	16.125	11.969	16.126	1.196	0.898	7.131	72.479	9.013	16.264	3.203	3.134	15.023	12.434	24.3	61.931	2.718	9.121	26.545	25.603	20.51	6.778	5.36	15.945	34.783	8.207	24.69	10	4.109	11.653	0.23	23.413	8.887	22.619	6.914	2.494	12.887	14.935	13.123	0.158	23.867	6.425	11.254	7.055	4.153	11.85	20.975	13.044	6.948	12.289	26.847	34.895	0.394	26.113	161.584	24.95	43.909	31.721	47.23	46.76	47.242	19.792	24.39	6.771	12.27	18.654	1.192	0.315	0.333	0.064	0.278	0.039	0.552	0.169	0.658	0.274
HEJ1	0	0	0	0	0	0	0	0	0	0	0	0	0	0	0	0	0	0	0	0	0	0	0	0	0	0	0	0	0	0	0	0	0	0	0	0	0	0	0	0	0	0	0	0	0	0	0	0	0	0	0	0	0	0	0	0	0	0	0	0	0	0	0	0	0	0	0	0	0	0	0	0	0	0	0	0	0	0	0	0	0	0	0	0	0	0	0	0	0	0	0	0	0	0	0	0	0	0	0	0	0	0	0	0	0	0	0	0	0	0	0	0	0	0	0	0	0	0	0	0	0	0	0	0	0	0	0	0	0	0	0	0	0	0	0	N/A	N/A	N/A	N/A	N/A	N/A	N/A	N/A	N/A	N/A
EMR1	0	0	0	0	0	0	0	0	0	0	0	0	0	2.685	0	0	0.427	0	0.935	0	0	0	0	0	0	1.337	10.041	0	1.313	1.117	8.709	2.075	0.129	0.796	5.875	1.421	2.376	0.763	0	4.997	0	0	4.114	1.826	11.151	0	0	0.617	2.254	0	2.003	0	0.302	0	0	1.735	0	0.687	0.955	0	0	0	0	0	0	0	0	0	0	0	0	0	0	0	0	0	0	0	0	0	0	0	0	0	0	0	0	0	6.672	0	0	0	0	0	0	0	0	0	0	0	0	0	0	0	0	0	0	0	0	0	0	0	0	0	0	0	0	0	0	0	0	0	0	0	0	0	0	0.337	2.344	1.231	0	0.953	0	0	0	0.002	0.113	N/A	N/A	0.001	0.212	N/A	N/A	N/A	N/A
SPATA19	0	0	0	0	0	0	0	0	0	0	0	0	0	0	0	0	0.699	0	0	0	0	0	0	0	0	0	0	0	0	0	0	0	0	0	0	0	0	0	0	0	0	0	0	0	0	0	0	0	0	0	0	0	0	0	0	0	0	0	0	0	0	0	0	0	0	0	0	0	0	0	0	0	0	0	0	0	0	0	0	0	0	0	0	0	0	0	0	0	0	0	0	0	0	0	0	0	0	0	0	0	0	0	0	0	0	0	0	0	0	0	0	0	0	0	0	0	0	0	0	0	0	0	0	0	0	0	0	0.058	0	0	0	0	0	0	0	N/A	N/A	N/A	N/A	N/A	N/A	N/A	N/A	N/A	N/A
XCR1	0	0	0.176	0.247	0.465	1.421	1.042	0.415	1.003	2.224	1.273	0.454	7.214	0	0	0	1.147	0	3.333	0	0	0.163	0.492	1.569	0	0	0	1.459	0	0	0	0	0	0	0	0	0	0	0	0	0	0	0	0	0	0	0	0	0	0	0	0	0	0	0	0	0	0	0	0	0	0	0	0	0	0	0	0	0	0	0	0	0	0	0	0	0	0	0	0	0	0	0	0	0	0	0	0	0	0	0	0	0	0	0	0	0	0	0	0	0	0	0	0	0	0	0	0	0	0	0	0	0	0	0	0	0	0	0	0	0	0	0	0	0.059	0.711	1.068	1.16	0.073	0	0	0	0	0	0	N/A	N/A	N/A	N/A	N/A	N/A	N/A	N/A	N/A	N/A
IRX3	0	0	0	0	0	0	0	0	0	0	0	0	0	0	0	0	0	0	0	0	0	0	0	0	2.484	1.41	6.95	1.05	2.777	13.528	3.632	6.514	1.113	4.964	1.937	1.648	2.549	2.314	5.99	9.267	6.219	5.084	17.192	0.415	5.538	3.443	0.228	6.871	0.617	2.161	2.101	0	1.065	4.833	4.947	8.917	5.914	13.365	11.263	14.888	0	0	0	0	0.16	0	0	0	0	0	0	0	1.33	0.125	0.174	0	0	0	1.75	0	0	0	0	0	0	0	0	14.776	0	0	0	0	0	0.692	0	0	0	1.075	0	0	0	0	0	0	0	0	0	0	2.359	0.967	0	0	0	0	0.251	0	0	0	0	0	10.17	0	0	0	0	0	0	0	4.852	5.384	0.096	2.111	0.326	0.196	0.529	0.078	0.108	3.068	0.17	0.154	0.249	1.658	0.313	0.371	0.316
ELFN1	0.258	0.294	0.178	0.544	0.448	0.602	0.37	0.532	0.33	0.264	0.35	0.333	0.158	1.751	0	0	0	0	1.222	0.491	0.161	0.795	0	0.374	1.273	0	0.491	0	0	0	0	0	1.609	0	0	0	0.21	0	0	0	0.771	0	0	0	1.762	1.127	0	0	0.148	0.52	0	0	0.391	0	0	0.246	0	0	0.478	0	3.805	0	0	0	0	1.816	0	0	0	0	0	0	0	0	0	0	0	0	0	0	0	0	0	0	0	4.734	0	0	0	0	0.127	0.511	0	0	0.107	0	0	0	0	0	0	0	0	0	5.299	0	7.095	0	0	0	1.803	0.24	0	0	0	0	0.925	0	0	0	0	0	0	0	0.243	0.531	0.363	0.413	0.218	0.292	0.281	0.676	0	0.099	0.591	0.792	0.424	0.003	0.244	0.001	0.212	0.01	0.108	0.168	0.201
RBM6	11.047	11.223	14.863	19.403	23.051	23.391	12.377	18.627	14.283	16.534	16.389	19.425	10.863	34.223	32.478	13.368	22.502	18.981	21.421	36.723	24.739	26.312	25.111	32.175	10.605	20.966	14.152	15.839	22.706	21.804	24.84	26.682	23.995	39.642	33.688	33.644	21.306	9.152	14.155	25.134	21.903	9.492	7.765	24.559	18.899	22.226	51.186	20.285	16.728	17.665	14.273	24.762	18.362	10.271	10.346	17.85	21.287	20.073	20.27	15.361	18.964	13.854	16.931	31.733	15.393	9.539	13.948	15.999	16.154	10.221	15.592	10.144	6.648	12.3	0.564	14.47	22.243	30.115	4.361	31.087	4.421	26.378	8.536	8.564	30.671	0.29	2.735	3.714	4.128	0	12.265	14.968	10.296	9.444	14.807	0.284	18.832	13.66	29.618	31.475	16.04	22.96	17.597	13.06	63.968	19.44	1.672	48.505	24.724	15.778	10.24	28.964	14.301	28.669	17.416	28.176	17.018	1.839	14.029	16.539	3.037	58.478	32.924	46.576	12.378	21.948	16.272	24.908	21.101	19.99	17.161	7.157	11.827	10.629	23.963	1.773	0.023	0.733	0.165	1.652	0.244	1.113	0.401	0.444	0.011
KLF4	0	0.358	0.391	0.394	0.136	0.561	0.251	0.374	0.324	0.279	0.238	0.475	0	0	0	9.793	0.234	0	5.892	2.861	0.823	1.89	3.316	1.628	84.728	142.214	98.222	94.424	35.034	40.729	86.494	105.859	22.465	77.048	51.525	144.79	56.508	80.105	136.401	214.336	150.339	52.03	98.363	157.323	46.674	56.123	44.869	51.258	37.679	68.047	133.6	45.251	52.351	139.088	80.674	62.141	171.625	28.342	109.306	192.583	4.001	26.993	55.499	24.396	23.439	61.904	123.477	18.324	46.108	62.64	68.012	25.616	63.775	177.731	207.282	10.531	0.275	0	2.176	217.384	3.949	1.53	80.389	28.257	2.504	26.309	40.25	0.234	0	42.9	160.672	94.685	54.891	55.412	109.213	103.927	161.221	95.343	1.786	3.36	1	35.287	0.54	2.129	44.854	18.642	0.125	0	0	2.776	6.281	0.109	2.825	6.113	14.849	18.688	16.913	37.606	63.18	28.152	80.222	2.84	18.523	13.992	0.25	0.364	0.324	2.203	96.447	82.476	28.097	20.065	149.312	94.023	16.184	0.42	0.026	4.809	0	7.442	0	1.588	0.056	5.809	0
LOC729177	0	0	0	0	0	0	0	0	0	0	0	0	0	0	0	0	0	0	0	0	0	0	0	0	0	0	0	0	0	0	0	0	0	0	0	0	0	0	0	0	0	0	0	0	0	0	0	0	0	0	0	0.511	0	0	0	0	0	0	0	0	0	0	0	0	0	0	0	0	0	0	0	0	0	0	0	0	0	0	0	0	0	0	0	0	0	0	0	0	0	0	0	0	0	0	0	0	0	0	0	0	0	0	0	0	0	0	0	0	0	0	0	0	0	1.21	0	0	0	0	0	0	0	0	0	0	0	0	0	0	0	0.032	0	0	0	0	0.047	N/A	N/A	N/A	N/A	N/A	N/A	N/A	N/A	0.021	0.282
UNC5CL	0	0	0	0	0	0	0	0	0	0	0	0	0	0	0	0	0	0	0	0	0	0	0	0	0	0	0	0	0	0	0	0	0	0	0	0	0	0	0	0	0	0	0	0	0	0	0	0	0	0	0	0	0	0	0	0	0	0	0	0	0	0	0	0	0	0	0	0	0	0	0	0	0	0	0	0	0	0	0	0	0	0	0	5.948	0	0	0	0	0	0	0	0	0	0	0	0	0	0	0.198	0	0	0	0	0	0	0	0	0.586	0	0	0	0	0	0	0	0	1.653	0	0	0	0	0	0	0	0	0	0	0	0	0	0	0.85	0	0	0.094	0.002	0.113	N/A	N/A	0.001	0.212	N/A	N/A	0.011	0.209
C16orf71	0.783	1.405	1.184	1.355	1.416	2.636	1.009	0.947	0.632	0.683	1.001	1.002	2.848	2.436	5.368	8.233	0.478	4.117	1.241	5.75	3.569	5.9	1.615	4.618	11.927	0.314	4.619	0	0	0.63	0	0.339	1.514	0	0	0	0	0	0	0	1.765	0	2.504	0	0	4.426	0	0	0	0	0	0.433	1.296	0	0	0	0	0	0	0	0	0	0	0	0	0	0	0	0	0	0	0	0	0	0	0	0	0	0	0	0	0	0	0	0	0	0	0	0	0	0	0	0	0	0	0	0.526	0	0	0	0	0	0	0	0	0	0	0	0	0	0	0	0	0	0.293	0	0.421	0	0	0	0	0	0	0.124	1.124	1.803	0.879	3.848	1.181	0.385	0	0	0	0.058	0.032	N/A	N/A	N/A	N/A	N/A	N/A	0.017	0.239	1.815	0.292
LOC100128252	16.008	12.416	15.64	24.547	38.367	23.893	14.481	16.441	15.757	13.256	16.264	18.411	7.42	1.959	38.679	15.243	31.269	35.722	13.309	13.183	21.029	11.824	12.818	21.125	5.742	33.26	4.678	1.361	20.806	60.642	4.407	0.652	13.082	17.41	6.306	2.671	14.457	1.785	2.379	8.466	5.564	0	4.363	4.149	235.185	134.351	2.813	135.838	74.701	62.84	65.61	0.658	82.5	21.988	48.511	9.949	4.135	24.857	18.387	30.352	5.325	0	8.123	0	0	16.318	26.637	0	6.723	1.351	0.949	0.183	3.393	0.726	19.583	0	0	0	0	0.35	67.015	0.398	0	0	0	8.764	0	3.44	0	9.062	10.109	38.637	18.77	10.936	24.633	37.511	31.451	47.506	42.712	81.885	10.573	33.718	35.882	2.524	44.639	13.181	26.648	71.571	0.874	0.121	29.026	26.485	30.297	18.19	13.693	20.444	21.267	2.07	1.931	0	60.302	9.897	24.767	0.502	14.688	28.936	15.768	18.632	10.609	59.542	6.691	3.038	4.81	24.55	23.969	1.957	0.238	0.651	0.371	1.583	0.318	0.196	0.011	1.024	0.471
SEBOX	0	0	0	0	0	0	0	0	0	0	0	0	0	0	0	0	0	0	0	0	0	0	0	0	0	0	0	0	1.897	0.197	0	0	0	0	0	0	0.251	0	0	0	0	0	0	0	0	0	0	0	0	0	0	0	0	0	0	0	0	0	0	0	0	0	0	0	0	0	0	0	0	0	0	0	0	0	0	0	0	0	0	0	0	0	0	0	0	0.239	0	0	0	0	0	0.17	0	0	0	0	0	0	0	0	0	0	0	0	0	0	0	0	0	0	0	0	0	0	0	0	0	0.133	0	0	0	0	0	0	0	0	0	0	0.117	0	0	0.034	0	0.019	0.005	0.05	0.113	N/A	N/A	0.029	0.212	0.053	0.239	3.673	0.166
BTK	0.106	0	0	0	0	0	0	0	0	0	0	0	0	0	0	0	2.411	0.113	0	0	0	0	0	0	6.004	2.492	2.486	1.412	6.621	3.013	3.787	9.48	4.552	6.714	0.664	2.379	1.032	5.883	0	3.501	0.537	0	4.576	7.768	2.5	0.977	0.303	0	0	5.311	0.293	0	2.485	0	0	0	0.337	0	0	1.429	0	0	0	0	0	0.285	0	0	0	0	0	0	0.569	0.688	15.197	0	0	0	0.136	9.656	0.22	11.528	6.215	0	0	0	0	0	5.467	0	0	0	0	0	0	0	0	0	0	0	0	0	0	0	0	0	0	0	0	0	0	0	0	0	0	0	0	0	0	0	0	0	0	0	0.035	0	0	0.21	3.645	0.852	1.761	0.781	6.465	0	0	0.215	0.045	9.563	0.002	8.278	0.023	6464.857	0.004	N/A	N/A
KRCC1	0.446	1.826	0.827	0.31	0	0.66	0	0.162	0	0	0	0	0	0	0	6.872	0.276	0	0	0	0.872	0	0.712	0	0.197	5.447	0	0	0	0	0	0	0	0	0	0	5.579	9.09	0	0.946	1.258	0	1.193	0	0	0	0	0	0	0	0	0	0	0	0	0	0	2.514	0.438	0	0	0	0	0	1.81	0	0	0	0	0	0	0	0.282	0	0.115	0	0	0	0	0	0	0	0	0	0	0	0	0	0	0	9.79	0.851	39.328	0	0	8.586	2.223	19.219	3.99	0	0	31.23	1.525	0	29.078	0.988	0	0.233	20.689	0	0	0	3.073	1.222	26.092	4.363	17.535	0	7.843	0	0	0	13.418	0.191	1.033	0.323	0.027	0.728	1.185	0.184	0.091	0	0.079	8.924	6.21	3.04	0.297	0.79	0.458	79.4	0.057	0.009	0.082	1.437	0.262
SYTL5	0	0	0	0	0	0	0	0	0	0	0	0	0	0	0	0	2.33	0	1.465	0	0	0	0	0	4.56	0	0.763	3.041	3.389	4.345	15.152	9.708	6.286	3.167	7.522	7.213	0	0	0	5.379	0	0	2.15	0	9.388	1.548	0	0.747	2.758	1.633	0.848	0	7.713	1.189	0	0	7.602	0	0	0.176	0	0	0	0	0	0	0	0	0	0	0	0	0	0	0	0	17.161	0	0	0	0	0	0	0	0	0	0	0	0	0	0	0	0	0	0	0	0	0.238	0	0	0	0	0	0	0	4.152	0	0	0	0	0	0	0.615	0	0	0	0	0	0	0	0	0	0	0	0	0	0	0.316	3.634	2.1	0.858	0	0	0.026	0.183	953.412	0.212	0.001	0.305	N/A	N/A	0.038	0.239	0.144	0.287
PRND	0	0	0	0	0	0	0	0	0	0	0	0	0	0.124	0.288	0	0	0	0	0	0	0	0	0	0.104	0.249	0	0.106	0.112	0.204	0	0.123	0.161	0	0	0	0.198	0.222	0	0	0.151	0.115	0	0	0.239	0.148	1.126	0.274	0.179	0	0	1.06	0.289	0.313	0.344	0.15	0.237	0.18	0.257	0.17	0.199	0.131	1.024	0.174	0.159	0	0.141	0.115	0	0.124	0	0	0.149	0.307	0.151	0.399	0.14	0	0	0.209	0.144	0.198	0.308	0	0	0	0.112	0	0	0	0.119	0.141	0.145	0	0	0	0	0.456	0.132	0	0	0.162	0	0.151	0	1.266	0	0	0	0.38	0	0.564	0.321	0	0	0	0	0	0	0.14	0.103	0.183	0.141	0.73	0	0	0	0.034	0.087	0.31	0.167	0.016	0.225	0.142	0.164	1.589	0.212	1.373	0.292	14.021	0	1.585	0.175	0.864	0.416
C6orf27	0	0	0	0	0	0	0	0	0	0	0	0	0	0	0	0	0	0	0	0	0	0	0	0	0	0.34	0	0.723	0	0	0	0.252	0	0	0	1.001	0	0	0	0.145	0	0	0.376	0	0	0	0	0	0	0	0	0	0.826	0	0	0	0	0	0.234	0	0	0	0	0	0	0	0	0	0	0	0	0	0	0	0	0	0	0	0	0	0	0	0	0	0	0	0	0	0	0	0	0	0	0	0	0	0	0	0	0	0	0	0	0	0	0	0	0	0	0	0	0	0	0	0	0	0	0	0	0	0	0	0	0	0	0	0	0	0.142	0.066	0	0	0	0	0	N/A	N/A	N/A	N/A	N/A	N/A	N/A	N/A	N/A	N/A
PIGL	0.92	0.261	0.367	0	0.139	0.476	0	0.318	0.825	0.709	0	0	0	0	0	0	0	0	0.254	0	1.118	0	0	0	0	0.43	4.256	0	1.101	3.241	0.56	0	5.442	6.836	4.995	0	8.028	1.918	13.745	0	0	0.582	2.249	7.414	3.958	14.317	0.687	23.595	2.953	11.973	10.756	0	8.454	17.002	6.217	15.433	21.587	2.483	4.887	22.046	0	10.511	8.674	0	0	15.125	4.265	13.569	2.092	9.22	5.545	0	9.634	3.308	0.175	2.116	0.7	0	14.039	0.811	0.453	0.889	7.226	0	42.307	6.499	0	0.138	0	26.301	3.25	0.567	8.541	0.631	1.388	2.599	0.86	0	0	6.047	0	7.647	0	3.513	7.52	23.325	0.256	0.133	35.776	4.817	0	1.003	2.164	3.299	1.604	2.889	9.397	0	0.86	5.274	0	0	0	0.194	0.516	0.205	0.309	0.114	3.04	10.397	4.449	10.749	4.231	2.008	4.451	0.603	0.183	0.873	0.41	0.394	0.212	2.107	0.12	0.451	0.193
HUS1	0.258	0.7	0.733	2.723	0.782	2.502	1.435	1.233	2.347	1.484	1.508	1.401	15.293	2.613	0.104	6.355	0	0.178	0.136	3.611	4.559	0.711	8.1	4.069	7.186	2.508	6.686	0.639	2.956	1.06	2.056	13.118	1.237	8.986	5.237	6.359	8.933	18.868	5.815	6.439	0	0.28	15.983	5.625	59.14	8.605	0.369	22.02	20.4	17.517	43.656	0.328	18.749	19.867	5.14	0.177	29.764	0	2.625	10.338	71.135	10.519	2.41	2.61	26.53	15.552	27.112	18.521	38.733	9.211	33.898	24.064	14.045	25.914	112.032	17.337	32.607	26.243	33.832	36.118	1.095	12.485	20.552	31.234	13.486	59.29	74.287	58.776	25.075	15.888	3.686	0.544	2.279	8.745	7.677	6.979	3.291	11.268	10.079	4.451	4.751	11.88	0	9.876	19.022	4.151	35.449	18.143	52.178	0.202	13.831	25.021	9.991	3.908	10.438	12.725	7.526	4.722	2.722	0.694	0.668	0	0	0	0.563	2.002	1.568	3.811	5.999	16.168	21.443	39.719	41.732	4.984	10.093	0.553	0.022	1.86	0.057	1.051	0.458	8.374	0.008	0.494	0.114
DNAJC30	1.417	1.815	1.573	4.15	2.708	4.016	1.504	2.39	2.416	3.375	2.292	2.457	0.349	6.074	0	4.134	5.145	7.017	6.316	4.105	1.476	1.717	4.287	7.009	1.145	1.34	6.089	0	1.647	5.153	2.672	0.289	1.426	5.938	0.216	3.227	13.507	8.501	7.53	2.075	9.889	27.463	0.786	0	28.657	14.168	0.52	14.822	7.986	6.64	7.555	8.23	0.681	5.424	20.75	10.002	4.071	7.637	7.837	1.494	0	0	1.427	0	3.506	6.98	0	0	0	0	0.148	7.268	0.234	1.644	0.198	1.274	0	2.112	0.28	15.887	5.144	5.326	0	0.169	0	0	6.988	19.145	9.088	10.896	1.734	0.184	1.471	2.465	2.017	0	0.561	2.975	0.713	0.834	0	0	0.215	0.256	1.168	4.754	0.406	6.878	0	5.542	2.173	4.1	2.232	2.229	2.831	2.606	2.209	0	0	6.894	0.686	0.351	1.571	71.088	1.602	3.624	2.406	3.969	4.945	9.155	2.206	6.612	3.593	1.28	4.605	0.347	0.03	1.932	0.189	0.543	0.242	2.808	0.165	0.278	0.239
UIMC1	11.65	9.351	9.114	33.532	40.259	35.402	23.357	26.52	32.713	31.294	30.485	33.397	168.033	138.996	131.001	104.819	131.5	113.197	83.299	95.838	90.278	111.283	127.04	110.645	84.017	46.531	73.407	89.735	26.012	11.804	5.2	26.215	34.444	36.577	29.191	31.84	33.863	57.889	26.19	47.708	21.787	35.844	13.383	45.115	0.601	14.992	18.521	18.097	12.386	40.553	23.478	0.63	10.226	7.84	22.323	11.793	3.889	10.382	30.406	17.992	30.219	1.103	0.903	14.195	0.467	4.183	11.192	8.104	7.973	0.136	9.119	9.236	6.35	7.863	1.312	13.68	18.953	3.047	0	0	0.16	0	0.105	7.017	8.837	3.855	21.794	0	10.296	12.251	4.812	2.632	2.739	0	25.15	14.488	3.421	5.058	13.886	0.119	0.573	1.127	0.293	43.322	0.511	12.94	0.367	10.685	0.112	0	3.317	7.143	2.249	9.405	11.365	2.992	17.689	1.183	2.36	5.781	0.275	1.396	11.894	0.901	10.038	36.398	29.627	117.161	38.837	15.257	6.634	9.15	3.126	6.584	6.226	1.11	0.398	0.424	0.139	0.342	0.055	0.475	0.196	1.057	0.459
FXYD2	0	0	0	0	0	0	0	0	0	0	0	0	0	0	0	0	0	0	0	0	0	0	0	0	0	0	0	0	0	0	0	0	0	0	0	0	0	0	0	0	0	0	0	0	0	0	0	0	0	0	0	0.257	0	0	0	0	0	0	0	0	0	0	0	0	0	0	0	0	0	0	0	0	0	0	0	0	0	0	0	0	0	0	0	0	0	0	0	0	0	0	0	0	0	0	0	0	0	0	0	0	0	0	0	0	0	0	0	0	0	0	0	0	0	0	0	0	0	0	0	0	0	0	0	0	0	0	0	0	0	0.016	0	0	0	0.034	0	N/A	N/A	N/A	N/A	N/A	N/A	0.03	0.239	33.68	0.045
C17orf77	0	0	0	0	0	0	0	0	0	0	0.104	0	0	0	0	0	0	0	0	0.128	0	0	0.103	0	0.246	0.448	0.242	0	0.148	0.225	0.298	0.121	0.191	0.41	0	0.201	0	0.35	0.174	0	0	0.126	0	0.167	0.996	0	1.252	0.127	0	0.201	0	0.742	0.186	0.158	0.287	0.365	0.199	0.307	0.203	0.112	0.244	0	2.363	0.137	0.105	0	0.172	0.121	0	0.112	0	0.215	0.314	0.228	0.119	0.314	0	0	0.112	0.123	0.103	0	0.432	0	0	0	0	0.188	0.122	0	0	0.24	0.509	0.518	0.285	0.191	0.147	0.567	0.226	0	0	0.197	0	0.237	0	0.156	0	0.202	0.116	0.542	0	0.584	0.507	0.116	0.104	0	0.15	0.109	0.165	0.393	0.851	1.344	0.323	0.443	0	0	0.017	0.019	0.167	0.321	0.2	0.044	0.243	0.285	0.26	1.746	0.28	1.095	0.467	5.485	0.004	0.853	0.343	1.096	0.412
ZNF667	0.66	1.155	0.921	0.471	0.608	0.956	0.583	0.674	0.734	0.742	0.626	0.443	1.029	0	0	5.025	1.9	0	0.589	0	0.342	0	0	0.917	0	0	0	4.865	0	0.291	0	0	0.252	0	0	0	0	0.178	3.219	0	0	0	0	0	0.991	0	0	3.238	3.137	9.078	0	0.21	2.134	0.703	0.469	0.983	0	0.32	2.14	1.14	0	0	0.103	6.179	0	0	0	0	0.393	0	0.105	0	0.244	1.063	12.858	0	0	0.486	0.397	0	0	0.238	0	0	0	0	0	0	0	0	4.713	14.769	7.36	4.299	10.115	19.445	3.411	31.621	15.848	0.416	0.138	13.877	23.206	3.659	21.029	12.107	0	12.634	17.186	6.828	15.043	16.103	14.926	6.254	12.878	16.528	8.358	16.152	11.335	12.498	0.562	42.262	18.003	0.476	0.912	0.679	0.634	0.817	0.44	1.534	0.419	0	2.833	10.706	12.243	0.372	0.223	6.454	0.051	2832.989	0.102	0.265	0.065	0.874	0.337
ZCCHC12	1.321	2.801	6.407	3.862	0.654	2.858	5.168	4.59	3.652	4.345	0.577	0.484	7.328	0.192	3.145	0.787	11.928	0.52	9.547	0.574	7.214	5.385	8.662	11.16	2.516	0	0.502	4.126	2.715	0.517	4.747	1.642	0.11	0.157	0	5.109	1.623	2.251	0	0	0	0	0	0	0	0	0	0	0	0	0	0	0	0	0	0	0	0	0	0	0	0	0	0	0	0	0	0	0	0	0	0	0	0	0	0	0	0	0	0	0	0	0	0	0	0	0	0	0	0	0	0	0	0	0	0	0	0	3.033	0	0	0	0	0	0	0	0	0	0	0	0.32	0	0	0	0	0	4.709	15.003	0	0	0	0.368	0.116	1.577	3.51	2.458	3.136	5.537	1.301	0	0	0	0	0	0.966	N/A	N/A	N/A	N/A	N/A	N/A	N/A	N/A	0.001	0.178
NCRNA00245	0	0.122	0.147	0.221	0.519	0.867	0.299	0.562	0.386	0.437	0.142	0.342	0	2.719	0	0	0	0	0	0.541	0.523	1.284	0.443	0.933	0	0	1.592	0.771	0	0	0.175	0	0	0	0	0	1.701	0	0	0	0	0	0	0	0	0	0	0	0	0	0	0	0	0	0	0	0	0	0	0	0	0	0	0	0	0	0	0	0	0	0	0	0	0	0	0	0	0	0	0	0	0	0	0	0	0	0	0	0	0	0	0	0	0	0	0	0	0	0	0	0	0	0	0	0	0	0	0	0	0	0	0	0	0	0	0	0.52	0	0	0	0	0	0	0	0.09	0.535	0.361	0.537	0.212	0	0	0	0	0	0.02	N/A	N/A	N/A	N/A	N/A	N/A	N/A	N/A	0.05	0.282
TFEC	0	0	0	0	0	0	0	0	0	0	0	0	0	0	0	0	0	0	0	0	0	0	0	0	0	0	0	0	0	0	0	0	0	0	0	0	0	0	0	0	0	0	0	0	1.128	0	0	0	0	0	0	0	0	0	0	0	0	0	0	0	0	0	0	0	0	0	0	0	0	0	0	0	0	0	0	0	0	0	0	0	0	0	0	0	0	0	0	0	0	0	0	0	0	0	0	0	0	0	0	0	0	0	0	0	0	0	0	0	0	0	0	0	0	0	0	0	0	0	0	0	0	0	0	0	0	0	0	0	0	0.07	0	0	0	0	0	N/A	N/A	N/A	N/A	N/A	N/A	N/A	N/A	N/A	N/A
ATP7B	7.646	7.823	8.857	4.138	3.964	4.881	2.401	3.317	4.395	3.113	3.097	2.79	0	0.647	4.012	0.576	2.777	0	1.48	3.55	4.22	3.46	3.498	3.036	0	0.234	0.627	0	0	0	0	0	0	0	0	1.966	0	0	0	0	0	0	0	0	0	1.388	0	0	1.976	0.369	0	0	0	0	0	0	1.553	0.117	0.552	0	0	1.625	2.86	10.819	5.16	0.14	0.234	8.73	9.208	3.473	4.466	3.72	1.431	0	0	0.648	2.101	22.647	2.593	0	1.013	1.535	0	0	10.047	0	0	0	1.708	5.833	0	0	0	0.361	0.108	1.874	0	0	0	0	0.542	2.561	0	0	0.401	0	0	1.895	0	2.592	1.943	0	0	0.982	0	0	0	0	2.47	0	3.665	0	0	0.151	8.109	4.328	3.185	2.271	0.141	0.372	4.202	2.513	0.286	0.26	0.662	2.838	0.056	0.064	0.055	0.114	0.123	1.099	0.471	0.394	0.155
C2orf78	0	0	0	0	0	0	0	0	0	0	0	0	0	0	0	0	0	0	0	0	0	0	0	0	0	0	0	0	0	0	0	0	0	0	0	0	0	0	0	0	0	0	0	0	0	0	0	0	0	0	0	0	0	0	0	0	0	0	0	0	0	0	0	0	0	0	0	0	0	0	0	0	0	0	0	0	0	0	0	0	0	0	0	0	0	0	0	0	0	0	0	0	0	0	0	0	0	0	0	0	0	0	0	0	0	4.861	0	0	0	0	0	0	0	0	0	0	0	0	0	0	0	0	0	0	0	0	0	0	0	0	0	0	0	0	0.187	N/A	N/A	N/A	N/A	N/A	N/A	N/A	N/A	0.005	0.282
RG9MTD1	31.452	39.381	39.759	35.693	33.845	31.487	28.252	28.25	23.758	24.239	12.937	13.146	11.196	5.622	24.97	11.387	11.106	19.615	4.895	14.799	19.928	12.703	14.139	10.207	47.398	82.859	26.544	11.909	165.464	59.288	106.799	133.235	137.205	172.589	168.673	174.651	15.829	7.594	0.212	37.003	36.11	5.734	41.312	6.417	148.063	105.462	61.876	100.493	80.133	69.686	102.821	124.734	33.956	153.806	27.516	8.982	69.154	17.384	90.629	170.77	65.222	66.926	92.66	206.091	28.578	45.795	92.749	48.548	34.084	68.949	116.18	23.822	55.038	210.752	39.682	93.748	106.444	109.003	97.108	75.399	114.374	154.648	64.196	50.197	186.172	19.409	51.209	32.789	90.642	61.616	82.624	91.081	82.689	80.711	47.027	81.924	67.622	50.922	42.523	31.992	72.022	62.789	68.568	70.472	67.963	13.839	48.144	71.279	66.674	19.233	73.335	53.463	87.191	61.329	111.212	30.304	112.876	32.83	53.24	26.433	5.082	64.096	43.609	1.527	36.864	33.675	21.764	13.381	71.841	85.342	93.711	70.291	89.014	65.546	53.539	1.113	0.325	1.024	0.469	1.266	0.307	1.358	0.188	1.224	0.14
POLD2	0.597	1.099	1.736	1.989	2.653	2.645	1.929	1.398	2.434	1.962	0.665	1.053	0	0	0.108	0	1.82	0	5.402	4.646	2.357	6.749	4.512	1.375	0	5.821	0.207	1.306	10.207	0.32	2.302	0.448	0.136	2.49	0.617	2.751	3.153	0.871	0	0.477	10.849	0.218	1.572	0	0.153	8.073	0	18.675	16.889	4.528	4.317	0	32.911	12.603	2.493	0.855	46.237	2.45	2.21	9.047	6.088	45.235	10.285	50.514	25.549	54.261	35.274	73.734	49.176	31.028	56.873	28.52	20.817	18.305	35.334	4.853	1.188	68.109	45.104	19.066	128.634	5.079	95.386	103.51	53.673	9.653	131.176	158.698	120.774	101.359	65.043	77.719	75.443	79.514	52.044	90.178	78.213	92.912	154.101	288.394	147.771	73.914	146.719	58.47	120.941	108.908	37.019	52.366	165.444	89.345	79.307	109.406	79.016	47.536	80.352	54.335	73.321	49.855	105.825	236.508	84.864	0.957	106.392	1.449	1.144	2.429	1.573	2.247	2.187	10.09	36.483	96.977	37.782	68.744	98.174	0.553	0.021	0.945	0.447	0.39	0.022	0.55	0.038	0.7	0.098
NCRNA00189	5.207	5.883	7.833	7.266	11.432	8.639	8.233	8.276	6.872	9.335	3.425	5.799	0	3.984	8.594	25.202	2.252	9.258	3.302	4.94	7.944	14.975	5.017	5.358	16.353	6.721	0.185	4.131	0	0	0.648	0.277	0	0.833	0	0	15.625	0.2	0	3.3	5.322	0.159	0	7.676	3.179	0.444	0	0	0	0	0	0	0	0	0	0	0	0.719	0	0	0	0	0	0	0	0	0	0	8.475	0	0	0.49	0.149	2.926	42.272	0	0	0	0	0	0.236	0	0	0	0	12.247	0	0	0	0	0	6.329	0	6.573	0.12	0	6.904	5.902	0	0	0	1.05	0	0	0	0	0	0	0	0	0	0	0	0	0	0	0	0	0	0	0	0	0	0	6.308	9.112	6.99	7.569	3.072	0.271	0.46	1.75	9.069	2.87	0.04	0.107	0.078	17.743	0.027	5.184	0.167	3.16	0.168	71.066	0
ABCC6P1	214.442	238.476	299.75	52.044	270.386	225.524	396.724	360.273	186.898	238.991	94.708	101.537	287.279	242.791	409.527	354.591	424.952	411.153	447.567	479.864	272.107	257.534	263.496	284.75	454.849	406.286	388.282	431.313	54.149	92.39	91.161	47.396	28.084	30.63	36.876	61.362	330.876	364.449	176.095	243.993	203.289	208.747	166.984	158.901	57.276	30.955	143.682	61.845	37.929	50.412	18.381	55.182	25.485	22.684	22.921	15.042	13.704	26.69	19.476	11.17	0.421	0	0	0	0	0	0	0	0	0	0	0	8.002	0	0	0	0	0	0	0	0	0	0	0	0	0	0	0	0	0	0	0	0	0	0	0.106	0	0	0	0	0	0	0	0	0	0	0	0	0	0	0.357	13.195	0	0	0.155	0.314	3.276	0	0.344	0	0	0.445	0	0.944	250.889	182.651	229.855	344.634	198.805	38.302	0.021	0	1.6	0.012	0.732	0.035	0.122	68.413	0.03	1600.411	0.127	135.448	0.097	0.016	0.211
MIR3180-3	0	0	0	0	0	0	0	0	0	0	0	0	0	0	0	0	0	0	0	0	0	0	0	0	0	0	0	0	0	0	0	0	0	0	0	0	0	0	0	0.751	0	0	0	0	0	0	0	0	0	0	0	0	0	0	0	0	0	0	0	0	0	0	0	0	0.563	0	0	0	0	0	0	0	0	0	0	0	0	0	0	0	0	0	0	0	0	0	0	0	0	0	0	0	0	0	0	0	0	0	0	0	0	0	0	0	0	0	0	0	0	0	0	0	0	0	0	0	0	0	0	0	0	0	0	0	0	0	0	0	0.038	0	0.028	0	0	0	0	31.257	0.212	0.032	0.305	N/A	N/A	N/A	N/A	N/A	N/A
ACOT2	36.149	25.809	30.725	14.377	17.629	16.087	6.848	8.106	7.582	6.599	8.065	8.983	4.494	11.654	12.804	0.356	9.399	4.701	8.847	9.666	10.752	16.728	7.568	17.28	7.552	10.339	2.567	12.535	9.71	5.1	13.334	3.809	11.283	9.268	0.155	5.064	3.756	0	0.496	3.599	2.226	4.152	0.141	1.084	18.26	6.169	1.792	6.075	19.886	18.011	4.7	2.124	4.357	5.417	4.191	3.406	5.203	10.054	12.555	0.128	0	7.693	0.813	8.07	1.648	0	6.901	0	0	0	5.105	8.532	1.571	0	0	0	5.023	0.601	0	0	0	0	0	0	0	0	0	11.306	0	0	0	0.449	0	0.7	4.389	5.467	0	5.948	8.922	0.555	0	1.099	9.827	2.574	0.503	2.275	9	4.764	10.798	2.122	2.6	2.108	3.815	8.055	11.866	8.99	3.978	0.156	0.325	9.441	17.239	0	7.979	0.317	30.894	16.031	7.697	9.521	5.309	7.646	2.219	1.615	0.314	1.901	4.973	2.298	0.134	0.127	0.087	0.194	0.26	0.165	0.104	0.382	0.036
HIST1H4I	0	0	0	0	0	0.165	0	0	0	0	0	0	0	0	0	0	0	0	0	0	2.282	0	0	0	6.533	0.765	2.979	3.986	1.813	0.438	0	0	0	0	0	0	0	0	9.209	0	2.709	0.571	0	0	0	0	0	0	3.846	0	0	24.7	0	0	0	0	0	0	0	0	0	0	0	0	0	0	0	0	0	0	0	0	0	0	0	0	0	0	0	0	0	0	0	0	0	0	0	0	0	0	2.087	2.646	0	0	0	0	3.845	0	0	0	0	5.241	0	0.54	0	0	0	0	0	0	0	0	0	0.132	0.143	0.128	7.949	0	0	14.398	0	0	15.721	0	0	0.055	0	0.19	1.45	1.784	0	0	0	0.953	1.702	N/A	N/A	N/A	N/A	N/A	N/A	0.001	0.094	0.56	0.309
PPARGC1A	0.838	1.092	0.593	0.913	1.478	1.727	0.185	0.135	0.526	0.401	0.194	0.435	0	2.933	0	0	0	0	0.616	0.171	0.401	0	0	0	3.662	3.471	0	0	0	0	0.595	2.264	0	0	0	2.659	0.702	2.18	0	0	0.711	0	0	0	0.786	0	0	0	0	0	0	0	0	0	0	0	0	0	0.378	0	0	0	0	0	0	0	0	0	1.496	0	0	0	0	0	0	0	0	0	0	0	0	0	0	0	0	0	0	0	0	0	2.068	0	0	0	0	0	0	0.181	0	0	0	0	0	0	0	0	0	0	0	0	0.65	0	1.226	0	0.134	0	0	0	0	0	0	0	0	0	0.841	1.372	0.313	0.343	0.812	0.073	0.075	0	0	0.265	0.077	83.107	0.212	0.012	0.305	N/A	N/A	0.004	0.205	3.424	0.122
ETFA	1311.763	1190.828	1271.964	611.069	766.297	774.413	1039.875	848.67	848.79	668.941	1116.507	953.23	692.332	639.699	765.011	568.515	699.499	745.737	660.702	671.444	641.367	583.78	625.22	721.345	623.065	526.266	468.474	516.641	38.854	55.044	55.638	46.174	36.65	23.295	37.538	44.568	86.854	115.83	31.853	95.949	125.912	124.496	159.06	63.307	49.212	48.103	0.584	16.739	59.261	78.178	18.287	0.519	67.23	6.252	5.047	5.8	14.123	5.234	20.332	16.362	201.697	75.594	90.432	90.629	52.691	114.958	62.417	66.28	40.231	134.29	124.214	47.209	77.656	145.011	212.036	95.62	15.798	71.382	62.602	98.773	50.749	25.223	77.643	160.705	149.778	164.129	102.723	226.873	188.437	146.355	49.649	84.093	24.628	59.653	44.416	102.758	54.686	65.836	41.146	12.87	43.18	81.271	91.805	35.575	87.205	55.006	75.551	58.109	14.901	40.473	72.488	20.748	68.62	52.716	59.106	83.365	117.436	86.808	82.998	158.71	81.918	41.778	43.337	3.549	1258.185	717.259	912.669	667.888	163.773	25.704	73.623	162.714	122.224	54.604	61.949	0.542	0	1.547	0.042	0.751	0.085	2.238	0.006	0.881	0.284
ZNF146	2.998	4.139	3.212	15.087	12.462	10.308	10.038	9.323	7.979	7.516	6.832	8.114	18.912	24.932	23.745	5.233	19.678	20.837	17.078	11.972	9.619	13.788	12.703	24.671	24.656	5.671	7.149	4.565	12.742	1.536	4.322	20.947	4.104	9.384	4.948	9.424	4.268	10.342	6.126	10.055	0.811	5.751	6.213	0	12.773	14.151	0	14.677	7.425	19.612	16.426	1.338	4.846	12.856	1.982	5.326	5.451	5.794	7.762	7.317	20.372	8.175	18.967	6.419	24.248	19.324	2.806	17.217	15.639	24.177	15.439	29.32	36.71	26.284	39.384	40.647	17.391	6.668	9.838	19.383	3.869	35.773	15.355	2.81	20.275	4.341	3.725	37.216	14.173	1.165	1.864	29.544	7.586	36.751	25.241	15.422	6.115	19.489	3.21	17.164	2.722	22.101	11.52	3.07	1.497	10.255	0.134	28.137	0.24	6.783	14.442	7.14	11.058	15.375	14.482	18.872	12.985	6.579	23.2	10.624	24.282	0.147	3.972	0.232	3.45	12.619	8.3	16.931	7.651	8.609	19.392	11.958	27.423	15.851	10.393	0.955	0.428	1.561	0.04	2.293	0.027	1.73	0.056	1.525	0.076
POLRMT	0	0	0	0.214	0.105	0	0.137	0.289	0.574	0.204	0.437	0.376	0	0	0	0	0	1.192	0.563	0	0.317	0	0.369	1.086	0	0	1.772	0.277	35.572	15.025	26.329	10.003	21.638	10.244	23.893	12.611	10.076	7.701	7.084	11.47	7.154	2.429	17.293	20.886	13.348	12.365	0.277	21.306	12.316	23.851	11.689	2.59	23.308	23.22	21.877	19.882	50.587	15.702	22.406	21.475	0	4.031	0	1.396	6.179	0.735	6.247	10.886	10.024	12.307	6.767	1.511	1.459	5.766	4.6	0.656	0.669	0.389	0.615	0.601	5.433	0.808	37.784	3.804	12.147	2.577	11.921	0.139	8.142	0.24	7.58	5.804	1.775	8.181	5.296	3.199	3.158	5.023	6.21	0.611	21.245	7.734	11.038	0.263	0.409	5.801	2.961	9.226	0.179	2.122	0.654	8.001	9.16	1.845	4.609	3.913	4.045	3.488	0.206	4.858	0	0.425	0	13.674	0	0.106	0.336	0.294	12.073	18.512	3.513	5.567	10.042	4.462	4.718	0.513	0.097	2.633	0.064	1.804	0.245	2.25	0.151	0.946	0.444
MIA2	0	0	0	0	0	0	0	0	0	0	0	0	0	0	0	0	0	0	0	0	0	0	0	0	0	0	0	0	0	0	0	0	0	0	0	0	0	0	0	0	0	0	0	0	0	0	0	0	0	0	0	0	0	0	0	0	0	0	0	0	0	0	0	0	0	0	0	0	0	0	0	0	0	0	0	0	0	0	0	0	0	0	0	0	0	0	0	0	0	0.139	0	0	0	0	0	0	0	0	0	0	0	0	0	0	0	0	0	0	0	0	0	0	0	0	0	0	0	0	0	0	0	0	0	0	0	0	0	0	0	0	0	0.02	0	0	0	0.086	0.113	N/A	N/A	0.05	0.212	N/A	N/A	N/A	N/A
KLHL6	0	0	0	0	0	0	0	0	0	0	0	0	0	0	0.111	0	0	0	0	0	0	0	0	0	0	0	0.116	0	0	0.103	0.187	0	0	0	0	0	0	0	0.108	0	0	0	0	0	0	0	0.417	0	0.1	0	0	0.26	0	0	0	0.111	0	0.123	0	1.091	0	0	2.025	0	0	0	0	0	0	0	0	0	0	0.239	0	0	0	0	0	0	0	0	0	0	0	0	0	0	0	0	0	0.125	0	0	0	0	0	0.997	0	0	0	0	0	0	0	0	0	0	0	0	0	0.142	0	0	0	0	0	0	0	0	0	0.141	0	0	0	0	0	0.009	0.026	0.131	0.101	0	0.048	0.125	0.011	5.654	0.256	0.424	0.385	47.758	0.127	0.383	0.313	11.465	0.042
LOC642924	0.457	0.287	0.442	0.248	0	0.318	0.385	0.998	0.521	0.898	0.274	0.344	0	0	3.542	0	0.127	0	0	1.655	0	1.282	0	1.762	0	0	3.263	0.275	0	0.508	0	0	0	0	0.334	0	0	0	0	0	0	0	0	0	0	0	0	0	0	0	0	0	0	0	0	0	0	0	0	0	0	0	0	0	0	0	0	0	0	0	0	0	0	0	0	0	0	0	0	0	0	0	0	0	0	0	0	0	0	0	0	0	0	0	0	0	0	0	0	0	0	0	0	0	0	0	0	0	0	0	0	0.268	0	0	0	0	0	0	0	0	0	0	0	0	0.395	0.189	0.57	0.697	0.219	0	0	0	0	0	0.01	N/A	N/A	N/A	N/A	N/A	N/A	N/A	N/A	0.097	0.282
NENF	3.743	2.165	1.722	1.648	2.949	3.667	1.418	0.773	0.802	1.952	1.06	0	0.173	9.819	3.025	0	5.328	0	0	4.067	3.609	1.414	2.744	2.311	0	3.959	1.94	0.222	0.315	0	0	0	0.424	0	0.289	0.268	0	7.411	0	0	0	0	0	0	0	0	0	2.847	0	0	0	0	0	0	0	1.144	0	0	3.33	0	2.84	19.852	1.575	16.197	0.949	16.712	0.394	0	3.275	0.224	22.993	0.114	12.232	0	0.212	35.584	19.838	0	12.723	0.438	21.14	16.37	0.144	0	6.792	0.104	0	108.033	0.407	0.168	4.64	2.068	0.543	0.153	0	3.362	8.818	4.233	0.1	13.121	0	0	0	4.691	0	0	24.85	0.161	1.951	0.608	5.758	0.677	8.531	5.398	0	0	0	1.684	0	0	0	0.256	1.616	3.894	2.543	2.755	1.001	2.707	0.741	0.458	11.176	16.501	2.605	2.711	2.819	0.99	0.494	0.246	0.065	0.158	0.234	0.961	0.481	0.962	0.478
HOXB5	0	0	0	0	0	0	0	0	0	0	0	0	0	0	0	0	0	0	0.775	0	0.398	0	0	0.927	0	1.321	2.759	0	0.287	0	0	0.101	0.132	0	0	0	0	0	0	0	0	0	0	0	3.736	0	1.738	5.045	0.782	1.998	0	2.189	0	0	0	0	0	0	0	0.248	0	0	0	0	0	0	0	0	0	0	0	0	0	0	0	0	0	0	0	0	0	0	0	0	0	0	0	0	0	0	0	0	0	0	0	0	0	0	0	0	0	0	0	0	0	0	0	0	0	0	0	0	0	0	0	0	0	0	0	0	0	0	0	0	0	0	0	0.175	0.23	0.983	0	0	0	0	0	N/A	N/A	N/A	N/A	N/A	N/A	N/A	N/A	N/A	N/A
ARGFX	0	0	0	0	0	0	0	0	0	0	0	0	0.11	0.132	0.189	0.176	1.482	0	0	0	0	0	0	0	2.727	2.877	2.08	0.166	199.829	168.619	99.02	167.061	131.673	121.627	141.958	110.578	219.306	199.812	149.859	149	129.01	161.58	199.226	155.031	232.401	137.431	3.851	141.517	204.736	231.72	139.228	2.776	236.929	190.928	273.507	347.59	328.053	332.387	335.077	211.894	2.934	0	1.212	0.296	0.219	0.184	0.11	0.331	0.785	16.011	3.262	0.193	5.689	25.778	82.244	0.559	0.135	0.865	0.182	0.512	0.226	0.171	0.162	0	0	26.121	19.491	0	0	0	0	0	0.14	0	0.158	0.114	0	0.132	0	0.112	0	0	0	0	0	0	0	0	0	0.313	0	0.152	0.106	0	0	0	0	0	0	0	0	0.511	0.131	0.11	0	0	0	0.174	125.552	209.377	1.401	6.516	22.877	0.218	0.055	0.115	0.025	14.879	0.007	3.511	0.133	104.948	0.033	3.949	0.049
PRSS22	0	0	0	0	0.115	0	0	0	0.103	0	0	0	0	0	0	0	0	0	0	0	0	0	0	0	0.249	0.357	1.237	0	0	0.293	0	0.132	0	0	0	0	0	0	0	0	0	0	0	0	3.875	0	0.19	0.602	0	0	0.184	0	0	0	0	0	0.318	0	0	0	0	0	0	0	0	0	0	0	0	0	0	0	0	0	0	0	0	0	0	0	0	0	0	0	0	0	1.773	0	0	0	0	0	0	0	0	0	0	0	0	0	0	0	0	0	0	0	0	0	0	0	0	0.185	0	0	0	0	0	0	0	0	0	0	0	0	0	0.038	0.017	0	0.113	0.323	0	0.253	0	0	0.007	0.007	0.113	N/A	N/A	0.004	0.212	N/A	N/A	0.14	0.282
CASC4	0.337	0.87	0.594	1.934	2.355	1.921	1.541	1.148	1.377	1.735	1.344	0.831	4.613	3.688	3.838	1.427	4.898	1.143	1.399	0.844	4.27	4.681	2.911	4.915	0.366	1.213	1.823	1.302	1.053	0.737	4.419	0.601	0.405	0	1.013	3.406	0.429	0.267	0.503	0	1.77	0.702	0	0.656	1.218	1.534	1.33	1.004	4.667	4.18	0.225	1.419	1.795	2.625	0.507	0	0.444	0.346	1.161	2.466	0.278	0.242	2.605	2.677	0.72	12.024	0.486	0.307	0.267	0.303	0.379	0.164	0.749	0.852	0.304	0.4	0.203	0.384	0.304	0.576	0.105	0.328	0.258	1.685	0.103	21.849	1.564	0.852	0.156	0	3.041	0.682	2.269	0.238	9.53	5.866	2.715	2.071	3.277	0.13	0	5.143	10.416	7.203	4.386	4.707	0	2.327	0	0.2	6.251	5.582	8.968	10.6	9.848	10.858	9.55	3.802	13.558	0	2.658	0.571	2.33	0.31	0.6	2.07	1.329	3.219	1.033	1.558	1.142	3.744	0.548	3.004	4.718	0.511	0.24	0.445	0.298	0.146	0.2	0.182	0.048	0.637	0.135
LOC400752	0	0	0	0	0	0	0.228	0	0.333	0.126	0.153	0.129	0	0	0	3.065	0	0	0.484	0	0	0	0	0	1.738	0.124	0	0	0	0	0	0	0	0	0	0	0.776	0	0	0	0	0	0	0	0	0	0	0	0	0	0	0	0	0	0	0	0	0	0	0	0	0	0	0	0	0	0	0	0	0	0	0	0	0	0	0	0	0	0	0	0	0	0	0	0	0	0	0	0	0	0	0	0	0	0	0	0	0	0	0	0	0	0	0	0	0	0	0	0	0	0	0	0	0	0	0	0	0	0	0	0	0	0	0	0	0	0.161	0.296	0.132	0	0	0	0	0	0	N/A	N/A	N/A	N/A	N/A	N/A	N/A	N/A	N/A	N/A
LOC338799	0.151	0.132	0.238	0.357	0.315	0.281	0.2	0.642	0.749	0.763	0.201	0.361	0	0	0.23	0.551	0.292	0.111	0.416	0.734	0.476	0	1.744	4.155	1.954	1.163	2.175	0	3.432	0	5.02	1.809	1.109	0	2.041	2.043	3.19	0	0	1.602	0	0	0	2.266	0	0	0	1.732	0	0.278	0	0	0.172	0	0	0	0.248	0.274	0.897	0	0	0	0	0	0	0	0	0	0	0.559	2.285	0	0	0	0	0	0	0	0	0	0	0	0	0	0	0	0	0	0	0	0	2.086	0.803	0	4.361	5.967	0.895	1.695	0	1.696	1.962	0.229	0.179	1.314	4.04	4.454	0	14.684	32.624	1.8	2.344	0	0	5.253	1.944	0	0.687	0.724	0	0	1.413	0	0	0.956	0.174	0.318	0.486	0.726	1.39	0.225	0.142	0	0	1.756	2.935	157.953	0.164	0.006	0.266	N/A	N/A	0.001	0.046	0.598	0.307
GTSF1	126.466	128.428	99.333	442.55	535.258	315.998	576.622	658.804	663.869	1020.321	565.054	607.904	361.437	284.428	278.31	313.567	407.347	308.65	340.818	324.009	351.741	282.44	291.143	359.512	286.03	186.208	154.465	234.864	19.295	42.199	42.139	9.419	23.664	4	53.445	20.869	28.408	33.637	20.948	36.599	16.513	24.243	45.733	57.518	40.913	43.3	99.114	37.842	34.312	83.088	58.545	0.578	23.158	30.208	48.081	66.579	6.205	53.748	33.209	64.528	56.64	95.3	34.455	175.2	114.967	319.344	51.261	74.491	156.56	142.81	108.666	83.627	121.348	94.432	14.368	128.356	14.373	232.606	91.321	137.144	102.278	109.112	109.957	30.119	51.219	35.921	254.221	238.434	194.403	11.904	0	0	0	11.374	0	0	0	0	0	34.012	0	0	3.833	0	0	14.465	0	0	0.12	0.178	0	0.158	0	12.427	0	0.176	7.955	0	0	0	0.189	87.088	0.189	3.307	118.076	431.268	682.096	325.283	67.01	45.213	115.48	116.603	95.45	1.264	6.311	1.078	0.387	0.822	0.278	0.819	0.346	75.525	0	0.2	0.208
CUL4B	6.905	7.837	6.46	21.469	21.576	19.782	13.384	14.359	17.396	14.637	18.251	16.737	33.981	31.099	32.217	24.51	20.026	16.871	17.513	11.941	7.64	6.85	11.625	17.286	8.731	20.451	24.138	29.83	10.076	17.912	17.385	11.59	11.699	17.761	18.534	35.754	9.493	8.891	5.79	2.356	5.526	7.717	6.378	8.731	4.883	6.641	22.87	13.652	4.849	3.605	9.238	58.462	6.868	19.538	0.647	0	5.541	0.88	1.052	11.869	1.962	1.042	0	9.437	1.77	9.959	1.708	1.411	2.545	0.251	1.106	5.815	7.462	9.405	3.325	9.935	3.096	3.167	0	15.892	0.273	13.753	1.556	7.673	8.277	27.646	2.058	6.595	4.307	19.34	7.675	7.238	0.745	21.898	5.288	3.248	6.525	3.927	4.031	0.318	0.49	2.604	7.293	4.089	5.645	4.403	0.206	4.298	0	0.498	10.097	0.912	7.278	9.761	6.857	0.569	6.29	6.789	1.626	1.865	3.013	0	6.06	0.125	7.067	20.942	15.794	19.297	13.937	10.662	4.737	10.842	7.528	6.328	3.658	0.395	0.007	2.016	0.055	0.694	0.247	1.19	0.366	1.73	0.054
CENPJ	15.499	19.001	20.169	14.787	11.587	13.551	10.924	14.958	13.665	12.8	8.529	8.533	6.344	6.362	12.237	6.24	0.336	0.77	4.12	5.297	3.491	1.668	1.216	4.656	5.943	6.128	4.499	4.849	2.853	2.305	6.692	12.126	6.895	3.897	1.147	4.916	5.553	4.123	5.705	5.351	6.87	2.705	2.522	5.225	17.317	6.279	77.061	13.993	10.273	17.904	10.959	6.344	8.165	9.813	3.84	1.927	14.208	2.061	11.538	3.563	17.818	7.759	8.455	12.088	10.054	0	3.413	0.25	1.545	4.802	5.318	1.634	6.663	36.053	19.931	10.569	0	11.099	15.556	1.124	15.416	13.46	27.714	1.799	10.074	0.98	5.898	19.999	2.715	0	1.975	4.22	8.424	6.897	7.259	1.941	0.55	11.166	10.608	19.303	0.139	6.529	9.831	3.755	1.445	6.349	0	2.937	16.265	9.539	11.296	5.929	13.853	0.235	3.254	0	7.733	5.85	2.226	6.613	0.297	0.125	0	38.618	18.223	13.308	11.568	4.395	5.015	13.453	8.308	5.924	18.297	7.018	7.028	0.698	0.158	2.365	0.01	3.089	0.038	2.607	0.03	0.999	0.499
PITX1	1.314	0.714	0.761	1.367	1.474	0.946	1.255	1.314	0.916	0.613	0.66	0.723	1.596	0	1.938	0	0	1.599	3.288	0	1.485	0.109	1.069	1.446	0	0.148	1.08	0.221	0	0.238	0	0	0	0	0	0.213	0.557	7.487	0	0.267	0	0.148	0.105	0.948	7.222	0.741	0.111	0.189	1.56	3.053	0	0	0.417	0	3.814	7.026	0	2.375	6.405	0	0	4.933	0	0	5.95	0.391	0.652	0.128	0	0	4.334	0	6.027	0	0.127	0.214	0	0	1.785	27.572	1.532	0.182	0	12.758	14.11	0	0	11.258	0	0	0	0	0	0	1.073	0	0	0	0	0	0	0	0	0	0	0	0	0	0	0	0	0	0	0	0	0	0	0.162	0	0	0	0.102	0	0.141	0.929	1.262	0.914	1.044	0.571	2.057	1.023	5.447	6.745	0.119	0.016	0.187	0.015	6.04	0.028	1.238	0.407	56.579	0.055	7.669	0.073
AKIRIN1	144.845	154.468	135.477	68.992	37.694	58.895	27.656	23.785	17.892	21.537	22.682	25.608	14.582	8.017	33.338	31.362	34.049	12.977	14.161	18.366	26.022	29.977	28.753	15.345	57.854	62.372	39.425	23.553	112.349	80.027	190.789	116.237	50.466	56.02	109.039	88.985	137.745	126.25	136.616	85.681	74.479	88.296	36.954	84.709	217.606	202.663	4.063	189.43	267.689	220.742	218.534	24.345	198.969	124.431	313.657	265.86	147.419	113.523	112.419	122.26	222.911	88.122	154.735	162.263	150.039	126.484	136.259	62.059	144.845	93.581	144.983	74.574	87.595	312.345	293.138	181.384	65.576	124.6	120.514	184.35	80.002	116.219	214.117	217.137	71.539	116.864	135.791	7.926	73.867	32.29	584.985	497.16	462.853	481.167	677.311	528.873	831.279	471.073	286.368	419.07	345.394	395.918	304.291	388.262	387.647	372.522	159.286	526.048	358.646	467.335	359.617	442.548	479.867	441.772	264.106	391.79	332.651	383.154	168.864	281.102	245.006	226.885	392.668	100.383	144.93	55.194	23.193	22.246	87.892	171.476	124.079	93.63	218.309	509.197	343.123	0.858	0.219	1.747	0.002	2.332	0.011	0.429	0.007	1.484	0.002
CELSR3	0	0	0	0	0	0.122	0	0	0	0	0	0	0	0.486	0	0	0	0	0	0	0.121	0	0.23	0.42	0	0	1.27	0	0	0	0	0	0	0	0	0	0	0	0	0	0	0	0	0	0.444	0	0	0.516	0.198	0	0	0	0	0.712	0.605	0	0	0.523	0	0	0	0	0	0	0	0.452	0	0	1.959	0	0	0	0	0	0	0	0	0	0	4.304	0	0	0.975	0	0	0	0	0	0	0	1.093	0.339	1.091	0.48	0	0	0	1.589	0.7	4.877	0	0	0	0.154	3.744	0.309	0	0.887	0	3.337	0.271	0.118	0	0.159	1.028	0.691	0.444	2.677	0.244	0	0	0.473	3.269	0	0	0.041	0	0.105	0.064	0.187	0.121	0	1.056	0.523	0.899	0.304	0.175	7.884	0.03	1055.873	0.079	2.019	0.217	0.582	0.222
LCN15	0	0	0	0	0	0	0	0	0	0	0	0	0	0	0	0	0	0	0	0	0	0	0	0	0	0	0	0	0	0	0	0	0	0	0	0	0	0	0	0	0	0	0	0	0	0	0	0	0	0	0	0	0	0	0	0	0	0	0	0	0	0	0	0	0	0	0	0	0	0	0	0	0	0	0	0	0	0	0	0	0	0	0	0	0	0	0	0	0	0	0	0	0	0	0	0	0	0	0	0	0	0	0	0	0	0	0	0	0.703	0	0	1.433	0	0	0	0	0	0	0	0	0	0	0	0	0	0	0	0	0	0	0	0	0	0	0.082	N/A	N/A	N/A	N/A	N/A	N/A	N/A	N/A	0.012	0.217
DNAJC9	657.114	445.005	644.334	200.844	317.85	205.848	373.459	319.559	219.459	242.271	267.22	312.558	153.795	218.894	221.083	184.588	157.142	176.737	170.954	206.792	233.223	177.14	241.759	251.788	212.135	294.121	228.012	152.631	153.551	118.963	231.933	61.497	200.101	255.729	219.003	232.083	123.533	165.276	147.255	119.751	193.909	157.492	274.872	176.213	11.751	130.081	265.567	90.512	69.192	103.401	107.266	666.74	63.945	118.119	177.102	185.27	200.236	175.866	128.289	196.322	74.251	148.174	120.753	82.741	117.529	160.693	210.154	90.622	85.328	169.604	94.638	107.737	134.194	41.003	41.232	54.031	145.868	64.267	118.482	166.657	70.338	117.545	7.554	120.017	110.136	64.676	178.474	55.807	96.293	29.069	77.967	57.576	57.759	68.029	132.35	187.057	83.154	83.004	63.458	80.014	119.182	57.66	48.728	65.256	28.356	61.119	124.123	112.535	79.108	42.805	89.878	29.276	59.492	51.878	90.989	124.312	99.37	99.655	96.749	5.267	42.193	84.414	88.182	146.244	582.151	241.514	289.088	199.491	185.903	168.104	113.392	93.496	78.128	83.78	76.548	1.297	0.078	0.692	0.082	0.836	0.33	0.933	0.431	1.094	0.316
ZNF568	0.76	0.722	0.644	0.35	0.631	1.005	0.521	0.293	0	0.591	0.36	0.365	0	0	0	2.755	0	0	1.605	1.942	0.829	0	0	0	3.015	1.726	3.368	0	0.768	9.702	5.32	0.777	2.153	3.037	2.07	10.437	0.37	9.818	2.661	5.787	8.077	7.546	6.178	1.381	18.044	0	0	4.547	4.919	0	1.141	0	1.708	0	3.261	0	2.811	0	0.352	0	0	0	0	0	0	9.217	10.446	0	0	0	0	0	0	0	0	0.214	0	0	0	0	0	0	0	0	0	0	0	0	0	0	0	0	0	0	0	0	0.255	0	0	14.498	1.785	2.188	0	0	0.331	0	0	0	0	0	5.215	0	6.851	0.318	0	5.389	0.652	0	0	3.556	0	0	0	0.384	0.708	0.662	0.355	0.594	4.21	2.299	0.994	0	0	0.028	1.583	1104.257	0.121	0.001	0.227	N/A	N/A	0.035	0.239	0.018	0.084
ITSN1	21.326	28.663	35.77	29.925	26.107	34.804	27.873	31.531	30.402	33.401	23.151	25.454	33.562	36.256	35.404	36.557	23.926	25.016	23.783	35.209	29.004	37.953	28.59	31.579	34.61	29.034	28.621	29.451	10.161	16.361	26.821	15.461	17.222	6.656	12.457	12.571	27.087	15.685	24.237	10.239	18.799	20.209	19.894	7.975	31.689	13.162	11.051	21.219	14.352	15.363	16.413	38.94	17.314	11.809	14.035	10.808	13.139	6.261	10.801	11.796	29.898	20.532	47.995	19.631	36.443	72.578	14.997	54.566	32.383	55.829	18.57	39.726	34.535	29.4	21.982	20.688	17.024	32.93	22.454	25.878	4.251	28.097	0.212	21.19	35.548	3.745	37.433	46.543	21.628	16.69	21.48	23.672	31.662	18.974	21.012	21.563	20.328	15.919	10.714	27.553	2.707	8.379	10.588	28.83	28.299	11.359	16.664	11.183	24.909	9.238	20.265	26.626	31.274	17.218	16.689	10.292	19.272	27.198	16.79	26.851	8.14	2.096	23.068	0.625	28.586	30.278	28.635	31.403	19.177	16.134	31.239	26.111	22.401	37.887	16.801	1.286	0.123	0.709	0.142	0.858	0.331	0.591	0.252	2.255	0.019
EHBP1L1	0	0	0	0	0	0	0	0	0	0	0	0	0	0	0	0	0	0	0	0	0	0	0	0	0	0	0	0	0	0	0	0	0	0	0	0	0	0	0	0	0	0	0	0	0	0	0	0	0	0	0	0	0	0	0	0	0.437	0	0	0	0	0	0	0	0	0	0	0	0	0	0	0	0	0	0	0	0	0	0	0	0	0	0	0	0	0	0	0	0	0	0	0	0	0	0	0	0	0	0	0	0	0	0	0	0	0	0	0	0	0	0	0	0.897	0.122	0.163	0	0.44	0.117	0	0	0	0	0	0	0	0	0	0	0	0.027	0	0	0	0	0.067	N/A	N/A	N/A	N/A	N/A	N/A	N/A	N/A	0.015	0.156
C19orf2	4.8	6.314	5.659	11.492	7.125	9.248	4.841	6.634	5.032	6.561	5.129	6.444	1.427	7.872	10.629	10.693	0	9.256	3.467	8.804	11.002	3.272	10.152	4.846	15.829	3.019	0.593	27.717	27.571	16.769	49.407	60.603	45.395	43.3	44.361	37.787	44.427	40.005	58.208	89.483	138.119	62.426	42.206	65.826	116.631	44.32	1.855	53.866	51.264	81.497	98.603	0.928	99.66	86.445	83.653	76.389	36.806	37.804	56.882	80.582	60.2	64.138	24.208	79.154	33.551	30.021	76.385	65.658	82.474	16.995	38.359	49.094	35.456	11.853	36.328	40.29	46.1	42.319	92.261	54.319	22.753	24.754	25.255	23.57	63.114	22.451	21.183	16.652	77.068	46.597	24.455	18.646	40.62	20.292	48.032	75.517	24.548	15.494	25.013	8.325	8.868	33.033	4.271	15.504	26.852	31.624	0	51.698	0.535	24.49	24.013	39.674	19.076	27.332	19.751	51.122	24.731	28.844	18.466	65.435	0.562	75.228	0.606	0.344	5.591	9.288	5.774	6.785	45.652	62.949	46.911	38.662	32.642	30.031	24.054	1.366	0.059	0.661	0.072	0.844	0.317	1.087	0.409	1.248	0.228
MT1DP	4.585	2.889	1.564	0.405	0.477	0.607	1.036	0.729	0.189	0.599	0.609	1.167	0	0	0	0	0	0	2.81	5.879	2.563	0	0	2.216	0	0.705	0	0	0	0	0	0	0	0	0	0	0	0	0	0	0	0	0	0	0	0	0	0	0	0	0	0	0	0	0	0	0	0	0	0	0	0	0	0	0	0	0	0	0	0	0	0	0.197	0.572	0	0	0	0	0	0	0	0	0	0	0	0	0	0	0	0	0	2.043	0	0	0	0	1.972	0	0	0	0	0	0	0	0	0	0	0	0	0	0	0	0	0	0	0	0	0	0	0	0	0	0	0	3.013	0.496	0.721	1.122	0.035	0	0	0	0.154	0.507	0	0.016	0.059	153.935	0.005	153.935	0.063	0.303	0.2	507.253	0.002
DCTN1	3.202	3.745	4.08	15.755	24.236	20.581	10.512	13.205	16.705	18.099	10.974	14.02	18.156	10.7	8.269	17.471	22.315	21.308	19.188	31.312	25.946	25.187	28.066	21.488	30.033	7.293	22.668	16.505	6.69	5.641	4.179	7.537	9.404	8.021	0.122	4.169	7.496	9.495	4.197	3.921	0.249	2.38	0	0.961	5.47	15.433	0.644	4.794	4.778	8.661	2.269	0.833	14.555	4.15	4.663	4.345	0.671	1.707	2.273	9.042	1.93	12.572	0.485	0.615	8.497	5.565	12.691	6.264	2.878	8.207	12.451	5.345	8.053	7.551	2.143	0	0	6.038	6.804	8.554	4.009	16.499	1.197	17.408	11.214	5.183	14.858	0.352	3.763	10.753	16.813	25.323	13.85	19.789	19.008	22.792	14.131	16.267	15.584	12.443	16.763	19.592	19.611	17.227	17.147	11.6	2.631	8.199	29.354	19.603	13.473	17.303	19.63	14.314	15.569	23.489	6.546	9.876	9.848	6.415	7.262	24.099	34.515	31.612	3.675	20.191	13.919	20.784	7.548	5.268	7.192	9.076	5.5	16.639	16.296	0.812	0.23	0.893	0.392	0.606	0.137	0.331	0.003	1.021	0.454
LIN28B	0.744	0.772	0.801	1.837	0.594	0.775	0.96	1.063	0.698	0.718	0.674	0.719	0	0	0	0	2.985	0	0.574	1.151	0.278	2.27	0.925	0.326	0	2.198	0.445	0.364	20.118	13.703	16.596	2.287	9.118	7.687	2.238	4.71	2.1	0.794	4.148	7.361	4.123	1.242	2.75	2.955	0.111	14.186	1.053	0	9.393	3.671	12.847	0	7.148	8.766	4.207	3.286	6.697	2.478	4.274	2.742	13.88	1.17	1.261	0.262	6.13	17.81	26.419	6.492	19.787	7.957	15.841	4.823	12.16	27.098	8.213	2.603	19.59	12.02	21.053	8.483	0.369	1.101	7.122	9.708	24.073	4.292	4.942	1.084	8.831	0.614	31.808	30.472	38.371	52.629	48.161	29.872	28.356	37.507	14.911	14.435	9.912	23.516	5.322	13.15	22.421	17.952	2.98	23.294	3.551	8.753	22.207	9.544	23.376	29.855	30.595	58.9	17.823	32.347	29.397	11.446	23.515	0.22	19.876	0.305	0.773	1.069	0.806	0.709	5.247	5.054	9.039	7.649	12.615	33.265	18.062	1.021	0.474	1.272	0.268	1.649	0.161	0.379	0.006	1.842	0.003
TNKS2	3.067	7.772	6.864	7.041	7.224	7.829	5.414	6.156	7.58	7.434	4.698	5.125	2.68	0	3.034	4.868	7.123	6.31	6.444	11.406	5.563	3.711	5.12	2.883	9.578	5.424	12.65	4.081	13.613	9.864	7.555	8.7	11.508	10.485	5.28	5.81	6.976	3.082	9.715	6.386	3.579	9.532	5.698	8.589	1.192	8.413	1.933	7.779	3.516	8.37	2.625	48.562	2.16	2.929	0.756	1.217	6.217	2.364	3.057	2.459	2.523	5.134	4.217	0	6.197	5.892	10.055	7.092	0.105	17.865	3.187	2.107	7.055	16.343	16.334	4.478	0	3.832	6.542	1.753	25.216	0.22	0	0.7	0.635	1.789	0	0	0	4.313	9.997	2.72	10.284	5.326	3.692	4.307	6.676	7.638	2.7	1.57	1.271	6.246	3.921	2.093	7.159	1.945	0	0.244	1.496	6.991	1.145	6.493	7.814	6.985	4.684	8.989	5.853	7.611	8.41	1.521	8.666	0	0.293	0	5.901	7.365	6.068	4.929	7.905	6.472	5.255	1.062	8.297	5.69	4.004	1.426	0.234	1.427	0.237	7.81	0.018	1.458	0.194	1.421	0.092
DUX4L3	0	0	0	0.126	0	0	0	0	0	0	0	0	0.468	0	0	0	0.426	0.473	0.181	0.112	0.499	0.439	0.226	0.579	0	0	0	0	0	0	0.467	0	0	0	0	0	0	0	0	0	0	0	0	0	0	0	0	0	0	0	0	0	0	0	0	0	0	0	0	0	0	0	0	0	0	0	0	0	0	0	0.117	0	0	0	0	0	0	0	0	0	0	0	0	0	0	0	0	0	0	0	0	0	0	0	0	0	0	0	0	0	0	0	0	0	0	0	0	0	0	0	0	0	0	0	0	0	0	0	0	0	0	0	0	0	0	0.042	0	0.284	0.023	0	0.006	0	0	0	0	6.473	0.212	0.154	0.305	N/A	N/A	N/A	N/A	N/A	N/A
C1QBP	10.727	5.546	7.321	19.543	15.504	14.879	5.364	5.732	5.06	7.576	8.598	10.988	6.566	19.504	21.731	14.547	13.084	12.958	32.542	9.006	19.014	10.391	16.312	14.593	70.128	86.546	56.963	39.314	315.942	380.041	468.676	547.815	655.019	333.282	547.664	567	339.482	390.553	474.305	526.425	445.665	273.008	528.449	573.573	1033.858	638.22	48.494	574.909	741.522	831.66	688.873	44.126	734.309	698.492	822.312	949.934	765.27	506.089	723.24	905.05	474.724	309.079	247.568	308.755	482.479	372.136	279.822	351.303	400.81	623.251	500.901	301.733	275.909	289.161	493.977	207.356	324.727	283.035	474.105	274.684	618.588	390.079	165.254	215.402	299.326	237.755	186.402	330.948	414.52	375.557	243.824	241.752	237.615	215.157	263.429	267.891	193.448	219.112	107.589	188.721	209.62	130.063	173.524	103.91	119.211	181.492	111.735	322.752	65.839	183.899	83.557	105.006	108.256	108.513	113.494	107.309	88.021	96.099	69.942	113.24	176.321	30.434	128.899	174.971	7.865	16.642	7.22	15.854	380.992	669.147	386.53	294.273	299.797	211.037	130.862	1.302	0.02	0.776	0.085	1.019	0.463	1.421	0.056	1.613	0.001
CADPS2	7.469	7.371	8.105	7.103	8.919	9.464	3.557	4.731	5.978	6.179	5.054	5.428	20.68	7.201	16.794	7.781	10.308	14.365	11.718	21.701	12.237	23.316	15.605	16.464	7.048	13.365	8.016	8.998	1.364	2.26	0.213	2.227	1.311	1.65	0.587	1.547	3.204	3.901	4.149	2.88	6.446	7.5	1.921	6.972	0	2.297	20.51	1.175	1.981	0	1.305	14.296	0.957	0.197	0.106	0.598	0	0	0	0	0	0	0	0	0	0.43	0	0.188	0	0	2.476	0	0	0	0	0	0	0	0	0	0	0	0	0	0	0	0.838	0	0	0	0.441	0.738	2.744	4.156	2.094	1.13	3.366	0	5.06	0	0	0.476	3.246	11.909	4.465	2.168	2.801	6.755	0	3.918	9.436	10.036	10.69	5.949	4.062	3.94	4.849	9.558	9.067	0	1.981	0	5.09	0.147	7.648	8.495	5.155	14.848	4.278	2.714	0.155	0.12	0	3.775	4.446	2.461	0.287	0.006	0.263	0.008	0.212	0	0.096	0.849	0.348
SRMS	0	0	0	0	0	0	0	0	0	0	0	0	0	0	0	0	0	0	0	0	0	0	0	0	0	0	0	0	0	0	0	0	0	0	0	0	0	0	0	0	0	0	0	0	0	0	0	0	0	0	0	0	0	0	0	0	0	0	0	0	0	0	0	0	0	0	0	0	0	0	0	0	0	0	0	0	0	0	0	0	0	0	0	0	0	0	2.469	0	0	0	0	0	0	0	1.37	0	0	0	0	0	0	0.361	0	0	0	0	0	0	0	0	0	0	0	0	0	0	0	0	0	0	0	0	0	0	0	0	0	0	0	0	0	0.353	0	0.152	0.014	0.005	0.113	N/A	N/A	0.003	0.212	0.007	0.239	10.967	0.067
GJA9	0	0.108	0	0.381	0.276	0.105	0	0	0	0	0	0	0	0	0	0	0	2.434	0	0	0	0	0.382	0	0.179	1.284	3.812	3.963	0	0	0.418	0	0.312	0	0	0	0	0	0	0	0	0	0	0	0	1.272	0	0	3.589	0	0.11	0	0.611	0	0	0	0	0	1.584	0.366	0	0	0	0	0	0	0	0	0	0	0	0	0	0	0	0	0	0	0	0	0	0	0	0	0	0	0	0	0	0	0	0	0	0	0	0	0	0	0	0	0	0	0	0	0	0	0	0	0	0	0	0	0	0	0	0	0	0	0	0	0	0	0	0	0.036	0.254	0	0.235	0.498	0.471	0	0	0	0	0	N/A	N/A	N/A	N/A	N/A	N/A	N/A	N/A	N/A	N/A
TRIM45	4.281	2.555	4.351	14.702	11.407	14.276	5.758	6.152	7.779	8.449	12.096	13.518	13.335	10.534	0.836	11.877	9.637	11.42	12.226	16.674	19.817	22.679	17.954	23.817	0.521	0.454	7.899	1.089	1.04	0.249	1.05	0.256	0.269	0.27	0.255	0.212	0.428	6.484	0.449	3.449	1.612	0.659	0.487	0.363	0.342	0	28.702	0.341	1.192	0.189	0.214	1.832	0.292	0.236	0.202	0.272	0.123	0.682	0.5	2.572	0.111	0.219	0.929	0.177	0.31	0.312	0.226	0.319	0.102	0.277	0.577	0.121	0.636	1.224	0.393	0.554	0	0.335	0.297	0.435	0	0.286	0.457	0	0.24	0	1.373	0	0	0.133	6.169	8.346	12.542	2.069	1.316	1.832	2.246	3.944	9.181	0.288	4.193	0.292	5.179	0	2.314	1.187	8.707	3.287	27.288	1.93	0.92	0.77	6.938	0.693	5.51	0.902	4.835	5.268	0.247	0.329	0.314	2.55	0.442	1.435	3.729	13.462	8.959	14.234	1.375	2.356	0.286	0.249	0.629	4.531	3.654	0.702	0.174	2.198	0.007	2.521	0.089	0.139	0.022	1.24	0.332
LOC392232	0.172	0	0	0.101	0	0.205	0.194	0	0.106	0.112	0	0	0.281	1.026	0	0.274	0	0.285	0	0.202	0	0	0.233	0.121	0.438	0	0	0	0	0	0	0	0	0	0	0	0	0	0	0	0	0	0	0	0	0	0	0	0	0	0	1.313	0	0	0	0	0	0	0	0	0	0	0	0	0	0	0	0	0	0	0	0	0	0	0	0	0	0	0	0	0	0	0	0	0	0	0	0	0	0	0	0	0	0	0	0	0	0	0	0	0	0	0	0	0.138	0	0	0	0	0	0	0	0	0	0	0	0	0	0	0	0	0	0	0	0.057	0.102	0.069	0.202	0.022	0.082	0	0	0	0	0.005	N/A	N/A	N/A	N/A	N/A	N/A	N/A	N/A	0.188	0.282
TCP1	56.791	54.57	57.779	90.397	97.71	96.813	103.636	82.817	85.74	69.692	81.15	90.452	196.467	219.177	157.789	245.342	139.504	158.611	156.511	151.685	115.502	118.515	164.972	137.976	243.426	189.265	178.937	164.171	162.921	156.971	146.605	177.857	281.272	204.465	244.8	207.871	54.535	84.952	96.125	80	92.83	153.358	84.199	125.584	224.22	326.515	114.791	111.283	278.749	356.085	324.603	66.324	261.898	325.634	184.374	275.672	444.885	202.593	96.074	264.869	878.671	500.848	362.941	392.416	494.784	794.147	820.811	631.206	506.619	613.875	560.364	525.974	912.991	638.114	581.051	443.363	647.132	433.611	538.91	812.258	542.278	704.621	346.585	386.02	430.221	840.638	405.679	403.591	300.492	527.68	364.065	528.94	423.532	279.965	527.828	473.031	429.555	459.3	232.392	273.329	276.546	327.003	240.928	292.434	219.895	262.358	122.819	295.942	68.464	179.06	335.439	336	302.945	415.957	284.625	280.816	289.4	310.002	389.253	239.348	286.387	27.717	529.369	49.721	56.38	94.974	85.581	163.504	156.507	241.16	590.091	470.617	658.2	390.362	264.16	1.052	0.331	1.14	0.169	1.399	0.065	1.686	0.01	1.478	0.006
TMED7	0.476	0.689	0.728	2.021	1.492	1.845	0.789	1.15	1.215	0.709	1.644	0.721	1.121	0.624	0.274	0.322	2.116	3.261	0.419	2.79	1.435	0.275	2.136	0.459	4.266	8.304	4.882	6.405	2.164	2.874	3.782	6.348	0.672	2.667	0.606	2.59	3.457	0	4.373	4.447	3.266	0.182	2.046	1.187	14.961	9.295	5.059	10.603	7.316	7.075	8.67	5.018	3.386	4.093	1.088	1.053	9.676	0.41	3.818	1.544	7.714	9.661	12.992	8.274	19.499	9.807	18.445	7.575	12.868	12.468	6.468	16.026	18.642	25.091	2.25	0.697	0	17.77	9.193	9.168	16.155	1.821	0	4.497	8.975	6.165	2.021	4.781	2.089	1.77	14.66	6.128	15.26	23.24	5.072	11.375	27.192	5.732	1.756	6.294	0.848	9.803	0.658	11.438	1.347	1.918	0	11.727	1.496	0.124	7.295	2.715	5.965	7.741	12.27	4.607	11.115	8.962	10.805	0.473	3.008	0.656	1.607	0	0.631	1.786	1.038	1.269	3.226	5.817	9.554	4.328	11.03	12.149	4.793	1.462	0.096	1.059	0.432	2.548	0.068	0.908	0.418	2.534	0.001
CENPL	16.114	25.291	18.992	12.98	11.5	11.908	7.428	7.426	7.391	7.37	8.305	7.485	19.694	20.334	19.639	31.2	12.391	26.801	12.931	24.591	17.732	12.989	18.914	27.606	20.348	24.39	17.559	22.206	24.02	16.426	34.843	24.322	28.109	35.426	32.25	39.134	17.22	9.916	6.67	10.439	27.32	14.788	25.927	7.307	26.779	7.345	0	19.302	8.731	5.888	9.892	0.175	8.168	14.318	2.077	11.334	3.556	4.905	14.391	7.427	19.294	4.204	5.907	2.461	0	6.309	5.025	0	1.762	5.483	8.89	1.501	4.337	0.43	0.414	14.716	22.819	2.107	0	0.35	0	0.118	0	14.593	19.656	25.904	0	0	6.802	13.55	6.759	0.175	5.653	14.168	1.196	0	5.489	6.217	6.341	0	0	0.242	0	2.598	1.357	21.223	0	11.867	0	1.159	2.163	0	0.227	6.052	2.054	0	1.172	0.268	0.175	0	0.287	4.054	4.317	0.335	20.133	12.129	7.567	20.402	21.931	9.018	5.042	11.501	1.106	10.865	2.534	0.779	0.295	0.198	0.083	0.096	0.022	0.102	0.132	4.287	0.018
PTCRA	0	0	0	0	0	0	0	0	0	0	0	0	0	0	0	0	0	0	0	0	0	0	0	0	0	0	0	0	0	0	0	0	0	0	0	0	0	0	0	0	0	0	0	0	0	0	0	0	0	0	0	0	0	0	0	0	0	0	0	0	0	0	0	0	0	0	0	0	0	0	0	0	0	0	0	0	0	0	0	0	0	0	0	0	0	0	0	0	0	0	7.313	0	0	0	0	0	0	0	0	0	0	0	0	0	0	0	0	0	0	0	0	0	0	0	0	0	0	0	0	0	0	0	0	0	0	0	0	0	0	0	0	0	0	0.869	0	N/A	N/A	N/A	N/A	N/A	N/A	0.001	0.223	869.424	0.034
FST	24.046	30.624	19.156	11.531	16.19	18.837	3.84	5.926	4.172	6.297	3.295	1.395	0	3.251	0	0	17.771	4.28	2.887	8.279	4.507	7.818	5.14	0.683	3.491	0.207	0	10.111	0	0.951	2.362	0	0	0	0	6.083	0.486	0.873	0	0.155	0	0	0	0.168	0	0	0	0	0	0	0	0	0	0	4.535	0	0	1.701	0.687	0	0	0	0	0	0	0.682	0	0	0	0	1.719	0	0.508	0.579	0.368	0	0.681	0.575	9.917	1019.751	17.531	29.488	0	33.623	0	19.071	7.816	0.155	0.113	0.175	224.796	46.661	15.486	149.155	17.378	88.075	116.92	1.818	61.274	44.533	2.524	45.791	10.03	36.569	37.398	52.256	56.085	39.946	0.499	80.769	73.486	18.185	46.069	72.73	67.365	1.218	52.719	73.336	6.791	160.017	78.861	13.32	15.438	0.327	24.609	15.52	4.154	4.551	1.244	0.433	5.978	8.707	204.241	74.445	44.136	0.037	0.108	60.673	0.03	23.456	0.137	2.744	0.203	1.687	0.06
VWCE	0	0	0	0	0	0	0	0	0	0	0	0	0	0	0	0	0	0	1.101	0	0	0	0	0	0.137	0	0	1.341	0	2.042	0	0	0	0	0	0	0	0	0	0	2.722	0	0.437	0.173	0	0	0	0	0	1.339	1.625	0	0	0	0	0	0	0.354	0.747	0	0	0	0	0	0	0	0	0	0	0	0	0	0	0	0	0	0	0	0	0	0	0	0	0	0	0	0	0	0	0	0	0	1.963	2.034	0	0	4.655	1.161	0	17.706	0.16	0.183	6.635	1.497	2.218	5.056	0	7.539	0	5.133	1.588	0.871	1.543	6.281	0	5.12	5.14	0	0.958	0	0.42	0	2.107	0	0	0	0	0.092	0.343	0.254	0	0	0	1.116	2.698	N/A	N/A	N/A	N/A	N/A	N/A	0.001	0.073	0.414	0.126
PAWR	1.937	3.463	2.448	6.788	16.374	12.036	7.979	9.614	13.806	13.562	4.145	5.561	10.56	3.885	11.677	6.128	8.014	4.409	7.063	5.928	6.333	4.007	6.4	2.007	9.744	4.065	10.304	7.784	3.326	1.415	0.882	10.943	10.918	5.772	14.327	7.188	0.829	3.76	0	7.37	0.823	0	0.511	6.734	4.396	13.84	9.195	1.515	11.033	0.521	5.566	1.443	6.603	8.968	5.775	1.334	3.163	3.239	13.469	4.929	42.591	16.612	55.67	21.865	14.924	17.148	56.625	39.205	19.338	17.642	10.401	29.628	49.783	4.018	31.646	5.812	64.802	6.391	22.327	1.065	66.982	14.757	0	3.819	15.688	7.044	20.836	12.107	20.585	1.835	34.979	29.928	41.406	28.696	12.375	26.04	18.408	12.438	2.246	5.635	4.67	12.756	15.42	17.185	25.888	45.768	0.189	13.57	0.15	7.611	5.706	8.194	15.545	6.645	11.72	19.451	9.76	3.951	4.97	2.416	27.025	3.234	7.566	4.472	2.616	11.733	9.111	6.368	5.335	5.937	27.612	11.702	17.302	22.917	10.836	2.069	0.018	0.596	0.136	1.479	0.274	0.755	0.276	2.115	0.003
TBC1D3B	0	0	0	0	0	0	0	0	0	0	0	0	0	0	0	0	0.267	0	0	0	0	0	0	0	0	0	0	0	0.634	0.345	0.305	0.463	0.874	0	0.388	0.15	0	0	0.253	0.868	0.493	0	0	0.615	0.129	0.325	0	0.304	0.337	0.28	0	0	0	0	0	0	0.268	0.592	0.605	0.615	0	1.647	0	0.764	0	0	0	0	0	0.134	0.133	0	0	0	0	0	1.115	0.153	0	0	0	0	0	0.158	0	0	0	0	0	0	0	0	0	0	0	0	0	0	0.158	1.146	0	0	0	0	0	0.186	0.557	0	0	0.715	0.485	0.152	0	0	0	0	0	0	0	0	0	0.42	0	0	0	0	0	0.022	0.269	0.216	0.197	0.023	0	0	0.147	16.648	0.071	0.005	0.158	0.044	0.212	N/A	N/A	0.007	0.069
SNORD91A	0	0	0	0	0	0	0	0	0	0	0	0	0	0	0	0	0	0	0	0	0	0	0	0	0	0	0	0	0	0	0	0	0	0	0	0	0	0	0	0	0	0	0	0	0	0	0	0	0	0	0	0	0	0	0	0	0	0	0	0	0	0	0	0	0	0	0	0	0	0	0	0	1.076	0	0	0	0	0	0	0	0	0	0	0	0	0	0	0	0	0	0	0.507	0	0	0	0	0	0	0	0	0	0	0	0	0	0	0	0	0	0	0	0	0	0	0	0	0	0	0	0	0	0	0	0	0	0	0	0	0	0	0	0	0.215	0.056	0	0.011	0.113	215.233	0.028	215.233	0.127	3.822	0.188	56.312	0.045
ABCC12	0	0	0.362	0	0	0	0.176	0	0	0	0	0	0	0	0	0	0	1.54	1.064	0	0	0	0.825	0	0.869	0	0	0.917	0	0	0	0	0	0.214	0	0	0	0	0	0	0	0	0	0	0	0	0	0	0	0	0	0	0	0	0	0	0	0	0	0	0	0	0	0	0	0	0	0	0	0	0	0	0	0	0	0	0	0	0	0	0	0	0	0	0	0	0	0	0	0	0	2.201	0	0	0	0	0	0	0	0	0	0	0	0	0	0	0	0	0	0	0	0	0	0	0	0	0	0	0	0	0	0	0	0	0.121	0	0.029	0.286	0.1	0	0	0	0	0.245	0	N/A	N/A	N/A	N/A	N/A	N/A	0.004	0.239	244.6	0.045
LDLR	23.927	32.223	18.89	19.457	19.134	26.401	25.818	24.78	27.805	28.726	15.683	16.416	17.47	19.572	19.351	28.35	37.025	41.826	40.686	29.63	41.895	45.057	34.442	31.878	7.297	15.768	11.38	14.135	1.459	2.127	3.942	3.055	2.014	0.656	3.728	5.963	3.748	4.958	1.286	2.636	2.598	10.968	2.11	1.404	1.266	0.578	3.957	1.659	1.157	1.125	5.191	3.563	1.064	3.776	2.292	2.017	0.753	2.218	2.948	8.678	2.22	101.277	59.526	56.208	39.821	128.743	44.321	24.989	162.855	47.624	30.642	100.126	3.932	8.67	51.334	9.956	10.452	4.428	7.96	26.737	2.606	3.731	0.622	41.651	9.908	24.081	31.124	2.548	12.426	65.021	41.836	2.375	0.659	56.209	28.216	7.298	40.781	23.652	5.434	54.919	63.167	11.623	9.65	4.449	51.641	30.178	1.999	1.123	1.497	22.334	17.75	37.86	40.125	30.312	10.226	65.103	10.89	40.086	13.875	2.166	43.023	11.272	17.755	42.133	25.013	21.664	23.205	32.265	5.062	2.64	42.247	26.68	18.259	23.147	24.638	2.008	0.062	0.392	0.109	0.684	0.258	0.789	0.338	0.939	0.425
CXCR2P1	0	0	0	0	0	0	0	0	0	0	0	0	0	0	0	0	0	1.884	0	0	0	0	0	0	0	0	0	0	0	0	0	0	0	0	0	0	0	0	0	0	0	0	0	0	0	0	0	0	0	0	0	0	0	0	0	0	0	0	0	0	0	0	0	0	0	0	0	0	0	0	0	0	0	0	0	0	0	0	0	0	0	0	0	0	0	0	0	0	0	0	0	0	0	0	0	0	0	0	0	0	0	0	0	0	0	0	0	0	0	0	0.228	0	0	0	0	0	0	0	0	0	0	0	0	0	0	0	0	0.157	0	0	0	0	0	0	0.009	N/A	N/A	N/A	N/A	N/A	N/A	N/A	N/A	0.114	0.282
ASTN2	3.698	3.875	4.049	18.387	19.781	21.247	13.315	13.723	12.644	15.605	10.389	9.995	27.295	11.163	31.2	32.176	21.788	10.689	27.521	12.386	22.282	19.701	21.643	15.285	21.557	14.781	11.115	16.58	6.537	2.436	5.006	1.556	1.468	2.509	1.351	2.732	2.435	3.209	0.562	2.866	0.672	2.224	5.776	1.05	7.726	1.025	69.185	6.359	5.851	3.221	2.528	96.099	2.118	2.558	1.663	2.7	3.081	1.309	2.95	3.272	2.581	5.04	8.718	1.23	4.248	9.767	6.763	3.267	2.875	3.034	3.596	8.867	2.392	9.618	3.346	5.782	11.243	1.988	6.155	0.542	22.493	3.709	4.155	1.09	2.376	0.825	5.593	0	0.168	0.104	11.376	6.617	6.21	3.984	4.659	4.474	5.346	12.444	19.584	2.076	0.224	2.241	5.426	2.097	15.685	2.913	0.608	5.136	4.688	21.24	7.979	14.171	8.222	7.853	4.536	5.036	7.053	6.788	7.096	9.331	1.87	35.022	5.365	17.66	3.874	19.805	12.612	21.094	5.321	13.228	5.939	1.451	4.011	7.927	8.458	2.457	0.014	0.648	0.186	2.764	0.066	0.506	0.054	0.937	0.425
TAB2	10.013	12.39	12.256	22.6	21.003	23.929	16.766	16.832	18.033	16.419	12.816	11.881	19.493	22.6	24.139	23.3	25.053	23.656	21.296	21.472	25.789	20.873	17.608	23.537	22.203	10.59	15.965	10.883	24.449	19.061	15.136	26.1	15.42	17.243	14.804	28.254	33.31	12.404	22.805	17.546	27.624	15.858	27.537	30.1	6.482	10.624	64.463	7.1	8.238	1.77	7.318	0	4.654	4.033	4.098	5.927	1.131	2.791	4.189	7.715	21.746	0.376	3.146	15.181	17.316	5.401	9.162	5.789	11.581	3.686	9.225	7.445	4.979	12.881	21.416	13.221	14.982	0.84	24.301	0.873	5.136	7.234	1.303	3.452	8.348	0	1.271	0	4.152	0.172	13.093	11.85	9.532	26.195	10.285	15.565	19.198	7.297	2.804	0	3.756	2.41	6.131	1.193	14.948	13.435	0	30.274	0.265	0.77	12.136	5.502	11.367	11.278	19.014	15.781	11.193	6.783	17.75	21.058	0	0	3.611	0.229	11.553	22.511	15.458	22.401	20.365	8.783	9.512	2.485	8.29	12.697	8.142	1.991	0.031	0.849	0.346	3.336	0.066	0.653	0.164	1.559	0.073
GPATCH8	26.308	28.142	30.006	25.245	30.593	36.363	22.177	27.677	25.684	30.726	21.565	19.219	33.7	26.947	12.577	18.857	9.075	18.381	9.852	18.788	18.863	16.109	17.189	20.051	3.641	21.795	11.887	12.892	30.83	20.125	13.38	4.682	23.852	8.956	6.134	4.802	7.267	12.064	13.934	5.272	15.916	26.021	5.972	14.239	4.6	9.829	0.112	4.882	5.55	2.716	10.086	25.611	3.918	3.071	11.427	4.557	7.313	13.863	6.057	16.9	7.575	12.58	10.862	7.86	21.099	0.82	4.778	9.019	18.704	18.19	9.297	23.698	10.596	24.7	3.198	18.393	18.752	14.15	2.407	1.593	14.886	17.755	17.684	4.597	6.168	7.344	20.911	3.894	7.681	4.76	5.832	8.284	22.391	12.027	30.5	15.002	15.183	24.321	13.869	6.148	4.37	3.371	10.225	23.291	32.722	19.604	4.16	15.231	23.196	24.737	10.259	26.974	14.114	14.594	9.89	15.347	15.898	17.292	9.089	43.15	0.363	0.241	4.844	36.91	28.152	30.733	24.508	18.366	13.183	8.156	13.317	7.908	11.554	14.93	15.38	1.36	0.102	0.901	0.368	1.461	0.218	0.774	0.27	0.971	0.457
TANC2	2.042	2.665	2.967	3.587	3.98	3.787	1.969	1.789	3.733	2.865	2.632	2.69	5.19	7.761	2.788	0.847	0.887	3.651	4.643	5.016	3.598	3.9	5.066	4.661	2.869	0.855	3.524	5.023	1.459	1.222	0.86	0.182	0.855	0	0.179	0	0.755	0	0	0.634	1.178	0.576	2.183	0.287	0.631	0.242	5.587	4.898	0	0	0.989	1.556	0.37	1.187	0	0	0.455	1.759	0.486	0.808	0	0	0	0	0	0	0	1.304	0	0	0.28	0	0.607	3.278	3.438	2.556	0	0.444	0	0	0	0	0	0	0	0	0	0	0	0	0	0.119	0.459	1.292	0.768	2.744	0	2.21	2.337	0	0	0	0	0	2.633	8.573	0	0	0	0	0	0	0.682	0.269	1.311	2.115	0.388	0.229	1.76	0	0	0	0	0	2.558	3.785	2.613	4.001	1.132	1.185	0.229	0	1.465	0.844	0.781	0.417	0.164	5.753	0.011	1464.643	0.024	1.736	0.207	1.081	0.461
KIF4A	131.77	126.895	150.369	116.741	121.003	189.927	115.164	138.919	155.764	148.46	124.647	136.76	105.45	114.496	75.778	107.529	57.403	81.27	81.368	88.842	77.303	82.74	84.821	88.362	23.526	25.983	35.104	28.445	67.363	68.159	68.85	47.125	53.568	82.607	80.686	61.641	15.074	24.003	5.668	32.697	23.282	33.677	21.286	40.597	35.341	34.375	74.554	35.954	17.497	17.454	37.099	11.092	57.35	37.268	2.037	3.045	30.012	0.146	0.89	17.369	0.333	18.877	11.042	29.486	8.356	1.655	11.365	6.636	5.789	5.55	11.033	0	9.791	38.38	12.389	11.315	0	4.87	0.22	39.173	0.487	1.749	0.318	15.044	10.902	5.38	9.57	2.581	0.154	3.514	19.782	20.909	34.882	13.284	27.066	6.84	19.795	16.564	29.635	5.706	0.137	25.448	10.024	18.813	8.598	22.849	8.988	8.686	0.108	7.105	18.08	8.025	27.066	13.849	38.347	3.801	12.913	10.12	2.847	0.84	2.591	1.652	4.354	1.093	136.345	142.557	136.619	87.113	41.967	25.718	6.613	6.735	20.01	17.803	11.218	0.583	0.096	2.797	0.012	2.971	0.043	1.124	0.384	1.587	0.053
FAM161A	43.227	45.612	49.146	31.202	28.713	39.96	23.433	25.996	23.227	24.902	16.649	23.379	44.293	45.417	21.729	30.335	32.42	24.471	19.485	17.254	29.8	41.095	37.382	23.152	6.401	24.153	17.621	11.934	2.605	4.33	5.155	0.513	2.524	3.311	7.864	0.515	2.718	1.974	4.657	7.46	4.629	7.124	4.749	1.846	3.188	5.689	35.997	9.378	1.757	3.643	9.72	25.211	3.629	1.808	2.658	5.02	2.608	5.309	8.176	5.713	0.538	0.259	8.941	0.406	0.76	0.101	0.505	4.274	0.119	0.479	5.672	2.584	0.993	0.896	0.354	10.038	0.487	0.463	0	0.225	0.735	1.141	1.293	0	0.565	5.774	15.97	0.83	0.146	2.605	28.1	19.257	28.191	8.464	22.856	8.263	1.542	22.218	27.772	9.012	2.773	18.866	20.531	3.504	53.151	56.669	37.09	24.444	55.679	27.478	39.854	25.517	36.948	17.879	14.654	17.805	16.686	22.388	16.808	20.33	16.727	54.815	24.295	18.958	45.995	33.292	22.931	30.569	6.104	8.094	1.989	3.699	0.752	16.281	26.178	0.843	0.391	0.361	0.179	0.203	0.144	0.046	0.002	0.622	0.04
C18orf18	0.423	2.912	1.62	0.26	0.245	0.233	0.299	1.028	0.145	0.56	0.167	0.309	10.698	0	6.903	0	0	0	7.679	0	0	0	2.071	0	2.54	8.835	0	9.365	0	0	0.823	0	0	0	0	0	0	0	0	0	0	0	0	0	0	0	0.404	13.726	5.937	0.13	0	0.359	1.804	0	0	0	0.289	0	0	0.173	0	0	0	0	12.036	0	0	0	0	0	0	0	0	0	0	0	0	0	0	1.113	0	0	0	0	0	0	0	0	0	0	15.472	1.072	0	5.009	0.673	0	0	14.773	0	0	0	0	30.302	0	0	1.629	0	0	0	0	0	0	0	0	0.243	0	1.49	0	0	0	0	0	20.996	48.038	1.652	0.246	0.418	2.279	1.078	1.426	0.602	0	0.223	4.182	3.95	7.209	0.246	0.333	0.367	222.613	0.127	0.053	0.1	1.059	0.477
PGM1	0.468	0.587	1.229	3.053	2.31	3.314	2.288	1.924	2.562	2.421	1.896	1.862	11.86	0	5.704	22.726	3.727	1.491	2.76	14.827	11.42	5.907	5.389	8.746	2.54	14.141	11.115	4.41	0	0	0	0	1.854	0	0	0	0	0	0	0	0	1.833	0	0	0	0	0	2.386	0	0	0	0	0	1.5	0	0.72	0	0.186	2.701	0	27.25	20.84	27.118	5.933	19.015	51.282	44.029	23.695	78.581	78.501	54.527	10.936	8.289	1.883	21.341	39.264	0.218	0	3.549	203.895	93.95	14.47	0.24	244.474	2.463	22.872	0.175	31.724	19.484	0	57.876	14.885	74.458	48.793	22.748	59.078	79.961	56.01	41.657	5.688	48.283	27.956	32.179	13.553	17.975	25.165	1.18	46.652	32.259	16.397	39.92	31.994	31.03	44.726	16.305	24.311	19.116	36.28	45.393	0	30.971	0	20.422	0	0.761	2.892	2.159	7.88	1.795	0.468	31.105	45.885	47.13	46.423	24.977	0.71	0.267	1.43	0.275	1.027	0.491	1.015	0.491	1.859	0.003
SNORA11C	0	0	0	0	0	0	0	0	0	0	0	0	0	0	0	0	0	0	0	0	0	0	0	0	0	0	0	2.489	0	0	0	0	0	1.63	0	0	0	6.951	0	0	0	0	0	0	0	0	0	0	0	0	0	0	0	0	0	0	0	0	0	0	0	0	0	0	0	0	0	0	0	0	0	0	0	0	0	0	0	0	0	0	0	0	0	0	0	0	0	0	0	0	0	0	0	0	0	0	0	0	0	0	0	0	0	0	0	0	0	0	0	0	0	0	0	0	0	0	0	0	0	0	0	0	0	0	0	0	0	0	0.554	0	0	0	0	0	0	N/A	N/A	N/A	N/A	N/A	N/A	N/A	N/A	N/A	N/A
CPD	0.952	2.33	1.753	3.331	3.877	4.799	2.656	3.905	5.535	3.422	2.633	2.829	4.782	6.908	8.329	2.017	4.134	6.325	5.316	3.749	4.148	1.367	3.219	4.279	8.124	7.527	5.844	5.75	10.595	2.789	6.321	13.258	2.542	8.695	4.946	8.452	5.881	2.717	2.238	5.431	6.195	1.774	4.026	5.131	23.867	8.177	28.539	10.097	11.929	6.311	5.217	0	4.544	3.99	1.122	2.666	0.988	2.56	6.786	2.092	8.174	2.473	3.003	0	4.62	5.707	7.054	4.509	0.5	3.474	5.099	4.671	6.181	0.376	0.601	0	1.978	0	8.275	0.129	1.247	1.383	0.62	0.6	6.367	14.11	0.717	0	0	1.787	5.624	7.989	13.627	12.047	6.618	1.274	4.309	1.784	3.794	0.302	1.48	0.948	0	2.301	2.932	2.757	0.632	0.578	0	1.167	4.077	5.203	3.398	4.702	4.819	2.593	5.107	5.915	0.883	0.108	4.187	0	6.504	0	1.679	4.002	3.497	4.548	5.912	7.43	3.247	3.369	1.581	5.961	2.476	1.316	0.26	0.458	0.093	0.469	0.25	0.265	0.039	2.407	0.002
SNORD116-7	0	0	0	0	0	0	0	0	0	0	0	0	0	0	0	0	0	0	0	0	0	0	0	0	0	0	0	0	0	0	0	0	0	0	0	0	0	0	0	0	0	0	0	0	0	0	0	0	0	0	0	0	0	0	0	0	0	0	0	0	0	0	0	0	0	0	0	0	0	0	0	0	0	0	0	0	0	0	0	0	0	0	0	0	0	0	0	0	0	0	0	0	0	0	0	0	0	0	0	0	0	0	0	0	0	0	0	0	0	0	0	0	0	0	0	0	0	0	0	0	0	0	0	0	0	0	0	0	0	0	0	0	0	0	0	N/A	N/A	N/A	N/A	N/A	N/A	N/A	N/A	N/A	N/A
SNCAIP	0.787	0.743	0.795	0.912	0.648	0.461	0.473	0.604	1.183	0.698	0.391	0.195	0	0	0	0	0	0	0.682	0.666	0.484	1.209	0.684	0	0.832	6.798	7.754	0	0	0	0.12	0	0	0	0	0	3.715	0	0	0	1.022	0	0	0	0	0	43.051	1.169	0	0	0	0	0	0	0	0	0	0	0	0	0	0	0	0	0.948	0	0	0	0	0	0	0	0	0	0	5.871	0	0	0	0	0	0	0	0	0	0	0	0	2.54	0	0.832	4.102	9.559	3.46	1.566	0.351	0	0	5.972	13.623	0	0	0	3.72	0	1.61	0	5.154	0	0	0	1.312	0.472	7.067	3.37	0	1.276	0.385	0	0	0	0	0	0	0.775	0.674	0.591	0.31	1.012	2.764	0.341	0.363	0	2.208	1.691	1.79	0.353	0.003	0.278	0.003	0.212	0	0.075	1.306	0.339
DCT	114.979	102.281	112.508	100.197	88.91	105.274	121.025	114.402	102.82	110.634	81.258	84.181	156.341	300.25	215.37	182.027	100.878	134.865	127.697	88.257	132.218	177.525	127.406	155.881	41.176	76.905	72.961	77.727	7.965	13.274	9.378	2.781	10.93	11.354	4.382	10.428	14.758	8.46	11.727	12.157	24.074	0.839	25.588	2.509	19.021	0	58.541	4.423	3.103	0	0.16	93.83	0	0	0	0	10.269	1.964	0	0.354	0.258	0	0	0	0	0	0	1.209	0	0	0	0	0	0	0	0	0	0	0	0	0	0	0	0	0	0	0	0	0	0	0	0	0	0	0	0	0	0	0	0	0	0	0	0	0	0	0	0	0	0	0	0	0	0	0	0	0	0	0	0	0	0.135	0	0	109.923	98.127	102.387	158.226	21.969	11.979	0.073	0	0	0	0.005	81.468	0.169	0.012	0.27	N/A	N/A	N/A	N/A	0.193	0.282
ANXA8	0	0	0	0	0	0	0	0	0	0	0	0	0	0	0	0	0	0	0	0	0	0	0.433	0.264	0	0	0	0	0	0	0	0	0	0	0	0	0	0	0	0	0	0	0	0	0	0	0	0	0	0	0	0	0	0	0	0	0	0.38	0	0	0.865	2.476	0.338	9.276	3.891	12.738	7.802	7.286	0.93	5.135	1.703	2.232	6.215	0.106	0	15.11	32.446	5.068	15.224	0	18.87	12.91	0	0	6.398	0	0	19.91	0	0	0	0	0	0	0	0	0	0	0	0	0	0	0	0	0	0	0	0	0	0	0	0	0	0	0	0	0	0	0	0	0	0	0	0	0	0	0	0.058	0	0.024	9.006	3.758	1.264	0	0	3.153	0.022	0.147	0.034	0.336	0.25	1264.194	0.091	N/A	N/A
HLA-DOA	0	0	0.277	0.331	0.664	0.315	0	0.245	0	0	0.1	0.179	0	0.141	0.119	0	5.293	3.705	0	1.869	0.3	0	0	0	0	0	0	0.242	0	0	0	0	0	0	0	0	0	0	0	0	0	0	0	0	0	0	0	0	0	0	0	0.202	0	0	0	0	0	0	0.171	0	0	0	0.412	0.678	0	0	0	0	0	0	0	0	0.114	0	0.144	0	0	0	0	0	0	0	0	0	0	0	0	0	0	0	14.467	0.147	7.006	7.232	4.858	3.073	9.07	0.356	9.802	0.118	10.181	0.171	5.587	11.33	1.295	3.773	0	0	0.126	7.17	6.042	1.417	4.308	2.682	6.948	2.426	2.055	5.398	5.066	0	0	0	14.319	18.469	0.092	0.437	0.087	0.952	0.012	0.023	0.055	0	0.052	5.249	4.565	2.819	0.238	0.851	0.458	51.552	0.04	0.01	0.016	1.15	0.36
UPK1B	0.224	0.413	0.411	0.495	0.349	0.444	0.632	0.652	0.554	0.585	0.488	0.463	0.781	1.027	0.588	0.942	0.549	0.535	0.639	0.262	0.352	0.289	0.303	0.611	1.679	0.963	1.905	1.485	1.087	1.064	0.679	0.921	0.586	0.537	0.621	0.616	1.753	1.137	1.349	0.36	0.955	0.874	0.629	1.079	1.19	0.62	7.431	1.186	1.038	0.411	0.186	1.823	3.968	1.186	1.837	1.343	0.979	1.042	2.983	1.209	0.729	0.465	7.029	1.037	0.874	0.272	0.151	0.593	0.39	0.172	0.639	0.158	0.481	1.292	0.733	1.294	0.181	0.561	0.138	0.252	0.152	0.536	2.618	0	0.529	0.167	0	0.231	0	0.155	0.433	0.612	0.562	0.53	1.32	1.173	0.812	1.346	0.74	1.404	0.3	0.508	0.795	0.461	1.007	1.99	0.787	0.793	1.867	4.166	0.551	10.009	0.949	0.473	0.154	0.762	0.738	0.16	0.506	2.409	0.87	8.564	0.943	4.835	0.349	0.429	0.562	0.573	1.014	1.777	0.822	0.154	1.075	0.963	1.798	1.587	0.263	1.259	0.385	6.96	0.014	1.117	0.386	0.536	0.164
DNAJB4	5.314	9.71	7.836	14.844	8.139	11.995	14.343	10.748	8.727	6.942	4.63	5.898	6.393	0.772	5.284	18.093	18.619	7.576	9.446	9.211	5.918	15.057	9.72	9.809	26.202	2.279	1.26	23.757	11.369	1.742	26.205	16.434	14.802	27.576	17.27	12.195	10.79	2.528	23.043	21.413	21.33	5.549	9.222	24.741	0.456	2.326	0.118	2.557	3.183	2.043	10.622	0	2.411	4.523	2.518	9.547	0.366	7.647	12.203	19.091	0	0	0	1.445	1.751	0.541	1.001	1.193	0.147	0	0	0.339	2.126	0	0	3.269	0	0	0	30.871	0.397	0	0.153	12.188	0	0	0.225	0	0	0	10.628	1.273	4.628	7.15	14.079	2.633	13.064	1.623	0.277	1.407	6.373	6.541	0.122	0	2.052	9.3	0	1.87	0	0.161	2.609	0	2.048	8.387	2.998	0.149	3.608	4.208	0	0	0.114	0.976	0.457	4.5	7.62	11.659	8.548	9.658	14.985	4.976	0.504	1.773	6.63	6.147	2.237	0.148	0.073	11.836	0.029	3.739	0.197	1.079	0.462	2.748	0.004
HIST1H4L	0	0	0	0	0	0	0	0	0	0	0	0	0	0	0	0	0	0	0	0	0	0	0	0	0.38	0.195	0.337	0	0	0	0	0	0	0	0	0	0	0	0	0	0	0	0	0	0	0.811	0	0	0	0	0	0	0	0.274	0.221	0	0	0	0	0	0	0	0	0	0	0	0	0	0	0	0	0	0	0	0	0	0	0	0	0	0	0	0	0	0	0	0	0	0	0	0.164	0	0	0	0	0	0	0	0	0	0	0	0	0	0	0	0	0	0	0	0	0	0	0	0	0	0	0	0	0	0	0	0	0	0	0	0	0	0.046	0.082	0	0	0	8.897	0	N/A	N/A	N/A	N/A	N/A	N/A	0	0.239	8896.573	0.044
PECR	15.476	21.292	23.234	19.695	26.268	20.711	13.338	10.953	14.89	13.875	13.281	12.447	22.07	18.156	7.711	25.77	30.045	12.153	18.093	48.167	25.166	23.513	23.74	16.064	1.032	0.415	7.776	7.477	0	2.077	6.308	0	0.129	0	0	0.237	0	0.283	0.39	3.202	2.332	16.264	0	4.594	0	1.361	0.141	0	0	0	0.136	12.504	0	0.133	0.172	0.578	2.35	0.667	0.819	0	0	14.491	0.184	0.246	4.939	2.683	0	1.463	5.043	0.227	0	0.173	20.129	12.804	34.039	0.151	7.113	0.345	17.283	0.554	0.334	48.29	3.165	0	42.373	0.341	0.119	22.001	35.859	35.658	28.964	0.871	45.394	10.543	26.295	17.351	16.075	7.079	5.281	2.531	16.354	12.418	32.772	19.897	18.792	11.931	0.196	11.04	27.862	1.307	19.734	22.931	21.951	0	21.395	15.768	5.923	0	2.084	1.256	8.787	0.172	23.361	0.656	20.001	22.225	13.131	22.554	2.626	1.179	9.977	19.479	14.138	17.116	11.708	0.332	0.017	2.472	0.093	0.726	0.303	0.826	0.357	1.462	0.112
WFIKKN1	0	0	0	0	0	0	0	0	0	0	0	0	0	0	0	0	0	0	0	0	0	0	0	0	0	0	0	0	0	0	0	0.251	0	0	0	0	0	0	0	0	0	0	0	0	0	0	0	0	0	0	0	0	0	0	0	0	0	0	0	0	0	0	0	0	0	0	0	0	0	0	0	0	0	0	0	0	0	0	0	0	0	0	0	0	0	0	0	0	0	0	0	0	0	0	0	0	0	0	0	0	0	0	0	0	0	0	0	0	0	0	0	0	0	0	0.271	0	0	0	0	0	0	0	0	0	0	0	0	0	0.013	0	0	0	0	0	0.01	N/A	N/A	N/A	N/A	N/A	N/A	N/A	N/A	0.096	0.282
HSPA2	0.932	1.518	1.768	5.443	9.602	6.782	4.055	4.04	2.041	1.973	5.713	4.618	11.335	15.797	21.558	10.658	24.929	11.077	32.067	12.838	16.245	5.47	14.163	14.368	52.063	95.248	124.047	99.526	143.243	72.921	102.922	76.552	58.388	111.272	113.643	74.933	68.828	76.685	47.728	182.193	42.066	47.18	174.632	34.367	21.157	32.543	184.016	29.167	24.656	10.694	21.403	25.068	20.741	20.803	20.833	30.279	1.728	14.312	13.43	18.811	0	0	1.348	15.359	0	25.065	0	0.385	3.099	0.128	0	0.392	0.644	3.921	1.125	0.287	0	5.469	0.333	16.349	1.131	1.777	0	0	9.593	0	0	5.666	0.181	0.187	133.194	46.525	15.628	107.706	58.709	30.686	31.321	44.944	24.45	5.963	28.08	77.993	36.664	14.973	16.764	8.849	42.844	28.785	29.817	13.091	20.487	15.693	15.646	11.701	35.177	0.979	49.58	7.951	5.627	2.888	0.85	0	0.535	39.739	1.406	7.276	3.74	15.875	89.922	30.603	2.916	2.233	4.408	53.787	20.582	0.969	0.483	1.449	0.345	1.974	0.248	0.082	0.011	2.613	0.001
SERP1	13.167	10.912	8.817	25.953	25.814	19.715	13.32	15.061	17.061	14.272	18.369	21.293	19.141	14.484	8.201	14.024	21.485	14.859	17.304	25.526	16.901	6.497	12.326	11.632	14.156	22.061	12.937	22.891	3.971	5.089	6.541	8.21	2.735	7.03	3.453	6.597	6.874	6.334	5.818	6.044	2.263	5.823	3.878	3.488	13.015	9.311	0.582	9.273	16.803	5.626	8.01	2.143	2.904	12.814	4.767	5.79	11.843	7.418	12.31	9.161	15.501	51.821	21.442	0.6	15.928	3.229	38.135	14.535	25.624	37.595	17.492	23.916	38.154	18.487	20.94	35.81	33.416	38.525	85.198	22.184	38.966	35.971	17.695	33.716	34.927	24.752	3.365	30.149	6.022	26.486	29.197	12.131	17.061	31.565	28.209	16.249	22.2	14.748	19.49	16.259	7.216	21.609	12.109	10.452	14.652	12.24	11.689	34.374	8.8	12.717	36.672	29.228	9.13	25.196	16.687	54.398	27.571	21.231	32.139	16.312	31.06	0.484	4.666	7.119	10.965	23.827	16.563	15.198	7.81	8.235	30.282	22.774	23.492	19.224	18.981	1.285	0.148	0.792	0.251	1.032	0.458	1.222	0.211	1.013	0.478
SYDE2	0.186	0.212	0.205	0.288	0.373	0.233	0.193	0.285	0	0.338	0.436	0.14	0	0.628	0	0	0	0	0.661	0.871	0	0	0	0.274	0	2.418	0.884	4.429	0	0	0	0	0	0	0	0	0	0.178	0	0.337	0.613	0	0	0	0	0	0.336	0.164	0.101	0	0	0.448	0.133	0	0	0.103	0	0	0	0	0	4.712	5.774	0.624	11.7	3.637	8.101	3.769	0.473	6.174	3.148	4.117	9.249	0.427	0.149	12.914	0.158	0.842	12.053	0.154	0.155	9.816	0	0	0.827	0	0.723	0	2.531	7.558	2.648	0.158	1.869	10.841	0	2.212	4.321	0.101	0	0.241	0	0.137	3.625	6.2	1.021	2.691	0.281	4.209	0	0.229	3.06	5.842	3.759	1.158	0	1.241	1.642	0.105	0	0.237	2.215	6.485	2.015	0.142	0.201	0.298	0.232	0.203	0.443	0.08	5.39	1.663	1.996	2.52	1.79	2.719	0.023	0.407	0.1	1.2	0.434	0.792	0.401	1.408	0.226
C15orf60	159.199	116.961	93.299	96.367	94.217	103.773	206.791	168.176	139.594	187.656	84.822	86.881	119.199	191.605	140.185	157.649	127.294	123.743	106.883	130.434	171.061	143.744	136.832	207.663	48.035	49.046	32.637	31.617	0	1.494	0	0	0	0	11.962	0.549	1.526	2.582	0	11.739	8.08	49.246	7.551	0	0	0	5.711	0	0	0	0	0.762	0	0	3.484	10.855	11.517	0.452	1.847	0	0.478	0	0	0	0	0	0	0	0	0	0	0	0	0	0	0	0	0	0	0	0	0	0	0	0	0	0	0	0	0	0	0	0	0	0	0	0	0	0	0	0	0	0	0	0	0	0	0	0	0	0	0	0	0	0	0	0	0	0	0.134	0.443	2.627	0.774	11.744	123.153	98.119	145.653	146.358	12.803	2.164	0.024	0	0	0	0.605	26.534	0.212	0.038	0.305	N/A	N/A	N/A	N/A	0.002	0.223
TACR2	0	0	0	0	0	0	0	0	0	0	0	0	0	0	0	0	0	0	0	0	0	0	0	0	0	0.322	0.203	0	0	0	0	0	0	0	0	0	0	0	0	0	0	0	0	0	0	0	3.927	0	0	0	0	0	0	0	0	0	0	0	0	0	0	0	0	0	0	0	0	0	0	0	0	0	0	0	0	0	0	0	0	0	0	0	0	0	0	0	0	0	4.471	0	0	0	0	0	0	0	0	0	0	0	0	0	0	0	0	0	0	0	0	0	0	0	0.975	0	0	0	0	0	0	0	0	0	0	0	0	0	0	0	0.026	0.245	0	0.639	0	0	0.038	0.003	0.113	N/A	N/A	0.002	0.212	N/A	N/A	0.027	0.282
SVOPL	62.374	67.835	70.169	37.479	53.277	53.293	86.808	67.022	62.276	51.108	52.649	44.923	161.74	127.234	138.232	194.353	115.913	150.596	108.974	175.903	171.283	145.398	166.962	127.024	70.706	54.138	117.7	85.543	2.397	11.155	5.901	3.559	5.255	2.565	0.81	3.41	12.64	1.151	3.456	7.184	16.812	1.915	20.322	0	1.546	0	14.325	0.641	0	0	2.619	18.325	0	0.414	0	3.755	0	0	2.742	1.881	0.196	0	0	0	0.264	0.103	10.546	0	0	0	0	0	0.11	0	0	0	0	0	0	0	0	0	0	0	3.819	0	0	0	0	0	0	0	0	0	0	0	0	0	0.132	0	0	0	0	0	0	0	0	0	0	0	2.515	0	0	0	3.482	0	1.315	0	0	0	0	0	0.113	0.31	66.793	48.016	60.798	148.634	21.331	2.89	0.555	0.546	0.022	0	0.303	1.885	0.354	0.036	0.302	0.04	0.221	21.965	0.095	0.003	0.148
C6orf225	0.983	0.693	0.52	1.093	0.956	0.616	0.406	0.731	0.32	0.29	1.063	0.576	0	0	5.067	0.373	0	0	0.547	0	0.256	0	0	0	0.129	2.119	0	0	0	0	0	0	0	0	0	0	0	0	0	2.036	0	0	0	0	0.535	0	0.395	2.236	2.605	0.127	0.526	0.176	0	0	0	0	0	0	0.511	0.127	1.899	0.945	0	0	0	0.349	0	0.942	0.765	0	0.211	0	0	0	0	0	0	0	0	0	0	0	16.112	2.93	0	14.818	0	0	6.112	0.134	12.011	2.759	6.57	5.74	3.919	13.299	10.449	9.616	4.223	0	6.452	0	0.163	4.487	5.098	0	0.22	13.78	51.311	14.402	12.961	0.312	13.894	0	0	0.107	7.409	0	3.628	0	0	0	0.612	0	0.732	0.888	0.564	0.52	0.214	0.452	0.256	3.428	3.222	7.335	5.348	0.085	0.019	11.35	0.041	0.94	0.478	0.439	0.098	1.371	0.296
NUP85	67.009	48.964	54.092	18.114	22.405	18.166	14.321	15.319	12.075	10.88	15.153	14.957	47.707	25.742	12.754	40.299	13.535	42.791	29.133	49.244	23.33	24.071	25.548	33.163	24.384	13.406	10.862	22.338	29.278	22.424	16.415	21.737	19.354	44.977	30.996	34.999	6.258	8.863	16.114	23.687	23.977	20.416	22.986	32.14	14.505	28.693	81.881	40.923	11.528	43.316	20.656	170.348	19.536	31.264	12.316	23.083	17.474	27.442	8.298	10.149	1.831	32.088	6.083	19.238	8.833	23.727	14.574	11.801	4.942	23.604	31.23	9.095	14.523	3.14	0.304	7.916	43.034	22.079	19.32	46.332	7.986	4.903	20.71	8.402	5.233	30.94	18.346	6.762	20.649	8.664	29.038	39.383	31.917	18.732	16.588	27.055	31.746	27.794	51.632	7.095	8.544	17.837	22.115	18.208	23.466	23.847	0.318	42.249	37.804	8.756	20.184	24.146	11.216	24.186	15.865	5.612	14.677	54.811	31.795	14.582	29.674	0.559	36.033	54.979	56.688	19.562	13.784	30.61	22.28	35.088	15.105	14.142	17.002	29.264	23.084	1.059	0.421	1.047	0.454	1.202	0.365	0.581	0.052	1.268	0.134
SNORA18	0	0	0	0	0	0	0	0.308	0	0	0	0	0	0	0	0	0	0	0	0	0	0	0	0	3.139	0	0	5.587	3.387	1.229	8.141	7.871	3.65	6.274	11.752	2.401	2.197	0	2.581	1.872	8.201	3.737	4.149	1.739	1.03	0	0	3.891	7.187	10.248	3.868	0	8.719	7.167	3.655	2.872	9.531	0	1.291	10.275	1.002	9.89	0	0	18.831	2.116	0	8.08	28.47	6.968	0	11.491	0	0	0	10.297	6.106	8.388	0	0	0	7.154	0	0	0.686	0	0	0	0	1.806	3.599	7.418	8.762	18.159	12.101	13.888	12.653	25.306	2.523	0.781	0	0	0	3.403	0	17.893	0	11.195	0.737	0	5.726	2.43	10.711	12.541	4.396	3.599	2.516	11.667	5.918	0.939	0.387	0	26.285	51.641	0	0	0.051	0	3.895	4.358	6.655	0.356	0	11.321	6.742	31.778	0.004	0	0.036	0.003	0.14	0	0.003	1.679	0.133
CD177	0	0	0	0	0.203	0.438	0.422	0.138	0.1	0.582	0	0	0	0	0	0	0.171	0	0	0.137	0	0	0	0	3.449	0	0	0	0	0	0	0	0	0	0	0	0	0	0	0	0	0	0	0	0.173	0	0	0.897	0	0	0	0	0	0	0	0	0	0	0.83	0	0	0	0	0	0	0	0	0	0	0	0	0	0	0	0	0	0	0	0	0	0	0	0	0	0	0	0	0	0	0	0	0	0	0	0	0	0	0	0	0	0	0	0	0	0	3.199	0	0	0	0	0	0	0	1.442	0	0	0	0	0	0	0	0	0	0	0	0.214	0.207	0.026	0.172	0.119	0	0	0	0	0.178	N/A	N/A	N/A	N/A	N/A	N/A	N/A	N/A	0.006	0.22
PIGG	0	0	0	0	0	0.206	0	0.125	0	0	0	0	0	0	0	0	0	0	0.749	0	0.557	0	0	0	5.739	3.745	2.299	3.502	14.013	7.064	18.953	6.038	9.985	4.057	11.319	6.828	13.545	1.331	3.985	3.367	10.403	7.526	1.256	3.298	7.931	5.404	0.811	5.553	3.577	8.822	1.336	0.721	6.715	4.245	9.799	6.918	7.822	4.564	5.692	5.705	3.718	4.447	0	2.875	10.19	7.994	21.574	5.323	8.231	0.24	8.464	3.868	17.461	33.389	15.768	7.513	23.625	9.485	0	3.257	18.823	20.309	1.406	0.558	0.223	0	13.977	0	7.409	6.383	3.4	5.31	4.311	5.746	1.229	1.782	2.913	5.229	2.358	0.793	0	1.653	3.408	1.598	6.922	7.367	0	1.788	0	1.13	0	0.888	2.673	8.707	7.177	1.696	6.541	5.113	4.071	0.305	0	0	9.784	3.955	0	0.069	0.021	0.109	6.913	5.351	9.865	4.079	14.256	3.372	2.997	1.046	0.453	1.638	0.113	3.495	0.044	4.228	0.012	1.125	0.366
LGR5	0	0	0	0	0	0	0	0	0	0	0	0	0	0	0	0	0	0	0	0	0	0	0	0	0.168	0.959	0.979	0	0	0	0	0	0	0	0	0	0.101	0.506	0.423	0	0.223	0	0.173	0	0	0	0	0	0	0	0	0	0	0	0	0	0	0	0	0	0	0	0	0	0	0	0	0	0	0	0	0	0	0	0	0	0	0	0	0	0	0	0	0	0	0	0	0	0	0	0	0	0	0	0	0	0	0	0	0	0	0	0	0	0	0	0	0	0	0	0	0	1.311	0	0	0	0	0	0	0	0	0	0	0	0	0	0	0	0.177	0	0	0	0	0	0.05	N/A	N/A	N/A	N/A	N/A	N/A	N/A	N/A	0.02	0.282
LOC574538	0	0	0	0	0	0	0	0	0	0	0	0	0	0	0	0	0	0	0.318	0	0	0	0.179	0	0	0	0	0	0	0	0	0	0	0	0	0	0	0	0	0	0	0	0	0	0	0	0	0	0	0	0	0	0	0	0	0	0	0	0	0	0	0	0	0	0	0	0	0	0	0	0	0	0	0	0	0	0	0	0	0	0	0	0	0	0	0	0	0	0	0	0	0	0	0	0	0	0	0	0	0	0	0	0	0	0	0	0	0	0	0	0	0	0	0	0	0	0	0	0	0	0	0	0	0	0	0	0	0.041	0	0	0	0	0	0	0	N/A	N/A	N/A	N/A	N/A	N/A	N/A	N/A	N/A	N/A
SCARNA2	0.329	1.071	0.575	12.277	6.459	7.544	7.529	6.29	0.791	2.865	2.703	2.441	2.575	0	0	14.591	0	0.101	6.949	2.057	6.414	2.833	4.95	12.729	35.023	0	12.245	60.201	0	0	0	0	0	0	0	0	7.005	1.787	0	0	0	0	0	0	0	0	0	0	0	0	0	0	0.249	0	0	0	0	0	0	0	0	0	0	0	0	0	0	0	0	0	0	0	0	0	0	0	0	0	0	0	0	0	0	0	0	0	0	0	0	0	0	0	0	0	0	0	0	0	0	0	0	0	0	0	0	0	0	0	0	0	0	0	0	0	0	0	0	0	0	0	0	0.385	0.243	0.798	0.658	8.76	3.77	4.433	5.813	0.016	0	0	0	0	0.055	N/A	N/A	N/A	N/A	N/A	N/A	N/A	N/A	0.018	0.179
RAB5A	3.28	3.345	3.371	4.942	6.033	4.559	4.922	4.377	2.63	3.386	5.635	4.784	2.725	2.301	2.608	5.495	27.131	16.089	8.05	17.725	6.526	11.924	6.008	8.651	40.162	70.285	29.135	27.818	93.072	223.166	131.079	190.042	139.425	173.557	140.85	234.68	146.77	186.595	85.87	99.397	72.92	175.815	99.293	115.209	98.651	72.694	3.13	75.54	42.75	26.643	58.714	39.241	84.521	114.433	100.515	130.078	117.762	83.878	91.201	124.617	96.911	41.416	29.234	51.616	33.687	22.002	80.1	28.953	14.82	45.963	36.375	24.49	22.263	33.276	56.709	39.708	8.076	31.925	16.834	42.594	89.947	46.402	9.527	12.843	20.192	117.277	6.899	17.68	4.49	15.806	65.005	63.848	77.199	107.371	94.505	48.778	80.936	44.887	38.705	2.755	31.797	38.268	28.157	43.573	45.28	40.269	17.148	81.36	41.784	19.927	69.568	87.627	55.013	86.834	46.699	65.938	63.099	63.254	141.054	1.177	49.174	0.288	115.401	37.028	3.332	5.178	4.289	9.603	123.757	79.023	41.563	27.884	32.874	65.224	50.43	1.369	0.147	0.801	0.253	1.179	0.4	0.504	0.026	1.293	0.125
LRRC16B	0	0	0	0	0	0	0	0	0	0	0	0	0	0	0	3.018	0	0	0	0	0.149	0	0	0	0	0	0	0	0	0	0	0	0	0	0	0	0	0	0	0	0	0	0	0	0	0	0	0	0	0	0	0	0	0	0	0	0	0	0	0	0	0	0	0	0	0	0	0	0	0	0	0	0	0	0	0	0	0	0	0	0	0	0	0	0	0	0	0	0	0	0	0	0	1.516	0	0	0.403	0	0	0	0	0	0	0	0	0	0	0	0	0	0	0	0	0	0	0	0	0	0	0	0	0	0	0	0	0	0	0.264	0	0	0	0	0	0.213	0	N/A	N/A	N/A	N/A	N/A	N/A	0.005	0.187	213.254	0.017
FLJ13224	0	0	0	0	0	0	0	0	0	0	0	0	0	0	0	0	0	0	0	0	0	0	0	0	0	0	0	0	0	0	0	0	0	0	0	0	0.203	0	0	0	0	0	0	0	0	0	0.162	0	0	0	0	0	0	0	0	0	0	0	0	0	0	0	0	0	0	0	0	0	0	0	0	0	0	0	0	0	0	0	0	0	0	0	4.35	0	0	0	0	0	0	0	0	0	0	0	0	0	0	0	0	0.316	0	0	0	0	0.272	0	0	0	0	0	0	0	0	0	0	0	0	0	0.128	0	0	0	0	0	0	0	0	0	0.01	0.01	0	0	0.87	0	0.028	0.003	0.113	869.988	0.028	869.988	0.127	869.988	0.095	0.036	0.165
DCAF11	0.16	0.349	0.253	0.473	0.241	0.566	0.403	0.435	0.629	0.35	0.497	0.315	0	0	0	0	0.45	0	0	0.594	1.607	0.259	2.077	2.051	1.958	4.11	0	0	0	0	0	0	5.43	1.7	7.422	0.25	0	0	0	0.402	1.919	0	0	0	0.932	2.234	1.164	2.104	0	0	0.148	0.163	0.729	0.174	0.131	1.133	2.88	1.038	0.792	2.811	3.698	0.607	0.373	3.886	0	3.462	0.419	0	1.297	0.164	2.399	0.126	2.945	0	0	3.883	24.006	0.118	0	2.628	0.133	0.53	0	3.537	0	0.572	0	10.342	2.851	9.26	15.719	5.57	13.722	9.554	5.661	1.211	9.718	10.979	30.881	24.036	15.236	38.92	23.741	14.129	4.195	23.804	0.239	17.195	58.582	10.911	24.026	6.946	12.47	6.834	16.453	1.016	12.799	1.559	4.333	8.969	13.191	0.131	17.336	0.234	0.254	0.427	0.438	0.587	1.16	1.027	2.308	3.795	1.115	8.129	14.93	0.936	0.463	0.445	0.296	0.294	0.11	0.137	0.006	0.544	0.076
USP9Y	0	0	0	0	0	0	0	0	0	0	0	0	0	0	0	0	0	0	0	0	0	0	0	0	0	0	0	0	0	0	0	0	0	0	0	0	0	0	0	0.243	0	0	0	0	0.142	0.361	1.129	1.432	0.276	0.177	1.411	0	0.109	1.503	0	0.151	0	0.789	0.722	0.929	0	0.841	3.829	0	1.248	10.932	0	0	0	0	0.58	1.176	0.7	5.066	0.16	3.198	0	0	2.167	0	0	0	0	0	0	0	0	0	0	0	3.159	1.816	0.998	5.194	2.211	0.115	1.916	0.789	1.043	0	4.015	0.57	0.342	0.85	2.461	3.035	0	7.928	0.305	0	1.151	0.517	3.112	1.106	3.142	2.257	1.715	2.602	1.93	0	0	1.014	3.547	1.113	0	0	0	0	0.012	0.571	1.199	0	1.185	1.815	1.683	2.697	0.165	0.89	0.456	1185.282	0.087	0.653	0.274	1.079	0.423
C7orf53	0	0	0	0.285	0.335	0.584	0	0	0.228	0.18	0.131	0.11	0	0	0	0	0	0	2.246	0	0	4.013	4.518	0.538	0	0	0	0	10.498	4.911	6.507	0	0	3.641	6.838	4.028	6.26	2.408	2.218	14.409	9.687	0.317	14.893	6.148	0	0	16.748	0.423	0	0	0	0	0	0	0	1.494	0	0.107	0	0	0	10.175	0	0	0	3.739	0	5.709	0	0.891	0	0.195	0.119	0.345	0	0	0	0	0	0	0	0	0	0	0	0	0	0	0	0	0.249	0	0	0	0.239	0.868	1.891	0	0	0	0.185	0.149	0	0	0	0	0	1.497	12.766	0	7.8	0	6.822	0	2.593	0.655	3.015	0.264	0.156	0	0	0	0	0.134	0	0.401	0.108	0.943	4.638	1.173	1.035	0	0.093	0.379	1.386	29.801	0.086	0.081	0.202	92.656	0.063	0.244	0.172	0.274	0.172
PLEKHM3	1.554	1.728	1.552	1.342	1.635	1.64	0.822	0.734	0.982	0.627	0.53	0.933	2.851	0.517	5.375	0	0.165	2.858	2.054	1.112	1.234	3.359	2.231	2.224	0.317	0.224	1.985	1.815	0.631	3.109	1.501	1.732	7.41	1.633	1.293	1.59	1.031	0.819	0.174	0.839	0.155	0.137	0.904	0.172	0.402	1.17	0.672	2.429	0.177	0.216	3.006	4.11	5.452	4.346	0.721	2.557	0.346	0.978	0.756	1.222	0	2.157	3.815	0.118	0	0.114	2.066	0.373	0.342	0	1.369	0	0	0.286	0.246	1.421	0.373	0	0.101	2.994	0	0.112	0.202	1.348	0.115	0.662	0	0.135	1.353	0	0.527	4.683	0	1.089	3.152	4.821	3.286	0.477	3.197	1.057	9.962	1.364	2.62	0.168	3.968	0.586	0	0.281	0.134	0.793	5.566	2.139	4.044	1.748	2.647	3.788	3.013	3.393	5.045	0.328	0.13	2.884	7.388	1.971	1.611	1.539	0.771	1.998	1.374	1.785	0.629	0.516	0.745	2.041	2.624	1.123	0.421	1.086	0.459	1.444	0.341	0.365	0.104	0.778	0.26
LRP1B	2.676	2.771	2.411	2.971	2.679	2.783	1.753	1.957	1.912	2.369	1.318	1.712	4.826	4.44	4.228	4.525	4.641	3.621	3.864	2.164	3.137	4.775	2.959	3.286	0.589	1.818	1.607	0.867	0.198	0	0.683	0.192	0	0.159	0.221	0	0.185	1.266	0	1.035	0.199	0	0.373	1.028	0	0.113	0.813	0.124	0.325	0.547	1.15	3.813	0	0	0	0	0	0.728	0	0	0	0	0	0	0	0	0	0	0	0	0	0	0	0	0	0	0	0	0.394	0	0	0	0	0	0	0	0	0	0	0	0	0	0	0	0	0	0	0	0	0	0	0	0	0	0	0	0	0	0	0	0	0	0	0	0	0	0	0	0	0	0	0	0	0	2.619	2.811	1.837	3.872	0.521	0.476	0.02	0	0	0	0	21.912	0.212	0.046	0.305	N/A	N/A	N/A	N/A	N/A	N/A
XAF1	0	0	0	0	0	0	0	0	0	0	0	0	0	0	0	0	0	0	0.148	0	0	0	0	0	0	0.312	0	2.414	0	0	0	0	0	0	0	0	0	0	0	0	0	0	0	0	0	0	20.519	0	0	0	0	10.804	0	0	0	0	0	0	0	0	0	0	0.158	0	0	0	0	0	0	0	0	0	0	0	0	0.344	0	0	0	0	0	0	0	0	0	0	0	0	0	0	0	0	0	0	0	0	0	0	0	0	0	0	0	0	0	0	0	0	0	0	0	0	0	0	0	0	0	0	0	0	0	0	0	0	0	0	0	0.012	0.136	1.958	0.025	0	0	0	0	27.912	0.14	0.036	0.245	N/A	N/A	N/A	N/A	N/A	N/A
ENKUR	0	0.121	0	0	0	0	0	0	0	0	0	0	0	0	0	0.774	0	0	0	0.705	1.345	0	0	0	0	0	0	0	0	0	0	0	0	0	0	0	0	0	0	0	0	0	0	0	0	0	0	0.116	0	0	0	0	0	0	0	0	0	0	0	0	0	0	0	0	0	0	0	0	0	0	0	0	0	0	0	0	0	0	0	0	0	0	0	0	0	0	0	0	0	0	0	0	0	0	0	0	0	0	0	0	0	0	0	0	0	0	0	0	0	0	0	0	0	0	0	0	0	0	0	0	0	0	0	0	0.04	0	0	0.235	0	0.007	0	0	0	0	0	N/A	N/A	N/A	N/A	N/A	N/A	N/A	N/A	N/A	N/A
ANKDD1A	0.148	0	0	0.153	0.282	0.353	0.334	0.131	0.351	0.138	0	0	0	0	3.603	0	0	0.123	0	0	0	0	0	0.392	0	0	3.032	0.135	0	0	0	0	0	0	0	0	0	0	0.219	0	0	0	0	0	0	0	0.254	0	0.203	0	0	0	0	0	0	0	4.47	0	0	0	0	1.231	0	0	0	0	0	0	0	0	0	0	0	0	0	0	0	0	0	0	0	0	0	0	0	0	0	0	0	0	0	0	0.165	0.163	0.437	0.589	0.776	0.368	0	0	3.555	0	0	0	0	0	0	0	0	0	1.528	0	0	0.407	0	0	0	0.177	0	0	0	0	0	0	0.049	0.263	0.159	0.343	0.169	0.308	0.062	0	0	0.278	0.218	68.41	0.212	0.015	0.305	N/A	N/A	0.004	0.026	1.274	0.409
ABCG8	1.987	1.727	1.405	7.131	1.198	1.441	1.61	2.121	2.013	3.824	0.59	1.031	2.633	0	0	16.319	6.545	0.238	6.172	12.551	1.736	1.298	1.912	5.563	3.785	17.949	3.264	2.096	0	1.735	5.164	2.248	0.422	4.145	2.638	3.022	0	0	0	1.63	0	0	0.916	0	0	0	0	0	0	0	0	0	0	0	0	0	0	0	0	0	0	0	0	0	0	0	0	0	0	0	0	0	0	0	0	0	0	0	0	0	0	0	0	0	0	0	0	0	0	0	0	0	0	0.354	0	0	0	0	0	0	0	0	0	0	0	0	0	0	0	0	0	0	0	0	0	0	0	0	0	0	0	0	0	0	1.706	3.257	1.865	4.581	2.451	0	0	0	0	0.039	0	N/A	N/A	N/A	N/A	N/A	N/A	0.025	0.239	39.383	0.045
DAND5	9.887	16.86	22.977	10.694	4.284	2.955	8.354	6.946	5.562	5.683	4.311	3.087	0.606	2.257	4.098	16.633	22.395	15.007	13.257	10.536	20.266	16.274	16.264	10.835	1.555	0.939	1.202	0.608	0.731	3.465	0.496	0.423	0.371	2.75	0.474	0.329	0.622	0.765	1.012	0.53	0.556	0.732	0.776	0.84	0.432	0.113	4.565	0.778	0.319	0.732	0.147	4.735	0.634	0.776	0.836	0.938	0.617	1.031	1.033	0.587	0.255	0.251	3.975	0.966	0.611	0	0.251	0.44	0	0.368	0.379	0.125	0.629	2.115	0.638	1.112	0	0.107	0.286	0.3	0.271	0.772	1.22	0.138	0.105	0	0	0	0	0	0.411	0.888	1.002	0.419	2.444	0.78	0.786	1.047	0.302	0	0.119	0.115	0.315	0.115	0.641	6.909	0.17	0.265	1.179	1.497	0.281	0.889	0.389	0.253	0	0	0.356	0.159	0.451	0.286	0.709	2.053	0.177	1.097	16.575	5.978	5.657	12.369	0.959	1.142	0.586	0.035	0.98	0.988	0.72	1.318	0.329	1.735	0.179	28.319	0.003	0.992	0.491	1.372	0.287
SPAG6	3.515	5.399	7.569	6.96	7.261	6.063	5.012	5.298	6.314	4.343	5.119	4.688	8.494	20.932	11.588	16.524	2.07	9.698	8.386	3.47	10.249	2.725	9.761	2.145	3.409	6.083	1.795	5.16	0	2.877	0	4.572	0	2.023	2.182	0.22	0	6.333	0	0	1.113	0	0	0.679	0.577	0	0.102	5.992	0	9.977	0	0	0	0	0	0	0	0	1.906	0	0	0	0	0	0	0	0	0	0	0	0.688	0	0	0	0	0	0	0	0	0	0	0	0	0	0	0	0	0	0	0	0	0	0	0	0	0	0	0	0	0	0	0	0	0	0	0	0	0	0	0	0	0	0	0	0	0	0	0	0	0	0	0	0	0	5.495	6.761	5.129	8.837	1.822	1.16	0.034	0	0	0	0	38.206	0.212	0.026	0.305	N/A	N/A	N/A	N/A	N/A	N/A
LOC100133161	0.259	0.369	0.38	0.618	0.536	0.343	0.197	0.185	0.412	0.401	0.303	0.31	0.703	0.191	1.111	0.67	0.665	0.798	0.443	0.14	0.244	0.355	0.484	0.576	0.719	0.521	0.743	0.708	0.824	1.864	1.142	0.556	0.592	0.823	0.811	0.618	0.62	0.794	1.203	0.375	1.191	0.382	1.252	1.394	1.091	0.532	0.114	0.724	0.154	0	0.387	0.61	0.272	0.248	0.157	0.364	0.682	0.8	0.48	0.98	0	0.321	0	0	0	0	0.485	0	0.562	0	0.102	0	0.193	2.398	4.377	0.27	0.228	0	0.661	1.754	0	0.273	7.375	0.724	0.864	0.117	0.279	0	0.544	0.723	0.592	1.698	1.797	0.409	2.337	1.025	0.577	1.676	3.29	1.464	0.334	2.005	1.241	0.281	4.378	5.393	2.391	2.762	0	0	0.948	2.03	1.532	1.414	0.4	1.998	1.172	0.25	0.768	0	1.064	0.315	1.858	3.464	0.336	0.499	0.301	0.532	0.857	0.475	0.172	0.464	3.22	1.137	1.568	0.1	0.005	19.975	0	6.932	0.012	2.832	0.025	0.725	0.194
ZDHHC22	0	0	0	0	0	0	0	0	0	0	0	0	0	0	0	0	0	0	0	0	0	0	0	0	0	0.436	0.467	0.124	0	0	0	0	0	0	0	0	0	0	0	0	0	0	0	0	0	0	0	0	0	0	0	0	0	0	0	0	0	0	0	0	0	0	0	0	0	0	0	0	0	0	0	0	0	0	0	0	0	0	0	0	0	0	0	0	0	0	0	0	0	0	5.351	2.231	0.283	3.262	1.524	1.954	1.961	12.494	5.153	1.18	16.059	0	9.205	9.714	0	10.861	0	5.968	0	0	0.412	0	1.858	3.516	0.759	2.817	6.419	0.839	1.223	0	11.662	0	0	0	0	0	0	0	0.051	0	0	0	0	3.247	3.371	N/A	N/A	N/A	N/A	N/A	N/A	0	0.043	0.963	0.471
CCDC60	2.105	2.287	2.811	2.576	2.769	2.214	2.264	2.357	1.88	2.422	1.658	0.658	0	3.596	0.598	0	1.253	1.608	0	0.529	3.398	3.143	2.844	1.436	0	0.462	4.1	1.592	0	0	0	0	0	0	0.373	0	0	0	0	0	0	0	0	0	0	0	0	0	0	0	0	0	0	0	0	0	0	0	0	0	0	0	0	0	0	0	0	0	0	0	0	0	0	0	0	0	0	0	0	0	0	0	3.285	0	0	0	0	0	0	0	0	0.571	0	0	0	0	0	0	0	0	0	0	0	0	0	0	0	0	0	0	0	0	0	0	0	0	0	0	0	0	0	0	0	0	2.401	2.52	1.873	1.534	0.326	0	0	0	0.657	0.063	0	0.004	0.113	656.993	0.028	656.993	0.127	10.352	0.12	63.463	0.045
THOC7	205.256	212.225	203.896	85.701	91.587	91.971	48.052	51.14	42.367	47.973	65.475	70.143	55.197	55.369	82.974	60.546	66.534	88.828	88.064	83.634	79.773	38.514	73.961	91.251	39.982	41.091	40.737	61.411	16.354	24.563	26.68	7.283	22.806	6.031	17.67	27.634	19.834	1.578	0.483	12.512	17.36	2.554	23.978	19.912	47.534	27.859	0	18.681	33.678	69.267	21.547	0.931	34.86	15.329	42.954	2.904	48.91	1.301	5.84	14.255	109.399	87.555	18.404	35.218	69.272	118.147	37.704	52.654	78.805	32.249	89.659	56.268	77.279	26.397	65.739	27.334	121.111	138.862	83.751	57.904	39.814	28.171	20.176	67.179	135.534	114.448	17.861	173.993	56.236	1.854	74.011	105.893	129.205	71.409	61.308	50.495	41.034	61.7	109.988	151.551	55.966	248.229	140.988	123.923	152.814	91.239	128.387	54.045	177.665	69.294	142.179	149.807	74.414	77.118	46.469	50.526	88.609	75.812	72.399	138.842	73.99	167.478	103.468	3.773	207.126	89.753	54.192	72.054	21.523	24.116	64.036	81.015	49.499	66.575	106.499	1.002	0.497	0.728	0.154	0.611	0.159	0.744	0.185	0.625	0.021
TCTA	0.751	1.188	0.732	1.707	2.193	0.653	1.07	1.648	1.305	0.961	1.119	1.928	0.428	0.525	0.341	0.146	0.263	0.552	0.136	0.101	1.405	4.037	0	1.588	9.815	1.516	7.817	26.51	8.542	8.994	41.364	7.29	12.236	6.497	18.965	18.963	18.981	21.124	20.256	6.282	15.395	31.131	8.815	14.765	63.493	16.181	2.456	20.314	11.714	4.885	22.184	0.983	31.497	42.717	18.47	23.218	69.117	45.453	34.433	13.167	1.212	0.852	1.043	11.447	0.616	2.69	11.004	5.254	1.292	0.989	4.286	0.505	2.86	2.109	0.562	0.818	0.173	30.269	13.672	0.774	0.534	0.77	0	0	2.702	0.115	5.857	0	0	0	2.989	0.478	16.647	6.803	13.1	4.496	2.075	0.756	4.057	1.009	0.12	9.106	4.651	0.163	0.276	17.059	0	0	0	0.436	5.409	20.085	10.918	1.883	4.056	0.221	7.272	28.68	9.343	0.577	0.381	1.582	0	95.813	0.89	1.518	1.338	0.794	15.263	26.268	4.448	1.239	1.261	5.461	8.581	3.891	0.061	0.26	0.157	1.018	0.492	0.231	0.069	0.636	0.319
CCDC162	4.507	2.727	7.348	2.942	0.223	1.193	1.696	1.705	1.394	1.623	0.672	1.69	11.047	0	14.112	0.513	0	4.381	3.674	2.869	0.112	2.184	3.489	3.262	3.187	2.176	2.226	4.273	0	0	1.052	0	0	0	0	0	0	0	0	4.541	4.318	1.873	0	0	0	0	0	0	0	0	0	0	0	0	0	0	0	0	0	0	0	0	0	0	0	0	0	0	0	0	0	0	0	0	0	0	0	0	0	0	0	0	0	0	0	0	0	0	0	0	0	0	0	0	0	0	0	0	0	0	0	0	0	0	0	0	0	0	0	0	0	0	0	0	0	0	0	0	0	0	0	0	0	0	4.861	1.453	1.463	3.804	1.182	0	0	0	0	0	0	N/A	N/A	N/A	N/A	N/A	N/A	N/A	N/A	N/A	N/A
GGTLC2	0	0	0	0	0.564	0.934	0.204	0.336	0	0	0.103	0.259	0	0.249	0	0.494	2.523	1.148	1.147	0.127	0.522	0	0.552	0.212	0.163	0.167	0.289	0	0	0	0	0	0	0.488	0	0	0.244	1.666	1.033	0	0	0.166	0.47	0	0.401	0	0	0.151	0	0	0	0	0.247	0.528	0	0	0	0.14	0	0	0	0	0	0	0	0	0	0	0	0	0	0	0	0	0.118	0	0	0	0	0	0	0	0	0	0	0	2.635	0	0	0	0	0	0	0	0	0	0	0	2.637	0	1.395	0	1.286	0.589	0	0.557	0	0	0	0	0	0	0	0.115	0	1.345	0	0	0	0	0	0	0	0	0	0.5	0.15	0.581	0.234	0.092	0	0.376	0.024	0	0.305	0.004	0.103	23.692	0.028	0.063	0.227	23.692	0.095	0.003	0.087
B2M	0	0	0	0	0.405	0	0	0	0	0.479	0	0	0	0	0	0	0.287	0	0.444	0	0	0	0	0	0.981	13.558	0.869	0.962	0.151	11.68	21.363	0.496	10.994	7.07	16.751	21.536	87.876	67.241	2.518	23.123	83.281	5.182	14.895	12.419	51.029	9.849	481.387	20.967	28.783	22.98	15.145	142.832	0	0	15.167	7.58	0	0	48.925	14.214	0	0	33.635	0.175	0	0.189	37.499	0.155	36.523	0.789	0	0	3.615	11.439	126.841	0.172	0	0	0	1.578	0	0	5.324	0	0	111.196	7.195	0.107	0	0.363	90.163	103.278	42.031	94.735	66.501	67.717	59.977	37.363	72.909	11.818	8.814	30.914	40.769	7.442	77.959	146.122	0.597	136.337	2.416	47.91	94.669	84.045	55.856	169.867	23.809	166.61	92.276	59.632	73.202	6.031	20.434	2.377	87.766	3.173	0	0.135	0.08	0.061	20.147	53.679	5.457	16.98	29.76	63.134	58.606	0.272	0.082	4.908	0.047	1.753	0.327	0.471	0.082	1.077	0.405
LPPR4	0	0	0	0	0	0	0	0	0	0	0	0	0	0	0	0	0	0	0	0	0	0	0	0	0	0	0	0	0	0	0	0	0	0	0	0	0	0	0	0	0	0	0	0	0	0	0	0	0	0	0	0	0	0.565	0	0	0	0	0	0	0	0	0	0	0	0	0	0	0	0	0	0	0	0	0	0	0	0	0	0	0	0	0	0	0	0	0	0	0	0	0	0	0.627	0	0	0	0	0	0	0	0.953	0	0	0	0	0	0	0	0	0	0	0	0	0	0.494	0	0.747	0	0	0	0	0	0	0	0	0	0	0	0	0.035	0	0	0	0.07	0.084	N/A	N/A	N/A	N/A	N/A	N/A	0.014	0.239	0.826	0.437
C6orf141	0	0	0	0	0	0	0	0	0	0.228	0	0	0	0	0	0	0	0	0	0.786	0	0	0	0	0	3.674	0.217	0	4.927	0.383	1.459	0	1.09	2.893	0	3.143	0	0	0	0.333	0	0.354	0.558	6.325	32.511	6.775	0.156	0.758	4.107	1.946	0	0	0	6.32	0.285	0	0.52	0	1.308	0	0	0	0	0	0	0	0	0	0	0	0	0	0.175	0.17	0	0	0	0	0	0	0	0	0	0	0	0	14.674	0	0	0	0.316	0	0	0	0	0	2.191	0	0	0	0.121	3.346	0	1.768	0	2.184	0	0	0	0	9.561	0.227	4.531	8.795	8.969	0	1.568	0	0	0	0	0	3.072	0	0	0	0.038	0.066	1.268	3.418	0	2.096	0.069	0.278	1.698	0.001	0.108	68.995	0.002	0.033	0.22	0.248	0.27	0.164	0.087
SQLE	13.177	12.505	10.857	11.289	9.001	10.628	4.786	5.062	5.99	5.943	5.423	4.707	0	1.274	20.439	8.68	4.5	8.305	8.957	4.314	8.722	8.938	8.63	15.64	2.058	13.19	9.142	7.724	3.468	3.231	3.022	8.634	5.296	5.361	5.377	0.149	5.771	3.694	0.489	2.635	12.081	7.573	9.017	9.365	0.341	1.839	95.819	1.075	0.397	0	8.204	9.1	6.148	4.868	2.476	1.632	8.171	1.116	2.539	0	92.875	185.349	158.38	156.22	207.491	277.755	177.415	184.169	218.328	180.655	149.154	213.925	80.048	38.362	101.799	85.343	252.203	59.309	128.884	215.809	140.506	78.561	2.009	123.606	245.477	83.773	38.747	67.106	122.354	116.432	118.275	48.328	53.109	140.528	42.915	36.534	77.225	36.138	26.87	55.787	51.92	13.984	63.892	129.913	72.942	86.98	15.24	22.707	13.363	25.073	64.036	41.829	95.818	68.249	71.512	68.771	97.669	36.422	18.149	1.784	48.861	2.218	57.294	5.911	12.179	10.306	5.318	8.2	5.864	8.983	155.182	113.928	87.605	75.61	48.354	1.59	0.009	0.535	0.015	0.769	0.275	1.159	0.359	1.564	0.028
LOC100129046	0	0	0	0	0	0	0	0	0	0	0	0	0.21	0	0	0	0	0	0	0	0.18	0	0.133	0	0	0	0	0	0	0	0	0	0	0	0	0	0	0	0	0	0	0	0	0	0	0	0	0	0	0	0	0	0	0	0	0	0	0	0	0	0	0	0	0	0	0	0	0	0	0	0	0	0	0	0	0	0	0	0	0	0	0	0	0	0	0	0	0	0	0	0	0	0	0	0	0	0	0	0	0	0	0	0	0	0	0	0	0	0	0	0	0	0	0	0.169	0	0	0	0	0	0	0	0	0	0	0	0	0.044	0	0	0	0	0	0	0.006	N/A	N/A	N/A	N/A	N/A	N/A	N/A	N/A	0.154	0.282
SEPHS1	33.112	42.609	38.833	15.544	17.48	21.069	11.627	13.382	15.661	14.001	24.766	22.56	15.989	50.684	36.709	26.623	63.705	28.135	33.473	47.286	31.769	28.694	49.212	45.441	7.18	19.746	15.324	15.74	2.238	12.023	9.269	20.097	15.831	12.969	16.866	23.09	0.479	2.788	14.695	11.755	13.694	0.393	20.876	1.297	2.723	22.927	0.304	13.523	37.076	20.543	38.482	0.361	30.519	67.569	19.535	28.403	42.678	20.637	17.23	52.945	20.743	31.939	28.722	49.894	34.681	45.956	37.112	57.731	45.281	87.968	42.427	15.686	52.42	92.784	29.32	29.223	59.639	26.522	35.914	28.246	58.62	26.756	37.252	46.22	47.67	54.402	162.133	37.992	45.84	25.073	267.316	293.583	335.41	315.097	269.184	466.943	353.765	196.578	135.237	287.093	477.601	271.524	177.868	242.412	117.882	406.837	117.122	246.12	155.36	179.71	179.195	118.499	155.317	214.083	258.15	256.137	368.718	204.567	269.503	200.7	225.738	77.823	164.273	80.465	38.185	18.031	16.999	38.143	11.818	25.966	39.416	59.904	48.004	283.782	214.921	0.743	0.09	1.176	0.238	0.801	0.309	0.169	0	1.32	0.043
GLIPR2	0.465	0.93	2.087	0.144	4.029	1.522	0.829	0.908	0.303	0.137	0.952	0	0	0	0.322	0	0.172	0	0	1.129	2.971	1.265	1.105	0	0	5.039	0	0	0.119	0.388	0.171	6.628	0	0	0	1.853	0	0.892	3.416	5.347	1.364	0.244	0.953	0	0.47	17.835	0.42	12.015	14.457	9.394	21.917	0	24.28	33.249	16.328	25.74	2.374	14.784	22.61	28.422	66.723	70.101	90.109	156.963	35.904	214.498	56.558	85.052	60.81	45.963	192.696	20.044	34.16	12.642	8.758	102.974	70.177	63.646	107.947	90.791	76.831	69.823	42.298	46.338	40.048	29.746	0.119	45.942	44.114	108.709	0.695	8.081	3.723	3.63	14.776	9.182	8.55	0.71	0.683	0.959	0.301	43.698	7.249	20.752	31.544	16.993	0.782	0.569	0	33.958	24.339	17.868	19.937	58.939	26.139	1.642	39.871	2.135	2.741	60.728	1.849	29.3	3.228	0.119	1.161	1.899	0.521	0.58	1.321	15.269	86.323	45.002	37.73	5.532	17.166	2.1	0.005	0.428	0.026	0.838	0.356	6.82	0.006	0.322	0.039
PLRG1	137.068	149.895	170.222	128.916	113.808	81.89	80.125	68.861	82.344	97.415	88.677	92.734	74.651	94.341	46.656	118.545	73.747	77.539	58.527	45.524	70.891	70.927	53.636	67.613	5.852	34.295	22.127	25.008	91.452	122.422	94.139	91.156	138.696	181.338	81.01	97.002	44.088	56.427	71.159	77.221	52.695	51.153	29.474	104.578	63.566	58.238	1.331	64.312	42.188	39.332	131.43	15.911	58.628	86.037	31.221	56.985	40.205	11.429	30.514	59.812	185.611	66.132	28.786	22.425	57.338	31.345	43.032	20.007	53.828	126.335	63.517	38.181	83.006	62.005	87.432	98.906	109.078	69.927	167.436	123.084	123.727	55.067	92.165	20.293	64.185	84.916	84.414	23.285	66.199	65.233	40.19	126.43	66.559	65.583	42.309	41.909	44.19	45.632	42.37	32.52	93.868	58.682	30.546	66.023	33.67	51.824	22.904	39.406	41.551	42.391	32.144	88.759	64.116	36.749	83.692	46.44	54.358	50.032	25.161	53.499	80.007	0.453	73.731	144.481	152.395	108.205	85.026	71.05	73.565	49.446	73.541	58.361	89.538	52.895	53.438	1.059	0.395	1.184	0.274	1.534	0.029	1.693	0.024	0.99	0.481
SPG7	8.502	9.234	7.879	6.298	3.832	8.168	2.222	2.665	7.193	6.068	8.603	7.642	4.574	12.793	10.156	0.68	2.764	12.819	10.989	10.969	4.894	6.831	7.895	8.047	3.855	5.349	5.485	3.522	11.537	27.086	5.895	11.108	5.708	0.627	11.373	2.921	7.505	6.734	15.863	13.002	16.007	22.598	26.775	16.531	3.288	6.24	0.342	5.814	2.617	19.703	10.398	55.445	6.962	12.234	4.697	2.215	18.967	16.564	7.746	17.407	0	0.282	1.918	4.455	3.004	0.786	3.953	5.291	11.759	3.031	7.615	0	3.374	5.969	0.13	0	29.019	6.094	0.69	6.095	0.237	1.673	0	3.639	0	0	10.805	0.12	21.21	0.116	7.671	7.294	7.174	12	0.881	18.915	14.877	4.368	22.344	25.252	30.025	11.362	14.109	4.115	27.71	13.978	0.812	14.819	0.221	29.496	23.235	24.96	13.046	11.457	11.832	6.26	16.844	7.783	10.074	24.228	7.386	8.052	17.969	20.238	8.538	6.099	5.732	7.784	10.974	11.915	4.158	5.127	3.114	13.581	15.293	1.034	0.477	0.702	0.343	0.607	0.306	0.229	0.07	0.888	0.336
ZNF614	0.197	0.225	0	0.479	0.239	0.3	0.528	0.696	0.203	0.395	0.168	0.274	0	0	0	0	2.245	0.525	1.207	0	1.892	0	0.2	1.451	7.416	5.613	2.462	0	5.754	6.87	15.287	8.366	13.638	12.106	9.252	15.877	0	3.352	3.238	2.378	1.561	0	1.193	0	9.264	5.015	0	6.386	9.926	7.56	2.239	0	1.253	12.771	8.702	3.672	8.975	6.827	6.964	8.208	0	0	0	0.271	1.867	0	0	0.554	0.234	0	0	0	1.652	18.579	13.924	0	0	0	10.096	0.289	0.1	0	0	0	0	2.516	0	0	0	4.003	1.131	10.781	0.907	6.821	8.064	3.261	12.054	4.308	0.875	0	0.781	2.138	1.54	2.157	6.583	6.214	0	13.996	0.104	0.154	0.855	0.11	4.162	2.645	7.549	1.402	1.299	8.377	8.477	0.424	0.109	0	3.056	0	0.141	0.339	0.377	0.627	5.718	6.11	0.656	0.931	6.889	5.304	2.808	0.214	0.053	9.449	0.006	7.398	0.051	1.299	0.327	1.889	0.049
PARD6G	32.772	33.731	41.636	28.311	17.655	16.457	10.762	13.821	19.864	19.067	16.556	18.5	4.687	10.8	2.135	4.579	6.541	14.152	8.34	19.63	19.159	7.055	16.004	9.729	7.641	8.491	4.793	3.711	2.703	2.984	2.159	6.587	1.572	0.36	0.643	0.198	0.746	7.453	10.594	2.072	1.392	0.267	2.897	5.313	0.337	1.305	1.1	1.742	1.671	2.581	0.699	1.468	4.683	2.586	1.154	0.367	0.361	1.103	2.291	1.224	0.219	0.25	2.665	0.602	0.414	11.88	0.243	0.736	0.628	0.295	0.514	0.339	0.362	0.75	0.551	0.813	0.194	0.157	0.388	0.135	0.136	0.339	1.744	0	0.627	0	15.276	0.22	0	0.218	6.943	1.363	3.739	0.436	1.146	5.816	2.502	6.899	1.49	11.638	0.228	2.777	3.402	9.418	1.931	2.691	0.537	17.261	0.596	7.028	0.296	1.624	0.474	7.636	2.657	6.794	0.966	8.282	8.249	0.42	0.334	3.016	3.928	1.137	36.046	20.808	16.428	10.234	3.629	1.542	1.075	2.334	0.708	3.317	4.031	0.698	0.35	0.613	0.362	0.303	0.273	0.214	0.026	0.823	0.322
LOC728192	0	0	0	0	0	0	0	0	0	0	0	0	0	0	0	0	0	0	0	0	0	0	0	0	0	0	0	0	0	0	0	0	0	0	0	0	0	0	0	0	0	0	0	0	0	0	0	0	0	0	0	0	0	0	0	0	0	0	0	0	0	0	0	0	0	0	0	0	0	0	0	0	0	0	0	0	0	0	0	0	0	0	0	0	0	0	0	0	0	0	0	0	0	0	0	0	0	0	0	0	0	0	0	0	0	0	0	0	0	0	0	0	0	0	0	0	0	0	0	0	0	0	0	0	0	0	0	0	0	0	0	0	0	0	0	N/A	N/A	N/A	N/A	N/A	N/A	N/A	N/A	N/A	N/A
FAM41C	15.264	19.191	19.067	15.17	25.47	20.024	18.813	20.943	19.69	21.641	37.668	35.414	67.105	67.695	111.462	58.036	22.999	17.341	18.528	21.417	29.73	27.169	20.283	24.468	8.957	12.951	4.743	7.172	1.181	0.809	0.946	1.614	0.613	0.446	1.446	1.86	1.678	3.575	7.285	5.364	2.565	0.62	0.146	1.235	15.602	0.806	11.445	4.069	1.67	0.198	2.247	1.788	1.934	0.263	1.227	0.667	0.997	0.734	2.001	0	0.414	0	0	3.756	0	0.109	2.735	0	0.343	0	0	2.48	0	0.337	0	1.263	0.728	0	2.163	0	0	0	0	0.224	0.239	1.444	0	0.465	0	0	0.976	1.861	1.697	0.853	1.125	0.679	0.29	1.12	0.391	0.393	0	0	0	5.976	0	0	0	1.047	0	0	1.457	0.113	0	0	1.269	2.035	0.696	0	0.825	0	0	0.569	0.389	1.115	17.84	20.221	25.695	40.519	3.26	2.853	0.7	0.339	0.067	0.956	0.626	3.443	0.067	0.087	0.102	0.199	0.143	0.071	0.004	1.527	0.224
MIR221	0	0	0	0	0	0	0	0	0	0	0	0	0	0	0	0	0	0	0	0	0	0	0	0	0	0	0	0	0	0	0	0	0	0	0	0	0	0	0	0	0	0	0	0	0	0	0	0	0	0	0	0	0	0	0	0	0	0	0	0	0	0	0	0	0	0	0	0	0	0	0	0	0	0	0	0	0	0	0	0	0	0	0	0	0	0	0	0	0	0	0	0	0	0	0	0	0	0	0	0	0	0	0	0	0	0	0	0	0	0	0	0	0	0	0	0	0	0	0	0	0	0	0	0	0	0	0	0	0	0	0	0	0	0	0	N/A	N/A	N/A	N/A	N/A	N/A	N/A	N/A	N/A	N/A
INPP5B	0.103	0.135	0.312	1.097	1.146	1.737	1.838	0.995	1.311	0.955	1.02	1.282	0.316	4.769	0.164	3.375	3.135	1.045	1.518	3.022	2.329	0.392	2.952	1.949	0.248	0	1.732	2.223	1.405	0.237	0.265	2.099	4.543	6.322	1.127	0.854	0	0	4.251	0.119	0.891	1.179	3.51	6.444	0.626	2.929	0	3.387	3.922	9.985	6.104	0.263	5.274	2.773	5.181	0.231	0.141	3.316	3.54	6.814	0.544	6.234	0.258	0.79	0	0	0	0.787	0.172	0.143	0.695	6.762	3.29	0	0.248	0	0	0.58	3.453	0.116	0	6.405	0	0	0	0	2.333	0.474	0	0	3.813	1.382	1.096	0.163	0.538	2.275	0.333	0.3	1.453	0.509	1.997	0.1	0	8.237	4.07	0	0	0.366	0	0.501	2.145	0.763	1.481	1.137	1.09	0.565	2.162	0.136	3.601	0.473	0	0	0	0.301	0.183	1.327	1.233	2.081	1.872	3.405	1.982	0.401	0.731	1.141	1.196	2.768	0.107	0.49	0.258	1.823	0.314	0.64	0.289	0.955	0.467
GRPEL2	5.844	8.651	6.519	16.284	16.096	11.937	7.558	7.775	9.956	8.378	9.182	6.192	16.459	10.393	13.674	17.766	8.418	18.289	12.979	12.436	13.853	13.192	9.498	8.017	6.462	11.909	14.024	3.748	29.687	33.574	20.87	49.32	36.275	46.012	40.756	58.615	1.504	6.722	4.946	12.409	7.288	13.892	10.093	8.364	25.033	16.253	19.458	30.819	25.715	21.487	29.98	0.171	20.715	34.252	15.966	27.29	34.563	38.466	27.226	42.909	22.686	5.535	23.824	2.965	19.703	0.181	1.226	3.954	2.258	9.689	23.395	20.961	5.79	21.689	11.113	17.195	15.591	9.252	2.884	5.815	0.203	10.201	3.356	9.393	67.373	25.156	13.733	0.592	24.618	19.758	24.701	22.688	14.137	18.088	16.425	24.122	23.393	8.256	2.203	1.922	1.478	39.135	4.027	15.909	0.829	11.951	0	28.77	5.106	10.212	16.667	19.958	23.148	19.445	22.059	8.485	22.251	3.954	14.415	0	23.986	0.138	9.573	0.191	7.004	14.772	8.173	12.914	20.824	25.644	10.605	22.946	9.552	17.017	11.762	0.613	0.09	0.897	0.401	0.416	0.107	0.561	0.056	1.447	0.094
PPID	16.274	26.597	32.155	19.506	25.245	13.961	9.288	11.331	5.23	7.878	8.052	4.754	0.143	0.576	9.881	0.171	2.004	1.778	8.705	2.474	9.717	3.854	9.329	8.026	28.068	23.616	30.664	46.21	30.896	38.448	21.282	13.703	13.405	25.19	59.838	15.147	40.443	3.444	18.961	25.82	12.971	5.69	21.809	14.572	27.523	20.817	4.745	56.288	52.4	21.171	43.171	36.69	35.733	34.337	2.632	4.639	36.753	5.848	2.836	24.048	45.551	202.087	110.937	213.044	133.529	121.535	195.373	166.662	48.07	127.838	122.117	83.044	182.783	233.517	173.561	360.301	327.839	156.701	248.96	135.338	7.623	215.406	67.21	47.994	265.734	43.384	132.53	177.753	133.133	36.759	100.855	33.348	160.016	77.786	87.971	84.012	123.245	56.963	58.27	75.016	50.131	64.97	97.154	132.375	32.128	89.382	11.113	97.969	35.833	47.851	59.789	103.33	72.139	51.823	89.019	35.636	92.364	94.64	71.423	74.248	43.103	3.659	215.288	4.816	25.009	19.571	7.756	4.722	24.509	25.602	165.871	119.612	158.482	81.488	69.364	1.181	0.226	0.988	0.483	1.325	0.202	1.945	0.01	1.175	0.241
TRIM56	0	0	0	0	0	0	0	0	0	0	0	0	0	0	0	0	0	0	0	0	0	0	0	0	0	0	0	0	0	0	0	0	0	0	0	0	0	0	0	0	0	0	0	0	2.372	0.584	29.607	0	0	0	1.847	0	0.95	3.362	1.437	3.027	0	0.49	2.369	3.543	0	4.543	0	0	0	0.423	0	0	5.113	0	2.21	5.041	0.786	2.079	10.915	0.932	0	0	8.364	1.177	0	0.301	41.641	0	0	16.99	12.598	0	0	0	4.33	0.146	1.495	0	0	0	8.985	3.384	14.442	5.924	0.204	6.39	10.584	7.279	9.948	4.333	23.93	0.925	0.124	11.297	4.074	5.531	12.3	5.705	1.796	1.267	3.176	0.187	8.997	0	0	0	5.443	0	0	0	0	0	0	3.099	1.376	4.227	11.32	2.099	5.533	0.208	0.034	7.567	0.012	2.678	0.176	5.394	0.069	0.379	0.049
UBE2J1	0.117	0	0.111	0	0	0	0	0	0	0	0	0	0	0	0	0.338	0	0	0	0	0	0	0.539	0	0	0.945	3.244	0	1.081	0	0	0.113	0	0	0	0	0.258	0.529	0	0	0	0	0	0	0	0	0	0	2.404	0	0.764	0	0	0.264	0	0.112	2.478	0	0.942	1.055	8.632	1.464	0	30.261	2.071	0.107	9.777	3.685	4.925	0	3.589	14.425	1.095	0	0	9.981	22.981	28.833	16.049	0.382	12.31	25.343	0.126	0	87.685	0.125	0	3.49	13.623	3.963	0	2.782	1.273	0.535	6.973	0.311	0.413	0	7.091	2.375	0	0	8.016	0	0.818	1.052	0.745	17.761	0.246	0.564	1.629	4.905	0.357	12.685	6.174	5.625	2.666	16.345	10.689	0.842	3.334	0	1.011	0	0.076	0	0	0.073	0.308	0.501	12.256	15.555	0.321	1.365	4.036	1.173	0.405	0.03	0.017	0.021	0.161	0.235	0.17	0.338	0.074
IL20RA	0.275	0	0.345	0.774	0.152	1.357	0.412	0.508	0.374	0.642	0.569	0.249	0.543	0	0	0	0	2.381	0	2.669	0	0	0.579	0	0	3.171	1.198	0	0	0	0	0	0	0	0	0	2.758	0	3.161	0	0	0	0	0	0	0	4.582	0	0	0	0	0	0	0	0	0	0	0	0	0	0	0	0	0	0	0	0	0	0	0	0	0	0	0	0	0	0	0	0	0	0	0	0	0	0	0	0	0	0	0	0	0	2.077	0	0	0	1.109	0	0.142	7.241	0	0	0	0	0	0	0.859	0	0.753	0	0	0	0	0	0	0	0	0	4.697	0	0	0	0	0	0.207	0.761	0.459	0.514	0.514	0.286	0	0	0	0.379	0.527	N/A	N/A	N/A	N/A	N/A	N/A	0.003	0.139	0.72	0.399
C1orf107	0.434	0.312	0.377	0.504	0.705	0.654	0.317	0.637	0.492	0.355	0.391	0.177	1.283	0	0	3.068	1.822	0.314	1.181	1.671	0.877	1.21	1.323	0.613	0.342	0.192	0.967	2.26	43.89	27.062	26.309	36.262	23.718	26.602	28.621	30.259	13.91	14.558	8.761	11.615	11.876	11.363	8.239	25.574	12.166	13.978	2.609	19.388	13.418	13.683	9.779	0.221	11.019	13.652	20.119	25.566	40.089	7.665	11.422	21.496	6.854	6.001	4.288	9.006	7.686	2.195	2.131	4.553	8.872	6.296	6.383	11.838	0.782	6.876	6.121	7.403	1.527	14.035	6.984	18.515	6.741	4.318	10.792	4.735	3.182	1.902	0	0	4.133	0.309	9.898	2.138	6.861	0	1.864	6.278	2.895	9.078	3.303	0.413	13.54	5.756	1.633	0.459	5.79	11.878	0	0	0	0.144	1.495	1.754	1.524	5.716	2.891	0.19	1.772	1.024	3.818	0	0.428	0.105	2.899	31.783	0.375	0.621	0.395	1.114	17.619	14.767	6.287	2.037	8.617	4.4	3.781	1.361	0.141	1.324	0.159	4.23	0.015	1.959	0.073	1.164	0.397
SNORA75	0	0	0	0	0	1.334	0.316	0	0	0	0	0	0	0	0	0	0	0	0	0	0	0	0	0	0	0	0	0	0	0	0	0	0	2.519	0	0	0	0.644	0	0	0	0	0	0	0	0	0	0.469	0	0	0	0	0	0	0	0	0	0	0	0.413	0	0	0	0	0	0	0	0	0	0	0	0	0	0	0	0	0	0	0	0	0	0	0	0	0	0	0	0	0	0	0	1.361	0	0	0	0	0	0	0	0	0	0	0	0	0	0	0	0	0	0	0	0	0	0	0	0	0	0	0	0	0	0	0	0	0	0.445	0.053	0	0.158	0.055	0	0	0	0.151	0	N/A	N/A	N/A	N/A	N/A	N/A	0.007	0.239	151.262	0.045
SAFB2	12.865	13.567	12.69	7.834	7.336	9.809	4.976	7.855	5.008	7.71	5.134	5.895	2.855	3.525	8.387	14.133	9.029	0.881	4.326	8.073	4.533	13.722	7.129	6.35	22.964	5.395	12.552	7.019	60.296	20.611	19.601	34.269	39.386	17.125	20.688	24.766	17.077	11.391	27.281	20.408	26.146	14.978	8.315	14.801	45.362	27.325	0.556	42.757	14.014	34.946	12.275	71.634	32.459	15.147	20.894	21.34	13.597	17.683	14.543	26.102	15.922	4.644	28.507	34.092	9.726	20.039	23.568	12.242	16.015	32.741	6.423	12.477	2.388	0.563	5.542	3.91	19.608	12.49	2.628	20.519	0.362	35.847	38.744	13.563	6.364	9.287	28.763	11.045	17.294	3.006	4.53	2.277	7.729	5.825	49.336	17.482	9.53	15.451	51.349	86.313	6.263	9.729	18.778	14.928	44.34	3.465	8.137	26.301	12.854	25.335	52.099	34.922	29.533	35.537	18.592	18.089	28.774	16.234	52.311	65.065	41.764	85.926	28.504	50.938	13.041	8.326	6.096	6.912	21.254	25.665	18.147	12.76	13.551	12.508	33.311	1.236	0.235	0.838	0.338	1.062	0.457	1.083	0.452	0.376	0.008
C19orf22	78.174	100.613	119.977	58.92	55.614	50.321	72.895	64.755	72.72	67.831	100.918	93.556	79.334	106.679	143.58	151.724	150.402	96.975	133.19	106.501	130.886	84.709	132.678	144.692	79.978	26.549	128.75	61.207	28.34	49.762	39.208	51.654	41.636	59.404	64.819	32.798	49.317	60.026	57.719	51.525	73.164	75.73	87.927	47.278	29.655	24.618	9.033	21.756	12.017	38.605	9.807	24.871	15.096	10.267	23.6	1.227	7.754	14.122	17.197	10.559	38.747	3.464	7.898	7.459	9.355	5.198	12.573	26.321	26.744	11.733	8.716	7.067	6.239	2.303	16.77	1.847	4.113	4.284	1.645	35.101	19.425	11.201	6.897	7.2	7.437	0	8.244	41.263	13.754	10.168	6.795	11.135	22.128	5.501	12.936	3.094	14.841	14.192	17.752	0.171	34.792	80.263	4.884	22.847	8.875	55.925	15.164	15.972	41.71	15.843	17.876	18.082	4.168	21.289	14.669	1.681	10.987	14.229	12.954	37.017	15.548	2.144	19.66	6.177	99.588	54.952	78.779	121.779	58.34	16.887	11.51	12.581	13.462	10.222	19.642	0.892	0.369	1.166	0.364	1.07	0.456	1.317	0.273	0.52	0.068
DNAJC25	0.427	0.64	0.346	0.629	0.317	0.161	0.249	0.753	0.461	0.171	0	0	0	0	0	0	1.656	0	0.859	0	0	0	0	0	0	0.156	0.162	2.975	4.407	21.76	13.801	16.91	5.138	4.112	7.692	1.175	10.039	9.214	2.47	15.186	28.346	3.328	13.468	6.417	11.972	5.368	0.465	8.443	15.071	8.32	8.618	0.103	9.189	2.461	3.442	5.162	11.992	5.939	17.753	2.419	3.288	3.034	19.978	12.8	12.626	1.027	9.488	4.875	0.515	0.125	1.698	9.658	6.466	28.471	8.068	9.048	2.408	0.998	3.409	10.027	0.23	13.891	6.017	23.812	6.397	2.063	2.268	3.145	0	0.14	1.861	0.802	2.495	9.2	4.018	4.003	0.846	0.211	1.302	3.094	0	2.919	1.468	0	0	3.683	0	1.237	8.153	1.684	5.146	3.963	6.032	5.286	6.286	0.482	3.475	0.218	0	0.547	18.573	0	1.193	0	0.471	0.369	0.272	0.21	8.338	7.295	6.844	5.404	11.81	2.604	2.875	0.751	0.232	1.949	0.052	2.186	0.122	4.535	0.008	0.906	0.426
KLRG1	4.382	5.963	3.347	5.812	1.742	1.774	1.431	1.661	1.196	2.503	0.978	0.923	6.478	0	0	0	0	4.717	2.233	2.539	3.354	1.228	3.143	2.23	1.121	0	0	0.295	0.125	3.36	10.891	0.342	1.079	2.821	10.167	1.029	2.877	0	0	0	1.976	12.843	0.446	3.557	0.19	0	0	0	22.485	16.048	0.429	0.262	0	0	0	0.182	0	0.167	0.143	0	0	0	0	0	0	0	0	0	0	0	0	0	0	0	0	0	0	0	0	0	0	0	0	0	0	0.165	0	0	0	0	0	8.667	5.073	0.854	16.098	0	0	1.87	0	0	9.559	0	0	0	3.438	7.141	0	0	0	0	0.816	0	0.339	1.745	0	0	0	0	0	0	0	0	2.228	0.125	4.564	3.109	1.449	2.16	2.647	2.494	0	0.024	0	3.618	0.977	0.073	0.113	N/A	N/A	0.042	0.212	0	0.089	3.705	0.027
NEURL3	0	0	0	0	0	0	0	0	0	0	0	0	0	0	0	0	0	0	0	0	0	0	0	0	0	0	0	0	0	0	0	0	0	0	0	0	0	0	0	0	0	0	0	0	0	0	0.158	0	0	0	0	0	0	0	0	0	0	0	0	0	0	0	0	0	0	0	0	0	0	0	0	0	0	0	0	0	0	0	0	0	0	0	0	0	0	0	0	0	0	0	0	0	0	0	0	0	0	0	0	0	0	0	0	0	0	0	0	0	0	0	0	0	0	0	0	0	0	0	0	0	0	0	0	0	0	0	0	0	0	0.01	0	0	0	0	0	N/A	N/A	N/A	N/A	N/A	N/A	N/A	N/A	N/A	N/A
MS4A8B	0	0	0	0	0	0	0	0	0	0	0	0	0	0	0	0	0	0	0	0	0	0	0	0	0	0	0	0	2.758	0	0	2.578	0.119	0	0	0	0	0	0	0	0	0	0	0	0	0	0	0.238	0	0	0	0	0	0	0	0	0	0	0	0	0	0	0	0	0	0	0	0	0	0	0	0	0	0	0	0	0	0	0	0	0	0	0	0	0	0	0	0	0	0	0	0	0	0	0	0	0	0	0	0	0	0	0	0	0	0	0	0	0	0	0	0	0	0	0	0	0	0	0	0	0	0	0	0	0	0	0	0	0.273	0.015	0	0	0	0	0	N/A	N/A	N/A	N/A	N/A	N/A	N/A	N/A	N/A	N/A
LOC100130155	0	0	0	0	0	0	0	0	0	0	0	0	0	0	0	0	0	0	0	0	0	0	0	0	0.125	3.335	16.542	4.871	0.203	0	0	0	0	0	0	0	0	0	0	0	0	0	0	0	0	0	0	0	0	0	0	0	0	0	0	0	0	0	2.318	0	0	0	0	0	0	0	0	0	0	0	0	0	0	0	0	0	0	0	0	0	0	0	0	0	0	0	0	0	0	0	0	0	0	0	0	0	0	0	0.302	0	0	0	0	0	0.805	0	0	0	8.33	0	0	10.7	0.183	0	2.774	0	0	0	0	0	0	0	0.324	0	0	0	0	0	1.254	0.145	0	0	0	0	0.901	N/A	N/A	N/A	N/A	N/A	N/A	N/A	N/A	0.001	0.157
E2F4	67.724	72.681	75.235	18.036	23.946	22.961	17.522	17.351	17.206	15.828	16.226	15.945	31.056	21.781	21.989	16.769	35.785	18.595	29.387	29.355	15.401	36.299	39.692	20.718	5.494	0.944	3.442	6.826	9.017	29.364	7.885	8.414	14.116	1.414	3.652	0	5.212	0.505	15.445	2.858	5.444	0.252	16.389	7.365	65.239	29.628	1.004	41.385	37.323	37.984	29.856	0	51.892	24.838	45.926	7.792	78.816	24.512	22.617	41.059	7.372	61.162	53.141	7.802	49.611	58.322	45.029	68.343	25.031	95.862	55.042	20.801	54.527	85.67	113.998	34.025	24.222	31.892	24.209	20.612	6.905	66.977	51.612	92.938	99.164	107.422	83.934	10.437	76.289	66.567	49.512	49.914	80.2	41.11	65.484	52.817	42.084	39.786	34.362	14.492	23.469	41.481	47.423	59.5	17.095	35.895	22.003	64.651	81.784	11.596	18.827	66.278	50.968	48.225	45.291	14.53	29.651	73.764	32.302	62.891	41.271	0.962	42.079	19.911	71.88	21.648	16.679	26.402	7.202	33.742	43.485	76.679	65.284	47.235	38.489	0.568	0.003	1.597	0.045	0.851	0.288	1.382	0.124	1.227	0.145
CLEC4M	0	0	0	0	0	0	0	0	0	0	0	0	0	0	0	0	0	0	0	0	0	0	0	0	0	0	0	0	0	0	0	0	0	0	0	0	0	0	0	0	0	0	0	0	0	0	0	0	0	0	0	0	0	0	0	0	0	0	0	0	0	0	0	0	0	0	0	0	0	0	0	0	0	0	0	0	0	0	0	0	0	0	0	0	0	3.801	0	0	0	0	0	0	0	0	0	0	0	0	0	0	0	0	0	0	0	0	0	0	0	0	0	0	0	0	0	0	0	0	0	0	0	0	0	0	0	0	0	0	0	0	0	0.543	0	0	0	0.003	0.113	N/A	N/A	0.002	0.212	N/A	N/A	N/A	N/A
TAC1	0.737	0.632	0.509	0	0	0	0	0	0	0	0.184	0.216	0	0	0.134	0	0	0	1.436	0	0	0	0	0	15.314	40.197	17.139	11.459	2.639	1.846	0	4.071	0	0	0	1.443	1.293	0	0	4.613	4.057	0	0.126	7.647	0.115	3.556	178.883	6.009	0	18.321	0.323	159.052	3.044	0.756	0	0	0	2.41	0.144	0	0	0	0	0	0	0	0	0	0	0	0	0	0	0	0	0	0	0	0	0	0	0	0	0	0	0	0	0	0	0	4.256	0	0	2.572	0	0	0	0	0	0	0	0	0	8.165	0	0	0.31	2.363	0	0.486	7.283	0.108	26.057	8.005	6.272	13.098	3.88	7.235	0	0	0	6.95	0	0	0.626	0	0.067	0.131	5.592	23.288	0	0	0	0.785	3.47	N/A	N/A	N/A	N/A	N/A	N/A	0.001	0.144	0.226	0.097
GYPA	0	0	0	0	0	0	0	0	0	0	0	0	0	0	0	0	0	0	0	0	0	0	0	0	0	0	0	0	0	0	0	0	0	0	0	0	0	0.863	0	0	0	0	0	0	0	0	0	0	0	0	0	0	0	0	0	0	0	0	0	0	0	0	0	0	0	0	0	0	0	0	0	0	0	0	0	0	0	0	0	0	0	0	0	0	0	0	0	0	0	0	0	0	0	0	0	0	0	0	0	0	0	0	0	0	0	0	0	0	0	0	0	0	0	0	0	0	0	0	0	0	0	0	0	0	0	0	0	0	0.043	0	0	0	0	0	0	N/A	N/A	N/A	N/A	N/A	N/A	N/A	N/A	N/A	N/A
TRAIP	2.957	2.075	2.805	14.85	20.143	12.553	12.585	12.35	11.442	12.89	12.728	9.588	28.952	35.066	18.62	51.422	25.326	52.54	28.769	30.159	28.387	45.048	32.74	39.178	2.593	0.14	8.773	0	27.539	16.268	6.956	7.277	43.362	3.683	23.624	7.015	10.359	8.767	17.461	8.928	10.024	35.323	6.838	34.958	15.083	9.257	5.078	18.684	16.092	18.923	3.216	0	19.825	26.152	18.829	20.871	5.377	7.444	19.791	7.846	0.806	2.494	0	13.02	1.542	20.238	1.197	5.759	0	18.981	9.089	0.375	0.44	0.319	0.943	33.746	1.562	0	0	0.205	0	0	0	9.405	0	0	0.745	0	0.629	16.998	10.504	4.239	10.317	8.649	8.839	5.101	13.264	3.254	1.81	24.836	0.508	28.67	6.548	7.769	0.183	8.13	1.163	35.852	5.693	6.191	4.054	14.165	1.164	5.942	3.18	25.467	8.672	5.734	3.293	0.184	0.253	35.534	6	1.325	2.612	15.849	11.931	34.684	13.994	13.279	5.44	3.968	0.382	7.19	9.32	2.444	0.125	0.063	0.103	0.096	0.132	0.053	0.002	0.771	0.289
LOC284412	1.69	1.665	1.572	0.898	0.987	0.91	0.647	0.399	0.668	0.844	0.373	0.688	0	0	3.097	0	0.224	1.211	0.664	0.384	0.395	0	0.311	0.429	0	0.302	0.732	2.293	0.445	0	1.055	0.47	0.96	0.324	0	0.108	0.177	0.245	0.748	0.316	1.848	0	1.997	0.686	4.875	0	0.45	0.438	0	0	0.109	0	0.201	0.106	0	0	0	0	0.146	1.085	1.054	0	0	0.96	0	0	0	0	0	0	0	0.74	1.606	8.126	0.171	0.967	0	0	0	0	0	0	2.59	0.224	0	3.423	0	3.605	1.597	0	2.256	0.119	4.278	1.891	0.682	1.977	1.373	2.974	0	0.704	0	0	0	2.024	1.547	0.168	0	0.326	0	0.43	0	0.246	0	3.325	0	0	0.466	2.488	0.6	0	0	0	0	0	1.642	0.932	0.603	0.56	0.635	0.463	0.186	1.264	2.499	1.793	0.474	0.116	0.006	12.089	0.003	1.976	0.205	1.393	0.287	3.783	0.001
LOC729852	12.544	6.46	3.408	13.073	11.855	9.134	9.378	11.559	6.612	8.812	3.427	5.263	8.439	0.652	0.154	0.855	5.107	3.192	4.075	1.619	2.641	10.837	6.508	11.454	0	7.766	2.322	12.774	8.345	8.618	4.501	0.243	5.488	3.53	9.053	17.636	3.654	1.304	1.116	3.034	3.147	0	3.271	3.813	18.197	5.666	0	29.526	3.486	2.349	9.342	0	4.198	3.667	5.53	3.104	1.498	3.203	1.879	5.083	0	0.422	2.024	0.305	0	0.739	0.658	6.819	8.928	9.452	18.994	0	4.671	13.811	0.443	0.749	16.977	1.18	0.344	0.595	0	5.638	0	0	14.64	0	11.871	1.234	3.555	0	6.337	10.588	13.173	18.671	4.472	0.34	12.11	5.639	1.259	1.046	1.564	3.245	1.467	0.22	1.598	15.447	12.354	2.831	0	0.794	6.879	1.895	0.445	0.773	12.77	6.263	1.757	0.509	19.241	13.684	7.689	0	0	0	7.471	11.354	7.509	4.628	4.981	6.045	4.225	4.471	3.904	8.061	4.374	0.961	0.47	0.96	0.478	0.873	0.438	0.484	0.118	1.843	0.053
KIAA0232	1.518	2.432	1.461	2.453	1.351	3.266	1.031	1.185	1.619	0.919	1.134	1.45	0.713	0.812	0.267	0	2.168	2.716	1.548	0.971	1.587	4.53	0.906	1.11	0.809	1.918	0	0.255	0	2.313	0	0.319	0.44	2.952	0	0	0	0	2.925	0.283	0.373	1.252	1.68	0.702	2.432	2.523	0	5.239	3.885	3.391	1.024	29.892	0.546	0	0	0	1.409	0	0.987	2.511	3.098	5.042	10.482	27.324	9.002	2.133	0.182	18.602	8.458	5.242	7.312	8.482	0.908	5.332	17.993	23.296	0.537	7.318	2.77	0.859	3.445	24.539	20.666	10.191	0	0.439	0	0	0	0	0.62	0.433	4.393	6.408	3.518	4.545	0	9.222	4.894	0	12.641	6.951	0.41	0.146	2.402	2.656	0	4.814	20.053	7.994	10.873	5.92	4.654	3.099	4.5	4.24	6.051	13.43	3.958	0.434	0.449	0.206	2.241	2.418	1.803	2.357	1.223	1.444	0.811	3.365	10.817	1.519	9.151	3.249	4.824	1.978	0.069	0.985	0.487	6.026	0.04	2.816	0.054	0.674	0.188
ERCC8	4.504	4.379	5.761	2.357	3.591	1.61	1.123	0.756	0.905	1.661	1.282	0.788	2.357	0	0	9.174	0.355	0	8.235	3.064	1.554	2.401	3.255	0	0	1.938	0.779	0.103	7.911	4.364	9.937	15.398	0	3.14	4.643	6.45	3.122	9.264	7.764	5.871	10.338	21.893	4.774	12.468	4.324	1.392	0.645	8.858	0	0	7.181	0	7.013	6.894	0.236	4.266	0	0.408	0	4.092	0.259	4.684	9.685	0.141	0	52.605	2.037	4.361	11.87	34.198	6.291	0.106	6.2	2.952	0.246	4.018	12.528	0.632	0.243	0.863	0	0.808	0	0.7	1.684	0	0	0	4.152	27.386	17.287	4.676	9.21	0	1.289	0.566	7.324	4.062	14.431	0	0	8.247	11.768	3.736	11.908	9.437	0	0.15	0	0	15.715	12.269	13.439	17.937	13.473	6.856	2.205	1.695	11.185	15.911	2.177	0	0.774	0	4.881	2.519	1.086	2.533	6.508	2.832	7.304	4.846	2.052	4.965	6.666	2.18	0.167	0.256	0.178	0.423	0.281	0.413	0.152	0.745	0.243
GPX4	4.077	2.139	2.944	1.755	0.873	1.031	0.991	0.93	0.519	0.47	1.217	0.947	0	0	5.226	13.759	7.108	0.168	3.679	0.143	4.401	1.517	6.516	2.678	0	9.642	6.336	1.048	55.906	37.523	100.623	129.403	110.579	36.535	102.873	75.371	118.252	45.547	47.709	43.932	105.723	137.156	32.1	67.776	118.936	194.717	1.836	221.999	256.588	281.319	200.278	2.798	189.013	267.205	140.239	107.454	221.818	97.234	149.936	164.65	67.814	147.485	150.496	182.923	96.669	157.936	111.978	126.819	89.599	90.814	168.656	83.546	119.203	205.519	155.329	136.433	174.718	186.604	156.13	63.801	310.842	188.157	176.717	84.877	158.521	250.014	252.613	312.066	53.853	205.48	211.13	214.018	259.181	180.25	194.54	267.476	188.038	182.525	371.476	102.654	345.059	197.959	206.341	267.76	194.342	288.99	876.13	305.244	1144.885	413.941	286.804	181.25	204.996	335.83	205.247	373.057	203.389	214.315	189.442	113.415	231.01	649.456	184.551	806.801	3.053	1.22	0.846	3.766	63.202	163.501	150.197	188.203	144.114	223.268	342.09	0.86	0.173	0.987	0.474	0.766	0.187	0.645	0.007	0.653	0.087
KIAA0368	1.837	2.801	3.407	3.204	3.314	3.405	1.969	2.26	3.332	2.152	2.534	2.289	3.468	4.847	1.99	5.776	1.36	5.917	3.159	6.949	2.307	1.494	1.878	3.505	7.045	3.809	5.467	5.26	0	2.59	2.617	0.182	3.314	0	1.864	1.029	0	5.25	0	5.191	0.895	0.501	0	0	0	6.742	1.426	0.478	1.925	2.528	7.149	10.621	6.597	3.82	3.002	0	5.455	1.837	4.52	3.089	12.352	14.779	11.893	15.144	17.796	17.747	9.862	14.214	29.214	24.688	8.254	22.017	17.428	44.208	29.602	11.762	0.696	2.846	12.59	14.038	0.67	17.701	0.12	15.647	35.357	32.551	12.606	6.343	7.662	7.412	28.918	21.014	30.313	32.834	52.679	27.206	25.686	49.909	33.975	23.508	1.941	10.132	15.276	15.837	17.197	13.017	2.149	15.196	13.925	16.164	23.403	30.417	38.022	16.06	26.346	36.83	29.126	39.411	27.451	2.866	11.596	15.602	43.879	3.251	2.682	3.307	2.423	3.554	2.251	3.699	13.981	16.797	21.079	30.122	20.099	0.73	0.104	1.554	0.076	1.255	0.308	0.7	0.158	1.499	0.026
GPR157	0	0	0	0	0	0	0	0	0	0	0	0	0	0	0	0	0	0	0.38	0	0	0	0	0	0	0	0	0	0	0	0	0	0	0	0	0	0	0	0	0	0	0	0	0	0	0	0	0	0	0	0	0	0	0	0	0	0	0	0	0	0	0	0	0	0	0	0	0	0	0	0	0	0	0	0	0	0	0	0	0	0	0	0	0	0	0	0	0	0	0	0.258	0	0	0	0	0	0	0	0	0	0	0	0	0	0	0	0	0	0	0	0	0	0	0	0	0	0	0	0	0	0	0	0	0	0	0	0	0.032	0	0	0	0	0	0.029	0	N/A	N/A	N/A	N/A	N/A	N/A	0.035	0.239	28.614	0.045
OR52A1	0.197	0	0.644	0.217	0	0	0	0	0	0	0	0	0	0	0	0	0	0	0	0	0	0	0	0	0	0	0	0	0	0	0	0	0	0	0	0	0	0	0	0	0	0	0	0	0	0	0	0	0	0	0	0	0	0	0	0	0	0	0	0	0	0	0	0	0	0	0	0	0	0	0	0	0	0	0	0	0	0	0	0	0	0	0	0	0	0	0	0	0	0	0	0	0	0	0	0	1.386	0	0	0	0	0	0	0	0	0	0	0	0	0	0	0	0	0	0	0	0	0	0	0	0	0	0	0	0.28	0.072	0	0	0	0	0	0	0	0.187	0	N/A	N/A	N/A	N/A	N/A	N/A	0.005	0.195	186.799	0.02
FAM199X	15.902	34.347	23.6	33.686	37.297	30.597	26.434	24.043	27.028	28.605	22.509	20.097	16.654	20.647	9.149	12.069	6.608	21.71	8.548	18.806	19.158	16.156	27.261	17.336	5.987	15.496	6.86	12.014	3.503	2.515	0.932	4.422	0.455	0	1.461	2.6	3.966	0	0	0	0.321	0	0.647	0	8.683	0	0	0.492	4.007	0	0	0	2.181	3.985	0.349	0	0	0	0	3.354	1.279	9.374	10.752	4.249	0.511	9.933	17.882	3.785	2.896	1.581	0.939	2.059	4.853	2.587	0.134	21.888	0	2.784	0.591	2.214	0.243	20.296	0.477	26.55	0.106	11.125	0	27.354	0.193	2.981	2.673	0.824	8.313	3.948	5.007	8.815	14.109	1.941	4.188	19.134	10.168	0	0.255	2.264	0	1.785	0	5.064	0.243	0.48	4.176	11.806	6.533	7.582	6.192	9.251	5.267	5.795	6.772	0	0.153	0.108	10.242	0.186	24.616	33.86	24.786	16.175	3.059	1.441	7.582	9.758	2.053	5.111	4.525	0.942	0.452	0.333	0.114	0.21	0.102	0.402	0.09	1.13	0.376
CTAGE4	0	0	0	0	0	0	0	0	0	0	0	0	0	0	0	0	0	0	0	0.974	0	0	0	0	0	0.755	0	0	0	0	0	0	0	0	0	0	0	0	0	0	0	0	0	0	0.155	0	19.083	0.416	0	0	0	2.143	0	0	0	0	0	0	1.364	0	0	0	0	0	0	0	0	0.319	0	0	0	0	0	0.739	0	0.777	0	0	0	0	0	0	0	0	0	0	0	0	0	0	13.375	10.431	10.088	17.301	8.218	12.282	18.671	7.493	5.222	0	0.157	3.695	1.143	2.853	0	10.921	0	3.826	0	2.086	0.7	5.549	9.801	0.983	1.045	10.211	1.681	4.318	10.379	14.094	0	0	2.975	0	0	0	0	0.081	0.038	1.448	0.055	0	0.148	11.025	3.525	0.989	0.496	2.427	0.228	147.846	0.127	0.013	0	3.128	0
C9orf30	4.731	5.527	7.301	7.734	17.224	7.524	6.883	9.933	8.483	8.945	8.069	7.684	31.613	36.652	0	9.906	27.5	17.876	22.768	29.34	25.033	19.748	23.249	13.231	7.812	6.047	8.565	4.003	0	0	0	0	0.139	0	11.347	0.164	0	1.792	0	6.157	0.277	0	0	0	13.857	0	0	11.588	0.683	4.746	0.11	72.849	9.261	6.063	0.417	0.281	0.109	1.337	2.502	0	0	13.83	0.694	0	0	43.01	20.016	0.789	12.256	0	9.726	0.748	4.36	1.241	0	0	0.214	2.191	0	0	0	29.493	5.711	0	23.118	0	0	0	11.16	0.995	19.385	22.911	38.618	14.238	1.655	11.665	51.282	47.803	0.822	60.329	37.034	20.397	24.445	18.535	10.222	41.813	39.756	14.61	0.378	6.965	32.075	18.112	6.512	8.787	11.116	6.81	24.005	16.672	53.605	31.936	10.598	0.349	0.661	0.482	5.853	10.827	8.333	21.41	2.315	7.738	9.598	5.039	2.262	23.247	19.116	1.903	0.19	0.306	0.187	0.449	0.261	0.097	0.015	1.216	0.27
HSP90B3P	0	0	0	0	0	0	0	0	0	0	0	0	0	0	0	0	0	0	0	0	0	0	0	0	0	0.104	0	0	0	0	0	0	0	0.203	0	0	0	0	0	0.856	0	0	0	0	0	0	0.194	0	0	0	0	0	0	0	0	0	0	0	0	0	0.227	0	0	0	0	0	0	0.112	0	0	0	0.239	0	0	0	0	0	0	0	0	0.23	0	0	0	0	0	0	0	0	0	0	0	0	0	0.411	0	0	0	0	0	0	0	0	0	0	0	0	0	0	0	0	0	0	0	0	0	0	0.323	0	0	0	0.238	0	0	0	0	0	0	0.058	0.012	0.04	0	0	0.046	0.022	44.852	0.049	0.022	0.143	N/A	N/A	0.022	0.239	2.116	0.259
ALG9	1.223	1.982	2.515	2.193	2.406	1.724	1.32	1.004	1.719	1.824	1.588	1.633	2.226	6.542	5.486	0.953	1.562	4.869	2.011	3.026	2.912	0.231	1.228	2.844	2.995	0	0.685	0	3.034	0	0.585	0	4.081	0	0	1.724	0	0	0.409	2.863	0	0	0.217	0.565	0.814	0	0.164	0	0.147	0	0	0.255	0	0	0	0	0	0.259	0	0.325	11.819	3.774	0.107	0	3.962	10.823	3.4	1.989	5.126	0	2.13	0.101	0.846	4.478	0.343	3.143	0.848	4.288	4.417	1.177	56.341	0.238	0	0.905	1.091	1.453	0.295	0	2.051	0.179	0.868	0.471	6.661	0.982	1.539	2.459	4.836	1.202	0.392	0	6.162	12.675	9.723	5.695	0.253	5.555	0	0	0	0.134	0.394	0.778	0.879	0.325	7.289	8.609	7.771	0.214	1.117	9.368	0.199	3.655	8.382	1.094	1.907	2.108	1.515	2.824	0.858	0.123	5.649	0.853	1.369	2.151	3.487	5.851	0.09	0.219	0.209	1.604	0.253	0.636	0.254	0.617	0.176
BTBD10	98.424	120.617	138.635	109.54	115.503	130.955	122.735	136.357	138.678	117.841	119.528	102.764	98.83	148.648	229.837	115.126	159.094	162.525	118.838	166.067	117.65	130.844	100.214	105.837	84.189	98.704	78.721	64.237	42.194	39.32	20.155	25.387	29.703	46.765	18.352	17.554	17.015	14.725	30.108	52.63	22.943	18.954	9.397	44.863	6.593	17.692	39.437	10.325	17.634	18.32	4.686	0.187	5.323	6.16	2.887	10.611	13.404	9.101	2.177	23.454	0.721	27.993	52.501	40.039	25.409	36.926	6.869	52.44	42.746	40.175	37.789	31.56	6.045	12.729	26.857	22.984	94.934	8.229	36.539	33.536	77.226	45.768	0	17.743	51.39	78.586	4.703	11.017	26.985	83.563	43.864	31.593	44.433	33.97	48.857	33.69	27.795	24.146	12.891	0.885	20.006	10.497	34.084	31.233	28.135	10.273	43.432	7.666	20.971	7.126	33.586	27.847	27.995	31.261	26.651	34.445	17.226	29.081	22.796	3.93	13.978	0	20.3	2.274	119.225	118.666	122.984	137.793	38.796	11.749	38.619	39.141	15.833	32.345	19.945	1.285	0.189	0.419	0.029	0.405	0.082	0.49	0.027	1.622	0.008
SDK2	0.816	0.812	0.811	2.728	2.359	3.512	3.2	2.813	4.303	4.602	2.374	2.309	2.66	4.708	3.67	4.065	2.76	5.801	3.966	5.65	3.821	2.92	2.778	4.013	4.625	3.332	7.653	4.943	0	0.431	0.982	0.41	0.614	0.451	0.732	0.248	2.045	0.383	0.282	3.019	0.823	1.157	1.667	0	0.666	0	0	0	0	0	0	0	0	0	0	0	0.323	0	0	0	0	0	0	0	0	0	1.009	0	0	0	0	0	0.268	0	0	0	0	0	0	0	0	0	0	0	0	0	0	0	0	0	0	0.191	0	0	0.641	0	0	0.961	1.802	0	0	0	0	1.089	2.884	1.028	0	0.48	0	0	0.232	0.323	0	0.35	0.399	0	0	0	0	0	0	0.513	0.2	0	0.813	2.866	3.267	3.901	1.69	0.062	0.05	0	0.054	0.199	0.358	2.511	0.32	0.956	0.491	53.562	0.127	0.269	0.2	0.557	0.255
BAIAP3	0	0	0.134	0.75	0.547	0.822	0.345	0.737	1.133	0.969	0.599	0.486	0.898	0.888	1.619	0.266	1.392	0.197	1.398	0	0.622	0.115	0.207	0.436	0	0	0.244	0.186	0	1.058	0	0	0	0	3.188	0.785	0.257	0.117	0	3.496	0.239	0	0.253	2.022	0.241	0	0	0.128	0.437	0.561	0	0	0	0.705	0	0.287	0.153	0.263	0.735	0	0.185	1.001	0.419	0.229	0.491	0.37	0.192	0.674	0.411	0	0.685	0	0.306	0.667	0	0.513	0.932	0.847	0.11	0.803	1.913	0.374	0.437	1.181	0.371	0.653	1.111	1.972	0.597	0.545	1.234	0.32	0.511	0.225	2.472	0.107	0.903	0.232	12.444	0	0.637	0	0.253	0.243	0	0.348	0	2.58	0.183	0	0.394	0.553	0.253	0.312	1.796	0.536	1.5	1.119	0.23	0.452	0	0.107	0.282	0.148	0.045	0.706	0.711	0.67	0.592	0.219	0.505	0.919	0.443	0.735	0.937	0.721	0.136	0.853	0.366	0.482	0.058	0.602	0.213	0.784	0.404
RABGGTB	4.123	14.64	14.169	5.714	6.986	7.331	18.011	9.374	15.798	4.424	14.623	11.063	23.529	46.241	5.617	21.358	43.113	24.053	44.743	40.153	20.641	12.528	61.771	44.227	61.627	25.012	33.806	41.056	2.789	2.439	3.951	3.922	2.254	14.625	7.747	11.271	21.55	28.828	2.148	5.403	37.335	23.789	9.617	4.4	0.273	0.852	0.176	17.467	7.557	2.6	1.792	0	2.833	5.891	5.589	3.403	0.168	0.517	1.709	11.522	10.343	9.716	2.915	19.158	16.686	7.779	3.655	7.028	17.121	26.295	78.232	7.821	5.956	4.85	1.142	102.028	4.02	26.089	2.606	6.797	25.684	6.917	1.868	7.526	56.865	7.335	8.214	34.229	59.721	20.501	12.187	17.267	14.517	33.599	3.363	6.901	26.96	4.912	1.272	0.379	5.293	18.348	0.292	8.842	0.445	14.683	0.59	11.207	0.195	0.915	5.918	0.343	0.27	11.456	22.252	2.985	26.636	10.662	9.016	3.271	2.461	14.099	2.012	9.188	10.977	6.677	12.216	32.331	17.178	3.897	19.396	27.77	4.123	13.444	7.04	1.16	0.379	0.198	0.093	0.148	0.024	0.307	0.046	1.91	0.029
ANKRD40	4.65	9.297	8.65	6.397	6.049	6.242	3.534	4.067	4.201	4.547	4.232	4.147	12.062	8.282	6.629	18.197	5.287	4.002	8.438	6.045	10.746	4.746	5.936	7.102	3.397	1.629	7.051	6.622	14.642	15.449	7.658	32.58	20.537	21.014	13.114	4.121	8.431	7.699	12.859	5.047	4.29	8.302	10.451	10.981	24.861	17.298	0.759	24.6	20.92	29.656	8.421	0.562	30.024	25.208	23.437	36.98	24.494	29.446	19.119	33.45	0.698	17.958	3.593	9.021	25.327	1.206	0.88	9.029	5.804	7.299	9.975	8.89	2.684	7.067	14.316	13.167	23.147	14.234	1.819	1.245	1.076	3.474	6.837	7.142	9.194	3.046	12.651	12.932	5.637	5.5	14.946	13.301	11.747	12.617	10.482	19.075	22.084	16.418	5.479	0.433	5.083	13.254	12.17	5.449	42.689	9.615	0.371	8.24	7.978	4.267	17.966	22.19	17.365	5.081	18.011	25.588	17.721	5.991	6.247	0.149	7.766	0.194	8.312	0.67	7.532	6.229	4.121	8.123	10.794	21.827	8.177	8.015	6.43	13.562	10.318	1.183	0.29	0.739	0.269	0.802	0.273	0.474	0.021	1.314	0.177
LOC100289673	0	0	0	0	0	0	0	0	0	0	0	0	0	0	0	0	0	0	0	0	0	0	0	0	0	0	0	0	0	0	0	0	0	0	0	0	0	0	0	0	0	0	0	0	0	0	31.226	0	0	0	0	0	0	0	0	0	0	0	0	0	0	0	0	0	0	0	0	0	0	0	0	0	0	0	0	0	0	0	0	0	0	0	0	0	0	0	0	0	0	0	0	0	0	0	0	0	0	0	0	0	0	0	0	0	0	0	0	0	0	0	0	0	0	0	0	0	0	0	0	0	0	0	0	0	0	0	0	0	0	1.952	0	0	0	0	0	N/A	N/A	N/A	N/A	N/A	N/A	N/A	N/A	N/A	N/A
CALCOCO2	12.571	9.51	13.105	40.137	53.253	40.094	43.135	38.577	35.987	38.932	40.431	37.119	103.554	101.663	55.512	65.039	66.195	69.441	57.126	125.7	63.06	82.144	69.842	66.577	46.033	35.313	35.829	30.825	69.656	82.433	105.338	101.421	83.871	22.361	39.354	23.415	50.821	51.487	63.944	37.283	60.136	54.674	46.886	60.52	77.732	47.954	26.668	108.526	39.153	50.12	77.024	77.705	29.769	49.157	122.057	94.731	51.879	89.949	87.022	34.019	27.557	4.881	4.32	1.301	1.338	0.709	8.182	11.424	6.572	0.539	7.609	9.411	5.945	22.816	35.362	14.569	0.359	2.25	30.068	84.559	1.605	1.391	1.704	23.41	23.056	0	0.358	0.467	22.104	0.424	6.697	11.411	8.362	0	0	0.647	9.446	0.698	3.828	0	0	0.379	5.918	19.778	0.248	3.839	0	0	0	10.447	2.929	9.207	11.902	2.923	8.152	19.229	2.501	0.134	11.698	0.736	20.651	0.148	0.42	0.17	11.729	44.495	39.03	77.155	55.08	66.467	6.843	9.974	30.077	4.168	5.201	0.406	0.045	4.038	0.007	3.016	0.084	7.216	0.018	0.801	0.336
SNCA	0	0	0	0	0	0	0	0	0	0	0	0	0	0	0	0	0	0	0	0	0	0	0	0	0	0	0	0	0	0	0	0	0	0	0	0	0	0	0	0.242	0	0	0	0	1.925	0	0	0	0	0	0	27.997	0	0	0	0	0	0	0	0	0	0	0	0	0	0	0	0	0	0	0	0	0	0	0	0	0	0	0	0	0	0	0	0	0	0	0	0	0	0	11.179	7.022	3.359	4.836	10.81	1.381	0.115	0	3.908	0	0	0	0.577	3.696	4.926	7.716	8.192	0.127	0	0	0.437	0.499	2.43	0.454	4.629	0	1.476	14.563	2.204	0	0	0	2.397	0	0	0	0	0	0.012	1.87	0	0	0	4.3	2.24	N/A	N/A	N/A	N/A	N/A	N/A	0	0.029	1.92	0.082
SPATS2L	0.415	0.42	0.621	0.924	0.429	0.521	0.665	0.508	0.473	0.456	0.67	0.62	0.524	0.892	0.474	0.564	0.639	0.483	0.608	0.547	1.286	0.836	0.535	0.471	1.367	1.165	3.024	2.135	1.073	1.387	1.055	0.609	0.941	0.492	0.491	0.311	1.456	1.202	1.942	1.117	0.92	0.703	1.214	1.012	2.077	0.217	3.338	0.711	0.876	0.388	0.182	5.305	1.184	1.797	1.451	2.589	0.787	1.471	4.641	3.355	0.377	0.964	14.542	5.961	0.452	0.413	1.22	0.699	0.196	0.773	0.594	0.652	0.972	2.013	3.578	1.183	0.167	0.402	0.393	30.27	0.569	1.401	22.395	11.638	1.922	0.288	4.271	0.786	0.238	0.403	7.784	16.445	20.648	10.739	9.824	11.181	14.708	15.184	3.487	21.4	4.078	31.25	16.043	17.147	3.724	10.656	1.444	16.231	1.308	11.821	17.118	29.455	25.025	26.838	13.061	29.172	15.988	8.237	28.218	5.658	13.705	21.172	7.875	18.822	0.485	0.625	0.566	0.655	1.181	1.898	1.688	2.792	11.846	12.292	15.344	0.262	0.032	6.887	0.003	4.242	0.061	0.964	0.465	0.801	0.179
C2orf53	0	0	0	0	0	0	0	0	0	0	0	0	0	0	0	0	0	0	0	0	0	0	0.202	0.591	0	0	0	0	0	0	0	0	0	0	0	0	0	0	0	0	0	0	0	0	0	0	0	0	0	0	0	0	0	0	0	0	0	0	0	0	0	0	0	0	0	0	0	0	0	0	0	0	0	0	0	0	0	0	0	0	0	0	0	0	0	0	0	0	0	0	0	0	0	0	0	0	0	0	0	0	0	0	0	0	0	0	0	0	0	0	0	0	0	0	0	0	0	0	0	0	0	0	0	0	0	0	0	0.066	0	0	0	0	0	0	0	N/A	N/A	N/A	N/A	N/A	N/A	N/A	N/A	N/A	N/A
ESRRB	0	0.432	0.281	0.428	0.185	0.324	0.115	0.337	0.158	0.4	0	0	0	0	0	0	0	0.169	1.276	0.167	0	3.951	0.104	0	0	0	2.358	0	0.445	2.127	0.392	0	0.187	0	0	0	0	0	0	0	0	0	0	0	0	5.569	0.262	0	4.724	6.625	16.95	4.046	9.397	3.406	1.682	3.308	29.405	4.705	8.659	16.399	34.717	37.623	32.766	2.068	15.434	32.855	34.207	18.793	45.268	19.144	28.355	5.431	27.053	0	0.334	0	9.593	0.123	23.648	2.515	0.277	0.105	14.645	13.305	4.256	0	0.241	0	5.366	0	0	0	0	0	0	0	0	0	0	0	0	0	0	0	0	0	0	0	0	0	0	0	0	0	0	0	0	0	0	0	0	0	0	0	0.237	0.312	0.168	0.472	0.275	7.196	17.031	3.31	8.909	0	0	3.351	0.006	0.471	0.097	2.692	0.14	8909.164	0.018	N/A	N/A
SLC48A1	1.184	1.368	1.493	1.745	2.315	1.487	0.986	1.648	2.144	2.012	0.936	1.932	1.372	0	0.136	0.138	0	0	0.192	0	0	3.273	1.559	0.248	0.137	0	0.363	0	0.147	0.107	0.106	0	0	0.159	0.181	0	0	0.131	0	0	0.172	0	0	0.278	1.48	0	0.261	0.233	0.156	0	0	0.155	0.172	0.148	0	0	0	0.177	0.281	0	0.334	0.201	2.63	0.285	10.392	0.338	0	5.375	8.938	1.166	2.785	0.179	0.196	0	0.132	0.355	0	0	12.758	0.376	3.593	7.732	0	0	0.209	0	0	13.889	0	1.519	0	0.154	4.703	0	9.532	7.221	1.346	0.22	0.141	2.295	0	0.18	0.306	2.008	0.39	6.983	0	3.091	0	1.401	0	0.19	0	0.273	1.757	0.141	0.61	0.254	0.103	0.102	0.388	0.453	0.168	0.221	1.349	1.849	1.61	0.577	0.089	0.191	3.626	2.231	0.141	2.636	0.825	2.331	0.121	0.044	0.06	0.063	0.197	0.053	0.078	3.194	0.021
ARHGAP26	9.268	9.403	10.595	14.808	13.415	13.891	8.492	9.028	8.263	9.58	8.351	8.923	21.143	12.834	33.309	14.966	21.757	17.434	17.86	15.85	15.1	17.066	14.873	18.151	12.758	4.249	6.692	6.899	1.772	0.915	1.831	3.651	0.622	0.626	1.1	2.559	3.653	3.315	1.982	2.932	2.874	4.923	0.991	5.427	0.391	0.369	12.04	3.473	1.032	0	0.452	10.006	1.36	3.597	0.738	2.097	4.363	0.744	0.952	0.775	0.112	0.664	2.304	0.108	0.316	0	0.117	3.32	0.355	0	1.609	0.204	0.526	2.511	0.178	0.313	0	0.153	0.149	0.149	0.196	0.409	0.581	0.132	1.047	0.103	0	0.158	0	1.995	2.28	1.413	2.836	1.647	1.113	0.235	3.825	2.513	2.61	0.513	0	1.865	6.89	2.965	5.369	0.688	0.26	6.702	0.258	8.181	2.825	2.703	3.188	6.447	1.961	5.381	0.54	0.152	1.21	0.514	0.809	2.664	0.728	2.015	9.755	14.038	8.773	18.362	3.489	2.649	0.557	0.491	0.789	1.966	2.594	0.933	0.451	1.375	0.325	1.608	0.282	0.401	0.031	0.758	0.23
TDRD9	4.08	3.886	6.025	3.506	3.955	3.187	2.211	2.117	3.03	2.031	1.22	1.6	3.105	3.891	5.389	3.125	2.603	3.832	2.984	0.998	3.091	6.568	2.544	2.155	4.178	2.437	2.058	4.381	1.988	6.984	11.015	2.118	0.152	0	0	0.2	0	0.121	8.415	0.689	1.154	0	0	1.005	0	0	2.27	0	0.299	0	1.769	0.197	0	0	0	0	0	0	0	0	0	0	0	0	0	0	0	0	0	0	0	0	0	0	0	0	0	0	0	0	0	0	0	0	0	0	0	0	0	0	0	0	0	0	0	0	0	0	0	0	0	0	0	0	0	0	0	0	0	0	0	0	0	0	0	0	0	0	0	0	0	0	0	0	4.664	3.549	2.035	3.357	2.345	0.283	0	0	0	0	0	N/A	N/A	N/A	N/A	N/A	N/A	N/A	N/A	N/A	N/A
PRCD	0.111	0.315	0	0.23	0	0	0	0	0	0	0	0	2.777	0	0	0	0	0.41	0.236	0	0.35	0.63	0	0.191	0	0	0	0	0	0	0	0	0	0	0	0	0	0	0	0	0	0	0	0	0	0	0	0.124	0	0	0	0	0.177	0.603	0	0	0	0	0.33	0.192	0	0	0	0	0	0	0	0	0	0	0	0	0	0	0	0	0	0	0	0	0	0	0	0	0	0	0	0	0	0	0	0	0	0	0	0	0	0	0	0	0	0	0	0	0	0	0	0	0	0	0	0	0	0	0.818	0	0	0	0	0	0	0	0	0	0.142	0.077	0	0.383	0	0.089	0	0	0	0	0.031	N/A	N/A	N/A	N/A	N/A	N/A	N/A	N/A	0.032	0.282
CDK16	2.897	1.704	2.002	5.643	5.485	4.937	3.417	3.131	4.137	4.274	4.852	4.72	10.391	13.514	1.436	8.794	16.229	11.798	9.869	13.533	13.427	4.234	9.747	8.91	2.077	7.403	9.584	11.059	11.985	22.951	4.948	21.628	8.084	8.368	18.289	10.642	4.477	8.508	2.6	4.961	10.313	10.047	7.258	5.532	0.96	7.075	0.243	5.892	16.33	2.673	9.324	0	13.424	6.48	0.345	1.197	31.992	0.475	0	7.528	3.22	2.297	0.335	6.301	2.743	4.829	7.61	4.606	11.568	10.489	6.021	22.513	6.746	26.02	0.987	7.266	29.859	26.621	17.142	8.662	11.106	0.242	9.459	19.227	12.305	2.643	12.584	10.856	13.486	48.459	9.223	10.862	15.106	8.472	4.609	6.663	20.866	3.105	27.848	14.243	34.959	15.98	29.515	8.503	3.974	6.5	22.956	17.612	47.706	8.885	6.811	21.577	9.423	9.206	6.59	11.097	2.068	7.833	3.964	23.235	6.247	0.223	4.338	13.171	2.201	5.355	4.089	10.157	9.536	6.496	8.763	17.08	10.375	8.89	14.018	0.68	0.126	1.069	0.442	0.607	0.196	1.167	0.362	0.634	0.105
KLRC4	0	0	0	0	0	0	0	0	0	0	0	0	0	0	0	0	0	0	0	0	0	0	0	0	0	0	0	0	0	0	0	0	0	0	0	0	0	0	0	0	0	0	0	0	0	0	0	0	0	0	0	0	0	0	0	0	0	0	0	0	0	0	0	0	0	0	0	0	0	0	0	0	0	0	0	0	0	0	0	0	0	0	0	0	0	0	0	0	0	0	0	0	0	0	0	0	0	0	0	0	0	0	0	0	0	0	0	0	0	0	0	0	0	0	0	0	0	0	0	0	0	0	0	0	0	0	0	0	0	0	0	0	0	0	0	N/A	N/A	N/A	N/A	N/A	N/A	N/A	N/A	N/A	N/A
HRAS	0.635	0.324	0.686	0.935	1.424	0.593	0.843	1.582	1.078	0.906	1.133	1.752	0	0	0	0	2.946	0	4.695	0	2.478	4.403	2.529	3.347	16.691	4.819	0.497	1.88	0.181	3.091	2.179	3.271	0.521	3.582	9.843	0.668	6.083	0.895	0	6.24	2.959	0.572	4.684	5.897	1.82	0.796	3.634	9.321	1.09	3.977	0.621	0.76	9.929	0.283	0	7.599	0	0	1.659	4.721	3.718	1.694	1.954	0.935	0	2.039	20.714	8.526	0	5.91	6.927	0	9.315	0.583	6.436	1.975	4.777	12.273	0.747	0	0.338	0	0	12.382	13.152	0.12	0	17.297	26.124	34.605	3.949	0	12.35	1.532	9.91	23.007	0.602	4.567	0.926	31.57	29.568	0.484	5.087	0.567	2.4	1.149	1.312	0.248	62.575	9.461	4.466	6.138	12.068	14.847	0	16.837	0.5	3.792	9.081	7.486	0.622	0.328	3.973	0.453	0.548	0.984	1.216	1.7	3.728	2.888	3.626	14.811	3.267	6.288	8.69	0.403	0.032	0.811	0.388	0.221	0.041	0.52	0.217	0.724	0.313
JAGN1	42.559	44.356	45.219	19.256	23.607	26.97	17.972	17.451	17.71	15.987	17.824	14.483	33.882	19.249	94.338	0.981	43.091	27.481	37.454	16.67	39.502	25.127	36.877	15.514	12.427	18.751	14.345	28.183	6.525	48.581	19.014	42.809	44.174	21.047	35.211	25.301	33.055	42.888	49.031	21.462	65.784	55.258	24.862	78.983	179.63	181.669	2.865	97.973	140.73	133.254	175.497	1.274	114.709	188.894	128.561	91.67	90.669	89.467	50.746	127.122	171.01	159.829	25.12	138.383	88.751	159.935	137.641	106.683	61.779	71.648	66.99	57.703	75.87	63.166	159.416	10.91	166.351	81.097	60.643	34.585	119.446	107.085	30.507	24.401	92.702	70.902	33.023	14.983	109.09	74.395	56.445	34.801	41.438	34.037	34.483	33.852	67.2	19.653	24.65	48.102	34.467	91.793	127.695	26.797	44.765	48.446	2.176	22.341	69.402	8.132	28.298	41.481	3.415	21.022	21.058	43.203	29.104	17.138	26.038	6.883	87.823	0.488	6.347	17.612	44.045	23.278	16.905	32.514	34.385	112.171	100.259	59.928	72.709	36.268	34.564	1.525	0.028	0.731	0.148	1.213	0.312	2.005	0.038	1.049	0.438
BSDC1	22.217	13.021	11.363	20.072	22.724	23.349	12.831	14.388	14.333	11.207	13.864	13.805	17.903	5.101	20.399	14.991	35.197	39.29	35.727	19.97	39.473	30.7	38.475	42.854	3.801	6.91	9.815	8.77	15.688	7.979	11.83	12.866	10.883	17.213	6.906	6.193	3.221	3.492	14.25	3.739	9.007	13.115	3.631	6.095	10.665	8.571	0	12.434	10.307	13.146	2.327	0	4.049	5.207	2.406	6.446	6.275	8.03	5.922	8.709	3.169	4.461	0.178	8.768	16.264	14.987	2.629	3.276	7.606	0	0.323	2.982	9.059	11.121	1.002	0	0.171	0.667	0.146	20.13	0.664	0.284	0	0	1.854	1.287	0	0	4.91	0.164	7.926	10.955	22.677	3.898	9.176	0	6.107	0.591	14.108	4.132	14.222	15.703	18.537	20.485	8.755	0.84	0	0	21.357	17.885	11.719	7.722	20.358	9.145	15.008	7.305	8.926	9.006	13.812	0.405	18.752	23.184	0.491	64.004	15.534	22.048	13.405	28.34	8.77	6.531	3.357	1.174	8.262	6.836	13.302	0.896	0.419	2.234	0.067	7.041	0.024	1.209	0.37	0.514	0.079
RNF43	0	0	0	0	0	0	0	0	0	0	0	0	0	0	0	0	0	0	0	0	0	0	0	0	0	0	0	0	0	0	0	0	0	0	0	0	0	0	0	0	0	0.557	0	0	0	0	7.232	1.001	0.469	2.617	0	0	2.952	0	0.371	0	0	0	0	0	0	0	0	0	0	0	0.191	0	0	0	0	0	0	0	0	0	0	0.213	0	0	0	0.155	0	0	4.405	0	0	0	6.216	8.704	0	0	0	0	0	0	0	0	0	0	0	0	0	0	0	0	0	0	0	0	3.224	0	2.276	0	0	0	0	0	0	0	0	0	0	0	0	0	0	0	0.028	0.915	0.044	2.761	0	0	0.212	0.019	0.018	0.032	0.177	0	0.064	N/A	N/A	0.005	0.207
NDUFAF1	6.011	10.001	6.184	2.238	4.112	3.518	0.625	1.62	1.337	1.418	2.371	2.743	0.158	2.276	0	0	28.794	6.255	13.975	14.718	5.167	1.201	2.322	3.97	8.211	3.938	16.411	38.448	18.949	30.098	26.22	23.689	31.733	37.758	5.143	13.331	20.135	12.681	14.018	1.334	20.282	14.675	20.119	12.203	4.019	13.551	5.434	20.298	36.239	26.149	19.299	149.456	42.356	30.185	27.96	29.815	30.09	11.787	10.602	27.072	6.241	16.57	40.776	39.831	10.286	11.325	41.043	51.416	10.206	4.182	59.344	4.84	18.577	4.592	23.129	19.385	0.724	38.43	51.437	14.618	18.74	1.217	4.03	23.542	7.378	51.848	70.216	38.023	6.681	22.881	11.836	43.838	54.316	2.945	18.443	10.08	48.807	24.992	15.499	1.382	0.106	35.645	10.534	9.023	10.271	65.04	0.202	7.355	0	19.302	10.983	5.334	9.995	11.946	4.206	9.273	20.116	22.265	7.588	3.449	0.176	0.111	16.272	0.154	7.399	3.289	1.686	6.57	18.469	30.269	21.421	31.51	12.989	24.023	11.393	0.995	0.493	0.549	0.128	0.412	0.063	0.541	0.137	2.109	0.022
PHF12	2.345	2.101	3.266	17.739	13.799	20.26	12.101	12.943	10.796	13.119	11.075	11.456	14.105	21.267	9.161	13.133	11.482	5.837	13.11	6.49	16.9	13.029	28.223	20.718	12.192	10.875	7.443	11.724	16.319	3.371	8.333	16.784	3.517	12.416	6.321	9.051	7.102	1.312	21.56	4.085	5.86	12.519	0.523	15.957	5.029	1.578	9.717	4.462	1.749	1.984	7.13	3.351	2.747	5.808	9.864	4.684	4.807	7.944	4.304	10.116	4.433	0.292	0	0.85	5.33	0.395	3.124	0.477	1.353	0	3.314	0	0.177	1.236	0.18	2.81	0	0.928	6.715	0.209	0	5.029	0	0	0	7.137	1.086	0	0	0	6.662	6.387	6.734	1.282	2.142	4.334	16.519	6.036	4.901	25.865	0.264	0.156	2.596	1.294	0.446	3.888	0.164	6.434	0	8.4	6.117	0.745	4.814	5.048	0.542	3.057	6.827	0.787	6.831	23.339	0.251	35.466	0.217	2.347	2.571	17.266	11.915	14.455	9.363	5.33	2.255	1.175	0.36	5.648	5.8	2.331	0.087	0.185	0.065	0.307	0.26	0.064	0.015	0.974	0.481
FOLR2	0	0	0	0	0	0	0	0	0	0	0	0	0	0	0	0	0	0	0	0	0	0	0	0	0	0	0	0	0	0	0	0	0	0	0	0	0	0	0	0	0	0	0	0	0	0	8.396	0	0	0	0	0	0	0	0	0	0	0	0	0	0	0	0	0	0	0	0	0	0	0	0	0	0.175	0.763	0	0	0	0	0	0	0	0	0.121	0	0	0.131	0	0	0	0	0	0	0	0	0	0	0	0	0	0	0	0	0	0	0	0	0	0	0	0	0	0	0	0	0	0	0	0	0	0	0	0	0	0	0	0	0	0	0	0.525	0	0.019	0.212	0	0	0.01	0.031	211.766	0.003	11.346	0.069	211.766	0.03	N/A	N/A
PLAC8L1	0.318	0	0.5	0.187	0.331	0	0.18	0	0	0	0	0	0	0	0	0	0	0	0	0	0	0	0	0	0	0	0	0	0	0	0	0	0	0	0	0	0	0	0	0	0	0	0	0	0	0	0	2.128	0	0	0	0	1.951	0	0	0	0	0	0	0	0	0	1.506	0	0	0	0	0	0	0	0	0	0	0	0	0	0	0	0	0	0	0	0	0	0	0	0	0	0	0	0	0	0	0	0	0	0	0	0	0	0	0	0	0	1.635	0	0	0	0	0	0.298	0	1.302	0	0	0	0	0	0	0	0	0	0	0	0.273	0.173	0.03	0	0	0.255	0.075	0	0	0	0.124	83.654	0.212	0.012	0.305	N/A	N/A	N/A	N/A	0.008	0.183
LYZL6	0	0	0	0	0	0	0	0	0	0	0	0	0	0	0	0	0	0.583	0	0	0	0	0	0.288	0	0	0	0	0	0	0.123	0.561	0	0	0	0	0	0	1.898	0	0	0	0	1.009	4.678	0.112	0	0.81	0	0	0	0	0	0	0	0	2.453	0.205	0.391	0	2.073	2.795	0	0	0	0.534	0	0	0.377	0.243	15.283	0	0	0	0	0	0	0	0	0	0	0	0	0	0	0	0	0	0	0	0	0	0	0	0	0	0	0	0	0	0	0	0	0	0	0.271	0	0	0	0	0	0	0	0	0	0	0	0	0	0	0	0	0	0	0	0	0	0.073	0.18	0.541	1.065	0	0	0	0.01	1183.595	0.134	0.001	0.239	N/A	N/A	N/A	N/A	0.096	0.282
WSB1	14.808	17.48	12.858	6.253	12.255	13.425	3.319	3.459	2.681	2.808	3.577	2.599	0.243	0.174	0.416	17.737	8.138	0.404	1.58	3.063	6.048	7.983	2.973	4.764	42.479	63.29	16.085	10.751	137.377	117.782	81.814	192.879	65.015	105.843	79.748	71.423	173.344	141.137	79.806	110.566	135.873	101.7	147.401	109.909	57.525	26.428	280.111	87.668	42.765	51.23	27.266	228.042	85.438	75.729	93.061	137.327	112.012	67.56	142.651	105.425	102.753	73.852	64.753	29.484	215.056	44.64	167.224	42.906	218.077	83.442	78.907	176.742	74.85	141.528	188.954	179.067	77.065	42.111	43.444	20.663	21.06	105.826	144.611	29.632	142.1	113.867	24.458	41.923	42.69	82.515	79.852	106.688	70.74	90.563	138.469	94.579	64.677	103.462	96.212	65.667	55.634	118.272	66.753	66.661	112.436	156.987	13.737	81.044	41.939	50.017	131.708	78.408	79.642	89.537	61.362	90.937	113.601	101.322	95.73	53.635	81.112	14.467	67.943	20.203	15.049	10.644	3.074	4.46	99.211	101.265	98.903	68.169	114.121	83.767	77.114	1.124	0.321	1.163	0.316	1.674	0.091	1.362	0.143	1.086	0.314
PROS1	0	0	0	0	0	0	0	0	0	0	0	0	0	0	0	0	0	0	0	0	0	0	0	0	0	0	0	0	0	0	1.051	0	0	0	0	0	2.269	0	0	0	1.288	0	0	0	0	0	1.031	0	0	0	0	0	0	0	0	0	0	0	0	0	0	0	0	0	0	0	0	0	0	0	0	0	0	0.522	1.965	0	0	0	0	0.232	0	0	2.61	1.973	0.658	1.815	0	0	0	0	0	0	0	0	2.522	0	1.607	0	0	0	0	0.986	0	0	0	0	0	0	0	1.569	0.151	0	0	0	0	0	0	0	0	0	0	0	0	0	0	0	0	0	0.23	0.064	0	0.635	1.066	0.459	0.104	0.001	0.001	1065.658	0	1.678	0.241	2.323	0.152	4.407	0.054
SOCS4	1.084	2.432	2.042	5.749	3.392	3.851	2.385	2.203	3.561	2.311	2.71	2.011	3.259	2.522	2.629	1.367	3.351	7.265	1.582	1.597	2.564	3.724	2.499	2.964	0.926	1.463	2.481	2.931	5.007	2.14	2.407	18.186	1.707	4.618	4.738	12.198	1.49	4.294	8.416	3.836	7.207	2.372	0.774	9.564	4.21	9.879	9.625	2.354	7.725	18.272	7.283	9.962	3.321	11.522	5.953	5.107	6.371	9.99	6.918	10.222	8.565	0.795	3.577	6.367	0.249	2.337	2.987	0	6.579	5.591	4.271	3.74	4.392	16.756	12.625	2.23	18.946	4.561	4.337	3.819	0.387	7.286	0.895	2.804	0.459	0	0.637	0	2.856	0.142	2.304	9.505	3.547	10.683	4.478	4.749	5.904	1.743	1.839	0.883	7.555	8.888	0	1.68	3.546	3.504	0.115	1.679	0	5.938	9.365	4.959	16.971	3.903	11.868	0.136	11.206	2.024	3.796	0.274	1.576	0.53	7.796	0.271	1.853	4.33	2.53	2.943	4.838	8.045	4.869	0.985	7.697	4.834	4.242	1.216	0.325	1.673	0.112	7.811	0.012	1.592	0.151	1.139	0.361
PSMB8	0	0	0	0	0	0	0	0	0	0	0	0	0	0	0	0	0	0	0	0	0	0	0.427	0	0	5.011	0.155	3.265	2.074	0	0.884	4.329	3.555	0.698	1.097	5.533	0	0	1.416	0	0	0	1.889	0	39.737	4.467	47.175	4.589	17.551	0.428	12.19	18.527	6.188	2.709	0	0	10.384	2.561	7.871	0	0	0	0	0	0	0	0	0	0	0	0	0	0	0	0	0	0	0	0	0	0	0	0	0	0	0	0	0	0	0	5.296	0	0	6.891	12.275	13.365	0	0.664	18.116	8.74	0	14.468	1.207	38.613	40.384	18.873	28.933	36.358	78.844	30.517	15.435	1.826	14.223	27.501	26.561	5.469	6.541	20.526	12.023	4.31	13.197	116.129	1.194	7.28	0	0	0	0.036	1.495	10.899	0	0	0	4.296	22.587	N/A	N/A	N/A	N/A	N/A	N/A	0	0.055	0.19	0.021
SDR39U1	0	0.244	0	0	0	0	0	0	0.154	0	0	0	0	0	0	0	0	0	0	0	0	0	0	0	0	0	0.299	0.171	0	9.7	4.634	0	8.624	0	7.351	0.567	0	0	1.386	1.981	0	0	0	0	11.729	2.714	0	1.045	0.322	2.201	2.596	0	0	0	0	0	0	0	0.277	0.184	0	6.869	12.559	41.056	2.969	5.227	0.253	7.314	54.833	3.684	9.088	3.262	2.578	13.971	7.683	13.41	35.668	20.646	0.288	0.169	17.817	0.736	1.276	41.691	38.59	0.48	99.4	26.202	36.348	13.48	30.104	26.253	15.579	9.929	9.423	20.02	1.711	32.538	16.375	17.787	107.361	24.033	3.018	7.27	8.608	28.699	12.865	59.624	10.325	0.469	7.116	2.401	15.229	1.941	17.9	2.435	7.758	9.04	13.178	2.621	21.554	18.674	10.006	0	0.081	0	0.026	0	1.736	1.317	11.858	36.599	5.135	16.273	16.396	0.557	0.104	0.392	0.143	0.14	0.027	0.316	0.036	0.993	0.494
DDIT4L	0.338	0.656	0.466	0	0.246	0.141	0.134	0	0.147	0	0	0	0	0	0.111	0	0	0	0	1.459	0	0	0.441	0	0	0	0	0	0	0.532	1.328	0	0	0	0	0.734	0	0	0	0	0	0	2.057	0	0	0	0	0	0	0	0	12.757	0	0	0	0	0	0	0.823	0	26.825	20.096	0.288	44.396	10.189	10.1	23.633	17.001	4.452	18.412	10.146	2.928	3.326	0	0.233	0	0	13.644	4.296	2.724	0	0	0	0	0	0	0	4.81	50.864	36.906	8.896	2.25	0	27.736	0	0	5.78	0	1.231	0	0	0	0	2.004	0	0.486	16.753	0.118	0	0.111	0.104	0	1.144	3.534	1.731	1.981	0.531	0	0	0	18.441	0	0	0	0.487	0.129	0.047	0.168	0.233	0.849	10.32	13.226	1.256	5.034	1.853	1.392	0.273	0.11	0.038	0.095	0.123	0.25	0.191	2.717	0.092
MAS1	0	0	0	0	0	0	0.268	0	0.21	0	0	0	0	13.099	0	0	0	0	0	0	0	0	0	0	0	0	0	0	0	0	0	0	0	0	0	0	0	0	0	0	0	0	0	0	0	0	0	0	0	0	0	0	0	0	0	0	0	0	0	0	0	0	0	0	0	0	0	0	0	0	0	0	0	0	0	0	0	0	0	0	0	0	0	0	0	0	0	0	0	0	0	0	0	0	0	0	0	0	0	0	0	0	0	0	0	0	0	0	0	0	0	0	0	0	0	0	0	0	0	0	0	0	0	0	0	0	0.08	1.092	0	0	0	0	0	0	0	N/A	N/A	N/A	N/A	N/A	N/A	N/A	N/A	N/A	N/A
LOC283050	0	0	0	0	0	0	0	0	0	0	0	0	0	0	0	0	0	0	0	0	0.165	0	0	1.018	0	0	0	0	0	0	0	0	0	0	0	0	0	0	0	0	0	0	0	0	0	0	0	0	0	0	0	0	0	0	0	0	0	0	0	0	0	0	0	0	0	0	0	0	0	0	0	0	0	0	0	0	0	0	0	0	0	0	0	0	0	0	0	0	0	0	0	0	0	0	0	0	0	0	0	0	0	0	0	0	0	0	0	0	0	0	0	0	0	0	0	0	0	0	0	0	0	0	0	0	0	0	0	0.099	0	0	0	0	0	0	0	N/A	N/A	N/A	N/A	N/A	N/A	N/A	N/A	N/A	N/A
TBCCD1	9.456	7.251	11.991	7.135	8.65	9.472	5.574	4.102	5.626	4.478	4.92	4.425	5.801	15.598	2.516	10.298	14.737	17.406	8.372	8.745	12.093	8.634	14.428	10.511	4.714	14.068	14.237	6.64	12.874	7.972	20.251	17.244	24.362	23.442	12.665	12.814	10.515	10.913	6.232	10.639	17.101	2.923	5.219	23.582	24.204	14.704	12.308	12.56	8.339	7.207	8.753	33.52	19.665	17.059	13.339	8.72	25.062	17.445	19.846	24.953	0.403	5.486	28.37	6.761	6.425	3.709	15.505	1.916	0.643	6.1	14.896	0.566	2.425	18.183	0.853	1.239	22.274	24.212	13.563	7.522	0.426	1.298	5.544	0.327	15.548	0.225	0.566	2.034	4.422	0.415	20.403	4.797	12.947	17.839	8.008	10.84	16.222	6.14	6.852	2.829	3.543	9.679	4.97	4.76	15.487	17.896	1.153	3.645	9.606	9.736	3.65	12.254	7.74	7.442	3.377	0.993	2.897	17.837	8.946	3.621	4.476	18.316	14.114	11.496	9.566	8.419	4.854	10.762	12.92	16.73	7.819	3.362	6.906	11.521	7.974	1.766	0.113	0.808	0.356	2.054	0.173	0.599	0.099	1.445	0.05
CSHL1	0	0	0	0	0	0	0	0	0	0	0	0	0	0	0	0	0	0	0	0	0	0	0	0	0	0	0	0	0	0	0	0	0	0	0	0	0	0	0.174	0	0	0	0	0	0	0.703	0	0	0	0	0	0	0	0	0	0	0	0	0	0	0	0	0	0	0	0	0	0	0	0	0	0	0	0	0	0	0	0	0	0	0	0	0	0	0	0	0	0	0	0	0	0	0	3.732	0	0	0.296	0	0	0	0	0.119	0	0	0	0	0	0	0	0	0	0	0	0	0	0	0	0	0.249	0	0	0	0	0	0	0	0	0	0.009	0.044	0	0	0	0.447	0.014	N/A	N/A	N/A	N/A	N/A	N/A	0.002	0.221	31.641	0.038
SCARNA16	0	0	0	1.094	2.145	0.983	4.658	2.622	3.062	2.773	1.878	4.331	0	0	0	0	0	0	0	0	0	0	0	0.772	0	0	0	0	0	5.668	9.822	3.286	3.022	1.855	0	1.022	0	0	0	0	0	0	0	0	1.462	0	2.834	0	0	1.818	0	31.496	1.688	1.071	0	0	0	0	0	0	0	0	0	0	0	0	0	0	0	0	0	0	0	0	0	1.218	0	0	0	0	0	0	0	0	0	0	0	0	0	0	0	0	5.182	0	0	0	0	0	0	0	0	0.535	0	0	0	11.429	0	0	0	0	0	0	0	0	0.567	0	6.376	0	0	0	0	0	0	11.415	0	1.407	3.221	0.064	1.234	2.523	0.061	0	0	0.576	1.166	67.665	0.212	0.015	0.305	N/A	N/A	0.002	0.239	0.494	0.305
ZBTB7C	2.057	1.782	3.085	1.119	1.868	1.945	1.487	1.59	0.783	1.258	1.452	1.734	2.912	3.401	8.696	4.431	0	0.574	1.876	1.379	3.433	1.919	3.858	1.365	1.929	1.712	0	1.738	0	0	1.372	0	0	0	0	0	0	0	0	0.404	2.176	0	0	0	0	0	0	0	0	0	0	0	0	0	0	0	0	0	0	0	0	7.016	0	3.804	1.562	0	6.067	4.337	0.194	14.587	2.222	0.749	1.08	0	0	0	0.363	0	0.471	0	13.467	0	0	0	5.182	0	0	0	4.115	18.379	0	0	1.299	0	0	0	0	0	0	0	0	0	0	0	0	0	0	0	0	0	0	0	0	0	0	0	0	0	0	0	0	0	0	0	2.308	1.644	1.384	2.82	0.467	0	2.742	3.954	0.216	0.144	0	1.271	0.362	0.071	0.094	0.055	0.125	1.496	0.39	144.339	0.045
AP2S1	13.5	9.214	9.432	9.148	12.281	10.269	6.328	5.891	5.546	10.141	4.268	5.637	1.841	13.416	21.745	24.189	2.948	16.362	20.223	0.971	13.01	15.877	18.687	14.231	11.484	20.107	8.393	22.372	69.325	71.166	66.17	57.612	73.621	58.472	72.591	56.906	40.041	28.617	59.398	41.123	53.25	24.586	48.498	20.81	85.64	86.077	7.107	128.913	117.158	165.865	83.894	0.527	126.792	92.148	109.939	121.643	143.545	86.513	75.844	92.899	69.097	63.566	19.663	78.853	70.238	81.797	55.508	55.125	56.491	61.37	61.268	78.638	49.281	44.397	84.539	92.017	175.349	121.453	106.786	26.813	42.294	119.542	92.384	110.746	96.449	130.544	137.198	308.852	128.602	59.458	70.262	111.903	102.586	54.354	60.663	64.722	69.852	71.098	178.867	120.843	158.828	92.354	112.64	113.461	24.688	99.961	147.909	102.089	325.076	246.7	107.065	140.819	91.686	110.561	68.108	99.657	81.336	104.503	66.06	160.296	98.54	91.161	40.476	102.204	10.715	10.566	6.302	13.625	45.227	95.282	82.407	138.836	59.483	67.961	118.688	0.74	0.09	0.76	0.143	0.428	0.03	0.875	0.307	0.573	0.012
VAT1	7.428	7.76	9.262	23.222	25.745	25.605	24.849	30.978	34.965	38.148	29.717	31.027	64.596	46.231	77.868	23.645	43.83	24.62	48.54	39.136	49.609	50.101	62.018	53.821	42.743	30.006	29.437	49.773	21.534	42.461	33.666	43.209	29.551	15.766	17.602	23.466	26.894	24.647	4.924	16.879	8.141	11.128	15.542	11.405	48.591	49.934	0.669	82.036	22.157	55.149	39.521	0	73.2	31.469	33.757	21.286	40.346	38.519	58.777	62.989	31.153	7.858	4.223	20.637	16.798	73.719	6.219	22.181	32.702	35.504	19.669	15.359	17.77	105.706	68.365	9.446	1.079	54.9	43.865	33.782	13.799	10.899	16.34	70.091	29.071	83.788	80.425	2.373	7.735	39.483	84.88	50.599	39.651	63.391	51.777	33.445	64.102	36.958	93.946	56.736	49.314	107.419	71.768	59.635	80.018	56.036	10.079	42.903	11.052	51.202	58.431	67.628	54.096	45.988	57.27	71.846	49.071	37.512	58.533	37.622	40.699	1.465	71.264	52.47	8.15	24.858	31.614	48.668	24.939	41.15	22.09	44.71	48.392	47.868	53.615	0.505	0.013	2.074	0.026	1.082	0.432	1.011	0.487	0.893	0.264
SHANK3	0.303	0.252	0.625	0.864	0.67	0.708	0.885	1.098	1.494	1.113	0.856	0.851	1.94	0.789	1.795	0.411	1.864	2.583	2.151	0.287	1.547	1.41	1.244	1.979	1.962	0.812	0.274	2.448	0.521	0	0	0	0	0	0.268	0	0.151	0	0	0.326	0	0	0.237	0	0	0	0	0	0	0	0	0	0	0	0	0	0	0	0.179	0	0	0	0	0	0	0	0	0	0	0	0	0	0	0	0	0	0	0	0	0	0	0	0	0	0	0	0	0	0	0	0.175	0	0	0	0.548	0.108	0	0.454	0	0	0	0	0	0.279	0	0	0	0	0	0	0	0	0	0	0	0	0	0	0	0	0.709	0	0	0	0.393	0.747	1.049	1.5	0.35	0.011	0	0	0	0.143	0.038	N/A	N/A	N/A	N/A	N/A	N/A	0.007	0.084	3.756	0.056
TUFM	8.602	9.199	8.69	4.849	7.512	3.884	5.648	5.221	6.943	5.001	3.268	3.678	7.881	32.399	55.515	10.547	17.871	6.602	20.506	11.852	7.455	18.583	11.87	10.655	17.073	15.062	25.129	15.21	207.358	123.155	79.082	100.479	119.226	180.394	133.991	83.497	80.294	79.331	109.296	76.023	86.211	127.808	128.92	144.05	314.617	98.848	6.363	235.828	183.528	246.865	133.612	1.018	168.491	158.76	168.912	108.866	171.517	142.014	83.501	121.978	429.448	421.48	168.809	238.792	221.402	414.181	252.555	283.43	331.243	413.094	239.233	333.026	189.122	169.459	197.124	157.683	186.666	294.717	289.1	260.562	374.364	173.819	187.018	396.128	177.627	389.685	286.115	583.062	335.209	436.359	254.031	273.545	242.208	264.025	198.181	159.709	180.499	223.602	326.397	354.632	605.062	382.144	338.293	234.903	338.868	459.341	302.901	305.382	387.313	371.011	243.738	270.835	279.614	263.308	223.045	158.784	222.044	287.093	209.234	325.945	317.764	182.964	284.343	143.366	8.83	5.415	4.96	17.645	96.579	146.545	278.534	372.027	200.657	201.801	300.705	0.965	0.399	0.692	0.024	0.539	0.008	0.994	0.488	0.671	0.005
OR7E5P	0	0	0	0	0	0	0	0	0	0	0	0	0	0	0.26	0	0	0	0	0	0	0	0	0	0.151	0	0	0.115	0.122	0	0.176	0	0	0	0	0	0	0.144	0	0	0	0	0	0	0.482	0	0.575	0.175	0	0	0	0.384	0	0	0	0	0	0	0	0	0.144	0	0.219	0	0.289	0.356	0	0	0	0	1.792	0	0	0.118	0.164	0.124	0	0	0	0	0	0	0	0	0	0	0.122	0	0	0	0	0	0	0	0	0.105	0	0	0	0	0	0	0	0	0	0.215	0.642	0.222	0.345	0.196	0	0	0.11	0	0	0	0	0	0	0	0	0	0	0	0	0	0	0.022	0.035	0.101	0.146	0.017	0.056	0.28	0.067	4.825	0.153	0.347	0.294	3.239	0.152	0.202	0.276	4.201	0.097
THEG	0	0	0	0.72	0.544	0.369	0.164	0.154	0.36	0	0.364	0.555	0	0	0	5.436	0	0	0	0	0	0	0	0	0.105	3.965	0	0	1.524	1.966	14.899	0	0	6.693	9.332	5.618	7.095	7.223	0.148	1.069	1.063	0	3.922	0	2.06	0	0	0.195	0	0	0.193	0	0	0	5.055	0	0	4.286	7.49	0	0	0	0	0	0	0	0	0	0	0	0	0	0	0	0	0	0	0	0	0	0	0	0	0	0	0	0	0	0	0	0	0	0	0	0	0	0	0	0	0	0	0	0	0	0	0	0	0	0	0	0	0	0	0	0	0	0	0	0	0	0	0	0	0	0	0.544	0.266	0.453	3.231	1.205	0	0	0	0	0	N/A	N/A	N/A	N/A	N/A	N/A	N/A	N/A	N/A	N/A
SGSM3	0	0	0.141	0.772	0.267	0.571	0.551	0.748	0.556	0.546	0.497	0.527	0.241	2.109	0	0	0.189	0.127	0.83	0	0.336	0	2.087	2.929	0	0.331	0.655	1.375	0	1.004	0	0	0	1.016	2.564	0	0	0.162	0	0	0	0	0.133	0	5.437	0	0	0.344	0.159	1.018	0.769	0	0	0	0.188	0.852	0.421	0.299	0.143	1.04	5.162	0.844	0	0	0	0	8.981	0.28	0	0	0	0	0.464	1.106	0	0	0	10.31	1.66	0.104	0	1.764	0	0.415	0	0	6.223	0	0	0	3.219	6.24	2.945	12.005	0	0	0.331	0.575	15.535	51.023	0	0.183	0	7.782	1.312	0.764	0	1.466	32.075	13.829	5.292	0.172	10.497	6.076	3.53	0.747	0.905	10.636	0	0.435	4.773	0	4.49	0	0.047	0.536	0.571	0.737	0.362	0.667	1.627	0.948	0.335	2.813	6.597	2.326	0.187	0.208	0.195	0.353	0.29	0.119	0.103	0.426	0.174
FOLR4	5.668	5.541	1.817	18.191	16.262	26.256	8.771	8.229	8.699	10.113	15.71	11.221	17.933	28.284	62.833	12.826	26.282	22.643	43.721	36.877	65.452	46.697	45.361	45.697	3.684	4.258	15.244	0.865	0.306	2.774	0	0	0	0.661	5.243	2.081	6.746	2.717	0	3.862	5.54	0	17.707	0.105	0	0	0	0	0.324	0	0	0	0	0	0.55	3.408	0	0	0	0	0	0	0	0	0	0	0	0	0	0	0	0	0	0	0	0	0	0	0	0	0	0	0	0	0	0	0	0	0	0	0	0	0	0	0	0	0	0	0	0	0	0	0	0	0	0	0	0	0	0	0	0	0	0	0	0	0	0	0	0	0	0.111	0	0.459	4.342	20.236	10.457	37.884	3.59	0.268	0	0	0	0	0.022	N/A	N/A	N/A	N/A	N/A	N/A	N/A	N/A	0.046	0.242
TOMM22	2.609	3.089	2.15	2.268	2.551	3.764	3.652	4.372	2.207	2.499	4.062	2.794	8.694	0	7.333	3.16	4.781	7.076	5.621	8.318	6.779	7.026	9.518	7.484	13.852	0.463	1.869	28.405	133.816	135.145	75.523	105.705	203.196	123.892	149.344	161.233	28.82	70.831	70.717	89.977	76.635	35.364	95.01	100.895	159.999	82.693	36.965	179.267	136.562	105.868	85.615	0.681	80.869	84.354	114.639	92.927	78.537	74.176	39.703	144.242	50.299	152.123	158.581	43.71	82.635	102.363	62.096	111.007	111.791	53.731	139.962	122.592	63.031	80.196	80.305	127.678	36.183	204.252	48.827	30.161	124.39	52.099	105.783	58.317	112.356	52.178	75.263	60.348	110.29	26.129	46.481	71.431	84.937	52.629	53.921	84.356	98.902	34.403	56.324	19.784	299.334	99.45	140.044	88.115	86.51	144.644	63.494	92.325	77.2	86.979	88.161	65.212	69.284	62.028	57.663	66.012	63.847	92.016	40.646	90.714	204.253	0.47	67.452	1.299	2.616	2.861	3.264	6.316	85.035	93.569	94.426	70.697	71.895	64.094	85.51	1.392	0.041	0.725	0.122	1.017	0.474	1.122	0.285	0.75	0.156
SOCS3	0	0	0	0	0	0	0	0	0	0	0	0	0	0	0	0	0	0	0	0	0	0	0	0	0	0	0	0.539	0	0	0	0	0	1.035	0	0	0	0	0	0	0	0	0	1.274	0	0	30.365	2.842	0	0	0	0	0.268	0	0	2.932	0	1.198	5.206	0	0	0	0	0	0	0.443	0	1.087	0	0	0.515	0.396	1.34	5.965	0.404	6.525	0	0	0	0	0	0	37.979	2.024	0	7.758	0	0	0	3.27	17.203	0.733	0.47	2.258	13.233	7.87	25.069	14.976	0.4	2.188	3.743	1.601	10.534	1.643	0	1.037	0	0	0	5.9	10.091	0.493	4.457	5.823	6.117	7.298	7.738	0.624	0	0.113	0.337	0	0	0.123	0	0	0	0	0.142	2.676	0.448	1.864	9.138	9.236	2.702	0.102	0.048	18.345	0.014	4.901	0.133	0.989	0.494	3.418	0.001
CPO	0	0	0	0	0.264	0.353	0	0	0.275	0	0.253	0	0	0	0	0	0	0	0	0	0	0.892	0	0	0	0.293	0	0	0	0	0	0	0	0	0	0	0	0	0	0	0	0	0	0	0	0	0	0	0	0	0	0	0	0	0	0	0	0	0	0	0	0	0	0	0	0	0	0	0	0	0	0	0	0	0	0	0	0	0	0	0	0	0	0	0	0	26.289	0	0	0	5.551	0	0	0	0	0	0	0.474	0	0	0	0	0	0	0	0	0	0	0	0	0	0	0	0	0	0	0	0	0	0	0	0	0	0	0	0.206	0.088	0.074	0.015	0	0	3.756	0	0.695	0	0	0.113	N/A	N/A	0	0.212	0.001	0.21	694.742	0.027
POP4	10.257	9.002	9.452	17.027	14.456	17.124	13.076	10.608	9.477	11.101	10.436	11.321	17.17	28.759	19.695	8.279	11.141	19.257	21.51	13.708	19.049	9.791	17.251	14.372	10.09	9.462	5.523	6.011	26.859	13.819	21.377	22.358	27.395	28.257	34.791	28.248	13.722	7.096	9.946	2.395	15.009	12.796	17.676	29.106	41.86	80.771	0.406	62.447	20.022	69.391	54.567	0.632	47.496	38.642	63.197	64.096	38.29	36.064	34.335	18.105	50.915	34.727	6.459	50.174	32.356	17.119	39.311	32.482	47.471	42.439	38.605	14.576	26.527	9.61	2.478	25.305	17.401	42.026	29.316	24.759	23.153	53.847	22.656	28.084	42.329	0.247	31.181	81.383	28.538	25.807	21.245	9.113	1.808	0	14.194	6.286	7.44	16.152	33.601	29.178	4.678	0.153	21.468	9.198	23.472	14.842	34.021	9.371	0.169	22.819	14.402	5.217	4.101	8.728	18.344	9.78	14.959	10.093	6.745	8.931	19.753	0.249	2.478	0.603	9.57	16.202	11.003	16.665	17.097	41.895	35.269	33.938	17.206	8.613	12.591	1.231	0.166	0.518	0.013	0.507	0.093	1.998	0.048	0.684	0.144
MALL	0.708	0.769	0.553	0.733	0.574	0.479	0.68	0.825	0.776	0.675	0.586	0.743	2.745	0.715	0.49	0.943	0.462	0.319	0.621	0.294	0.368	2.397	0.527	0.387	1.333	1.088	1.683	1.655	0.951	1.061	1.09	0.56	0.709	0.7	0.597	0.581	1.776	1.444	3.68	1.524	0.905	1.326	1.091	3.118	3.782	0.321	3.536	0.714	2.018	0.802	0.376	9.968	0.959	0.929	1.947	1.985	0.823	1.656	5.243	2.071	0.317	0.911	40.593	0.925	0.415	0.335	0.325	0.972	0.287	0.232	0.369	0.957	0.875	1.904	12.425	0.778	0.203	0.423	0.325	0.543	0.188	0.322	1.115	1.998	0.326	0.177	0.786	0.536	0	0.416	0.991	1.114	0.988	0.713	1.281	3.662	6.295	1.936	4.608	0.388	0.387	0.732	0.232	0.653	9.49	5.874	1.901	1.017	0.939	2.498	3.198	5.688	2.49	2.326	1.019	5.27	3.927	0.486	0.784	1.581	1.071	5.5	1.92	3.401	0.677	0.595	0.714	0.856	1.344	2.321	2.476	0.606	3.373	2.449	2.591	1.544	0.37	1.242	0.442	5.569	0.089	1.377	0.317	0.945	0.435
PARK2	0.972	0.958	1.127	1.416	1.195	1.975	0.777	0.669	0.664	0.623	0.901	0.737	1.296	0.415	3.416	2.071	0.396	0.686	0.502	0.309	1.649	0.374	0.957	1.198	0.39	0.504	0.872	1.009	5.911	1.792	6.149	0.54	6.823	1.407	2.308	6.865	1.496	1.268	1.877	1.075	2.206	5.287	1.418	2.227	0.601	0.361	1.294	1.356	1.262	5.585	1.16	1.324	1.349	2.348	3.021	4.203	1.468	4.533	1.967	1.402	8.563	4.831	2.395	0.397	5	1.372	0.549	0.973	0.681	0.417	0.576	0	3.988	3.246	23.929	0.723	0.837	10.582	0.278	5.121	0.269	0.28	2.093	4.03	0	0	0.123	0.376	0	0.195	0.831	0.344	0.978	0.25	0.608	0.474	0.562	0.352	0	2.469	0	0.354	0.281	0.282	0.327	0.348	0.235	0.225	2.197	2.564	0.477	1.181	0.959	0.514	1.412	0.408	0.245	0	0.307	0.898	0.264	7.74	1.529	5.736	1.019	1.529	0.728	1.106	2.571	2.077	1.964	0.675	7.675	1.31	1.19	0.599	0.215	3.568	0.018	11.371	0.035	5.858	0.032	1.101	0.437
GPR124	0	0	0	0.214	0.132	0	0.115	0.101	0.126	0.185	0	0	0	0	0	0	0	0	0.274	0	0.14	0	0	0	0	0	0	0	0	0	0.41	0	0	0.515	0.182	0	0	0.132	0	0	0	0	0	0	0	0.439	0.175	0.181	0	0	0	0	0	0.14	0	0	0.188	0.227	0.254	0	0.541	0	0	0	0	0	0	0.189	0	0	0	0	0	0	0	0	0.144	0	0	0	0	0	0	0	0	0	0.556	0	0	0	0	0.185	2.396	0	0	0	0.677	2.515	0	0	0	0	0	0	0	2.245	0	0	0	0	0	0	0	0	0	0	0	0	0	0	0.102	0	0.11	0	0	0.115	0.088	0.035	0.062	0.1	0.044	0.079	0	0.642	0.094	1.049	0.483	0.021	0.218	0.013	0.212	0.002	0.103	6.791	0.018
TMEM132A	0	0	0	0	0	0	0	0	0	0	0	0	0	0	0	0	0	0	0	0	0	0	0	0	0	0	0	0	0	0	0	0	0	0	0	0	0	0	0	0	0	0	0	0	0	0	0	0	0.651	0	0	0	0	0	0	0	0	0	0	0	0	0.173	0	0	0	0	0.388	0	0	0	0	0	1.829	0	0	0	0	0	0	0.118	0	0	0	1.396	0	0	4.746	0	0	0	3.156	0.941	1.132	0.537	0.227	0.411	0	0	0.243	7.326	0.906	0.424	13.81	0.553	1.135	3.714	4.201	0	2.003	3.581	0	7.874	0	0.235	1.364	1.998	0.607	10.691	0.222	0	6.67	0	1.914	0	0	0	0	0	0	0.041	0.028	0.878	0.389	0.711	2.672	0.046	0.032	12.478	0.032	0.444	0.292	0.547	0.276	0.266	0.064
LCE1E	0	0	0	0	0	0	0	0	0	0	0	0	0	0	0	0	0	0	0	0	0	0	0	0	0	0	0	0	0	0	0	0	0	0	0	0	0	0	0	0	0	0	0	0	0	0	0	0	0	0	0	0	0	0	0	0	0	0	0	0	0	0	0	0	0	0	0	0	0	0	0	0	0	0	0	0	0	0	0	0	0	0	0	0	0	0	0	0	0	0	0	0	0	0	0	0	0	0	0	0	0	0	0	0	0	0	0	0	0	0	0	0	0	0	0	0	5.284	0	0	0	0	0	0	0	0	0	0	0	0	0	0	0	0	0	0.203	N/A	N/A	N/A	N/A	N/A	N/A	N/A	N/A	0.005	0.282
RUVBL2	4.362	4.57	6.128	8.162	8.043	9.213	5.211	4.753	6.092	4.997	6.104	6.275	31.628	19.931	28.108	28.513	33.743	8.393	25.271	15.287	12.943	28.089	14.949	22.353	0.371	24.053	27.075	44.604	67.556	47.417	55.394	39.017	45.545	44.667	41.272	21.513	18.686	0.623	37.097	8.61	6.709	37.888	13.048	8.384	68.769	42.585	1.24	20.84	40.642	22.216	74.282	0.315	38.041	54.346	158.097	49.463	74.063	41.9	29.498	25.674	98.062	58.375	47.121	142.807	59.533	67.944	51.575	54.884	170.806	73.271	72.471	29.706	43.449	58.758	10.801	92.147	54.377	60.986	30.149	33.887	84.02	39.558	174.383	41.359	13.821	61.214	31.495	203.178	190.47	85.811	123.601	129.946	155.232	53.598	125.167	116.978	68.178	82.869	115.233	243.03	332.579	93.869	171.216	181.919	66.077	127.725	74.184	60.034	89.098	133.473	137.109	108.968	98.412	123.717	140.22	45.144	115.022	105.79	89.278	79.223	220.428	33.236	78.594	265.173	5.02	8.472	5.572	22.434	29.476	46.373	68.345	89.621	64.256	95.95	128.029	0.905	0.351	0.898	0.371	0.717	0.28	0.67	0.152	0.749	0.108
CGRRF1	0.976	1.098	2.331	6.266	3.02	3.874	4.034	2.215	2.658	3.188	0.892	3.077	4.094	0	3.084	22.244	7.15	19.612	6.813	10.544	15.127	17.762	12.393	5.242	0.209	9.37	19.652	0	0	3.008	4.149	0	0	0	0.276	0	0	0	0.184	0.24	0	0.133	1.093	0.492	2.265	0	108.531	7.533	2.214	0	6.86	1.064	0.832	6.257	0.304	0	15.761	1.037	2.323	9.754	0.133	0.264	0	59.717	0	17.618	26.578	17.705	0	0.428	8.099	20.996	17.013	0	0	8.618	0	39.185	10.569	1.492	8.406	9.621	0	0	0	0	0	0	5.957	21.924	0.629	30.143	7.831	18.53	31.318	13.147	13.439	13.727	26.471	1.405	32.075	4.103	31.793	4.534	1.288	21.336	0.334	8.795	1.619	6.051	9.686	25.005	26.656	10.173	16.973	2.985	10.773	19.902	6.544	0	7.897	0	23.407	0.169	1.468	4.387	2.678	10.339	1.94	10.296	12.359	3.983	3.701	20.976	11.538	3.276	0.045	0.292	0.123	0.929	0.476	0.176	0.031	1.818	0.032
ACPL2	30.241	48.414	35.398	32.259	29.956	28.128	30.433	25.538	29.146	23.76	21.324	21.59	55.931	31.623	27.767	33.421	23.785	20.168	23.466	23.281	30.825	52.538	34.731	36.478	22.455	20.686	17.714	11.131	5.483	4.999	5.982	7.053	0.657	4.862	0	6.319	2.541	6.913	8.205	9.123	10.579	9.496	1.941	8.568	0	0	0	0.121	0	0	0	0	0	1.769	0.177	0.29	0	1.386	3.27	0	0	0	0	0	0	0	0	0	0	0	1.122	11.141	0	0.113	0	5.111	0	0	0.869	0.163	0	0	0	0	0	0	0.176	0	0	0	3.735	0	0	16.149	0.527	0.576	10.174	0.12	0.898	0	0	13.979	10.72	10.611	7.701	4.432	3.978	3.173	0	1.472	0.985	0.464	9.21	9.523	7.698	8.844	10.069	0.156	5.863	0.584	2.637	0	0.128	0.141	38.018	30.114	25.299	32.834	8.235	0.438	0.912	0.025	0.055	3.582	4.356	26.922	0.121	0.054	0.23	2.201	0.243	0.015	0.101	0.822	0.339
WNT10B	0	0	0	0	0	0	0	0	0	0	0	0	0	0	0	0	0	0	0	0	0.849	0	0	0	0	0	0	0	0	0	0	0	0	0	0	0	0	0	0	0	0	0	0	0	0	0	2.671	0	5.508	11.961	8.408	0	0.442	7.633	2.682	5.649	2.338	12.448	3.095	8.329	0	0	0	0	0	0	0	0	0	0	0	0	7.986	0	0	0	0	0	0	0	0	0	0	0	0	0	0	0	0	0	0	0	0	0	0	0	1.071	0	0	0	0	0	0	0	0	0	0	0	0	0	0	0	0	0	0	0	0	0	0	0	0	0	0	0	0	0	0	0.071	0	4.448	0	0	1.597	0.119	0	0.002	0.113	1597.161	0.028	1597.161	0.127	13.421	0.114	119.004	0.045
GTF2IRD2P1	0	0	0	0	0	0	0	0	0	0	0	0	0	0	0	0.122	0	0	0	0.538	0	0.259	0	0	0	5.193	0	0	0.545	0.108	0	0.142	0	0	0.606	0.421	0.606	0	1.957	0.235	0.879	0	0	0	0.181	0.163	0.35	0.128	0.473	0	0	0.234	0.278	0	0	0	0	0.277	1.586	0	0	0	0	0	0.123	0	0	0.152	0	0	0	0	0	0	0	0	0.412	0	0	0	0	0	0	0	0	0	0	0	0	0	0	0	0.832	0	0	0.256	0	0	0	0	0	0	0	0	0	0.105	0	0	0	0	0	0.128	0	0	0	0	0	0	0	0	0	0	0	0.111	0	0	0	0.077	0.535	0.229	0.034	0	0	0.152	0.013	38.157	0.107	0.026	0.213	N/A	N/A	0.007	0.129	11.462	0.008
BAIAP2L2	0.709	1.259	2.31	2.721	1.861	3.211	2.425	2.294	3.652	1.844	1.589	2.323	2.064	0	0.208	0	0	1.955	3.426	4.432	1.744	2.636	1.915	0	0	3.827	1.599	0	2.398	4.161	8.521	18.072	19.176	5.151	9.747	6.977	4.812	1.75	11.579	4.362	18.664	16.615	7.291	2.856	64.853	26.764	1.106	39.768	33.443	32.494	38.397	0.219	25.401	35.441	13.95	10.584	27.373	24.608	20.075	16.843	0	2.395	0	0	0	0	4.232	0	7.25	0	0.394	0	7.296	0	0	0	3.962	0	0	0	0	0	0	0	0	0	8.103	0	0	0	0	0	0	4.641	1.229	2.43	4.53	0	0	0	0	2.853	0	8.032	0	0	31.488	6.798	8.141	9.102	4.457	1.346	2.858	0.84	0	0	1.903	1.873	1.7	17.162	21.92	57.969	7.449	0	1.426	2.598	2.354	1.532	7.378	25.708	0.912	1.158	1.459	1.44	7.15	0.789	0.386	1.441	0.356	1.261	0.437	1.013	0.495	0.201	0.1
SNORD51	0	0	0	0	0	0	0	0	0	0	0	0	0	0	0	0	0	0	0	0	0	0	0	0	0	0	0	0	0	0	0	0	0	0	0	0	0	0	0	0	0	0	0	0	0	0	0	0	0	0	0	0	0	0	0	0	0	0	0	0	0	0	0	0	0	0	0	0	0	0	0	0	0	0	0	0	0	0	0	0	0	0	0	0	0	0	0	0	0	0	0	0.666	0	0	0	0	0	0	0	0	0	0	0	0	0	0	0	0	0	0	0	0	0	0	0	0	0	0	0	0	0.731	0	0	0	0	0	0	0	0	0	0	0	0	0.074	0.028	N/A	N/A	N/A	N/A	N/A	N/A	0.014	0.239	2.634	0.24
LOC728724	17.662	19.619	23.904	13.016	9.211	7.722	5.377	3.916	5.479	6.865	3.904	7.056	0.114	20.271	13.207	0.637	9.915	20.248	11.486	9.654	24.256	7.779	6.632	16.414	10.91	15.043	2.657	2.103	0	1.83	0	0	0	0	0	0	3.525	0	0.592	4.841	0	2.141	0	0	0	0	0	0	0	0	0	0	0	0	0	3.103	0	0	0	0	0	0	0	0	0	0	0	0	0	0	0	0	0	0	0	0	0	0	0	0	0	0	0	0	0	0	0	0	0	0	0	0	0	0	0	0.168	0	0	0	0	0	0	0	0	0	0	0	0	0	0	0	0	0	0	0	0	0	0	0	0	0	0	0	0	20.395	9.983	5.433	11.718	2.182	0.194	0	0	0	0.019	0	N/A	N/A	N/A	N/A	N/A	N/A	0.054	0.239	18.612	0.045
ISCA1	4.141	7.197	6.79	6.849	4.107	6.455	3.074	3.758	4.056	2.706	2.357	3.129	0.442	3.063	3.738	0	3.772	0	0.316	9.587	2.25	6.17	3.792	1.148	7.627	28.562	9.791	7.055	10.651	15.968	20.999	42.972	28.492	16.246	26.951	18.468	49.038	28.413	54.784	45.276	61.114	44.533	18.336	53.795	58.852	31.373	51.103	40.332	60.208	53.407	37.123	1.171	17.151	18.713	13.299	25.252	20.842	35.473	32.712	60.581	85.568	30.317	55.715	122.305	50.349	71.693	88.911	49.76	39.622	147.547	64.257	33.461	36.219	48.541	37.702	62.749	79.417	89.825	23.482	34.533	53.673	112.454	7.087	45.49	74.41	45.25	97.145	31.526	61.653	35.599	58.11	47.675	72.665	29.076	60.908	47.014	87.672	28.046	38.993	59.932	46.539	42.568	54.952	67.877	38.378	76.015	18.045	64.71	3.037	28.358	61.434	30.707	36.81	32.581	56.921	30.65	62.585	74.82	50.749	5.015	59.954	50.118	50.158	114.762	6.043	5.804	3.18	2.856	29.454	34.85	74.301	55.868	32.816	52.309	48.333	1.514	0.02	0.468	0.013	0.587	0.043	0.627	0.041	1.082	0.326
C1orf125	0	0	0	0.298	0	0.737	0.119	0.167	0	0.295	0.48	0.161	0	0	0	0	1.076	0	1.457	0.85	1.359	0	0	2.326	0.626	0	0.639	7.351	1.842	3.854	1.919	3.005	0	0	0.376	3.239	0.831	1.868	0	3.491	0	3.001	0	2.134	0.579	0	9.123	0	3.887	2.625	0	1.481	0.23	0	0.287	0	0	0.687	1.241	0	0	0	2.995	0	0	0	0	0	0	0	0	0	0	0	0	0	0	0	0	10.005	0.186	0	2.454	0	0	0	0	0	0	0	0	0	0	0	0	0	0.255	0.367	0	0	0	1.94	0	0	0	0	0	0	0	0	0	0	0	0	0	0	0.508	0	0	0	0	0	0	0.123	0	0.345	0.204	0.589	1.709	1.259	0.159	0	2.492	0.069	0.099	0.17	0.118	14.099	0.016	2491.689	0.076	36.054	0.054	0.699	0.413
RPAP1	2.218	1.874	2.251	3.357	2.649	4.333	2.347	2.142	2.856	2.09	2.319	1.757	0.891	10.758	10.526	3.074	7.754	8.604	4.751	3.191	8.293	6.316	2.894	5.979	1.287	1.348	3.173	4.693	14.396	9.744	6.698	5.825	1.015	2.72	10.808	6.924	12.363	2.704	3.524	1.565	0.885	0.158	4.276	6.77	6.859	8.341	0.395	2.819	7.551	17.637	5.139	5.37	4.841	6.548	1.205	3.19	5.416	5	5.549	2.675	0.85	4.679	0.209	2.977	7.521	1.017	0	4.03	1.008	5.152	7.377	14.619	5.513	1.785	4.454	2.948	0.133	8.29	1.321	2.089	0.246	3.379	0.204	2.136	2.707	18.107	0.945	0	0	0.306	4.528	10.386	4.294	5.492	0.359	1.405	1.696	3.904	11.851	9.806	31.201	6.837	2.114	6.297	9.349	6.391	5.749	6.68	13.672	9.624	4.429	9.589	8.508	6.643	5.085	0.346	4.247	0.177	1.227	1.406	1.796	5.694	2.481	0.144	2.114	3.446	2.252	6.086	5.044	5.533	3.626	3.457	2.809	3.589	6.59	1.146	0.388	0.769	0.323	0.812	0.419	0.783	0.318	0.545	0.09
RPL27	710.577	417.48	366.952	284.282	324.238	380.187	507.579	435.432	337.591	419.403	518.561	568.395	1119.781	1176.018	279.766	859.608	1592.359	1041.971	1783.702	1219.161	1501.413	1041.406	1361.625	1517.432	1324.401	1381.63	1362.936	1630.332	599.673	499.158	771.361	969.357	416.421	462.879	497.922	682.858	2475.723	2569.31	2916.647	1945.576	1730.218	895.595	1818.874	2340.356	898.511	1175.059	1715.232	1519.272	1861.504	918.665	562.75	370.862	777.385	1921.304	1219.942	1042.881	966.673	1521.942	2147.285	2101.643	1180.968	1561.793	3556.833	935.395	1667.776	483.166	791.529	1412.046	355.887	1601.245	1951.723	1271.213	1296.504	1151.853	1981.888	1084.975	484.619	747.969	987.229	1172.803	1255.777	1607.179	2858.784	3186.459	2921.445	2943.734	2781.028	3920.759	2223.235	3336.19	1758.507	2055.801	1831.971	1168.913	548.669	2231.166	2230.496	2407.91	1248.394	1657.313	1919.476	1152.505	679.533	1910.844	977.362	1743.122	4701.633	1740.697	1960.937	2088.633	1580.576	1762.907	1540.457	2500.619	1529.142	1878.769	1525.822	1747.327	1699.353	2546.34	2691.486	2921.184	1597.363	2079.091	498.336	329.569	464.493	1207.854	1364.561	1295.057	1307.584	3044.693	1692.366	1870.484	1899.265	0.514	0	1.328	0.135	0.556	0.002	0.905	0.323	0.985	0.46
NLRP9	300.602	328.483	342.101	439.609	673.372	419.534	581.383	670.418	1026.542	798.233	607.918	603.449	418.122	277.44	440.325	349.377	297.954	314.308	285.826	398.465	367.361	390.617	407.001	399.65	262.557	219.591	180.394	153.898	37.141	19	31.317	21.143	30.04	6.044	13.597	33.705	52.597	97.318	65.714	51.871	76.944	38.038	46.311	27.818	25.807	9.772	178.043	7.355	6.832	17.21	9.051	192.887	8.141	1.758	13.065	1.166	2.438	4.941	5.799	0.389	0.494	0	0	0	0	0.855	0	0	0	0	0	1.338	0	0.103	1.673	5.935	0	0	0	0	4.595	0	0	0	0	55.412	0	0	0	0	0	0	0	0.542	1.536	0	0	0	0	0	0	0	0	0	0	0	0	0	0	0	0	0	0.677	1.622	0.424	0	0	0	0	0.142	0.147	1.044	0.234	2.727	323.729	510.838	714.657	362.204	73.252	30.291	0.661	7.916	0.355	0.231	0.27	0.154	0.146	0.484	0.319	0.045	0.222	1.538	0.359	0.856	0.435
EPN1	0.25	0.255	0.225	0.967	1.029	1.158	1.162	0.648	1.998	1.605	0.815	0.907	2.581	1.016	1.232	0.124	0.11	1.106	2.213	3.005	2.129	1.691	1.306	0.804	2.227	0.168	0.166	2.11	1.138	1.349	1.058	0.353	3.707	0.984	2.478	0.99	1.533	3.671	0	2.12	1.075	6.303	0.625	0.247	0	2.863	0	0.763	1.261	0	0.477	0	0	0.152	0.191	0.294	0	0.404	0.405	1.822	0	0	0.156	0	0.79	2.18	0.886	1.19	0	0	0.446	1.581	2.924	0.219	2.421	0	0	4.667	0	0.106	0	0	7.174	1.49	0.108	0.401	0.171	9.605	0.183	7.457	0.524	0	0.109	0	0.922	0.229	0.126	0	7.219	0	0.157	0.135	0	1.66	0.929	1.203	0.999	0.796	1.238	2.078	3.335	2.504	3.634	2.231	1.504	1.306	2.351	2.016	0	0.273	0	0.274	0	5.197	0.243	1.052	1.189	1.443	1.615	0.54	0.595	2.774	2.569	0.358	1.578	0.246	0.014	3.887	0.016	0.926	0.462	7.173	0.019	0.227	0.024
LOC389493	0.154	0	0.302	0.113	0	0.102	0	0	0.238	0	0	0.122	2.024	0	0	0	0	0	0	0	0	0.497	0	0	0.692	0	0	0	0	0	0	0	0	0	0	0	0	0	0	0	0	0	0	0	0	0	0	0.429	0.792	0.565	0.213	0	0.175	0.582	0	0	0	0	0	0	0	0	2.586	0	0	0.155	7.677	0	0	0	0	0	0	0	0	0	0	0	0	0	0	1.839	0	0	0	2.054	0	0	0.386	0	5.354	0.934	8.796	0	0.4	0	0	0	0	0	0	0	0	0	0	0.263	0	0	0.568	0.842	0.361	0	0	0	0	0	0	0	0	0	0	0	0	0	0.152	0.072	0.06	0.21	0.035	0.172	0.797	0.349	0	1.823	0.078	3.349	0.203	0.001	0.218	0.003	0.17	0.001	0.112	23.312	0.003
SLC35A1	9.691	15.896	16.242	45.314	26.622	31.684	11.4	11.231	9.816	7.058	24.015	17.383	3.795	24.118	13.151	14.528	24.111	29.121	22.761	14.908	24.229	4.384	9.301	18.261	40.527	23.938	27.198	5.157	0	0.171	1.81	0	0	0	2.257	0	2.835	5.134	1.307	0.78	9.137	6.695	5.791	0.282	0	0	0	2.703	0	0	0	31.696	0.881	0	0	2.508	0	0.752	0.987	0.119	49.327	27.943	14.767	25.039	0.195	23.763	66.556	25.14	0.211	0.931	26.625	29.765	3.335	26.506	28.074	9.658	1.534	1.845	0.41	44.559	110.253	9.485	3.588	0	29.873	1.917	0	0	9.34	0.899	0.25	0.319	0.845	0	0	0	0	4.772	0	0	0	0	0	0.499	2.181	0	0	0	0	0.872	2.927	0.27	0	1.204	0	0.575	0	0.347	0	0	1.507	0	0	0	13.943	34.54	13.484	16.889	6.651	2.478	22.121	6.004	21.213	0.687	0.399	1.906	0.112	0.902	0.433	3.533	0.047	30.86	0.002	1.721	0.234
GAL	0.474	0.901	0.699	0.961	0.411	0	0.558	0.314	0	0.83	0.337	0	0	0	0	0	3.221	4.195	0	0	0.621	0	0.669	0	0	0	1.418	8.406	0	0	0	1.416	0.207	1.599	0.117	0	0	5.283	7.079	0	0	0	0	1.28	0	1.515	0	0	5.799	0.762	0.821	0	3.165	27.941	5.07	7.807	0.324	3.602	9.214	4.364	9.759	0	17.206	0	0	0.719	1.52	0.196	1.784	42.068	4.348	0.139	0.382	0.925	0.129	14.141	44.128	0	0	0	0.403	1.418	0	0.184	31.365	40.47	89.862	0.136	0.397	0.256	25.527	19.383	32.581	33.747	24.258	30.796	45.777	26.409	53.394	198.07	46.656	0.384	23.305	66.491	82.361	44.685	39.941	57.976	153.045	69.324	20.08	2.311	12.564	23.185	24.307	22.194	36.692	55.851	67.826	39.942	78.187	0.104	1.97	55.514	0.691	0.457	0.34	0.725	1.34	4.399	7.033	23.238	0.287	28.354	49.091	0.56	0.218	0.038	0.128	0.012	0.083	0.01	0	0.578	0.091
SLC14A2	0.211	0.229	0.233	0.474	0.173	0.279	0.532	0.294	0.354	0.404	0.263	0.229	0.979	1.442	1.088	0.492	0.505	0.683	1.16	0.52	0.542	0.6	0.638	0.665	1.131	0.664	1.15	0.786	1.041	0.957	1.19	0.603	0.754	0.864	0.967	0.611	1.137	1.01	0.668	0.654	0.821	1.086	0.527	0.894	0.622	0.449	1.904	0.943	0.628	0.428	0.738	4.232	1.297	1.331	1.742	1.343	1.621	1.749	2.257	3.171	0.456	0.231	4.656	0.583	0.662	0.134	0.329	0.477	0.369	0.596	0.384	0.574	0.238	1.142	0.629	1.336	0.209	0.444	0.119	0.375	0.339	0.644	0.722	0	0.262	9.539	0	0.33	0.214	0	0.558	0.719	0.603	0.752	0.558	1.045	0.655	0.575	0.538	0.658	0.21	1.042	0.236	0.156	0.356	1.213	0.372	0.282	0.866	2.93	0.663	2.224	0.843	0.399	0.241	0.275	0.662	0.331	0.401	0.97	0.48	7.939	0.799	2.933	0.224	0.308	0.346	0.776	0.876	1.528	0.692	1.478	0.621	1.021	1.078	0.622	0.272	0.891	0.437	0.42	0.304	0.608	0.211	0.947	0.461
RDH11	0.539	0.332	0.236	0.159	0.124	0	0.186	0	0.222	0.486	0.238	0	0	0	0.186	0	3.196	0	0	0	0	0	0	0	0	0	0.525	0.822	0.668	5.535	0	0	8.174	0	0	1.829	0	0	0	0	0	0	0	0	29.833	21.806	0.206	14.048	8.602	14.938	8.462	0.183	2.836	23.305	1.317	0.19	29.808	0	2.327	2.226	163.336	86.391	52.589	86.071	46.121	48.98	58.409	93.564	204.912	68.24	96.233	88.861	80.395	65.846	86.036	60.236	148.574	60.187	145.144	70.289	7.625	91.69	132.578	82.186	75.827	92.182	133.219	104.263	49.003	55.548	66.496	115.693	47.863	117.366	82.794	50.012	82.607	91.681	116.307	28.474	49.255	43.383	115.659	118.639	134.317	71.576	89.403	41.518	29.011	150.539	58.809	82.351	94.872	73.944	40.76	73.78	96.557	73.75	81.749	6.499	80.376	91.873	92.318	68.861	0.369	0.094	0.189	0.282	0.878	10.005	89.527	84.604	87.029	73.322	77.099	1.043	0.407	0.975	0.461	1.029	0.443	1.187	0.234	0.951	0.39
FAM138F	0	0.133	0.16	0.901	1.201	0.54	0.307	1.044	0.42	0.99	0.464	0.486	0	0	0	0.881	2.753	0.15	0	1.307	0.392	0.725	0.138	0.636	0	0.251	1.085	0	0	0.79	0	0	0	0	0	0	2.459	0.117	0	1.657	1.776	0	0	0	0	0.521	0	1.137	0.21	0	0	0	0	0	0	0	0	0	0	0	0	0	0	0	0	0	0	0	0	0	0	0	0	0	0	0	0	0	0	0	0	0	0	0	0	0	0	0	0	0	0	0	0	0	0	1.453	0.274	0	0	0	0	0	0	0	0	0.976	0	0	0	0	0	0	0	0	0	0	0.588	0	0	0	0.272	0	0	0	0.098	0.881	0.619	0.582	0.407	0.117	0	0	0	0.192	0.071	N/A	N/A	N/A	N/A	N/A	N/A	0.005	0.199	2.717	0.157
AUH	12.684	13.967	13.479	4.363	7.043	6.454	2.185	2.537	2.723	3.875	3.552	4.34	6.902	0	16.276	9.313	9.976	11.344	9.386	6.445	1.47	4.9	6.685	3.62	14.543	11.685	5.019	13.352	3.195	2.096	0.61	3.006	6.886	2.698	3.28	4.956	3.527	13.415	27.071	2.359	10.314	0.622	0.942	0	0	9.401	0	6.76	5.383	3.625	0.402	0	3.266	2.7	0	0	12.85	1.089	4.03	1.354	19.096	21.238	24.963	0.109	12.405	2.759	39.925	20.751	33.403	0.268	23.138	42.967	8.615	0.498	3.864	32.889	0.704	2.065	15.64	9.028	0.197	0.124	0	11.731	1.342	4.344	17.117	4.127	12.405	1.703	20.369	1	1.418	0.687	10.726	5.779	1.17	1.204	13.079	32.183	20.004	17.432	3.267	1.668	0	10.127	0	0.835	0	0.726	4.187	0	17.362	14.582	9.813	0.21	4.606	0	0.328	0.469	2.289	0	7.174	0	13.377	5.953	3.202	7.193	6.479	3.179	14.644	7.539	4.401	4.745	6.167	2.609	0.016	0.271	0.047	0.584	0.176	0.928	0.46	0.769	0.324
C14orf129	7.602	21.987	15.587	40.281	32.686	32.575	60.522	32.595	46.928	29.014	32.436	30.127	51.469	49.891	40.586	64.834	13.858	22.714	33.687	51.468	37.286	28.505	50.136	47.001	17.992	23.155	5.04	9.234	9.166	5.341	8.171	25.185	4.316	4.612	4.419	13.69	12.622	7.995	56.268	8.238	59.201	5.358	2.387	29.427	0.988	3.515	0.255	7.524	7.924	4.627	3.956	1.362	6.182	13.528	2.258	8.707	10.052	5.912	13.62	27.641	2.946	1.644	2.306	5.501	6.275	2.795	0.512	3.579	0.459	5.653	9.317	8.447	4.075	2.227	2.53	11.629	4.264	5.429	0.103	0.1	3.484	14.786	0.198	0.67	15.268	1.454	7.331	9.229	12.946	5.675	4.17	3.364	5.818	19.803	3.21	0	14.019	1.803	6.336	0.2	2.714	10.378	4.886	12.811	0.394	1.639	0	17.866	0.141	0.767	4.366	0.373	5.151	2.028	18.445	8.144	15.782	1.172	1.437	0	0.248	58.856	3.756	0.595	15.058	35.18	38.604	40.953	15.591	7.378	5.935	7.51	1.826	5.888	6.865	0.963	0.455	0.369	0.053	0.243	0.025	0.31	0.106	0.858	0.41
MBD2	4.543	8.766	9.208	2.993	3.149	2.264	2.029	2.281	2.553	1.48	1.403	2.211	0	0.722	0.16	2.96	3.624	0.606	0.452	1.295	1.136	1.856	1.529	0.916	1.256	0.602	9.857	7.135	1.73	3.986	4.325	0.402	3.014	0.641	1.165	2.846	6.831	7.448	5.84	1.871	1.598	0	0.597	14.898	19.366	0.19	1.632	11.951	4.62	1.472	3.705	0	3.199	6.147	2.085	1.928	14.411	2.12	3.364	5.358	0.734	7.713	20.051	0	17.397	3.711	0.337	6.751	2.231	5.969	0.654	1.551	7.548	6.617	0.156	7.649	16.748	2.392	5.842	0.241	0.182	3.685	12.823	12.204	6.188	21.958	7.155	7.763	2.478	10.931	0.919	6.279	1.368	7.786	1.391	13.555	7.278	4.691	1.086	0	2.746	1.482	0	5.216	5.268	0.945	0	1.38	0.508	3.121	6.957	0.248	1.381	2.808	4.369	0.46	4.81	19.178	4.676	8.151	1.326	34.432	0.573	0.649	7.506	2.802	1.993	1.271	3.802	5.097	5.548	9.811	5.477	4.807	4.299	0.719	0.168	0.952	0.464	0.558	0.119	1.139	0.402	1.118	0.423
ABHD14B	1.72	1.375	2.281	1.81	2.948	2.151	2.845	1.335	3.059	3.141	2.276	2.21	0	2.024	0	0	0	0	1.677	0	4.044	0	2.646	5.347	0	6.736	2.564	5.882	4.221	3.496	7.367	4.441	25.942	3.06	7.941	4.502	1.106	0	0	2.043	0.839	5.41	0	0	13.258	1.409	0.325	19.187	4.121	2.707	4.558	0	48.944	38.327	32.84	10.338	42.813	14.912	22.952	11.461	0	0.715	0	22.986	20.082	1.146	0	0.625	1.962	0	5.432	0.356	8.007	0	0	0	1.425	0.587	0.407	0	9.053	8.9	0	0.215	9.223	0	0	2.189	0	0	0	1.474	0.106	0	0	0	0	0	16.464	0	0	0	14.039	0	0	5.3	0	0	0	0.177	0	2.185	1.437	4.077	3.205	2.009	1.246	11.718	7.076	0	0	0	0	0	1.792	2.303	2.478	1.311	4.277	16.759	4.574	1.661	1.601	0.175	2.651	2.502	0.134	0.391	0.228	0.964	0.489	9.125	0.124	0.066	0.062
SPHAR	3.206	7.054	6.848	6.966	8.049	5.223	3.597	3.448	4.407	3.569	4.561	3.694	2.341	2.327	0.227	0	10.271	10.508	5.69	5.206	4.703	6.076	4.733	3.236	1.11	1.01	0.109	7.055	0	0.29	5.853	0	3.513	4.93	2.689	0	5.698	1.498	0	1.828	3.186	2.454	0	0	0.85	0	0	6.076	1.129	1.283	0	0	0	0.133	0	0.967	0	0	0.837	0	0	0.155	0	0.824	0	0.332	2.164	3.537	9.48	27.669	10.056	16.154	1.414	3.143	18.028	3.59	0	0.618	7.024	0.371	0.14	0	0	14.823	0	5.185	8.828	0	0	0	13.574	0.291	1.434	15.435	11.338	8.098	8.45	9.203	3.058	0	0.321	9.323	25.372	2.585	11.89	7.381	0	18.518	0.174	0	2.314	4.982	9.137	4.478	4.145	21.081	7.2	3.83	1.255	0	0	0	0.501	0.898	5.703	6.746	3.879	4.61	2.061	0.705	4.087	4.119	4.591	7.728	5.325	1.052	0.466	1.011	0.495	1.115	0.453	0.594	0.194	1.451	0.178
PIGT	1.374	2.383	2.044	1.874	1.67	1.927	1.023	1.593	1.839	1.378	1.089	1.142	15.168	0	0	8.073	0	0.245	0.78	0.192	1.54	3.429	4.63	2.653	0	7.184	0.982	3.989	38.536	9.176	22.163	11.515	13.556	33.787	51.621	65.872	4.024	1.927	12.836	12.419	12.287	4.144	20.091	26.727	17.96	9.263	0.117	15.3	31.656	19.433	10.233	0.209	34.372	24.731	3.402	12.11	29.784	12.599	11.275	14.676	36.799	17.446	2.096	6.601	46.596	15.136	14.034	3.665	5.932	3.719	26.756	23.357	5.601	0.32	0	35.899	2.292	20.447	23.582	17.146	171.687	16.492	1.275	2.996	38.962	37.263	13.336	0.141	43.13	92.127	17.062	33.895	67.4	20.771	30.488	12.206	23.504	14.709	20.281	25.102	52.314	50.877	66.132	52.673	30.549	53.971	20.605	40.721	57.43	35.765	10.725	48.226	41.326	20.148	31.794	21.69	36.47	104.663	23.289	20.474	26.286	0.18	49.184	73.768	1.934	1.824	1.344	3.059	17.642	15.445	25.276	32.565	4.868	24.694	39.025	1.249	0.345	0.185	0.119	0.149	0.044	0.197	0.022	0.633	0.046
ALS2CR4	1.117	1.741	0.94	1.244	1.374	0.756	0.642	0.429	0.343	0.374	0.372	0.536	0	5.095	6.314	3.493	0.224	1.302	3.514	1.587	2.539	5.737	1.174	4.479	0	1.363	0	0	0.359	0.315	0	0	0.312	0.601	1.048	0	0	0	2.317	1.432	1.055	0	0	2.077	1.952	3.216	4.881	0.547	3.763	0.799	6.076	0.13	0.174	5.589	0.313	1.224	0.559	0	1.137	0.492	10.754	1.741	0	5.18	0.793	2.569	8.276	1.609	1.933	0.236	3.703	0	9.077	7.106	0.223	8.004	0	0	7.417	5.016	0.338	8.213	20.987	0	2.139	0	2.338	0.137	3.072	0.581	14.706	12.021	11.651	16.48	23.728	12.421	12.282	7.884	7.032	7.086	4.476	13.631	6.082	11.464	9.935	21.757	0.49	19.075	0.639	8.563	6.55	13.507	6.036	14.871	15.937	20.458	8.734	16.147	3.897	3.614	3.609	0	8.269	0	1.266	1.125	0.449	2.955	0.544	1.928	3.86	1.181	8.482	12.404	8.918	0.799	0.317	2.513	0.021	7.181	0.016	0.684	0.16	1.391	0.083
ALAS1	335.242	299.807	303.276	241.282	180.645	161.908	254.647	318.024	286.496	277.232	264.708	305.364	167.285	221.782	152.13	250.451	142.531	159.272	163.661	170.326	265.306	278.292	258.832	220.038	32.077	9.257	23.3	30.288	6.873	5.66	5.804	22.165	8.907	6.308	6.938	8.585	13.583	6.143	14.52	20.425	17.191	14.009	3.557	21.208	19.943	25.103	3.504	41.825	14.615	35.758	28.952	0.389	17.127	37.154	18.605	27.99	15.732	26.793	23.405	21.084	16.465	0.579	16.925	8.984	10.481	0.58	10.198	13.388	12.187	11.023	20.978	3.376	10.653	1.582	19.698	24.636	17.748	37.203	7.037	3.319	7.451	77.123	0.142	7.69	34.552	0.143	1.81	25.77	0.529	25.996	6.143	23.187	13.881	18.83	22.098	13.228	9.432	28.113	20.537	36.028	17.902	19.729	7.546	11.157	20.901	13.443	38.497	26.294	0.141	14.211	27.184	4.264	23.971	17.335	17.907	27.197	21.994	22.577	17.849	7.824	5.46	52.374	6.36	67.085	312.775	194.612	284.412	204.159	13.84	22.374	22.53	13.784	7.079	15.462	20.991	1.498	0.179	0.43	0.132	0.514	0.188	0.458	0.045	0.737	0.15
FOXO1	43.506	27.442	33.49	22.757	20.418	21.67	26.214	27.664	30.173	32.617	24.261	28.529	20.563	30.107	36.159	18.775	36.414	41.411	31.311	40.691	20.468	34.514	22.879	15.926	37.094	67.095	25.106	19.542	8.379	16.16	42.473	22.673	19.962	16.713	36.955	31.683	37.84	34.391	14.333	18.49	6.655	4.97	11.778	15.097	16.488	1.778	58.811	12.928	14.126	0.177	9.457	29.536	12.039	19.194	1.654	0.434	2.215	0.457	3.819	1.99	37.828	36.872	0.14	0.885	3.033	10.614	1.463	15.154	18.726	16.134	10.799	6.044	7.422	27.304	19.457	0.355	0	0	0	7.615	0.182	0	3.328	11.91	0.411	0	9.514	0	0	4.142	52.056	18.94	45.612	34.532	35.826	17.78	34.499	11.664	35.4	64.933	23.55	63.309	48.467	6.344	73.157	44.402	52.053	42.163	7.848	54.8	51.964	55.16	59.24	28.733	38.49	58.696	35.942	57.859	22.915	18.197	56.433	38.095	79.793	17.65	34.813	21.615	28.243	29.101	24.369	11.569	7.911	3.711	13.025	28.194	43.677	1.158	0.385	1.482	0.243	3.51	0.029	0.462	0.043	0.646	0.02
CRLF3	3.742	4.031	2.67	5.492	6.16	6.694	4.214	4.203	4.988	2.69	4.025	2.603	8.784	0.108	14.724	0.659	1.222	2.045	3.607	1.359	6.373	3.693	9.723	2.868	0.446	9.744	1.291	4.013	30.998	11.586	16.01	4.656	19.774	5.376	9.094	10.888	28.837	8.513	16.077	19.975	24.493	13.028	19.795	23.884	2.128	0.867	3.496	5.045	4.437	2.444	2.778	4.543	5.872	5.606	9.708	8.068	7.617	6.482	6.639	8.054	14.859	0.385	18.95	3.295	16.477	11.178	0.233	3.446	3.649	19.878	9.002	4.606	5.658	1.197	5.399	12.387	14.214	14.499	0.362	17.822	0.532	13.423	6.145	7.189	22.896	0.167	14.383	0.108	7.4	27.08	12.241	14.86	21.505	17.838	12.659	4.431	18.495	14.446	12.622	9.698	12.855	2.114	0.223	8.082	12.834	5.222	7.354	26.051	0.281	10.655	4.756	6.676	15.046	4.521	6.101	17.629	8.132	14.424	11.779	6.321	2	1.814	0.347	3.231	3.481	6.115	3.787	4.597	13.924	5.237	9.411	11.317	7.244	13.088	8.106	0.932	0.411	0.808	0.31	0.64	0.231	0.554	0.065	1.614	0.024
OR5W2	0	0	0	0	0	0	0	0	0	0	0.141	0	0	0	0	0	0	0	0	0	0	0	0	0	0	0	0	0	0	0	0	0	0	0	0	0	0	0	0	0	0	0	0	0	0	0	0	0	0	0	0	0	0	0	0	0	0	0	0	0	0	0	0	0	0	0	0	0	0	0	0	0	0	0	0	0	0	0	0	0	0	0	0	0	0	0	0	0	0	0	0	0	0	0	0	0	0	0	0	0	0	0	0	0	0	0	0	0	0	0	0	0	0	0	0	0	0	0	0	0	0	0	0	0	0	0	0.023	0	0	0	0	0	0	0	0	N/A	N/A	N/A	N/A	N/A	N/A	N/A	N/A	N/A	N/A
C20orf107	0.333	0.145	0	0.196	0.461	0	0.313	0	0	0	0.252	0	0	0	0	0	0	0	0	0	0.291	0	1.352	0	0	0	0	0	0	0	0	0	0	0	0	0	0	0	7.386	0	0	0	0	0.221	0.688	3.118	0	0.278	0.914	2.81	0	0	0	0.144	0	0	0	0	2.217	0	0	0	0	0	0	0.135	0	0	0	12.678	0	0.157	0	0	0	0	0	0	0	0	0	0	0	0	0	0	0	0	0	0	0	0	2.878	0	0	14.919	0	0	0	0	0	0.503	0	0	0	0	0	0	0	0	0	0	0	0	0	0	0	0	0	2.417	0	0.117	0	0	0.159	0.219	0.094	0.137	0.38	0.636	0.648	0	0	1.978	0.117	720.498	0.206	0.001	0.301	N/A	N/A	0.001	0.199	16.931	0.03
FARS2	6.626	5.459	6.068	4.901	7.237	6.487	4.824	3.555	2.165	3.128	2.372	2.546	23.249	5.127	17.826	2.845	8.156	9.911	7.636	12.981	11.444	18.603	4.602	13.272	5.289	2.228	0.865	4.12	4.007	5.991	10.741	1.195	3.838	9.597	0.843	1.79	1.103	0	2.221	5.061	3.419	0	0.838	0	7.165	6.074	0	7.045	3.607	16.671	6.17	0	1.989	8.899	3.232	4.118	21.286	15.979	2.917	27.413	0	16.641	7.013	15.818	36.656	0.809	0	13.2	1.625	13.335	12.286	0.765	12.1	69.969	28.374	11.198	78.876	3.959	11.741	3.156	2.294	0.171	0	1.425	2.731	0	15.474	0	28.288	0.281	20.258	17.881	24.919	6.944	0.998	37.578	17.237	12.027	1.266	39.292	45.36	32.898	17.45	0	33.796	14.027	0.16	26.905	0.238	44.005	29.618	12.159	24.722	10.896	15.675	14.915	16.079	31.43	19.065	4.206	2.972	0.658	42.128	0.486	6.051	6.209	3.098	11.304	3.157	8.285	11.336	6.886	22.72	15.532	18.477	0.933	0.451	1.806	0.176	3.3	0.103	1.463	0.256	0.841	0.3
DAD1L	0	0	0	0.215	0	0	0	0	0	0	0	0	0	0	0	0	0	0	0.308	0	0	0	0	0	0.219	5.269	3.881	0	0.236	9.254	0	0	0	0.219	1.591	0	7.421	1.679	0	0	0	0	0	0.425	0.323	0	0	1.017	0	0	0.202	0	0	1.42	0	0.172	0	0.661	3.917	0	0	0	0	2.193	0	0	0	0	0	0	0	0	0	0	0	0	0	0	0	0	0	0	0	0	3.805	0	0	0	0	0	0	0	0	0	0	0	0	0	0	2.451	0	0	0	0	0	0	0	0	0	7.532	0.171	8.538	0	0	0	0	0	0	0	0	0	1.281	0	37.013	0	0.072	0	0.026	1.51	0.482	0.11	0.544	0	0	2.192	0.384	0.258	0.008	0.305	0.002	0.212	N/A	N/A	0	0.194
CCDC28A	21.353	31.929	27.123	10.399	15.38	23.858	16.586	20.704	18.9	10.989	11.574	13.039	9.893	1.25	2.088	8.169	34.175	25.672	24.486	43.411	23.602	25.288	26.509	32.926	16.964	28.359	18.196	21.296	14.814	9.608	6.33	40.947	12.738	26.517	11.666	10.14	18.555	2.039	0	6.071	22.248	17.972	6.831	13.422	3.959	17.136	132.303	5.028	6.508	33.445	12.558	3.451	7.879	19.131	14.691	10.44	6.105	9.247	6.732	26.214	4.633	8.564	1.152	22.966	19.363	0.623	27.494	7.445	6.13	28.84	15.202	1.523	15.706	0.817	0	44.088	18.094	0.988	7.448	4.236	45.121	22.623	0.183	21.587	50.028	0.362	17.61	0.177	13.685	7.898	38.001	14.419	19.224	17.065	0.962	14.79	11.055	6.005	0.478	0.828	7.434	38.275	2.994	13.598	1.634	14.703	0.148	18.487	25.642	0.868	8.347	8.114	8.382	12.612	15.36	4.961	7.906	4.565	43.362	8.5	4.997	0.162	4.85	0.449	26.802	16.546	15.299	21.456	15.236	19.677	16.377	15.907	4.188	13.687	9.91	1.423	0.194	0.267	0.047	0.263	0.09	0.306	0.056	1.381	0.194
OR13F1	0	0	0	0	0	0	0	0	0	0	0	0	0	0	0	0	2.191	0	0	0	0	0	0	0	0	0	0	0	0	0	0	0	0	0	0	0	0	0	0	0	0	0	0	0	0	0	0	0	0	0	0	0	0	0	0	0	0	0	0	0	0	0	0	0	0	0	0	0	0	0	0	0	0	0	0	0	0	0	0	0	0	0	0	0	0	0	0	0	0	0	0	0	0	0	0	0	0	0	0	0	0	0	0	0	0	0	0	0	0	0	0	0	0	0	0	0	0	0	0	0	0	0	0	0	0	0	0	0.183	0	0	0	0	0	0	0	N/A	N/A	N/A	N/A	N/A	N/A	N/A	N/A	N/A	N/A
NPHP3	0.377	0.14	0.562	1.339	0.535	0.806	0.29	0.197	0.283	0.768	1.163	1.118	0	0	0	0	0.504	0	0.489	1.039	0.689	0	0	1.102	1.505	8.667	0	0.177	0	0.272	0	0	0.105	0	0	0	0	0.148	0	0.184	0.851	0	0	0	8.964	0.621	1.963	2.08	1.649	0	0	0.48	0	1.243	0.195	0	0	0	0	0	0	0	0.716	0	0	0	0	0	0	0	0	0	0.129	0	0	0.169	0	0	0	14.607	0.233	0.139	0	0.897	0	0	0	0	0	0	0	0	3.913	0	2.751	0	0	0	5.396	0.509	0	4.778	0	0.121	3.665	1.144	0	0	0	3.084	0	4.121	4.075	2.802	0	1.318	2.297	8.532	11.967	0	0	3.281	5.777	0	0.36	0.893	0.637	0.319	0.595	1.075	0.077	0.128	2.947	0.752	2.418	0.054	0.11	42.207	0.029	22.991	0.135	3.92	0.17	0.311	0.064
LOC285627	0	0	0	0	0.278	0	0	0	0	0.192	0	0	0	0	0	0	0	0	0	0	0	0	0	0	0	0	0	0	0	0	0	0	0	0	0	0	0	0	0	0	0	0	0	0	0	0	0	0	0	0	0	0	0	0	0	0	0	0	0	0	0	0	0	0	0	0	0	0	0	0	0	0	0	0	0	0	0	0	0	0	0	0	0	0	0	0	0	0	0	0	0	0	0	0	0	0	0	0	0	0	0	0	0	0	0	0	0	0	0	0	0	0	0	0	0	0	0	0	0	0	0	0	0	0	0	0.093	0.032	0	0	0	0	0	0	0	0	N/A	N/A	N/A	N/A	N/A	N/A	N/A	N/A	N/A	N/A
TSEN54	0	0	0	0	0	0.22	0	0	0	0	0	0	0	0	0	0	0	0	0	0	0	0	0	0	0	0	0	0	14.627	8.064	13.952	9.257	3.31	2.916	2.868	5.388	0	8.937	9.455	5.128	4.069	13.978	12.363	13.958	31.106	9.299	7.06	28.315	11.811	21.213	17.952	0	23.961	12.16	17.646	13.56	14.324	4.08	7.992	9.696	49.534	23.766	23.176	28.966	17.275	45.468	7.908	40.897	46.486	18.007	24.902	8.038	6.682	0.777	16.147	17.186	0	1.616	0.146	17.8	2.149	47.86	0.632	9.291	50.012	2.84	55.398	22.982	22.955	8.249	2.386	21.067	10.99	15.305	18.969	21.027	4.271	10.031	26.864	22.924	0.371	20.776	6.463	7.304	8.957	23.485	0.303	5.487	0	26.675	1.029	10.442	5.862	8.152	6.442	1.615	6.061	14.82	17.868	0	0.843	0.167	25.052	121.995	0	0.073	0	0	6.413	14.386	24.955	24.532	8.408	11.624	14.229	1.258	0.246	0.375	0.051	0.343	0.067	0.723	0.244	0.817	0.376
AFARP1	0	0	0	0	0	0	0	0	0	0	0	0	0	0	0	0	0	0	0	0	0	0	0	0	0	0	13.873	0	0	0	0	0	0	0	0	0	0.72	0	0	0	0	0	0	0	0	0	0	3.346	0	0	0	0	0	0	0	0	0	0.315	2.382	0	0	0	0	0	0	0	0	0	0	0	0	0	0	0	0	0	0	0	0	0	0	0	0	0	0	0	0	0	0	0	0	0.106	0	0.384	0	0	0	0	0	0	0	0	0	0	0	0	0	0	0	0	0	0	0	0	0	0	0	0.125	0	0	0	0	0	0	0	0	0	0	0.73	0.378	0	0	0	0.054	0.005	N/A	N/A	N/A	N/A	N/A	N/A	0.018	0.185	11.351	0.032
STH	0	0.112	0	0	0	0	0	0	0	0	0	0.247	0	0	0	0	0	0	0	0	2.259	0	0	0.887	0	0	0	0	0	0	0	0	0	0	0	0	0	0	0	0	0	0	0	0	0	0	0	0	0	0	0	0	0	0	0	0	0	0	0	0	0	0	0	0	0	0	0	0	0	0	0	0	0	0	0	0	0	0	0	0	0	0	0	0	0	0	0	0	0	0	0	0	0	0	0	0	0	0	0	0	0	0	0	0	0	0	0	0	0	0	0	0	0	0	0	0	0	0	0	0	0	0	0	0	0.037	0	0.041	0.262	0	0	0	0	0	0	0	N/A	N/A	N/A	N/A	N/A	N/A	N/A	N/A	N/A	N/A
ZC3H14	39.238	47.14	42.948	53.899	51.831	48.492	35.231	38.581	39.794	35.394	39.936	39.35	65.062	55.929	50.9	51.355	51.787	53.489	47.404	34.849	33.772	33.238	47.536	50.496	5.979	28.712	13.405	15.729	14.946	15.551	3.947	8.439	9.46	7.325	12.731	6.032	4.823	7.338	20.456	10.269	13.435	3.941	2.968	5.75	2.513	18.037	0.189	10.259	7.164	16.837	16.346	0	10.493	4.192	9.031	3.332	18.707	4.147	3.252	11.093	23.109	19.408	22.647	21.936	18.869	15.786	11.382	23.601	44.613	8.032	21.085	15.322	4.227	8.327	44.25	16.276	68.864	16.57	40.059	2.079	0.659	40.219	0.114	0.137	48.409	10.469	15.933	10.324	52.643	24.199	24.573	8.418	16.12	26.816	26.267	47.657	23.678	34.803	21.74	33.716	26.453	15.18	10.419	41.404	26.166	11.66	0.298	27.527	11.34	23.889	33.644	27.534	31.151	22.608	48.591	32.846	19.029	26.891	45.27	29.311	3.439	2.043	20.87	59.991	43.109	51.407	38.048	47.985	10.562	8.475	25.444	23.159	11.799	23.36	25.116	1.292	0.206	0.496	0.08	0.509	0.171	0.505	0.101	0.93	0.375
TMEM49	2.798	3.407	2.725	8.809	7.971	9.762	4.926	6.437	5.987	3.72	4.925	4.029	14.772	30.26	25.514	4.944	3.494	3.645	9.832	4.656	9.367	5.376	12.874	11.63	6.073	3.485	8.231	15.909	90.161	67.47	92.524	96.482	106.879	64.347	120.198	90.587	47.676	52.697	100.74	58.855	89.272	67.032	49.395	105.868	189.421	117.51	6.188	138.192	144.931	85.365	70.34	0.539	121.853	76.64	120.118	97.619	160.211	77.507	64	83.782	163.812	31.256	36.376	97.304	33.48	81.179	77.333	46.579	64.438	52.346	72.205	14.066	50.962	29.041	80.844	41.929	122.606	43.118	85.621	82.544	130.267	30.198	105.028	39.119	85.236	108.456	48.092	94.084	48.504	24.858	63.487	39.585	105.844	72.301	89.537	67.301	44.059	90.168	19.407	0.593	51.066	28.457	48.767	10.595	33.312	45.817	0.271	29.96	2.149	46.781	60.052	13.554	24.922	29.209	31.551	63.626	42.894	41.505	50.47	48.742	89.938	0.26	38.48	21.454	2.977	8.847	5.004	11.364	66.694	97.139	64.225	64.05	69.684	64.025	33.609	1.024	0.453	1.025	0.466	1.088	0.381	1.088	0.373	1.905	0.001
HMGXB4	157.089	124.724	113.034	84.273	95.25	128.542	86.263	87.709	62.71	83.41	94.069	99.762	84.147	66.806	80.692	82.55	81.416	78.65	72.636	68.502	98.084	100.67	66.184	77.882	70.879	41.192	69.727	51.858	10.765	17.288	31.937	17.514	11.979	18.172	7.944	14.572	11.31	9.794	5.91	8.985	8.491	16.863	13.682	11.732	16.446	17.795	103.248	19.654	12.407	7.937	35.918	2.316	12.396	7.827	13.961	8.869	14.564	19.49	7.56	14.96	17.862	20.336	5.9	23.188	37.356	4.118	8.539	8.748	9.469	10.538	2.76	5.736	6.5	25.305	13.662	1.679	0.452	7.664	4.269	5.444	25.074	7.841	10.956	19.745	7.312	20.193	22.554	15.514	24.035	32.839	18.738	12.847	27.802	23.619	53.689	23.225	11.586	17.786	46.345	68.991	9.05	13.42	37.769	22.844	45.591	44.07	66.083	31.714	21.014	16.486	14.71	22.079	51.137	25.925	16.075	40.543	23.551	6.134	21.308	40.229	54.218	38.618	9.22	32.919	131.616	102.689	85.654	79.852	22.53	19.709	10.861	20.313	12.373	21.199	31.54	0.658	0.053	1.105	0.404	0.609	0.058	0.584	0.118	0.672	0.059
CBX2	23.001	24.128	27.016	8.065	8.493	9.143	6.043	6.595	7.021	6.046	8.989	9.865	11.396	0	4.396	5.551	13.126	17.271	9.341	8.751	14.367	6.949	11.504	7.933	0	0.348	4.737	2.841	2.446	1.749	0.932	3.496	4.65	0	1.134	1.739	0.564	1.066	0.673	0.621	6.393	7.064	0.21	9.654	15.814	1.242	0	8.882	8.267	1.388	0	0	5.986	8.359	18.681	4.076	5.678	6.604	1.818	4.293	11.473	0	0	0	6.907	12.333	2.827	0	0	0	0	0	0.859	0	0	0	0	11.509	0	0	1.394	6.458	0	0	5.725	0	0	0	5.563	0	42.538	17.721	26.62	31.404	29.25	38.912	24.686	7.922	9.136	45.961	39.533	22.665	19.554	21.851	25.274	12.46	24.589	17.456	22.422	13.339	20.671	4.271	24.153	27.569	23.551	12.353	21.678	32.911	10.916	10.211	3.765	0.227	13.77	61.389	24.715	8.567	7.427	9.215	2.516	5.693	3.291	1.612	0.172	24.685	20.834	2.904	0.094	0.058	0.1	0.107	0.139	0.007	0.001	1.185	0.23
CXADRP2	0.131	0	0	0	0	0	0	0	0.135	0	0	0	0	0	0	0	0	0	0.534	0	0	0	0	0	0	0	0.199	0	2.909	3.232	3.147	5.766	3.07	3.733	4.861	4.898	1.803	1.292	3.781	2.397	3.294	2.264	1.518	3.641	3.401	3.391	0.643	4.204	4.629	3.92	3.062	0	1.808	1.539	2.746	3.986	2.302	2.155	2.426	2.597	1.416	1.239	1.097	1.642	1.441	4.997	6.267	1.642	3.591	3.079	2.405	1.234	2.013	2.279	6.414	2.672	2.219	3.021	1.182	2.152	0.233	3.344	0.444	0.349	0.497	0.921	0.273	0	0.126	0	1.666	2.332	1.829	1.418	1.786	1.805	2.138	1.747	1.045	0.86	0.857	2.164	1.065	0.771	2.527	1.089	0.299	1.679	0.217	2.05	3.513	1.852	2.081	2.614	2.36	2.898	2.354	1.185	1.948	0.68	1.643	0	1.639	0.409	0.044	0	0.023	0.045	2.59	2.676	2.47	0.309	2.66	1.648	1.531	1.841	0.043	1.121	0.368	8.6	0.009	1.614	0.107	1.077	0.361
RBMXL1	5.394	5.584	5.331	5.189	4.361	4.373	4.659	3.86	4.591	3.693	4.275	3.485	3.067	20.395	10.527	8.455	6.745	3.662	3.328	4.791	4.213	7.64	4.241	6.342	2.349	16.536	8.547	8.327	10.3	11.959	24.828	34.642	15.82	28.552	21.62	6.842	2.656	2.986	1.11	8.626	9.09	4.829	7.801	5.402	18.769	20.019	1.295	11.008	16.429	21.212	15.308	1.705	10.636	20.041	8.884	3.471	7.878	9.133	4.173	15.234	20.785	19.423	15.726	12.358	2.319	3.844	14.295	10.081	18.695	11.741	17.051	10.331	16.021	18.391	5.056	32.906	7.351	11.756	21.32	2.958	11.686	18.25	2.091	5.863	8.39	8.079	4.13	0.519	17.324	1.797	15.623	14.476	26.251	20.694	18.828	2.884	10.472	11.278	23.835	1.622	1.496	18.322	12.279	11.807	5.571	9.845	16.137	13.206	5.095	4.12	10.795	23.242	18.215	14.771	7.147	13.796	20.529	20.461	9.584	0.974	2.262	69.847	30.799	1.538	5.437	4.641	4.094	6.951	11.641	11.575	14.821	6.586	8.904	13.516	14.127	1.912	0.006	0.617	0.073	1.352	0.278	0.659	0.16	0.957	0.451
CRTAP	0.228	0.466	0.772	2.153	1.824	0.898	1.277	0.85	1.306	1.474	0.808	1.101	1.69	5.185	7.936	1.686	0.771	0	1.514	1.386	0.955	0.425	0.117	1.133	0	0	1.436	0	0	0	0	0.579	0	0	0	0	0	0	0	0.966	0.211	0	0	0	0	0.103	0	1.033	0	0	0	0.317	0	0.262	2.793	0	0.161	0.116	0.179	0.399	0.219	0.144	2.088	7.171	9.321	5.11	4.345	0.825	7.429	0.202	3.923	0.31	5.27	1.934	20.423	4.889	0.597	2.387	8.483	8.628	3.191	6.461	0.646	13.738	11.88	20.505	10.794	29.054	10.97	5.138	14.833	18.594	22.503	25.253	12.214	17.411	22.102	20.839	20.69	6.838	5.931	4.509	15.682	22.226	24.242	23.465	5.308	21.609	30.259	7.645	8.329	20.235	14.721	9.416	8.814	5.394	27.735	12.597	13.36	11.886	13.488	0.182	13.85	1.647	0.489	1.625	1.136	1.9	0.16	0.335	4.001	14.583	7.38	17.245	13.464	0.322	0.001	1.98	0.059	0.506	0.075	0.428	0.017	1.281	0.114
DDX50	18.689	20.833	28.159	74.719	75.662	77.598	62.871	65.575	61.411	59.463	58.122	59.566	83.723	53.312	81.916	83.968	63.191	98.599	53.746	76.508	84.406	71.893	98.17	79.935	61.465	73.465	82.73	77.28	19.65	31.966	19.909	30.737	25.479	11.698	10.431	23.861	12.724	21.818	29.337	22.008	30.834	3.556	31.613	9.819	0	14.267	44.669	32.013	15.611	26.527	22.639	10.899	6.454	9.853	13.278	14.26	0.57	14.576	22.542	18.4	2.172	0.686	16.171	65.644	8.13	63.005	24.176	4.114	9.449	29.505	24.009	21.694	17.717	59.722	1.465	16.408	0.709	31.841	11.09	39.015	0.596	11.694	0.752	0.395	15.677	12.453	0	6.097	0.669	0.423	31.975	19.536	13.651	30.005	10.672	23.009	18.872	23.023	27.492	6.849	10.459	38.122	21.155	19.931	26.129	18.992	3.276	8.175	1.246	7.919	33.516	5.891	13.694	51.932	37.43	10.224	18.156	30.634	48.525	40.459	63.594	0.796	21.962	31.009	22.561	75.993	61.168	77.447	31.519	16.66	18.224	5.102	23.734	19.213	22.983	1.473	0.199	1.253	0.325	4.652	0.044	1.235	0.317	0.836	0.263
TBPL2	5.198	2.398	1.915	1.049	2.592	1.461	1.407	2.169	0.918	0.532	1.249	1.812	0.33	0	10.955	0	8.459	8.709	7.788	1.086	4.82	4.831	1.367	12.598	15.275	4.759	0.474	6.355	0	2.007	1.995	1.371	8.26	13.345	1.482	0	11.922	0.171	4.405	10.017	0.651	0	5.814	6.896	2.682	7.738	0.408	2.582	7.153	0	5.33	16.129	2.63	10.475	0.933	1.466	0.292	0.921	1.648	1.486	0	0.606	0	0	0	0	0.673	0	0	0	10.017	6.536	3.829	1.445	0.155	0.131	33.135	0	0	0	0	0	0	0	0	0	0	0	0	0	0	0	0	0	0	0	0	0	0	0	0	0	0	0	25.519	0	0	0	0	0	0	0	0	0	0	0	0	0	0	0	0	0	0	0	3.17	1.701	1.348	5.079	4.76	3.867	2.555	0	1.086	0	0.982	6.275	0.159	0.382	0.319	1085.719	0.053	1085.719	0.032	0.001	0.282
STYXL1	0.553	0.848	0.256	1.774	2.199	2.067	0.704	0.689	1.442	1.397	1.234	0.906	0	4.705	0	4.294	11.552	11.399	4.71	4.629	1.478	3.705	4.885	4.843	1.171	0.95	1.298	3.872	0	2.35	6	0	2.44	0	0.58	2.285	1.376	0.187	0	2.893	3.655	0.747	1.267	0	14.271	0	67.982	0	0	0.12	0.271	0	0.333	0	15.796	0	0	0.126	0	0	3.209	3.014	0.122	14.997	14.763	0.921	0.747	4.146	0	0	8.954	0.613	1.959	14.013	2.698	3.762	1.358	0.456	0	0	0	2.475	38.545	1.247	0	37.177	7.027	0	0	6.008	6.925	14.268	14.667	1.386	19.36	9.41	19.847	15.109	43.407	4.372	59.343	10.648	12.026	31.643	19.973	55.528	29.313	7.023	23.81	23.054	43.037	27.922	16.939	53.575	30.833	20.346	32.15	36.771	24.363	61.334	0.325	0.171	18.282	53.465	0.552	2.013	1.062	4.683	1.554	6.181	3.224	7.351	11.443	11.349	28.448	0.365	0.059	3.46	0.032	1.557	0.321	1.008	0.494	0.399	0.005
EFCAB4A	0	0	0	0	0.219	0	0.238	0.335	0	0.213	0.192	0.302	0	0	0	0	6.786	0	0	0	0	0.776	0	0	2.77	5.013	2.96	0.174	0.655	0	1.476	0	0	0	2.657	0	0	0	0	0	0.463	0	0	0	0	0	0	0	0	0	0	0	5.462	0.246	0	0	2.247	0.196	0.89	0	0	0	0	0	0	0.358	0	0	0	0	0	0	0	0	0	0	0	0	0	0	0	0	0	0	0	0	14.578	26.83	0	0	8.06	0.769	16.592	6.785	1.404	10.656	5.268	17.567	35.16	15.439	0.48	13.224	5.394	23.888	25.447	14.275	2.222	0.252	37.638	5.144	5.31	10.15	4.55	4.735	2.435	18.507	1.903	8.341	0	29.135	0	0.133	24.251	42.12	0	0.073	0.213	0.63	0.808	0.565	0.018	5.916	0	7.658	12.697	0.006	0.047	0.05	0.305	0	0.126	0	0.01	0.603	0.136
BLVRB	0	0.467	0.494	0	0	0.427	0	0	0	0	0	0	0	0	0	0	0	2.423	0	0	0.705	0	0	2.305	8.229	0	5.007	9.354	11.056	0	2.26	19.276	3.471	0.161	6.503	1.777	10.843	6.085	4.834	12.905	23.561	14.531	22.159	39.742	41.383	29.679	0.616	71.629	100.756	85.041	70.974	0.548	91.43	53.808	114.588	184.176	119.633	63.305	61.731	96.919	14.729	0.407	2.614	45.742	33.734	1.631	12.051	2.937	18.967	0	16.227	3.291	9.716	0	0.704	5.955	0	10.995	0	0.121	0	0	0	24.411	19.739	0.23	2.088	66.049	0.135	28.497	79.435	39.055	72.959	78.49	23.419	76.649	8.6	85.406	78.368	5.963	59.411	81.848	3.887	14.637	72.513	81.305	61.685	137.159	601.46	143.434	102.487	26.225	10.618	36.232	37.04	14.707	44.444	49.54	15.696	24.243	55.618	277.549	119.812	149.997	0.32	0.142	0	0.453	10.088	74.139	8.464	20.164	2.108	52.095	88.688	0.744	0.296	0.224	0.116	0.105	0.062	0.04	0.003	0.587	0.19
SNORA68	0	0	0	0	0	0	0	0	0	0	0	0	0	0	0	0	0.303	0	0	0	0	0	0	0.27	0	2.127	0.921	0	0	0	0.808	2.298	0	1.557	1.372	3.336	0	0	0	5.042	6.029	14.836	0	0	0	5.9	0	4.345	0	0	0.96	0	1.573	0	0	1.222	0	0.895	0.641	0.425	0	0	0	0.434	0	0	0	0	0	15.959	0	0.815	0	0	0	0	0	0	0	0	0	0	0	0	0	0	0	0	0	0	0	0	0	0	0	3.627	0	0	0	0	0	0	0	0	0	2.368	0	0	0	0	0	0.482	0	0	0	0	0	0	0	0	0	0	0	0	0	0	0	0.048	1.916	0.998	0.86	0	0	9.634	0.11	955.942	0.194	0.001	0.291	N/A	N/A	0	0.229	87.889	0.039
MMP24	0.404	0.277	0.334	0.266	0.479	0	0	0.113	0	0.139	0.111	0.355	0	0	0	0	2.161	0	0.719	0	0.13	0.421	0.984	0.422	0.223	0	0	0.584	5.899	2.976	2.158	0	4.633	2.118	1.411	4.74	4.409	3.453	1.337	0.147	4.405	0.431	0.195	4.274	6.402	4.528	0.122	3.882	4.178	1.795	4.124	0	1.183	0.632	4.008	3.675	1.8	1.663	7.258	6.678	2.096	0	2.622	0.106	0	0	0.545	0	0.312	0	1.581	0	3.062	20.145	32.92	0	0	0	0	0.455	4.428	0	8.512	7.685	0.345	8.302	17.094	0	1.816	0	6.743	5.294	3.262	2.481	3.613	8.618	25.454	9.956	18.172	0.155	4.272	41.646	0.881	12.995	26.038	6.741	11.643	7.621	0	22.669	16.633	7.342	2.999	9.36	8.803	2.346	15.13	19.294	13.713	1.744	0	7.982	19.136	62.592	0.338	0.248	0.12	0.403	2.17	3.245	0.584	5.035	13.019	8.523	13.073	0.078	0.002	20.047	0	2.586	0.098	1.528	0.21	0.652	0.18
GRID1	0	0	0	0	0	0	0	0	0	0	0	0	0	0	0	0.206	0	0	0.158	0	0	0	0	0	0	0.109	0	0	0	0	0	0	0	0	0	0	0	0	0	0	0.843	1.241	0	0	0	0.184	0.18	0	0	0.116	0	0	0	0.204	0	0	0	0	0	0	0	0	0	0	0	0	0	0	0	0	0	0	0	0	0	0	0	0	0	0	0	0	0	0	0	0	0	0	0	0	0	0	0	0	3.154	0	0	0	0	0	0	0	0	0	0	0	0	0	0	0	0	0	0.23	0	0.162	0	0	0	0	0	0	0	0	0	0	0	0	0.03	0.11	0.043	0	0	0	0.35	0.015	N/A	N/A	N/A	N/A	N/A	N/A	0.003	0.239	23.212	0.052
BANF1	54.113	41.618	58.868	129.268	126.501	113.074	100.491	107.177	115.488	136.518	112.253	110.455	76.822	96.089	170.463	68.444	192.444	128.323	151.304	110.256	125.928	136.495	161.159	113.253	66.299	66.493	66.068	71.76	95.298	179.671	78.149	221.357	181.804	142.414	132.318	107.335	108.328	97.947	119.178	124.216	126.068	214.567	204.025	206.261	225.716	200.698	295.374	206.669	275.965	325.995	143.491	228.63	228.489	145.922	165.409	152.546	95.802	195.616	186.157	112.733	113.599	188.061	131.007	203.858	290.714	177.049	119.099	79.161	62.669	82.061	147.344	42.546	141.672	110.229	139.553	219.458	258.03	143.093	172.716	56.068	162.884	90.247	62.964	210.933	174.856	317.062	188.297	359.257	185.843	155.807	146.891	144.254	212.963	92.324	146.618	157.515	100.339	158.792	129.048	147.014	444.429	201.966	219.783	154.563	95.129	214.438	206.056	116.483	263.358	269.027	169.185	132.848	103.828	138.071	125.494	72.436	175.24	89.36	111.889	255.483	193.043	100.188	151.611	206.989	51.533	122.947	113.73	127.582	130.478	199.076	143.204	227.437	102.098	130.135	172.575	0.851	0.186	0.685	0.078	0.449	0.004	0.785	0.176	0.754	0.073
CATSPER2P1	1.861	1.378	0.74	1.828	0.684	1.343	0.902	0.498	0.61	0.974	0.722	0.673	0	0	0	0	0	0.467	0	0	1.403	1.753	0	0.681	0.93	1.256	4.349	1.742	0	3.824	0.395	0.973	0	0.972	1.285	2.329	0	0	0.745	0.151	0.491	4.725	0.244	1.148	0.125	0.541	0.323	0	0	0.155	0	0.143	0.128	1.006	0	0	0	0	0.678	0.588	0	0	0.562	0	0	0.114	0.114	0	0	0	0	0	0	0.264	0.123	0	0	0	0	0	0	0	0	0	0	0	0	0	0	0	0	0.114	0	0	0	0	0	0	0	0.126	0	0.183	0	0	1.45	8.1	0	0	7.949	0	0	0	0.247	0.566	0	0.262	0	0	0	0	0	0	0	0.137	1.326	1.285	0.73	0.359	1.278	0.231	0.04	0	0.077	0.013	0.732	1.362	0.395	1.763	0.31	77.399	0.052	6.099	0.072	0.017	0.166
[truncated: 13,008,501 more chars]
