# Supplementary material for: Unique molecular events during reprogramming of human somatic cells to induced pluripotent stem cells (iPSCs) at naïve state
Source: eLife. 2018 Jan 30;7:e29518. doi: 10.7554/eLife.29518 (PMC5807049; doi:10.7554/eLife.29518)
Supplement: Source data 1. — The Source Data files include the source R code for Figures 2–6. The R scripts use the data in the ‘Expression Data’ folder with the relative path. The ‘Expression Data’ folder contains the non-redundant related gene expression, methylation and histone modification tables for the main figures and figure supplements. [file elife-29518-data1.zip › Source Data/Expression data/p20.imprints.methyratio.txt]

TRAPPC9	29	0.659241
H19	86	0.477744
DIRAS3-Ex2	5	0.109000
NHP2L1	17	0.037176
L3MBTL	18	0.332889
SNURF	20	0.125000
INPP5F	5	0.200000
ZNF331	34	0.317882
MCTS2	11	0.034091
GRB10	47	0.851064
PLAGL1	45	0.271089
GNAS-XL	87	0.359448
RB1	69	0.818319
MEST	67	0.230299
CXORF56	15	0.806533
BLCAP	41	0.390244
PEG3	57	0.699526
NESP-AS	49	0.463571
FAM50B	22	0.712727
DIRAS3	6	0.833333
KvDMR1	42	0.267357
