# Supplementary material for: Unique molecular events during reprogramming of human somatic cells to induced pluripotent stem cells (iPSCs) at naïve state
Source: eLife. 2018 Jan 30;7:e29518. doi: 10.7554/eLife.29518 (PMC5807049; doi:10.7554/eLife.29518)
Supplement: Source data 1. — The Source Data files include the source R code for Figures 2–6. The R scripts use the data in the ‘Expression Data’ folder with the relative path. The ‘Expression Data’ folder contains the non-redundant related gene expression, methylation and histone modification tables for the main figures and figure supplements. [file elife-29518-data1.zip › Source Data/Expression data/p20_r2.imprints.methyratio.txt]

HTR5A	12	0.000000
ZNF331	63	0.368238
CXORF56	22	0.090909
BLCAP	41	0.721951
IGF2R	10	0.500000
NESP-AS	51	0.495373
PEG10	7	0.285714
FAM50B	22	0.497500
RB1	106	0.822434
WDR27	8	0.125000
PPIEL	12	0.066667
H19	100	0.373370
DIRAS3-Ex2	5	0.500200
NHP2L1	16	0.000000
L3MBTL	32	0.556438
SNURF	31	0.282097
MCTS2	11	0.185182
MEST	56	0.205589
KvDMR1	68	0.481721
TRAPPC9	29	0.283379
GRB10	24	0.527792
GNAS-XL	92	0.587185
PLAGL1	45	0.155711
PEG3	73	0.655562
