# Supplementary material for: Unique molecular events during reprogramming of human somatic cells to induced pluripotent stem cells (iPSCs) at naïve state
Source: eLife. 2018 Jan 30;7:e29518. doi: 10.7554/eLife.29518 (PMC5807049; doi:10.7554/eLife.29518)
Supplement: Source data 1. — The Source Data files include the source R code for Figures 2–6. The R scripts use the data in the ‘Expression Data’ folder with the relative path. The ‘Expression Data’ folder contains the non-redundant related gene expression, methylation and histone modification tables for the main figures and figure supplements. [file elife-29518-data1.zip › Source Data/Expression data/p24.imprints.methyratio.txt]

DIRAS3	17	0.147000
ZNF331	64	0.431984
CXORF56	22	0.573818
BLCAP	41	0.369293
IGF2R	10	0.000000
NESP-AS	69	0.243739
PEG10	4	0.000000
FAM50B	24	0.221583
RB1	128	0.838164
WDR27	8	0.000000
PPIEL	7	0.664714
H19	86	0.359023
DIRAS3-Ex2	5	0.563600
NHP2L1	3	0.238333
L3MBTL	43	0.697093
SNURF	41	0.449610
MCTS2	11	0.178091
MEST	86	0.507372
KvDMR1	67	0.352910
TRAPPC9	48	0.645521
GRB10	74	0.735311
GNAS-XL	90	0.454089
PLAGL1	45	0.366822
PEG3	115	0.681104
