# Supplementary material for: Unique molecular events during reprogramming of human somatic cells to induced pluripotent stem cells (iPSCs) at naïve state
Source: eLife. 2018 Jan 30;7:e29518. doi: 10.7554/eLife.29518 (PMC5807049; doi:10.7554/eLife.29518)
Supplement: Source data 1. — The Source Data files include the source R code for Figures 2–6. The R scripts use the data in the ‘Expression Data’ folder with the relative path. The ‘Expression Data’ folder contains the non-redundant related gene expression, methylation and histone modification tables for the main figures and figure supplements. [file elife-29518-data1.zip › Source Data/Expression data/p24_r2.imprints.methyratio.txt]

HTR5A	12	0.750000
ZNF331	61	0.370754
CXORF56	20	0.230500
BLCAP	57	0.907895
NESP-AS	44	0.392318
FAM50B	33	0.341636
RB1	82	0.677585
WDR27	5	0.200000
PPIEL	4	0.429000
H19	86	0.480581
DIRAS3-Ex2	5	0.463200
NHP2L1	17	1.000000
L3MBTL	41	0.405927
SNURF	27	0.317704
MCTS2	11	0.265727
MEST	87	0.510966
IG-DMR	9	0.740667
KvDMR1	92	0.458967
TRAPPC9	62	0.428726
GRB10	51	0.607882
GNAS-XL	87	0.242046
PLAGL1	45	0.365333
PEG3	68	0.763147
