# Supplementary material for: Unique molecular events during reprogramming of human somatic cells to induced pluripotent stem cells (iPSCs) at naïve state
Source: eLife. 2018 Jan 30;7:e29518. doi: 10.7554/eLife.29518 (PMC5807049; doi:10.7554/eLife.29518)
Supplement: Source data 1. — The Source Data files include the source R code for Figures 2–6. The R scripts use the data in the ‘Expression Data’ folder with the relative path. The ‘Expression Data’ folder contains the non-redundant related gene expression, methylation and histone modification tables for the main figures and figure supplements. [file elife-29518-data1.zip › Source Data/Expression data/paper.primed.fpkm.txt]

hiFT	d2	d5	d8	d10	d14	d20	d24p	d24m	hiPST
A1BG	1.87085	0.247947	0.0501662	0.0894914	0.0893207	0.552836	0.809946	0.847474	1.13566	2.11951
A1CF	0.00586096	0.00643564	0.191289	0.0603322	0.0303568	0.00291438	0.0210634	0.0177964	0.0469395	0.0238039
A2M	0.0664822	0.0734044	0.121149	0.360992	0.123358	0.201712	0.193222	0.815082	1.01303	0.261679
A2ML1	0.00426169	0.00118908	0.13272	0.0841632	0.361273	1.06183	2.17844	1.98296	2.50313	1.91626
A2MP1	0.00396352	0.0301637	0.00311754	0.00771286	0.00797182	0.0104215	0.0109512	0.0317616	0.0118486	0.0350143
A4GALT	1.20758	14.8819	31.0677	60.7999	57.2008	40.9447	79.3321	81.5472	32.001	4.53385
A4GNT	0.149023	0.0277302	0.0914831	0.0788098	0.0381648	0.090108	0.0278467	0.0170046	0.0230308	0.0402243
AAAS	30.6902	37.0754	31.1164	29.3961	33.7987	37.2042	42.6258	43.4626	43.5265	41.5604
AACS	16.0439	10.0694	14.7395	11.9179	10.7772	12.5273	16.1791	14.509	21.2655	20.9111
AACSP1	0	0	0.000821687	0.0216517	0.00192048	0.0375474	0.321878	0.328115	0.112159	0.328579
AADAC	0.0355229	1.68463	0.947742	0.257725	0.024553	0.205348	0.0231792	0	0.000648984	0
AADACL2	0.000403839	0.000929309	0.0010845	0.00143944	0.00132358	0	0	0	0	0.000142396
AADACL3	0	0.00690516	0	0.162983	0.252712	0.680202	2.47594	1.61254	1.54569	0.405532
AADACL4	0.00799375	0	0.00851001	0.00520319	0.000917371	0.00445404	0.00242589	0.00215534	0.00655937	0.00434669
AADAT	8.78356	46.8942	51.4638	30.6051	23.9892	13.0224	8.93635	9.45437	8.85675	8.32233
AAED1	5.42917	1.88919	0.83492	0.555758	1.23887	3.20309	4.40608	3.4596	5.77829	3.234
AAGAB	33.8216	27.932	28.2225	22.2519	21.4718	23.6827	25.5026	25.718	28.6541	29.4
AAK1	9.48568	4.29299	4.95454	3.75051	3.73504	3.5988	3.19264	1.81617	2.0693	2.56226
AAMP	79.5329	75.1036	82.218	78.1658	66.5696	67.6739	81.6323	70.8817	76.6742	81.6191
AANAT	0.0279927	0.090164	0.0647582	0.0887666	0.0263581	0.15576	0.032459	0.130431	0.135849	0.0895168
AARS	43.9847	44.2613	34.7685	29.3071	34.6523	49.246	93.0379	81.0232	98.2022	113.981
AARS2	6.44849	10.0548	15.2821	15.0016	16.6712	13.5111	19.0224	20.2838	9.89645	7.46353
AASDH	3.18177	4.18297	4.46003	6.42756	4.96259	5.32545	7.46372	7.5701	7.46806	6.60656
AASDHPPT	26.6855	39.4986	49.2709	44.4695	33.4976	26.4919	28.2678	23.716	22.7714	20.0139
AASS	8.44438	14.4526	22.9264	28.4663	22.9321	15.2262	33.4826	47.94	114.298	207.669
AATF	30.0332	40.8765	37.8327	29.0626	26.2584	24.0951	25.5161	24.0928	22.1881	27.4136
AATK	0.172333	0.231645	0.11776	0.0983751	0.23849	0.249491	0.226789	0.216138	0.286962	0.849431
AATK-AS1	0.00424995	0.00290687	0.0243683	0.061467	0.0588108	0.0901672	0.0676247	0.0528344	0.0842331	0.0768903
ABAT	1.43967	0.7011	1.4964	4.07919	4.97475	5.52285	1.26104	1.14962	1.23373	3.94704
ABCA1	3.08188	4.62693	1.44688	7.98192	9.95238	6.01576	5.34015	5.9425	2.41079	2.54021
ABCA10	0.444962	0.338346	0.247423	0.125465	0.0399517	0.0509808	0	0.000237542	0.0103188	0.00393414
ABCA11P	2.86863	1.88748	4.04996	2.71519	3.7068	2.46258	1.74076	2.37195	2.05817	2.92617
ABCA12	0.111844	0.204504	0.216056	0.13233	0.0920868	0.114741	0.0654144	0.0428067	0.0352666	0.0186112
ABCA13	0.737321	0.0484876	0.0146659	0.018457	0.0161365	0.0294123	0.246125	0.244498	0.151664	0.0320758
ABCA17P	0.0481229	0.00291328	0.189529	0.182529	0.487115	0.194936	0.288774	0.383939	0.150014	0.0219891
ABCA2	7.67615	7.98939	8.4551	4.10732	3.01061	2.90093	4.0653	4.50188	6.29169	3.77184
ABCA3	0.467656	1.29868	5.88562	10.0962	8.80035	8.60908	8.81241	7.12709	3.26454	2.81977
ABCA4	0.217015	0.443415	0.473273	0.706072	0.401557	1.03462	0.538322	0.18498	0.256577	0.179802
ABCA5	0.945978	0.795963	1.60561	0.623317	0.376275	0.220485	0.0749091	0.0861169	0.0809424	0.46082
ABCA6	0.0210919	0.0264151	0.0517818	0.0263719	0.0003256	0.0503489	0	0.000397694	0.000422778	0.000437662
ABCA7	1.59315	1.92657	0.645811	1.98462	2.04787	3.8007	5.00769	6.14198	8.68906	5.03071
ABCA8	3.20767	1.24974	0.369947	0.138902	0.0339445	0.00177081	0	0.00056987	0.0367247	0.00682281
ABCA9	0.100312	0.106948	0.077842	0.0172766	0.0165838	0.0271105	0.00479271	0.0527477	0.0420315	0.0104438
ABCB1	0.799238	0.103155	0.211194	0.382837	0.293556	0.141572	0.0710346	0.148586	0.23628	0.33962
ABCB10	7.582	11.1656	21.1426	8.58095	7.23005	5.77423	6.42274	6.4935	5.54201	4.64256
ABCB11	0.0255101	0.0287771	0.00583496	0	0	0.0211767	0.000816022	0.0181399	0.0271259	0.00672945
ABCB4	0.0151	0.108688	0.128812	1.21623	1.91063	1.48009	0.611072	0.584958	0.540078	0.632092
ABCB5	0.000227421	0.000156704	9.14e-05	0.025552	0.0352654	0.0816448	0.043114	0.0173033	0.0204527	0.010334
ABCB6	8.44145	21.1288	32.7158	39.8762	32.9691	19.3906	15.4961	16.1297	10.5094	14.1092
ABCB7	7.62637	12.2819	18.7925	21.229	18.9884	14.9207	17.8855	20.9479	18.5337	19.7984
ABCB8	16.9994	13.2665	14.1562	23.4524	27.3351	27.3112	23.8078	24.729	12.1827	8.64712
ABCB9	5.90736	2.94619	2.7415	3.03671	2.21468	2.59676	1.39141	1.86021	1.88228	1.49797
ABCC1	17.4127	23.0405	28.6251	30.68	33.3776	32.9764	22.8994	23.0862	19.8425	19.9308
ABCC10	14.0448	11.5662	11.5628	10.7859	10.711	12.5327	11.2289	10.5944	8.03031	5.02647
ABCC11	0.0367305	0.124932	0.220929	0.182306	0.00932325	0.0758956	0.0769165	0.0657301	0.0743392	0.0461408
ABCC12	0.0874869	0.00721041	0.00368638	0.00577716	0.0550008	0.202471	0.137176	0.115561	0.16752	0.0315176
ABCC13	0	0	0	0.000155241	0.209119	0.837794	1.89869	0.830511	0.362786	0.0154088
ABCC2	0.161537	0.523724	0.734572	0.851463	0.471139	0.478077	0.429058	0.405133	0.25797	0.200471
ABCC3	0.691339	0.547437	0.245566	0.187488	0.188967	0.0565514	0.0170093	0.0800999	0.113489	0.39912
ABCC4	10.1618	12.0248	14.7264	10.4732	7.51586	3.92763	3.57636	4.59519	3.58091	3.89317
ABCC5	11.2743	19.4994	28.2017	38.3187	31.9196	28.3762	17.7228	19.3585	17.7259	16.4915
ABCC6	0.205342	0.238227	0.231149	0.944047	1.27194	2.8909	0.611396	0.75568	0.934637	0.895489
ABCC6P1	0.0211641	0.081066	0.000576464	0.147127	0.209706	0.135127	0.028083	0.32147	0.264382	0.317227
ABCC6P2	0.105751	0.046769	0.0961971	0.174879	0.338605	0.102922	0.0181821	0.1363	0.229184	0.347692
ABCC8	0	0	0.0759726	0.132818	0	0.143813	0.0972261	0.1758	0.542829	1.07966
ABCC9	0.787667	1.02991	0.389314	0.152186	0.0499595	0.152972	0	0.0521897	0.0481833	0.00396505
ABCD1	3.62712	1.37968	0.859206	1.27074	1.81884	1.97968	0.878006	1.06834	1.02086	1.71717
ABCD2	0.0415278	0.0505424	0.0531844	0.0253385	0.0577636	0.0503833	0	0.00381216	0.000516233	0.00852193
ABCD3	20.4124	47.8642	55.6063	20.2638	19.1159	16.2092	14.4153	12.8087	11.8379	15.1192
ABCD4	17.1127	20.736	25.651	30.845	33.0919	31.3761	31.1018	32.093	37.1792	40.6997
ABCE1	116.035	163.463	165.108	105.756	87.5923	86.6389	97.5351	97.777	92.9947	100.046
ABCF1	46.1508	65.4743	63.3157	51.4891	50.9286	54.1502	55.0711	53.6502	57.6389	65.4578
ABCF2	45.8699	56.3188	63.2647	45.1992	34.89	33.3116	31.4834	26.8841	27.1227	25.0124
ABCF3	31.9979	27.3759	32.1496	28.129	29.9908	26.4801	26.9755	24.4863	22.723	18.6397
ABCG1	0.0320358	0.0335192	0	0.00512452	0	0.0270867	0.353	0.243333	0.332672	3.01739
ABCG2	0.548933	0.635677	1.00824	1.14401	1.61197	7.86699	8.7529	8.11481	12.54	1.01311
ABCG4	0.101733	0.0325301	0.0291251	0.0407312	0.0647512	0.0189829	0.146078	0.158584	0.606676	0.79263
ABCG5	0.00040134	0.0684593	0.89264	0.845529	0.462299	0.149788	0.210088	0.118272	0.0271548	0.0252366
ABCG8	0.00647562	0.00258968	0.0133819	0.0918161	0.0724758	0.020267	0.0162408	0.0100259	0.00462045	0.0222378
ABHD1	0.0323924	0.0293323	0.0543926	0.157115	0.0289214	0.0127327	0.0129299	0.170194	0.107389	0.317335
ABHD10	23.2604	23.7122	27.9126	29.0475	27.7435	20.2169	20.8968	19.6462	15.3596	13.3359
ABHD11	8.19532	4.89786	3.12974	3.06091	3.47493	4.98421	4.40588	4.60351	4.14911	4.69723
ABHD12	43.6381	15.8444	11.3477	13.354	17.6419	23.5311	21.8739	21.1614	27.0166	26.7924
ABHD12B	0.202884	0.836187	7.48693	59.6579	84.2536	150.322	241.444	196.619	143.474	7.36603
ABHD13	5.57115	4.9751	5.51857	4.67965	4.36769	3.56208	3.20414	2.97736	3.01177	4.16595
ABHD14A	11.5978	8.09337	6.25121	5.07544	5.53973	3.32597	1.99816	3.11335	2.37856	2.45413
ABHD14A-ACY1	0.995327	0.375174	0.175114	0.194411	0.204727	0.340788	0.15705	0.240452	0.334183	0.236683
ABHD14B	21.5849	9.26175	7.71508	7.22697	5.82771	4.70745	4.54757	3.6311	4.72185	4.5842
ABHD15	4.44145	2.45736	2.83356	2.73727	1.92195	1.30207	0.654427	0.920826	0.966719	0.607895
ABHD16A	20.1968	14.8284	16.9079	20.5085	20.4488	24.5904	17.4808	19.0277	14.8508	13.3688
ABHD16B	1.66021	1.24762	1.20368	1.52449	1.22649	0.971789	0.892655	1.13092	0.981994	0.855798
ABHD2	25.3754	10.3231	6.56394	10.3227	10.7396	8.42465	6.55054	4.60196	5.4918	7.74946
ABHD3	2.82957	2.90751	2.43301	3.19976	3.28531	3.07746	4.64458	4.78881	3.71129	3.43545
ABHD4	17.6216	6.84866	5.65509	14.459	17.481	18.0217	14.273	12.5693	17.0147	28.7859
ABHD5	11.7167	6.78039	6.42651	7.24319	6.76961	8.32198	8.19392	7.2842	5.83004	6.53805
ABHD6	2.83723	4.78415	7.31357	4.03637	3.15526	2.28113	3.49602	3.58221	2.66258	2.42055
ABHD8	4.92308	2.46902	2.50686	2.35812	3.25854	2.8688	2.21938	1.82817	2.33346	5.8002
ABI1	41.4437	30.981	24.4712	19.9673	15.694	17.9956	16.716	17.015	18.2992	16.838
ABI2	40.0463	22.7277	26.3765	27.4987	34.0371	34.165	41.6743	41.8953	49.9187	71.8276
ABI3	7.84324	9.54976	3.25595	17.2738	24.9803	15.8029	8.57619	6.64427	0.876978	1.04945
ABI3BP	157.268	24.5087	7.65866	3.00601	0.78184	1.17463	0.171254	0.115527	0.272165	0.147487
ABL1	38.9827	24.8644	16.1246	13.86	15.4335	18.1297	14.9771	14.1433	19.0882	31.0959
ABL2	13.2036	5.77749	6.67196	10.4448	16.7057	13.4108	8.92753	4.94201	2.89699	3.03524
ABLIM1	3.12448	19.7347	28.0125	34.5808	33.6111	36.1981	25.5996	21.806	16.8896	19.6453
ABLIM2	0.0446037	0.0118384	0.421997	0.941144	1.25168	2.16737	1.30252	0.559008	0.512662	0.872278
ABLIM3	9.92502	1.71207	0.216662	0.222906	0.229651	0.296005	0.218887	0.139994	0.0880234	0.306994
ABO	0.000567509	0	0.00457144	0.129346	0.264168	0.18552	0.234963	0.0588639	0.0752413	0.0605635
ABP1	0	0	0	0.189041	0.225375	0.58672	0.154377	0.0613676	0.0942257	0.145256
ABR	52.705	12.0832	5.78374	5.81322	9.71739	12.5197	27.8375	26.2541	21.1065	19.7309
ABRA	0.0168811	0.0394918	0.0396781	0.00760066	0.00794396	0.0168082	0	0.0282941	0	0
ABRACL	24.4765	55.186	31.6618	47.8801	53.2773	67.422	74.3314	68.8822	82.2567	125.825
ABT1	14.0094	17.199	17.7378	16.8885	17.839	19.3428	19.3794	18.0906	17.4049	15.5219
ABTB1	6.62766	3.95943	1.36621	2.31509	3.29337	3.68113	3.65984	3.68467	3.92044	2.53023
ABTB2	0.913767	0.841602	1.009	3.33716	3.15819	3.84739	2.6507	2.62777	2.51506	3.81095
ACAA1	37.6586	30.8377	37.588	31.8835	30.9755	31.7833	22.2702	19.9192	19.7243	16.178
ACAA2	23.8263	39.1	81.0336	153.537	125.455	87.3656	68.5384	61.5826	64.2798	60.2344
ACACA	11.9323	18.9016	20.5739	13.0657	14.1352	17.0081	23.4881	21.7363	20.7377	32.1502
ACACB	0.754524	0.298699	0.51952	0.669884	1.10725	1.54118	3.05341	2.03854	2.35286	3.91411
ACAD10	6.79979	8.31864	10.4413	8.87395	9.10073	10.0049	9.42704	9.32592	9.03132	8.36286
ACAD11	9.55206	12.2069	15.9757	16.3657	14.7259	10.3071	14.0169	16.2329	9.8704	9.48149
ACAD8	9.58181	11.0238	13.3285	14.2554	13.8614	13.0676	14.2876	14.3302	22.2883	26.0397
ACAD9	17.9523	16.1057	14.8006	13.8892	12.8409	12.444	10.1901	10.095	10.4892	10.1495
ACADL	0	0.0456823	0.504307	0.240628	0.310118	0.575525	0.281559	0.087256	0.0592714	0.266465
ACADM	29.0502	24.4643	20.7256	31.165	32.8827	33.8132	28.6349	26.677	26.1497	30.6476
ACADS	2.08678	1.6217	1.55448	5.16882	6.45462	4.59549	6.01967	5.54667	3.51467	2.964
ACADSB	8.55037	9.7367	13.0169	8.01151	6.47146	3.82224	6.02326	6.01653	5.53451	6.38869
ACADVL	82.8913	40.7582	42.2662	70.4842	74.1647	67.1953	48.3444	51.5201	53.9221	32.7435
ACAN	0.0324031	0.00687799	0.00061167	0.0739474	0.02531	0.323206	0.95402	0.992568	1.83818	0.437777
ACAP1	4.21356	1.35498	0.864137	1.13026	0.244317	0.464895	2.33655	1.94851	6.07108	10.8664
ACAP2	17.0299	10.0029	8.14502	8.53228	8.13911	10.455	11.6242	11.7407	12.2038	10.9894
ACAP3	24.5893	21.9926	21.945	28.3119	26.902	17.9899	8.48474	10.2282	8.01608	7.7254
ACAT1	38.9932	67.8339	99.3292	60.659	38.0181	22.7637	22.682	23.0746	16.4842	19.6503
ACAT2	22.4281	15.4622	34.1821	27.8257	32.0035	34.5381	32.8297	35.6991	43.1498	71.3004
ACBD3	34.8573	16.1641	17.0671	20.2561	19.8537	16.0216	16.9577	14.3172	12.7303	11.2971
ACBD4	1.77006	1.97871	2.34346	2.39645	2.37123	2.08652	2.35451	1.97925	2.52066	4.07807
ACBD5	16.5401	7.43584	5.30092	6.74676	7.36997	6.58749	8.80589	9.81307	9.62579	6.25116
ACBD6	35.8072	44.1116	40.7285	33.7208	28.5707	30.509	32.5741	31.5843	28.4349	44.7754
ACBD7	0.532145	0.362674	0.477371	0.672395	0.408372	1.55032	3.16655	3.65075	4.00735	6.93908
ACCS	2.91412	3.53619	3.8139	3.17446	3.19838	2.62437	2.72437	2.25132	2.7367	2.82356
ACCSL	0	0	0	0	0	0	0	0	0	0.0211711
ACD	9.64258	11.3021	7.61524	6.40388	8.45748	8.81325	11.4255	11.7152	10.3003	11.3088
ACE	0.0786552	0.166071	0.0766718	0.202316	0.924438	0.994658	2.08429	2.32278	2.60406	1.13868
ACE2	0.0447629	0.00784156	0.0512438	0.0350357	0.000500977	0.0308971	0.281747	0.34436	0.27558	0.0812348
ACER1	0.0219023	0	0	0.00140568	0.00152174	0	0	0.0280655	0.0100419	0.00908548
ACER2	1.0766	2.67097	3.36916	5.35691	5.74642	6.27249	7.96672	6.55007	3.20247	4.05578
ACER3	8.05526	11.7946	6.90097	3.07149	4.22688	3.24582	3.02429	3.36037	4.09236	6.21996
ACHE	0.417691	0.146758	0.0845351	0.304222	0.640321	3.05235	6.30193	6.94578	8.24331	1.00315
ACIN1	100.375	99.6085	101.457	104.889	112.686	111.779	91.8312	90.5155	102.334	110.274
ACLY	140.367	104.939	109.869	81.5303	79.7921	76.2715	71.9514	66.6467	84.3632	123.753
ACMSD	0.0889595	0.0437477	0.0320266	0.0695719	0.07879	0.0776347	0.182161	0.0826876	0.118622	0.103174
ACN9	12.0893	27.483	29.7218	33.1461	27.4718	21.1588	22.1129	27.8853	25.8593	36.1241
ACO1	44.0032	17.7544	17.9685	12.4333	9.44978	9.45709	13.8438	11.7807	14.3381	26.5591
ACO2	39.3723	39.4371	50.9953	58.2288	50.7615	40.48	45.2918	43.1916	34.6444	27.743
ACOT1	1.07719	1.55693	1.62157	1.58864	1.1032	0.995873	0.762072	0.579073	0.410263	0.883429
ACOT11	0.232192	0.707944	0.238845	0.489584	0.592551	1.48225	1.76772	1.13295	1.34728	1.60443
ACOT12	0.000322684	0.000398559	0.0016093	0.0379418	0.0322739	0.00135897	0.0743855	0.203294	0.0965985	0.152149
ACOT13	19.7793	21.6108	35.0485	36.4433	38.5862	33.2254	46.2074	53.6677	63.1127	50.8103
ACOT2	10.1238	9.70806	11.8445	10.3927	8.36355	7.08357	3.96486	3.33468	1.95459	4.42274
ACOT4	0.0242772	0	0.026857	0.133853	0.226768	0.322383	0.833639	0.774687	0.520384	0.75831
ACOT6	0.0032962	0.0145166	0.0701612	0.0901041	0.0697383	0.0375707	0.0178261	0.0329477	0.0329901	0.101957
ACOT7	80.497	66.6371	34.6024	41.7658	59.2019	69.5072	78.6803	68.8611	62.9674	81.2872
ACOT8	17.3222	13.2934	15.8342	17.8364	16.6123	14.1176	21.8816	20.029	20.055	15.3013
ACOT9	45.4336	30.3089	27.6847	18.2584	17.7671	18.3061	15.2247	16.3723	15.8937	20.141
ACOX1	13.401	36.3367	53.3401	50.4979	44.5576	34.1863	24.7781	16.6736	9.30427	5.70283
ACOX2	2.6015	1.40554	0.138498	0.460628	0.644902	0.891661	0.650091	1.31531	1.01002	1.22367
ACOX3	12.0956	9.87073	7.97083	6.1654	7.11356	8.06059	4.06901	4.3875	4.5604	4.71976
ACOXL	0.0428557	0.0273939	0.0460675	0.0464678	0.218154	1.47621	5.14705	5.90121	5.5822	4.75804
ACP1	90.3564	74.0576	74.2436	70.5693	62.841	66.0697	68.145	70.2752	74.9764	95.3398
ACP2	23.6621	11.7078	12.3795	13.6571	18.1265	16.7174	10.2392	10.3182	8.34658	9.59699
ACP5	0.0906656	0.0972954	0.0255299	0.211928	0.460187	1.56412	5.45259	4.44024	6.07914	4.82063
ACP6	10.0813	17.1117	22.5608	17.514	12.3088	10.4638	11.4054	10.7607	9.56517	11.7963
ACPL2	5.49173	3.67608	6.89081	16.2876	9.00291	3.68031	4.5681	4.06218	4.78456	6.41515
ACPP	0.0326247	0.00100154	0.000864468	0.0533901	0.0782992	0.347197	0.36263	0.553094	0.594224	0.640155
ACPT	0.0500145	0.164278	0.101004	0.124128	0.0746535	0.0214669	0.0233821	0.0415133	0.0473916	0.0686395
ACR	0.0303487	0	0	0	0	0	0	0	0.0166548	0.0721131
ACRBP	0.114251	0.167776	0.286216	0.215856	0.318564	0.189035	1.00357	0.598033	0.820368	1.8253
ACRC	0.869051	1.45681	1.58845	1.29276	1.13923	0.612552	0.678496	0.47406	0.444157	0.598048
ACRV1	0.207976	0.388111	0.571382	0.311934	0.370084	0.470036	0.329931	0.53221	0.501806	0.434787
ACSBG1	4.1543	6.02553	7.01001	11.5772	8.11048	5.04239	4.09946	3.58589	3.1658	2.72934
ACSBG2	0.0150791	0.0302251	0.0459786	0.0265375	0.0545707	0.0381709	0.139881	0.136335	0.0593321	0.0201254
ACSF2	19.2015	4.08342	4.20294	4.42751	7.548	5.94582	9.45127	10.8421	5.68346	5.543
ACSF3	9.28432	10.1759	11.1285	12.2827	11.0238	10.0367	8.47007	7.08953	7.01484	8.17312
ACSL1	10.5113	22.8018	54.9118	24.2601	8.33508	1.99873	1.93005	2.44532	2.22916	2.4744
ACSL3	49.0805	24.2201	22.2015	68.7986	84.136	61.1696	56.8639	49.0422	34.7587	48.3318
ACSL4	72.9651	46.149	46.4276	33.3195	28.0074	31.1098	31.6515	26.6106	24.7548	24.0182
ACSL5	0.0870978	0.0164169	0.0386117	0.169162	0.0203098	0.118988	0.0755719	0.0486311	0.0682246	0.0814332
ACSL6	0.035505	0.0269245	1.15e-08	0.019988	0.000175906	0.102112	0.32392	0.335996	0.554418	0.747092
ACSM1	0.000511273	0.377895	6.10294	7.32831	3.92392	1.52183	1.53698	1.80068	0.00763629	0.404376
ACSM2A	0	0	0	0	0	0.0414775	0	0.000695175	0	0.000107689
ACSM2B	0	0	0	0	0.0288881	0	0.0017015	0	0	0.00290539
ACSM3	0.158351	0.870768	0.521992	1.26626	1.17842	0.752734	1.16503	1.0484	0.965988	2.9122
ACSM4	0.107358	0.0167566	0.0247959	0.032103	0.0252377	0.0141029	0.00280634	0.0522335	0.155943	0.00918271
ACSM5	0.0242414	0.0425557	0	0.0752574	0	0	0	0.0333827	0	0.00539203
ACSS1	0.228961	0.73759	0.274409	0.197622	0.0999028	0.159194	0.446368	0.83176	0.292421	0.318178
ACSS2	15.1189	6.04073	7.38276	7.82284	8.2819	8.38589	16.3396	14.9993	6.76125	8.82475
ACSS3	1.89947	3.1381	5.28129	5.86045	5.53928	4.54062	4.44144	4.10767	5.08951	9.58593
ACTA1	0.102392	0.0954024	0.0891402	1.42436	14.4342	174.427	109.905	74.52	94.9724	2.86556
ACTA2	322.986	78.8264	39.4024	53.8391	46.3517	58.8968	5.82006	12.2022	20.8193	1.73498
ACTB	5011.1	2073.28	1275.87	1604.85	2157.64	2443.29	1866.32	1836.05	1886.28	2028.33
ACTBL2	0.102544	0.0194769	0	0.0293729	0	0.0165776	0	0	0.0105893	0
ACTC1	0.0892786	0.269057	0.338041	8.95183	35.5924	78.0112	20.0683	18.899	38.7948	12.4518
ACTG1	4918.81	2592.01	1741.12	2012.84	2349.07	2346.48	1853.96	1841.18	2075.36	1862.18
ACTG1P4	0.00987662	0.0103807	5.01e-36	0	0	0	0	0.0362052	0	0.0476235
ACTG2	237.912	59.5479	49.5386	65.8102	62.828	91.0098	25.8668	12.4052	17.9183	4.41525
ACTL10	0.473026	0.505768	0.465465	0.309485	0.094092	0.207597	0.0841468	0.1035	0.121309	0.197979
ACTL6A	40.9025	60.4379	46.0885	39.8357	38.009	40.9141	42.2651	42.5853	45.8111	48.727
ACTL6B	0.014345	0	0	0	0	0.0411207	0.140281	0.196715	0.67894	1.03163
ACTL7A	0.00834303	0	0	0	0	0	0	0	0	0.00707553
ACTL7B	0.00478929	0	0	0	0.00934031	0	0	0	0	0.00347878
ACTL8	0.0767603	2.35818	5.60737	6.18289	2.12009	1.42782	0.718885	0.772051	0.167401	0.783185
ACTL9	0	0	0	0	0	0	0	0	0	0
ACTN1	393.47	122.302	65.0842	69.1703	98.9187	143.531	97.4146	78.378	98.4976	108.598
ACTN2	0.00604565	0.051688	0.139981	0.866581	0.183478	0.189749	0.699072	0.942837	0.710789	1.11676
ACTN3	0.0148457	0.0276512	0.0379025	0.068172	0.339579	1.00952	3.17088	3.98714	5.90444	5.45961
ACTN4	1115.48	401.574	171.768	336.621	468.045	504.231	393.901	370.173	341.683	259.503
ACTR10	100.34	49.688	38.5699	40.2774	45.1072	43.1528	39.1355	31.5226	33.0103	28.3171
ACTR1A	113.696	54.9936	44.7707	52.9639	60.207	57.166	48.1619	45.843	39.729	49.7549
ACTR1B	28.5049	24.0431	30.8612	27.4938	24.7972	26.3372	24.4002	25.8978	20.2013	16.8487
ACTR2	240.026	152.841	152.93	111.812	96.5559	84.9215	75.8108	74.3249	76.0854	76.0203
ACTR3	372.029	228.315	187.687	184.348	170.222	140.425	102.134	96.8843	95.2743	81.2646
ACTR3B	3.13606	9.15472	11.1905	6.19776	6.87169	5.96843	8.79191	11.1715	9.4545	14.7154
ACTR3BP2	0	0	0	0	0	0	0	0	0	0
ACTR3BP5	0	0	0	0	0	0	0	0	0	0
ACTR3C	0.00115727	0.0515624	0.220764	0.333108	0.291613	0.368724	0.0934831	0.162811	0.181638	0.315548
ACTR5	3.18289	4.53672	4.42897	3.20577	3.73858	5.44245	7.75377	7.40069	7.5741	9.17281
ACTR6	15.4882	34.0153	29.4164	20.6112	19.8682	20.25	29.5803	27.8657	19.1259	16.3162
ACTR8	23.1406	15.3888	14.0717	14.9929	17.8574	17.7339	15.9043	16.2052	16.4764	14.4757
ACTRT1	0	0	0	0	0	0	0	0	0	0.0030468
ACTRT2	0.0129625	0	0	0	0	0	0	0	0	0.00472799
ACVR1	30.0819	14.0864	12.8742	28.7442	24.4881	20.2408	13.9998	10.0219	8.74475	6.50687
ACVR1B	7.56969	4.95787	4.46724	4.36583	5.45109	7.30947	7.14324	6.66382	5.91786	8.26901
ACVR1C	0.357587	0.314426	0.563865	0.500103	0.59411	0.558093	1.11377	0.982376	1.13234	0.361391
ACVR2A	2.0536	3.83658	4.11811	3.37735	3.24753	2.68322	2.30445	2.75698	3.08718	3.59533
ACVR2B	0.317395	0.783298	1.72087	2.66197	4.65914	6.38871	9.29097	7.84189	8.06364	7.98798
ACVRL1	2.61266	0.920771	0.370491	3.32176	5.67625	4.45811	1.78464	0.901959	0.330923	0.26872
ACY1	12.3863	14.4194	15.1847	11.4286	9.72609	10.8554	13.0752	11.3481	17.2097	21.134
ACY3	0.0125121	0.0555149	0.0129777	0.00247041	0.0295735	0.0125525	0.0925593	0.223662	0.274821	0.0705439
ACYP1	12.8312	15.244	11.5151	7.11328	7.44243	4.61532	7.90593	7.89838	6.91147	13.6237
ACYP2	5.41149	2.31014	2.47937	3.85623	2.18304	1.60741	1.06484	1.62299	1.44515	1.65246
ADA	10.6784	13.3936	14.8901	51.3484	48.792	26.6201	13.0849	12.9767	4.85859	12.9361
ADAD1	0	0	0	0	0	0	0	0.0681476	0.0390143	0
ADAD2	0	0	0	0	0	0	0.0902379	0.31987	0.185266	0.175276
ADAL	3.29955	4.51868	6.5412	6.21192	4.96535	4.7696	4.23646	4.31096	5.36714	5.2795
ADAM10	43.4011	34.1839	33.2664	38.6888	36.5418	35.1987	36.2875	35.3762	36.8486	37.4698
ADAM11	0.108202	0.556323	0.773257	0.433586	0.587139	0.559831	0.394908	0.691623	0.909713	1.34829
ADAM12	17.1172	6.87173	2.34554	3.19853	4.31208	2.57513	0.201645	0.402296	0.633671	0.138701
ADAM15	50.1137	60.395	21.6002	13.6587	9.28074	8.89113	7.46464	7.93818	5.26742	13.304
ADAM17	11.9153	13.4891	17.02	13.7915	13.6046	11.9814	9.46731	9.68055	8.73705	9.08122
ADAM18	0.0176657	0.000349653	0.0355254	0.0418962	0.105727	0.00359841	0.281668	0.034201	0.0456512	0.00409499
ADAM19	91.6762	22.6304	7.44129	15.2616	24.1731	27.3642	6.5489	4.40374	7.64853	5.39274
ADAM2	0.000272924	0	0	0	0	0	0.000360839	0.000245288	9.82e-05	0.00013667
ADAM20	0.0153048	0.00791219	0.00972756	0.033129	0.0109245	0.0242508	0.00377365	0.0269658	0.00115335	0.0104433
ADAM21	0.140498	0.0793107	0.0569232	0.123936	0.0759302	0.04455	0.0152226	0.0327017	0.0325761	0.0325655
ADAM21P1	0.0351152	0.0145344	0.0570737	0.0539002	0	0	0	0.0389526	0.00532335	0.020837
ADAM22	0.162639	0.603099	0.298621	0.663712	0.827373	1.70369	1.20757	1.04402	2.3129	5.06662
ADAM23	32.7798	24.2093	22.7843	27.044	20.8619	9.14697	5.09701	5.83747	5.58803	10.0223
ADAM28	0.00140044	0	0.114509	0	0	0	0.0889469	0.134961	0.169634	0.435741
ADAM29	0.00956512	0	0.00019618	0.0633398	0.0654105	0.016043	0.026515	0.0111596	0.000851081	0.0704044
ADAM30	0	0	0	0	0	0	0	0	0	0
ADAM32	0.480378	0.181911	0.0971495	0.0879577	0.143073	0.0699569	0.18316	0.357905	0.0574379	0.0847929
ADAM33	0.0248659	0.9708	1.18951	2.05175	1.95531	2.40837	1.95864	1.99025	2.27657	1.63071
ADAM3A	0	0	0.033453	0.000273854	0.0411185	0	0	0	0	0
ADAM6	0	0	0	0	0	0	0	0	0	0
ADAM7	0.000375251	0.0271992	0.0173316	0.0345289	0	0.0228839	0	0.00029177	0.000323821	7.74e-05
ADAM8	0.61948	0.138564	0.297278	0.92404	1.901	1.53296	1.74476	1.22604	0.899009	1.20696
ADAM9	297.258	82.9117	38.7077	35.7563	32.713	26.8717	18.809	15.8819	11.7178	10.55
ADAMDEC1	0	0	0	0	0	0	0	0	0.000429858	0
ADAMTS1	134.595	16.2104	8.40522	7.77367	8.74279	10.1071	7.15146	6.8639	10.7434	6.1018
ADAMTS10	0.060541	0.159819	0.155156	0.280915	0.524968	2.0868	0.890232	0.762264	0.943052	2.28838
ADAMTS12	23.5499	5.71658	2.75502	4.05421	3.02046	5.13442	6.36647	4.95368	5.6652	4.82098
ADAMTS13	0.506511	0.600635	1.24408	1.51611	2.46009	2.36589	2.02871	2.68307	2.68	1.97144
ADAMTS14	0.678731	0.537405	1.02758	2.15332	2.69059	1.99923	0.567698	0.484557	0.411561	0.696017
ADAMTS15	1.41407	1.27949	0.986377	3.18819	3.20159	3.60764	1.84847	1.80435	1.84468	1.01799
ADAMTS16	0.0816652	0.0256156	0.0596943	0.0351702	0.0428286	0.182405	1.05389	2.07208	7.10066	2.28999
ADAMTS17	0.0254253	0.0535576	0.15224	0.207613	0.0547904	0.25797	0.752031	0.268435	0.335922	0.72017
ADAMTS18	0.0295658	0.000544326	0.00272646	0.010008	0.0960093	0.247391	0.0097356	0.00950413	0.101879	0.0766851
ADAMTS19	0.0618272	0.62056	1.63675	1.6315	0.93711	2.64043	3.80364	4.60511	3.9222	4.79699
ADAMTS2	17.7744	4.69558	1.12313	0.874942	0.578809	0.721592	1.89399	1.79243	2.98313	2.61202
ADAMTS20	0.0279582	0.282921	0.339165	0.4127	0.4125	0.399904	1.13412	1.66745	2.0363	1.93771
ADAMTS3	2.17733	1.54894	0.736755	0.35213	0.608148	0.814972	1.29808	0.758134	1.14138	1.36721
ADAMTS4	0.147763	0.485475	0.470759	0.856353	1.15845	0.99058	1.95004	1.59188	1.05942	2.61987
ADAMTS5	0.410202	0.543959	0.338951	0.499294	0.551723	0.710473	0.166961	0.08474	0.173133	0.172375
ADAMTS6	12.7568	2.02702	1.03109	0.759658	0.647642	1.1331	0.667328	0.739032	0.601589	0.672876
ADAMTS7	2.76434	1.72166	1.39484	2.18536	4.34985	5.58412	4.53619	6.49162	10.5034	13.1031
ADAMTS8	0.00818024	0.0247619	0.0326629	0.300503	0.353678	0.25188	0.522704	0.578344	1.88932	4.51184
ADAMTS9	0.0235514	0.0256407	0.0199536	0.304534	0.755803	3.25728	1.84173	2.86427	2.28592	0.273902
ADAMTS9-AS2	3.22e-05	7.82e-05	0.000359475	0.00147004	0.0123915	0.0201078	0.0969107	0.2993	0.297421	0.0233222
ADAMTSL1	85.272	25.9542	20.2643	6.81638	1.56064	0.664972	0.166242	0.376958	0.800344	0.57582
ADAMTSL2	0.00811093	0.00717805	0.00415094	0.209395	0.642234	1.48901	0.944274	0.868302	0.225636	0.654489
ADAMTSL3	8.56e-05	0	0.000189283	0.000200067	0.00776913	0.00960539	0.508173	0.959138	0.885225	0.509842
ADAMTSL4	0.733144	0.477423	0.227889	1.11406	2.87999	4.04291	2.31278	2.43117	2.93188	1.54778
ADAMTSL5	2.31848	0.975086	0.829916	2.98944	3.30558	2.84754	1.11891	1.14735	0.359443	0.0900726
ADAP1	0.572403	0.406724	0.635882	0.714478	0.873435	0.314177	1.40774	0.753007	1.20378	3.42087
ADAP2	0.111157	0.0777883	0.0375017	0.0485256	0.12302	0.437537	0.749328	0.272254	0.203191	0.200902
ADAR	77.9862	61.9137	54.848	43.2705	47.7265	53.5767	61.0101	56.7944	70.6655	93.4419
ADARB1	22.241	5.12179	4.03074	3.74566	3.36672	3.78443	4.08277	3.88084	4.2319	4.6046
ADARB2	0.0274776	0.000138143	0.000638319	0.00153645	0.000932532	0.0382183	0.15311	0.0727502	0.429112	1.80373
ADARB2-AS1	0	0	0	0	0	0	0	0	0.00118964	0.0928829
ADAT1	22.6828	14.9	14.9102	21.2407	17.9059	17.1238	15.4594	14.1209	12.9044	16.3887
ADAT2	3.89864	14.8894	20.7327	15.2375	10.3459	7.9438	8.12386	8.45061	6.79126	5.93562
ADAT3	1.50947	1.30003	1.37009	1.40892	0.590905	0.978133	1.83914	2.27769	1.86631	1.57756
ADC	2.76276	4.22718	3.11769	2.16337	2.36118	2.0007	0.745876	1.4378	0.523712	0.491517
ADCK1	2.18383	3.5889	6.97451	5.69279	5.70069	6.62975	7.81612	6.9883	3.9322	5.23187
ADCK2	6.4581	3.31533	2.4741	1.87267	2.66914	5.10487	8.99506	7.12491	5.69095	3.71866
ADCK3	2.00323	14.7184	23.7662	14.74	10.635	11.8158	16.8249	16.7548	14.3179	15.2622
ADCK4	5.80876	8.53404	10.7039	10.5404	10.7692	10.8997	11.2143	11.7298	12.2564	14.4757
ADCK5	3.68143	2.96122	2.49105	4.56377	5.4123	4.77077	3.64658	3.66855	3.79224	1.57943
ADCY1	0.277245	0.254876	0.236393	0.813952	1.10683	1.25635	2.39313	2.46179	3.5066	4.85483
ADCY10	0.135032	0.0177671	0.0516388	0.141369	0.166501	0.147865	0.187862	0.0767505	0.0809123	0.0496193
ADCY2	0.0693015	0.0150984	0.0165633	0.124271	0.061785	1.84132	2.5132	2.97229	7.38743	47.6802
ADCY3	35.8304	43.8586	24.2867	13.3313	17.4972	18.9421	26.2	26.7742	31.3221	37.1552
ADCY4	2.29187	0.901094	1.56919	1.02418	0.560354	0.3728	0.334235	0.145039	0.223954	0.188325
ADCY5	0.131808	0.0368418	0.140422	0.0586545	0.0138451	0.159626	0.798077	0.771702	1.3416	5.34598
ADCY6	19.1414	12.5887	10.1436	8.52334	7.10404	6.06331	3.64964	5.61576	3.78968	4.24019
ADCY7	18.6221	13.879	9.13693	3.749	2.2089	3.75495	5.51689	4.20563	1.63221	1.54065
ADCY8	0.00324078	0.00799292	0.00569145	0.0498171	7.83e-05	0.101877	0.103261	0.481173	0.78872	1.76693
ADCY9	4.95257	1.35545	1.10808	1.03026	1.10365	2.7408	2.7385	2.24511	2.25849	3.09866
ADCYAP1	0	0	0	0	0	0.0104865	0.00636087	0	0	0.0094129
ADCYAP1R1	0.00674107	0	0.00467573	0.165147	0.0482349	0.161479	0.963909	1.07511	2.32315	6.82878
ADD1	121.75	54.3344	43.1939	45.7095	59.5605	69.5964	47.5624	39.5001	45.2651	42.9332
ADD2	0.24742	0.956732	13.5692	32.3111	23.4495	22.9651	33.943	32.2845	57.2365	62.6098
ADD3	56.5635	33.669	25.4459	50.5631	68.57	66.6835	44.5821	37.012	38.5655	75.1526
ADGB	0.0187206	0.0119367	0.019882	0.000272082	0.0569284	0.151392	0	0.0334729	0.000246251	0.000194877
ADH1A	0.317535	0.221857	0.18336	0.54671	0.551359	0.364609	0.178114	0.486781	0.142252	0.232302
ADH1B	0.000646984	0.00692783	0.0098369	0.0252592	0.0210379	0	0	0.00927242	0.00237578	0.0011244
ADH1C	0.131736	0	0.00177829	0.0365282	0.0934508	0	0	0	0	0.000237106
ADH4	0.107567	0.0950408	0.179935	0.283347	0.267614	0.225465	0.1404	0.145974	0.0961113	0.0931243
ADH5	106.277	102.92	115.444	117.428	134.736	125.854	167.595	164.919	188.655	155.013
ADH6	0.182443	0.356748	0.863468	0.770634	0.870802	0.798914	0.863379	0.94437	0.429272	0.342509
ADH7	0.00110529	0.0221135	0.000634054	0.0193489	0.000880171	0.00240759	0.00146121	0.00107488	0.00193792	0.00164612
ADHFE1	1.13953	1.15269	4.40372	8.61661	2.56436	2.23855	0.846531	1.13505	0.962746	1.70118
ADI1	53.1507	45.1831	43.7655	42.1349	36.5058	34.2848	26.4625	23.5714	18.6899	19.366
ADIG	0	0	0.00208054	0	0	0	0	0	0.00375037	0
ADIPOQ	0	0.011614	10.3624	6.78829	1.46728	0.466339	0.267627	0.142077	0.00210571	0
ADIPOR1	63.2444	41.5666	38.1297	35.4499	32.8225	36.0483	42.7822	41.203	41.7439	36.2119
ADIPOR2	25.5007	37.3068	49.3169	29.4792	21.2955	19.3941	16.2212	16.1724	15.5609	17.4047
ADK	84.4549	39.5504	26.4516	19.6903	18.3279	20.9528	18.4689	18.4725	18.9846	27.673
ADM	73.9143	17.0693	2.30109	1.82123	2.56228	4.66786	5.4528	7.9011	11.3385	51.5144
ADM2	0.372873	0.287405	0.0970543	0.345013	0.530981	1.74647	1.81912	1.58381	2.5723	4.23797
ADNP	25.0326	29.3937	29.353	28.7438	32.2462	33.1916	35.8151	35.0973	37.0575	39.3399
ADNP2	7.22754	9.94397	8.38406	7.89393	9.46928	11.4112	16.4206	15.7394	14.3549	23.4697
ADO	10.0454	12.2405	15.0554	15.2639	11.61	10.564	9.90637	11.0932	10.7836	13.3957
ADORA1	0.0137317	0.0348557	0.123387	0.697887	0.830851	0.88153	0.390083	0.530976	0.723277	1.27023
ADORA2A	0.00132537	0.0827442	0.00721411	0.0990329	0.072109	0.032227	0.116478	0.227078	0.0898292	0.139672
ADORA2B	7.8403	7.01393	5.26436	5.47929	5.27466	5.9275	9.23216	8.26166	3.03961	2.06643
ADORA3	0.000627339	0.000944526	0.00146393	0.245663	0.101396	0.235827	0.0581619	0.128307	0.0602954	0.114991
ADPGK	40.0795	37.9077	39.0536	55.2955	51.0194	38.8374	37.7966	36.831	25.6729	19.1454
ADPRH	0.903444	1.46543	2.26867	1.52621	1.05527	1.34852	1.34304	1.16275	1.39109	2.47053
ADPRHL1	0.53313	1.12635	1.4648	1.68239	1.65597	2.92425	0.957575	1.01558	0.397721	0.528348
ADPRHL2	24.5316	21.4481	18.9291	15.0865	15.2124	15.7759	14.6882	15.1244	15.9018	14.9623
ADRA1A	0.000173627	0.000425917	0.000124256	0.00016493	0.000303262	0	0.00102866	0.000194629	0.0592424	0.162048
ADRA1B	1.76983	0.161655	0.0286911	0.000705778	0.0754176	0.0994804	0.00122526	0.000416431	0.0228485	0.025701
ADRA1D	3.17061	0.436746	0.170285	0.147241	0.170284	0.525396	0.143418	0.171431	0.0943135	0.180307
ADRA2A	0.0279629	0.0206345	0.0278195	0.0469443	0.066745	0.095964	0.0624033	0.0380012	0.137637	0.898999
ADRA2B	0	0.0163451	0.0234803	0.117593	0.0264237	0.114216	0.319338	0.608256	0.765647	2.8802
ADRA2C	1.10732	0.0694543	0.0456557	0.930307	1.08994	2.56969	4.95385	4.31426	3.50533	4.57211
ADRB1	0.116058	0.056511	0.0108144	0.0145383	0	0.416473	0.123678	0.0707755	0.0305039	0.0167824
ADRB2	9.84661	1.12625	0.227084	0.165801	0.0797648	0.279842	0.159737	0.280561	0.39971	0.37926
ADRB3	0	0	0	0.0273021	0.109266	0.146604	0.0195616	0.0663502	0.117626	0.16916
ADRBK1	19.4145	16.986	14.7905	18.121	21.7702	18.6702	20.8653	20.0175	19.9606	21.7509
ADRBK2	2.15254	1.86613	1.15028	1.71273	2.51322	4.47172	7.21962	6.5978	9.09478	11.8687
ADRM1	100.507	84.247	72.133	82.7756	91.0526	89.4144	86.3059	93.5935	102.853	70.6728
ADSL	47.427	67.6315	65.078	63.9255	65.669	64.2052	76.8388	75.9373	74.9395	83.5179
ADSS	40.9757	47.7667	61.194	38.7844	32.4168	34.4364	43.6849	41.393	52.7433	50.5529
ADSSL1	0.860891	0.332462	0.354347	1.07434	1.07425	1.94111	1.32401	1.975	2.54746	4.86362
ADTRP	2.40684	0.0513548	0.0542995	0.115346	0.0533396	1.06409	1.19892	0.507664	0.515866	0.187546
AEBP1	89.4578	42.1481	14.2154	10.01	12.5709	16.0652	9.38424	10.6209	12.7283	12.134
AEBP2	16.0064	21.2595	26.4155	19.3046	14.2301	13.6276	21.219	22.5699	29.7871	23.5046
AEN	42.7598	53.9791	56.031	52.5755	66.8482	67.9073	80.955	74.8803	64.5469	52.6493
AES	178.688	98.6187	60.0483	62.5126	59.5009	32.1831	19.5879	27.4051	46.2176	60.757
AFAP1	58.0886	19.5288	10.6565	16.9909	18.1478	18.364	15.2196	12.524	10.9927	4.59039
AFAP1L1	5.56454	6.03891	3.32935	1.48346	0.843289	1.1955	2.28962	1.8007	1.90518	2.65453
AFAP1L2	0.0996849	0.0515399	0.0407013	0.532735	1.8234	5.07131	1.36384	0.995033	1.77293	2.08152
AFF1	8.88598	6.93405	10.3146	13.5482	17.506	18.6655	16.8999	15.9416	16.9234	14.1143
AFF2	0.00652972	0.000101357	0.0153141	0.0403798	0.0295043	0.24469	1.53623	1.97737	1.70512	2.09996
AFF3	17.2639	1.88822	0.545633	0.749274	1.6521	1.47174	0.368143	0.710177	1.14423	0.614147
AFF4	36.016	24.9377	26.6928	28.2216	24.5758	24.8253	18.069	16.9235	17.58	16.3119
AFG3L1P	7.38135	9.09853	8.28567	7.75285	8.72922	10.3917	8.64598	9.32692	7.69924	8.17158
AFG3L2	28.5583	39.3689	57.2723	50.1341	44.4627	41.0484	53.7262	50.8182	48.359	43.6488
AFM	0	0.0137114	0.0156376	0	0.022067	0	0.00153947	0	0	0.0104732
AFMID	9.06352	8.64857	8.04777	7.39998	6.47209	5.23683	8.91128	8.80729	8.20971	8.78486
AFP	1.8593	11.6055	49.8564	53.3925	16.0812	3.84677	0.936784	0.786148	0.565821	4.95098
AFTPH	10.2521	7.77356	7.09408	8.33251	7.52124	7.52532	6.95283	7.11439	7.73604	7.97283
AGA	11.8736	14.3975	13.5914	8.43659	8.54034	6.1189	5.74041	6.07703	6.05227	6.76295
AGAP1	6.53721	6.68157	6.14769	7.99277	6.70324	7.45339	9.84545	10.7497	10.0553	9.28006
AGAP11	0.240737	0.23332	0.127549	0.290562	0.409307	0.362685	0.364261	0.283493	0.308204	0.501502
AGAP2	0.0236328	0.122773	0.0989861	0.0579388	0.0676307	0.20941	0.275991	0.256865	0.583536	0.560881
AGAP3	36.5554	45.7206	45.0572	46.6219	48.8245	33.8323	17.3124	15.6935	12.3159	21.4288
AGAP4	0.371671	0.523844	1.16791	0.793042	0.733812	0.803793	0.82623	0.735247	0.847033	0.85388
AGAP5	0.0903509	0.171865	0.0458398	0.0634014	6.59e-06	0.142709	0.397989	0.184915	0.0061929	0.0456872
AGAP6	3.43125	5.50656	6.17319	4.79518	4.52083	4.96947	4.23566	4.02224	3.71059	4.20387
AGAP7	0	0	0.00132311	0.00178341	0	0	0	0.0333381	0.0159318	0.0100743
AGAP8	0.602519	1.10821	1.95623	0.945985	0.92726	1.46319	1.37408	1.20971	1.19277	1.13584
AGAP9	0.193379	0.144759	0.333956	0.174128	0.323948	0.0508647	0.419984	0.250437	0.136012	0.329838
AGBL1	9.7e-05	0.000228912	0.00019896	0.000779828	0.000301468	0.000806709	0.000789422	0.000847896	0.00120157	0.00289048
AGBL2	0.19172	0.429843	0.510333	0.371066	0.201986	0.188437	1.10598	0.402988	1.08076	3.58165
AGBL3	0.8815	2.01818	1.82216	0.93284	1.16644	1.02714	0.783161	0.782101	0.843142	1.92208
AGBL4	0.000404965	0.00033856	0.000450793	0.000668204	0.0821005	0.0644415	0.279082	0.543331	0.428485	0.30856
AGBL5	14.9787	13.2679	14.5612	11.4262	11.6842	9.77411	12.1851	14.7676	18.7102	28.278
AGER	2.4787	1.80798	1.36187	2.38278	4.20116	5.13293	7.10192	5.89411	4.70531	6.00905
AGFG1	41.9013	40.1812	42.3003	41.1231	42.6881	51.2303	57.1825	54.847	57.1311	44.3539
AGFG2	10.0384	3.10115	1.32357	2.45814	3.2272	3.45138	3.52557	3.02012	2.43643	2.47175
AGGF1	8.73866	7.81473	7.80907	7.81691	7.37225	7.20475	7.02882	6.85521	6.22607	9.15541
AGK	18.2114	25.5386	32.3424	24.2539	20.566	18.627	16.147	15.3271	12.0228	17.3511
AGL	3.60161	24.2569	167.725	178.595	144.855	44.8872	33.9098	32.1812	15.5482	6.55851
AGMAT	0.839271	1.74278	2.47841	3.06914	2.36671	2.29988	1.76471	2.07744	1.86451	2.77344
AGMO	0.880478	5.65518	3.19194	6.70927	5.44453	2.55186	0.950386	0.480075	0.45369	0.346486
AGPAT1	60.9254	37.6548	37.1654	38.7888	39.4857	38.0757	34.8291	38.4185	36.9944	48.0416
AGPAT2	12.2709	3.55039	1.06501	1.32908	4.06261	8.07244	15.2095	17.0926	18.3378	12.5973
AGPAT3	31.334	17.4306	11.5577	6.10395	7.08348	7.01586	5.37546	2.48853	2.59221	1.97805
AGPAT4	4.70125	5.68164	6.46107	7.8913	8.99938	9.26914	8.92659	10.8182	11.5228	14.8891
AGPAT5	11.3782	29.2174	29.5321	25.4236	22.0721	14.9744	16.8892	22.2324	27.0973	38.4001
AGPAT6	75.0179	67.6536	62.3219	62.3329	62.8746	57.1873	47.2014	50.893	57.6813	61.9066
AGPAT9	3.39716	6.16334	3.65649	9.77179	8.4297	5.1213	4.23406	2.27821	1.03859	0.90179
AGPHD1	1.26709	0.927621	2.1953	1.89721	2.05793	1.53838	3.00094	2.67029	2.73584	1.87534
AGPS	22.7319	20.6535	23.8104	25.6386	24.4726	20.1355	22.8947	20.0289	24.1723	22.8848
AGR2	0.088229	0.0619494	1.33316	3.31435	0.340441	0.309959	0.00328634	0	0.0657116	0.00790194
AGR3	0	0	0	0	0.000915283	0	0	0	0.00124045	0.000469821
AGRN	83.8288	45.2457	49.5369	40.9068	32.7453	45.8634	36.9721	33.8429	44.4722	44.5794
AGRP	0.0355287	0	0.0411114	0.0544954	0.0941851	0	0	0.0384891	0	0
AGT	0.160493	0.0506238	0.0096823	0.0161047	0.0236982	0.0285465	0.025575	0.0235936	0.0218352	0.0524892
AGTPBP1	4.28519	9.948	21.0917	14.9987	12.8654	15.5668	21.0682	24.4491	20.8366	22.6395
AGTR1	14.2341	2.09772	0.461747	0.282297	0.303786	0.374695	0.163886	0.112012	0.0916206	0.0490932
AGTR2	0	0	0	0	0	0	0	0	0.00980978	0
AGTRAP	9.97478	12.7594	16.7712	23.8318	26.0565	23.4996	44.4458	44.1224	41.3382	41.8743
AGXT	0	0	0	0	0	0	0	0	0	0.00463122
AGXT2	0.00440095	0.00664533	0.00792684	0.00619279	0.00433006	0.0720336	0.0535777	0.0182172	0.0278736	0.00439624
AGXT2L1	0	1.02874	0.872762	0.283774	0.293928	0.320558	0.233544	0.333567	0.496794	0.846505
AGXT2L2	7.58773	11.9977	15.8392	11.0915	9.84722	9.41779	8.99708	9.40029	9.31677	10.9299
AHCTF1	19.2627	30.3722	25.2621	18.4581	14.9511	17.3739	18.2931	18.8752	18.2811	18.9524
AHCY	86.4466	227.008	331.381	291.83	257.602	179.666	205.441	203.651	157.235	211.085
AHCYL1	38.0181	38.2404	31.527	33.5412	37.0332	40.5361	51.3194	42.6858	39.6246	44.9689
AHCYL2	5.84327	5.23679	7.33545	7.38341	5.84228	8.47982	15.2872	12.2509	14.0655	10.5601
AHDC1	8.70735	5.00537	3.33804	5.35152	6.79161	7.19652	4.48465	4.25598	4.41809	6.56847
AHI1	15.4777	9.5605	7.57017	7.08796	6.23049	5.10045	4.53402	4.22597	4.88983	7.66017
AHNAK	99.3933	31.0443	12.6021	17.3938	22.872	20.5074	8.89001	7.90333	6.93697	1.66001
AHNAK2	18.1438	4.53485	1.4584	1.04456	1.3857	2.57397	1.54741	1.09735	1.38048	0.526156
AHR	23.115	11.243	6.63874	3.964	2.78425	3.228	1.85082	1.46569	2.20106	3.11262
AHRR	12.8233	3.41546	0.756879	0.395078	0.198481	0.714066	0.573186	0.357002	0.791598	0.229204
AHSA1	159.348	259.442	245.256	201.447	173.778	155.601	185.688	161.812	141.273	124.078
AHSA2	14.8353	19.3226	26.1223	21.5209	22.5486	17.1639	19.2006	16.9653	21.2288	24.7085
AHSG	0.0261608	0.0367116	0.701137	0.647387	0.0846468	0.061402	0	0.0196876	0.102803	0.162925
AHSP	0	0	0	0	0	0.830386	0.0704395	0.731512	1.19832	1.55107
AICDA	0	0.00953902	0	0.0456171	0.0377206	0.0587946	0.162471	0.0450621	0.0603704	0.0128953
AIDA	50.1284	58.134	57.4924	42.99	40.9609	35.2962	41.5705	36.2415	37.7965	41.9285
AIF1	0	0	0	0	0.101546	0.319252	0	0.134231	0.972616	9.37835
AIF1L	0.101896	2.17965	3.57199	9.56508	14.0282	22.2217	30.8226	29.0653	35.1168	72.9229
AIFM1	19.5508	41.3833	65.3481	55.8498	46.0967	33.415	28.8913	26.8941	21.7252	26.5733
AIFM2	2.42708	2.22943	1.75578	3.9727	4.37168	3.94331	2.21043	1.91571	2.652	1.73044
AIFM3	0.0231219	0.0404823	0.191496	0.136704	0.123976	0.207942	0.483467	0.314734	0.413876	0.524826
AIG1	34.3084	14.169	30.9381	11.719	12.2507	13.6571	8.63819	12.681	30.0008	34.5554
AIM1	3.65552	6.64996	7.49549	6.55859	2.72551	3.36054	3.63837	3.39788	4.34288	3.52485
AIM1L	0.0255754	0.0836297	0.692213	5.03874	6.34049	7.84421	4.13783	5.05938	3.57105	7.35954
AIM2	0.000254959	0.0737709	0	0.00023233	0	0.00103006	0.00064242	0.00372192	0.203104	1.1248
AIMP1	52.3953	112.308	142.026	86.7872	54.4069	36.5522	53.4286	53.3679	44.9195	43.0151
AIMP2	16.5979	40.0705	45.4232	31.0431	24.9027	24.9474	24.1486	22.3705	24.0567	25.2535
AIP	29.6701	26.2409	22.1166	21.4077	23.9735	19.1596	22.528	22.5392	17.4364	13.0904
AIPL1	0	0	0	0.00505886	0.165845	0.413243	0.95043	1.25226	1.45102	0.316395
AIRE	0	0.0461135	0.304827	1.3579	0.840593	1.72775	3.67908	4.41719	0.722786	0.0235214
AJAP1	0	0	0	0.000152218	0.0162946	0.0199671	0.48362	0.443409	0.667053	0.436225
AJUBA	31.852	6.31977	6.32382	8.65463	11.3977	14.2956	4.74698	5.36706	8.82292	16.5204
AK1	78.4152	28.5811	23.928	11.8761	14.8889	12.0575	5.47291	6.27053	9.91021	15.9795
AK2	99.4537	157.592	188.267	121.923	102.648	96.8596	99.5543	100.798	89.2085	71.952
AK3	36.5536	57.5741	83.3408	39.2374	23.4317	14.0433	20.7889	20.9123	21.6216	20.6153
AK4	5.84548	5.5821	24.8278	25.7708	32.259	54.3885	80.3831	65.8593	76.9454	46.0225
AK5	29.4307	10.3071	4.71412	3.3234	3.2056	2.34224	1.58668	1.36443	2.03379	5.83589
AK7	0.0931284	0.0301381	0.0259617	0.0070483	0.114094	0.132683	0.569417	0.53783	1.00556	2.74862
AK8	0.0752322	0.0431532	0.0841513	0.46787	0.106089	0.00280517	0.177574	0.235639	0.123156	0.302311
AKAP1	7.89166	29.2908	37.4844	32.744	28.4075	30.246	30.3044	34.9266	27.6628	25.4693
AKAP10	15.2306	13.6849	14.1384	13.3093	11.4198	10.8024	12.9447	11.1887	10.5596	7.83179
AKAP11	12.2464	7.21302	5.97014	5.88044	5.76462	5.48903	4.30738	4.68468	4.31046	4.9714
AKAP12	63.7295	76.9554	71.6804	125.076	134.467	53.538	40.0006	45.1428	33.1324	37.0913
AKAP13	12.1677	13.1716	14.1247	16.668	18.6521	18.4658	12.4698	8.73147	12.2168	13.1582
AKAP14	0.00129729	0	0.00117778	0	0	0.0559942	0.44891	0.104214	0.297026	0.973387
AKAP17A	0	0	0	0	0	0	0	0	0	0
AKAP2	76.4082	41.2352	45.8904	41.533	41.8042	36.4377	26.6382	27.7974	19.4826	32.3973
AKAP3	0.220255	0.369263	0.320725	0.876274	0.487715	1.28345	1.65273	0.94342	1.52595	0.993635
AKAP4	0	0	0	0	0.0702406	0	0	0	0.0514969	0
AKAP5	0.97855	0.869822	0.473998	0.865081	1.35541	2.10421	1.25576	0.958824	1.83013	1.81772
AKAP6	0.410632	0.260066	0.534251	0.620969	0.366598	1.41276	0.424792	0.618433	0.262533	0.440432
AKAP7	1.69915	2.84296	2.56834	4.4539	4.96	5.56888	6.31778	5.81341	6.0006	9.32949
AKAP8	13.3532	13.4257	11.8087	12.0848	12.1768	15.1002	13.2732	13.6598	12.7021	13.5459
AKAP8L	23.6176	22.3709	23.7684	27.3368	29.1872	29.7508	35.7303	35.1808	33.2467	31.9472
AKAP9	12.393	10.3823	13.4643	12.8193	12.2611	10.4845	7.0786	7.20418	6.38193	7.83435
AKIP1	32.9468	16.6485	11.9006	12.4274	13.758	14.3475	10.921	11.3464	10.5257	9.58215
AKIRIN1	69.9173	44.9889	53.8707	66.2835	59.6697	72.8152	129.988	133.293	159.79	120.088
AKIRIN2	24.9146	23.5406	22.8366	27.9792	24.8172	24.8055	31.464	36.7971	33.6526	24.1846
AKNA	3.18807	3.90939	2.62703	5.66999	7.58113	8.01251	8.16468	7.44195	5.86837	8.77945
AKNAD1	0.42324	0.693762	1.74903	4.42256	4.24931	2.85248	0.542237	0.213552	0.0311196	0.0195693
AKR1A1	67.3823	81.5733	107.996	107.384	101.648	93.1674	121.252	111.418	101.962	135.788
AKR1B1	86.2524	84.2452	71.6622	64.6167	66.7872	55.9302	51.7407	59.2553	59.0721	97.3933
AKR1B10	0.314866	0.448772	0.0319495	0.0450504	0.0325577	0.0305732	0	0.139682	0.0591332	0.0148103
AKR1B15	0	0	0.000967988	0	0.0304815	0.0423108	0	0.0455561	0.027943	0.127765
AKR1C1	0.242216	1.96744	1.59075	28.0675	26.0405	22.8577	2.76369	0.971877	0.587942	1.17732
AKR1C2	0.0150652	0.38115	0.44293	2.41041	2.45341	3.12132	0.253251	0.261405	0.352542	0.224587
AKR1C3	0.0927425	1.85469	2.97114	9.70422	5.61562	5.49665	1.19815	0.553291	0.807456	2.59903
AKR1C4	0.000413685	0.00109409	0	0.120867	0.00949486	0.00620672	0.00146058	0.00107442	0.0409266	0
AKR1CL1	0.000749894	0	0	0.00119967	0.000752397	0.000907078	0.0250733	0.000965678	0.00111103	0.000219609
AKR1D1	0.0275814	0.01368	0.00659924	0.0038261	0.169505	0.00479777	0.00164927	0.0477001	0.0481858	0.0611788
AKR1E2	0.620543	0.605644	0.90909	0.791989	0.786255	0.598362	1.21226	1.32809	1.03281	0.614685
AKR7A2	33.084	23.626	19.2588	17.8643	19.6792	17.9185	14.2986	15.0002	16.6747	18.9164
AKR7A2P1	0.230498	0.101372	0.777155	0.408959	0.663856	0.33987	0.514547	0.53174	0.419763	0.575084
AKR7A3	0.2303	0.361184	0.264329	0.167098	0.359143	0.256922	0.303061	0.298179	0.327052	0.330357
AKR7L	0.150394	0.269381	0.325958	0.161441	0.186436	0.215671	0.104607	0.186688	0.197807	0.279138
AKT1	97.5925	70.586	47.5195	43.1213	43.369	39.9958	28.674	30.3485	33.047	28.9989
AKT1S1	60.8391	48.388	42.171	36.9578	29.7234	26.154	21.5976	22.7963	20.1157	18.4709
AKT2	72.7228	63.5422	59.1321	50.4319	55.4046	55.0182	49.8979	53.6703	50.6631	50.8509
AKT3	20.5359	12.0775	9.53647	3.61954	4.62878	3.77643	5.03097	3.41948	4.45565	7.54652
AKTIP	12.4902	5.54927	3.58063	5.36952	6.16314	10.1629	7.37704	7.35546	8.08546	7.62745
ALAD	16.7027	10.5334	6.74174	4.83062	5.6845	6.17319	7.43724	7.03607	7.82562	6.09725
ALAS1	24.2555	24.9645	17.8832	20.2237	18.9748	19.5134	17.4888	16.7113	21.1387	18.8678
ALAS2	0.0021031	0.00582347	0.0020299	0.00353137	0.00353027	0.00912099	0.0127645	0.0670034	0.062667	0.232044
ALB	0.0124959	0.0204621	0.0372121	0.051109	0.0932393	0.00412786	0	0.0310483	0.0175532	0.161138
ALCAM	198.163	97.5769	55.4529	22.5035	12.1009	12.1195	5.36403	6.3042	6.27081	17.0323
ALDH16A1	7.6252	12.5662	11.1208	14.6262	16.0332	14.8585	17.1077	18.079	15.363	14.5916
ALDH18A1	57.1797	55.793	49.9111	49.9231	44.3498	44.5463	48.8629	48.5466	49.0598	52.0275
ALDH1A1	3.91004	109.405	278.206	247.694	125.443	12.6635	1.19222	0.618015	0.739462	0.902046
ALDH1A2	0.0901715	0.339249	5.65712	250.578	164.663	22.3681	1.12561	3.03	0.356257	0.138089
ALDH1A3	8.60283	1.78606	0.824487	1.11139	2.00966	3.28556	9.18999	6.32059	6.71537	1.72659
ALDH1B1	13.6695	22.1811	23.5045	15.4011	13.9895	14.8946	15.3282	12.8292	15.7745	34.4332
ALDH1L1	0.0313723	0	0.00363818	0.139849	0.0503683	0.0515005	0.378715	0.385948	0.350568	0.664087
ALDH1L2	6.99423	6.65581	18.1056	16.3029	14.293	17.4753	8.42174	4.08446	1.57778	2.24882
ALDH2	12.3627	5.11015	2.10518	20.8409	42.763	75.5337	44.9382	27.7974	19.3625	26.5434
ALDH3A1	0.0785203	3.40107	6.70895	9.52018	3.72399	4.42571	1.14778	0.781734	0.542887	0.419758
ALDH3A2	19.758	19.2937	20.3671	25.4181	26.0864	39.819	50.7856	41.5364	43.6142	24.4968
ALDH3B1	6.43475	3.12705	0.361684	1.16505	0.874759	0.439401	0.249342	0.131081	0.0936674	0.252078
ALDH3B2	0.00477103	0	0	0.00200839	0	0	0.00180486	0	0.00147337	0.0458421
ALDH4A1	7.15492	4.14888	5.25008	7.78941	5.9322	5.41213	8.89076	9.11517	12.1553	15.7863
ALDH5A1	0.302562	0.174182	0.2608	2.58401	2.98668	3.72647	2.80587	2.17965	1.94299	2.12177
ALDH6A1	4.00893	1.5865	3.50942	3.49567	2.97244	3.23321	4.97231	5.37998	5.7049	10.456
ALDH7A1	71.4036	81.2042	85.513	99.8645	114.029	105.49	131.47	139.057	195.003	182.2
ALDH8A1	0.284812	0.282674	0.287411	0.132425	0.0834071	0.112743	0.12656	0.113828	0.110618	0.164132
ALDH9A1	44.2484	29.9355	28.8184	20.4747	18.1777	19.2486	24.8235	25.9977	33.5027	36.0451
ALDOA	1239.33	519.756	440.629	522.432	526.655	526.261	623.745	782.058	951.607	519.425
ALDOB	0.00808495	0.0282455	0.0162937	0.0550159	0.0242549	0.0243026	0	0.0129016	0.0017664	0.0134393
ALDOC	9.13803	3.65288	2.63279	5.16781	7.61246	7.93051	17.9881	29.2128	46.3497	30.2917
ALG1	18.3425	20.2903	21.6441	15.2825	13.7693	11.3472	8.89227	10.1017	9.69057	13.6467
ALG10	1.97455	2.01078	1.78391	2.85355	2.13743	3.00023	3.62191	3.15363	2.48067	3.06893
ALG10B	1.39876	2.98679	2.6507	2.65608	2.84853	3.20745	2.20775	2.2963	1.81128	1.99982
ALG11	8.70932	5.84914	5.76956	5.87362	6.18691	7.0679	6.17042	6.5631	7.03572	5.55458
ALG12	10.9577	9.28937	9.36395	8.84355	10.2663	9.99289	10.6505	10.8588	10.6546	11.4042
ALG13	18.7584	16.6543	19.364	17.5559	16.7037	15.8718	20.3812	25.8687	22.6423	21.2206
ALG14	9.13815	8.27353	7.00196	5.55151	6.03266	4.93663	3.36056	3.42616	2.61901	2.36436
ALG1L	0.303078	0.424802	1.44053	1.68492	2.64889	2.44378	3.16855	2.93413	2.50424	1.60012
ALG1L2	0.0223386	0.00654991	0.00382282	0.0101446	0.0106332	0.011257	0	0	0.0230766	0.0421631
ALG2	26.023	19.5482	23.7596	23.9846	20.0594	20.9719	21.1042	21.6767	19.8796	16.7132
ALG3	26.6231	49.1767	43.2744	31.0277	22.1288	20.6539	29.2142	27.3977	26.2633	31.7813
ALG5	28.1511	32.2534	22.1602	21.0171	16.9019	16.3491	13.4667	16.9229	14.9163	13.9319
ALG6	4.79298	5.64779	6.68758	5.49345	5.97086	5.97697	7.07195	9.15268	11.086	13.4994
ALG8	33.7881	38.6677	40.2542	35.0836	34.7451	32.3959	31.3237	35.8718	34.2533	36.3779
ALG9	17.1638	13.468	11.5842	9.29971	9.70415	9.69151	10.3613	10.966	8.54562	9.6858
ALK	0.013002	0.000313644	0.000282749	0.102901	0.0305152	0.0147553	4.67e-05	0.0240261	0.0226562	0.0245311
ALKBH1	6.47623	8.94564	9.13735	10.4355	9.57833	9.48999	9.81559	10.2629	9.84395	8.44047
ALKBH2	10.0911	23.5562	29.9085	23.7676	22.738	19.4735	24.3106	20.3066	14.4576	20.2779
ALKBH3	12.6316	16.9769	13.4886	14.0675	10.3021	8.90104	8.09384	7.94709	5.27425	8.10953
ALKBH4	6.26535	7.7232	6.92834	6.36513	8.3001	7.78153	8.38356	9.60117	9.07286	8.71862
ALKBH5	43.0917	23.5641	19.5317	23.1811	22.0068	24.6384	29.038	33.3496	31.9562	28.0649
ALKBH6	14.3578	8.13389	8.6629	9.28998	10.4736	9.09841	9.36435	9.36502	10.6597	10.8501
ALKBH7	11.8522	7.14044	9.77788	11.7987	11.8476	13.2807	22.7287	28.8025	20.0233	17.5726
ALKBH8	5.56451	5.16192	5.14787	4.53104	5.23201	5.1886	6.42763	5.27558	5.45024	6.25959
ALLC	0.000890762	0.000575756	0	0.000442755	0.000925944	0.000981553	0	0.000522478	0.00282287	0.0572336
ALMS1	3.20944	5.04959	4.87611	3.40899	4.33251	4.92868	6.24246	5.85239	7.55552	11.788
ALMS1P	0.0263353	0.000625604	0.087389	0.117197	0.130061	0.00107413	0.0616598	0.0637563	0.0379361	0.045743
ALOX12	0.228203	0.236483	0.292266	0.460802	0.4771	0.902127	2.52173	1.62332	0.820147	1.48322
ALOX12B	0.000647291	0.0355499	0.0187265	0.0175381	0.00137698	0	0.059914	0.066758	0.112003	0.0662429
ALOX12P2	0.000236584	0	0.000738464	0.00037873	0.000925891	0.00199047	0.20135	0.405265	0.631178	2.48123
ALOX15	0	0.0125747	0.00390968	0.187771	0.0177582	0.0668172	0.0915513	0.176873	0.580195	0.507424
ALOX15B	0	0	0.0132453	0	0.0679521	0.135632	0.258081	0.261969	0.389353	0.16842
ALOX5	0.000940489	0.00141506	0.338417	1.64203	3.06094	5.74102	10.6015	7.22809	2.07923	0.749422
ALOX5AP	0.123158	0.105299	0	0.00131859	0	0.0789603	0	0.0323255	0	0.000231328
ALOXE3	0.101221	0.0351035	0.0162631	0.000858502	0.0117739	0.0142042	0.0248647	0.00917757	0.0384098	0.047406
ALPI	0.00404037	0	0	0.00821916	0.0172584	0	0.0913178	0.0486153	0	0.00390116
ALPK1	1.88112	3.76795	4.27656	1.2239	1.27979	0.70193	0.505703	0.136428	0.167377	0.308875
ALPK2	12.7785	2.64811	0.412173	0.583314	0.505423	0.716484	0.165456	0.348464	0.617247	0.0805259
ALPK3	0.124349	0.14922	1.24217	6.27974	5.18304	2.21999	0.945472	0.881714	1.48435	5.87624
ALPL	0.488709	1.14678	5.65617	50.2897	61.8503	63.5749	94.1412	106.716	98.3866	89.8994
ALPP	0	0	0.0136768	0.226488	0.185443	0.622269	3.62982	4.66844	1.42221	0.0660984
ALPPL2	0.016951	0.0217475	0.0695539	1.05517	1.16296	2.4777	34.5836	46.2689	14.083	0.588926
ALS2	13.3544	10.5108	11.5595	11.5642	11.0606	11.8029	11.5667	10.3701	10.8413	15.5002
ALS2CL	0.458736	0.45339	0.881252	1.93651	2.06297	1.38944	1.82799	2.01094	3.30471	1.97822
ALS2CR11	0.0317047	0.0143007	0.0632605	0.162724	0.114553	0.167577	0.200304	0.183357	0.179821	0.0580495
ALS2CR12	0.360367	0.629743	0.401049	0.402121	0.31595	0.477402	0.297884	0.0891235	0.152665	0.249066
ALS2CR8	2.79443	1.60806	1.82823	2.62754	3.43677	1.81648	1.68115	1.48091	1.72794	2.17189
ALX1	3.45852	4.81093	4.89694	2.71175	2.32107	2.34101	1.99347	1.45657	1.47756	0.940068
ALX3	0.72406	1.20389	1.38843	1.25707	1.75245	2.27911	2.91809	2.27724	2.22178	2.84956
ALX4	0.0216896	0.0456065	0.0210108	0.101045	0.108198	0.111653	0.145698	0.167963	0.22546	0.0159133
ALYREF	72.8714	112.163	79.2666	61.4082	77.2611	81.9303	90.1497	89.8233	91.0214	80.7278
AMACR	5.00414	1.94071	2.04792	4.32287	4.71198	4.08178	3.55412	3.33888	3.74033	4.39501
AMBN	0.00893474	1.04182	15.2644	2.58695	0.944886	1.79678	0.25852	0.219583	0.0651505	0.00120695
AMBP	0.00961881	0.140537	0.000812989	0.0630926	0.103819	0.041372	0.0458977	0.176893	0.28542	2.5956
AMBRA1	8.63972	8.34032	10.0495	11.148	12.4067	12.7763	13.1272	11.0958	9.44316	9.79274
AMD1	66.1125	123.513	111.489	90.2962	79.3235	82.3101	75.6083	74.3225	75.493	88.0937
AMDHD1	0.126191	0.124644	1.09074	2.09029	1.60525	0.684762	0.156256	0.136099	0.113681	0.10549
AMDHD2	5.53586	7.97774	8.14022	7.76784	6.54312	6.64843	6.8193	6.08954	5.7539	6.92351
AMELX	0	0	0	0.0664306	0	0	0	0.00322176	0	0
AMELY	0	0	0	0	0	0	0.12181	0.0588094	0.103852	0.0173731
AMFR	51.3133	39.2955	115.232	52.2089	27.9495	20.6812	16.2086	14.5141	13.1812	12.747
AMH	0.24417	0.162369	0.25034	0.415974	0.370358	0.414773	0.180342	0.303933	0.314559	0.999235
AMHR2	0	0.0033974	0	0	0.0504091	0.0339917	0.0809491	0.0918258	0.196646	0.185213
AMICA1	0	0	0.0773828	0	0	0	0.0966292	0.0850014	0.425808	0.236146
AMIGO1	0.919349	1.1026	1.91732	1.94015	1.53379	1.16943	1.12015	0.851658	0.807959	1.24551
AMIGO2	97.2552	10.2295	2.34101	1.3319	0.732553	3.45271	4.16331	2.84193	4.57668	1.56518
AMIGO3	1.7946	2.70513	1.81943	1.52324	2.1071	1.23401	2.79729	3.43955	3.06504	2.56823
AMMECR1	6.03779	12.0789	13.8503	8.22068	5.66631	5.67204	8.38745	8.34821	8.42024	9.23082
AMMECR1L	11.7976	14.1757	15.4911	12.7913	11.4507	11.9098	9.60413	9.26184	9.07167	8.10649
AMN	0.11118	0.12297	0.201209	0.0900171	0.230132	0.532945	1.06014	1.25736	1.26179	0.155817
AMN1	5.31224	4.06899	3.39981	2.99253	3.57818	3.4592	6.71294	4.92786	5.22844	5.43974
AMOT	3.09492	2.07974	1.0862	13.6828	25.51	28.7425	9.82192	10.4297	5.06364	3.31814
AMOTL1	14.0574	11.1129	7.08547	3.46735	3.91478	5.53485	6.13266	3.76471	4.43491	7.43727
AMOTL2	109.018	20.3832	6.77876	8.7176	10.7228	19.7503	11.5993	12.4857	20.692	16.8536
AMPD1	0.00731751	0.0874048	0	0	0	0	0	0	0	0
AMPD2	51.9794	35.7163	28.9757	22.1271	17.0958	16.5761	10.7468	14.453	13.4483	13.703
AMPD3	9.17266	1.07539	0.480709	1.20758	1.41128	1.22801	0.877925	1.31132	3.05304	2.96667
AMPH	0.124354	0.0327196	0.0570087	0.0319496	0.13866	0.260053	0.86033	0.733594	1.96415	4.90937
AMT	4.74902	2.48289	1.71139	2.37637	2.91424	4.87644	13.4085	12.2569	17.4599	22.4404
AMTN	0.0868096	11.642	0.346435	0.219146	0	0.164937	0	0	0	0
AMY1A	0	0	0	0	0	0	0	0	0	0
AMY1B	0	0	0	0	0	0	0	0	0	0
AMY1C	0	0	0	0	0	0	0	0	0	0
AMY2A	0	0	0.0100309	0.0212668	0	0	0	0	0	0
AMY2B	1.01665	2.0968	1.77959	1.62494	0.757838	1.0377	1.18405	1.1831	0.850258	1.3759
AMZ1	0.0972028	0.0261966	0.0499474	0.07561	0.0911178	0.202746	0.413253	0.14522	0.166895	0.335252
AMZ2	37.6154	20.631	21.3524	23.8735	25.6395	26.54	33.2732	32.649	36.2258	32.9074
AMZ2P1	5.89386	4.91992	4.79693	2.31008	1.93089	2.46947	3.41707	3.07581	3.77672	4.6814
ANAPC1	10.5555	14.8707	20.8756	15.0431	15.0239	15.0064	21.2345	18.3121	18.1408	22.9108
ANAPC10	17.3279	21.0413	18.1357	17.871	15.3436	16.8075	18.5643	19.0366	16.2097	14.4911
ANAPC11	92.7728	62.5622	56.7933	49.712	54.3115	59.8272	73.6174	73.9099	85.0139	75.1833
ANAPC13	106.49	54.1294	49.7092	41.2052	32.9002	32.7983	27.3971	28.1664	20.5154	24.1489
ANAPC16	37.2963	31.9669	32.7405	35.6815	39.02	30.0396	35.9481	37.6912	41.0559	46.9113
ANAPC2	16.4036	15.4534	15.9191	16.6217	15.6104	13.8565	9.95672	11.3984	11.844	11.5828
ANAPC4	14.0822	10.7282	8.71464	12.5959	12.9637	17.3401	23.9286	26.0094	23.1512	19.8104
ANAPC5	74.3655	81.1016	86.9431	82.6128	69.8035	61.5243	66.9053	69.3719	63.6475	49.6007
ANAPC7	32.2493	39.5897	42.9619	45.2952	42.8981	43.9454	45.7404	39.0888	41.9818	41.6369
ANG	1.89976	0.321016	0.151385	0.404922	0.0648506	0.112148	0.123067	0.187363	0.421184	0.384599
ANGEL1	6.74594	11.2753	18.3494	13.699	10.5246	10.5094	12.4662	12.6919	9.08042	12.961
ANGEL2	13.9374	14.638	18.2884	18.0221	18.4124	15.0388	15.1836	14.7871	15.2017	15.4037
ANGPT1	30.2793	15.2486	8.29239	17.8489	12.4423	12.7877	2.19716	2.27607	3.18863	0.581128
ANGPT2	0.119396	0.3445	0.318125	0.159852	0.0723803	0.219291	0.469192	0.344722	0.647716	0.015453
ANGPT4	0.0136412	0	0.000668836	0	0.000471431	0	0.037898	0.0016836	0.0134793	0.284941
ANGPTL1	0.00870102	0.0301688	0.0817951	0.08208	0.0607174	0.679416	0.0412757	0.227554	0.407088	0.0590204
ANGPTL2	3.5451	3.6585	3.2109	3.98553	5.00537	4.96729	2.27145	2.76224	2.22091	5.28344
ANGPTL3	0.0188074	0.00597757	0.0358775	0.0119604	0.0709714	0.0960236	0.00400481	0.0113324	0.064965	0.0531407
ANGPTL4	41.5767	1.23992	0.842797	2.97874	5.5236	5.89877	4.98778	5.47643	4.7712	0.536603
ANGPTL5	0.00735461	0.0164217	0.021768	0.00889763	0.00220362	0.0038787	0.00422506	0.00180276	0.00351789	0.000453384
ANGPTL6	3.00383	0.675144	0.418356	0.282255	0.154054	0.0781921	0.339018	0.415509	1.6848	1.39519
ANGPTL7	0.00411911	0.0123446	0.0304406	0.223471	0.0393092	0.165297	0.00838307	0.0650141	0.0203942	0.0200416
ANK1	0.445845	0.426404	0.397397	1.07525	2.03403	3.87353	2.09782	1.39162	1.47431	3.96024
ANK2	2.82634	31.4874	76.9843	77.6758	53.3186	29.3217	13.9689	13.2789	8.2258	8.4409
ANK3	2.5849	7.31389	7.42306	12.8434	10.8625	12.3524	10.6297	10.4283	10.6981	20.1096
ANKAR	0.802734	1.1532	1.30574	1.19575	1.18882	0.962776	0.614324	0.706607	0.606659	1.13513
ANKDD1A	1.49974	3.35288	5.72866	9.00396	5.9687	2.70277	1.67457	1.67926	1.4173	2.57635
ANKFN1	0.0275628	0.353884	0.319697	0.243514	0.0166885	0.00093168	0.000831481	0.0605255	0.0091477	0.00417591
ANKFY1	19.9809	13.5775	11.7292	10.8577	11.496	14.5494	11.7707	11.1973	13.558	15.1957
ANKH	18.6711	32.215	31.6418	30.9359	36.0058	23.1819	10.2457	10.7213	5.87561	4.24385
ANKHD1	23.6766	28.6884	37.9878	36.9722	34.471	33.3911	39.8837	40.0766	42.057	40.1077
ANKHD1-EIF4EBP3	0.385152	0.251094	0.770477	0.40315	0.708784	0.164781	0.293104	0.189222	0.238521	0.194776
ANKIB1	22.0191	21.6968	23.9907	18.6684	16.5815	14.8414	15.3635	14.3851	16.4776	15.7759
ANKK1	0.031282	0.0106453	0.411116	0.201253	0.0259655	0.0892564	0.0548014	0.0210911	0.00996145	0.0163409
ANKLE1	0.406776	1.42749	2.12242	2.61603	3.50468	2.92304	5.40345	6.1056	7.75502	3.79506
ANKLE2	51.1222	30.9404	36.7249	34.3634	31.8492	32.9971	27.3648	26.3009	26.5859	27.5006
ANKMY1	2.88156	3.48605	3.13051	2.52496	1.78909	2.78792	1.71249	1.57079	1.56557	1.33901
ANKMY2	14.3597	16.3939	13.672	10.7341	9.65891	8.97616	6.83221	6.95277	6.29073	6.05433
ANKRA2	12.8849	10.2555	12.1668	8.9431	7.44282	7.76668	9.82497	10.6058	6.9385	7.80662
ANKRD1	95.0274	1.70442	0.486365	4.24386	12.2026	16.0488	4.08027	5.80167	8.03991	0.197688
ANKRD10	15.4918	37.2554	44.5917	40.7473	41.1177	36.0269	39.399	60.7532	41.6369	97.6463
ANKRD11	46.4832	42.5103	37.2684	37.4896	43.6025	40.8359	40.969	38.5602	34.8411	41.0657
ANKRD12	6.21513	3.14717	3.16644	3.24839	3.32849	3.54938	5.92956	6.80571	7.73492	5.20984
ANKRD13A	46.5785	9.88152	8.21531	18.6162	15.0317	10.7188	9.6265	8.53249	9.18785	5.90988
ANKRD13B	2.34497	9.86566	11.7628	8.9715	5.78461	2.9788	3.05601	3.96488	2.52254	6.66553
ANKRD13C	13.4436	12.8609	13.0077	12.9303	12.288	13.5568	15.7418	15.7699	13.3252	8.4299
ANKRD13D	15.4179	8.98071	8.05079	10.8981	10.9376	11.1497	10.0587	8.06852	7.90246	8.5036
ANKRD16	2.44059	3.68309	5.63872	3.77971	2.69192	3.46762	3.74072	3.08391	4.91016	4.62129
ANKRD17	27.9148	27.7717	27.5313	31.273	29.4394	31.6951	29.0984	24.7028	22.2279	28.9952
ANKRD18A	0.136564	0.229214	0.175883	0.295792	0.395824	2.98332	2.66835	2.92987	4.87133	4.20742
ANKRD18B	2.94976	1.9586	2.36233	0.968476	0.810045	0.466002	1.57564	1.21008	1.73435	2.19634
ANKRD18DP	0.0111565	0.000943824	0	0	0	0	0	0.00178326	0.0272516	0.00805236
ANKRD19P	0.0319538	0.0399054	0.369637	0.709112	1.07589	0.14014	1.66073	0.976783	1.25931	0.248485
ANKRD2	0.0432848	0.00224574	0.00516308	0	0	0.04808	0	0.0215592	0.0382776	0.0158983
ANKRD20A1	0.0160924	0	0.0131299	0	0	0.0181141	0	0.000583867	0.0117017	0.0187072
ANKRD20A11P	0.0353199	0.041749	0.0118497	0.0095429	0.00334182	0.0154336	0.0595235	0.00207259	0.0891458	0.00458958
ANKRD20A2	0.00709336	0	0	0	0	0	0	0	0.000215855	0.0038315
ANKRD20A3	0.000253569	0	0	0	0	0.001002	0	0	0	0.000153173
ANKRD20A4	0.000252545	0.000581238	0	0.00045015	0	0	0	0.0187949	0.00233547	0.0157983
ANKRD20A5P	0	0	0.000829239	0.0115681	0.000292241	0.00363742	0.0287636	0.0179344	0.0411216	0.0534019
ANKRD20A8P	0	0.000600043	0.000689418	0.000464715	0	0	0	0	0	0.0172008
ANKRD20A9P	0	0.00900019	0.000528363	0	0.000372415	0	0	0.000420301	0.000168276	0
ANKRD22	0.0144656	0.056955	0.0309744	0	0.00191709	0.00147333	0	0.0345343	0.0250937	0.0507193
ANKRD23	1.52182	2.54831	3.07617	4.19836	3.19995	2.77148	3.11775	3.46982	4.48677	3.16286
ANKRD24	0.106196	0.0500567	0.0967193	0.114976	0.183475	0.115724	0.774098	1.55698	3.6023	3.87132
ANKRD26	4.22086	3.72636	4.2863	5.48022	5.30955	4.25302	4.29669	4.1137	3.97629	2.75219
ANKRD26P1	3.54739	0.473746	0.0997536	0.0962467	0.0308663	0.233986	0	0.100575	0.0438992	0.00228102
ANKRD26P3	0.00352222	0.0112847	0.0127074	0.0139287	0.00552121	0.0199348	0.00917031	0.00855854	0.00704884	0.00870551
ANKRD27	7.95426	7.91183	7.14869	4.61224	4.33313	5.76626	9.65313	9.76112	13.1207	17.107
ANKRD28	25.2567	14.6614	16.1627	16.7052	16.0941	20.0038	23.9071	22.635	20.2511	19.1527
ANKRD29	0.354393	0.35285	0.491946	0.119686	0.0142835	0.000681775	0.0626654	0.0520633	0.157211	0.304219
ANKRD30A	0	0	0	0	0	0	0	0	0.000249999	0.0109025
ANKRD30B	0.0103003	0.000730129	0.000283348	0.000363295	0	0.000416865	0	0.000240151	0.000599443	0.104382
ANKRD30BL	0.0130149	0.00461642	0.00971539	0.036405	0.0447738	0.171006	0.16162	0.074657	0.102346	0.139194
ANKRD30BP2	0	0	0	0.0020037	0.000714661	0	0.00118648	0.0017456	0.000927848	0.00169017
ANKRD31	0.0356506	0.0479356	0.0475929	0.136035	0.139435	0.0898264	0.0648865	0.057752	0.0570037	0.0935973
ANKRD32	3.49606	4.99307	4.22679	4.44605	4.36736	5.90279	7.77319	7.25538	8.25706	7.48106
ANKRD33	0	0	0.0263563	0.0808335	0.0695924	0.126468	0.167918	0.254284	0.394668	0.23469
ANKRD33B	0.64102	3.58533	3.80477	3.35101	1.55833	0.363906	0.550285	0.628197	1.32889	1.25393
ANKRD34A	3.46548	1.91302	2.38337	1.24092	0.840868	0.57454	0.668557	0.53174	0.126719	0.0488525
ANKRD34B	0.0359534	0	0	0.00519726	0	0.0115597	0.267042	0.0818357	0.131222	1.6579
ANKRD34C	0.00379214	0	0.0213211	0.013425	0	0	0	0	0	0.0021922
ANKRD35	0.24724	0.0189432	0.00661321	0.00674036	0.0601996	0.225573	0.579255	0.592831	1.47098	1.50989
ANKRD36	1.55217	1.76776	1.14676	0.900008	0.76456	0.79956	0.91923	0.836688	1.43788	1.2436
ANKRD36B	2.43444	2.33404	1.71343	1.91651	1.77357	1.55397	1.09993	1.36435	1.86467	1.42565
ANKRD36BP1	4.20494	3.00052	2.67096	1.67716	2.45803	2.85915	2.55466	1.92089	1.89221	1.64174
ANKRD36BP2	0.00549469	0.143616	0.190135	0.202144	0.0355215	0.0021406	0.0802856	0.111477	0.138287	0.347991
ANKRD37	2.49949	4.10795	2.00923	0.692346	0.686113	1.04592	1.65669	2.08403	2.02723	0.720456
ANKRD39	11.345	9.98771	7.67032	9.82007	10.7405	8.03528	7.22689	7.04778	7.93773	6.25163
ANKRD40	10.9927	11.0639	8.86176	8.82331	10.4427	9.87543	10.4489	10.3834	9.96628	10.4486
ANKRD42	7.89712	3.76954	3.38097	2.95896	2.83918	3.84624	3.90655	2.84566	2.20286	2.36452
ANKRD44	6.72646	4.30679	4.65332	5.16903	8.3308	2.61364	0.905152	0.744674	0.74759	0.990319
ANKRD45	0.0454892	0.124285	17.4008	14.2817	6.43193	3.1507	3.2785	2.67814	0.670448	1.61345
ANKRD46	6.24954	7.83743	13.7619	11.0704	7.36862	9.98616	14.7438	16.5008	13.4641	11.8253
ANKRD49	6.36841	6.91705	6.91573	7.60422	6.10879	6.53105	7.41693	7.80826	7.10513	6.68972
ANKRD50	25.5322	11.6391	9.33226	5.84683	5.16922	5.47555	4.03185	3.52111	4.60819	7.16203
ANKRD52	26.977	20.8992	17.2645	10.8073	10.4928	10.7542	8.06031	6.44022	7.01706	9.90835
ANKRD53	0.490329	0.0679013	0.00631573	0.0421908	0.0945918	0.392897	0.452818	0.178946	0.416056	0.141326
ANKRD54	15.8569	10.1171	7.95764	8.90687	9.71763	10.3395	10.2837	9.53425	8.82235	6.01706
ANKRD55	0.0208632	0.00304647	0.000764637	0.021275	0.0441741	0.208012	0.582134	0.217469	0.246621	0.00714115
ANKRD6	0.0713965	0.686244	0.954992	5.96905	5.53249	6.45609	2.25225	2.28033	3.68834	3.99197
ANKRD63	0.0100172	0.086556	0	0	0	0	0.0174155	0.0182967	0.01011	0.0452945
ANKRD65	0.0481976	0.980828	17.996	34.4148	21.2913	6.2428	1.86239	1.1061	0.603726	1.33441
ANKRD7	0.0637263	0.375423	0.46223	0.433938	0.369854	0.529706	0.796574	0.66718	1.08885	0.788406
ANKRD9	6.20584	2.54182	2.02376	3.07108	2.66118	2.68917	8.36533	11.4763	10.3036	7.51971
ANKS1A	6.5855	9.25825	9.73276	7.80764	7.9031	9.30535	10.2422	8.82008	10.2869	12.1118
ANKS1B	3.85011	7.38584	7.43436	1.78489	2.97502	3.30245	2.84085	2.24444	2.48595	3.24679
ANKS3	6.03339	7.15599	9.73962	5.58098	6.16415	4.98276	5.3311	5.83342	6.64448	5.31575
ANKS4B	0	0	0	0	0.00193989	0	0.0123072	0	0.00334508	0.000976666
ANKS6	6.98807	12.3165	15.5295	10.3296	8.61786	9.46395	9.33317	9.48545	10.571	22.5949
ANKUB1	0.00203778	0.0314028	0.0284076	0.00400902	0.0040904	0.00234658	0.0858448	0.00273418	0.0147657	0.00725344
ANKZF1	12.8724	15.2245	13.5873	15.3234	14.5591	18.9995	24.0141	24.0551	30.9002	21.7763
ANLN	76.7371	42.0929	20.9974	23.2016	23.6004	36.2125	43.7695	36.1012	32.2476	35.7982
ANO1	0.0321487	0.0868582	0.171274	0.507729	0.0777633	0.413192	0.352094	0.747508	1.00325	2.51263
ANO10	36.5621	13.4982	16.6748	13.2694	13.8905	16.9586	21.1061	21.8329	22.0365	23.8048
ANO2	0.230588	0.137063	1.59047	2.21658	1.01112	1.72892	0.589242	0.367582	0.700932	1.52873
ANO3	0.00942512	0.0252851	0.0474869	0.0307532	0.00725825	0.0201839	0.000372728	0.0494122	0.0311879	0.0201785
ANO4	2.74659	6.84174	11.4475	14.9202	13.6665	8.45146	4.84217	3.22559	1.40292	1.05531
ANO5	0.00180617	0.00390482	0.000164207	0.00324199	0	0.165342	0.85395	0.917769	1.21607	1.91289
ANO6	27.9159	10.9242	8.08273	12.3384	12.7151	15.2426	14.1411	13.5457	15.6122	18.5491
ANO7	1.04886	1.17468	1.33599	1.98846	2.28394	1.77664	1.60773	1.5974	1.32548	1.27989
ANO8	3.44402	1.99588	1.94509	2.77736	4.17455	5.3371	4.11622	5.11295	6.04939	6.1645
ANO9	0.0476801	0.0105969	0.161376	0.317336	1.03045	2.30919	2.03971	2.10435	3.09523	5.26839
ANP32A	90.8326	164.621	183.604	154.448	159.122	122.637	126.363	128.622	160.681	194.035
ANP32AP1	0.0017683	0.0187637	0.0568881	0.0877825	0.167963	0.266403	0.0404756	0.055278	0.0305886	0.00143229
ANP32B	110.065	191.079	184.086	151.957	152.314	139.309	159.239	143.906	113.2	80.9086
ANP32C	0	0	0	0	0	0	0	0	0	0
ANP32D	0	0	0	0	0	0	0	0	0	0
ANP32E	42.3921	45.5905	31.6691	31.4757	38.4922	47.1587	66.3234	62.7199	70.1956	63.0033
ANPEP	211.254	36.5428	11.5242	7.34121	4.84788	4.29899	2.5538	1.20621	1.15524	1.22816
ANTXR1	53.539	44.3514	56.2385	33.0806	25.0618	21.0106	7.6186	7.50769	9.09701	13.9175
ANTXR2	120.844	67.0204	45.1286	31.2782	25.9209	20.6694	8.23116	6.25059	5.1929	4.02029
ANXA1	646.301	693.368	665.53	372.599	267.722	235.999	80.3413	47.7058	37.1252	4.40059
ANXA10	0.894311	0.0813754	0.240913	0.110697	0.0564443	0.0616895	0	0.00101425	0.000657904	0.00995186
ANXA11	185.769	76.0918	48.7116	45.4429	49.8067	53.009	35.2462	35.172	38.1615	39.3524
ANXA13	0.000186458	0.176029	0.583995	0.121099	0.015825	0	0	0.000410146	0	0.000135159
ANXA2	3212.14	1383.12	1187.04	887.198	898.582	816.91	582.586	456.464	218.25	111.871
ANXA2P1	0.0146289	0.100236	0.0964968	0.152744	0.0544779	0	0.0449705	0	0.0472634	0.0259901
ANXA2P2	7.76596	3.19894	2.48436	2.22237	1.67683	1.6164	1.36202	0.988847	0.407114	0.222475
ANXA2P3	0.0114034	0	0	0	0	0	0	0	0	0
ANXA2R	0.125188	0.261016	0.231919	0.385857	0.338569	0.623729	0.398899	0.148853	0.0796763	0.0204067
ANXA3	10.4555	11.251	35.9363	76.7812	79.5573	84.0834	60.6255	43.7473	23.9098	18.0828
ANXA4	42.5287	79.9987	78.3882	98.1454	80.0921	58.4464	31.2019	21.7802	9.99324	8.29057
ANXA5	436.194	248.767	105.298	196.613	252.121	359.842	219.62	164.74	156.122	112.334
ANXA6	318.487	144.533	104.799	74.0557	93.2194	78.8688	59.3666	59.2637	80.8881	49.1729
ANXA7	86.4734	63.8794	52.3692	53.1124	51.2517	53.8124	61.162	51.8923	43.106	35.9061
ANXA8	0	0.0255235	0	0	0	0	0	0	0.00921339	0
ANXA8L1	0	0	0	0	0	0.0432653	0	0	0.0091993	2.09e-14
ANXA8L2	0	0	0.000927181	0	0	0	0.0903012	0.00163258	0.0126894	0
ANXA9	0.390264	0.32234	0.262003	0.358144	0.417107	0.403772	0.650767	0.757637	0.888128	1.61606
AOAH	0.00029706	0.000119761	0.000419264	0.205579	0.363953	1.07533	1.98356	1.11632	0.438258	0.11463
AOC2	0.374425	0.386842	0.587703	0.534474	0.577523	0.491896	1.36328	1.17409	1.99341	2.22837
AOC3	0.05268	0.100338	0.120142	0.139604	0.185378	0.300186	0.485014	0.577762	0.841585	1.12171
AOX1	37.9802	1.16778	0.530038	0.345012	0.315525	0.59131	0.988562	0.752588	1.06855	2.17113
AOX2P	0.000210423	0.000517982	0	0.000199881	0.000208981	0.0338847	2.9e-32	0	5.55e-118	3.15e-123
AP1AR	8.92062	12.8562	15.2266	14.2509	12.7962	13.1955	11.4005	12.1479	9.83184	13.7925
AP1B1	37.1357	27.4734	26.794	26.6438	26.6294	25.6455	27.2479	25.8678	25.4581	25.3292
AP1B1P1	0	0	0	0	0	0	0	0	0.00235171	0
AP1G1	43.7178	26.1062	23.5436	20.8175	23.3945	27.4607	24.1443	22.7541	24.1665	21.5277
AP1G2	4.72105	8.63986	19.5568	23.9057	23.6815	23.5968	28.3692	29.8561	30.6962	19.0017
AP1M1	53.2227	30.8639	23.7499	22.9244	22.2694	18.3067	13.4193	14.3423	13.2803	13.1055
AP1M2	0.229722	0.0797763	0.0586127	0.0623385	0.388369	6.8776	22.954	26.2239	37.8738	48.2395
AP1S1	132.033	65.618	65.3542	38.4908	40.6495	37.1931	44.298	41.4279	31.115	34.0488
AP1S2	64.5201	32.6289	22.2207	32.3838	49.5855	64.2063	33.9214	33.9574	64.5222	109.922
AP1S3	11.7151	14.0968	23.0789	11.3085	5.49518	3.88987	5.58555	3.72789	4.58939	7.04144
AP2A1	59.2186	26.4069	23.5462	31.005	35.0715	37.1866	37.6261	38.1363	37.7239	36.127
AP2A2	42.1393	27.7355	37.1167	39.1771	38.2451	31.4231	18.204	20.8478	18.2908	17.9682
AP2B1	116.987	67.3573	65.3901	43.9982	42.7767	58.1688	90.1344	88.158	77.4742	63.6227
AP2M1	514.49	218.495	200.505	224.017	226.308	229.225	263.016	214.24	225.616	190.133
AP2S1	204.493	108.909	77.3795	61.5241	65.8935	60.0477	70.5356	67.8056	75.055	78.6764
AP3B1	60.128	34.8965	29.9768	30.4484	30.5315	29.5239	30.7717	36.3447	32.8572	29.1943
AP3B2	0.0597788	0.0115775	0.0209542	0.511981	0.382565	1.251	1.98064	2.51475	2.94524	4.2225
AP3D1	53.1699	36.9547	37.6666	37.2454	36.5139	38.4609	38.6395	38.156	42.0319	46.2223
AP3M1	37.3184	26.5329	26.2363	26.6386	25.5286	22.857	21.7853	19.5187	20.2882	25.4293
AP3M2	8.68024	7.25661	6.53263	5.71392	6.31736	10.3917	7.82918	7.38314	7.5807	7.97244
AP3S1	96.2232	48.657	46.7196	28.6488	29.3176	35.3723	39.8226	42.4898	47.1181	50.0724
AP3S2	21.3914	12.2944	13.772	12.8572	11.6395	11.3007	15.7719	14.9365	18.261	17.8936
AP4B1	11.4134	12.2853	12.4602	13.0149	11.4116	10.4391	7.68898	10.7375	8.06332	6.7279
AP4E1	6.03532	3.98227	4.19495	3.88498	4.25118	3.9009	4.25699	4.10073	4.25837	3.1079
AP4M1	7.42832	5.98338	2.86237	3.92993	6.68543	6.14487	5.79502	4.3663	5.92952	4.44051
AP4S1	4.05682	3.95643	4.2449	3.62251	4.63448	4.11873	3.99404	3.73848	5.75692	4.73657
AP5B1	2.93018	2.19651	1.43403	1.48928	1.271	1.14124	2.04753	1.44129	1.82155	1.89786
AP5M1	16.7918	15.3251	14.7648	15.7063	16.9434	19.8956	15.7957	16.4531	17.1531	17.4793
AP5S1	7.13452	4.47138	3.26759	3.56376	3.67242	3.16292	1.43269	1.42878	1.38889	1.06362
AP5Z1	18.4685	9.53485	8.43749	10.1214	9.61919	10.9471	6.49473	7.01814	7.85712	6.13515
APAF1	12.1764	28.9542	25.122	6.98257	9.58869	9.21885	7.19116	6.12144	5.70223	6.12336
APBA1	6.10241	14.7717	10.3108	7.9578	3.60651	2.96718	1.42421	1.24691	1.03587	0.239208
APBA2	14.0108	19.6413	29.5501	26.0041	18.3579	8.84267	7.153	7.89675	7.99379	8.69241
APBA3	4.74369	4.3171	4.72483	4.94319	5.7733	5.6297	5.49118	5.48981	5.94303	6.49083
APBB1	21.3686	11.5255	9.1432	9.52127	11.8002	8.27625	8.45884	9.03574	9.61967	13.4414
APBB1IP	6.38218	0.87974	0.158101	0.139179	0.041589	0.0385488	0.0807955	0.0363082	0.0155172	0.0541238
APBB2	78.5252	13.4903	7.98566	14.1488	17.7142	26.6431	23.3911	17.8179	18.1613	27.9811
APBB3	8.61521	7.25525	9.31752	8.89198	11.8624	9.55499	8.0718	7.91855	8.90164	6.5113
APC	11.3525	13.3937	13.4116	6.73646	6.70906	8.59937	4.36233	4.65572	5.4456	5.66266
APC2	0.416374	0.1616	0.301023	0.674541	0.340926	0.292054	0.200016	0.237871	0.224841	0.286767
APCDD1	0.0147905	0.0347184	0.0674886	0.732539	1.9765	16.734	4.26723	2.75255	4.05335	0.9935
APCDD1L	8.12999	1.38144	0.697816	2.72965	1.18333	0.363694	0.318162	0.409365	0.563594	1.19222
APCS	0	0	0	0	0	0	0	0	0	0
APEH	55.2009	74.4825	88.9828	90.2208	93.0658	97.0329	114.993	119.721	117.75	120.444
APEX1	123.516	199.923	226.973	195.067	185.831	195.589	194.462	185.979	196.397	221.242
APEX2	10.2029	11.9819	10.4116	9.25462	10.2947	10.0617	8.75433	8.67227	10.4661	10.5233
APH1A	54.2757	45.9098	46.3664	35.8404	40.9174	44.1905	40.8898	44.3539	48.2683	52.6354
APH1B	8.98989	3.0269	3.80902	2.02333	2.71699	2.69802	1.59184	1.05238	3.25851	12.5525
API5	42.0563	40.449	30.5042	39.8943	39.9375	41.7259	48.3871	44.9213	45.7369	56.0462
APIP	19.5634	20.727	17.051	20.3805	18.7978	21.3874	36.3414	28.3507	25.1424	19.9111
APITD1	14.5684	16.1969	11.5231	10.0984	12.4463	10.6728	13.7359	14.1823	12.3899	12.7855
APITD1-CORT	0.583556	0.437833	0.122439	0.361968	0.424318	0.202424	1.36311	0.765334	0.507176	0.737074
APLF	0.962411	0.646798	0.444833	0.65126	0.812892	0.948684	0.838104	0.826479	0.897208	1.52305
APLN	2.03988	1.04974	0.236142	0.488941	0.607054	0.425394	0.388233	0.645409	0.494416	1.07939
APLNR	0.0258489	6.98931	10.3698	45.3385	39.9965	38.4717	29.6027	32.2069	10.5881	0.14157
APLP1	5.30593	3.21969	0.841361	2.71384	4.30101	5.81811	6.02555	7.81109	6.90585	4.96518
APLP2	271.228	224.052	264.489	299.629	231.044	222.26	196.235	197.205	180.941	191.81
APOA1	0.0459721	0	0.0385076	0.101165	0.0806598	0.0410475	0.392812	2.07871	1.5348	0.267088
APOA1BP	44.4885	35.3302	33.6276	37.9395	37.4628	29.1147	25.7552	26.6265	30.2138	39.3891
APOA2	0	0	0	0	0	0.18602	0.981533	2.12841	1.67631	0.106472
APOA4	0	0	0	0	0	0	0	0.0561676	0.0213078	0
APOA5	0	0	0	0	0.0208619	0	0.0313916	0.0781605	0.0359809	0.0686678
APOB	0.00164735	0	0	0	0	0	0.0186776	0.0635781	0.183836	0.0836784
APOBEC1	0.0235495	0	0.000904639	0	0	0.0626872	0.0784625	0	0	0
APOBEC2	0.0177836	0.0248355	0.0473448	0.0518031	0.148291	0.136671	0.156848	0.170452	0.122362	0.164272
APOBEC3A	0	0.019772	0	0	0	0.00423259	0.0315397	0.0846743	0.0851573	0.0653594
APOBEC3B	5.27588	2.72669	0.920569	0.496325	1.19615	1.46703	2.63832	1.54427	1.01427	4.56191
APOBEC3C	26.3959	19.3184	9.45689	6.31395	10.9922	14.1092	15.8321	12.657	12.5102	12.2332
APOBEC3D	2.14397	1.64848	0.734921	0.837387	1.5575	2.70622	4.35687	5.02391	4.35311	3.19525
APOBEC3F	2.57241	0.737043	0.382813	0.862784	2.17306	4.08459	4.92879	4.13138	2.87922	1.79279
APOBEC3G	0.066354	0.0496071	0.110407	2.38701	10.9843	10.0834	7.11822	6.0509	4.04738	1.15172
APOBEC3H	0.0593871	0.22808	0.711528	1.85869	0.895165	0.878191	1.16424	1.33386	0.77085	0.674599
APOBEC4	0	0.00378506	0	0.00789513	0	0	0	0	0	0.00325547
APOBR	0.00891341	0.0153493	0.0272386	0.0440794	0.0825432	0.15393	0.185461	0.15762	0.0299628	0.0195363
APOC1	1.18786	3.84405	11.0525	25.0146	41.3694	49.7579	106.701	115.82	67.5018	67.1853
APOC1P1	0	0	0.0373575	0.42483	0.346859	0.50448	1.65407	0.815285	0.364992	0.611861
APOC2	0	0	0	0.0411635	0.103501	0.316561	0.198297	0.041751	0.115571	0.0303426
APOC3	0.0598863	0	0	0	0	0	0	0	0	0
APOC4	0	0	0.0061313	0.00529415	0.0869377	1.2e-07	0.0766479	4.43e-08	8.55e-08	0.00124656
APOD	0.187819	0.579184	0.287194	0.28873	0.0704201	0.426552	0	0.156301	0.215484	0.0177899
APOE	1.16028	1.94879	1.86873	20.8681	44.3147	113.741	231.878	307.862	298.692	342.735
APOF	0	0.016881	0	0	0	0.0287033	0.0224943	0.0152294	0.0175705	0.0051196
APOH	0	0.0492386	0.00171433	0	0	0.00252252	0	0.00145317	0	0
APOL1	0.238889	0.720741	22.4077	31.8574	11.5126	2.59259	0.722311	0.315783	0.0339001	0.0323575
APOL2	15.1941	38.8494	97.0094	45.02	22.8384	6.36129	3.48363	2.09364	2.78033	6.85724
APOL3	0.762246	0.526413	0.113281	0.358008	0.198418	0.0881145	0.0453325	0.0567142	0.102692	0.0486435
APOL4	0.0188792	48.9546	133.725	58.7145	22.1585	7.03395	3.38709	2.66818	0.23314	0.0729089
APOL5	0.000842719	0	0	0.0153871	0.0134774	0	0	0	0	0
APOL6	0.444072	0.166677	0.0755185	0.0599459	0.0431563	0.0149892	0.0117428	0.0168316	0.00958137	0.0637364
APOLD1	6.4754	0.792092	0.536618	0.522242	0.406548	0.391044	0.297788	0.302488	0.428516	0.177642
APOM	2.07895	2.24901	2.27316	1.95661	1.93189	1.79747	1.51048	2.21753	2.31806	3.88086
APOO	15.294	15.2908	16.5093	12.3897	12.35	14.7466	18.4612	17.8983	19.0548	19.645
APOOL	5.57772	5.56664	6.27371	6.39462	5.82606	5.17625	6.61646	5.78495	6.04927	3.61416
APOPT1	24.2161	19.7363	16.4489	18.7022	18.4746	17.7594	14.1871	14.6029	12.7074	13.6693
APP	305.218	359.83	428.197	366.41	283.438	323.856	316.905	304.213	394.051	261.733
APPBP2	14.8894	6.67409	6.13195	6.09602	5.82025	4.94609	2.86116	3.12084	2.90113	3.73973
APPL1	13.033	13.4092	9.52252	7.94617	9.15624	10.8354	14.1481	12.1502	14.208	12.4588
APPL2	34.7921	10.6943	10.2291	11.35	14.0409	9.21423	6.41182	9.16153	8.1779	12.9407
APRT	115.798	186.214	201.133	161.671	135.873	113.36	123.079	125.154	116.271	162.644
APTX	23.3613	25.1865	23.4757	20.5009	21.4729	21.1863	27.0085	23.5866	26.6623	24.3655
AQP1	0.0555905	0.706845	2.93421	2.72985	1.02846	1.17179	0.351415	0.50186	0.188535	0.182415
AQP10	0	0	0	0.00931388	0.0222366	0	0	0	0	0.0201063
AQP11	0.618886	0.881565	1.22199	0.839605	1.01708	1.13283	0.986935	1.17501	1.13248	0.890718
AQP12A	0	0	0	0	0	0	0	0	0.0108033	0.00139492
AQP12B	0	0	0	0	0	0	0	0	0	0
AQP2	0	0	0	0	0.0322496	0	0	0	0	0.000834749
AQP3	0.557429	0.78275	1.70874	14.93	14.8079	6.23489	6.12268	5.20066	0.87519	1.38186
AQP4	0	0.00498909	0	0.00144425	0	0.0282182	0.3001	0.22167	0.76641	0.585724
AQP5	0.00842991	0.0612997	0.0576899	0	0.182492	0.090016	0.0816518	0.286032	0.252407	0.837992
AQP6	0	0.0369405	0.0459445	0.0116497	0.00737929	0.0751329	0	0.00236656	0.0540754	0.0368612
AQP7	0	0	0	0.0669401	0.200972	0.0655227	0.00576922	0.00805673	0.0187896	0.051148
AQP7P1	0.00213107	0	0.00422236	0.00332704	0.0020869	0	0	0.00423753	0	0.00118193
AQP7P3	0.00482885	0.0115795	0	0.0179335	0	0	0	0	0.0127207	0.00789477
AQP8	0.0205192	0	0.00113306	0	0	0	0	0	0.00834164	0.00478344
AQP9	0	0	0	0.000796685	0.000431186	0	0.130454	0.000973228	0.00287316	0.000942499
AQR	13.5277	16.1152	17.2476	16.6976	17.9144	18.6367	25.9405	27.5319	29.5783	22.9917
AR	2.39642	2.22925	2.05468	1.96718	1.42016	1.0419	0.514812	0.417684	1.02633	2.24776
ARAF	27.1689	21.4997	21.4422	15.8348	16.499	16.4871	16.359	15.8703	14.3515	17.1903
ARAP1	15.7052	14.5924	15.2357	12.7579	14.5977	14.4314	15.5046	10.9591	14.523	18.8423
ARAP2	0.000152044	0.000142046	0.00016318	0	0	0.0223718	0.0115399	0.0147869	0.005117	0.582991
ARAP3	5.06957	3.61552	0.64469	1.59247	3.41782	4.99444	8.1632	8.10381	10.8693	17.3647
ARC	0.675267	2.98982	2.43702	0.518182	0.321552	1.46902	4.007	3.76827	1.05256	3.14111
ARCN1	164.574	84.638	73.0042	74.1881	69.2438	66.5889	63.1526	58.7739	61.6064	59.8088
AREG	0.400222	0.412438	0.203726	0	0.10307	0	0.0678821	0.0634974	0	0
ARF1	386.115	280.453	251.277	208.082	192.778	188.501	178.7	162.732	151.217	133.22
ARF3	108.783	100.912	107.168	88.9869	93.4912	107.245	97.154	81.5355	88.8639	79.5107
ARF4	442.658	207.126	184.709	153.093	135.815	129.302	93.1049	93.1004	103.576	95.5317
ARF5	84.8443	73.6319	73.6461	80.7644	83.1794	78.3311	91.8126	93.4672	82.9957	112.808
ARF6	62.1924	39.3568	29.2076	22.6087	25.6733	31.179	33.8519	32.2209	31.4035	28.7482
ARFGAP1	63.6469	49.6248	62.8018	51.2704	53.4428	48.2825	38.6078	40.3762	37.1222	34.3739
ARFGAP2	33.5646	30.4273	30.4852	26.4784	28.7186	32.2781	30.7702	27.8208	28.8571	27.1049
ARFGAP3	65.3435	20.1073	25.8731	20.9359	20.4558	13.992	16.0394	13.7413	13.3195	9.74435
ARFGEF1	21.535	15.8732	18.0095	22.7481	27.4133	27.6982	36.4002	34.843	28.8049	22.1992
ARFGEF2	11.0271	10.054	10.5379	14.4207	14.4338	12.131	13.4275	12.1259	8.28076	7.26831
ARFIP1	21.5381	19.9862	17.8245	18.2998	18.378	20.7876	21.7736	20.0761	15.1359	17.5538
ARFIP2	57.7912	42.9527	39.0267	28.5314	27.5729	27.0107	18.2371	19.6413	20.687	24.7646
ARFRP1	24.1012	13.7354	12.7881	12.7163	14.8217	13.0552	10.6833	10.9621	9.1267	7.60338
ARG1	0.013975	0.00229768	0.00532282	0	0.00186197	0	0.243632	0.599116	0.43926	0.0246914
ARG2	3.37886	2.40945	2.17785	1.64779	4.40474	6.55952	14.7419	14.3051	21.3397	34.5054
ARGFX	0.0140609	17.7522	40.4175	37.758	27.9282	8.3474	15.5806	14.0601	0.0983689	0.0484237
ARGLU1	100.92	125.352	173.142	146.134	105.433	95.8227	94.5746	121.547	131.543	143.907
ARHGAP1	52.6273	22.614	21.2458	19.7551	25.4727	34.3147	27.177	22.0551	20.912	23.3086
ARHGAP10	16.8029	5.46085	3.94043	3.51992	5.80096	5.34214	3.56699	2.30095	3.25254	2.11094
ARHGAP11A	28.9501	28.0922	14.0253	14.9539	17.384	24.5992	33.5763	29.3671	35.3092	35.8027
ARHGAP11B	6.64969	7.95406	4.92622	5.62364	5.12617	5.82509	7.2631	7.23377	8.07234	7.77089
ARHGAP12	11.5397	8.06134	10.3614	10.0584	10.4502	11.8651	12.9171	11.1716	13.16	19.8138
ARHGAP15	0.000114735	0.0187486	0.06521	0.221077	0.110544	0.00126017	0.000441737	0.0373845	0.100834	0.0354687
ARHGAP17	48.8245	28.151	25.6081	31.3032	38.0847	34.7036	29.6064	27.4628	21.8068	25.2932
ARHGAP18	41.2168	39.7425	34.2017	13.7253	9.28918	6.80533	4.09343	4.09329	3.52812	2.78119
ARHGAP19	4.53679	7.46727	10.4155	8.96237	9.1531	11.2588	18.6818	16.0729	17.3301	17.7595
ARHGAP20	0.0119259	0.00931563	0.00303659	0.00284637	0.0154432	0.0384142	0.00881497	0.00408401	0.01946	0.0472452
ARHGAP21	34.3465	21.2993	13.7766	16.7235	17.3259	16.4708	13.6141	12.3229	9.85484	11.5454
ARHGAP22	127.323	15.0372	6.15779	2.44664	1.60532	1.77404	1.92971	1.54691	2.2784	4.74581
ARHGAP23	60.0414	19.2259	6.01124	7.69997	10.2364	9.25412	5.6505	6.31548	10.719	20.5392
ARHGAP24	20.1768	2.85335	0.733742	0.538077	0.44553	0.633819	0.64043	0.69113	0.813725	0.204339
ARHGAP25	0.0101903	0.0925834	0.169636	0.203639	0.56435	0.733698	1.55489	2.17697	2.17143	1.57248
ARHGAP26	1.8527	4.15779	7.49116	5.4876	4.48456	4.7586	7.43855	6.66853	9.687	9.93784
ARHGAP27	0.474252	4.28644	6.8546	4.09751	2.83389	3.48942	3.04496	3.0205	2.99713	4.87164
ARHGAP28	0.0988656	0.205074	0.301643	0.315064	0.428521	3.5287	3.1964	5.88455	8.88896	8.49173
ARHGAP29	40.7108	5.97303	1.96244	3.19355	3.98226	6.35232	6.27929	5.44811	6.24912	1.80788
ARHGAP30	0.130359	0.133741	0.206218	0.212087	0.229748	0.278284	0.169952	0.0599872	0.0955276	0.170288
ARHGAP31	10.5358	9.45611	8.1856	9.20419	8.46977	7.13423	5.32055	3.2958	2.70716	1.56346
ARHGAP32	3.21775	3.65783	3.19158	4.83774	5.2914	6.05008	5.7279	5.26761	5.0971	6.11098
ARHGAP33	2.72618	0.713798	0.231765	0.25465	0.928811	2.60056	7.16666	8.41308	7.42546	4.64524
ARHGAP35	33.1072	14.0802	11.2432	11.5296	11.11	11.7244	9.62601	10.0615	12.7815	19.0174
ARHGAP36	0	0.0112097	0.195744	0.529118	0.0904003	0.103154	0.0149474	0.0223951	0.061219	0.0949592
ARHGAP39	2.2716	3.14754	3.37521	3.25669	3.25032	4.12823	4.02608	4.52961	3.85028	3.80332
ARHGAP4	0.281411	0.177585	0.0578214	0.403167	0.729748	2.1451	7.56923	7.68874	11.2001	9.94525
ARHGAP40	0.0118102	0	0.000604095	0.0376922	0.398878	2.52028	2.73378	1.43687	2.73076	0.666452
ARHGAP42	3.39	4.27328	6.93797	5.96011	4.7984	6.16823	10.3081	8.58479	8.90698	8.18227
ARHGAP44	0.508617	0.779945	1.44899	1.87312	1.10566	2.40812	5.96649	4.515	3.76414	7.28939
ARHGAP5	22.268	14.8079	16.0888	17.5614	18.8852	19.246	16.5565	14.5811	15.5594	19.7656
ARHGAP5-AS1	0.669895	0.631835	0.960827	0.970202	1.05024	0.74818	0.377684	0.299604	0.332376	0.763262
ARHGAP6	0.267955	0.467834	0.174721	0.511384	0.630855	0.718187	0.606684	0.434138	0.486509	0.300687
ARHGAP8	0.00734669	0.0620759	0.0366472	0.950721	0.930824	3.76146	10.4127	13.1211	16.3509	17.5651
ARHGAP9	0.167633	0.0855886	0.351234	0.674678	0.863437	1.65705	0.54586	0.523679	1.72072	1.70519
ARHGDIA	343.278	172.733	114.9	87.6318	102.435	102.97	85.5148	80.8772	72.9154	60.9974
ARHGDIB	96.7384	31.0782	5.39358	5.15646	4.60092	4.60237	2.50036	1.50423	1.37284	0.491408
ARHGDIG	0.274881	0.253819	2.03423	1.34102	0.727995	1.67779	2.22192	2.99351	3.41016	0.705652
ARHGEF1	25.2579	30.592	19.5371	12.4446	13.3776	12.7997	14.1792	12.8542	12.3956	14.832
ARHGEF10	16.5918	13.0977	18.0968	10.6836	11.0899	16.2674	27.3107	26.4664	37.0393	25.8589
ARHGEF10L	6.37564	2.57085	0.969035	3.07475	5.95587	7.44999	5.89277	4.951	8.61717	11.7224
ARHGEF11	10.5689	6.02301	4.60703	6.09829	7.90116	11.0112	9.07875	9.12822	10.1564	11.0515
ARHGEF12	31.2869	21.2259	18.88	17.7253	15.8244	13.8576	12.5664	10.5233	9.0219	9.3514
ARHGEF15	0.00280612	0.0322784	0.0710428	1.87118	2.52434	1.36173	1.91357	1.71239	0.84458	0.497615
ARHGEF16	0.0507156	0.481761	0.365834	1.76118	4.36191	8.98192	10.8443	10.2823	10.5032	7.908
ARHGEF17	24.2779	10.9063	12.2932	11.6632	14.5395	9.54686	3.91581	6.01338	5.74277	4.82362
ARHGEF18	19.3689	8.16373	6.55852	7.05565	7.72531	9.2895	10.2368	9.73047	9.77939	10.117
ARHGEF19	3.54225	0.953886	0.616103	0.583113	0.833977	1.26255	1.57488	2.348	5.69397	21.0562
ARHGEF2	36.4268	21.3813	13.4086	48.4623	53.95	58.1623	31.2365	31.1284	16.9582	23.9299
ARHGEF25	2.30823	1.53543	2.66928	3.37796	4.22696	3.96978	4.33712	5.15781	6.29735	2.71897
ARHGEF26	1.24102	2.58051	2.03263	2.25026	3.0444	3.34613	3.64387	3.25185	3.74854	5.60943
ARHGEF26-AS1	0.000393974	0.00105086	0.0586127	0.0236741	0.188009	0.0235822	0.015694	0.0197934	0.0769105	0.101266
ARHGEF3	0.244	0.361172	0.530288	4.68622	5.26222	7.55649	5.26742	3.71569	2.93111	2.01907
ARHGEF33	0.192702	0.149147	0.18221	0.206726	0.164652	0.283207	0.406896	0.556287	0.857024	0.491128
ARHGEF35	8.86e-108	0.0162939	1.36e-151	1.55e-102	2.86e-170	0.130256	0.869256	0.944308	1.36165	0.904265
ARHGEF37	0.628043	0.305246	0.288226	0.395098	0.541806	0.494367	0.399778	0.142581	0.225886	0.186797
ARHGEF38	0.00721477	0.0106465	0.195508	0.225118	0.0043819	0.00209505	0.000478799	0.000814778	0.00538424	0.00100301
ARHGEF4	0.842738	0.680148	0.829939	1.31644	2.21652	3.11947	3.43797	3.73614	5.89305	7.48287
ARHGEF40	20.4332	6.27336	2.12428	8.6104	15.3732	15.8434	6.2483	6.13773	8.48788	18.8316
ARHGEF5	0.112893	0.281559	0.353694	0.0745872	0.213561	1.36287	3.42552	3.264	5.43048	3.82571
ARHGEF6	1.6076	1.48648	0.590908	0.38726	0.155003	0.237132	0.21853	0.36265	1.22778	1.19565
ARHGEF7	22.6922	24.8237	28.124	20.2643	16.2395	16.7685	16.5574	16.8971	17.6294	18.0457
ARHGEF9	4.54737	3.95375	5.10826	4.47553	3.92702	4.54157	5.07601	4.97892	8.60276	13.0207
ARID1A	21.8081	19.5504	18.8094	21.2556	28.3606	33.408	26.0355	23.8902	24.5877	33.0699
ARID1B	13.1486	15.2596	17.6524	14.1543	15.1451	14.4132	11.607	11.3283	12.0473	14.8134
ARID2	4.86093	7.35818	6.9383	8.84787	10.6873	10.3805	9.65202	9.15768	10.2679	11.679
ARID3A	6.33739	4.00747	6.21523	23.3139	32.4098	29.6612	28.7586	26.1364	24.3439	12.1568
ARID3B	2.73388	4.40886	13.8746	16.6924	23.0679	34.741	40.3948	36.5571	45.713	57.3116
ARID3C	0.0195262	0.0444654	0.0118192	0.0187081	0	0	0	0.00734426	0.0310027	0.0212227
ARID4A	5.94901	4.44053	3.76719	6.13738	4.72112	5.27049	5.4576	4.08526	5.12322	4.55073
ARID4B	15.3787	11.2549	10.7576	13.3183	14.1504	10.7235	9.4427	9.61453	11.372	10.5374
ARID5A	3.30996	3.11642	1.51869	4.71911	6.14477	4.46533	3.64961	2.98662	2.59837	2.46865
ARID5B	14.6784	5.14963	4.35405	3.70152	3.17609	2.42097	0.699224	0.385452	0.469979	0.182015
ARIH1	23.2005	20.0861	21.1279	21.9271	23.7103	25.7574	25.7353	23.9766	25.3959	23.5031
ARIH2	44.7189	50.7453	49.4419	50.9312	54.6627	52.5179	70.4965	64.1579	69.5127	61.223
ARL1	85.6359	30.2838	26.2338	30.9033	29.9853	32.9805	38.4139	38.1425	40.4421	33.4303
ARL10	5.59623	7.18145	9.32068	5.83897	5.89938	5.05443	2.49671	2.73346	2.12379	1.90047
ARL11	0	0	0	0.0480059	0.0945802	0.150837	0.102263	0.175935	0.234236	0.672938
ARL13A	0.105808	0.0845213	0.0632438	0.0806241	0.0117823	0.00682933	0.0207709	0.0994513	0.0249838	0.0308148
ARL13B	3.87695	6.85932	4.35889	2.75141	2.85005	3.29387	4.76895	3.9328	3.93453	3.99097
ARL14	0.386476	0	0.393296	0.70433	0.0368573	0	0	0	0	0
ARL15	6.78006	8.94804	24.5869	70.1074	58.8748	46.2497	11.3989	7.75819	7.65048	11.809
ARL16	44.609	28.7012	23.7152	25.3845	26.045	24.7772	26.1042	25.3236	25.2493	23.9233
ARL17A	0.98415	0.924576	1.1452	1.00569	1.05803	1.06776	0.971815	0.876705	1.29292	1.51304
ARL17B	0.396242	0.39428	0.316344	0.616718	0.259612	0.681645	0.590496	0.406982	0.45465	0.955693
ARL2	76.3088	70.158	70.918	46.2017	50.7678	53.2525	84.8391	84.4289	92.826	113.679
ARL2BP	27.9157	13.9717	11.1324	12.8611	13.7402	14.0096	7.42485	7.43442	5.59293	5.36384
ARL3	50.2957	17.8997	14.2124	18.0066	19.6656	15.2974	17.5124	17.2235	21.1379	27.948
ARL4A	9.49893	18.0975	14.7814	36.0008	50.4389	61.0265	25.8986	19.9576	21.2267	15.8752
ARL4C	12.1967	2.58004	2.51247	2.57254	2.93053	3.65057	1.2762	4.07116	5.06887	4.8976
ARL4D	6.65198	1.92316	1.27405	2.31629	3.43031	3.64907	8.22998	9.70762	5.92998	4.24003
ARL5A	19.9587	28.7608	29.0889	19.3525	19.3652	20.9155	24.9799	20.6618	24.2735	23.6238
ARL5B	8.69594	9.84774	9.11851	10.447	10.4321	10.5484	12.5045	12.5431	12.6839	16.652
ARL5C	0.00110066	0.00508195	0.0380222	0.0365834	0.102963	0.0711626	0.160644	0.0630895	0.0334574	0.0322297
ARL6	4.77288	4.33397	3.41936	3.05809	3.78312	3.664	2.97642	4.04858	4.09152	3.9748
ARL6IP1	83.9016	82.3453	89.8944	78.7567	78.6201	94.1022	89.3188	96.5782	109.447	91.4649
ARL6IP4	113.38	92.8304	102.803	101.166	103.189	80.4586	72.4656	70.5017	62.2431	64.0981
ARL6IP5	111.151	89.0188	176.158	74.0379	36.18	28.172	19.2635	17.6131	15.2808	21.7658
ARL6IP6	15.6483	15.5181	12.6935	18.4219	17.9045	21.6595	24.5692	24.2383	24.5495	22.1122
ARL8A	21.9193	13.0826	10.5335	11.5899	12.3473	16.9107	16.9179	17.0126	15.3349	17.0695
ARL8B	21.8443	17.8511	15.0631	20.019	15.8911	17.9839	12.695	13.1072	9.26802	7.88954
ARL9	0.412564	2.40762	3.12692	1.30612	1.03941	0.393917	0.189026	0.305302	0.201475	0.47166
ARMC1	20.9354	15.7854	14.0847	13.9755	13.2289	14.2757	19.3608	19.636	18.6805	19.698
ARMC10	19.5451	19.8385	18.3808	10.9225	11.0168	11.5889	15.2781	16.2423	15.9256	18.5019
ARMC12	0.250495	0.200368	0.234444	0.219814	0.0928178	0.0599606	0.314376	0.203639	0.488157	0.950113
ARMC2	2.43687	2.29221	4.17494	3.68476	2.77979	2.90278	3.79484	2.68481	2.75319	2.94029
ARMC3	0.000147275	0.123824	1.06887	0.896922	0.466932	0.300035	0.0848302	0.347526	0.549126	0.296678
ARMC4	5.94093	1.33441	0.93986	0.295113	0.507276	0.333035	0.355179	0.622072	0.537198	1.8653
ARMC5	4.66092	4.00981	4.48112	5.61481	5.75479	4.71096	3.75316	4.41769	4.22795	2.99905
ARMC6	27.433	53.2779	51.9918	37.1104	31.8456	37.5018	36.0336	41.0393	34.1708	37.73
ARMC7	3.18715	3.85668	4.11303	3.90298	3.73141	4.08642	4.35504	4.10987	4.70404	4.53534
ARMC8	19.7904	14.8443	11.6775	13.1629	12.4143	15.9417	16.9607	21.0792	22.0554	21.7393
ARMC9	13.7715	17.255	19.651	15.4508	14.3145	12.2848	11.4892	8.63505	10.7866	14.4313
ARMCX1	23.3261	8.8862	8.23012	6.70266	7.0427	7.62218	10.45	9.86956	12.6413	14.7766
ARMCX2	59.4342	26.8158	33.337	12.6581	8.24538	14.7797	20.2963	25.9354	35.099	69.5431
ARMCX3	47.9332	14.696	12.963	11.8185	12.3795	12.4395	8.38515	7.5851	7.99402	9.86508
ARMCX4	8.28342	4.784	6.2726	4.02726	3.41107	4.72775	2.94173	3.46292	4.97659	5.90935
ARMCX5	11.9056	14.1057	14.3817	13.4853	11.4483	7.72335	8.94679	8.8128	6.97717	10.0934
ARMCX6	53.2096	27.4797	26.0563	13.3641	13.4077	14.3717	11.1308	10.7683	14.2857	17.8351
ARMS2	0.00815779	0.0486631	0.00582947	0	0	0	0	0	0.0139968	0.016367
ARNT	11.4266	9.08113	13.5392	9.91758	11.5543	12.4596	14.1629	12.985	13.5195	11.2554
ARNT2	4.93191	1.313	0.584414	0.307065	0.203895	0.538483	0.565403	0.616998	1.93523	4.38511
ARNTL	5.1743	5.22183	5.36204	3.93313	3.93491	3.82333	4.52637	3.11594	2.92881	3.74347
ARNTL2	13.139	6.38013	3.79556	2.77334	2.67034	3.21557	2.62749	2.94341	3.94307	4.41425
ARPC1A	185.288	90.3058	89.6995	83.9825	82.1518	69.8272	70.808	68.8938	71.4038	65.6287
ARPC1B	177.268	71.1285	30.8636	46.1895	55.9515	55.2113	78.9292	65.8355	45.0833	32.3251
ARPC2	438.156	397.687	384.418	264.804	241.402	207.171	207.724	191.645	146.588	127.753
ARPC3	396.516	183.179	159.087	172.151	172.439	166.305	173.927	178.216	176.72	129.583
ARPC4	218.9	140.949	109.475	98.2819	99.5521	105.175	99.3359	96.0234	98.1128	82.9323
ARPC4-TTLL3	3.80674	2.61153	1.25823	1.46238	2.06836	1.95358	1.22868	1.31718	1.34366	0.974745
ARPC5	220.504	238.033	135.43	74.8038	75.3398	75.575	63.3057	58.5092	53.8883	43.5676
ARPC5L	48.3634	36.3388	30.2672	30.1697	25.4126	28.0399	31.1653	28.9845	33.0294	31.5474
ARPP19	61.3709	47.8622	36.638	33.7729	37.4772	50.2534	53.2174	57.7562	66.8487	64.9023
ARPP21	0.988303	2.04935	3.15439	1.4914	0.50273	0.318001	0.143225	0.103328	0.0122139	7.41e-05
ARR3	0.0939922	0.119778	0.131551	0.192531	0.149564	0.110833	0.128071	0.0922958	0.0833581	0.102659
ARRB1	0.235057	0.989314	1.30912	15.5763	32.0339	52.4593	61.048	51.3713	45.8238	10.2484
ARRB2	6.88396	11.6533	8.9637	6.048	6.58589	6.80814	16.2955	18.0807	28.4932	31.3018
ARRDC1	9.71953	8.90923	8.38618	8.51726	11.1783	11.4123	11.7633	13.348	12.0577	11.8395
ARRDC2	3.38711	4.80175	3.32368	3.12239	3.22581	3.20018	6.80037	7.73368	5.55737	1.72498
ARRDC3	12.4702	5.69458	7.86177	10.266	10.7321	7.41682	6.63724	7.04395	10.6062	2.22639
ARRDC4	0.307659	0.0590913	0.0566735	0.357624	0.0631027	0.148394	0.456178	0.587401	0.655743	0.934079
ARRDC5	0.00751555	0	0	0.00159929	0	0	0	0.00204302	0.00292754	0.000632928
ARSA	10.6206	4.60659	4.39039	5.6557	6.5822	6.07327	2.9143	2.49514	2.83467	2.61625
ARSB	15.3136	9.57045	8.18731	11.61	9.93104	8.07069	4.51745	3.79432	3.83265	4.22637
ARSD	4.32981	1.6327	1.32976	1.31373	1.35408	2.27066	1.8277	1.79844	1.5005	0.883851
ARSE	1.21708	0.725928	0.119416	0.159094	0.777826	6.68773	12.5767	17.2753	19.8181	1.39637
ARSF	0.000185024	0.0142191	0.0195052	0.100562	0.10191	0.167331	0.0314028	0.0138525	0.00605343	0.0131996
ARSG	0.506469	0.697343	1.99813	2.79836	2.11915	1.9333	1.272	1.84087	1.31236	1.26362
ARSH	0.068615	0.0149752	0.00863253	0.0221843	0	0	0	0.0146701	0	0.000902513
ARSI	1.18626	1.20186	1.52233	10.9986	12.4571	7.82387	6.80057	5.65774	1.93555	1.45776
ARSJ	47.2544	13.7742	5.54166	4.97575	3.22441	5.93959	0.88341	0.628492	1.03108	2.39381
ARSK	11.8432	5.72044	4.21386	4.14177	4.12403	5.16247	5.41032	4.70827	5.50336	6.52235
ART1	0	0.0106064	0.092017	0.246323	0.249949	0.260914	0.537193	0.394561	0.269013	0.0306365
ART3	0.0759466	0.0739892	0.0234709	0.345181	0.0267566	0.0821106	0.139384	0.0200013	0.239968	0.35126
ART4	0.000907627	0.00510164	0	0.00213414	0.00434206	0	0.003055	0.0696061	0.0380732	0.00179497
ART5	0.0678771	0.157794	0.21905	1.0167	1.42816	2.49284	4.90052	4.56218	5.69119	5.92999
ARTN	0.120901	0.136553	0.0953154	0.399831	0.908368	1.15914	2.25693	1.41582	2.90568	5.31977
ARV1	15.6523	16.0113	16.4289	20.6129	16.7923	11.1223	8.26145	8.54044	7.60934	11.2069
ARVCF	3.92408	3.18935	4.1807	16.4282	16.7957	14.8436	9.06533	12.5683	14.7506	20.7717
ARX	0	0.0188647	0.136109	0.178133	0.035933	0.254903	0.0556895	0.0879787	0.100414	0.0122335
AS3MT	1.011	1.7387	1.57209	2.73375	4.21762	3.87087	7.11573	6.11726	6.5014	6.9164
ASAH1	37.4161	25.8569	29.0578	41.7118	35.1548	51.5186	47.3331	44.6357	42.7588	43.4287
ASAH2	0.307273	0.256675	0.331574	0.56028	0.518696	0.507899	0.202395	0.236704	0.230428	0.331648
ASAH2B	1.87427	2.39232	2.68067	2.1962	1.71675	1.65494	1.96342	1.75773	1.94811	2.04424
ASAP1	46.0735	25.4871	35.1412	42.8158	45.4034	42.2558	24.3544	18.3018	12.8492	11.6919
ASAP2	20.3901	13.729	14.5421	11.3211	11.1872	7.36548	1.81916	1.65196	2.30835	5.13038
ASAP3	6.05574	4.55587	3.53053	8.57269	14.2247	11.5649	11.7875	11.7343	15.0737	18.996
ASB1	20.3544	14.3053	12.7401	10.6959	11.028	12.3564	12.9375	11.9427	13.0529	10.8659
ASB10	0	0	0	0	0	0.00469031	0	0.00209355	0	0.0130822
ASB11	0.000888001	0	0.00572244	0.00216932	0	0	0.000957841	0	0	0.000362808
ASB12	0	0	0	0	0	0	3.04e-34	0.00850388	0.0979945	0.135912
ASB13	1.48049	4.25078	4.89911	5.27489	5.77875	3.21471	3.79698	3.56186	3.72952	7.07894
ASB14	1.47738	1.37121	1.11602	0.82891	1.04439	1.29062	1.63968	1.58981	1.63224	1.63621
ASB15	0.000322418	0	0	0.000277416	0	0	0	0	0.00364308	0
ASB16	0.0187631	0.0154686	0.0272782	0.0117808	0.0400764	0.0121349	0.0237969	0.00868795	0.0101967	0.0175478
ASB17	0	0	0	0.00283019	0	0	0.036296	0.00187094	0	0.000496752
ASB18	0.000834678	0	0.00146158	0.0188022	0.0424159	0.0405267	0.0378157	0.0690678	0.0300301	0.0107739
ASB2	0.0240993	0.0383548	1.14922	0.34347	0.529853	0.490839	0.291109	0.185481	0.255587	0.554616
ASB3	12.8259	13.1992	10.0568	15.3111	13.4141	12.7698	11.9692	10.8963	11.4101	11.5003
ASB4	0.00263647	0.123834	2.19433	6.40265	4.58252	2.44898	0.169887	0.12033	0.0132996	0.000677719
ASB5	0.0938836	0	0.00515636	0.0136817	0.0126036	0.0196286	0.110217	0.0856271	0.175086	0.00772915
ASB6	14.7904	17.8391	21.2048	14.6661	14.1092	12.4225	10.5478	9.6722	6.62975	6.61944
ASB7	5.90479	5.07243	5.71345	4.75895	4.79375	4.17289	4.14642	4.06917	3.89899	4.10963
ASB8	13.4207	9.99873	10.4579	8.27758	7.22746	5.34297	3.86819	3.79257	3.00865	3.02367
ASB9	0.185194	0.890584	3.2275	4.98278	2.99835	4.70077	2.86656	1.19958	1.88144	0.475763
ASB9P1	0.0652817	0	0.0702996	0.091631	0.157034	0	0.0545502	0.0367189	0	0.0645241
ASCC1	13.687	14.8407	15.9251	17.435	17.8097	17.917	20.6633	23.599	22.7596	18.1116
ASCC2	33.6962	28.8134	28.5638	27.6048	26.9948	25.839	24.3147	22.8288	19.0161	16.3471
ASCC3	33.3248	41.1139	47.5214	33.8947	28.6155	27.2466	26.179	26.2165	22.401	24.4411
ASCL1	0	0	0	0	0.00892131	0	0.0914854	0.207264	0.183217	0.0507649
ASCL2	0	0	0	0	0	0.0516357	0.0727133	0.264167	0.387467	0.0618855
ASCL3	0.0318124	0.0240273	0.0685559	0.036283	0.0660421	0.0106074	0	0.0540894	0.01897	0.0963248
ASCL4	0	0	0	0	0.0172502	0	0	0	0	0
ASF1A	20.8696	16.1742	12.2732	18.4706	19.9072	18.0515	17.8394	16.559	15.8275	17.2638
ASF1B	9.31323	6.67371	3.64213	3.77002	6.42311	8.33931	10.4192	11.2231	13.7329	14.9215
ASGR1	0.672986	0.31695	0.460768	0.151449	0.493906	0.659495	1.93415	2.11782	4.32506	5.89198
ASGR2	0	0	0	0	0	0	0	0.0703876	0.0136329	0.132677
ASH1L	10.2708	8.66588	8.53352	6.64299	5.75815	5.4478	5.62639	4.97607	4.88791	4.81737
ASH2L	24.4119	27.3215	34.6376	53.4808	54.0282	51.1559	87.5138	84.1666	45.946	27.4811
ASIC1	1.63891	3.09308	6.67017	4.21562	3.39255	0.959523	0.889477	1.04785	0.709432	1.14399
ASIC2	0.000209343	0.000378751	0.0112247	0.102807	0.059522	0.132464	0.0696149	0.130811	0.0912578	0.231704
ASIC3	0.435367	0.207199	0.48352	1.0617	1.00116	2.24152	1.64312	1.85278	1.22176	0.673917
ASIC4	0.0161027	0.00208069	0.0115804	0.0169471	0.060226	0	0.0700231	0.0287602	0.0619549	0.0519903
ASIC5	0	0	0	0	0	0	0	0	0	0
ASIP	0.00439176	0.0136364	0.0591831	0.255474	0.265882	0.108259	0.051571	0.0414291	0.0239408	0.0387394
ASL	20.7339	16.3059	14.2271	12.0396	14.5929	15.6199	16.0172	17.1398	14.7607	15.0046
ASMT	0	0	0	0	0	0	0	0	0	0
ASMTL	0	0	0	0	0	0	0	0	0	0
ASMTL-AS1	0	0	0	0	0	0	0	0	0	0
ASNA1	62.8377	48.7401	48.2439	43.6501	48.48	49.2504	55.1648	49.8741	56.0822	57.7764
ASNS	14.3455	26.4683	23.0877	22.7746	19.9181	29.7876	45.2012	37.9762	35.7179	114.259
ASNSD1	33.1646	27.9351	24.7844	27.1704	28.3926	24.6995	25.5692	23.6681	23.2404	24.9458
ASPA	0	0	0.108116	0.761537	0.332116	0.458019	0.0712348	0.0886981	0.0329867	0.0226149
ASPDH	0.0383191	0.0260523	0.0413741	0.0657062	0.0421632	0.0985705	0.0302356	0.0243896	0.0677426	0.029927
ASPG	0.0281265	0	0	0.00140819	0.000762226	0.0819617	0.135319	0.319119	0.4816	0.492065
ASPH	287.288	78.8154	48.5678	37.1935	26.0345	25.7523	25.8321	24.1649	19.9255	27.063
ASPHD1	2.32684	0.608349	0.307475	0.138825	0.0774201	0.872813	2.15335	3.35932	5.28772	9.60957
ASPHD2	1.46513	1.76625	1.6809	1.35918	1.58034	1.32786	1.23928	1.28267	1.45402	2.48172
ASPM	12.7844	15.5439	7.25396	6.94663	7.90207	9.02769	11.8472	11.8436	11.0794	17.9878
ASPN	0.381358	5.09056	6.99112	3.96207	0.874828	0.725462	0.0853271	0.0696768	0.0915883	0.00479819
ASPRV1	0.05015	0.0758087	0.167886	0.172621	0.113075	0.164606	0.190196	0.282371	0.347611	0.488722
ASPSCR1	11.8595	7.88629	7.9544	7.25865	7.88799	9.05743	10.7261	10.9961	12.7695	11.8104
ASRGL1	1.02818	1.55788	4.09245	37.5164	51.4723	57.079	71.7273	69.5608	37.6612	10.3043
ASS1	6.0986	65.5286	209.85	129.443	72.2892	57.2829	79.6619	86.628	33.7779	61.7132
ASTE1	3.33595	2.49826	2.13486	2.29057	2.64215	3.24586	3.75937	2.95953	3.11874	3.71917
ASTL	0	0	0	0	0	0	0.122789	0	0.22448	0.309665
ASTN1	0.00869697	0.0297426	0.0603745	0.121207	0.0429571	0.0722185	0.0580827	0.145894	0.156955	1.98335
ASTN2	2.75008	5.39128	7.41258	4.54477	5.07235	4.28062	6.3753	5.642	5.20188	4.95175
ASUN	33.5189	37.0426	32.0682	28.1569	28.4968	23.8968	30.824	31.9742	31.3974	33.7434
ASXL1	30.0545	29.7581	28.0732	23.6396	25.928	21.6594	12.2101	12.6741	11.9985	10.2187
ASXL2	7.20439	10.7164	8.84243	9.75363	9.37508	10.5239	12.6748	11.373	10.3488	8.09276
ASXL3	0.00800582	0.884172	3.12294	5.65625	5.80062	3.47614	0.545926	0.649731	0.379686	0.0999165
ASZ1	0.000162584	0	0.00869153	0	0	0	0	0.0406733	0.136751	0.0106088
ATAD1	28.9774	44.8257	46.6342	44.0711	28.9426	27.4082	28.6264	27.4915	25.6732	22.787
ATAD2	12.9015	12.3586	5.67418	6.44658	7.78166	8.41559	6.87033	7.80023	6.73561	8.7448
ATAD2B	2.1154	3.22903	4.30602	3.88085	3.79594	3.7074	4.48322	4.4001	4.78876	4.39698
ATAD3A	26.3715	41.997	36.3207	27.6115	26.2109	27.0846	29.5168	29.5323	22.1367	21.6571
ATAD3B	16.8954	32.9303	45.666	49.5503	55.0813	51.9734	64.4006	64.094	27.5053	17.497
ATAD3C	0.159048	0.0149662	0.348081	1.93537	3.4671	2.29109	1.96706	1.97143	0.512258	0.958077
ATAD5	1.64481	2.23457	1.55881	1.85638	2.66175	3.58902	6.25334	5.87059	6.10859	7.58673
ATAT1	8.35165	7.28292	8.99011	9.00994	10.7616	9.35928	6.6597	6.77836	9.51923	8.68321
ATCAY	0.0198737	0.0288303	0.0240491	0.0647674	0.127107	0.387936	2.69717	4.13696	8.0909	11.117
ATE1	11.7714	10.0266	9.45852	11.5986	9.68094	10.8838	13.6393	12.3061	11.4884	10.5042
ATF1	22.351	19.9645	15.0409	16.2447	17.174	20.9257	22.8009	19.6808	21.7939	20.7149
ATF2	18.6073	19.6312	20.1353	15.7107	17.6299	16.3025	16.0453	15.1408	14.7791	13.2482
ATF3	3.92785	2.28402	1.99478	4.02435	3.85917	8.20454	9.30562	6.91014	8.79575	12.1598
ATF4	192.814	252.351	223.443	218.613	240.117	247.162	256.18	239.304	269.506	334.431
ATF5	18.0454	15.8172	15.4373	12.6833	9.57497	9.8799	4.58531	5.49013	6.23033	9.58816
ATF6	14.4018	19.9985	17.8638	10.9025	8.80285	8.06718	7.19674	5.65162	4.3498	4.94279
ATF6B	49.0464	29.4871	22.2079	22.318	21.6748	22.3089	20.4723	19.3526	18.0605	19.1144
ATF7	12.1638	8.44259	5.96465	5.44016	4.53297	4.97939	3.81965	3.42375	4.01946	3.75991
ATF7IP	16.5582	14.8606	20.6376	39.6399	34.8145	26.4322	35.3548	36.6196	38.1386	34.3013
ATF7IP2	1.57315	5.24752	6.68619	5.74762	4.13475	4.8994	7.28392	7.38222	6.81396	8.73284
ATG10	5.33087	6.46347	6.11754	7.56368	9.14397	12.2111	17.6771	14.5807	14.19	10.7382
ATG12	56.8475	33.0083	30.7541	25.7581	23.3995	25.3161	29.7574	30.9382	32.7155	27.8143
ATG13	36.4443	36.4479	37.8181	31.908	29.6678	30.2964	33.9359	29.3668	27.6498	30.543
ATG14	5.99212	6.61126	8.79882	7.90896	6.67989	7.49019	8.75444	8.28003	8.82156	7.11381
ATG16L1	15.6477	16.7241	16.3163	14.4989	14.9426	18.5517	20.4562	18.0369	15.8459	14.7736
ATG16L2	5.237	2.71111	3.47019	4.45789	6.16872	5.41876	5.13655	6.29927	8.21452	4.45328
ATG2A	6.77989	5.22311	5.0576	6.80223	6.65316	6.0417	4.9864	5.3917	4.48524	5.12623
ATG2B	7.59282	6.10872	6.22935	5.58809	5.72932	5.313	4.88383	4.34797	3.69602	4.48357
ATG3	39.6428	33.3318	32.8512	72.526	75.0524	90.1117	103.94	89.2799	50.267	27.2636
ATG4A	9.85146	5.99489	6.33809	6.25538	5.70501	5.35076	4.67704	3.92908	2.64446	1.34955
ATG4B	44.8968	38.0747	38.2851	34.4881	39.9506	39.8731	41.0793	45.1764	42.3295	46.7324
ATG4C	5.46866	6.85844	6.18863	5.95812	5.63289	6.0789	11.3148	11.2534	13.6182	14.8733
ATG4D	5.70072	6.20822	6.29191	8.73305	8.80833	7.89578	9.31343	8.28814	7.0953	7.45249
ATG5	16.0244	16.338	15.1719	11.8153	12.6825	14.7303	17.431	18.2559	18.3003	16.2332
ATG7	30.0834	17.7183	17.216	15.4494	12.6152	12.052	13.9937	11.8913	8.25202	10.0239
ATG9A	31.4081	23.115	21.7526	21.189	16.6271	17.9951	18.7125	16.1835	14.912	18.7307
ATG9B	0.260204	0.790335	0.959148	8.41136	18.496	13.7845	9.52323	10.1869	3.03812	1.44835
ATHL1	8.33664	4.98143	4.97699	3.17862	6.01209	4.89409	12.4991	14.2986	20.6757	12.568
ATIC	61.9162	83.8992	92.6474	92.345	93.6064	111.169	132.927	132.691	130.915	126.081
ATL1	0.594378	0.505213	0.921071	1.24998	0.820283	0.662974	0.758656	0.644683	0.882315	2.11811
ATL2	16.7789	22.8151	23.3734	21.1551	23.301	26.996	38.2066	38.2195	33.1226	38.6751
ATL3	26.8743	9.47836	7.95788	5.07484	4.88691	7.38582	10.7153	7.58752	9.40437	5.42905
ATM	14.0916	9.33015	11.2852	11.1307	11.8502	12.7108	12.5945	10.323	13.4242	13.3323
ATMIN	20.2562	23.1509	26.034	25.5632	24.4416	25.1688	21.7319	20.8213	22.6745	27.0224
ATN1	56.5198	30.5527	20.4549	24.4675	30.4571	30.7584	22.4203	22.07	22.0535	26.6419
ATOH1	0	0.0252959	0.0579493	0.0385803	0.0764102	0.171811	1.19691	1.56914	1.3457	0.139389
ATOH7	0	0.038814	0.100419	0.130659	0.0547725	0.075702	0.118779	0.107967	0.035083	0.245001
ATOH8	9.49283	1.6381	0.0879149	1.10746	2.5859	1.62161	0.443657	0.975576	0.725165	0.182435
ATOX1	135.181	105.916	98.738	70.2576	65.2221	62.7673	54.3835	50.1705	52.5477	56.2442
ATP10A	2.18354	3.7141	6.72421	7.75651	9.64688	6.61141	3.47624	2.40108	0.422843	0.319728
ATP10B	0.0305769	0.000351942	0.000204637	0.000800997	0.000837267	0.00118471	0.000589394	0.000327121	0.00536257	0.172261
ATP10D	26.0005	37.1692	62.484	25.2677	7.54649	3.90463	0.846385	0.871736	1.43334	2.03329
ATP11A	0.580231	0.726007	2.87665	17.6051	20.334	19.4283	15.581	13.7553	10.6318	13.6625
ATP11B	20.9728	17.8908	12.9591	7.83692	9.27705	7.65226	5.9691	5.76148	6.4327	7.88881
ATP11C	27.7237	33.0873	39.9372	36.6348	27.0408	19.1378	23.0938	20.146	19.2966	15.4302
ATP12A	0.000309161	0.0150122	0.00864171	0.929229	2.15632	7.44241	11.6758	3.83005	1.39195	0.588103
ATP13A1	20.1439	26.8447	31.4201	30.0866	27.4445	31.2827	26.4885	28.6183	25.8446	18.7894
ATP13A2	26.5384	19.7543	35.1551	32.662	27.8994	23.2694	27.72	28.4019	19.4653	29.7364
ATP13A3	92.6896	45.4042	38.1155	26.6964	26.109	22.0422	30.7691	29.7898	32.8312	39.4656
ATP13A4	0.0100522	0.0908332	0.515098	0.0485998	0.256577	0.112411	0.000536482	0.071392	0.0149006	0.0404537
ATP13A5	0.00666926	0.0172479	0.0500923	0.0111401	0.00104176	0.0016746	0.00882473	0.136387	0.0118676	0.00282466
ATP1A1	145.083	179.98	206.609	159.979	126.433	105.903	101.173	97.0919	102.711	122.467
ATP1A1OS	1.37297	2.28688	2.66841	2.83343	1.84218	1.60788	1.98815	1.24812	1.45086	1.11579
ATP1A2	0.0837995	0.158916	0.148298	0.541184	0.844261	3.77233	6.62404	7.58467	8.19048	37.1948
ATP1A3	0.188806	0.515499	0.75197	0.450135	0.473562	2.94063	10.4242	14.076	11.6997	12.3862
ATP1A4	0.00854725	0.000723942	0.0502699	0.0107837	0.0010237	0.141067	0.154288	0.141561	0.6375	0.238347
ATP1B1	21.9868	16.763	10.1406	33.1546	28.6206	25.3289	24.112	21.3526	20.4755	29.4159
ATP1B2	0.0819939	0.0597268	0.030402	0.336231	0.694875	0.959714	3.86624	4.04084	8.88185	6.27287
ATP1B3	130.56	111.956	119.454	95.6204	75.9526	84.3301	97.3765	94.1316	108.171	125.906
ATP1B4	0	0	0	0	0	0	0	0	0	0
ATP2A1	0.309164	0.901552	1.1987	0.742545	0.995524	0.746292	0.665669	0.887471	0.800155	1.10525
ATP2A2	124.061	106.452	103.747	93.1265	95.1769	94.2699	87.9885	85.674	80.1319	78.4264
ATP2A3	0.244129	0.527374	0.122785	1.74557	3.31587	5.43753	6.85985	7.82198	12.547	8.74641
ATP2B1	11.1981	29.8295	32.4871	42.5356	50.189	42.5868	21.7329	24.1563	19.1315	13.7345
ATP2B2	0.135512	0.0162672	0.00405811	0.0363443	0.00462815	0.000292351	0.0209098	0.0156252	0.0590521	0.196388
ATP2B3	0.0189802	0.00351329	0	0.0106269	0.0149625	0.0408937	0.122466	0.0447012	0.0371549	0.0833147
ATP2B4	63.6008	14.0941	7.74754	20.3506	20.1488	16.9087	10.7879	11.1111	6.58548	5.74082
ATP2C1	69.699	48.0257	49.72	51.2286	40.8696	38.8848	42.6875	41.095	33.5771	33.7292
ATP2C2	0.0114227	0.186271	0.273159	0.141092	0.00182959	0.189205	0.223367	0.163619	0.484241	0.526829
ATP4A	0	0.00190453	0.00552309	0.015926	0.0400709	0.0824521	0.125145	0.182073	0.151377	0.190855
ATP4B	0.0544132	0.0199353	0.0064035	0.00413678	0.0162574	0	0	0.0197766	0.00729747	0.000847199
ATP5A1	308.198	354.388	458.868	461.884	429.34	335.185	380.304	367.567	366.959	368.65
ATP5B	481.551	542.324	661.341	678.125	587.483	465.349	530.092	545.099	547.277	438.016
ATP5C1	193.656	165.516	170.256	176.587	163.017	131.053	161.059	162.816	144.167	129.357
ATP5D	63.1247	66.7592	63.6368	65.7145	57.709	42.7428	49.147	53.8669	49.8493	49.6449
ATP5E	94.2599	70.9764	81.8912	74.38	58.3413	38.8845	29.62	28.5124	22.028	30.8931
ATP5EP2	0.0432072	0	0.0669305	0	0	0	0	0	0	0.017711
ATP5F1	257.567	270.206	291.577	301.203	269.108	233.955	233.963	238.039	206.469	195.497
ATP5G1	166.282	176.319	199.311	139.817	120.585	103.006	152.757	146.916	159.895	117.356
ATP5G2	215.159	280.525	279.315	225.167	224.977	171.089	222.549	220.653	222.855	259.859
ATP5G3	236.083	295.263	332.719	319.378	309.473	268.985	304.833	298.258	269.677	215.645
ATP5H	281.259	151.262	162.836	141.543	134.416	153.983	239.526	240.08	284.359	220.549
ATP5I	275.828	307.097	376.697	313.041	305.966	284.519	341.098	323.505	383.654	315.444
ATP5J	158.347	156.036	178.958	264.469	248.335	191.112	179.333	180.326	156.341	112.554
ATP5J2	472.082	416.57	441.14	443.622	460.952	393.707	450.946	455.266	487.959	441.323
ATP5J2-PTCD1	1.60475	3.06003	4.55658	4.50551	5.01301	4.1571	6.56004	5.46542	3.08087	3.11077
ATP5L	189.106	178.869	180.818	176.269	167.052	143.668	149.1	151.199	159.984	152.426
ATP5L2	0	0	0.000645936	0	0	0	0	0	0	0.000365077
ATP5O	153.162	150.108	247.941	183.198	171.051	150.232	186.778	201.337	212.54	192.382
ATP5S	6.93874	7.67676	10.454	7.16129	6.60777	6.78175	8.07691	6.18325	7.70171	8.59799
ATP5SL	23.9231	26.1297	26.3653	24.7443	29.0108	26.8193	31.9557	31.465	29.2425	37.7546
ATP6AP1	93.3978	47.2213	50.7798	58.2645	49.5402	44.7595	26.6644	24.7909	22.2383	24.9779
ATP6AP1L	0.433721	0.461885	0.48899	2.5932	1.48389	1.13456	1.72771	2.11512	1.90754	0.674203
ATP6AP2	103.307	92.568	76.6387	68.3376	52.238	51.7884	48.1909	50.8649	44.3323	42.1639
ATP6V0A1	10.0907	7.94494	14.8067	16.6077	13.142	11.2804	10.7555	10.5784	9.05168	10.7013
ATP6V0A2	9.63324	12.3761	15.152	13.3382	12.4719	16.0171	16.7943	16.6776	17.9026	23.227
ATP6V0A4	0.366391	0.0322318	0	0.039568	0.0488423	0.471271	1.66851	2.2616	2.74946	0.332863
ATP6V0B	90.7279	83.014	94.5702	90.3695	76.9748	69.5352	59.7804	61.8902	51.6296	47.3273
ATP6V0C	135.295	90.1377	88.4244	87.5313	64.3042	73.4861	71.4833	72.597	65.125	67.7091
ATP6V0CP3	0	0	0.0982969	0.064511	0	0	0	0	0.0306813	0.026233
ATP6V0D1	70.0186	32.6525	33.8584	32.1705	28.9223	33.0212	22.6783	21.6619	22.1325	22.9852
ATP6V0D2	0.00462715	0.0110977	0	0	0.00012302	0.0196093	0.121879	0.15908	0.0448417	0.00116897
ATP6V0E1	277.421	153.788	141.884	128.161	103.064	113.101	108.246	98.4843	102.888	63.2167
ATP6V0E2	17.5304	34.8899	40.3764	58.3121	38.0132	25.2588	13.7178	15.558	12.1797	9.7094
ATP6V1A	34.0036	18.7773	30.0707	33.3766	28.3218	23.3511	26.2417	22.5987	20.1848	22.1959
ATP6V1B1	0.248151	0.153391	0.212997	0.377412	0.55417	0.504155	0.53088	0.422483	0.139318	0.0576414
ATP6V1B2	42.4971	36.0563	38.7262	29.4454	22.6453	28.9083	28.0745	27.012	28.5908	38.8547
ATP6V1C1	34.8475	29.0319	28.213	20.6712	19.0081	22.5959	21.4065	19.1513	19.7997	25.819
ATP6V1C2	0.0261318	0.0267175	0.218681	0.841085	0.346151	0.758482	1.27076	0.916506	0.633627	0.370298
ATP6V1D	120.694	59.0499	52.8135	53.55	50.3551	45.3778	41.4643	39.0108	33.5494	36.6111
ATP6V1E1	112.511	62.008	57.4426	61.7916	55.2717	55.426	58.7799	57.8743	52.7217	44.7944
ATP6V1E2	2.96277	3.74947	3.30092	1.98295	1.21713	2.83828	2.32822	1.85678	2.78158	3.41412
ATP6V1F	161.988	115.485	120.077	95.6792	87.9674	79.1489	79.1552	79.4614	86.0418	65.6428
ATP6V1G1	94.7197	74.6034	100.335	117.711	103.688	122.977	108.829	105.676	119.231	88.2117
ATP6V1G2	1.83816	0.828	0.751696	0.886084	1.32521	1.09211	1.29508	1.11508	1.43466	2.11864
ATP6V1G2-DDX39B	3.2777	6.54339	4.47922	3.44833	6.52344	7.27925	6.24515	7.939	5.66234	5.48256
ATP6V1G3	0.00129885	0	0.000841787	0	0	0.0980249	0	0	0	0
ATP6V1H	38.2067	29.7651	28.5539	29.5228	27.7094	24.537	26.3317	21.1663	14.8899	14.5703
ATP7A	5.84038	4.0903	3.50615	3.30113	3.10218	1.9358	1.59224	1.09424	1.89711	1.45387
ATP7B	1.54642	0.942393	1.4595	2.79629	4.16352	4.33498	2.64243	2.74123	2.01901	2.43589
ATP8A1	2.04434	0.167378	0.29388	0.290381	0.360816	0.606052	0.691835	0.801552	2.15578	4.75044
ATP8A2	0.205698	0.0437679	0.0761297	0.43281	0.0795692	0.332001	0.913347	0.724792	0.811386	2.89321
ATP8B1	38.0549	4.3104	1.20538	1.61608	2.11243	1.78893	1.35857	1.39177	0.98393	0.992635
ATP8B2	34.4515	41.5451	44.2386	68.4963	70.5991	53.325	46.9617	36.3667	17.0415	16.9125
ATP8B3	1.55667	0.696684	0.153637	0.498989	0.69778	1.60162	2.36148	2.67952	2.76441	1.86695
ATP8B4	0.0710042	0.0555644	0.238543	0.105357	0.118685	0.18401	0.119683	0.044995	0.164185	0.157166
ATP8B5P	0.047	0.0118431	0.135148	0.0123735	0.069136	0.00416601	0.00179004	0.0128674	0.00536884	0.0281808
ATP9A	4.22106	4.84356	17.3739	9.37716	6.81115	7.90251	3.29066	2.57522	3.30046	2.47639
ATP9B	4.21471	8.95502	13.408	12.2417	7.83604	7.00799	6.52288	7.32798	6.30794	4.37001
ATPAF1	31.5356	37.573	42.7534	39.1762	35.7454	34.922	31.4454	36.0161	29.4638	33.5553
ATPAF2	12.8522	10.4451	12.082	13.3571	16.5138	13.366	13.4666	13.2419	11.8965	11.2725
ATPIF1	218.755	157.53	138.792	154.531	160.107	131.679	172.643	173.454	187.985	162.483
ATR	10.5203	11.4634	11.9557	8.49197	8.56609	4.88431	5.71243	4.54146	4.16221	7.37333
ATRIP	5.71425	7.20606	7.12428	8.21294	7.75261	9.07426	11.3332	9.67178	10.4988	8.93748
ATRN	19.5427	13.5927	11.5929	9.54607	9.20876	9.64954	9.33182	8.06131	7.83878	8.82031
ATRNL1	0.942867	1.66218	3.49814	2.9364	3.31006	2.26428	2.87472	3.05815	5.48668	3.41319
ATRX	18.6301	15.4885	14.9438	18.0124	17.5722	16.1226	15.0296	14.013	14.9187	18.9876
ATXN1	4.01521	6.21245	7.84547	6.32355	6.11146	3.66989	1.6891	1.11528	1.75996	0.470348
ATXN10	255.579	159.046	179.503	152.057	131.63	127.386	113.888	118.67	115.809	162.223
ATXN1L	6.51711	8.02026	7.60354	6.71276	7.911	9.25579	8.88662	8.59873	8.83873	8.31136
ATXN2	29.4735	22.7504	21.7969	14.4784	17.662	20.3191	20.5818	17.1169	17.1694	17.8856
ATXN2L	31.5957	25.6144	23.6201	28.5095	33.1953	37.3764	44.2554	40.7748	44.546	40.6937
ATXN3	12.1278	12.3163	11.261	13.9246	13.7858	16.6668	26.2988	23.258	27.7131	15.4426
ATXN3L	0	0	0.00932792	0	0	0	0	0	0	0
ATXN7	4.86287	4.98048	4.84102	4.78831	4.46994	6.54268	5.02218	4.12477	4.69678	4.25615
ATXN7L1	3.53907	3.84052	4.15297	7.29576	8.96173	10.9714	10.8479	8.91105	11.7917	9.50555
ATXN7L2	1.84603	4.64686	3.94629	3.04584	3.54528	3.2062	3.03644	2.92308	3.52158	3.60802
ATXN7L3	27.0068	23.0731	23.171	25.4795	28.248	28.2885	27.1626	27.465	27.8928	28.1478
ATXN7L3B	33.603	35.7544	43.1829	39.0141	33.5068	29.2932	23.3264	22.9341	23.5446	36.1921
ATXN8OS	0	0	0	0	0	0	0	0	0.00110215	0
AUH	6.9935	10.7425	13.6857	13.7806	13.093	13.6267	14.6342	15.5781	16.1192	13.0348
AUP1	58.6346	71.7419	77.5545	66.2465	57.0553	51.2158	55.303	53.3185	44.1814	39.124
AURKA	38.0918	43.6205	28.8639	27.867	27.5166	34.522	48.5226	47.8414	47.3955	47.4288
AURKAIP1	109.739	104.074	106.337	108.462	117.408	101.927	118.155	114.03	102.458	99.0308
AURKAPS1	0.162665	0.0323069	0.325595	0.0634298	0.282265	0.271532	0.424842	0.217168	0.303599	0.106409
AURKB	19.7283	27.2025	18.3142	17.9632	23.874	32.898	51.5217	50.5796	58.9491	69.6321
AURKC	0.458077	0.336896	0.302636	0.389525	0.14339	0.639715	1.72272	2.45006	2.74872	3.62219
AUTS2	8.38872	13.8544	13.4856	21.3529	17.1709	14.2273	14.9916	17.0027	26.55	48.1036
AVEN	20.8424	19.4888	21.5124	14.2179	12.4417	11.3487	10.8638	10.9457	7.30592	11.1281
AVIL	0.586411	0.566823	1.45003	7.8637	1.59666	1.00636	0.50495	1.04835	0.237444	0.428669
AVL9	19.3544	17.5302	22.0711	24.7062	22.1599	18.7088	23.051	21.1913	18.7716	17.4884
AVP	0	0	0	0.0837511	0.0640226	0.0281035	0.317959	0.228055	0.171911	0.0570679
AVPI1	13.6893	5.8299	2.64032	2.37704	2.1996	1.69463	3.58954	3.31608	3.96273	4.24796
AVPR1A	0.00173949	0	0.0053318	0.0708585	0.0424294	0.0202684	0.0523259	0.0525211	0.059405	0.0710747
AVPR1B	0	0	0	0.00945958	0	0	0.00723872	0	0.0218883	0.0621991
AVPR2	0	0	0	0.0346286	0.00807534	0.0515476	0	0.0967926	0.0709176	0.141012
AWAT1	0	0	0	0	0	0	0.00934805	0	0	0
AWAT2	0.00713762	0	0	0	0	0	0	0	0	0.00539846
AXDND1	1.20765	0.719169	1.42853	0.474625	0.707949	0.38118	0.425516	0.0799213	0.122832	0.105683
AXIN1	9.24973	11.187	7.33235	7.88261	9.59913	13.1879	14.9693	14.5487	15.1358	18.5492
AXIN2	0.418457	7.51641	6.35238	2.98712	4.06857	10.8934	12.0973	14.2373	27.3235	7.20811
AXL	113.487	11.0806	1.26218	3.2259	6.53673	8.02692	4.01276	4.13975	7.73892	10.8533
AZGP1	0.00208044	18.3502	19.0192	6.5499	1.2617	0.436437	0.146561	0.154072	0.0788827	0.275773
AZGP1P1	0.00145932	0.13451	0.187094	0.722954	0.94386	0.406903	0.26188	0.0928027	0.0536313	0.0584114
AZI1	6.47045	5.89051	5.32181	7.67831	11.5891	9.96519	9.75054	10.5957	9.12119	9.50719
AZI2	50.5283	42.0204	27.4508	25.0411	24.3349	20.7224	19.4853	19.1568	21.0055	21.446
AZIN1	70.8744	46.0357	36.7993	41.0818	43.9121	76.2179	86.3234	72.451	95.7627	113.559
AZU1	0.0532411	0	0.0190895	0.00580644	0.00303963	0.264082	0.106767	0.169673	0.462145	0.297838
B2M	2467.61	2712.76	3329.05	1306.41	583.4	272.034	200.124	156.156	114.146	121.095
B3GALNT1	15.5113	11.7982	10.7482	7.03358	5.93178	5.11641	1.44881	1.78932	1.75614	4.18401
B3GALNT2	8.1672	11.2965	12.7741	12.3478	11.7637	10.6479	11.7863	11.5707	10.1413	10.5615
B3GALT1	0.419039	0.672637	1.34098	0.210841	0.268939	0.638141	0.548423	0.8698	3.90632	4.6837
B3GALT2	0.871858	0.269766	0.36084	0.217498	0.110878	0.16044	0	0.0155055	0.0184857	0.00124887
B3GALT4	0.434719	0.385128	0.279736	0.329185	0.644671	0.3117	0.851615	0.616055	0.627884	1.10349
B3GALT5	0.236131	0.0107339	0.0601277	4.29955	5.26967	7.77809	3.73152	2.82897	3.61436	3.82846
B3GALT6	15.5073	10.2758	12.5605	9.61841	6.93038	6.3356	4.7378	5.91207	5.07998	4.69555
B3GALTL	4.98564	2.04511	1.03336	0.770984	1.48885	1.82091	1.51476	1.58053	2.13439	2.0501
B3GAT1	0.00714615	0	0.00493196	0.0721499	0.0512211	0.207671	0.546025	1.12844	2.54945	8.12753
B3GAT2	3.35105	2.48757	2.43145	2.79714	2.81688	2.87236	2.82582	2.86262	3.24178	4.26709
B3GAT3	40.6403	22.3647	22.3234	21.3941	19.5653	14.6849	11.7904	11.9933	9.13139	12.783
B3GNT1	16.5493	22.5955	24.6138	24.193	22.0053	18.3411	17.1433	16.7214	11.8416	15.2153
B3GNT2	12.4013	10.2176	7.31723	5.43433	6.67609	13.7224	15.5655	15.436	22.2098	18.229
B3GNT3	0.0015998	0	0.000807615	0	0	0	0.157259	0.150827	0.363784	0.61
B3GNT4	0.11733	0.192442	0.143322	0.212052	0.237802	0.307291	1.40765	1.70557	1.72364	0.561761
B3GNT5	5.12161	3.0179	0.63821	0.268383	0.234372	1.17424	1.37745	1.88353	2.66346	3.88036
B3GNT6	0.00413326	0	0	0	0	0.00576471	0	0.0801875	0.0229966	0.00717088
B3GNT7	0.0521322	0.0608546	0.223157	7.59878	15.111	54.4559	38.4741	25.3316	26.8523	14.5141
B3GNT8	0.0454383	0.0296336	0.00865097	0.327202	0.407584	0.376154	0.464565	0.569377	0.51097	0.374171
B3GNT9	11.4452	3.35424	1.36532	1.27442	1.3741	1.9944	1.35599	1.72185	1.89322	1.87049
B3GNTL1	9.34437	10.1025	16.2766	17.5523	16.4762	16.092	17.8282	18.6244	8.81609	9.63028
B4GALNT1	0.730585	0.182567	0.14297	0.422939	0.518911	0.427148	0.364354	0.312401	0.450641	0.470961
B4GALNT2	0.00773667	0.000677974	0.00968117	1.37524	2.77673	4.00117	2.17352	1.32946	0.13371	0.0111386
B4GALNT3	0.0323779	0.192042	0.195389	0.977989	1.89083	6.67828	9.79833	7.81017	5.78775	7.78161
B4GALNT4	7.3581	9.85323	17.9661	8.09836	8.91848	7.0532	11.7248	14.3825	19.8509	19.1797
B4GALT1	40.8594	14.0763	2.94376	12.3644	19.8827	21.3117	10.6684	8.78236	8.30162	7.37991
B4GALT2	64.0281	53.2282	55.706	35.9168	27.3152	27.7124	31.2931	28.8087	29.8303	40.783
B4GALT3	30.3077	33.9142	32.5683	25.2664	26.62	28.569	25.2636	25.9888	21.173	20.4698
B4GALT4	16.3611	11.8035	14.0723	24.8234	23.3714	21.2049	20.9119	21.8029	20.9454	14.9219
B4GALT5	17.6997	21.8692	17.4388	17.339	18.6634	26.5422	22.3757	21.2159	21.3674	27.4316
B4GALT6	3.12523	1.83113	3.25743	9.95884	8.70372	10.3358	9.29964	7.60572	16.3061	12.2716
B4GALT7	30.713	13.5181	14.7259	12.7118	13.2705	12.6377	10.3239	10.8446	10.3241	8.52401
B9D1	15.1646	17.7734	23.614	28.0756	29.8563	22.2437	20.7517	20.0138	20.7247	14.5432
B9D2	4.08777	2.94212	2.42232	3.61911	3.64365	3.13216	1.85931	2.39571	1.69054	2.19162
BAALC	0.00190533	0.00255143	0.584457	0.250463	0.00189832	0.0190349	0.10636	0.22363	0.557777	0.469429
BAAT	0.0459801	0.0362856	0.291514	0.3429	0.0764578	0.0631665	0.0445873	0.0470912	0.0833456	0.13242
BABAM1	67.2588	42.2002	39.3972	45.9527	52.3163	49.6974	53.5613	51.6301	63.3906	56.1804
BACE1	26.3591	13.1356	9.31452	10.1241	11.8245	10.496	7.48339	7.24326	4.57922	4.54103
BACE2	0.0258514	0.0892423	0.221722	0.277879	0.0636243	1.72871	6.28529	6.81129	6.83551	3.99699
BACH1	31.3766	13.0153	14.5731	13.2116	11.4352	11.2134	12.7623	11.3666	13.0443	11.9404
BACH2	0.0551886	0.3168	0.168142	0.257785	1.65735	1.94991	1.17854	0.949339	1.16908	1.72165
BAD	16.6674	6.07065	2.9664	3.25593	4.12554	3.5064	3.24051	4.15892	4.00661	3.71187
BAG1	22.5717	47.3792	44.9768	40.9672	34.6958	30.2602	22.0617	24.5645	21.8167	23.1846
BAG2	43.2415	43.8403	42.6353	46.5194	44.7217	44.231	29.7119	24.8756	16.301	10.5887
BAG3	17.5969	10.4857	8.04665	6.68113	5.4697	4.50533	3.61977	2.46872	1.68822	1.80064
BAG4	9.03046	5.75718	4.97888	6.12375	6.5409	8.56806	9.45447	9.18043	10.3851	9.5193
BAG5	13.8538	17.9828	18.1034	13.972	11.1554	12.9615	12.4801	11.9001	12.8238	13.346
BAG6	85.0021	93.8859	78.6281	77.9985	87.8997	93.0694	84.7159	85.1194	90.415	89.6745
BAGE2	0.00776455	0	8.28e-09	0.0155859	0	0	0	0	0	0.000211246
BAGE4	0.00491341	0	0	0	0	0	0.0330163	0.0222662	0.0278138	0.016506
BAHCC1	3.33158	5.42383	5.48805	4.00052	2.9992	1.37906	1.12206	1.9333	1.54341	0.268355
BAHD1	3.9464	4.63297	4.95087	5.33584	5.74448	6.11271	6.93114	6.60187	10.1295	11.2474
BAI1	0.00824667	0.000265506	0.00276526	0	0.00427564	0.188916	0.909871	1.29192	1.55805	2.36899
BAI2	7.51356	5.43024	4.13689	2.3457	3.11384	2.96363	0.99483	1.50248	4.10025	11.955
BAI3	2.22732	0.0137038	0.00268547	0.00672027	0.00645539	0.000189783	0.0125488	0.000442528	0.0310319	0.294731
BAIAP2	24.3189	12.434	9.08461	12.7595	14.536	12.3011	10.766	11.4873	9.44501	8.60297
BAIAP2L1	4.68947	1.67917	2.28068	0.266195	0.613576	3.18135	7.61502	7.24193	10.2583	16.2114
BAIAP2L2	0.104745	0.0931138	0.549669	3.66038	2.19248	3.28511	2.43976	2.32669	3.3608	2.05626
BAIAP3	0.330561	0.166296	0.12881	1.06302	1.31096	0.52085	1.15026	1.5068	3.265	1.80902
BAK1	12.6165	16.777	25.2994	23.9661	23.4087	20.4272	33.3193	26.8226	18.1944	18.3211
BAMBI	3.34961	2.86739	1.75951	9.97615	23.684	34.6208	15.9217	15.9959	23.3366	8.39221
BANF1	135.771	148.42	134.914	100.034	102.799	102.49	116.899	113.083	112.95	131.303
BANF2	0.000261872	0	0	0.00136858	0	0	0	0	0	0
BANK1	0.0543337	0.0954257	0.0859657	0.0773789	0.115712	0.249527	0.24592	0.332527	0.365251	0.200569
BANP	7.63498	7.29804	5.93319	8.64777	8.31973	8.49231	8.31711	7.63277	7.48864	7.06867
BAP1	24.7059	33.1909	34.7735	28.6238	28.911	28.5107	27.8285	25.8653	21.8896	27.8476
BARD1	3.94148	6.92608	2.6803	6.56983	7.8438	10.5406	14.2507	11.7337	7.69659	7.99467
BARHL1	0.00342957	0	0.00927935	0	0	0.00549521	0.0068563	0.0480727	0.0213278	0.014649
BARHL2	0	0	0	0	0	0	0.140101	0.0992858	0.00528742	0.00382492
BARX1	0.00672963	0	0	0	0.0669242	0.248087	1.08367	1.83252	3.12747	1.05549
BARX2	0	0	0	0.0636192	0.0732825	0.148325	0.152602	0.0463383	0.0228887	0
BASP1	81.6004	17.6721	7.03941	13.3157	26.4577	48.9983	54.7391	49.0869	61.067	73.648
BASP1P1	0	0	0	2.56e-06	0.0442371	0.00126103	0.296022	0.260326	0.0568369	0
BATF	0	0.134293	0	0	0	0	0	0	0	0
BATF2	0.259943	0.265689	0.138281	0.568507	0.717785	0.269907	0.189015	0.377755	0.327923	0.998388
BATF3	2.36883	1.95456	0.49596	0.262355	0.850488	1.92908	3.73197	1.95543	2.65163	1.98653
BAX	191.887	276.099	314.97	265.623	282.374	213.317	268.517	248.98	209.162	183.355
BAZ1A	18.46	41.4926	49.2491	36.1978	27.3497	22.9213	16.1941	18.4267	8.47348	9.74657
BAZ1B	30.3118	36.5842	31.5663	30.9135	31.5379	32.2795	29.5749	28.1421	31.0408	26.4318
BAZ2A	21.5761	22.6322	27.8265	31.6841	30.4752	29.7599	23.1893	20.7172	25.1107	36.7301
BAZ2B	9.41448	7.62235	9.66474	12.6003	13.0452	10.7373	5.86683	6.30978	6.17947	7.98403
BBC3	4.98256	13.0239	15.0639	14.5631	13.8926	12.4974	16.7593	17.5804	13.4825	10.0222
BBIP1	19.9415	20.4522	15.3272	20.95	17.511	14.6188	11.3154	11.7104	9.60038	12.1236
BBOX1	0.0611635	0.0211932	0.000674948	0.370019	0.282825	0.0022919	0.0297977	0.00341539	0.00293209	0.00162111
BBS1	11.6845	9.80713	10.1349	10.4512	10.3132	10.9951	7.68797	8.89414	7.65207	10.7738
BBS10	7.9842	5.71598	7.9835	7.87295	5.45719	5.4673	3.63324	4.47843	4.8996	7.93645
BBS12	2.34775	1.8457	1.75187	1.72785	1.52507	1.33477	1.35511	1.25852	1.29261	1.38289
BBS2	39.2301	12.6118	13.1976	14.3901	18.7233	13.9037	17.2739	18.1846	15.3033	8.45732
BBS4	11.1863	9.68067	11.8921	12.3352	12.8368	11.062	15.9754	15.8891	16.4158	16.8553
BBS5	4.46712	3.98546	2.61414	2.10589	1.89222	1.43743	1.27422	1.16798	0.912083	0.563793
BBS7	16.2213	12.2036	11.1161	10.5341	10.6561	11.7636	12.9695	10.2464	10.7918	11.933
BBS9	7.6386	3.28697	3.71872	5.4815	4.28963	5.60176	13.9094	13.7	9.24958	10.252
BBX	21.9804	16.7479	19.3079	11.9082	10.393	10.0895	12.8421	11.2514	14.1901	13.6769
BCAM	7.45167	2.88258	0.520637	2.18396	3.34717	6.37572	10.4282	14.8056	20.8581	31.7985
BCAN	0.0195351	0.00141943	0	0.0427686	0.0386371	0.0844445	0.494995	0.279746	0.622113	0.468748
BCAP29	59.3522	13.6508	8.71667	8.84451	9.11754	16.6932	10.1954	12.1811	12.4119	13.389
BCAP31	139.363	108.801	99.4395	75.8326	67.4045	70.7959	71.8282	67.7531	66.0351	74.6546
BCAR1	73.8511	18.3224	11.7536	22.6889	37.4357	31.0325	15.4569	15.9411	24.7032	36.9268
BCAR3	42.1668	11.7856	5.12798	13.5165	22.0938	18.9879	7.48917	5.68531	4.52972	3.5669
BCAR4	0.00868382	0.0228273	0.0989802	0.00443191	0.00231925	0	0	0	0	0.0226564
BCAS1	0.000409915	0.00429158	0.04188	0.0192628	0.019197	0.0488412	0.26686	0.144162	0.148407	0.129076
BCAS2	34.7968	32.9886	30.9747	37.8468	40.7327	37.9873	37.9216	38.7581	43.0406	42.2918
BCAS3	7.45716	5.53814	5.72364	6.28657	5.75126	7.76531	6.80608	6.72146	7.14014	5.97169
BCAS4	9.46143	3.35491	3.08197	3.49571	4.35047	3.39241	5.26406	4.84164	7.07151	15.5512
BCAT1	47.9783	59.1887	44.8103	49.6008	60.5324	61.7156	44.5378	42.3351	43.0347	63.4301
BCAT2	6.59489	7.33947	10.1758	6.70103	7.33176	6.0599	3.12452	4.65755	5.64151	15.8739
BCCIP	83.6332	70.1405	65.8109	64.4145	64.9466	67.5553	81.5266	76.6512	87.5396	87.3624
BCDIN3D	2.93599	2.75058	2.27213	3.17702	3.38209	2.9175	1.88263	1.87678	1.17889	1.90457
BCHE	3.79291	11.4468	14.6574	7.05576	3.2342	1.0991	0.460855	0.414821	0.268245	1.41516
BCKDHA	7.47756	9.46519	12.5547	13.1614	11.6259	13.5993	13.9531	16.6958	14.9405	15.3577
BCKDHB	7.76973	12.3028	18.4625	14.1071	10.4153	11.6098	7.432	8.67263	9.45538	16.943
BCKDK	36.0117	24.1356	20.8694	20.7373	23.2547	19.8418	24.4742	30.3813	32.507	24.473
BCL10	24.7198	26.0848	15.5616	12.6364	9.35945	6.61292	9.03948	8.38813	9.79361	8.03453
BCL11A	2.60853	7.60126	9.3058	9.05299	6.58442	6.84976	6.27117	6.35339	6.06904	9.28109
BCL11B	0.00218113	0.0138659	0.0787551	0.033649	0.0153006	0.138497	0.413579	0.464734	0.856368	0.619526
BCL2	0.672895	1.02727	0.728417	0.471901	0.548459	0.288957	0.352443	0.469178	0.481807	0.719216
BCL2A1	0.196045	4.67607	0.424884	0.161595	0	0	0	0	0	0.00895438
BCL2L1	64.0898	24.7016	21.1026	26.7969	29.2379	37.5079	31.8012	32.4158	36.0786	30.7578
BCL2L10	0.221739	0.140735	0.122797	0.232026	0.367463	0.408943	0.712443	0.739174	0.775011	1.13353
BCL2L11	1.07159	2.9147	1.90904	3.0495	4.3494	4.64389	6.37269	6.81988	9.09785	6.55215
BCL2L12	11.1765	14.8218	11.6851	15.3146	16.3214	18.2575	26.0421	29.3085	31.2501	42.5563
BCL2L13	38.1404	18.5468	19.4281	20.4805	19.4218	20.921	23.0848	20.8203	19.809	20.9657
BCL2L14	0.00893431	0.00426617	0.143441	0.331893	0.206056	0.317459	0.374958	0.421544	0.220257	0.698606
BCL2L15	0.271329	0.240528	0.0849351	0.262148	0.250351	0.0256601	0	0.216137	0.0364948	0.0986943
BCL2L2	20.7418	10.842	8.28579	8.86382	9.11976	6.81508	6.59447	6.38924	4.95355	6.60076
BCL2L2-PABPN1	25.8423	14.9404	12.2482	15.0199	13.4601	12.683	12.1878	9.3252	8.33752	10.064
BCL3	6.67198	9.61875	4.67166	5.97388	5.0696	2.96372	4.38371	3.67988	1.43979	1.61814
BCL6	9.82817	4.46528	2.31909	2.02828	1.52393	2.84403	1.5225	1.63787	2.25447	2.75558
BCL6B	0	0	0.0501574	0.00578404	0.0402931	0.0294265	1.10258	0.851575	1.53453	2.37322
BCL7A	4.2224	7.15995	7.49644	7.05248	5.87577	5.34543	5.11808	5.75971	3.65368	4.25867
BCL7B	31.8832	27.7247	20.1181	16.5022	18.0398	18.4463	13.6845	14.1547	14.0778	13.2174
BCL7C	29.8956	13.5612	7.16967	7.22882	11.6408	9.25129	5.17406	5.78636	6.59926	8.57535
BCL9	7.33771	12.9666	15.1401	19.2189	23.8072	34.3452	26.6713	25.8334	21.4428	28.2685
BCL9L	35.923	8.86458	4.34575	13.0954	18.9091	24.3533	16.6116	11.1736	14.8806	26.4903
BCLAF1	85.4065	101.463	84.6024	98.661	86.6798	85.7601	75.0542	71.4717	86.5355	82.3813
BCMO1	0.011476	0.0305739	0.0363789	0.00293712	0.000781063	0.145589	0.0016812	0.0141038	0.066367	0.109923
BCO2	0.458699	3.21498	5.08183	8.48028	2.12102	1.15942	0.470229	0.523595	0.425083	0.381975
BCOR	9.69581	9.83445	10.6215	11.2196	11.4398	13.5263	16.4732	16.3588	17.3729	17.0362
BCORL1	1.36693	2.52676	4.53508	2.84952	3.90414	2.11955	1.50775	1.8243	1.29473	1.59449
BCORP1	0	1.49e-08	0	1.15e-08	0	0	0.0874448	1.52e-08	0.0121213	0.0444909
BCR	21.272	19.126	16.9946	20	21.6908	25.9528	23.9607	21.8307	24.3894	45.7896
BCRP2	0.00181606	0.0166987	0.0134585	0.0475678	0.0826174	0.0156442	0.198884	0.08557	0.0656381	0.00471916
BCRP3	0.0428542	0.260827	0.943856	5.30532	7.90885	7.68307	8.49364	6.24353	3.28067	0.223454
BCS1L	22.1454	29.2557	30.5526	23.3822	24.369	24.4239	22.5143	22.2781	18.341	14.8506
BCYRN1	0.0454063	0.0879139	0.0728155	0.123143	0.140481	0.143788	0.148282	0.134759	0.207852	0.143347
BDH1	2.14941	3.77207	4.24173	3.82821	3.55426	3.62996	3.65472	6.3077	8.12508	12.8632
BDH2	28.2251	27.5031	22.6691	27.3405	31.8308	29.7334	26.2862	27.4501	32.5649	33.6843
BDKRB1	2.42143	0.0635906	0	0.0107281	0.0237606	0	0	0	0.00609002	1.59e-90
BDKRB2	1.28481	0.285479	0.0479741	0.0869886	0.301524	0.621125	0.190768	0.132568	0.195168	0.0756769
BDNF	65.0796	23.5621	11.8808	5.11693	4.12061	2.67841	1.94654	2.42354	2.49455	1.90205
BDP1	8.00903	7.13418	7.11026	7.60972	8.08877	8.49808	9.51234	9.29235	8.74795	7.81996
BEAN1	0.000325896	0.00115302	0.00222342	0	0.0242875	0.000658319	0.0390958	0.00326917	0.000420906	0.0318914
BECN1	59.4252	37.8886	37.1198	33.6842	26.7476	27.6662	26.2506	23.3576	24.8538	21.2923
BEGAIN	0.0141331	0.218095	0.0228952	0.108345	0.0295686	0.21588	0.261674	0.290923	0.788707	1.11023
BEND2	0.0023706	0	0.000759156	0	0	0	0	0.0119993	0.00497045	0
BEND3	0.910035	4.33982	4.87502	5.80953	6.48357	8.09998	8.7182	8.49108	9.07591	6.98262
BEND4	0.0084876	0.0230803	0.013863	0.0370955	0.0715882	2.03466	6.14219	6.85735	13.0193	11.8262
BEND5	0	0.0194596	0.0341489	0.029652	0.190916	0.163022	0.776594	1.88246	3.97491	2.92376
BEND6	4.36275	0.732336	0.756775	1.59083	0.941631	2.24553	0.582472	0.679256	0.789218	1.78718
BEND7	3.43275	1.77197	1.56983	4.06487	2.50322	2.01616	1.72728	3.29191	3.16349	3.15635
BEST1	0.56338	0.323546	0.141595	1.06115	1.64561	1.79448	1.24319	1.01051	1.44028	0.701681
BEST2	0.00758572	0.043556	0.0756888	0.0154448	0.0429613	0.0749579	0.0391588	0.201815	0.308337	0.782666
BEST3	0.624409	0.000452761	0.0204265	0.00035065	0	0.00155469	0.0325907	0	0.0572032	0.0629118
BEST4	0.0649826	0.109637	0.296829	0.288405	0.139416	0.189937	0.291395	0.352638	0.167236	0.700404
BET1	5.71813	7.14597	6.81844	3.56159	3.75516	2.60385	3.48644	4.96832	5.36084	5.01869
BET1L	12.8333	7.42908	7.25417	5.94532	5.55916	6.11446	5.97729	5.32031	5.80872	5.75227
BEX1	4.8002	1.20744	0.400369	1.03376	1.57227	10.7065	13.1822	16.6899	18.3352	49.7742
BEX2	0.531546	1.43902	4.92293	3.09952	2.35583	6.1073	8.05337	8.54887	13.2281	34.4862
BEX4	10.5357	6.19225	6.35337	12.5027	15.8556	21.6362	26.0203	27.8721	30.5542	34.4527
BEX5	0.0314254	0	0.0212955	0	0.0524149	0.390607	0.846965	1.01104	1.53527	6.98407
BFAR	44.8126	61.1651	75.8251	69.8753	66.7971	62.9818	73.2167	75.1561	56.5781	54.2447
BFSP1	2.32778	3.10253	2.99051	1.24681	0.85308	1.324	0.954485	1.19509	1.39043	1.41751
BFSP2	0.0321414	0.018163	0.000787678	0.0663718	0.265985	0.639491	1.92947	2.08251	0.857197	0.0234682
BGLAP	0.0323769	0.0230277	0.0556034	0.0636972	0.0875645	0.0855176	0.32891	0.265793	0.187595	0.327476
BGN	226.303	107.367	12.3772	10.9552	14.4696	10.936	3.97952	3.80129	3.61794	2.86211
BHLHA15	0.287814	0.188808	0.408237	0.072251	0.211256	0.26669	0.455895	0.178176	0.454567	1.00793
BHLHA9	0	0	0	0	0	0.136125	0.33396	0.520413	0.247024	0.169616
BHLHB9	2.22775	2.21637	1.84666	3.35451	2.80767	3.15643	4.30941	5.33999	11.2374	6.75471
BHLHE22	0	0.00790493	0.0138419	0.00612156	0	0.0526756	0.0106454	0.043942	0.0481132	0.00481436
BHLHE23	0	0	0.0165591	0.130336	0.133423	0.0488919	0.420765	0.613475	0.285939	0
BHLHE40	8.40547	8.50676	8.10297	18.1266	21.3933	20.9094	9.0075	6.56422	5.62248	1.12459
BHLHE41	2.28537	0.724855	0.528472	0.141352	0.0196686	0.238494	0.255988	1.02887	0.821721	0.266174
BHMT	0.0229939	0.0024997	0.104784	1.67026	2.91071	2.10911	1.54912	1.68959	0.713619	0.663544
BHMT2	0.990484	0.121032	0.208897	2.61986	1.91445	3.59161	2.22497	1.19404	0.947805	0.925598
BICC1	3.94511	1.27159	0.439786	0.304755	0.278268	0.229096	0.226277	0.317135	0.481339	0.205041
BICD1	14.0585	15.23	16.7985	28.5086	27.2302	33.8345	32.3416	34.5094	23.7948	15.5125
BICD2	26.1596	21.9867	25.6849	23.8717	17.2316	16.4455	12.7742	11.5764	7.63819	7.52913
BID	37.3775	47.2822	35.2328	20.4968	15.31	14.7172	8.65386	9.51037	12.041	23.0648
BIK	0.0839529	0.587124	0.936397	2.47053	1.97999	2.66482	3.43111	4.23227	3.46263	1.09156
BIN1	19.6086	21.8763	46.2881	29.4027	19.4754	19.3491	21.1492	18.1014	13.1023	15.7319
BIN2	0.00044397	0.00117396	0.0173472	0.000451383	0	0.0318683	0.233526	0.414699	0.179441	0.0480522
BIN3	18.4281	11.8235	8.41127	10.0976	12.0072	11.9803	9.30275	10.6287	11.2273	10.3712
BIRC2	52.8261	17.7491	15.9559	19.6956	21.1051	19.1599	15.31	13.8052	15.9886	16.1702
BIRC3	1.92098	0.412612	0.454828	0.657336	0.860203	0.686981	0.386692	0.466003	0.0943938	0.11102
BIRC5	30.2098	42.7997	23.3374	19.6262	23.399	26.3026	38.8673	37.7762	42.6058	54.9958
BIRC6	16.6308	40.561	103.287	25.477	21.0283	17.7964	17.0151	17.4574	13.0502	12.0074
BIRC7	0	0	0	0.066138	0.232379	0.307995	0.189746	0.353776	0.248445	0.0740211
BIRC8	0	0	0	0	0	0	0	0	0	0
BIVM	15.9246	12.2287	12.0128	12.756	10.3328	7.05797	5.24752	5.73447	3.12912	3.29926
BLCAP	53.1678	42.5386	36.0867	28.9823	22.1765	25.5396	22.8163	24.5282	22.0718	24.2063
BLID	0	0	0	3.47e-221	0	0	0	0	0	0
BLK	0.091761	0.0572452	0.0103058	0.0016333	0.00131556	0.00141409	0.0304512	0.00134178	0.00143092	0.00695463
BLM	3.99708	6.94821	4.77255	4.93838	6.32152	7.0426	10.6265	9.78907	11.9759	16.5763
BLMH	14.0073	36.5485	39.205	37.0101	36.4853	38.4191	43.7547	42.7452	39.5339	34.98
BLNK	0.0303346	0.273179	0.253768	0.36269	0.459678	0.254982	0.176455	0.191312	0.0830406	0.122373
BLOC1S1	72.1829	53.8962	44.1396	41.1073	44.056	38.8838	41.6893	40.6158	43.081	60.3064
BLOC1S2	52.4358	34.5821	35.3762	34.2169	34.5962	32.4041	40.7915	41.0965	41.8508	33.3575
BLOC1S3	3.86213	4.03634	3.9941	3.50975	3.01459	3.48701	3.85024	3.47158	2.22649	1.49305
BLVRA	10.2227	7.55128	3.25839	1.04676	1.20705	4.04266	4.50602	5.1216	13.4081	20.1396
BLVRB	27.2403	6.86612	2.39752	2.32594	2.99837	7.18524	10.6658	11.7587	18.7366	24.1018
BLZF1	28.2046	15.7385	20.3465	15.1352	10.2648	8.74704	4.92589	6.10916	5.31602	4.48617
BMF	0.622677	1.35577	0.515972	3.32412	9.26341	7.03977	3.74613	3.77874	3.63613	10.854
BMI1	22.4417	17.9	18.191	24.2038	18.7271	22.1599	20.0322	17.5253	13.0629	3.76644
BMP1	28.9233	27.5686	19.7174	23.932	25.0777	20.5271	4.91871	3.91736	3.4873	1.4434
BMP10	0	0	0	0	0	0	0	0.035366	0.0391923	0
BMP15	0	0	0	0.0034658	0	0	0	0	0	0
BMP2	0.242074	1.68661	1.12628	1.73149	1.04872	1.45774	1.06381	1.95859	2.49216	0.964396
BMP2K	11.1312	7.85737	7.30122	14.1826	15.8941	18.1328	15.2863	12.0295	13.3472	9.07606
BMP3	0.215303	0.011318	0.000559849	0.0208915	0.013859	0.0117361	0.0353706	0.0259692	0.0243381	0.0261168
BMP4	1.21541	0.470808	0.878651	2.67994	7.23081	15.3123	12.2085	13.5725	19.3137	2.44865
BMP5	0.0142613	0.044667	0.00900628	0.171857	0.74363	0.419117	0.0520898	0.193333	0.492097	0.0115457
BMP6	0.179948	0.280274	0.0507395	0.390112	1.40709	5.64776	1.85802	1.5151	0.695648	1.14253
BMP7	0.0294609	0.0322055	0.0115231	0.828691	2.73113	15.3723	17.1866	17.7836	16.2012	6.3026
BMP8A	0.0272695	0.00930438	0.0116236	0.0325013	0.0510239	0.0427959	0.0186935	0.0706633	0.0479847	0.106225
BMP8B	0.0295273	0.0458048	0.0432179	0.190348	0.17467	0.204799	0.243216	0.141172	0.119413	0.17863
BMPER	9.46645	6.07529	2.04322	2.06785	1.23234	1.00001	0.494683	1.15555	1.37192	0.339687
BMPR1A	17.0663	19.2879	17.4013	17.3169	18.5205	31.7202	34.8869	30.7363	42.3832	26.7111
BMPR1B	0.690226	0.628928	0.534	0.329746	0.257258	0.128943	0.251722	0.371783	0.358344	0.379681
BMPR2	16.6579	8.15646	7.02389	5.49391	6.02095	7.20252	6.74819	5.51727	5.1818	3.16682
BMS1	25.1194	32.1006	29.6074	26.1646	27.3011	28.3061	30.6761	33.6139	35.3156	37.0702
BMS1P1	0.0429452	0.0810227	0.186858	0.0842557	0.143547	0.117214	0.101464	0.0746653	0.0675982	0.073289
BMS1P4	0.0473605	0.1372	0.153727	0.156141	0.0811687	0.292398	0.080444	0.115721	0.0748078	0.110464
BMS1P6	0	0	0	0	0	0	0	0	0	0
BMX	0.0287329	0.0146388	6.18812	4.20076	0.72008	0.506074	0.00834009	0.147814	0.00811015	0.0122672
BNC1	6.40268	2.47218	1.54711	1.53387	0.365198	0.372466	0.18747	0.230994	0.278003	0.262945
BNC2	11.8037	2.93373	0.718327	0.743946	1.1823	1.88965	2.67867	3.00657	4.93658	5.57028
BNIP1	10.4042	9.06435	8.20927	5.6917	6.02746	6.18255	8.07337	7.66365	6.08725	6.73517
BNIP2	59.8201	51.735	41.5073	36.0833	31.6644	34.3463	33.8241	31.5633	29.0765	30.2998
BNIP3	144.413	40.5816	32.0039	34.4761	26.6695	26.8342	76.9725	127.188	193.853	13.3502
BNIP3L	153.789	24.029	14.7432	14.6977	18.7191	24.0808	23.5268	31.3403	42.8452	29.3162
BNIPL	0.17371	0.139872	0.175241	0.249234	0.489378	0.566058	0.443079	0.335445	0.468991	1.93257
BOC	0.441616	0.690542	0.456318	2.23588	6.55143	2.96872	1.66538	3.86625	5.63339	3.80298
BOD1	36.4214	34.7972	34.4384	36.7499	38.2907	45.7444	55.9972	54.0261	65.618	81.8422
BOK	25.3468	13.7806	9.62004	6.157	9.78428	12.0277	7.58312	7.16714	9.06114	13.7782
BOK-AS1	0.190516	0.055624	0.0101641	0.01996	0.00785661	0.0147058	0.0132223	0.00829743	0.00755691	0.0472769
BOLA1	6.1751	10.8969	10.0181	10.0244	9.73245	8.42707	10.7766	9.5846	6.94686	7.67144
BOLA2	0	0	0	0	0	0	0	0	0	0
BOLA3	53.4508	51.5131	50.4875	49.0796	49.0657	34.0272	56.5802	54.3855	56.2663	47.9241
BOLL	0.0312757	0.019164	0.0400458	0.266499	0.101589	0.0349101	0.458637	0.184238	0.114225	0.0606553
BOP1	20.0579	39.8407	42.6189	29.1839	24.8678	21.1816	27.4869	27.3545	19.5247	21.8033
BORA	6.29173	6.69128	5.30721	5.87826	6.39874	7.58122	9.65266	10.2604	10.8647	11.2601
BPESC1	0	0	0	0	0	0	0	0	0	0
BPGM	21.8001	8.77926	7.62917	7.0888	8.39397	6.91763	7.40719	6.9289	8.35436	10.1417
BPHL	4.31116	4.0331	4.35166	6.82591	8.41861	8.38849	8.18519	9.71986	9.13161	13.0531
BPI	0.596794	1.07421	1.15208	0.472807	0.0340352	0.113193	0.000441236	0	0	0.00020165
BPIFA1	0	0	0	0	0	0	0	0	0.0107879	0
BPIFA2	0	0	0	0.00100709	0	0	0.0017487	0.00376112	0.00184332	0.000463152
BPIFA3	0	0	0	0	0	0	0	0	0	0.000647168
BPIFA4P	0	0	0	0	0	0	0	0	0	0
BPIFB1	0.0277757	0	0	0	0.000995704	0	0	0.00133048	0.000511645	0.0162155
BPIFB2	0	0	0	0	0	0	0	0	0.00534857	0
BPIFB3	0	0	0	0	0	0	0	0	0.00301812	0.0260946
BPIFB4	0	0	0	0.00122838	0.102152	0.105915	0.130675	0.0611932	0.0435414	0.0277693
BPIFB6	0	0	0	0	0	0	0	0	0	0
BPIFC	0.00869528	0.000505467	0.00144615	0.000777425	0.00112123	0	0.236037	0.01939	0.0150767	0.000560574
BPNT1	27.4588	21.2177	19.2158	17.9009	17.5301	14.2071	14.2256	15.5453	14.1539	8.10478
BPTF	13.3154	15.6658	17.5293	16.4919	17.07	18.7246	20.3944	20.7918	27.9958	29.8869
BPY2	0	0	0	0	0	0	0	0	0	0
BRAF	7.29171	6.41852	6.4065	6.41723	6.7896	6.50127	6.79924	5.83254	6.30939	7.42593
BRAP	11.2019	9.68456	8.60433	8.81966	10.409	10.6843	11.5062	11.539	11.1434	10.5385
BRAT1	16.2895	17.1062	17.2514	17.0705	17.7523	18.8366	17.2028	18.507	16.6104	21.5721
BRCA1	5.97365	9.314	5.77197	5.3012	6.58457	7.54699	9.56416	11.7797	10.8121	10.4074
BRCA2	1.58646	2.01021	1.54835	1.27345	1.9067	3.14531	3.51688	2.55709	4.14176	4.93985
BRCC3	15.2283	24.8659	17.6976	13.3294	11.1265	11.1862	9.62177	10.6462	11.1574	11.9376
BRD1	9.28853	10.6337	10.1747	12.9754	11.1366	11.0774	10.1529	10.6457	8.57323	10.0311
BRD2	92.2367	102.02	117.444	102.346	95.2201	87.7407	83.9775	87.6049	92.2731	76.9738
BRD3	8.50582	12.0658	11.7768	14.7201	19.6495	21.5937	21.921	20.137	20.0663	21.1381
BRD4	14.2492	13.7603	11.8642	11.1473	14.1927	16.4425	17.1112	15.2931	15.9776	15.7371
BRD7	37.788	47.0663	49.2254	49.7774	48.9564	56.1036	65.7485	62.2393	66.4551	69.7262
BRD7P3	0.0157809	0.0192828	0.0112608	0.0149304	0	0	0	0	0	0
BRD8	31.568	32.8319	26.4293	37.6125	41.3322	48.0265	35.6224	37.0666	48.4874	37.5568
BRD9	29.7601	26.2501	24.1569	22.3596	23.3997	24.7578	21.0797	24.2987	23.7611	23.1408
BRDT	0.000496625	0	0.000227787	0.027921	0.0272094	0.273924	2.41533	1.95536	0.890446	0.0703026
BRE	21.4255	15.7021	20.0747	21.257	19.8943	20.2109	20.3664	20.0707	17.8165	15.6016
BRF1	11.2594	9.81251	7.72857	7.52869	7.79867	7.50578	7.11251	7.02127	7.03652	6.80652
BRF2	9.65928	5.60254	5.92664	7.24177	8.96608	7.04817	6.88181	8.70944	7.81263	5.4525
BRI3	125.652	39.8997	28.2936	27.3719	30.5195	33.957	38.0131	36.6949	39.353	43.1669
BRI3BP	3.29284	7.50416	4.56295	3.04264	2.65233	3.0772	4.04717	3.56741	3.2449	4.42621
BRIP1	7.24228	3.66224	2.10454	2.79378	3.81701	4.95077	5.42995	5.11084	5.49416	7.49575
BRIX1	31.728	60.0766	44.2916	40.9882	38.975	39.8544	55.3034	56.4558	50.1978	43.918
BRK1	233.062	132.349	118.098	114.358	104.517	94.6992	99.1117	101.858	116.096	113.667
BRMS1	36.9682	37.0381	28.4782	26.1509	30.1452	31.4354	27.5725	26.5791	26.0799	23.2804
BRMS1L	9.17898	8.28432	7.06125	7.92116	5.66365	6.68695	7.2648	7.55659	7.11548	5.35747
BROX	19.4995	15.6096	11.5736	11.0234	9.57117	11.4989	10.5789	9.25564	11.2205	8.75589
BRPF1	7.94906	9.48347	8.02158	7.9396	8.91088	9.50665	7.22951	8.38448	8.61387	8.2835
BRPF3	11.0331	9.61249	15.751	18.9981	17.1706	14.4291	10.1408	10.5875	12.6015	11.6345
BRS3	0	0	0.00553891	0.00342347	0	0	0	0	0.0115992	0.00145538
BRSK1	7.29606	6.35347	7.13227	5.53681	5.03403	3.79108	4.56623	5.80669	8.08813	7.71679
BRSK2	0.442897	0.354767	0.956037	1.51388	0.752392	2.11627	2.92159	4.41855	6.45384	7.1764
BRWD1	9.42764	10.0799	11.0122	7.99407	7.47079	8.36151	10.7121	11.0878	12.7638	12.5646
BRWD1-IT2	0.136108	0.127997	0.140299	0.462617	0.0286244	0.135963	0	0.152175	3.85717998314301e-316	0.109195
BRWD3	2.77465	3.87266	4.64028	5.21522	6.63009	7.5888	11.8806	11.8061	12.4343	7.42308
BSCL2	10.6709	10.208	7.28754	9.95833	12.5509	13.9285	13.5156	15.129	17.5958	16.8703
BSDC1	31.6599	19.8129	18.6972	22.2327	22.6388	25.2235	22.2238	21.735	23.1562	17.9473
BSG	385.228	396.189	369.569	432.348	369.469	366.763	413.112	450.691	397.317	345.859
BSN	0.0288985	0.0729179	0.0651654	0.154005	0.174245	0.426379	0.331707	0.304074	0.404804	0.562524
BSN-AS2	0.0111742	0.0103449	0.00603739	0.00400568	0.0199627	0.161069	0.0611195	0.0295393	0.050262	0.213742
BSND	0.00822605	0	0.0100701	0.022957	0.0313127	0.0827897	0.176806	0.2936	0.412589	0.229994
BSPH1	0	0	0	0.00158204	0	0	0	0.00104581	0.00149864	0
BSPRY	0.000748762	0	0	0	0.0587601	0.597642	2.05073	2.39895	3.44274	3.0075
BST1	0.615631	0.0786572	0.278087	0.365484	0.496829	1.18393	1.70269	1.06733	2.06077	0.983633
BST2	2.8565	0.804721	0.410747	0.503335	0.717049	0.469434	5.62254	11.0984	16.4702	22.1982
BSX	0	0	0	0	0	0.0109179	0.00855231	0.00628914	0.00232547	0.0355811
BTAF1	14.1883	15.575	19.4062	19.6222	17.2102	15.6107	18.5503	19.955	20.1386	29.395
BTBD1	46.2615	31.5484	29.6211	28.4653	21.2663	18.1656	17.673	17.5555	16.1018	18.1911
BTBD10	31.0542	16.4629	12.8388	12.959	14.0446	17.6181	14.4954	13.4968	16.2114	14.1241
BTBD11	0.77649	0.115006	0.255261	0.563897	0.721349	1.07065	0.951127	0.834252	1.5195	4.49075
BTBD16	0.00865465	0.0264572	0.392394	0.0323358	0.0932153	0.00363926	0.00081347	0.00211148	0.0158246	0.00589421
BTBD17	0	0	0	0.0129497	0	0.028792	0.0103643	0.0844737	0.245234	2.39157
BTBD18	0.0196742	0.0314956	0.0879897	0.0243215	0.0658456	0.0570845	0.202723	0.142559	0.166391	0.0517158
BTBD19	8.22899	4.76696	2.61105	4.32794	5.161	4.16918	1.58697	0.704646	0.4619	0.259742
BTBD2	34.0175	25.0368	25.1693	13.8286	15.2804	13.2993	17.9814	19.2075	20.7302	39.5042
BTBD3	13.2908	7.65463	6.39452	12.1877	13.4736	11.4768	9.87554	9.69126	8.81357	18.06
BTBD6	28.1297	15.4676	11.6523	9.86443	9.92551	10.7606	5.0867	3.14716	4.05148	5.57292
BTBD7	14.6624	7.60153	6.40138	6.79896	9.7112	9.70485	7.06957	6.76413	8.10773	8.83341
BTBD8	0.213313	0.252968	0.130949	0.184512	0.298415	0.373189	0.623721	0.510386	0.665926	0.510073
BTBD9	5.62615	3.72864	3.47045	3.59227	2.13499	2.41015	1.45884	1.24015	1.53853	1.51849
BTC	0.321589	2.36298	2.95069	1.02106	0.184737	0.154801	0.0340503	0.053079	0.00699299	0.0996904
BTD	10.1145	4.53351	4.74027	5.08949	6.25536	6.08598	9.62678	9.36693	10.1629	10.3342
BTF3	595.961	635.835	633.843	607.587	587.18	523.08	604.29	587.845	612.269	592.961
BTF3L4	47.681	42.7145	34.3123	36.3604	43.0778	48.2281	60.3182	62.963	67.2896	78.0731
BTF3P11	0	0	0	0	0	0	0	0	0	0
BTG1	26.9973	23.8493	18.8019	16.1218	15.5196	16.6406	11.7729	13.067	14.7502	11.051
BTG2	6.87669	29.2326	65.4278	70.6419	57.7793	33.2151	9.56488	8.58244	3.24112	1.71418
BTG3	27.7729	16.4338	8.38972	8.26979	9.28331	11.9961	18.9667	15.9686	12.179	12.4334
BTG4	0.117447	0.000571218	0.124899	0.000439266	0.025192	0.0740893	0.133728	0	0.0773073	0.0569749
BTK	0.0661602	0.117595	0.189324	0.13774	0.557562	0.415381	1.13474	0.767872	0.761214	0.411168
BTLA	0.0885712	0.0173258	0.987325	2.10261	1.29535	4.03509	11.6698	9.76291	0.218856	0.00797921
BTN1A1	0.00116541	0.0214304	0.0237159	0.0349312	0.039697	0.0110278	0.0324771	0.106543	0.118181	0.109161
BTN2A1	30.246	15.9676	14.4953	11.9155	12.6472	11.0486	7.76554	7.30115	7.17214	5.49772
BTN2A2	11.0061	6.97308	8.39506	6.64675	7.24562	6.38804	3.72906	4.21686	5.13366	6.58251
BTN2A3P	2.94424	2.35034	2.57688	2.12762	2.01815	1.77546	1.32855	1.04142	1.24906	1.4479
BTN3A1	3.59329	9.04095	12.4279	4.03797	1.94748	1.23789	0.713127	0.882295	0.927325	1.77218
BTN3A2	10.0296	18.8851	18.1537	6.32417	2.968	2.05437	1.7127	0.964709	0.99616	2.38917
BTN3A3	5.92989	10.4749	9.20457	3.59928	1.48189	1.15162	1.08845	0.641239	0.839124	1.4417
BTNL2	0	0.00125989	0	0.000975741	0.00102057	0.00649022	0.155369	0.0478166	0.204324	0.102967
BTNL3	0.00771166	0	0	0	0.00638932	0	0.00306259	0	0	0.00115336
BTNL8	0.00170693	0	0.0546019	0.0677062	0.0724439	0.197492	0.1866	0.240484	0.175867	0.338404
BTNL9	0.00921714	1.72366	13.0413	38.3653	25.6	14.7039	6.90941	2.87052	0.480961	0.32008
BTRC	19.1257	10.5993	21.4302	10.0279	9.34162	9.18296	20.8642	8.34554	9.59971	12.8722
BUB1	22.0571	26.3348	15.7298	18.6226	22.0343	30.974	56.1508	56.2353	62.935	78.8231
BUB1B	17.5805	45.2324	32.4343	26.8985	25.1175	30.5384	44.1557	48.5716	55.1652	84.8363
BUB3	128.992	100.554	76.2806	71.5971	66.7568	64.0233	72.4528	71.0147	74.208	121.018
BUD13	8.01093	9.74502	7.07562	7.05042	8.42367	10.5434	11.9279	12.3739	12.8496	15.088
BUD31	76.0988	46.9876	41.7448	46.894	49.0115	46.1874	49.0956	44.5656	44.4885	49.8788
BVES	3.14144	6.95053	3.26883	2.85828	3.67629	2.02833	1.27728	1.16344	1.11394	1.3307
BVES-AS1	0.342187	0.639072	0.588991	0.0720046	0.188201	0.325989	0.403507	0.20741	0.282549	0.187541
BYSL	25.9314	42.7367	40.0716	30.502	27.2659	28.3369	27.6044	29.1627	24.7543	22.9456
BZRAP1	0.164717	0.0782192	0.0691152	0.0364931	0.0300597	0.196298	0.374768	0.412845	0.563993	1.40162
BZW1	333.356	212.623	157.187	135.153	141.333	157.215	144.937	137.765	146.235	149.38
BZW2	103.741	255.447	258.725	169.892	120.906	104.397	104.669	96.833	65.0028	64.8235
C10orf10	3.57497	1.12884	0.49312	3.19688	2.96273	2.17823	0.812285	1.04987	0.672077	0.767394
C10orf105	0.00895251	0.0389441	0.190132	0.624282	0.153328	0.119866	0.0298419	0.0696414	0.113413	0.887762
C10orf107	0.186571	0.135114	0.185258	0.205981	0.119554	0.000419653	0.00104689	0.0165064	0	0.0110894
C10orf11	0.000168657	0.0352666	0.00036541	0.0270496	0.000309875	0.000507599	0.000174532	0.477243	0.0257583	0.579339
C10orf111	0.173114	0.247467	0.124451	0.284111	0.113243	0.36728	0.272762	0.384535	0.213156	0.15633
C10orf113	0	0	0	0.000682806	0.000263466	0	0	0	6.66e-20	1.01e-24
C10orf114	0.334732	0.28667	0.387224	0.838089	1.45004	2.07392	2.28126	2.49537	5.45064	4.05262
C10orf118	8.21109	4.1068	5.98444	6.72207	6.01885	6.45634	6.92854	5.61303	6.44152	6.26409
C10orf12	2.26949	2.00119	2.28947	2.0334	2.78615	2.83017	3.06132	2.62893	1.99657	1.80626
C10orf120	0	0	0	0	0	0	0.0606705	0.0355921	0.0327024	0.00199258
C10orf128	0	0	0	0	0	0	0	0	0.111018	0.0477669
C10orf129	0.00266511	0.00588957	0.0196308	0.0808762	0.0743799	0.0451593	0.0221177	0.102347	0.196408	0.172617
C10orf131	0.0700093	0.0553104	0.0866365	0.0934188	0.0953996	0.341182	0.317378	0.375897	0.335765	0.353192
C10orf137	11.5567	18.146	20.0804	14.55	15.0927	16.3924	15.5191	17.6992	16.1938	14.636
C10orf2	6.26912	19.395	21.1412	12.9521	11.4284	10.6553	13.1821	11.7313	13.1773	15.1956
C10orf25	0.856523	0.628256	0.974232	1.05032	0.876926	0.900485	0.784609	0.638122	0.554265	0.809273
C10orf32	11.2384	10.3953	9.23856	9.15137	7.04913	7.72217	5.39809	6.1257	3.53827	3.17011
C10orf35	1.15719	0.863305	1.17536	3.56163	6.55678	8.62834	8.10667	7.37086	8.79408	12.3445
C10orf40	0	0	0	0	0	0	0	0	0	0
C10orf53	0	0	0	0	0	0	0.0051384	0	0.0142815	0.0171245
C10orf54	5.64317	0.882924	0.533449	2.78891	2.58029	0.309594	0.265222	0.32813	0.173051	0.199481
C10orf55	17.673	1.21169	0.256548	0.570397	0.967331	1.45367	1.10055	0.779362	0.665345	0.863349
C10orf62	0	0	0.00955927	0.00780812	0	0	0	0	0	0.00696092
C10orf67	0.232907	0.184925	0.145667	0.0273114	0.0788663	0.000724171	0.054152	0.00877786	0.00140529	0.0335789
C10orf68	0.100708	0.115896	0.0515809	0.130699	0.117995	0.1178	0.0326145	0.031844	0.0860772	0.0499332
C10orf71	0	0	0	0	0	0	0	0	0.00659729	0.000270742
C10orf76	9.24876	6.16844	5.39219	6.62486	6.42437	7.90092	8.10309	6.81565	7.0589	6.25074
C10orf82	0.0017243	0	0.0278756	0.0718129	0.209997	0.955364	2.63069	2.3946	3.35246	5.92478
C10orf88	12.9688	6.28428	7.47811	5.63249	5.40097	4.5683	3.90974	3.59898	3.29361	5.38426
C10orf90	0.535485	0.0142152	0.0697937	0.0281779	0.0429466	0.00040596	0.000581037	0.144602	0.255395	0.0347911
C10orf91	0.0705257	0	0.0405841	0.0997721	0	0	0.031293	0.0358849	0.110854	0.146144
C10orf95	0.784253	4.07082	6.55004	7.81802	10.2717	10.5739	16.2402	13.2186	10.5317	14.9866
C10orf99	0.000966745	0	0.162873	2.66341	1.31035	2.18608	0.218937	0.173039	0	0.0015755
C11orf1	9.58606	12.5058	17.127	21.2771	15.8255	17.4101	18.7058	21.8938	15.3246	17.5689
C11orf16	0.0178867	0.0298682	0.0172974	0.0646296	0.121702	0.0939869	0.159403	0.10691	0.123041	0.141257
C11orf21	0.00847652	0	0	0.0149874	0.0171929	0	0	0.036881	0	0.00239288
C11orf24	59.1201	32.0211	25.5299	21.6146	17.2747	19.6045	21.9145	18.7221	19.5908	21.7024
C11orf30	8.3814	9.83333	9.48996	11.2534	10.5437	9.33977	10.6277	9.24547	10.4837	11.1693
C11orf31	573.839	562.26	283.9	469.287	458.332	575.465	545.064	690.234	800.931	728.71
C11orf34	0.00785495	0.0372204	0.0116419	0.0487556	0.00451327	0	0	0	0.00434091	0.00797672
C11orf35	0.417151	0.374845	0.360398	0.505134	0.427419	0.711645	0.914494	1.44027	1.77543	0.648667
C11orf40	0	0	0	0	0	0	0	0	0	0
C11orf42	0.0453006	0.136513	0.116946	0.175655	0.191528	0.305357	0.146067	0.153653	0.0960842	0.358944
C11orf45	1.14514	0.369909	0.552539	0.201906	0.242688	0.731929	0.593157	0.467078	1.20072	0.240236
C11orf48	76.5747	101.802	104.708	93.5192	91.6861	87.054	115.782	111.062	119.111	113.185
C11orf49	23.8219	17.8269	15.8722	12.4249	13.4052	13.7949	13.7927	13.7793	11.879	17.1453
C11orf52	1.13016	0.287849	0.219932	0.373326	0.466253	1.16934	1.9911	1.36982	0.878932	1.44986
C11orf53	0	0	0.00193918	0.00125286	0	0	0.00112584	0.000765209	0.000306378	0.000128294
C11orf54	8.19707	7.23663	12.4075	11.0031	10.3252	12.9093	14.9385	13.9804	15.1454	11.6211
C11orf57	18.5056	22.1504	23.0436	19.3595	16.1896	12.9545	15.7384	13.5759	14.4297	13.9332
C11orf58	170.25	151.144	148.536	134.527	135.404	132.619	128.343	133.006	154.39	147.626
C11orf63	0.997325	0.441905	0.216512	0.271736	0.204168	0.436941	0.532637	0.239135	0.362331	0.331273
C11orf65	0.601513	0.43757	0.480171	0.841662	0.52157	0.419512	0.421648	0.524188	0.663962	0.528625
C11orf68	70.6478	12.4129	8.31182	8.74163	9.52532	10.8538	11.4423	10.6903	12.5768	14.0093
C11orf70	4.24786	6.73858	5.2344	1.75654	1.62511	0.966115	1.07199	0.671816	1.08204	1.57373
C11orf71	1.28727	2.01486	3.88979	4.63094	2.50406	2.40573	2.17455	2.19736	2.38249	2.25836
C11orf73	30.8799	26.6809	27.1577	28.1063	27.2448	28.8789	31.8854	31.2642	33.5182	36.7545
C11orf74	13.3477	17.0161	14.8264	14.2481	16.1763	16.4442	15.4039	12.7228	16.4285	18.5091
C11orf80	3.62353	2.29717	1.09343	1.22436	2.01069	4.85721	5.56878	5.0337	7.70758	7.72808
C11orf82	5.28167	11.126	6.28209	7.46009	6.55755	8.84141	14.1124	11.8898	11.4458	13.0121
C11orf83	8.90555	11.1417	12.4589	10.0609	9.25097	7.37967	9.12587	10.8027	8.07359	10.6222
C11orf84	19.0115	25.1732	22.2205	24.4193	31.8497	33.5066	35.5947	38.5363	40.5678	38.0598
C11orf85	0.0301455	0	0.000859273	0	0.000596334	0.0025285	0.162729	0.148444	0.190109	0.0149126
C11orf86	0.0259807	0	0	0.0754553	0.232678	0.421869	0.234112	0.0736978	0.0453461	0.36794
C11orf87	2.20783	1.59181	0.238624	0.290698	0.437391	0.908339	0.042823	0.0579972	0.0592993	0.122674
C11orf88	0.207797	0.00871383	0.00503688	0	0	0	0	0.04598	0.0201905	0
C11orf91	0.0356114	0.0461409	6.36e-299	0.058804	0	4.38e-292	0	1.99e-97	0	0.0431772
C11orf92	0	0.00959334	0.00279771	0.00371254	0	0	0.0657722	0.518153	0.133679	0.984454
C11orf93	0	0	0	0.0038957	0	0.247114	0.201305	0.360795	0.517226	1.42859
C11orf94	0.248833	0.174847	0.0252826	0.0334752	0.0712178	0.0747856	0.058686	0.0430564	0.0476109	0.0958631
C11orf95	7.81655	13.2642	14.9341	19.2164	16.1813	13.2203	8.78095	9.87582	7.06893	6.74452
C11orf96	0.0769458	0.36189	0.510145	0.471082	0.447837	0.185802	0.18702	0.398005	0.135184	0.251228
C12orf10	25.9677	35.7773	34.0314	33.067	33.0687	31.0402	41.0716	37.1202	38.5558	36.8819
C12orf23	88.3813	32.3291	34.8169	24.0531	16.2913	11.5407	6.0243	5.81058	6.54229	5.26851
C12orf29	30.3987	24.1785	22.1107	18.5997	13.2016	14.5807	12.7965	14.2816	14.0716	15.3119
C12orf36	0.0799619	0.0600453	0.0465972	0.20088	0.297518	0.66205	0.424786	0.636259	0.202585	0.0243954
C12orf39	2.09571	0.586817	0.23889	0.274415	0.478722	1.0582	0.304454	0.83443	0.459889	0.93413
C12orf4	13.6051	10.8029	10.8286	12.1113	9.03878	8.70986	7.69051	7.87775	6.19354	4.46786
C12orf40	0.000294102	9.05e-05	0.0207539	0.00765804	0.000401372	0.000308492	0.000384786	0.0503835	0.0454936	0.0181019
C12orf42	0.000339088	0.000196902	0.000851534	0.00355921	0.0198658	0.17572	0.106795	0.122261	0.364112	0.101731
C12orf43	11.7397	13.1068	11.776	10.3444	11.1396	12.0829	10.3538	9.3567	10.5389	10.8305
C12orf44	37.8277	24.0358	20.8418	16.9378	18.9521	19.9925	20.5934	20.7907	23.9819	26.1735
C12orf45	7.22557	21.3356	20.3419	16.406	12.0985	14.7172	19.1224	19.7249	19.5261	17.7553
C12orf49	17.7609	25.8306	51.9082	29.0777	19.6701	18.5422	15.3013	15.7909	16.6891	17.591
C12orf5	27.3519	31.1703	37.263	35.1133	27.8522	24.5404	22.6452	17.6891	17.3421	12.3288
C12orf50	0.0150589	0.107787	0.0108635	0.0421187	0.167691	0.106006	0	0	0	0.0649107
C12orf52	2.7288	2.89518	2.81359	2.53187	2.10511	2.2741	2.86543	2.37744	3.11639	3.04206
C12orf54	0	0	0	0	0	0	0.00391961	0.00167202	0	0.0011033
C12orf56	2.97401	1.85288	1.69465	3.02149	3.57212	5.47372	5.11469	3.65027	2.6746	2.45848
C12orf57	108.627	71.5246	38.5909	56.4217	66.9094	55.7913	60.6284	70.1394	73.4918	91.9474
C12orf60	0.871332	1.73299	1.17244	0.747471	1.2258	1.48337	1.21141	1.72402	1.3388	1.36769
C12orf61	0.352508	0.217805	0.183933	0.40701	0.309083	0.168721	0.0583032	0.143454	0.101484	0.136812
C12orf65	0.83188	0.531751	0.713692	0.73674	0.642584	0.657697	1.26557	1.78631	1.42304	0.956441
C12orf66	1.79114	3.3885	3.65866	2.6784	2.08857	2.20623	3.11715	2.809	2.41506	3.05567
C12orf68	0.106264	0.0814425	0.114604	0.283764	0.21308	0.169157	0.090511	0.166369	0.305783	0.810485
C12orf71	0.0267983	0.103486	0.0372942	0.0444962	0.117683	0.154701	0.0398647	0.12171	0.0412606	0.056712
C12orf73	9.13507	14.1239	20.4702	16.2315	14.4448	14.3307	10.9454	12.7413	9.49476	11.5722
C12orf74	0	0.00460834	0	0	0	0	0.00979712	0.0125276	0.0050177	0
C12orf75	233.838	59.6481	40.1305	85.7903	70.7696	45.5695	19.7509	11.8052	18.8977	17.5077
C12orf76	5.07733	4.3036	10.0769	18.0871	12.4896	4.9598	6.99984	6.53192	4.01642	8.10225
C12orf77	0	0	0	0	0	0	0	0	0	0
C13orf35	0.000258748	0	0	0.0187817	0.00261809	0.00116643	0.0178935	0.00129284	0.00445535	0.00827573
C14orf1	12.9565	8.97387	10.3109	11.077	12.4645	12.5597	12.2396	14.2175	17.1591	22.5217
C14orf105	1.65028	0.0816188	0.0101325	0.018615	0.128473	0.287682	0.005843	0.00102687	0.00754417	0.00251736
C14orf119	72.9922	45.6705	42.8039	45.3031	42.628	39.1803	48.5068	43.9186	46.9775	46.7494
C14orf142	8.536	9.6977	7.71782	8.36176	7.87873	7.62078	6.43143	5.64896	6.28163	6.89446
C14orf159	2.94649	8.35077	11.8829	8.91468	7.91289	10.0052	10.9283	11.8833	9.66306	12.7621
C14orf166	144.813	177.312	185.262	176.967	174.482	164.148	176.773	175.632	181.222	207.232
C14orf166B	0	0	0.0154346	0.00173216	0.000824331	0	0.000778255	0.000528995	0	0
C14orf169	5.25056	12.4966	12.8237	8.74325	8.29916	7.87253	9.33479	8.42519	9.2297	8.37504
C14orf177	0	0	0	0	0	0	0	0	0	0
C14orf178	0.0832864	0.149644	0.0956359	0.151093	0.19813	0.172185	0.183979	0.177737	0.0670411	0.0512514
C14orf180	0	0	0	0	0	0	0	0	0	0.000846131
C14orf182	0.329038	0.0563357	0.0763524	0.038036	0.0596627	0.0935484	0.03315	0.0556105	0.00596235	0.019053
C14orf183	0.024856	0.137985	0.0349107	0.100075	0.0238922	0.016217	0.0419517	0.0275209	0.02263	0.0188197
C14orf2	121.184	113.735	136.956	115.157	110.295	94.3525	109.205	111.894	94.4974	89.7899
C14orf23	0	0.0868065	0.00145151	0	0	0	0	0.0355921	0.000229334	0.0288511
C14orf28	0.354179	0.153246	0.194374	0.0728182	0.232516	0.0616802	0.395978	0.53094	0.235362	0.210341
C14orf37	2.91233	1.66826	3.06555	3.2905	3.01243	2.47296	2.77588	2.59957	2.98162	8.89265
C14orf39	0.403096	1.0254	1.25519	0.894826	0.964434	0.686428	1.34836	0.517951	0.491429	1.62249
C14orf64	0	0	0	0	0	0	0	0	0	0.000145745
C14orf79	5.12409	3.34239	3.36799	2.15816	2.51665	2.14008	1.50363	1.55406	1.51137	1.79987
C14orf80	6.336	12.5816	8.08541	7.99939	9.79976	10.5775	12.7767	14.0001	9.91894	6.17983
C14orf93	2.6369	2.92249	4.50835	3.66174	4.17108	3.98137	2.73412	3.60549	3.38705	4.69737
C15orf26	0.0330932	0.285141	0.0869274	0.395599	0.08566	0.320636	0.027462	0.0803361	0.0923085	0.0250264
C15orf27	0.0527467	0.0442213	0.263096	0.128274	0.148117	0.863879	1.39231	1.38007	2.07278	2.20466
C15orf32	0	0	0.000504494	0	9.32e-15	0	0	0	0	0.00622923
C15orf37	0.11368	0.258279	0.335538	0.611015	0.578329	0.222725	0.25916	0.542004	0.733437	0.455599
C15orf38	4.17805	2.75811	1.44241	1.61041	2.37798	1.84273	1.81193	1.62624	1.06954	2.9347
C15orf38-AP3S2	32.7105	16.8382	13.0344	14.3886	17.2699	16.3017	23.4778	18.1412	25.699	26.1604
C15orf39	5.17526	11.0641	12.0764	13.1701	11.9702	12.4331	17.5452	17.1058	11.9578	10.0419
C15orf40	15.5319	15.0743	13.143	14.7421	13.8741	10.9885	11.5412	9.91785	7.90542	7.86482
C15orf41	11.6534	11.4328	11.1403	18.0608	17.5847	13.4126	11.9913	11.7186	11.7922	8.70548
C15orf43	0	0	0.00132192	0	0	0	0	0	0	0
C15orf48	1.75459	0.0890766	0	0.137901	0.803719	2.68875	0.894829	0.301032	0	0
C15orf52	50.8161	13.5582	5.36219	2.78455	1.47401	0.896002	0.125689	0.287368	0.191181	0.386859
C15orf53	0	0	0	0	0	0	0	0	0	0
C15orf54	0.58786	0.0637448	0.0187428	0.0147209	0.03533	0	0	0	0.037061	0.00229216
C15orf56	0.0102816	0	0.0143558	0	0.0200892	0.0665168	0.0727531	0.0383126	0.0973576	0.245438
C15orf57	12.7323	12.8131	18.375	9.53696	9.86056	8.88744	4.22098	6.10308	4.72715	5.5848
C15orf59	0.161253	0.135592	0.159138	0.325925	0.225559	1.03031	1.44093	1.60438	4.77139	5.19171
C15orf60	0.00303904	0.00174284	0.00301646	0.0154154	0.0603605	0.0188866	0.0220111	0.0159299	0.0232974	0.0549798
C15orf61	4.40511	5.39483	4.39494	3.96142	3.20444	3.15489	3.6722	3.47227	2.53711	1.39051
C15orf62	0.469324	0.528464	0.504969	0.427782	0.513027	0.746517	0.55756	0.47439	0.451212	0.551523
C16orf11	0	0	0	0.0191127	0.0452816	0.0212305	0.253387	0.402577	0.70727	0.135147
C16orf13	71.6814	61.8815	48.8479	51.9782	43.7378	37.0296	43.7891	45.6576	44.1343	44.3072
C16orf3	0.304636	0.524145	0.230796	0.163837	0.256055	0.294459	0.148355	0.235029	0.109122	0.111648
C16orf45	32.0562	28.0333	17.2342	9.94968	12.8414	7.96709	2.16112	6.29486	5.98189	17.316
C16orf46	0.669207	0.849367	0.900955	0.781926	1.10081	0.906863	0.406964	0.95943	0.806835	1.20184
C16orf52	8.06324	7.47598	6.98848	5.37791	5.6068	4.59193	3.45564	3.67668	4.11938	5.68557
C16orf54	0	0	0.119466	0.804946	1.34192	1.23573	1.02645	0.756666	0.513154	0.548063
C16orf55	4.96384	4.44708	3.42956	4.42861	4.088	4.96711	5.53624	6.4367	5.45308	7.08201
C16orf58	35.3325	20.5189	26.9796	19.876	20.8818	19.4328	17.0482	17.1639	15.3787	14.391
C16orf59	6.02507	9.66694	7.61185	9.36192	10.3797	11.5524	15.3576	18.2207	19.8544	22.7042
C16orf62	25.8963	15.8222	15.6321	16.4271	18.3245	20.9971	20.1334	19.8485	19.3509	20.4913
C16orf70	12.39	11.8865	9.6056	11.1386	11.416	11.5172	15.4734	13.3937	13.9884	11.6302
C16orf71	0.253741	0.0788785	0.227624	0.120523	0.116432	0.104288	0.0564002	0.107124	0.0419676	0.0643101
C16orf72	15.4949	8.77469	9.61211	10.371	9.56014	10.5836	10.4471	10.1391	9.99879	10.0579
C16orf74	13.3308	4.7737	0.904267	1.71405	2.36969	1.94693	3.36206	3.34104	4.30218	2.48751
C16orf78	0.000930811	0	0	0	0	0.0022058	0.00213246	0.0533542	0.0624427	0.000507105
C16orf80	33.2875	30.719	28.2376	27.9672	28.2926	28.2319	31.8805	34.5735	28.7459	27.9576
C16orf82	0	0	0	0	0	0	0	0	0	0.00582862
C16orf86	0.474015	0.718407	0.912032	1.03009	1.55256	1.27873	1.33497	1.11333	1.05835	0.902688
C16orf87	6.52999	6.70385	7.49947	7.86687	8.61841	10.602	12.6727	10.662	12.6562	11.8606
C16orf89	0.00484103	0.196999	0.160209	0.31765	0.0976755	0.0843967	3.63e-07	0.0583595	0.260279	1.92952
C16orf90	0.017059	0	0	0	0	0	0	0.0136921	0.00505955	0.00895896
C16orf92	0	0	0	0	0	0	0	0	0	0.00213247
C16orf93	4.00058	4.08101	2.83822	4.72691	3.71927	3.12873	1.96872	2.17286	1.69026	2.42909
C16orf95	0.371299	0.865839	1.1591	0.816871	0.556872	0.205038	0.482951	0.622341	0.335735	0.300143
C16orf96	0.00332518	0	0.000666599	0.00601275	0.0299913	0.0478183	0.173716	0.534396	0.794944	0.722535
C17orf100	0.0883287	0.293668	0.281412	0.151591	0.233849	0.209427	0.13183	0.557448	0.248293	0.476195
C17orf102	0	0	0	0.0738177	0.0269313	0.0146704	0.0230703	0.0329117	0.00695397	0.0183096
C17orf103	1.60658	2.24267	4.59708	5.35153	6.0532	6.5994	7.2414	7.91747	9.48724	4.42534
C17orf104	0.564094	0.787206	0.833373	0.777167	1.05108	0.564138	1.82581	1.14211	1.21608	3.56322
C17orf105	0.0201585	0	0	0	0	0	0.0517329	0	0	0.0547009
C17orf107	0.125276	0.18578	0.145472	0.248457	0.204351	0.311384	1.71911	1.5215	1.96853	1.15263
C17orf47	0.00429493	0	0	0.01025	0	0.0169325	0.0284439	0.0241864	0.047279	0.00802632
C17orf49	1.59778	1.53451	2.44358	2.46373	4.49569	2.69854	1.96457	2.88282	2.41509	3.48448
C17orf50	0.0188682	0.0354602	0.0172251	0.0226137	0	0.0279806	0.0135176	0.0596896	0.0418128	0.158016
C17orf51	8.69043	6.61552	4.56981	5.77951	5.83671	3.94307	5.25928	5.8406	5.02776	3.21926
C17orf53	1.98549	2.44756	2.05224	2.77754	3.33812	4.24432	6.49428	5.37311	5.73324	5.44837
C17orf58	4.84565	7.19699	6.79346	6.48768	6.66518	6.89076	9.44526	11.0739	11.7169	14.4653
C17orf59	3.89117	3.08638	3.02668	2.94434	3.13301	3.05698	3.23886	3.05967	2.25693	1.56695
C17orf61-PLSCR3	0.704229	0.399134	0.379669	0.567741	0.151134	0.0415447	0.0100109	0.108994	0.0486717	0.193579
C17orf62	18.3691	14.1012	13.0739	11.811	12.1415	13.2514	12.672	13.2383	14.0457	15.0176
C17orf64	0	0.00131418	0.0682201	0.00296302	0.0472321	0.00256551	0.043584	0.214153	0.0826553	0.0428417
C17orf66	0.00812106	0.0110878	0.02341	0.0111995	0.0314589	0.00315766	0	0.0233103	0.00378537	0.00568712
C17orf67	0.721079	0.512637	0.488632	0.259959	0.143858	0.0629583	0.12406	0.188386	0.29467	0.586725
C17orf70	15.5131	19.7937	24.2658	21.7655	20.9257	18.9712	14.786	14.9354	15.103	13.6349
C17orf72	0.017948	0.0427263	0.0927835	0.0243381	0.105864	0.124033	0.0251034	0.0884266	0.203622	0.182551
C17orf74	0.00636767	0	0.00514848	0	0	0.0715821	0.0485599	0.0110074	4.17e-13	0.0271196
C17orf75	10.0222	11.3364	12.8685	10.8703	12.2091	10.6026	16.0279	14.813	17.7733	19.2275
C17orf76-AS1	450.061	521.449	757.144	566.071	504.016	344.012	415.03	436.778	380.885	398.234
C17orf77	0	0	0	0	0	0	0	0	0	0
C17orf78	0.0249906	0.0200243	0.0124241	0.0081562	0.00621447	0.0440854	0	0.00701041	0.0016134	0.0170028
C17orf80	11.3262	11.4924	12.5586	14.3634	13.6496	16.1406	16.4208	16.2198	16.5535	16.176
C17orf82	0.255236	0.372892	0.550143	0.240353	0.487809	0.293009	0.0649023	0.0169305	0.0135809	0.0199529
C17orf85	24.9614	26.3075	31.6146	36.2912	36.7058	39.3763	30.0548	29.5555	27.84	28.1001
C17orf89	95.4327	125.852	115.138	86.4014	66.565	54.6912	46.7914	47.7641	31.7225	45.2023
C17orf96	1.21892	1.51171	1.66383	1.18524	1.91571	4.33195	4.04099	4.96532	2.75374	1.08059
C17orf97	1.8396	0.927405	0.928568	0.75023	1.01084	1.20151	0.642977	0.435923	0.823558	0.824085
C17orf98	0.00418543	0	0.0718523	0.00615359	0.0491856	0	0	0.00375649	0.0846825	0.0384552
C17orf99	0.00081555	0.0114626	0.0014956	0.026058	0.0725935	0.0050403	0.00274519	0.0271161	0.000468959	0.000196379
C18orf21	17.1081	18.9105	21.8935	25.2223	21.2495	22.0701	25.3578	23.5163	22.1378	18.7621
C18orf25	8.24855	5.26532	4.7807	5.59733	5.83149	5.67398	7.42704	6.98641	7.14593	6.65824
C18orf32	32.2371	17.7065	17.426	20.2738	19.8152	18.2413	19.6848	21.7321	19.4661	18.3849
C18orf42	0	0	0	0	0	0.0203753	0.0159647	0	0	0.00964374
C18orf54	3.329	4.03344	2.74008	4.4947	4.83443	5.28851	8.50771	7.42735	5.73748	6.95603
C18orf56	0.360824	0.955223	1.11519	1.3982	1.39106	1.2428	1.98642	1.55596	2.07832	4.33044
C18orf63	0	0.00521294	0	0	0	0	0	0	0.00188932	0.00272036
C18orf8	11.9954	10.7598	13.2849	8.78278	6.87138	5.49687	5.23475	5.53182	5.93223	5.69644
C19orf10	160.873	78.9721	55.7494	45.6619	44.4129	40.8937	31.6498	35.0809	30.8292	24.1218
C19orf12	15.209	6.36772	6.46069	3.65834	3.72544	5.27838	4.62229	5.30845	5.99617	5.57318
C19orf18	0.257779	0.262172	0.0344501	0.181984	0.112133	0.0686142	0.0876542	0.105067	0.129613	0.172606
C19orf24	19.3765	20.1353	15.2416	11.1602	8.7058	10.7339	12.3006	13.2001	10.974	11.8973
C19orf25	15.5239	11.6318	12.323	12.6003	12.5703	10.6129	11.4277	11.6197	12.854	11.8916
C19orf26	2.45451	2.28335	2.42287	1.43338	1.2632	1.15613	1.4729	1.7049	2.73883	2.30567
C19orf33	1.86908	0.903426	5.53576	23.5099	26.7719	45.8429	39.3517	26.0752	13.2703	11.1697
C19orf35	0.0833956	0.0232394	0.00615774	0.0320715	0.0170506	0.00589041	0.0141829	0.00961693	0.0260211	0.00492078
C19orf38	0.0542566	0.0273642	0.0653244	0.0836898	0.186611	0.0471632	0.111018	0.076154	0.0795679	0.0984432
C19orf40	2.14685	1.96192	1.78653	2.08731	2.84431	3.31889	2.94953	2.55782	3.80994	2.2491
C19orf43	111.186	87.7115	74.8394	70.778	64.9823	68.069	68.8096	79.7654	73.5096	71.6161
C19orf44	1.06446	1.38714	1.47796	1.12666	1.42309	1.36486	1.02479	1.25694	1.04745	1.18534
C19orf45	0.000719203	0.0634075	0.024096	0.00503868	0.00134044	0	0.173378	0.16289	0.458496	0.484004
C19orf48	36.0505	70.2905	67.3679	58.076	62.1676	56.8663	55.2785	58.1469	59.437	62.6697
C19orf52	9.9456	10.1538	8.5823	9.60686	8.80538	9.01775	10.1339	9.77877	8.83418	10.0452
C19orf53	100.529	62.8834	55.2652	44.7232	48.8595	53.3095	63.8003	61.0475	73.8213	72.3115
C19orf54	2.06709	4.68515	6.57807	6.71369	7.09834	7.29692	10.7445	10.1869	11.0867	9.9334
C19orf55	11.2382	7.57243	4.18007	4.90515	7.48099	9.01533	7.64692	7.66778	6.11874	7.37207
C19orf57	0.19015	0.161495	0.0994537	0.0731603	0.286106	0.926193	1.5314	1.59207	1.93707	0.961808
C19orf59	0	0	0.0393083	0.00750552	0.00787686	0	0.0476639	0.101057	0.0162185	0.0149668
C19orf60	20.1506	16.37	15.9164	22.4177	18.2272	16.7581	23.6594	28.9086	18.0116	19.4824
C19orf66	9.19542	2.03026	0.650339	0.333603	0.231785	0.216806	0.723385	0.957353	3.45549	3.6071
C19orf69	0	0	0	0	0	0	0.0438134	0	0	0.00801963
C19orf70	39.3324	30.836	29.9893	24.6136	21.575	14.453	14.1965	14.0903	11.4625	9.88426
C19orf71	6.45735	2.87421	2.17734	1.89103	2.17344	1.97813	1.13983	1.43008	2.00568	2.25082
C19orf73	0.216343	0.398928	0.484924	0.465885	0.12564	0.446194	0.615801	0.801229	0.549954	1.35874
C19orf77	0	0.0340142	0.0397539	0.0774442	0.230114	0.152578	0.774526	1.30385	3.3716	7.73285
C19orf80	0.0455886	0.15208	0.112317	0.103811	0.161833	0.141179	0.117873	0.145245	0.0781703	0.0531785
C19orf81	0.212221	0.406075	0.284024	0.0624585	0.117023	0.32473	0.109673	2.35991	1.57066	1.40849
C1D	31.0895	29.4047	28.0022	18.0885	20.1114	18.5431	21.6487	21.1646	23.3344	22.063
C1GALT1	85.4878	14.2482	14.0184	16.14	15.7356	27.6342	41.344	43.4843	57.4634	47.0274
C1GALT1C1	25.5407	14.1651	9.33238	11.9256	9.90597	10.9632	10.3175	10.9917	8.80764	7.27458
C1QA	0	0	0	0	0	0	0	0	0	0.0200631
C1QB	0.00127913	0	0	0	0	0.00505162	0	0	0	0.00223917
C1QBP	147.278	374.291	389.406	337.54	291.699	231.872	265.851	255.137	244.565	250.692
C1QC	0	0.0278019	0	0	0	0	0	0	0	0
C1QL1	0.146906	0.0760556	0.00175559	0.0146736	0	0.0325197	0.401683	0.552482	2.06914	1.35363
C1QL2	0	0	0	0.0104357	0.0109686	0	0.0908536	0.0646924	0.0635525	0.145744
C1QL3	0.0397312	0.120948	0.121827	0.159359	0.17625	0.161062	0.292337	0.647227	1.12403	0.902109
C1QL4	1.83481	0.123123	0.0231421	0.283494	0.763311	0.111864	0.129089	0.086219	0.090278	0.0171492
C1QTNF1	0.628658	4.21321	8.30129	5.72219	2.67164	1.52195	0.299262	0.210594	0.410109	0.487287
C1QTNF2	1.60596	0.192427	0.0653424	0.137407	0.0580918	0.0580784	0.0544859	0.0968679	0.221609	0.537867
C1QTNF3	0.551418	1.08035	0.623237	1.19591	1.43828	1.45507	0.894483	1.69387	1.24372	0.839027
C1QTNF4	0.00738442	0	0.0404247	0.0130705	0.0275133	0.409645	0.691054	1.32815	1.29132	1.3535
C1QTNF6	4.72172	23.9432	10.4573	6.59419	6.25912	11.3486	8.07936	3.32753	2.07466	2.05133
C1QTNF7	0.000586348	0.000238579	0.000970112	0.000369546	0.000339749	0.0101165	0.0249526	0.000235967	0.000174593	7.18e-05
C1QTNF8	0	0	0	0.00322856	0.00338082	0.00716209	0.0372291	0	0.00305164	0.0120926
C1QTNF9	0.00794453	0.210875	0.206694	0.0227826	0.0579669	0.0784645	0.0204958	0.0279942	6.13e-23	0.0258095
C1QTNF9B	0.000751681	0.048394	0.0327467	0.0223083	0.00467284	0.0140115	0.0169515	0.0528979	0.0489264	0.0115023
C1QTNF9B-AS1	1.24531	10.5619	7.37233	4.04793	1.44339	1.94789	1.19369	0.82494	0.499207	0.703549
C1R	1.58295	3.01127	1.01719	7.57212	7.73357	2.95943	2.74994	2.41433	2.04825	2.78426
C1RL	3.13667	3.64907	4.37657	9.71544	8.86792	7.37504	5.33559	3.89614	3.1762	5.53351
C1S	0.980217	1.63422	1.37304	6.00895	4.2398	4.70505	2.77727	2.18417	3.41354	5.24762
C1orf100	0.000618588	0.00275858	0.00119053	0.00361692	0.050518	0	0.24701	0	0.00125725	0.00157447
C1orf101	0.228606	0.194803	0.233074	0.102026	0.157572	0.230639	0.116083	0.0335119	0.0257799	0.0925583
C1orf105	0.281666	0.35231	0.274336	0.370871	0.39425	0.567224	0.33207	0.369266	0.405852	0.345843
C1orf106	0.0256241	0.186706	0.753617	12.6668	17.4428	15.455	11.851	9.19326	13.0609	14.5384
C1orf109	15.3133	24.4257	18.6505	15.0351	14.2747	16.7052	22.4103	21.4731	19.9313	21.1273
C1orf110	2.40995	0.363381	0.120508	0.0453032	0.00841993	0.374133	0.193664	0.393114	0.0780507	0
C1orf111	0.00370247	0	0.0242079	0.0382419	0	0.466645	0.0114391	0.0316919	0.0320681	0.0906536
C1orf112	4.87518	11.0714	9.9024	7.14697	7.66404	8.10739	9.93671	8.41248	10.3144	12.8654
C1orf115	0.690392	1.51975	6.15197	1.70881	2.42305	3.10545	3.89142	3.65054	3.59058	3.58846
C1orf116	0.0612892	0.00475322	0.00999899	0.0179168	0.0273927	0.0332323	0.166773	0.210456	0.433108	1.55745
C1orf122	73.7997	29.1431	23.1713	22.7753	22.3256	24.8383	22.0247	23.6092	24.5296	25.3013
C1orf123	33.8646	22.7038	26.5503	28.3673	31.927	30.224	28.1907	30.3173	33.1904	32.3796
C1orf127	0.00845236	0.00072069	0	0	0.00159863	0	0	0.00130793	0.00689383	0.113492
C1orf131	6.60524	18.4924	19.7064	18.4184	14.069	13.8445	11.5495	10.6038	8.34294	6.71453
C1orf146	0.00110799	0.0425176	0.00635212	0.00415203	0.00482555	0.00562062	0.00491721	0.00612375	0.0178639	0.0158467
C1orf158	0.00306515	0	0	0	0.00777138	0.0880143	0.118505	0.00829386	0.0390639	0.0498936
C1orf159	6.14281	7.57108	6.93323	6.33824	6.84041	6.93631	6.22892	6.19367	4.40936	4.98385
C1orf162	0.222167	0.431404	0.819851	0.564157	0.588702	0.492907	0.388353	0.323153	0.13207	0.306893
C1orf168	0.0150594	0.14393	0.00116941	0.000973905	0.0245164	0.0349392	0.159944	0.0686115	0.128426	0.246405
C1orf170	2.46346	0.39234	0.0983576	0.0927107	0.163589	0.287949	0.274559	0.0943559	0.284692	0.19636
C1orf172	0.0132751	0.0512946	0.0090759	0.0641421	0.255867	1.24182	4.13202	3.99405	5.34134	8.57385
C1orf173	0.00697615	0.00362128	1.49e-10	7.77e-75	0.000825957	0.119665	0.00585379	0	0.0097224	0.00109242
C1orf174	13.7303	12.8138	10.5521	12.1817	13.7527	16.2993	18.6417	17.9813	16.4223	13.0204
C1orf177	0	0.0172405	0.0119805	0.0010892	0	0.00432294	0.00830015	0.0203701	0.0399234	0.0752469
C1orf180	0	0.00971322	0.016692	0.0144045	0.0378299	0.173041	0.0259125	0.0190513	0.0343367	0.0103135
C1orf185	0.0565772	0.00222606	0	0	0.00326743	0	0.000745611	0	0	0.000145546
C1orf186	0.0112805	0.00102488	0.00325895	0.0391711	0.00414936	0.00313895	0.00315325	0.0260716	0.00476346	0.00207222
C1orf189	0.00283795	0.0037262	0.0150942	0.180185	0.0212414	0.657043	0.405459	0	0.00272749	0.00819651
C1orf192	3.15079	2.83684	4.15407	4.36974	4.73121	3.66052	6.05873	5.03259	3.17743	5.88125
C1orf194	0.00787694	0.0350767	0.0564466	0.034618	0.0292559	0.0544636	0.00440123	0.168964	0.101378	0.0857824
C1orf198	44.5339	14.7125	13.3508	10.0265	11.9122	13.3653	6.12866	7.26801	10.1392	16.2215
C1orf200	0	0	0	0	0	0	0	0	0	0
[truncated: 18,230 more rows]
