# Supplementary material for: Unique molecular events during reprogramming of human somatic cells to induced pluripotent stem cells (iPSCs) at naïve state
Source: eLife. 2018 Jan 30;7:e29518. doi: 10.7554/eLife.29518 (PMC5807049; doi:10.7554/eLife.29518)
Supplement: Source data 1. — The Source Data files include the source R code for Figures 2–6. The R scripts use the data in the ‘Expression Data’ folder with the relative path. The ‘Expression Data’ folder contains the non-redundant related gene expression, methylation and histone modification tables for the main figures and figure supplements. [file elife-29518-data1.zip › Source Data/Expression data/paper.reprogramming.lg2.all.fpkm.txt]

d10p_nSSEA3_r1	d10p_pSSEA3_r1	d10p_pSSEA3_r2	d10p_tot_r1	d12p_pSSEA3_r4	d13p_LSD1_SSEA3_r1	d13p_LSD1_TRA_r1	d14p_TRA_r1	d14p_TRA_r2	d14p_nSSEA3_r1	d14p_pSSEA3_r1	d14p_pSSEA3_r2	d14p_tot_r1	d20p_TRA_r1	d20p_TRA_r2	d24m_nTRA_r1	d24m_pTRA_r1	d24m_pTRA_r2	d24m_pTRA_r3	d24m_pTRA_r4	d24p_nTRA_r1	d24p_pTRA_r1	d24p_pTRA_r3	d24p_pTRA_r4	d2m_r1	d2m_r2	d2p_r1	d2p_r2	d5p_LSD1_r1	d5p_r1	d5p_r2	d5p_r3	d8p_r1	d8p_r2	BJ_p12_r1	BJ_p12_r2	hiF_p5_r1	hiF_p7_r1	hiF_p7_r2	hiF_p9_r1	hiF_p9_r2	hiF_p9_r3	hiFT_p12_r1	hiFT_p13_r1	hiFT_p15_r1	hiFT_p37_r1	hiPS_P15_r1	hiPST_MTG_r1	hiPST_MTG_r2	hiPST_VTN_r1
OR4F5	0	0	0	0	0	0	0	0	0	0	0	0	0	0	0	0	0	0	0	0	0	0	0	0	0	0	0	0	0	0	0	0	0	0	0	0	0	0	0	0	0	0	0	0	0	0	0	0	0
LOC729737	1.5400719186882	1.74106135679568	1.74426014287462	1.56888335993031	1.62860564032786	3.81119356249534	3.99869196482619	3.38701919812475	2.31305135061316	1.84620845962633	3.17608017520226	2.94307739845636	2.55461095236856	3.38099812820479	3.22602446758127	2.23436029375484	3.44974623902101	3.62133688581356	3.98609232388084	3.71073481364755	2.51801638049396	2.8811027005723	3.47017240353352	3.27410209856337	0.595811071695146	0.608814918841568	0.634567248590411	0.929745557789118	1.25583908476646	0.946736847967223	1.14730669878029	1.16879605171907	1.34053378513139	1.18893257908025	1.37101234707589	1.36255404935075	1.48984603416925	1.0439883589707	0.952640712151112	1.18082257394459	1.4406386501202	1.40125909682738	0.6824905984392	0.290381936337997	0.453771460667282	0.559293077147041	3.80894101441163	3.77373265060786	3.89288641187614
OR4F3	0.0698190071377576	0	0	0	0	0	0.0595293043239845	0	0.0208826266055335	0	0	0.0402978406494872	0	0	0	0	0.00875572524655592	0	0	0.0227609537832693	0	0	0	0	0	0	0	0	0	0.0135435844224517	0.0605983395231318	0	0	0	0	0	0	0.0250528982859336	0	0.0198480621871986	0.0689159276300409	0	0.0180967306702133	0	0	0	0	0	0
LOC100288069	2.74693615119085	2.97385185768709	2.94007088091697	2.93527680624736	2.53570213346292	3.9492174117908	4.19132576144581	3.53111941210593	2.70768822229302	2.92560642046331	3.8468342672016	3.17271311898854	3.3340347459678	3.72793134278657	3.49999891623089	3.51527090780474	3.75043500043205	3.49551609361626	3.69155649748692	3.68854965915442	3.33678610091595	3.33722583118577	3.19837313819539	3.12942150902138	1.90834794307425	2.07020382660366	2.14894711637333	2.29448841920133	2.75854197180002	2.43725437631546	2.66852990289401	2.50902437018142	2.60590674439984	2.84122240027806	1.83481637056802	2.0749266746949	1.94199269492313	1.82289327031696	1.36839400985066	1.43681746079399	2.01638934397952	2.03115872736735	1.97125107680117	1.58824810125148	1.73309832088385	1.95415163268737	3.55480984335306	3.48297731978792	3.53459703384114
LINC00115	1.53201766570589	1.56388051759015	0.889456409208914	1.60326432775439	0.338853379840555	1.15131981556438	0.795543379212837	1.19360144802996	0.475699194920558	1.53768868518049	1.00275291932625	0.992036022784691	1.13857203383558	1.08846728617153	1.01513356697379	1.58323022709992	1.18658929714099	1.02586510248867	1.23475268198982	0.890871558767338	1.22008845352332	1.01896881778713	1.29287596297051	0.927188013236323	1.05036238401776	1.12261308840528	1.06476561060848	1.25439449471389	1.18250162037325	1.71454007218193	1.64119918570543	1.26786534807899	1.19718602015348	1.61058195849253	0.712092124845338	0.984797127231268	0.654584018971258	0.0251705757349061	0.432303098937556	0.199705634395003	0.559969450960948	0.879819452444674	0.718519889186804	0.150130703469468	0.694380120399902	0.907008314720981	1.06384114216946	1.09332353854424	1.48732684143596
LOC643837	2.35484987658088	2.34614279540305	2.00276731870186	2.30046934411031	1.94980383751587	1.95256094999365	2.18029110487844	2.42451366979825	2.49359866268942	2.09385422882799	2.5514421891271	2.60568633273935	2.55434326566276	2.20677761089302	2.14160608704197	2.70995447564241	2.17478669784796	2.02838526758102	2.00539280119896	2.1809848398515	2.59937016781504	2.00780905463035	2.02638931959211	2.33963340425932	2.01585077805662	1.84990721218594	2.74358605624389	2.7862847897545	2.2404425631937	2.38361582750301	2.43425724887175	2.40306589454946	2.23676505919914	2.45268240492822	2.3793409344981	2.34127133673319	2.34130834676176	1.78238759537031	2.05151827813131	2.15077736413257	1.90452263348134	1.80185396273876	2.1592061312962	2.1772863753275	2.1545313639012	2.02083285704827	2.07187934305833	2.212830774457	2.3283826790636
FAM41C	0.738690026430047	0.790850424942742	0.689974496868478	0.748802115306869	1.12340133597191	0.891849986698926	0.769825046057906	0.723018514586308	0.608549061093696	1.01915390646331	0.535585192249496	0.623023092620425	1.06279868003597	0.483976189586603	0.730015576733271	0.948817609219881	0.501675562166104	0.664594792796887	0.372691386603945	0.610458175498993	0.496051188105164	0.386388282499166	0.695458491755832	0.357086889220326	0.526412412691052	0.875296462978307	0.725321481673199	0.861935519509887	1.08218481548846	0.829627964348363	0.913106550240798	1.02074753381256	0.842324795855817	1.02342569737721	0.338543077453951	0.678735392241104	0.529413187038799	0.609245296386037	0.399253140493829	0.321151138701969	0.544343928913354	0.846096106449592	0.664101408733402	0.575755721826603	0.589370406884084	0.501873225959116	0.866673805482114	0.777649897097417	0.967660737188057
LOC100130417	0	0	0	0.225131763976924	0	0	0	0	0	0.455310647712494	0	0.33988647945366	0	0	0	0.175174543402175	0	0	0	0	0	0	0	0	0	0	0	0	0.260129261237901	0	0.231114095638242	0	0.299947954060028	0.162799113203295	0.17125423313707	0	0.188945235132545	0	0	0	0	0	0	0	0	0	0	0	0
SAMD11	3.0225932997388	3.22078807712591	3.15964855939357	3.09489813858169	3.0071972957999	2.7363429369081	2.80413825077794	2.51273509095159	2.67522654099022	2.48050555119274	2.99049203492677	2.97365351804035	2.53224962367997	2.74607408923248	2.56433914331932	2.6944434190015	2.64308962655178	2.77815599909015	2.66553830670638	2.36694881984952	2.7020125078816	2.8957233460342	2.75862937782336	2.84470099464557	2.30000361703822	3.22304869828837	3.04461269295798	3.04298221063592	2.71021243066596	2.89151834441831	2.87817405015739	2.72465900208501	2.87351793723839	2.92895202166306	2.41238320524667	2.32441315962702	3.24917983649644	2.48594970935589	2.3260339277173	2.43469760875879	2.48582351376458	2.43297276550168	2.49656461035923	2.34303537412686	2.43294872060659	2.69566872482548	2.4836713393351	2.27317270528932	2.29971062989829
NOC2L	6.03201265617834	5.90728007069279	5.78925975143968	5.98476705611547	5.77415977910525	5.72193584593245	5.96796860176699	5.68059441488135	5.85196386831855	5.4595234235825	5.73430045995497	5.64685387894268	5.5298022101078	5.85035938803356	5.75698856592137	5.23620940906535	5.71639010352068	5.72950382783953	5.83374272392148	5.77606186497528	5.73849764388979	5.85064442607542	5.85158165409948	5.9246320070097	4.80625702568438	4.94317588217586	6.21950736876295	6.31617833292767	5.96992867132408	6.1747439613696	6.20470807151766	5.9966440881037	5.94330718334494	5.91168918536696	5.28981971361906	5.23957370847577	5.72011426449628	5.16481040865698	5.2439089517224	5.15658268572166	5.2502188187427	5.33374572793273	5.50259793130465	5.52802739282731	5.47782948890102	5.40358813414234	5.76588742097425	5.40350633363821	5.45659919042598
KLHL17	3.09574217332492	2.83903846719334	2.62710017178598	2.96563839196309	2.21110878538424	2.77046753429251	2.8176293966262	2.73993232944213	1.5669417647287	2.48864096934808	2.3594705683891	2.46165951713111	2.51693545426189	2.84733952906675	2.71407403286425	2.8779738851687	2.97579341103963	2.84578508327394	2.87222398108092	2.83384541993095	2.84392155364195	2.93587835151289	3.23325612932383	2.91046596888906	2.56966121106049	2.64036873511656	2.60405234071449	2.9524957206526	2.7229555833524	2.75061079218447	2.83766678292789	2.62436764569108	2.64426239550716	2.82075082019451	2.56039948327294	2.60655356483201	2.18110891323168	2.41870539327918	2.1564872271688	2.14689956034359	2.46358322421981	2.49498387166851	2.65771545321332	2.62195339060968	2.34646054527126	2.60268491116694	2.5826210312081	2.67826350032492	2.72997904479274
PLEKHN1	0.271636028882165	0.179584934748102	0.227174235445758	0.401235063726309	0	0.455512662517547	0.436281259238438	0.232558843668711	0.137957245563015	0.355028672020337	0.405759331997812	0.357782817360099	0.527071336688608	0.489525467007019	0.379333725150248	0.0428364971927086	0.26871583837997	0.377124859962585	0.665903900294187	0.547769624825294	0.147993036884851	0.12288895780096	0.247101144079197	0.175165599209768	1.13579094674454	1.56111591906623	0.697041612805978	0.84745980343378	0.532346885280796	0.236719145812029	0.417352969074027	0.266618653685619	0.193320101278389	0.104002049968761	1.78524921775421	1.75916861981488	1.00870917796478	0.83361877072556	0.947963080188861	1.37659600669184	1.40034665051597	1.50977690417101	2.35042652500559	1.93580293639159	2.16136854115911	2.37556496330446	0.29562429498386	0.513811084331481	0.646679722263223
C1orf170	0.0283697070379739	0.061268694346267	0.105386693793855	0.106551207262645	0	0.126539718502057	0.16467688141908	0.0925495300929775	0.0223180946811243	0.0597476040890186	0.163767924366672	0.126148223459727	0.0956050006437956	0.0668491484341745	0.199709402975881	0.0423283105634896	0.0916130498237673	0.198544442785801	0.0636017876901804	0.0954796976630965	0.0380009193881597	0.0235737393033854	0.195628549998222	0.0843569932992372	0.28041594413115	0.578069212272317	0.0977104335254695	0.279982314392181	0.094555251929741	0.0433277048371004	0.0827866419185645	0.0705566708104395	0.0378148602041951	0.0587301589591015	0.566160496762661	0.513366430957303	0.325316177995983	0.22481082328951	0.301733957139379	0.407049222951482	0.362523752100137	0.314499319690586	1.0828864905743	0.687877685459002	0.811879530773598	1.0799685522246	0.0503595976119595	0.160229645621401	0.159310130243864
HES4	1.34189468667972	0.48804397388894	0.415331418451426	1.23709253231345	1.04140420736252	1.12470530412367	1.2507615221161	1.35206355936386	1.08286605826033	1.08233471650118	0.638282404519475	0	0.787344696505767	0.825641554250163	0.316449313646176	1.70497374609888	1.37203828738256	1.03518047677253	0.837539634379403	1.1777519922997	2.21125833427589	1.31743142747094	0.906037037131083	1.22736526089315	1.08426840530353	0.302984599165241	1.13349119190661	0.77614274023701	2.46256018372914	1.45647500089114	1.17280111078164	1.58810415275242	1.16749281277675	1.63403559737546	0.497248548568895	0.146265498466769	0.88360361331541	1.25273657211729	1.24169377156486	1.10932712460102	1.38563534699972	0.887824696367517	1.13745106115821	0.93923786343406	0.99121688083297	1.03615866340742	0.0636557632463845	0.45166531614063	0.593528748400262
ISG15	3.1476811646919	2.99530179608525	3.14875192634508	2.87280906390501	4.22777187600225	4.8021208218259	4.92313491512451	4.08804828690512	3.91071347700087	3.77597761508966	4.03218020684817	3.71054748285468	3.99365624870479	4.48233202074738	4.24883081328113	4.40208089717361	4.95499190017822	4.82548545869646	5.16807235376982	4.8594478182907	4.17387098152272	4.4340210004483	4.63422732112126	4.36279247772741	6.88447581908648	8.63105333884494	4.2879967355707	4.80358869830894	3.98542756507893	3.69416702441398	3.69817401852423	4.13495196100745	2.79712506777258	2.7091781275948	5.02551610915276	5.30827713400864	4.11574076263314	5.29237317313963	4.92941228790125	6.15921945456145	4.98860743804046	5.292174364548	7.5009693169685	7.16120244101634	7.5783726913608	7.58157721553652	3.55453973781898	4.3711127430024	4.38281939856156
AGRN	5.43866878170021	4.89462377446257	4.59507393882135	5.43773376547874	5.51553900429841	5.25956250362476	5.17443038867357	5.23324769148122	4.55501852663502	6.09859430854254	5.20430899007925	5.02031550747807	6.05826886681708	4.75057970861644	4.44182206948222	5.31748497283003	4.83780703697879	4.84746581688893	4.82729569876478	4.63405883797441	5.26120733848758	4.77964844961742	4.45419563796457	4.51241653597297	6.23200832695605	6.28831795352222	5.39692667603135	5.27253461294856	5.74197386308165	5.1162566170559	5.44565387824907	5.59959154648604	4.94072586268099	5.09318829961926	4.228734049904	4.33932982646208	5.36433429792796	6.02409357541935	5.95333276189591	6.16465355310335	5.90038623202577	6.04513058018525	5.88997722968509	5.80297898731132	5.84238554600057	5.99442358973557	4.70295668876557	5.08157823875084	5.03979202185552
RNF223	0.310454135553561	0.177619338662287	0.296507919168301	0.0810507868102517	0	0	0.0640848729918013	0.201865928227857	0	0	0.164775982334677	0	0	0.192608288749789	0	0	0	0.0778538611952755	0.0948366735654474	0.207001977880869	0.0565654945656449	0	0	0	0	0	0.0738930173052313	0	0.49342087046036	0.043369284579182	0.236546498399506	0.294003694821482	0.484515580577713	0.0587056416977828	0	0	0	0.0599455264964162	0	0	0	0	0	0	0	0	0.0295155042837949	0	0
C1orf159	2.69707542883535	2.74183368096449	2.58114633858516	2.69160786108077	2.7877103613316	2.39508748420253	2.35722824159999	2.02655575410055	2.53379754912418	2.34420641365694	2.48035819615152	2.58838963660452	2.26733503525783	2.54096957513253	2.4344841177209	2.83508933273808	1.99078426750156	2.12567424278043	2.09674424525141	1.99759229803945	2.87339784709676	2.5803650082706	2.59580916251101	2.47333234562198	2.3243555499922	2.24169682196641	2.76900788177408	2.77718823447839	2.45632254197751	2.54881636110267	2.57709523233375	2.58018408444321	2.61346800320325	2.54699320782637	2.29410900680488	2.34596686805653	2.57328726402623	2.04580988868006	2.35615789897524	2.25799421292487	2.17112033999875	2.12726347983055	2.31647885630216	2.27083090497253	2.14850790166722	2.35271898313115	2.18372151883606	2.31566476377885	2.44649974684791
LOC254099	0	0	0	0	0	0	0.0425199521245937	0	0	0	0	0	0	0	0	0	0	0	0	0	0.037553577989968	0	0	0	0	0	0	0	0	0	0	0	0	0	0	0	0	0	0	0	0	0	0	0	0	0	0	0	0.0405538571836827
MIR200B	0	0	0	0	0	0	0	0	0	0	0	0	0	0	0	0	0	0	0	0	0	0	0	0	0	0	0	0	0	0	0	0	0	0	0	0	0	0	0	0	0	0	0	0	0	0	0	0	0
MIR200A	0	0	0	0	0	0	0	0	0	0	0	0	0	0	0	0	0	0	0	0	0	0	0	0	0	0	0	0	0	0	0	0	0	0	0	0	0	0	0	0	0	0	0	0	0	0	0	0	0
MIR429	0	0	0	0	0	0	0	0	0	0	0	0	0	0	0	0	0	0	0	0	0	0	0	0	0	0	0	0	0	0	0	0	0	0	0	0	0	0	0	0	0	0	0	0	0	0	0	0	0
TTLL10	1.61790966482029	1.08843336363282	0.93954630521337	1.40136833315039	0	0.183106615624305	0.203118445695829	0.16386966331859	0.0328546571800189	1.02259507508488	0.632890766953623	0.467147988337536	0.883250125062385	0.232772484590421	0.150073497416912	0	0.0276516176123189	0	0.0472365568359204	0	0.320206221112796	0.165452775397294	0.0435148742315652	0.122822446567101	0	0	0.0368096695060775	0	0.748030936569452	0.491583255063196	0.431904251136561	0.841211529096014	1.4742647008733	1.40004055124761	0	0	0	0	0	0	0	0	0	0	0	0	0.217019726034386	0.273271192646862	0.273120772884452
TNFRSF18	0.789910333184537	0.821119956529688	0.852392027826903	0.848919936043179	0	1.02907117928979	0.462547620155614	0.187477658915588	0.283960875626835	0.770972779916607	0.834037234473555	0.966953109621928	0	0.841702663712879	0	0.114603567563709	0.24135330622107	0.0900481412710745	0.173995987882547	0.313447873004205	0.200980109490105	0.400349929799361	0.230139056158386	0.532080522518094	0.104169565922283	0	0.13643527171233	0.0714833002539078	0.329406078469385	0.0807827597042456	0.219918759158262	0.12104246367658	0.719182564129183	0.546888041037667	0.0700225619357753	0.120847972290917	0	0.0694720318872042	0	0	0.0620787344326302	0.060111871042947	0	0.107045710389891	0	0	0.253143363081417	0.50511044414905	0.708194300462679
TNFRSF4	0.688725547279184	0.775895045428111	0.301654366048088	0.305223452099578	0	0.247719750398399	0.300374453431178	0.0718041238807514	0	0.474534685694674	0.167781809685439	0.356239611011984	0.276098790229083	0.196073173340091	0	0.125816255004304	0.0286704201767479	0	0	0	0.26753819506785	0.202939223081955	0.172607841755554	0.167219175684064	0	0	0	0	0.501433030411966	0.0870619539564331	0.0847927779189842	0.206123059912652	0.723197678760658	0.949457987229592	0	0	0	0	0	0	0	0.0661817955875621	0.115436421866452	0	0	0	0	0.0974294371127003	0
SDF4	5.93298477134417	5.56356695812133	5.358290756804	5.83485529610874	5.76418954885141	4.83386160779748	4.82546001779442	4.85479858379873	5.16705679956408	5.84385323203912	5.28985659223238	5.20956643729562	5.69199191347437	4.91096286083022	4.9395839155536	5.30337527563452	4.95110283649166	4.89553044832635	4.83769100042856	4.6644771514929	5.18856708767462	5.18336343946226	4.72207797475789	4.91803792276687	6.55328062448205	6.57300180632392	6.07264177962278	6.04392844717593	5.89937384238878	5.84762366112253	5.74080885950851	5.86538933341933	5.73233161723686	5.8207304006051	6.26397898665334	6.27171512734037	6.04893582423059	6.26420799659313	6.27162176231523	6.42341345501576	6.2578422672019	6.21666438605729	6.19665818584632	6.64306248921457	6.2074575573612	6.54859229172391	4.77230269576607	4.76874541079052	4.74306789382679
B3GALT6	3.36218370597923	2.99657856225487	2.99911246960627	3.3516735539438	3.4047587364513	2.58090282113137	2.36046541617537	2.07360432690498	3.17873216690604	3.37782479243704	2.93869604994394	2.84808907579385	3.17990909001493	2.53646823712446	2.48304441432122	3.76834314484654	2.56259412413984	2.65729014925486	2.19433294508753	2.25182511354263	3.39523284100304	2.96949312573136	2.31423246870535	2.46024716654996	4.06451213063839	3.74243744537627	3.64193901747607	3.32853347794391	3.48305473628016	3.79136608907611	3.6718368286812	3.51727569320958	3.34421493715888	3.4990039364996	3.12457628367825	3.14375910761773	3.85950248456049	3.87375415096899	3.93964032922561	3.88304401395359	3.72151484379334	3.7022585863784	3.47287763635929	3.72844299661384	3.50201228760469	3.62315282731876	2.99625676454863	2.46104653289982	2.39920664795144
FAM132A	0.408599918766293	0.695331089861539	0.582598392095359	0.324327896550335	0.433657075491948	0.379122974447708	0.375250779379847	1.1384475243193	0.59791631821489	0.502482349161198	0.337927979530056	0.484848602798307	0.537438217118257	0.302869992358516	0.573100116817742	0.499955559620361	0.826008627685362	0.976049765009371	1.02666551954531	0.693043961206527	0.477290830376657	1.01639647595409	0.493431118446137	0.728698102552862	0	0.107619582364567	0.228741129125614	0.160287741373568	0.103125361248097	0.221950064446313	0.0905414223788683	0	0.521107036096728	0.823230875034714	0.505665363999305	0.325290845901161	0.142881298423799	0.300271355248874	0.0717844948734854	0.0687309245719469	0	0.202538084809572	0.236504864016681	0.194624179464548	0.266889661600352	0.273753385199931	0.466098752876785	0.977085719096871	1.04760120430618
UBE2J2	4.41416936689918	4.41378361322642	4.38102720908883	4.4602904222932	4.89597630343486	4.20825191935598	4.39741280656241	3.98870286234323	4.44126434964853	4.28326248483757	4.33944385378278	4.26627682332248	4.05260717420698	4.09356862678801	4.32604112067459	4.27996894702128	4.19970375010087	4.07619136283349	3.98790292052019	4.09274868553952	4.4888620161005	4.38427089254241	4.18264463059302	4.30755967332569	4.180426377556	4.03878733050557	4.61813291674205	4.43160290357239	4.36853090636029	4.52546756346514	4.31766585461676	4.31315876495146	4.60725336796219	4.4916927879745	4.23998605978439	4.32337727531221	4.6392553202872	4.44092562881554	4.37136370225713	4.49047386199587	4.47134355961072	4.4502016966528	4.52717044966841	4.78271258925868	4.45914305077137	4.40708757546766	4.2694222026125	4.17593172375698	4.23276051416855
SCNN1D	0.821332248807272	0.936081952651137	0.628234204011733	0.90098849628796	0.716645922882096	0.675560332508827	0.452161032183135	1.09322211053902	0.194505675600076	1.17719068199286	0.53943578196753	0.492931956968286	1.06517935976865	0.525137772634857	0.611195047414855	1.43916565757114	0.991699425520464	0.919620012495946	0.853877512953376	0.723809291221116	0.971482120273876	0.845135129400612	0.71387350170449	0.411786332178879	1.07310727670712	1.30610471893257	0.365482023843692	0.615840003163156	0.550420999603275	0.540761328921341	0.648049371451443	0.713534822207028	0.863576938683991	0.872310280940166	1.20705572078129	1.01456953870786	0.237416871654524	0.505078931306387	0.416857032536297	0.62861590479777	0.847907937617525	0.598597694905553	0.718312960048927	0.642603617715723	0.680515203096379	0.987107629668541	0.918223635842758	0.509109018175234	0.898321364031849
ACAP3	4.06193168927134	4.00066709220323	3.85148920800308	4.17554855266262	2.85550938323954	2.5458275512445	2.38724396584334	2.41772021959086	2.24470138388997	3.99821355929859	3.38998524276844	3.28843682295443	3.94419315381024	2.86340725062164	2.63788841867442	3.43593256800543	2.3975456081057	2.49366782665695	2.15120939288489	2.22243054920156	3.51102519398807	2.87318914208622	2.59572085998387	2.6733099236859	4.13855237515265	4.03753157977516	3.53030800808219	3.56719251854568	4.0548831984801	3.71878902801998	3.71039319217052	3.91380853694018	3.99790657408987	4.01818904901106	3.62579649782177	3.59395128394841	3.22182914507566	3.50860612606686	3.53946903474989	3.45770197124704	3.52068624699232	3.4789329876038	3.55034662246675	3.45372432215706	3.42138759212905	3.61785090857215	2.73264475068024	2.38973474931139	2.44573994388248
PUSL1	3.66569974315828	3.6301025482814	3.4166587182571	3.65167170147249	3.49001810414655	3.37944768408665	3.71034910608697	3.76550292185666	3.75714062076708	3.78736977362522	3.55607375617667	3.58580382746522	3.32454565305751	3.67317195559169	3.85125931635323	3.16674275630668	3.59880585562828	3.4875377997521	3.71705671929294	3.6374247681238	3.71633248028799	4.02764064894344	3.72968327597579	3.76695552547256	3.68702708480318	3.6056484090584	3.84634287068147	3.6928958193088	3.14777232428913	3.55905122836702	3.31165278295565	3.10073717851168	3.73255141471879	3.71484994895412	3.35587750697414	3.48182848704952	3.66866377770022	3.50338690119814	3.5933537709803	3.7415101317759	3.65546632367558	3.6819214654401	3.52598114524292	3.33014532283624	3.56720468995194	3.63538293363588	4.03141284165492	4.03838350195622	4.0907179597678
CPSF3L	5.3765786434632	5.34554540643741	5.21515437912315	5.25494545307845	5.37050259052951	4.86083371406879	4.80398125714644	4.78036784768906	4.92691030675289	4.75792998131724	5.06325700741778	4.97324848990883	4.92514018970645	5.01201884293689	4.91979770557214	4.84371758397425	4.94860084749336	4.94863355070199	4.58889449284325	4.66922523584485	5.0451983069619	5.01892343184234	4.74161798956802	4.91944496723111	4.41000183056298	4.57155546802705	4.91891092888435	4.94628170227837	5.22475033031736	5.27748269131713	5.25384559447669	5.13309904652477	5.23754459850479	5.29481554551627	4.85306747426166	4.91197913362047	4.85880160543038	4.56475007496758	4.5233612193041	4.32401128447918	4.44831952830666	4.52124551271677	4.68955636230495	4.52067996187594	4.61329000483541	4.69539813316991	5.21143668221649	5.0203910769749	5.02523703089657
GLTPD1	2.74896136645991	2.66356778144872	2.41552883360152	2.88540451070791	2.7315764527445	2.13083534575955	2.30533436959003	1.78454167258346	2.67774500748467	3.0664629507833	2.48699490553905	2.37556496330446	2.83305401648943	1.98543849509744	2.09230217105886	2.48283021700672	2.0436314753477	2.43808521631871	1.97870817138198	2.14395497427577	2.34602645875395	2.26465952771751	2.02112078571972	2.10455472514198	3.49579747779314	3.237187393816	3.0399893680601	3.03438477125759	2.90697330775314	2.57425170529594	2.76770140437279	2.70214331158766	3.00064365905625	2.87564836691096	3.35763223030679	3.24145276945877	3.49789334127367	3.43712251636438	3.56924802986718	3.89508930387733	3.5037557874495	3.64362534009972	3.46321700152993	3.60001992485518	3.48791076031423	3.597507337678	2.25140098304027	2.02819074872901	2.12910493616671
TAS1R3	0.131529036049108	0.0969395850696014	0	0.127088055877664	0.170499400305877	0.0519998594188267	0	0	0.104240432201498	0.139580819911451	0.132629746001633	0.0518348037086075	0.454650746025218	0.0405204723979319	0	0.0753721630654384	0.0113142457458194	0	0.112660237093255	0	0.111179448190637	0.109859180973742	0.200997680587598	0	0.141515190922043	0.190322815270375	0.1981760341716	0.118728625945884	0.112849031207787	0.197170919381451	0.130417468909224	0.0843323633886264	0.213474202204662	0.0929064209539653	0.162084971537993	0.126639359630278	0	0.07128393358844	0.0266326616041023	0.19209566720487	0.0272300776886243	0.0770860032903681	0.113524218261946	0.109266940002537	0.0524890704622573	0	0.0834238927376417	0.0201516947812277	0.0737379870495203
DVL1	4.72556667036207	4.49800827008962	4.25434460332116	4.68834263866128	3.8552223142628	4.20305233644913	4.28177242274433	4.20702603745008	3.95953834111265	4.35276558598186	4.23823657434097	4.29741888360869	4.37948234134545	4.45325416949395	4.15274318647402	4.14059053702229	4.13591240326704	4.01806438936036	4.11258337813742	3.96990565423485	4.57571167923947	4.53153118109735	4.25836816500158	4.38189244335967	4.64320394419764	4.52286553082115	4.87614363929897	4.93251950202708	4.51316856667852	4.50856175972981	4.60208268875286	4.50637978843661	4.43229133824778	4.6897128974564	4.82480857790486	4.96175759083319	4.53349482480203	4.37946847854184	4.30832446658284	4.29442960210933	4.37239496523802	4.55739783584825	4.95408461354378	5.0382122796456	5.18645301638313	5.05337638559734	4.2400318693221	4.14252780327592	4.24993070886564
MXRA8	5.89448311623705	6.36186659406379	6.38062383260155	6.0680150865993	4.79144944511377	4.9430961577784	4.6165929509786	3.69633886093582	3.89493414409595	5.99620116581924	5.75060382523607	5.69471307558671	5.8174723293911	4.59301905559221	4.55693822366927	5.56932399116987	3.59649392024228	3.59620764992542	3.11916690428542	3.23260703842165	5.55756938686575	4.64836764937919	4.13136723554596	4.18080030072896	7.12363516063122	6.73711887237154	4.90737141382356	4.93206589714491	4.41281539102177	3.69914070796199	3.5023051391715	4.0959919129246	5.99781627188966	5.98505635070742	6.65323919604103	6.69945446498368	4.89558861115519	5.65353873352193	5.39412652679607	4.89832929772746	4.92702886968027	4.8591396605692	6.74469931420784	6.92266170114992	6.91158373518892	6.98843474944705	1.95252367644562	2.52339635025215	2.55896309525108
AURKAIP1	6.64574920587012	6.7594355020004	6.57470704641555	6.73592828427765	6.59148494634413	6.6073525088872	6.73252699442995	6.27768539420654	6.68198328972762	6.09498340851226	6.50809583079832	6.38397207328719	6.14835455171002	6.68112594395608	6.69924622678801	5.90093924273341	6.57290482270066	6.47728228067584	6.5932880294433	6.51766938813381	6.44874075289796	6.8332696208084	6.55468093565632	6.61906961066003	5.86584212604921	5.7154925662553	6.52995053344495	6.53391681502953	6.28839916972209	6.50590839182218	6.45473851351217	6.22054278313764	6.63520732856833	6.59821630655677	6.28790257192643	6.33026258854096	6.2558122763164	6.13416548202318	6.00988011128666	6.04916242566046	6.20312674830179	6.17188533349759	6.26864772778522	6.43537023250524	6.2718532964899	6.31413637576132	6.56689124351493	6.36313953096442	6.461500729439
CCNL2	6.28590152688577	6.20429138100234	6.12508072106317	6.31909221711109	5.30210698185982	5.58220371601612	5.3521228987732	4.61529857909211	4.25165850571527	6.55973040715814	6.03719110936279	6.01302893957111	6.5550139236529	5.32564185729734	5.15655437240299	6.40249366837601	5.47339079784516	5.30910341046935	5.00676926920299	4.91870107400776	6.01184446265234	5.56171104820061	5.15531613252817	5.29389278534373	6.26353963632398	6.19144223685694	6.06813120372208	6.01891453247004	6.26785785914196	6.24660950320995	6.21116798367419	6.23258209707057	6.27814834261618	6.31707066808729	5.53465928041388	5.47638168756724	4.33690461285062	4.75075655446593	4.84127373530873	5.22515922577737	5.84236543034189	5.77104305634588	5.58315198510908	5.21123418941048	5.33176969785171	5.68800966501875	5.9288748227195	5.1998293643229	5.29807906866404
LOC148413	3.60554174336077	3.42469102357463	3.38037898173974	3.56990420355599	3.07950099738792	2.95860143275255	2.69839852600027	2.91529716528655	3.20610242453767	3.35409101846127	3.36937574526012	3.24297132534224	3.23530429744385	3.17289389631365	3.11996035545405	3.14839726354804	3.19096403547973	3.1440806413769	3.18185630910463	3.08301588850995	3.24027616229338	3.15268965289632	3.22744073978367	3.18463893969331	2.90838829718588	2.85607338713479	3.30792682468687	3.29298047414305	3.55990779759855	3.69989583057889	3.65174057506018	3.56510969653183	3.46396242831317	3.49248133336357	2.63223563814691	2.83285964131785	2.27089069204913	2.31885476866024	2.35585918801234	2.25551886113972	2.4944207308677	2.39015037950062	2.27359645160187	2.61620240835136	2.46426310553094	2.64728917868557	3.62298890066718	3.41098686191346	3.51643124902286
MRPL20	6.81822425524597	6.85662472195579	6.84289085989642	6.85615159288194	6.46821673206244	6.86973571541369	6.92388603159372	5.74936263574557	6.78582515029496	6.39348999460482	6.65536757222253	6.7012440737971	6.42927617118126	6.77563003229631	6.61927654092265	6.22543497190172	6.4312150967017	6.46928527082779	6.31037284265882	6.34067263880815	6.43076029378293	6.74500869902826	6.71199040381644	6.78244788202537	6.0766446008386	6.02955006344146	7.15712457643527	7.07658047203346	6.77685409976112	7.30954001746579	6.98773014757136	6.79472776669526	7.01684170880618	6.89016697923799	6.17604146756107	6.20133000073304	6.4843862946604	6.00032907727225	6.12141540318042	6.00077974625031	6.19971748968912	6.23854231427915	6.40663870557087	6.55959582054873	6.36117530110502	6.28274558539662	7.04378193705083	6.32389242898165	6.39491022507803
ANKRD65	5.37620354670981	4.63628819413514	4.56025639801327	5.18092359457012	1.39559479806747	2.61809766873531	1.86324468025389	0.702415522633356	0.483446916007406	4.0409888408243	3.01112704614799	3.08899467903805	3.82997130112495	1.55990779759855	1.253160310216	0.920457190206225	0.687160150221549	0.691205389518569	0.910148559141096	0.711185630168064	1.63978319992751	1.03972097061298	1.26952393845533	1.37409911355456	0	0.244330570685164	0.991533274215903	0.680546708304484	4.94019964543446	4.39334755137725	4.3339603508193	4.89656733364792	5.33939040459836	5.27494743077055	0.712464600380421	0.537157879862694	0.0633521762483252	0.0392514181421168	0.0432421615989741	0	0	0	0	0.0606273896172194	0.0848353561190465	0	0.780326898887812	1.31758771646726	1.29658662007183
TMEM88B	0.23731651783742	0.176022711938725	0.922974182458026	0.751831310905916	0	0.622545268582679	0.615634756733384	1.13286633965098	1.81476368457758	0.460131287198511	0	1.22934181304355	0	1.42426641299949	1.21398799157752	0.477189267020246	0.602721012768229	0.982391645727386	0.680558410063695	0.380436890815596	2.37334753154368	1.90021183272308	1.18828064224922	0.912150103888888	0	0	0.205590197464744	0	1.00007934604525	0.618426616645931	0.434889190067838	1.07381337961724	1.26519082474593	1.42904814695581	0	0	0	0	0	0	0	0	0	0	0	0	0.288926668391486	0.722715195732164	1.11330710446471
VWA1	4.63586464935635	4.88915712734377	4.63386128094872	4.7815170898542	3.41852595284211	3.64505601299147	3.43709188050905	3.4176068139672	3.75081013983775	3.43691338041466	4.23786195459412	3.94430561907479	3.83223179261046	3.74733368699831	3.62301231990068	2.48675812939782	2.59669904569938	2.46637131425433	2.76569810111167	2.65283292958441	4.03506079690511	3.72046453681239	3.65378233059105	3.62724495175634	1.72498198797615	1.59977005293154	1.36872924356408	1.04335150483613	2.70884717047296	2.38936856523604	2.41736917327409	2.48355010348221	4.47406607401293	4.59170334996617	0.71478534184253	0.681916069740214	1.07827507968302	1.81518601259272	1.34294722346606	0.911311158701909	0.993161312299627	0.980194976065084	0.624010094418659	0.750857721979567	0.64309978848712	0.61278276586149	3.21431912080077	2.9174393937288	2.95382395394117
ATAD3C	1.46911494404515	1.98077845007584	1.87572895852431	1.76033167305436	0.313464126355284	1.33223817580648	1.19658186595119	1.06843005481396	0.848277403321043	0.976565268979175	1.60971241811341	1.73756563050431	1.28884872943053	1.60933892196849	1.29770206664353	0.876722420818928	0.747294582928028	0.827842595216989	0.685079879862298	0.720565662122362	1.8689790671245	1.62527984231061	1.61159733399389	1.58602008934936	0.312795265796336	0.396560669143379	0.615253372762016	0.697305000919582	0.619041078372103	0.803098056213159	0.61441020351602	0.804236156577563	1.30504246314815	1.51950667964445	0.358558302845236	0.320977911637779	0.440011349792597	0.306643718829578	0.415528292774997	0.290217952763862	0.370082795269629	0.361921041242796	0.442757757634771	0.32053666609146	0.358201563763326	0.438266233343906	1.6208491212376	1.11444032399269	1.26952393845533
ATAD3B	5.95760820228763	5.88348641262136	5.72405812143687	5.92271878041373	4.38393234121007	6.02310007233757	6.39625198412785	4.58615823969426	5.34557733965876	5.33393531312768	5.79608634554987	5.6460070866054	5.4787518257902	6.0756181977307	5.92395731979835	4.22100315866963	4.88554996133958	4.9169733810451	4.94129884528826	4.95848079637811	5.79670676186095	6.17858916665849	6.21346782533955	6.29982893061812	3.78526805297231	3.7854877790158	5.16498333219466	5.12553952320015	5.07790522171978	5.48003564289983	5.42750896189491	4.9562611436595	5.6995377518467	5.68263790257146	3.75199922283864	3.87443305008927	4.51817630894548	3.61615770094564	3.99092763947904	4.08406426478847	4.0608601842443	4.10686754266807	4.0603241331511	4.04386066075855	4.04587103259503	4.00845103269327	4.77849771734611	4.16746230416935	4.22531349583829
ATAD3A	5.1578481279735	5.02713192953823	4.90860638201662	5.17324738650714	4.63251833852076	5.10438279176743	5.25993906154135	4.45796850882622	4.96271558489681	4.56381097915324	5.00390351621644	4.94946956671235	4.72249334798206	5.08608313499654	4.99969339472585	4.43159621813013	4.67678643231973	4.69356501424978	4.72961258695024	4.74140765940395	4.95388912325709	5.13644980771442	5.11037577250102	5.27357183594312	4.23679107613658	4.34536798677979	5.53107885274127	5.53710966034068	5.08815007929376	5.27422810981945	5.24470062287673	5.08155267514211	5.03833960073686	5.05709497019792	4.60249845101536	4.79188698531409	5.11854661296357	4.44323532188019	4.67069306835026	4.51830222438554	4.39535076123204	4.3620560277055	4.64463503482756	4.49281457256712	4.66937265327826	4.5137181226844	4.96529022129161	4.59320435406329	4.64930504506466
TMEM240	0.625817534171082	0.525096668798209	0.544723754958898	0.660777140080709	2.3760736293563	0.547862391788925	0.242012198680054	0.930461827457014	0.960952013351748	0.923190263885868	0.685413642445721	1.07383394054286	0.953122173200824	0.516763540073955	0.535699645450693	1.47257095148156	0.617800611322794	0.639124709729454	0.495509953713313	0.649564877633452	0.914040925356347	0.674402797967562	0.46055490950609	0.57032594135689	1.70851834455008	1.43978268947598	0.754264123246261	0.768946501708966	0.348554241465944	0.63431724820907	0.503781224404193	0.613716456916364	0.486677307775644	0.875756476580736	1.24812795819764	1.26162107488334	1.10531601791203	1.76062548318766	1.37789557193519	1.11721628101392	0.931998411231812	1.53509244218028	0.764209404276679	0.949553608560095	1.23744746594198	1.28978135886116	1.23279581128101	1.07260662549316	1.24714976714687
SSU72	5.83158847065949	5.87882341394817	5.88528882305799	5.89142890847802	5.7854877790158	6.38799833639031	6.74285508092271	5.87677967731173	6.13095969050115	5.85400313001508	6.18481188276165	6.05945046188911	5.76658456143286	6.63565718308764	6.69643902065575	5.90536293482708	6.45127211593284	6.42683333290115	6.38655058962625	6.3543304968192	6.21826195208853	6.58452962727462	6.62307672083263	6.64857042000735	5.95895632359156	5.7781928034069	5.75626275008195	5.81964263980289	5.80475056922693	5.99909126682744	5.93833755105162	5.80378240845343	5.90037415519115	5.85158415256041	6.09763607727597	6.0935538381606	6.19609355912067	6.10987243307775	6.0504690470688	6.06084721761706	5.95991849668925	5.9508066519568	5.96156082249436	6.0482776067304	6.12927477294975	6.01046880241874	6.51945541324845	6.48360137201427	6.57813716089828
C1orf233	2.41658035769047	2.93811638526027	2.59050142127136	2.38218304564505	1.93336868266118	2.82264857984132	2.9464183359269	3.39141854990381	3.18492293618645	2.45654859598003	3.01331753638897	2.79989755804463	2.39347935475337	3.45458126512763	2.96840414695816	1.99702136870765	2.87737322351876	2.56897332041276	2.86843984265891	2.65351179202594	3.0829069225989	3.34041129797415	3.41172180522273	3.31289021410907	1.96995168804609	1.73052257934215	1.28643762827627	1.47973758872109	1.3520466047986	1.2052986659408	1.063219897812	1.23167201847492	2.02009322130714	2.31972486075945	1.71584945222188	1.63402630103105	2.04332700483119	2.68348761329462	2.47160628849799	2.13477293612084	1.5574002867207	1.49721379719667	1.32601378724608	1.20609929793995	1.4970093604139	1.1306936949829	3.09433573737182	2.78836832455212	3.0306132893392
MIB2	3.02721776086917	2.87041404164768	2.86284610709142	3.0780325045601	3.07917327740647	2.5057182023785	2.49490453331375	2.51492514748057	2.37286297114088	3.18910817188977	2.77478073544467	2.63932478917085	3.06440175809456	2.29643097607494	2.49830704217027	3.06616498378835	2.55848806297701	2.53311975719741	2.31801597731548	2.27453600818047	3.24107593232014	2.96452986434826	2.31223241630574	2.56408057439963	3.28869815360402	3.28198156906719	2.36927383226332	2.38701230285586	2.97605746592601	2.821938742683	2.88260979363524	2.90992283717384	2.70213887775791	3.09867220267064	2.37955442577703	2.41831950127173	2.28391584746982	3.18434536500545	2.9178441678195	2.82066709804118	2.91742984579911	2.8826860850466	2.70156236383058	2.72856924921833	2.65106317527285	2.83188129370014	2.5822404542335	2.42584329198981	2.22852935303848
MMP23B	0.642015753303738	0.170149403217876	0.559519222926775	0.557073793846049	1.35827246845959	1.60635220494275	1.386209468299	2.01253649407263	1.09130039347309	1.69529010504225	1.22974171998411	0.983900921261773	1.12425533662677	1.04204892777196	1.18772974755417	1.33968470687268	1.56437329046708	1.44286920343264	1.30646640775686	1.40898352943074	1.29008226880937	0.662505403183494	1.50161238555221	1.28172791961464	0.453895751477094	5.14086149532934e-06	0.0978703235578737	4.66833719497251e-06	5.46204751200851e-06	0.154721885677177	0	6.20096407122944e-06	0.299082851147954	0.3531798615127	0.169487638257305	0.17865600809277	0.513880801636005	0.762421108057437	0.741983783146184	0.986619906098804	0.925514135825879	0.957361923874397	0.175124710766887	0.233988652750047	0.151163922266099	7.96544357813591e-06	0.757624955333619	1.53356334821451	1.89769736800874
MMP23A	1.0289653864932e-05	0.438166144384273	4.875074710675e-06	2.47962997074289e-06	2.63792933826728e-05	0.000276633333624745	0.45078843095655	9.72249109734375e-06	8.96153209842268e-06	9.2644015460799e-05	8.00208782921595e-06	0.00123993371895983	0.511613768910051	1.41553369039322e-05	0.337554684662646	0.459271077093361	0.134823393823397	0.337395976544655	0.714615679462077	0.000256814368210071	0.152616973829971	0.815440169862125	1.5884994834392e-05	2.03646509268371e-05	0.175929488887327	0.499590292212437	1.56942051975733e-06	0.0494268245330276	0.178578251851252	1.09179945459238e-06	0	0.134005603920869	0.108572763253809	3.14958738679756e-06	0.335077305040296	0.186790842291143	0.270411727991006	0.509603628100555	0.336551904129721	9.14105994308969e-06	0.000729598441310643	0.000143617182239007	0.273221054468618	0.000747830539492561	2.20153652556633e-06	0.455864016714669	0.52335921179551	0.604779209511411	0.00463542631037479
CDK11B	4.39413681880986	4.33686177833504	4.3007094716501	4.42094719114078	4.32143749516678	4.18870949793378	4.11818527623163	4.29864365395505	4.38866484546833	4.08204682465248	4.38174712026301	4.30745038404242	4.24053567825809	4.17267952070629	4.26295174906261	4.47776150390458	4.23090236029207	4.22598437871361	4.19800688676186	4.24481857513857	4.40047644979192	4.23421005438182	4.18904964332786	4.3242129562525	3.93119136029068	4.00924862415027	4.36846804733104	4.5738228750892	4.13564978172181	4.29969890917499	4.24632447236053	4.1686019244852	4.35186150449982	4.21910655102213	4.22810293623387	4.22013644739608	4.22881869049588	3.84287829204537	3.81118328487657	3.63720448190229	3.83697439410205	3.84851778572219	4.03720648717847	4.07177982779749	4.1041856722005	4.12634517381288	4.77418614091842	4.61786853569785	4.75226689915551
CDK11A	3.76717805811926	3.94323684491905	3.77934377881445	3.77618823057944	3.58764102098385	3.53768123140166	3.47757371917423	3.53944421931323	3.43554192307751	3.65151098364678	3.71334389508533	3.77902853439996	3.76262520826074	3.67662848824297	3.73834631375379	3.94076813966523	3.67325111922632	3.56986775729067	3.75204205438693	3.61882595258744	3.81396584436472	3.69307430164611	3.61792141578276	3.69523664483248	3.36815929989392	3.48877205929985	3.72329642803775	3.95926939008519	3.52964606380336	3.64093321596361	3.69719555831965	3.6512469083442	3.6895116348562	3.66214852005129	3.63733202013014	3.62147755649289	3.36693483608652	3.23584957650756	3.1694087448585	3.05766514409182	3.32716134559814	3.31465302665758	3.46995107837239	3.48271923480675	3.30557514794943	3.59521719360418	4.18585861839373	4.01555109141798	4.18928690658361
SLC35E2B	3.51911411504084	3.56606012869139	3.33287689448064	3.51302324676405	3.61057014759653	2.62854031926276	2.4135615889117	2.99632727692835	3.19101300805833	3.37687656749612	3.19051056523198	3.00278531771926	3.50283975825593	2.74189191211319	2.60788420230551	3.8887140294623	2.77363349652696	2.70206571759972	2.51736137037097	2.40352951091861	3.36441554818882	2.74546108850443	2.37055210966548	2.55496942740192	3.54218374596298	3.52203063238521	3.18260331798564	3.28799821259851	3.41333817630316	3.26088228413647	3.33892638246839	3.27971642896972	3.33683607701523	3.45583219848853	3.72713628644581	3.76362403232193	2.99026147429262	3.27218596844836	3.06524313554212	3.01519602489678	3.13356845746139	3.14297537495999	2.82978259776138	2.95510817772374	3.08041719413209	2.96376078489265	3.35486115770517	3.46607890923306	3.46408009207885
SLC35E2	3.9563912593633	3.96191035715387	3.86133012697864	3.88801258540283	4.08765801620022	2.8291940093839	2.63984106971828	3.52314790589611	3.53467172940615	3.88866532908723	3.64597827540278	3.45897775408563	3.85334698700562	2.99668882473227	2.95536860542279	4.34758770898189	2.96727560652168	3.02806164446593	2.79960542245267	2.63495563907805	3.72920469800247	3.01103219881515	2.81143198269973	2.93354431281854	3.96371455311316	3.92676801837717	3.61189236727568	3.8267518484698	3.89107888845061	3.72741950743617	3.78109738148632	3.90615944488064	3.77540879963696	3.86869664134967	4.10971993460998	4.08743738170145	3.40397253439701	3.63352420945583	3.43203338082627	3.51331387195665	3.58882854778434	3.59854386356096	3.23606242448025	3.36156906287617	3.39403938480339	3.4923531439406	3.71928202675161	3.83796341930295	3.90848629532936
NADK	5.23082168371536	5.10308214413305	5.01002786624069	5.22708256506056	5.03713179339543	4.41070743099583	4.47462423680799	4.6883090649711	4.58261621440535	5.14626012110817	4.83749422146766	4.68435870701042	4.99802395850067	4.78021559627311	4.60186288028696	4.43069339890654	4.39866503619777	4.3729869115613	4.33158341052422	4.31883019033295	4.76291748899472	4.74060380783025	4.51823926803922	4.67670182157188	4.43708788447996	4.33138993283634	4.9186104454189	4.95992776752519	5.0743941130069	4.95746890970733	5.00043274360397	4.98352265592722	5.10506621060411	5.21957900078406	4.49106420739136	4.52682627814864	4.36623827318331	4.46349821652341	4.54641296687176	4.64239544313081	4.59817461214801	4.55352024777495	4.20860309479777	4.4271770546821	4.30632057639881	4.3428107214929	4.25474519762921	4.43582858412346	4.65322629590103
GNB1	7.20520676812309	7.02079108484462	6.94352286646964	7.13824107696933	7.39071926841327	6.70085582016029	6.66247612203656	6.9444133900604	7.07730709829523	6.98335847906652	6.83530513848744	6.75864962968289	6.91955461135827	6.59253178636998	6.54968919090732	7.02817129540125	6.5990871464138	6.54873561383812	6.51332966512684	6.55944745485115	6.80206393740046	6.54376961069651	6.41673335949398	6.48200926295707	7.12654961354388	7.10580377191708	7.44524665198576	7.46303385531749	7.20832216128321	7.3842916175943	7.47082153663545	7.25380022147642	7.1511180442072	7.16704676087571	7.34618570990804	7.34223471157615	7.78798089364704	7.53685331172637	7.56256298750222	7.54970767082766	7.45359988489147	7.49831470217932	7.6344262801892	7.63252270074684	7.5699619082598	7.4914122054832	6.82340545662723	6.82308695418183	6.90078229617254
CALML6	0.085946569967004	0.181393923457932	0.108046925149711	0.0828283258265848	0	0.129567241088661	0.188178077794767	0.0720307303525505	0.0678385878769257	0.333976660853269	0.168292871377909	0	0.612582745359784	0.79095632412838	0.156190780010946	0.242247618748758	0.335445524441352	0.422398793422227	0.353785105515716	0.395618925309897	0.166897939165969	0.324855524961904	0.594554282102041	0.387600764384464	0	0	0	0.220658084244657	0.273190015675526	0.169678760475507	0.0850582930149472	0	0.315968436345213	0.0599921657958525	0.0617369419252823	0.0668094796035264	0	0.0612724276560329	0.193462673978212	0.0645337212798149	0.133821793694501	0.0663912376455898	0.222973916332315	0.0944702607202349	0.0671267997119746	0.134851118528511	0.349861189548227	0.316469008817382	0.431965208206705
TMEM52	0.195539104952816	0.753832132134932	0.869186012590921	0.504804435502657	1.89889712091051	1.68655431209284	2.22435212449888	2.30287174661294	2.38164607748301	0.387016164210502	1.21177229038896	1.34946719122657	0.585195236747552	2.38575681479097	2.33684607202734	1.56997223412123	2.71399707792994	2.58969638332949	2.62562118298114	2.57688004635625	2.09721298941491	2.26709228469859	2.5769695095933	2.27979515992771	0	0.330629529166031	0.91648199482	0.604879765649597	0.86447896345389	0.826446389171097	0.516607236669799	0	0.470285917148544	0.766623994141462	0.389807974974419	0.477954961367262	0.489317882324857	1.05442480758506	0.593325084132555	0.673361036384396	0.156563594516379	0.531610526705966	0.259599109366932	0.111146723375637	0.536471718485202	0.429909427394763	2.77181587121444	2.86382945148887	2.94468793540871
KIAA1751	0	0	0	0	0	0.0276149607022462	0.0273243615817143	0	0	0	0.0360784629909267	0.0275266406147625	0	0.0214703463087496	0	0.0857177886298836	0.0412856034966073	0	0.0204076128310549	0.0155239738413251	0.0360980210474029	0.0149615260274701	0.0188083409242595	0.0182024403785296	0	0	0	0	0	0	0	0	0	0	0	0	0	0	0	0	0	0	0	0	0	0	0.0129866405441041	0.0213937316948162	0.0396018071923398
GABRD	0	0	0	0	0	0.070297816903711	0.0351907546982158	0.573324108802804	0.35681428217791	0.0964374220053552	0	0	0	0.431779120659669	0.0849966793677955	0.165529955957087	0.901069616124167	0.413018839313151	0.288212070265125	0.447141164340498	0.177202165528162	0.516351064150925	0.267071903780735	0.373035649259259	0	0	0	0	0	0	0.0457249118046933	0.0578975855959411	0	0	0	0	0	0	0	0	0	0	0	0	0	0	0.654759973260958	0.523418432124506	0.812742179327014
PRKCZ	1.49942497321124	2.29260213723647	2.29462074889163	1.89508154628457	3.63332657920161	3.68328098813526	3.71876711305464	4.06013387358579	3.8621934784756	2.53845870147367	3.4451744649312	3.43502178785829	2.94073619716932	3.60100709055579	3.51886241486907	2.57243617871276	3.80036153837486	3.88315157086248	3.84630274928955	3.83733778827332	2.97761147625931	3.56273087317944	3.4096746948311	3.36646630168226	1.09499944882709	1.09439823722286	0.601841967034154	0.960758563330087	0.855413301233553	0.560488017813578	0.63493241292143	0.257236361190315	1.37301336937306	1.45691125979413	1.37222778347286	1.23805309927247	1.44637799350673	1.61341378086092	1.57664306286428	1.4505699181304	1.36776803175804	1.43459353582442	0.729420512814801	1.13252420061347	1.17020710089037	1.22600288140634	4.08906588773792	3.93033048750095	4.0521984996627
C1orf86	4.34061211448953	4.44058018449779	4.18957157099381	4.31479076898773	5.21000694237049	4.18205660901025	4.04161973020946	4.81318603691991	4.9678049502795	4.23983335081921	4.24364623405284	4.03671431575763	4.39908220465718	4.43472829549852	4.03181862582636	4.95646560592559	4.68835382971772	4.42131083465831	4.65925670083724	4.38699713314831	4.72572479932459	4.7134593782188	4.08932017583537	4.17902529302029	5.47474752272471	5.11669328509311	4.614780504999	4.52603750284173	4.15191562740686	4.34283205077757	4.26085368788786	4.15293783728571	3.9413411054853	4.30525556067116	5.1387161893259	5.23755224646035	5.17450629150168	5.57011982512143	5.30254205550036	5.36065573611803	5.46111924015602	5.36358461846291	5.22834540890004	5.34983939791201	5.07297184369281	5.44321542652584	4.91575033698668	4.88267239201343	4.96433855716788
SKI	4.06516729376463	4.00807448802135	3.8399797367209	4.04992694282476	4.3006582282736	3.78547731662967	3.82890571643888	4.39349171070255	4.46744252448354	3.94710505156787	3.98211742744846	3.88352306940797	3.87271058172214	3.95374016049484	3.85683633473876	3.95861999129946	3.72356948266499	3.88876272819347	3.91188328940579	3.89314860618374	4.11558264128248	3.97560267467143	3.76226376110803	3.8418624476988	4.45509702837341	4.32967616467775	4.35309741124371	4.38629363515099	3.97635446991558	3.9536656733455	4.07862691195136	3.93037780154307	3.89186631412697	3.96598740182473	4.12026898633358	4.20409375328665	4.95100022826112	4.67944068876116	4.5875630178457	4.45219345873315	4.25870735219683	4.26581942357127	4.46470747014039	4.18044229115481	4.42715023056242	4.23570408680418	4.02556926079558	4.25790825056104	4.37499076129568
MORN1	0.512709305784015	0.565632268009506	0.529369206090843	0.497050250088091	1.61015197956913	0.726888749343155	0.668026513221733	1.02528399069828	1.04646312102172	0.800909422970041	0.89577646107517	0.43951995125403	0.679908368571442	0.836839511196192	0.445694925576199	1.85172306018051	1.14608167920547	1.22010083919172	0.94364082212135	0.584926913804574	0.912810027726866	0.97221768105084	0.683713519547703	0.768661155947533	0.702140651291444	0.632585573500408	0.386147650827713	0.503968426594221	0.841862850155013	0.579934131006846	0.725247306066588	0.909952781915535	0.445932182723631	0.622056975068021	0.934683312401932	0.47345340404414	0.720841422400146	0.525037517319509	0.762227186115769	0.460560151577247	0.454638113383637	0.561686856772402	0.563253818677145	0.856841512638989	0.311365930851956	0.456651622797755	1.22378086223363	1.26276988749471	1.08611796227716
LOC100129534	0.185494884566176	0.188849046350495	0.143577580773418	0.145184409395481	0.194697294014608	0.549947087595157	0.369688698805669	0.350096631431798	0.862731472132331	0.232870699685858	0.583256226576032	0.50638156580239	0.306432576195018	0.511653234819502	0.2063556564524	0.840784669791206	0.73166637659551	0.754782341892378	0.457863212671751	0.534697125017294	0.471564151046505	0.34796606838947	0.363300058665113	0.321147674364515	0.0830111214234952	0.133962480305178	0.034459149586876	0.102952753685721	0.425380883618384	0.206995728576469	0.183924734998645	0.272104431711613	0.15052978258464	0.131647559700796	0.10853931018804	0.144757749672951	0.120828070602209	0.302124826115333	0.146794662868711	0.268672726992419	0.121109322326069	0.14430355114741	0.178490293018318	0.164362802377395	0.173532994500215	0.062049575352324	0.783393790461631	0.553480436200189	0.334056777640882
RER1	4.75128696198478	4.53830845637417	4.51373075369463	4.7038648242805	4.45239775559947	4.27229198918124	4.15945158261747	3.6535186707536	4.3020631016043	4.67864098113873	4.38077792534503	4.40403113962183	4.44906608535705	3.99653337028022	4.07296327155522	4.43996216429556	4.05398016818765	3.94284288634725	3.94024193784165	4.03213611645319	4.4708621994137	4.20077112252915	4.06769894262976	4.23030294082811	5.23995551928446	5.22795281368232	4.79537214714077	4.80329937606315	4.56173548357488	4.61742779293093	4.51215734213207	4.49182744818985	4.81098285667496	4.70174864736939	5.26921272387275	5.30606533604627	5.065615391906	5.22433745978326	5.33181626592535	5.39983075375006	5.46166279092026	5.43549525193444	5.27281824438738	5.56797128160717	5.35317859091074	5.35672837775691	4.18090370917938	3.95794244961977	4.10023761434574
PEX10	3.43757398678976	3.42925842609573	3.50849203844346	3.5086314776469	3.64874153049173	3.71716642076594	3.47386482283411	3.35020443514244	3.80024762845358	3.58565963486374	3.64875303298957	3.4774312454861	3.46791850760279	3.357563264633	3.56390247640021	3.83394254440569	3.66605211209594	3.62733835047881	3.50068734659467	3.34232717310665	3.70129398454215	3.56975841297	3.31378712372855	3.42686183977273	3.91319580154473	3.73956731137097	3.55645394044368	3.36408211280548	3.50431529687706	3.56930879922929	3.55543580266378	3.20264496145185	3.47489026167805	3.54538771573893	3.79195989578145	3.88758375719285	3.92293994123311	4.04156716663012	3.92550578054671	3.82185304905696	3.87761665903142	3.7578020062398	3.87983317258258	3.84916862033138	3.93725963603552	3.93485614127344	4.02405367107428	3.83470110436586	3.94138805980796
PLCH2	0.0687743921066093	0.0504105879862711	0.0222445083825004	0.0336058223654178	0	0.104605714125286	0.0526956413498379	0.0146133837454691	0.0806629839128697	0.108382739529351	0.0351081068393046	0.104279621906548	0.0595190598964583	0	0.0644085876407852	0.162344114341388	0.10113959712692	0.0796155452725971	0.039442486183182	0.0448457783278278	0.167671355479544	0.0852174154267018	0.0542186231041098	0.0864563377414365	1.44860498334413	1.01724492929164	0.0609232522572189	0.0467290800015739	0.0588942892145806	0.0356479779057621	0	0	0.0233849583429163	0.0364352502897629	0.38298369802341	0.409343139707903	2.44145426418107	3.4508443733636	2.97210810626876	2.06003700453159	2.29823013520947	2.34725461389838	2.0540461780099	1.95659942008357	1.6603719071209	1.91092833333264	0.0375887182123096	0.0815414270107596	0.0883942838794971
PANK4	3.22467471053503	3.28764959209501	2.94224986968636	3.38006307312885	3.7001622501066	3.04813851440392	3.04358948323443	3.85436475428789	3.35760548890624	3.02978149658668	3.14780650765312	3.01277424736859	3.09723659120858	3.49419797361263	3.43624314189925	3.55320074120582	3.14739951026137	2.9247460074871	3.20202741232926	3.1281944020706	3.58531110990079	3.48045901964778	3.28765993374606	3.33922149215899	3.27662767843615	3.48456352814219	3.38316097662319	3.49291709222293	2.92696911518275	3.22511911285927	3.22038568022121	2.99138851108393	3.01339615337995	3.08572886830062	3.46756642561918	3.35333317260194	3.60194605499644	3.2255818864265	3.36080249708272	3.18911449915964	3.38255520783978	3.46261514807697	3.61215194666413	3.69480220717573	3.69594928479801	3.65132728420556	3.25294088995226	3.18699964632633	3.21715159851679
HES5	0.0707610831121058	0	0	0.0682229726434365	0.341850292578088	0	0.105929320933453	0.0592542023503222	0.109529593907495	0.51303184000097	0.139279568074715	0.106764516855225	0.11990552508385	0.163143167192448	0	0.247928728344161	0.0923077195109224	0.0655679000970245	0.0798910236836413	0.119361489600816	0.223790745449615	0.271747168824362	0.274008738748118	0.265771725674291	0	0.375417611222497	0	0.124678574681552	0	0.173760672797707	0	0.0883908914898641	0	0.0972032788505423	0.0997639283207315	0.10773767658037	0.443429486133382	0.0990705506440298	0.210123244451361	0	0.213624750246537	0.0545842885750541	1.49461529527001	0.472582388359103	0.475208388964151	0.643670589546602	0	0.0812494902862799	0
LOC115110	0.0397942322824972	0	0	0	0	0	0.0303510526554824	0.03326539336301	0.0619872475694161	0	0	0.060533320526187	0.067962873854442	0	0	0.0150250622101833	0	0	0	0	0	0.0330367040192086	0	0	0	0	0	0	0	0	0	0	0	0	0.0284397281600264	0.090235987423356	0.0317590709135695	0.0282650226586677	0	0	0	0	0.0542858724936932	0.04369054218489	0	0.0632096795575994	0.0142514723350313	0.0235057526157215	0.0291601117899185
LOC100133445	0	0.0737596456814073	0	0	0	0	0	0	0	0	0	0	0	0	0	0	0	0	0	0	0	0	0	0	0	0	0	0	0	0	0	0	0.131907882473245	0.0700855055463696	0.14110576043013	0.0782702969057544	0	0	0	0	0	0	0	0	0	0	0	0	0
TNFRSF14	0.416115510965217	0.148168801524745	0.190956136521046	0.237627347230132	0.258739608515213	0.651104517254064	0.1171731846709	0.0867360830603548	0.0817524682433059	1.01915390646331	0.10423143989299	0.360940677493015	0.874009218365223	0.0625197800133591	0.27261687180662	0.239402929978573	0.0689107011034914	0.0488206796363207	0	0.0453365820588885	0.13681926174724	0.127151200390127	0.158514121333677	0	0.443903646353256	0.38670611969729	0.371805284544475	0.180739843124553	0.419301568885597	0.273246123775547	0.24364227388428	0.356850332345612	0.136345230548908	0.301430785227624	2.735491850055	2.73019865740473	0.042022443847481	0.17806444545311	0.120288630279291	0	0.0420438832523999	0	0.1396868979737	0	0.0808860208268588	0.0832963016792507	0.177225132324545	0.176168281094576	0
FAM213B	3.08378862926511	2.79968415985383	2.66397758108056	3.02027816579488	3.74968442885486	3.56298724269714	3.57706622036606	3.64116449678055	3.75751402080267	2.92381093754192	3.23935221189833	2.94973474878333	3.15764363008138	3.47071906135082	3.42987435418689	3.6517864889587	4.07253459972295	3.94572005823309	3.9762719749404	3.83243435430701	3.50114611773397	3.68147175454015	3.39341345457049	3.50428986933724	3.77153700832511	3.60736582580585	3.75648960675997	3.81659970653491	3.35967437133383	3.21580748610153	3.36715856003124	3.35938903914924	2.55579652642415	2.79074285009482	3.96586738150328	4.04329200410237	4.11860890325427	3.66062062777805	3.73031388629378	3.59595711679275	3.75373288422198	3.76993038467316	4.18353415357512	4.27540194611987	4.06172436330077	4.2084002038582	4.3761931259633	3.80761252317263	3.77424940730477
MMEL1	0	0	0.0746042158047409	0	0	0.0455813621940951	0.212588014393889	0.393106429873335	0.0915477889139774	0.0626997796103076	0	0	0	0.137033784472186	0.209096468919736	0.0768761932445991	0.412031399866776	0.452154704966445	0.221220064555843	0.281686382121658	0.0787028691324423	0.230253439166041	0.204825583873139	0.198601015980593	0.0943835077720975	0	0	0	0	0	0.0295334553606328	0	0.039695987813746	0	0.0212662211741407	0.0897004393820799	0.0237632051279436	0.0419784430250875	0	0	0	0	0	0	0.0231813878836539	0.093383851017103	0.172185375595845	0.151818560948216	0.146965361698909
TTC34	0.0503931734435908	0	0.0637069760375515	0.0486134136412953	0	0	0	0.0421505150365795	0	0.105123284488601	0	0	0	0	0	0.037846199647506	0.0497991420157407	0.0467605057386218	0.0569982435781676	0	0	0	0	0	0	0	0	0	0	0.025942471912856	0.0499275002734975	0	0	0.0352208840858298	0	0	0	0	0	0	0	0	0	0	0	0	0.0356987871789677	0.0296186845910194	0
ACTRT2	0	0	0	0	0	0	0	0	0	0	0	0	0	0	0	0	0	0	0	0	0	0	0	0	0	0	0	0	0	0	0	0	0	0	0	0	0	0	0	0	0	0	0	0.0706713815485694	0	0	0.0227812612518522	0	0
FLJ42875	0	0	0	0	0	0	0	0.0192502855487024	0.0181276465749733	0	0	0	0	0	0	0.06572436212164	0.175776232424099	0.156681373517149	0.0261353106046139	0.147569811940238	0.0155426707513747	0.141291522848591	0	0.172207142026686	0.183518274044667	0	0	0	0	0	0	0	0	0	0.347574953565082	0.48217504037734	0	0	0	0	0	0	0	0	0	0.0367805577467963	0	0	0
PRDM16	0	0.00701046569405335	0	0.0092869261205046	0.0974520914429793	0.0147938912975623	0.0218078854405332	0.130969077682316	0.0448447993501218	0.0406464328001975	0.0573657009147653	0.0724082372553481	0.0491807439595659	0.100449033520469	0	0.160332925341242	0.0808572394074754	0.136329348069693	0.145175277328435	0.096801177128229	0.0699516440102497	0.0239163207488056	0.0200841157353873	0.0194390389295095	0.0412564417146677	0.0113045120226771	0	0	0	0.0049394591700463	0	0	0	0	0.360947417662298	0.322372376544093	0.0454689725886325	0.0985452794005958	0.0150217783861665	0.0214798695478869	0.00771311355276575	0	0.0198298478912806	0	0.0223415335440559	0.0154005110625192	0.0277591769143897	0.0951482944425238	0.0904763839739473
MIR4251	0	0	0	0	0	0	0	0	0	0	0	0	0	0	0	0	0	0	0	0	0	0	0	0	0	0	0	0	0	0	0	0	0	0	0	0	0	0	0	0	0	0	0	0	0	0	0	0	0
ARHGEF16	1.14351750211103	2.20572718442322	2.00823587634356	1.61916412717152	2.7887608707707	3.35130040660088	3.56314592480938	2.96003159681775	3.31027612868712	2.00656373541749	3.07817258812812	3.1790189213467	2.24491140820145	3.5178803643962	3.34980968151396	1.99160800839316	3.50548447951149	3.2968273946831	3.29631202924871	3.30037708936765	2.61175783958258	3.56159497452061	3.44447227396111	3.42121791225577	0.0635578879226333	0	0.392416347047056	0.419281071008932	0.161571705622853	0.377045988687137	0.194929219101361	0.211429673324991	1.15482944808436	1.29493535075412	0.199612672950294	0.194377075287506	0.262009728551267	0.372986633055439	0.112900528352396	0.1491045504216	0.0472801183489525	0.0894026911670198	0.0205040504355158	0	0.0459631977822801	0.047413307893145	3.48073043250549	2.84995523758657	2.91395785175366
MEGF6	0.349609858218131	0.368529230155053	0.355435814276377	0.303956052366337	1.23242745106908	1.17354962390679	0.949962915747078	1.4148499367317	0.832949948040103	1.41676409299852	1.05331295203946	1.08353336422441	1.36828224796684	0.946503304300192	1.03938408746859	2.73577126979998	1.82036688354733	1.75832449969146	1.68902177854627	1.39075571918435	2.02018925313498	1.33599196260233	1.09736133713275	1.05034845193493	0.732375145224477	0.903153989672956	0.0683122761748628	0.17223274917195	0.0752082535833469	0.111491432009294	0.0870179473465632	0.236646905791567	0.359939412645769	0.266213245936612	1.72602465148316	1.65392674990164	0.364009811606537	0.52416801156223	0.438380155943656	0.211488235460978	0.380026766918243	0.405179866401165	0.811609128060811	0.695228625630148	0.618601398448449	1.40430369077993	2.23120197665604	1.61825275352371	1.74628696538925
MIR551A	0	0	0	0	0	0	0	0	0	0	0	0	0	0	0	0	0	0	0	0	0	0	0	0	0	0	0	0	0	0	0	0	0	0	0	0	0	0	0	0	0	0	0	0	0	0	0	0	0
TPRG1L	4.33619053816611	4.01397135645628	4.19207577735372	4.41435882215975	3.55620867173959	4.04428919226718	3.99167149312392	3.78984399479131	4.28395880199258	4.43234479515607	4.09200441794418	3.96676267714461	4.31225855968957	4.00942779752352	3.80997001151731	3.47908825105418	3.77775634891881	3.86061523826439	3.71704574868684	3.81652803076377	4.04119916794167	4.04359823169215	3.83430670296291	4.0848891552106	4.59405881000644	4.43900470715218	3.98424298906946	3.99218833625331	4.28011746640774	4.11270013274936	4.10421922636928	4.21354170192656	4.24736551224137	4.38326191336281	4.62432319060556	4.71562434981619	4.49914429572343	4.78533606699044	4.76084899429932	4.95862463089889	4.91728375459487	4.95599622899653	4.76825314895373	5.0143686842674	4.82765645827077	4.69411129328405	3.74874029880258	3.74130517975303	3.81429405828283
WRAP73	3.53120676686483	3.6753417281165	3.63468619266986	3.5988534854384	3.51847219279919	3.77820857639809	3.86218355782975	3.66353818030108	3.47671866591867	3.10713545572092	3.46078187374567	3.50300519544904	3.33249885300614	3.88675497792061	3.6267778674243	3.32746749449307	3.62392537360583	3.69637224828176	3.91114507560162	3.78279644676618	3.78043609310842	3.79659775404831	3.77787204851205	3.89897255589478	2.62937760458214	2.6336102282865	3.20211520192602	3.55988333124832	3.28791845093256	3.19984349523848	3.36667051747314	3.3780884631359	3.60899843617667	3.43692803423959	2.87253526680172	2.76662484214486	3.04347749828988	2.71568035418457	2.7139860840328	2.63970680824918	2.73208030155443	2.74306250654562	2.79149945642471	3.06171917976974	3.02247967304572	2.58867026734344	3.26685398979542	3.38354256334244	3.63353583392185
TP73	0.364831253780483	0.331236278735928	0.222479392615948	0.315498991859887	0.690076440717362	0.253424175630062	0.377923327653268	0.891428519614	0.589522857978304	0.287685048875718	0.323849638605381	0.370249109630836	0.448174664703065	0.621407222867746	0.720113826602667	0.32938655912224	0.635844455349139	0.686149979737291	0.510455621661764	0.506734964178451	0.70810510934421	0.648263865810616	0.621284365243535	0.600681757307242	0.0193001097299361	0.0825836540435014	0.38317397435292	0.459523948165401	0.346012838240114	0.582065547852977	0.448336445735158	0.524929233753127	0.327820706718673	0.341726209510659	0.0503013604990484	0.0408380174044126	0.0545362238608808	0.0864642186337884	0.0685944610169549	0.0527028742725632	0.0564604778783929	0.0389711579571158	0.0123043232410374	0.0195924718218172	0.0276463809679043	0.0565346978616933	0.961802589139207	1.13420779441564	1.44862612591506
TP73-AS1	2.82602368302744	2.81444378108105	2.79803599439928	2.83524702067729	3.21907401600051	2.70417921603365	2.75861232340536	3.16031840207739	2.92044575662464	2.58433719737793	2.859737029044	2.73327189854169	2.70677144205377	2.99111091708026	2.83194815844643	3.56620629346551	3.16584442405041	3.03988412011038	2.86140755199336	2.8650537298159	3.32917670945965	3.02444202646299	2.779308054575	2.79936089470779	2.38307109550022	2.42567682056793	2.4743581628754	2.5988677740748	2.5051643193502	2.72174449655363	2.60663646955958	2.43380073402017	2.79005885336983	2.60829593034509	2.77903483996336	2.70746515591617	2.23436335970159	2.26818883304998	2.05658699637912	1.85711312719377	2.10390714247588	2.12207630369574	2.28100974599124	2.12178463320614	2.23877463330615	2.24381833856875	3.52734563272576	3.39404624656853	3.47448796116795
CCDC27	0	0	0	0	0	0	0.0308743486466599	0.0338406222256657	0.0318683000816419	0	0	0	0	0	0	0	0.013472264839646	0.0375884370939273	0.0902434411312261	0.0348957632042051	0.0272770788379678	0.0336049766786099	0.0832246714437247	0	0	0	0	0	0	0	0	0	0	0	0	0	0	0	0	0	0	0	0	0	0	0	0.0144928423924548	0.159560730448579	0.169413234842501
SMIM1	0	0.999379507717014	0.970849237920333	1.11856571560531	2.14034021924716	1.1090529299831	1.17374148781063	1.10266484936924	0.877927961048771	0.402618499876165	0.386767913244112	1.2533479259042	0.336875199953406	1.05815714952382	0.646510152704305	1.59427144905849	1.28350697488886	0.877409741464387	1.34968231858898	0.473281944914862	1.20042902148026	1.57402882640767	1.26953590690637	0.813078061934422	1.90855162372702	1.06126468448428	0.729332624388668	1.06633033723499	0.598753937344062	0.467706225491929	0	0	1.00260171720476	0.501372900686912	0.818429304418745	0.875687287325353	0.570364804996041	1.44608150761681	0.671700078147024	0.423280189398799	1.27693134416674	0.865937812880334	0.861410728315492	1.01365520178276	1.04696594335859	0.787071327630144	0.941507504716256	1.03804981917952	1.64555871910339
LRRC47	4.8646962607737	4.93144668529867	4.85632841190425	4.93164051300077	4.8602924293657	5.09553627438666	5.17629883391795	5.32289798121462	5.36704600325809	4.73924865501524	5.20106137402211	4.92338216118796	4.81669185586565	5.43327997055726	5.19686273472516	4.32282228864128	5.28571661813659	5.20130451275499	5.0363714543074	4.95269699027231	4.92154582370093	5.40425599804403	5.0805894492011	5.14075003059721	4.04451652465389	4.11833480585573	4.47608352570812	4.4691826863595	4.30169738089637	4.51119602184638	4.37801214236289	4.26919027791794	4.81210284191326	4.86488936446975	3.95190479483148	3.9806651371223	4.37941302599526	4.09023524205045	4.07252602498698	3.99537597347455	4.14418508362488	4.19667785526803	4.33948661170463	4.39042006218619	4.24680329202653	4.19274651387139	4.87643836358858	4.94169322566137	4.95259449536354
CEP104	2.70001350526986	2.74983457441273	2.81159638747309	2.84110764478056	2.10818653384506	2.63682875832334	2.81656694090996	2.19086450543957	2.42983285425182	2.56145811776483	2.78376255290224	2.69930731310738	2.64048442541494	2.55116160636227	2.4789459268629	2.17525631630461	2.30764418469492	2.39804658428706	2.43904860450178	2.46153379800745	2.5073227541936	2.59397995834749	2.63072696652966	2.57779376106175	2.63327542343106	2.65969398270062	2.76654215946835	2.69254102009568	2.64094015492761	2.67394078995769	2.67390009723166	2.57723061380275	2.71019699875655	2.77328112795504	2.73397684310112	2.72647376794074	2.83698852780834	2.66458296083657	2.62278747956443	2.67531010903683	2.72132234474663	2.64986374218295	2.790042166471	2.90735603012231	2.87522961118891	2.86355196248822	2.03603554690183	2.23083628266833	2.43081782089592
DFFB	2.42957311786591	2.5195645487247	2.44339712723915	2.57646892773406	2.15497198831638	2.45419958688789	2.44145426418107	1.72042294642437	2.16205531541321	1.98996005600689	2.53314966649774	2.31505316798278	2.05826800082483	2.42162726461164	2.40226921736302	1.76210639699577	2.10599648148485	2.08439427755724	1.95384629803826	2.16571903088037	2.26881463045105	2.28425648612491	2.44293288288066	2.67391818302937	1.74344603069855	1.6089937066415	2.2576895512818	2.35174986764846	1.85097939880464	2.08238240901185	2.18858765891402	1.92350291597863	2.44724856860178	2.49344495311147	1.82982521035582	1.77475122234775	1.81727123790583	1.55248036298477	1.39792340955127	1.32353724481425	1.60404759493687	1.73942905556239	1.61724205298729	1.71310630071038	1.39271857362317	1.32319710823933	1.72432284538798	1.85539177160777	1.93671142624973
C1orf174	3.50295429371787	3.86562193317635	3.87839184521195	3.75501573602346	3.89949468994474	4.20099862189035	4.29620775914971	4.12755899717643	4.11378383173029	3.61722794517901	4.06119727565303	4.14515570841869	3.54291423388371	4.2587450347409	4.27543174540294	4.65602721817585	4.137536311901	4.09409246893052	3.90768866608534	3.97717916032751	4.33803926435483	4.28361068542478	4.07195997970044	4.19674079561546	3.48972274753631	3.72958539794121	3.76285903758487	3.76995153607829	3.23889383512606	3.59844858192099	3.33699884430845	3.38676129263355	3.7069172822123	3.73030301603703	3.77711457363143	3.75013481865832	3.81865630741452	3.3388622201991	3.22228833743971	3.15043132299625	3.31986789876423	3.27612738373834	3.57368959680295	3.73306143294096	3.69609399678696	3.49209673091913	3.69601607675047	3.69215934617678	3.75613729636628
LOC100133612	0.0895225571277115	0.188799683827603	0.0575098850176209	0.127761234828967	0	0	0	0.075044188519911	0.0707233074826239	0.347476307866575	0.0902649889064882	0.134928902534528	0.351639635445946	0.0540557665539048	0.0837461562947015	0.116123710659284	0.0741454712443268	0.123048731222544	0.0514360035167714	0.0391753208110833	0	0.0377195728720561	0.0473729614154136	0.133395837219626	0	0	0.0400817694302543	0.119379552162363	0.0515072806118702	0.198031411221477	0.172300605908834	0.0570392925128382	0.174024120813082	0.208999118128611	0.0325061517884326	0.069386374995113	0	0.0948107358937916	0	0.0672921806586453	0	0.0349815211268245	0.0619128929448361	0.0499131458997776	0.0354085450311454	0.0720919395625495	0.0162367112728295	0	0.097445349119959
LOC728716	0	0	0	0	0	0	0	0	0	0	0	0	0	0	0	0	0	0	0	0	0	0	0	0	0	0	0	0	0	0	0	0	0	0	0	0	0	0	0	0	0	0	0	0	0	0	0	0	0
LOC284661	0	0	0	0	0	0	0	0	0	0	0	0	0	0	0	0	0	0	0	0	0	0	0	0	0	0	0	0	0	0	0	0	0	0	0	0	0	0	0	0	0	0	0	0	0	0	0	0	0
AJAP1	0	0	0.0540067114476574	0	0	0.0891051527461904	0.213234039338774	0.208488542958997	0.131927500242647	0	0	0.0648548525470711	0.0728180175125284	0.673604362276546	0.496530865104141	0.0549154192701561	0.708959704413067	0.742050202690533	0.990346441081332	1.20874198060434	0.336715274678627	0.532990143063628	0.601446459361211	0.581910378988969	0	0	0	0	0.0483639854716098	0	0	0.0372057841961817	0	0	0.668548509966331	0.593382457257635	0.342708336536711	0.327670120705976	0.331923008606989	0.1481258388124	0.132529991333713	0.162926693355032	0	0	0	0	0.285810554742856	0.414533910828277	0.571969929999677
MIR4417	0	0	0	0	0	0	0	0	0	0	0	0	0	0	0	0	0	0	0	0	0	0	0	0	0	0	0	0	0	0	0	0	0	0	0	0	0	0	0	0	0	0	0	0	0	0	0	0	0
MIR4689	0	0	0	0	0	0	0	0	0	0	0	0	0	0	0	0	0	0	0	0	0	0	0	0	0	0	0	0	0	0	0	0	0	0	0	0	0	0	0	0	0	0	0	0	0	0	0	0	0
NPHP4	1.52881633119094	1.64150441228418	1.63237059667603	1.54163873443614	2.1738917633818	1.48385962163167	1.4971218042294	1.85376815035437	1.72821658496227	1.52762588137915	1.91934771068379	1.43332804890658	1.62001860409583	1.72042732441642	1.3588519555748	2.41651550434749	1.68893228910731	1.51171597327374	1.46085786995694	1.31827055864643	2.11761526009284	1.7143158645092	1.46595357465088	1.49194542585778	1.52928623837968	1.74555144181923	1.62885290042915	1.87567785216979	1.67768863833753	1.60167750225298	1.50921444106702	1.66608393473032	1.37490036970135	1.6008263589195	1.73612858828731	1.61078509077093	1.38620394898961	1.54511336839659	1.37957660487755	1.3088501178555	1.24371172757169	1.19637412949818	1.16367905789287	1.24577553433002	1.16046846875415	1.14387010198881	2.0760767480284	1.65124231530258	1.62863829975136
KCNAB2	0.373635962641729	0.524216163995093	0.36703104163449	0.347239303850218	2.29783116792124	0.601375142353732	0.673917278744873	1.23654160029918	1.08917947529365	0.570332742569316	0.727790660612475	0.584056203628396	0.742679742605603	1.00730316119612	0.912021303057843	1.26516681554227	1.08201445452052	1.12327551020702	1.08806016305388	1.04599505943422	1.09303275918153	1.16460609088277	1.02604222416773	0.959850261503866	0.868868473407246	0.822372845510387	0.317264700544382	0.196686352375261	0.394438410825819	0.183168880147036	0.319978562883676	0.293776571305828	0.454029510131439	0.446940090533143	1.60525252112335	1.53514222255656	0.685728492809225	1.12781814413365	0.731444814970815	0.582524210385727	0.5668375551777	0.619133131134586	0.195589497209736	0.244768960265442	0.231783822870003	0.304103291425286	1.96980437467944	1.87425007395027	2.08596505576357
CHD5	0.0758567989544551	0.0556451940664962	0.0540878668678652	0.0653555808760982	0.248198410950947	0.394368163904881	0.440219771344174	0.470132827879958	0.117413656455671	0.0719655383156714	0.210883809726485	0.151331506882702	0.195227893767696	0.237924652839677	0.238279381833069	0.121525792555096	0.512659756521285	0.554640910542397	0.834707171237685	0.755682368420747	0.0904341074384048	0.232223584658253	0.23365249889677	0.285380911208911	0.0551426109661915	0.0600789357919911	0.0962217701417071	0.202922929012984	0.193364262470363	0.0608399908329057	0.0752671371613204	0.115594625823402	0.0456530688969752	0.0650804845095997	0.0364830778419189	0	0.0340543893435115	0.0242975491902483	0.0201475689933714	0.063188414309646	0.027487998876222	0.0262885996835797	0.0353267543268566	0.00946583675044576	0.0133784291960316	0.054512885503054	0.339566138068815	0.327683915498521	0.342005096854828
RPL22	7.79544228409368	7.84095411986309	7.89178977771096	7.77693303620328	8.21414423807543	7.87056816223137	7.90187453156529	8.21946864727064	8.02341616035885	7.43000085468778	7.60076779463451	7.65890409577121	7.33593517067939	8.06143060049775	8.03747008138869	7.82977980760713	8.13019471817774	8.07186454488722	8.10558380019049	8.13098233491308	8.00570875072737	8.06856333533888	8.04478752799814	8.03973061975249	7.19577081603525	6.99274577520409	7.94512190095884	7.92792607511988	7.77805741147294	8.04509890044026	7.96640739433775	7.814377381963	7.92371967874939	7.89327118995181	7.512756262252	7.44217219408131	7.36327622598711	7.42099601897737	7.3037807481771	7.29154830670295	7.72163924357635	7.54822082083667	7.32038539003258	7.76012778049446	7.21900390828146	7.25441452637856	8.11959480794992	8.01235636539623	8.18699568598467
RNF207	2.37774013004511	2.61608004794802	2.56602845770506	2.32418270728364	0.210373901238601	1.30864628691083	0.865523750959198	0.523646257165063	0.291143802537894	1.89298546865956	1.55383231280144	1.25114341438898	1.83195018460249	0.603420065644941	0.534504903984412	1.00470272627872	0.96411394679922	0.94063660720115	0.847790907056575	0.796117606377605	1.00603944679521	0.855246637599278	1.07902646202105	0.850873815795055	1.07176266930009	1.01961652429292	1.08747641949271	1.0737722568869	1.43571392654008	1.50716542455289	1.55204255136459	1.26347916824072	2.27844871480256	2.25310281020125	1.17559485790909	1.07412176273767	0.597588380328322	1.01320496369293	1.0050262399967	1.16453529687273	1.29345288793283	1.33811059626622	0.783517839257699	0.579055572695085	0.640317365649945	0.783322541398296	0.565155526602751	0.666928341889638	0.675577494261263
ICMT	5.16951217130071	5.16670339568135	5.08826034627717	5.12009891565566	5.22130870500684	5.18504587822188	5.11434203579145	5.14024286171522	5.76118153602848	4.87916171279586	5.28692918755065	5.22475804639882	4.975854844789	5.29994429194669	5.2187501750765	5.08875220401058	4.95958007039945	4.99378303525001	4.83639883273273	4.89896288496337	5.42480454541865	5.31785394762066	5.11206203691357	5.22062016744785	4.83205959280408	4.76634603417017	5.084293920837	5.14340566424195	4.42904680749999	4.86519629663664	4.76737936760757	4.45382702419598	5.09863009825879	5.17882616491877	5.17755508017151	5.18075654876856	5.1437852247086	4.45292483969571	4.80090507549861	4.62401898747512	4.59519331879485	4.54442974471331	4.78867527139313	4.92323476959703	4.98041380647353	4.68736868429355	5.3248969897587	5.2664679884418	5.29788837956589
HES3	0.984738806920561	0.635434943463686	0.75351040719835	0.393186625096738	3.61904906277291	0.581687716246604	1.10055385687335	4.60370941809289	4.46833567871949	0.545716369539329	1.2103514561374	1.4059760271867	1.08664111975002	2.79218485342763	2.2734890347358	0.785289399255558	3.87166625706607	3.57068150462556	3.02139977288356	3.03970518097276	3.59013489719807	3.74576439510325	2.30087929382916	2.52888632706895	0.158342198107801	0	0	0	0.1667719949332	0	0	0	1.36761149478681	1.66077348984138	0	0	0	0	0	0	0	0	0	0	0.116814264502564	0	4.41369561987207	4.87882831739657	4.92442298273524
GPR153	3.72300147098151	3.90594772681111	3.72612277138275	3.70417478845644	3.6629232498931	1.92719863482728	1.44918100761367	2.65170154709752	2.58973472865767	3.0351980759157	3.1547873312296	2.94176176172998	3.14394191732584	2.48373840160057	2.25862444713515	2.49256849566558	1.77419879441764	1.8420536017612	1.24624997501642	1.3400038821489	3.20029561147224	2.4968125626462	1.82489816833397	1.82729874781464	2.65326184267449	2.28968989340027	1.63054060131706	1.4956030727675	2.68949821635118	2.19788740266204	2.66200948037631	2.53615239301918	3.66397075204048	3.7325731212952	2.35765615640292	2.45580195737526	0.902791370691458	1.61419627105121	1.47827293146058	1.75707019735723	1.7052082590711	1.71746476657747	1.65202751295585	1.29600507176217	1.33075342315634	1.84493594965442	2.18448977947958	2.06221844109111	2.150514185474
ACOT7	5.29055710683151	5.70801061372797	5.61366719387889	5.39004510701797	5.95913953371099	6.15251403259229	6.27786761653012	6.01704667473832	6.22994932025896	5.37495251938926	5.9211649430287	5.91135363531598	5.48926354056004	6.10483145290689	6.00735250258256	5.22942641798751	5.74448405084711	5.76648915526015	5.90472974459015	5.94433607690857	5.57490984493453	5.88554020001127	5.90483328899591	5.95302073317848	4.78119182651538	4.80034600573336	5.71304414572504	5.8746863255335	4.72694562562231	4.9025608287904	4.75903862338583	4.63380317079235	5.19973122914652	5.22561813075389	5.71294788271935	5.64956947601855	6.01074180193716	5.61051404452004	5.69095618949754	5.6422596860301	5.73250528715951	5.84249114860737	5.83443059706982	5.88628431188159	5.86636402209807	5.69184120742647	6.22024674984243	5.95308826750393	6.05697796136768
HES2	0.809179807132705	0.703967119820936	0.680589914328281	0.8957338141167	0.790011295199322	0.578555231215054	0.653506747604819	0.660754325933376	0.820143009496099	1.37984827119084	0.767882730284305	0.77025142963273	1.09051472988825	1.03455380736951	0.954361605845782	0.229547317532687	0.550797259590784	0.486811150040782	0.734797615166504	0.689199846017096	0.677950172582899	0.962499420752735	1.16219714353962	1.31014813632118	0.124821478816144	0	0.345557612107689	0.32244044917715	1.0982915341245	0.499632129202803	0.528101178726458	0.738568979734428	0.675017373794449	0.830323481378512	0.0283247219786994	0.0153539778402323	0.0159125628467855	0.0557969064366292	0.0156138880596614	0.0443024834541762	0.0318112874391006	0.0454878445892593	0.0806138702353475	0.0434753984891433	0	0.0630576399526794	0.0143902886204433	0.03540840425939	0.141257511800176
ESPN	0.0242552742624148	0.0351927257988845	0.0609401252493364	0.0914658701080907	0.438752737134617	0.176948230466959	0.316465533218471	1.57518161078526	0.814522533138836	0.282914200190369	0.0954845587574979	0.142810736995586	0.159621436319443	0.648021751834481	0.651249664162147	0.709994605008818	1.27640137613374	1.31070656514869	1.0415163533496	1.05733242561379	0.722320873304705	0.947718515484445	0.456392990512345	0.548819319695234	0.0261975065660058	0	0	0	0.0811313898034786	0.0248316954159633	0	0.0305537552710495	0.0640081422475665	0.0503172435811679	0	0	0	0.0172062962943481	0	0	0.0194295022092589	0.0370211691917623	0.0167105331518797	0.0784305796312714	0.037491869688326	0	0.879243873122572	1.13516052161957	1.41201188272706
MIR4252	0	0	0	0	0	0	0	0	0	0	0	0	0	0	0	0	0	0	0	0	0	0	0	0	0	0	0	0	0	0	0	0	0	0	0	0	0	0	0	0	0	0	0	0	0	0	0	0	0
TNFRSF25	3.17635149858317	3.444863158278	3.15380047305385	3.03032548326443	2.62799663994978	2.37158116497161	2.69323491687273	2.12121769573757	1.83604530403814	3.92766894117163	3.16905591671146	3.23974782673765	3.89725979047894	2.80243726513736	2.72552304552903	2.68092291733986	2.3476429811516	2.21154181150317	2.28676880240672	2.23386352433569	2.88398828529254	2.56851616573547	2.61478992618869	2.95365077545412	3.47135656711701	3.15970344976911	3.26039305968653	3.61573408835362	2.83601903844946	2.37561500398434	2.2936029683446	3.10693285106042	3.11456025984504	3.09464820955458	2.9367943304452	2.90335840488107	2.67844830924303	3.05521474656701	2.9176055175909	3.12128235775703	3.64947750553174	3.58598404795317	3.37417564160826	3.18455801425706	3.21755489835807	3.44199996330946	2.09419890392103	2.25910372328247	2.26441932925062
PLEKHG5	4.04012091720088	4.17033370713999	4.01002786624069	4.05448385094756	3.30142229783848	3.01786669268601	2.56958830533033	3.13008081277467	2.32748330323534	4.51689764498078	3.93724080066714	3.70345512659056	4.48751850606578	3.09678471838049	2.99722916977414	3.24909638210445	2.73144611837398	2.79285118873443	2.5324815443656	2.42484954864757	3.16859871555114	3.10051348934653	2.95070915429626	3.24796396001582	4.28762004411207	4.01252397965585	4.10546018231033	4.27280704946658	3.76918989006193	3.30128473663793	3.16881690681014	3.89750182985166	4.01146880274298	3.97431821570518	3.58489036416568	3.62972963238966	3.88230067432298	4.39492565468731	4.14366279675877	4.24299113528704	4.45416272984983	4.54995866630293	4.20913359777944	3.84425507736705	4.11449196426252	4.27225465882597	2.02474519019714	2.59463453543403	2.70680458883893
NOL9	2.48458157251183	2.50096262678436	2.33842156219539	2.49142984370426	1.49492244880749	2.21685525640077	2.4311950348899	1.85360049815892	2.33736857193654	2.29715912801441	2.54833057654763	2.3965568332502	2.2943943107031	2.27961392373704	2.17563317836846	2.03530718581175	1.98117680239442	2.00143476788697	2.06125777090295	2.09058586360265	2.23641608080517	2.10209034686351	2.2460766397774	2.2386951599542	1.71775427852221	1.7465621526561	2.43558059230948	2.59477305746798	2.12739556210342	2.21336594720891	2.41313098096532	2.13383310172352	2.11990393191845	2.23254103883043	2.11331710735394	2.16409758404235	2.66247669171435	1.82827005030441	1.91404015972286	2.02159343288347	2.18155103671663	2.20470728911304	2.03289075814686	2.16298017056792	2.3704767841089	2.14933741722273	2.21307660519791	2.06255348847729	2.02162541093315
TAS1R1	0	0	0.0550579043089566	0	0	0	0.0331781234702853	0.0763544080864929	0	0	0	0.0661111020297877	0	0.0517478148127072	0	0.011691505743015	0.111811893080655	0	0.230817841861083	0.178439299934907	0	0.0361057597735165	0.0323536630196697	0.0438906796010797	0	0.051283553377994	0	0.0391438698193488	0	0	0	0	0	0	0.127966150630262	0.160650464164481	0	0.0309092282981779	0.0673476706002969	0	0.0347878896784227	0.0334736073082958	0	0	0	0	0.0462481109878973	0.170669880953316	0.0934355067807905
ZBTB48	2.57154333327133	2.61181684450115	2.53131657677221	2.40255028728016	2.44068914125108	2.43497509988555	2.43818637569136	2.49833002207541	2.47567377672466	2.59385569850184	2.39084374743753	2.5747264194459	2.49234801612676	2.47275549002514	2.34419789010464	2.85470783944989	2.49028258961453	2.42444379717245	2.44497444156204	2.36867337668774	2.56227662103156	2.64920155888786	2.2840609989917	2.49753317168514	2.33893208564312	2.31582414189371	1.92747173459605	2.27154519848569	2.53879886809232	2.33539750115321	2.44812390613067	2.28683680197216	2.41203627911045	2.52216876924091	2.16419736850601	2.04804432515108	1.90385582277674	2.01180690106287	1.6673789748468	1.85174304578784	1.97756568621436	2.03748062415541	1.76502971471297	2.00241449261996	1.78662981530099	2.12763327972587	2.92806327347083	2.56920427434142	2.65245896011785
KLHL21	4.23891675742388	3.76554535437575	3.5317682069117	4.21764950237943	3.69438992740731	3.37702515928552	3.48208673141227	2.6962965691884	3.16810926954663	4.2749027166068	3.67181418875965	3.69509184681551	4.27600526166744	3.35167496719724	3.0878463774169	3.1226710624569	3.08470550908661	3.06559299030411	3.03409419415827	3.03788997535358	3.35436611538803	3.32032003675704	3.17051318050507	3.5245652210772	3.70697252084697	3.72866066662148	4.40678834438791	4.47941166291802	3.80451826988807	4.1278396000753	4.14345872708553	3.86803479798067	4.02816245289282	4.03555353264634	3.80231731440359	3.85903526964199	3.97846107579418	3.46833567871949	3.55868397152597	3.80728278550213	3.79886964169619	3.81444788285685	4.15294594716629	4.2233298684757	4.24510009962275	4.23424071674905	3.22775031595711	2.97780927255459	2.99318704158203
PHF13	2.75076941513668	3.06396190862385	2.98158600399611	2.92291901564002	3.78607355157855	3.21266582655464	3.49376260152378	3.96069703930431	4.01883888558904	3.03169337419474	3.45342670829546	3.2507615221161	3.0338669749268	3.87490513938539	3.59081756331295	3.92273067164279	4.0973579657631	4.01541728263817	3.75994409281134	3.76091284825726	3.68701588345034	3.82277093026678	3.3775596854185	3.48217710601943	3.52430193153529	3.53851333217616	3.18218059025528	3.27252640173431	2.61134473756784	2.75175720069917	2.91722168522645	2.57876968452606	2.6883639015943	2.69521436916039	3.30894474386294	3.25066754899616	3.26594691020946	3.09140872729451	3.17172404208625	2.97074876070932	2.95329504260713	2.78459611145641	3.12990118236507	3.20562866771863	3.04761516294428	3.13825746275896	4.07824262481174	4.17392693199981	4.14300150624249
THAP3	2.84172158112846	3.14916992604194	3.05812423890412	2.93044782347787	3.20021555954537	2.49935353321316	2.26024550713812	3.35132302433896	3.0070034881675	2.84685833130338	2.8211836474931	2.88342531590718	2.92791351572434	2.89715521690848	3.03531422487653	3.15887341350106	2.84239761526116	2.86506363074478	2.8563304041078	2.93325913904877	3.12576019225817	2.8903883221785	2.59799114243292	2.92836463751007	3.14061507564306	3.3609976870983	3.29429137250363	3.16565633020812	2.84420686183714	2.8878761538891	2.96808890834434	2.69900963172535	2.85566884132582	3.01834396813677	2.99899336910563	3.08036431963902	3.03911031197836	2.85530405499649	2.77101927898983	3.0075220446668	3.04130256753126	3.18980400527001	2.99254910995335	3.44265691830369	3.13648179952819	3.36761848340666	2.63667101803003	2.71738579869026	2.75751615423948
DNAJC11	5.30791298535801	5.30706051816125	5.34031657693747	5.33607268186594	5.27792525349408	5.18087586917187	5.34358903615552	4.85971616010577	5.35849824293725	4.82166430109556	5.36616831856687	5.33383158091881	5.08571357425426	5.32855286522785	5.23269528897106	4.71175368751174	5.08824762359381	5.10613890244872	4.95749676929931	4.94003516317534	5.15897921315921	5.32876108259296	5.17636665926678	5.21634621269102	4.18076848125298	4.15372428351906	5.5023974387573	5.52888382727464	5.49358649461141	5.71900542042972	5.67820996893001	5.46330202579744	5.41668776462727	5.38105144271109	4.34801282502254	4.4036085835437	4.85042940259467	4.55344037776613	4.71132970310304	4.69353713732371	4.59844858192099	4.59066788348154	4.65284784046753	4.70028989203036	4.59568267343329	4.566760367083	5.34175097005762	5.11155719909679	5.13149071131846
CAMTA1	5.09706294041082	5.18244997430981	5.06222966816554	5.20236678358868	6.14531673634368	5.28058891414972	5.0865247845723	5.45276673468555	5.83345432658121	4.93724080066714	5.2066940112056	4.9452050257104	4.8865160060641	5.43020831826784	5.53524426695836	5.54330408874674	5.56904443385125	5.30357985260241	4.79034980014605	4.8475409829635	5.61555460384081	5.57940042234523	5.18988779892039	5.03757550558912	4.90768866608534	4.73542469460851	5.58882255262951	5.4528128504367	5.10866244709569	5.43238154563156	5.39718345552535	5.0251085481554	5.20749855480143	5.22174950593939	4.93077044821665	4.81936673909018	4.93680280901485	4.99825418479938	4.82563300708195	4.58553946335268	4.93596413142105	5.09627450526299	5.01836266414766	5.30669606225797	5.01385526250707	4.93523342494956	5.78378402621961	5.40011434897683	5.51661404378363
VAMP3	5.08789558485431	4.89957202706844	4.96689646227703	5.10685079645022	5.5239445331414	5.06143492097235	4.79471217327938	4.73418392288561	4.98560972124398	5.3451727999525	4.93113461526301	5.12593620741884	5.0940122151342	4.88856792340494	4.85806058989965	5.26717994933459	4.7031062381955	4.70948364393766	4.56446353260999	4.63069668382075	5.2231985595488	4.87241509483119	4.83661090837394	4.88049942224827	5.98320112537477	5.87278198197488	6.00472609358901	5.89697171070286	5.58931407260798	5.64322992421752	5.58785100847268	5.73838955255529	5.25436728144083	5.12799638380965	6.46322027178672	6.49787578189831	6.26518744847581	6.21006150885743	6.25674650236607	6.35863010420796	6.47217905368459	6.38449539808136	6.35466019946892	6.43654665328157	6.33147413464866	6.1929811980002	4.38149103918469	4.53923327086604	4.69809065289331
PER3	0.788223807238304	0.74909999937717	0.803480829226619	0.759384260188827	2.17038659000517	1.64325128521673	1.68866378747975	2.2183472092785	1.77571640917334	0.867802389303685	1.11256002608114	1.04153037098505	0.971623377036196	1.94243568277403	1.99442042161469	1.77889400914829	1.83937916883357	1.84750791037317	1.42965880926511	1.51428893390825	1.61960081872017	1.82486559063982	2.0151371360708	1.85549144310187	1.72174887053715	2.02812708231714	1.57013257919045	1.61476637309911	1.42022906272051	1.49303754351017	1.49875125547974	1.37777344043149	0.614516686706256	0.742399501911496	1.81256394090633	1.81945564619268	1.23461781057129	0.907170643623342	0.586504398363789	0.412679652570836	0.662052333376799	0.645607596775463	1.32621517930681	1.32347960019112	1.65105858164625	1.43104523120972	1.72380754412624	2.18953678168984	2.2941207730295
UTS2	0	0	0	0	0	0	0	0	0.153734010066693	0	0	0	0	0	0	0	0.0656082923590497	0.294604869969652	0.188302167196653	0.275189459389986	0.129590846979303	0	0.17288429808706	0	0	0	0	0	0	0	0	0	0	0	0	0	0	0	0	0	0	0	0.13237639777244	0	0	0	0	0.106585644425904	0
TNFRSF9	0.455963937160161	0.393382150929072	0.291815703467443	0.481973626070755	0	0.144685974936445	0.0528010715198834	0	0.0219928944374969	0.682114798036444	0.259922043244197	0.275363504135534	0.490610176229622	0.0497314043903116	0.0518508090941316	0.0973071245536343	0.0231434814250347	0.0260099187948835	0.0779746904981206	0.0478809096510084	0.0920392040919021	0.0116825759585052	0.071990380260278	0.0832626658708796	0.0302175500123167	0.0652001820068256	0.0964792531144865	0.109894207708161	0.152284680035074	0.233256129323826	0.107840365166505	0.152174331183645	0.226872240400136	0.333124858796464	0.0199462446653479	0.0426984024426001	0.0111935143059785	0.133465413881795	0.0541024576835566	0.0719006178441498	0.0445204414518674	0.0426278093512139	0.00967910443530609	0.0306543190996856	0.0109165267379463	0	0	0	0
PARK7	7.74443022998792	7.75450674073056	7.57395008378687	7.74480693384467	8.03986767442463	7.60478300420992	7.56412662013407	7.47500379394329	7.7987374723002	7.4272960806965	7.63758126684375	7.5181652908216	7.43590357325343	7.63362010849947	7.49652626341729	7.66498052981033	7.70431867776083	7.5457908004622	7.52622534560588	7.51722056734589	7.55039280077599	7.61577674942045	7.43685309834204	7.49653425244758	7.52014719874455	7.40567758644453	8.05199738059152	8.06198135669456	7.61309695197974	8.11506446436743	7.90147031982427	7.66554200175676	7.69561806234833	7.7683365276927	7.74804521742722	7.80703285596833	7.49900074635853	7.43118834755731	7.42732960737865	7.38180248316877	7.50895150303534	7.56597790449784	7.53248840166785	7.95330598595913	7.5531761608463	7.6745171469704	7.82759676134206	7.51855874309276	7.51969914825873
ERRFI1	3.22638984168079	3.3624670833123	3.54932416396789	3.38943740392293	4.12686550888312	4.2740230563005	4.11656437780331	3.6477980134474	3.51134152592103	3.92116970465776	4.01753891959372	3.9297909977186	3.95909315360172	3.27711589406833	3.32195406316438	4.19883985612627	4.51253663440375	4.455984709226	4.59510975385065	4.63469200023515	3.54110591053595	3.44303237639151	3.29482951105626	3.32956853808285	5.5491762786681	6.15606891479546	4.23851174320086	3.93373313859785	2.76628348049429	3.09274530337352	3.02190607673362	2.83793517084724	2.84963904098014	2.92526269669824	6.10900945531847	6.15490314962176	6.02099326884493	6.4142860878145	6.16896488908537	6.2348040217733	5.59051818811922	5.54802656975933	5.71274708492157	5.67127072403	5.31165568896678	5.31713399747591	3.86479034016204	3.7083196885516	3.81901412248972
SLC45A1	0.0719173629387949	0.223381770826408	0.217169904567422	0.0351347179955248	0.488867670340607	0.258797487203684	0.133791156379815	0.328583740734802	0.401588965297775	0.218054523557567	0.141584507906007	0.160283868396205	0.17917852329393	0.16607653341492	0.308845459184064	0.205547660054841	0.437272489468272	0.38769560170151	0.367268172100529	0.233848802632244	0.141321608876917	0.172565600706157	0.111070852377652	0.141732285828103	0.684285537413575	0.477853444755465	0.467638413812669	0.0961170364565063	0	0.10888825441333	0.0712913485444777	0.133141439537227	0.0484451799118738	0.123022633456461	0.905501862439427	1.05729083040826	0.338484888325529	0.608182835152269	0.640297928077477	0.524554188956153	0.192551480065504	0.160353580398009	0.254371514650357	0.32517914908778	0.397737258884457	0.408703166795829	0.678174693472509	0.950537094504322	0.895253755028536
RERE	4.38849265040127	4.64339445347989	4.52622534560588	4.45932669154602	4.17155912999062	4.14498446913495	4.11701342434081	4.18940552358062	4.43753403935244	4.50401013681651	4.85174904141606	4.64272467325021	4.695798991598	4.27733762038903	4.15517443602995	4.45097366590951	4.09299387145177	4.11046347343868	3.92873983304496	3.93011282291916	4.29736752321766	4.15882172229711	3.96856081888891	3.95440106547492	3.66041526518371	3.96671654146357	3.57665515480121	3.8601781873753	3.71578357222639	3.52396334579067	3.85776208685894	3.79086585168577	4.13891274178409	4.17690515915765	3.68897479728295	3.69316353453512	3.75397885253281	3.64133793306473	3.54012648833811	3.50269975811953	3.16328134555912	3.36638516683774	3.64981087065492	3.3025047686147	3.49957804701013	3.79321962330014	4.16536529910444	4.21483198786656	4.29523812700833
ENO1	10.0428494997922	10.1650954198111	10.0407143835549	10.0667215767165	9.97762338143295	10.3279567666307	10.3087144460878	10.5708139228678	10.695567606877	9.45588405066129	10.0973605996463	9.94891470931216	9.63076765791882	10.4041197243961	10.2467762201531	10.1021331904705	10.4156889600381	10.3413520280499	10.2746926346413	10.1791129006786	10.3818349213843	10.5186728241834	10.1172145144549	10.2093193252347	9.03041609098573	9.04890640701183	10.2558547542636	10.3852800295108	9.77215124070931	10.0757599061887	10.0732043434985	9.78653428807857	9.96086642093882	10.0024493740417	9.71036736064436	9.70645112200527	9.7264531955761	9.42690417982178	9.69301992264787	9.54958446688722	9.55591199418272	9.60193974279825	9.66423570931827	9.53598488364979	9.74829182178454	9.70019693652942	9.79298058087182	9.47550039258189	9.55574523001296
ENO1-AS1	0.702054632403619	0.813721686834452	0	0	1.76201282100733	0	0.389261721088776	0.231759251218348	0	0	0	0.701596961163702	0.442601719053214	0	0.469572403421228	0.204136959756998	0.487711688535381	0	0	0.434360812254488	0.344597874554841	0.416038742794527	0.278144178601851	0.269268986864704	0	0.319376308788217	0.775748430506459	0.457432495027798	0.764862463588248	0.871869664086965	0.269364748613898	0.330318600171299	0	0.189668976582143	0.200682623430768	0.219159225215846	0	0	0	0	0	0.402280133721653	0.499707636797488	0	0	0	0.325113508781835	0.398777204820417	0.484661996100429
CA6	2.0476361006482	1.14518180023937	1.3166439364797	1.64294180849023	0.333800388258111	0.293074969277251	0.333219910028355	0.0577549649266587	0.10680752332318	2.39635406437831	0.260007584511644	0.742921137097719	1.98368499022976	0.081781095489944	0.126067849416428	0	0.0680326509891954	0	0	0.0593843527513261	0.0914022274946219	0.216084792404246	0	0.259541262830011	0.144525447602283	0	1.27374264504158	1.21355880964936	2.28863024171648	1.68704724701913	0.828385425217774	1.8909485815277	2.17704074967251	2.09084327059111	0	0	0	0.0966004215467138	0	0.101676966711315	0	0	0	0	0	0	0.0243755701330401	0	0
SLC2A7	0	0	0	0	0	0	0.0449278702376924	0	0.0464406295949012	0	0	0	0	0	0	0	0	0	0	0	0	0	0	0	0	0	0	0	0	0	0	0	0.0780428917110537	0.0812046241515459	0	0	0	0	0	0	0	0	0	0	0	0	0	0.0681888459512553	0
SLC2A5	0.138231245406218	0.197147009502485	0.173566253121695	0.195979977531774	0.349146705195736	0.283905182700472	0.252393858573499	0.0880079072680372	0.0567336163315655	0.21475149534092	0.141462874011785	0.34450925120045	0.333608066314974	0.163516765858181	0.358159919698307	0.21418325819189	0.158457246744762	0.218229398014106	0.192306545902834	0.256697899784192	0.363847260797535	0.196401829420248	0.274935507129058	0.335642174564161	0.288577091052744	0.123182392075439	0.0316125723017214	0.0322268353838267	0.040634370253426	0.018425516579303	0	0.0450256192471923	0.138527473769708	0.211161752389639	0.778854489971906	0.97204706435795	0.0285811746053518	0.14628114157781	0.0825371944127543	0.0531207921647468	0.189620907113717	0.109428764000181	0.0489164917377996	0.186698312479164	0.110479242337038	0	0.0876445075498693	0.306640219479733	0.0521238475355079
GPR157	0.76340647509708	0.592151303028356	0.452395119695098	0.355946553277985	0.389832199187649	0.123019983910664	0.52602673244857	0.867192731514407	0.399602060227372	0.799217474409267	0.159846154972452	0.340473397414001	0.766648586037702	0.428491897939308	0.282851351792998	0.452157868578259	0.505563746292147	0.620165973664409	0.410348703439287	0.26213725152234	0.158609768995301	0.252689347878671	0.380692882036806	0.494462718037895	0.459085330271218	0.350453116913829	1.11827333444186	1.03095752180817	1.29168606274072	1.45632779944964	1.506134744908	1.42143606842757	0.826330045454067	0.568299696234048	0.768722124768163	1.054327554426	0.548112043455653	0.617403812662346	0.446172577623489	0.831707025555954	0.941879298201976	0.776906619288146	0.672554782684264	0.714245517666123	0.665682918230491	0.801119742130195	0.48646828309432	0.615726085585388	0.45713091614707
MIR34A	0	0	0	0	0	0	0	0	0	0	0	0	0	0	0	0	0	0	0	0	0	0	0	0	0	0	0	0	0	0	0	0	0	0	0	0	0	0	0	0	0	0	0	0	0	0	0	0	0
H6PD	2.37897487593123	2.43805859425221	2.41411658564561	2.40525176763762	2.80277638221891	1.75889582692304	1.24427819857814	2.22475650318582	1.70026658434795	2.62849832558766	2.25243988137868	2.18907811697889	2.65159364076476	1.54873746306268	1.41555317058521	2.9886883219047	1.3753397587634	1.37144734564191	1.17971486033961	1.21651694858744	2.13267225150187	1.36624666750934	1.15449247881459	1.23515109208379	4.17383900884728	4.35514315714721	2.39716770769859	2.57880832137316	2.21368322334912	1.93885786278216	2.23482624290411	2.08248800824657	2.03131402475053	2.11430371823792	3.65812006155563	3.69383260533654	2.49929739930426	3.35521505818565	3.19281909253666	3.2025713083089	2.96491609814879	3.02120964098998	3.53513226661872	3.34769399973651	3.72418093755755	3.80057897779837	1.62149162280646	2.07716778538209	2.25689894083663
SPSB1	2.41468489759295	3.05222284947448	3.12105022421449	2.62948718535883	1.3914432970206	1.66561106903352	1.49085761398007	1.30323716978	1.2702000003144	2.85981255220218	2.46637914571676	2.42238641345384	2.89503887877874	1.24034486223899	1.43238221381336	3.10512489406013	1.72465463691559	1.78355304035157	1.87873711052829	1.77210524009976	2.03329612689867	1.3450102424047	1.36512139236059	1.36927104002509	3.36724244756686	2.82362505495677	1.37114062951992	1.159693763384	0.434911601817841	0.352908774413408	0.343030255848679	0.549652415161594	2.00941883938333	1.84931877124697	3.63194240886557	3.59017083504809	2.91219571809254	3.66368617996608	3.59521719360418	3.6929962183405	3.41633984523553	3.57247741094074	3.1925066627472	3.43508448075933	3.73956731137097	3.21354014666898	0.782333911915323	1.63495099387664	1.64742964422186
SLC25A33	4.15402415524825	4.06219080484337	4.018518454817	4.26577442559736	3.93618562737476	3.88459792099006	4.13477950623413	3.31102058640112	3.98316691577933	3.24121630421557	3.88953195005489	3.62749011050785	3.52618151781513	4.02486041116567	4.14249512837182	3.85344679986307	3.85323718488594	3.69964046568964	3.7788183331814	3.75385052647227	4.19540272207961	4.03610765927267	3.87047322589911	3.98016243203304	2.69467742140918	2.6266026718054	4.25504745931917	4.2856463465974	4.09991793708907	4.64407546275662	4.59985929787241	4.08904893360437	4.34552411723049	4.39086025213706	2.89810965369727	2.95370664175356	2.94826442859927	2.74887337271285	2.72716461104699	2.86732322469531	3.12623117059378	2.92203034901152	2.91170116785405	3.08687206398388	2.66756518325289	2.83809860068395	4.47268921481395	4.13084852186896	4.29569364144969
TMEM201	3.15597585009594	3.00839366080404	2.74562673192588	3.00527062447971	2.91247742092136	2.59488291031422	2.74076137644974	2.50837287062587	3.0360724829567	2.53765638519412	2.82832083265309	2.77956230784558	2.56682732860122	2.80842212157272	2.6778442118346	3.27674974783395	2.81274669660455	2.92005505480697	2.75688665352867	2.64277318502182	3.11157889823945	2.77959172268743	2.67690149497401	2.71761172308268	2.18260331798564	2.49292221801449	3.39959495141979	3.6136848721959	2.58869425034468	2.87434648362563	3.00903717094511	2.75237609682919	2.95442712312889	3.01488549309743	2.49369088057598	2.51352106460489	2.9446523317932	2.04020510235641	2.20897914792358	2.12726678203475	1.93331202321047	1.96305605176504	2.55057072737428	2.14648578998882	2.56409033255879	2.43037895143247	3.35638611755846	3.02458031957707	3.00863030514344
PIK3CD	0.771002370409334	0.986635923520991	0.872017865095925	0.75918566765808	1.94128288000277	2.24802166520555	2.36445196923421	2.78115824676894	2.01060441355471	1.81733673642935	1.41522864370872	1.54555328753784	1.59702098614971	2.05075939183084	1.87303357814777	0.886420601345025	2.7895498161055	2.82651391303953	3.13331856241912	3.12015782045256	0.942648869117814	2.01250431392443	1.98398407526926	1.94451740485508	2.3211921327302	1.85077942444181	0.928096635104623	0.864560577588661	0.55582008075709	0.439869903732546	0.450480181055118	0.566197523996647	0.493120572159129	0.34000502193407	2.45372300541679	2.64172173124547	2.98768831521987	3.77692514275342	3.66929894644448	3.87611416355828	3.52967104834778	3.57846779853332	2.58201880619389	2.39825185214638	2.59817222957397	2.41716930875211	2.31310070414008	3.01588466727032	3.2978737101297
CLSTN1	5.02498005397087	5.10755815482228	5.02394281987974	5.15055155326962	5.56135974395203	5.41317770408117	5.21960223202712	5.19355887104722	5.20755321624286	5.55004488780002	5.53421727157768	5.54902221535933	5.67960114006042	4.88498369509579	4.87223284774276	5.58628736827209	4.86197520850689	4.98133666058421	4.72835591941434	4.73163401334306	5.29972454813354	4.882877773866	4.60379248641636	4.7126728101624	5.63387871353922	5.49284981452053	5.2216489842484	5.16661904786798	4.90834698224831	4.74420954347098	4.88794924380453	4.90869764121425	4.7729941055218	4.90715025734702	5.09731160863155	5.11339212681258	5.99843472874106	6.14495592727818	6.14577322414532	6.14038398708926	5.63562381160172	5.7295092659898	5.56544485625942	5.62752804802087	5.68760103772349	5.72170075598907	4.88064634767444	4.97750890454014	5.05884030834951
C1orf200	0	0	0	0	0	0	0	0	0	0	0	0	0	0	0	0	0	0	0	0	0	0	0	0	0	0	0	0	0	0	0	0	0	0	0	0	0	0	0	0	0	0	0	0	0	0	0	0	0
CTNNBIP1	2.16739967921703	2.62852398853436	2.59357368453124	2.24010363467347	4.21060706024532	2.78152338455032	2.49317592193723	3.55254922013641	3.49632172917756	2.80738995851173	3.10816980293061	2.80926419855537	2.77562371183396	3.03644354989045	2.75770815063425	4.26335747323519	3.4430151313412	3.41382963838168	3.04060842140981	2.7886397774787	3.31827055864643	2.91675178122801	2.44849926584162	2.38778436819272	3.42933610108323	3.19276860341691	1.96253791810772	1.83055957253426	1.30023503481609	1.24422338852321	1.21156672991466	1.37722927445499	1.85661924450696	1.93123675470588	2.95902079765382	3.0013356777913	3.03778808762935	3.51146803927587	3.31687125282582	3.48259017500071	2.98983111690759	3.15454270518737	3.02253826292691	2.9824588230827	2.98495567365909	3.21636173497113	4.11497496115218	4.07786677838551	4.07172835169306
LZIC	3.44930516620053	3.40232379833021	3.67473180935466	3.2737411533466	3.87989197169576	3.47538325124755	3.62097342306104	3.37745973714385	3.54627713209007	3.68530105106485	3.31240379208456	3.63576599778812	3.22576541216292	3.50287793775358	3.71556395051172	4.00654937388386	3.57423474832986	3.59245703726808	3.51165778850881	3.63798113090637	3.71704574868684	3.50594172795679	3.35374813193776	3.59735239052724	3.66365202754478	3.64551721789322	3.79107430501131	3.87945091992248	3.37400031679134	3.81999510283637	3.73747044908606	3.47990311014117	3.4705889235143	3.54386702651599	3.78152758099914	3.72279387245362	4.12186087095799	3.67594010145805	3.62506003228478	3.39432069041602	3.55149140854749	3.65254385739768	3.71530036031487	4.02196824215092	3.94479286726979	3.5929951443784	3.20093586702898	3.22548471629005	3.47610945527265
NMNAT1	1.99362002193096	1.90552419743925	1.76959403566127	1.9611454374373	2.16079113991939	1.55749341678886	1.38417693523955	1.53364806357072	1.57036091867924	1.95991849668925	1.8267457480515	1.72262340080064	2.09310376885297	1.58401000763686	1.55931559541553	1.97657260056625	1.23270373004509	1.2319914366191	1.12574366391012	1.24700389302735	1.75135231184152	1.37756246166063	1.44115942110824	1.26565892437312	2.40558399196799	2.39782759970784	1.73999495639669	1.85759887908259	1.71344508080843	1.87123648514551	1.83430265726166	1.86784112668324	1.8552721567246	1.77988163689833	2.42454860484216	2.38702885144583	1.88301467885944	2.27541237593896	2.23191773101638	2.35976291122836	2.46434937524964	2.48759696544793	2.22547237675678	2.44730411939266	2.2661388688349	2.20725567678211	0.948217323693258	1.13066733981551	1.21085638647193
RBP7	0.161260820139194	0	0	0.155078236418804	0.721334157927867	3.21245728051521	3.35479911042991	2.08909810004279	2.11609855223658	0.806694428757317	1.13107579081638	0.441875439933659	0.492832514032794	2.62731733629343	2.30657431347236	0.477871055292064	2.9648347943622	2.96896992887864	3.52823373374354	3.28524240379087	1.51974317341817	1.88544941649456	2.64141192620064	2.25317544141794	0	0	0.596598394758999	0.509634028916492	0.846911270914466	0.502812268391981	0.159220988747727	0.668370598379466	0	0.112236527857166	0.325335752491878	0	0.248215416272504	0.415582374423725	0.243413174860848	0.233890513735186	0.353149366756834	0.447136931496483	0.398565992261614	0.177601480510342	0.350557216690395	0	1.58905394752891	1.91468697517062	2.32852916962321
UBE4B	4.0207244245678	4.07002860903944	4.01909695863049	4.03414526952424	4.41698832644699	4.38011988635771	4.43126190651102	4.64236078295781	4.72140547248594	4.09044698023265	4.35731974720979	4.33400327156547	4.2274561431537	4.35169899229389	4.41261218499661	4.45039967687024	4.8976760730598	4.91620432199148	4.86853367824944	4.82560756878171	4.2371353737644	4.39167837346071	4.15819158686849	4.27683161786278	3.74410726266155	3.70899280096027	4.04456023831407	4.12798813245892	4.21839371107679	4.10509974429984	4.06675224712895	4.18988779892039	4.08368142344914	4.10709359758585	3.97824139973736	3.92343445781053	4.07435129404382	4.06366687561022	3.90227621789404	3.91376067635767	3.91620910002128	3.92784905823806	3.89188575130039	3.70921342520711	3.8826919534496	3.85188893233451	4.76190754076486	4.87596186263692	5.00674234504623
KIF1B	3.67498032590306	3.75249170888738	3.7941766970783	3.71922725743342	4.52792733812255	4.18230297154747	4.16964445012988	4.72024562658097	4.45829012654629	3.79921167097567	4.02118653914617	3.92280677318789	3.83633823396592	4.31362316734264	4.33893065985155	4.36760171066213	4.29030643542491	4.34176520006473	4.34360680099489	4.334160636711	4.26322224452176	4.02602097071437	4.00212640734513	3.97647362099698	3.51723789284431	3.49584863265675	3.73942689521025	3.81024771494986	3.68034686361137	3.52651958343844	3.67138396273252	3.75632947633737	3.5016302179412	3.54468320538365	3.56763062449235	3.59316251455329	4.09549407835326	3.73362549840823	3.62412429581774	3.69811844197221	3.7210882487981	3.6724140266719	3.94666536666096	3.78118133292858	3.74168270037297	3.92280677318789	4.16827297160914	4.51722529250246	4.57705413187399
PGD	6.86700685721115	7.16213952754484	7.23746811671925	6.96664964210534	7.55738711323231	7.52671049290876	7.66367906494498	7.38566398947422	7.66801272313851	6.87082088435186	7.2583964336472	7.28473620590548	6.93240375183482	7.57257897059385	7.53853040384645	7.15334935618488	7.20914139783859	7.22236021796273	7.23528667965533	7.20688737695808	7.17860510053539	7.42084447891784	7.41076508500967	7.45086482346625	6.80170189304185	6.35100811111761	6.81428123882797	6.90115652517315	6.61564140651634	6.86525074552389	6.720059526764	6.58565663069795	7.09540757262631	6.94792325711098	6.56485675173226	6.57948791920815	8.04070068671455	7.3762295982468	7.15442321215782	6.75871624563629	6.92510932390122	6.9933460274975	6.54666144968024	6.7072348754825	6.67645078048544	6.57917713043858	7.72002531462665	7.52679655039261	7.65156838492559
APITD1	2.74301509760389	3.05373521060696	2.98396948719355	2.87002731144458	3.21656195741284	3.35077727247284	3.5578634268734	2.57469251647205	3.44559561552143	2.4583531289663	2.59706629052067	3.02540094054181	2.60914977311595	3.08050417698507	3.29978241725084	3.30940759397082	3.01516747303892	3.05998510771976	2.94342253094008	3.11287691460495	3.14323993233304	3.2257546171776	2.87194021912551	3.16613053688697	2.93584064444502	3.03455028598584	3.31085631529	3.37389872996598	2.56488540071967	2.94195326992153	2.90448602470487	2.73379467505237	2.72982029406925	2.76833467488418	3.3269528972058	3.50776927390904	3.37566782281904	2.69873855494899	2.57537768619719	2.21455692729187	2.368480619356	2.41268127825659	2.8287737321352	2.99134134201367	3.09326268259682	2.84820528078975	3.36622428253138	2.9308603161608	3.12254185995246
APITD1-CORT	0.51369387083478	0.53688246008214	0.581491050440527	0.961346244969085	0.833546721198376	1.89550128118446e-05	0.587217113117437	0.392605383448566	0.985202388272856	1.57913068812647e-08	0.822752986187013	0.3772692609828	0.479739657856054	0.735630483669539	0.494144199466592	1.20231114157894	0.501649069084194	0.62990398256738	0.669136551332266	0.000423830395039326	0.456191098947115	0.433144274129019	0.87118521939773	0.280247259831577	0.60603850131043	0.358244332092406	0.600104157635501	0.646259448146918	0.00011353534363309	0.150395901896866	0.219350075597608	0.0929480840332376	0.334620902756906	0.50401013681651	0.552092734269203	0.691533271609301	0.835745443810057	0.45758798842356	0.552520694000884	0.283626685815049	0.131565647727531	0.6798768494202	0.720021865998193	0.845484430695356	0.655932453761822	0.178217459046648	1.04663074794016	0.794597192623123	0.633430280334355
CORT	0.554263686826343	0.559152085215686	0.19592456095374	0	0	0.498186519340527	0.0823623783493993	0.366476093510096	0.424769482228549	0.156137697888986	1.02509648122077e-14	0.550263374633903	0.191287223781839	0.589777865933663	0.482069688709034	0.451626284452979	0.576310252981074	0.422126409574561	1.48508289968013e-10	0.547413304756544	0.608031396743054	0.504924406760328	0.323116386092286	0.28334220796432	0.146647402612958	0.164705196661032	0.0873945407530897	0.153757353513467	0.383967996480956	0.596900803451976	0.622884446256752	0.364560106304988	0.373439969409955	0.142742785691687	0.237272457858904	0.304424594334962	0.259553314383143	0	0.17575835144286	0.0666627780982891	0.183299753954644	0.111158611251424	0.174022842055414	0.123108608576791	0.0954761868625088	0	0.14375780175078	0.526646775769728	0.363448092835282
DFFA	5.3959059537053	5.05150696739015	4.94516287854761	5.24258345277833	5.1196757259924	4.99249200856842	5.20376888059353	5.13013601579292	4.90823167848962	4.60138750422094	4.77921768931465	4.71556944146207	4.70732047561932	5.26064672445643	5.19339328194622	4.09109047354168	5.04770414608746	5.15658673043612	5.22242204780541	5.19232438078615	4.89302722585388	5.11693443554375	5.06556800349163	5.01951956476646	3.8295756043973	3.82184284709575	5.10863735892873	5.27563659881364	5.50531297397528	5.60658435857268	5.77377220485563	5.50822896870549	5.29006309504764	5.22953024454715	3.95587072612297	4.08340060855164	3.95526630014749	3.92754569022093	3.72313257045145	3.90522572706918	4.02259862577047	3.9492174117908	3.9240713735993	4.00845999684487	4.0767130017556	3.9686990446999	4.30255302204803	4.60773273254418	4.84899843040002
PEX14	3.80334071136506	3.95603806086167	3.76417627635593	3.87656605875172	3.97652861048493	3.60628823768426	3.60049575168554	4.20324814887507	3.91873923171043	3.67970528310771	3.76345406854347	3.68803485058577	3.8580705389374	3.73978330955093	3.66739260066711	3.59618379150142	3.72731058286584	3.67870294616286	3.57767051585989	3.5856356013623	3.83584324873874	3.88389447231603	3.52369994637454	3.65906827484323	3.42936422375443	3.39543850956621	3.9878210832815	4.07182272314821	3.98437060553627	4.09382212254367	4.21506504900255	3.89466257431844	3.77672516095001	3.70037313067948	3.52923375633971	3.60299127105993	3.73939448953995	3.6345700364545	3.61540452587803	3.65317469418748	3.58515484723713	3.50927779246457	3.68956754395047	3.85842865860987	3.61721618856674	3.65483648835314	3.53707237610026	3.53900988006208	3.82388180504453
CASZ1	0.628568314367095	0.964099156412022	0.734521908648556	0.606223319862977	0.434427003512038	0.541636752200288	0.750617651916172	0.828494291675012	0.679117480042152	0.486606263374951	0.729848566024494	0.56184128396989	0.60267256041173	0.5029690554048	0.408340135777654	1.01891186264765	0.930856153979652	0.912468223330315	1.32012070903639	1.23640689602317	0.497339511432898	0.58233440345212	0.478774084038793	0.645576241478133	0.0616603626664748	0.0967211750597714	0.161970211844335	0.26038462851886	0.26341546744409	0.220774459373306	0.297209028198431	0.317956954319465	0.500517564291154	0.424138467845482	0.0726045676639161	0.145254854826957	0.146797269109549	0.168342940549676	0.130311102496355	0.0979765476101311	0.119156012045021	0.0725269167618932	0.17555653643184	0.0420039468499691	0.243677610388681	0.20275872466179	0.804237808939108	1.42939100674114	1.69736016396114
C1orf127	0	0	0	0	0	0	0	0.0262324994703796	0.0489902641146006	0	0	0	0	0	0	0	0.0104370738387137	0	0	0	0	0	0	0	0	0	0	0	0	0	0	0	0	0	0.0224166773917229	0	0	0	0	0	0	0	0	0.0344626711929957	0	0	0.0879180500366643	0.0907785167354861	0.175196264781453
TARDBP	5.72995240633624	5.79436387640286	5.86099258478477	5.75409112847313	5.36834581360003	5.94003751305394	5.9709548602641	5.68060285338051	5.96807231493012	5.45860511113686	5.86160556245508	5.85908995154591	5.5198941066234	5.84116049384092	5.80714880804327	6.16297131152808	6.15408290659537	6.11747272086115	6.21589017118937	6.2698934185972	5.97077314455833	5.93977430285628	6.21473681040928	6.25083465018798	5.39885311887864	5.28368846343441	5.9764346688415	5.9707041325975	5.62688881364665	6.00974353643215	5.85414779060171	5.69673945810052	5.83095246506878	5.82228401601747	5.60409208598921	5.62424422095732	5.75205276207532	4.94506921377727	5.18433187500316	4.97184240802324	5.38498228234689	5.35039469893915	5.45359330061019	5.55696274001552	5.51988152945939	5.41456516476196	6.52324986109212	6.38770718024923	6.52539865443858
MASP2	0.785417470322788	0.963967515285476	0.867735979947322	0.972908031377503	0.608733558327543	0.620272032891649	0.701518894210306	0.681227952640156	0.37159677641823	0.967803843840067	0.811535148884589	0.910450234379824	1.05375084743995	0.674106261886544	0.505421469476372	0.944949126645884	0.641263936133646	0.837786655582172	0.6730308073634	0.471538139659639	1.02745133780853	0.732657339719857	0.554689038765085	0.564403534408721	0.810820643621179	0.796806211327813	0.805415461264403	0.923602554840606	1.33976450731194	1.15631894586407	1.00999921191723	1.30970589348567	0.926224157751784	0.942101577426091	0.547726199941621	0.79006886541649	0.261344260757799	0.168091293286353	0.256770350239109	0.312640779957757	0.796552072134945	0.755880589404962	0.837812485422184	0.0770371779921308	0.492398780680868	0.781954715630982	0.840403611313689	0.900655470878964	1.28841762731172
SRM	7.25077213159993	6.94347598157669	6.7561426350445	7.15676064243102	6.35797947164279	6.18781722405102	6.38434860995188	6.30523001982008	6.68306478611185	6.42430404176782	6.5691675065194	6.42816249528419	6.54238497657961	6.39939671094667	6.27876351802701	5.54900680812355	5.98395809015677	5.97747455970091	6.19122507173277	6.20887422179685	6.44195316873853	6.42819432652886	6.51347179587907	6.68964860828881	6.27205119141042	6.41779008111801	7.48808113262442	7.32758857066994	7.38875782225948	7.56068438857779	7.39961545750029	7.31686075652215	7.23189316164533	7.2862527882303	6.26122426639528	6.36519909814485	6.88254523621282	6.69093384763519	6.88354750674827	6.89760347428054	6.43315809811874	6.55368458176871	6.63050157805251	6.56292315458859	6.66012428479201	6.62861759609546	6.29523812700833	6.03633848256576	6.13579135708784
EXOSC10	5.12266857790247	5.2012339283118	5.31381541520213	5.07791376454383	5.06467163853559	5.58159227883601	5.60707578509613	5.14009967693798	5.42561707412362	4.81272924340855	5.25625587320273	5.3437631221496	4.88746190774363	5.36518509741176	5.41711663713992	5.38486143988104	5.29034330159876	5.37727648065443	5.42347060350181	5.43477832682671	5.28509515108748	5.36629773194042	5.46400818758459	5.53244164668783	4.64975339940494	4.64611656392826	5.24249580504421	5.33757552094271	4.83020460986797	5.20449680686076	5.01274743504729	4.94149604895097	5.17102663944314	5.05747626645496	5.25760658770945	5.22849164255311	5.43768716518902	4.69656142864878	4.84149515960638	4.77588809419502	4.9563587315375	4.91118343367377	4.92577635306578	4.95570802096178	5.11260839777828	4.82071508572337	5.43062984590081	5.17530901903933	5.40389143719442
MTOR	4.22801825363819	4.31501547824473	4.33284396298809	4.34135958984935	4.11459190792119	4.53103205205741	4.77846617751312	4.44607753641013	4.55186050068621	4.08064061011157	4.46643135437991	4.3769640579725	4.26251584411883	4.67707407175065	4.61334305300382	4.16932375323987	4.2460279805281	4.356284691534	4.38319969291984	4.30353236410601	4.33693316848781	4.53405537530547	4.49542015464704	4.56799561118053	3.24825701773203	3.23377764561441	3.7470328591724	3.82697551266273	4.09564597829804	4.03707467201071	4.13211615953372	4.10845754763054	4.33255040994983	4.2300262016693	3.6715538041226	3.65963918701565	3.6714858699659	3.28954678257735	3.39495171320829	3.42662303539738	3.50138818814273	3.61157372872468	3.43426792585286	3.14142298109286	3.5636584708452	3.44376974105301	4.43267885596367	4.51422327685574	4.69807397918904
ANGPTL7	0.0392427134846831	0.0567940909874183	0.0496986494594642	0.0378686849272929	0	0.0598929343797833	0.0299307247769052	0.0328033245623206	0	0	0.222656204313073	0.117033644777602	0	0	0	0.0294814390278168	0.0515383240270341	0	0.0875334467151856	0.0338303346769414	0	0.0325803449348351	0	0.0396105096834184	0	0	0	0.0353083120644232	0.044500157918732	0	0.0767660786325613	0	0.151219785967969	0.0543647892671224	0	0	0.0313181187281092	0	0.0307245118877593	0.0293737253325402	0	0	0	0	0	0.0623429358230508	0.0279793654203231	0	0
UBIAD1	3.25113886864691	3.12203984810914	2.87315763682037	3.17042825392764	3.00486089760458	2.99076974802579	3.13280219476167	3.04085912381556	3.54321127571534	2.95564758294235	3.09723996286187	3.0880957909136	2.90486362850701	3.17773286031626	3.21512719228067	2.65738162305466	2.78307523793632	2.76333933167247	2.67660141037923	2.7965230010733	3.17110272155542	3.32739132267033	3.0370711567747	3.24646129419614	2.53378260126582	2.41917480103217	3.76440985444126	3.70857352191764	3.51313697663792	3.7504457200546	3.71124158680884	3.4559636742207	3.33050677184911	3.30147644067115	2.93482029419188	2.89894547712347	3.03573650592534	2.45395473319969	2.90487325996441	2.99871903964093	2.77691040819812	2.78763932513346	2.68708757060573	2.7468523323628	2.86007685212604	2.75891500935924	3.17030165597523	2.99234063364304	3.04340575336648
PTCHD2	0	0.0118177904471841	0	0.0156442863611737	0.437487698939354	0.0970493846535219	0.141784592969683	0.998869205388805	0.810419247250958	0.034304472165808	0.0954178523101132	0.0248014900846612	0.0278396996165703	0.282062549500329	0.225247778809208	1.0424482296089	1.18887562547096	1.1216652964626	0.703367414019409	0.636990656159269	0.511750377074231	0.489059901320096	0.176239783370698	0.199856369952174	0.0519259624430807	0	0	0	0	0.0083252848752303	0.01606893931387	0	0	0.0337477497783804	0.034371529258975	0.0370521040465132	0.0257158783094807	0.022880238318008	0	0	0	0	0.011165684805908	0.035338861332789	0.0125960898115062	0	1.52513677011619	1.08217118735131	1.27049904165551
FBXO2	0.288754252317412	0.460856821760565	0.357714140354539	0.513207737368227	2.93339701155211	1.93932814590278	1.98990194403649	3.92302554277166	2.92746794189771	0.77118919922105	1.1803006539541	1.12892683340412	0.819019029051069	2.82297278578667	2.62518864859891	1.06387564790228	4.27965700653368	4.15115255438747	4.49837215095084	4.07902816926255	1.86616814770395	3.42904948641038	2.90031811735565	2.83643923049655	1.39601696656599	0.938719382217147	0.474761018648439	0.339563857804006	0.223619014939552	0.202604531043156	0.150226908533567	0.246101577006586	0.670158700840289	0.597769518027974	0.634278210781938	0.798595545169039	0.956264861413893	1.89392908047367	2.10894256866079	3.41508799272165	3.25187812108937	3.38667163554062	0.325032893793675	0.36112265101174	0.331119307181564	0.235445232007349	3.48577457781005	3.97870817138198	4.11727946005392
FBXO44	1.60244737810711	1.29554671702105	1.00888841834211	1.55833621555151	2.04180719138083	2.08700110495551	1.95195327104647	2.73640355498354	2.06572394858799	1.95967001609065	1.58070026045055	1.52153323016068	1.95367870887426	2.42966952033215	2.65638653391896	2.08231768307956	3.21102933122978	2.95935657280689	3.02978856266352	3.08829088025947	2.13423408498586	2.71651247665691	2.48298506162409	2.64494760844092	2.89371167732732	2.76922586572646	2.52708785599143	2.45159885614882	2.39549060761453	2.19103512416184	2.3247530096545	2.22790122950738	1.37177629591342	1.44843583162148	2.36100470782985	2.40518640302528	2.02387275753201	2.67461883313389	2.69880743994047	2.79215985986576	3.01260621526473	3.06568431773016	2.34029164931521	2.50577408701992	2.32089186779795	2.76701699030126	3.17877996327106	2.95657711858581	3.03891372317152
FBXO6	1.47492918803262	1.19872044099597	1.50528121145327	1.41971146527148	1.67477247862848	1.16255165286786	1.44739934434378	1.3717707211099	1.028031577431	1.26748785725008	1.62603722882247	1.00931133736212	1.32114882914459	1.28120564698279	1.51262638565065	1.17134135309914	0.8343568687158	0.706984010217274	0.88305144541608	0.889989004614391	1.38927493935033	1.20112569212458	1.30193876696534	1.17041222948446	1.73023561861701	2.17731508209021	2.00653142176579	1.83378471381371	2.1617168055825	2.06956469509336	2.21657902935861	1.61221093546661	1.09170660336452	1.25071908340055	1.68926784588508	1.89157472509655	1.2725129651011	1.83229458977818	1.9354635195521	2.26647173652428	1.98637452608496	1.88674912602142	1.87164654555923	2.17235949784814	1.69267714834925	1.8669989471351	0.712096528191126	0.861577475407093	0.889010871397528
MAD2L2	5.08457031019509	5.59827884591065	5.37412833383596	5.26409725042371	7.31004013392931	6.56456718216025	6.78311610880532	7.64884648738505	7.55331441992127	4.86442884374799	6.17349525782811	6.03156722951921	5.26164739954798	7.14042080013396	7.03025882060099	5.84488775687458	7.71838902749335	7.54486400072312	7.39077944607822	7.25776496857139	6.5231510430865	7.42263668348405	6.73726762682245	6.83969510273889	4.2245265460013	4.12431986264454	4.60397047386241	4.69215934617678	4.0507019369352	4.37684601401632	4.28311428888149	4.16881048989115	4.95827197881181	5.10043947928031	5.21097324330959	5.1204307422775	5.1022927927099	4.48958789071701	4.35934546128676	4.06396880925877	4.23848881446702	4.24737310831165	4.36350752652396	4.37104302435023	4.25721433167902	4.30336431533539	7.21145031051916	6.94629808028184	7.04676387523535
DRAXIN	1.66497427420852	2.12700918740618	1.96090457973154	2.05547680658094	3.02623349115976	3.83058999384227	3.44160033527301	4.34726170182862	4.27847547760655	2.06301275689721	3.51208779439767	3.44110230489771	2.31887790082108	3.43906190646523	3.63540615254069	3.82782918440578	4.15640470705861	4.39377312311391	3.82722963443527	3.8479568311361	4.06244987388524	3.89370197106575	3.3240919565715	3.33326485677343	0.157157568579565	0	0.285850790284293	0.684760400337901	0.404033320235414	0.101204694587897	0.145052641113502	0.343607937937165	1.75473360648452	1.5139101021063	0.325838841039608	0.150056595194544	1.20332020115859	0.435551790497269	0.115454400462552	0.369583737118411	0.0403208489247836	0.149480501082046	0	0.108769852969062	0.0393158590530419	0	3.23695787947047	2.92676801837717	2.84758207209538
AGTRAP	4.45714773056637	4.74560844754693	4.40967605239405	4.47181175596813	5.2745188630261	4.86638380591169	4.86625025990456	5.28385881966184	5.53137522182157	3.85455425908625	4.62831867217772	4.25839831820388	4.06072186754505	5.33792869292165	5.14868197682419	4.61887292602022	5.28065572105137	5.12725357317259	4.97462567248417	4.8043633828794	5.01832260097051	5.36375630843197	4.78708763089628	4.84166120553039	3.39033063218852	3.30762815705703	3.56398786859558	3.6136730866753	4.0440705696469	3.8446367267821	4.06336487875843	3.87537707425151	4.45312903302636	4.48748634934854	4.27626587552885	4.08380904851734	3.34804824570544	3.87624188741882	3.78114985171021	3.99044665188779	3.6670178437087	3.8998426743584	2.99385729076679	3.09633945149986	2.7528149452911	3.18978345136718	5.11212877910511	5.1136963324101	5.24040974251723
MTHFR	2.33776246314392	2.32352859826761	2.20010881673278	2.41713419455765	2.52880883143115	1.8490665087818	1.8050323755425	1.54551869201594	2.08689583555645	2.35163115569688	2.23932471339856	2.17685889594865	2.50435089467993	2.0667195319991	2.00255851368783	2.23967298900713	1.79177240427737	1.72557103277282	1.35426595796416	1.33765401107659	2.07013168077206	1.93955006629152	1.64430393282929	1.60829829625863	2.15748033427087	2.0303148880801	1.82635119955504	1.81407047065845	2.56624039644879	2.34687181394425	2.30965933372123	2.40328135833385	2.26735900840557	2.26086873861568	2.36498137137319	2.39303721671314	1.2094471269342	1.65990629632425	1.55805207098509	1.49298628887244	1.66774228602098	1.63571724981712	1.50140347543656	1.3399468917425	1.47199899197526	1.56107191620132	2.24333700356321	2.07159107310115	2.15404198349609
CLCN6	2.47672644141309	2.46186378734412	2.38079870063561	2.39272956248757	2.80209599980699	2.57526875870273	2.5031248074485	3.4410133053652	2.54510348103192	2.51919716646176	2.73259048632118	2.36340099270149	2.63243341789198	2.39576477686483	2.5991035161464	3.31560535470417	2.8067447391354	2.81203402385766	2.49149141544019	2.53926057181445	3.06792777757024	2.7963714067603	2.37491427646911	2.56065626738087	2.40055432375241	2.26283000955792	2.16204886834889	2.28218771910209	2.53900491542909	2.31305425380854	2.51446063822766	2.40273308977741	2.29683620274843	2.16674114977156	2.85785761455187	2.89695766836954	1.84119220234789	2.29782823392958	1.99404019659114	1.930574611306	2.2255494971082	2.32799771139969	2.07731137148482	1.94189882410045	2.13884722727335	2.33273084474469	3.10058917753279	2.75111232407254	2.87397064625195
NPPA-AS1	0.874069829602567	1.07298384459985	1.38918130738824	1.21562890119734	1.16031010318655e-06	0.860688729273156	1.13474008510559	0.573293081685093	0.201292592069173	1.66739714257861	1.35618889374088	1.63335680675889	1.35904319149657	0.632176997058379	0.643495124589332	1.11290026153255	0.730686034480161	0.86019765882363	0.911880222285785	1.0126187289682	0.602862560331787	0.512985334813676	0.696707859476455	0.788002408711371	0.631944270826795	0.372602243724828	0.886369091880201	0.351816002927389	1.25126462889425	1.00972696745566	0.710394073878446	0.943405276276677	0.983233327266092	1.01324784956528	0.507170499970402	0.6593181338111	0.287650774001735	0.163854209762708	0.460256079960715	0.544118359875826	0.615863538731579	0.650694719959567	0.612349667623066	0.281028743615751	0.0974245825670726	0.158498610304514	1.15756117609119	0.332874030902428	0.1075500870325
NPPA	0.416496047776095	0.511891019373074	0.397613510150911	0.311892509197667	0	0	0.395621118675564	0.274225873029201	0.0916574580495666	0.437645356790955	0	0.818757322488796	0.518473703539745	0	0.208608400793319	0.355426792978106	0.409515851147353	0.470136993789352	0.130365011608861	0.652364419970388	0.584107209984058	0.269799187712216	0.333278311896117	0.223386713810045	0	0.136190467372813	0.196439601184166	0.104376920509916	0.130280258724066	0.42118181904212	0.114621156788987	0	0.151734150023123	0.0808270933241212	0.308563581571926	0.175728975063985	0	0.306153727245282	0	0.0872161023272339	0	0	0.0795502854947804	0	0	0	0.420377837624741	0.129303593751494	0.159497438629303
NPPB	0.723682621358662	0.83921467441845	0.969700509714689	1.0302089319569	0.671617659313268	3.2111788883574	3.00297789315076	1.49100646687009	3.48641833921763	1.38187583574663	2.16902062915043	2.61005746152689	1.99677196791252	3.49671798793518	3.49495316056489	4.99317617011024	4.43621515300197	4.20460244305634	5.3027102000716	5.33541894031866	5.01249269313895	4.31129239220201	3.58214649889645	3.66554058058466	0	0	0.359063438521898	0	0.315711130137369	0	0	0	0.779913565916502	0.290687438752151	0	0	0	0	0.1168968852474	0.404054035900127	0.673872063797124	0.66318519674137	0.79221484513034	1.05758890288436	0.589823877606429	0.229575618252864	0.147038326029347	0.619609269510845	0.375865737253076
KIAA2013	4.86203473995523	4.68651173253808	4.5985319537001	4.74020441300974	4.70934026887328	4.6436772844973	4.71201242196336	4.52615647276547	4.6983407353357	4.60993812365395	4.6397646811042	4.57683047649859	4.63188422136618	4.83930458422923	4.75585965787165	4.4676903161149	4.54436791828212	4.53126915988299	4.37314008163953	4.3193867145441	4.89134627251833	4.94028422900907	4.61441538650813	4.65077030231821	4.55734269011727	4.61398537044627	4.63766240764519	4.64058044131749	4.35859318426699	4.38741768867495	4.29228113553075	4.22924951108209	4.84404412252612	4.86447341669465	4.35850879228243	4.45406400100154	4.72792589868516	4.60949495110505	4.67402556278399	4.6738673161454	4.72918838004563	4.63806224922221	4.73682131744816	4.79065215576444	4.91526752251509	5.01791745522792	4.08820945487053	4.30056305717381	4.39843246370681
PLOD1	5.75518402566911	5.69856021642541	5.68588129604929	5.80480992861317	6.26880490122921	5.84072254318051	5.80987743182632	6.1514468723812	5.7168043742441	6.59594816837616	5.88369167863101	5.83844759254846	6.52567427079875	5.81340668309927	5.80815591065674	6.62177790109615	5.43677149704895	5.42550965856273	5.42333613287239	5.34715537921845	6.27374898472805	5.91713096365336	5.54411749413724	5.64698632530557	7.8851228414509	7.97480460969699	6.3170326691197	6.37726086112707	5.61054652551445	5.08918456109443	5.01973304501077	5.65533465356936	5.42938832846485	5.43782030488068	7.09174214128893	7.08684744301365	6.67110934352018	7.72085302068528	7.8603979709912	8.36968021980396	7.52035938462784	7.61193219214672	7.15061044620011	7.48916557889839	7.19221389566047	7.37481344936557	4.27326223952854	4.59906780012672	4.69659481084444
MFN2	4.84358192315399	4.85506280681245	4.78706672923972	4.79151195898157	4.93648718421587	4.72846476509253	4.7224605597068	4.52149679750013	4.88553531932235	4.73469878303929	4.91620910002128	4.80834900857389	4.77640934375699	4.82652814959633	4.77287273694823	4.87456092286134	4.56909609526214	4.54641296687176	4.46810103480962	4.50383209696814	4.8353784141286	4.71493235178568	4.65881129063917	4.7358145858455	4.61964189848809	4.71620076139864	4.98775742888625	5.01379274651085	4.82139899194366	4.90967711325429	4.97054539255835	4.7688777106016	4.7912514666599	4.79602662613882	4.97037513020501	4.9275741336826	5.15903170629295	4.69954608026856	4.7058839299796	4.65492811785426	4.88852408870224	4.89826156965411	4.99560662269483	4.99429459633181	5.02187943359189	4.9257383810365	4.81526800370087	4.62641577302569	4.70327792398137
MIIP	4.44013497080013	4.52197411804093	4.09451478376683	4.35702409278409	4.72795856298549	4.5082574966586	4.64773470668015	4.71824653476387	4.55012494600501	4.25360358865059	4.55927765682565	4.13749532659573	4.10147359398261	5.00335936856975	4.71890955437923	4.24369192751908	4.92661148495354	4.51823297225348	4.79741770599992	4.50904971441305	4.77138382205966	5.16671142854925	4.82515978126467	4.82630441603157	2.80637974290019	2.81496871361789	3.73084642856714	3.87150855746998	3.63642741457795	3.96820136978834	4.01589001812602	3.54360723637848	3.96446332559755	4.23850410033007	2.56215448584329	2.6316817105722	2.8714454728046	2.56038725431817	2.50963250889091	2.55540635184392	2.80521608774759	2.91032972537513	2.82409980297802	2.95116626338428	2.96122139191211	3.20613994318174	4.6900985723118	4.31688428261378	4.44099205093335
TNFRSF8	4.43511515927131	4.1844389980157	4.16669134629565	4.42326216868335	4.0178239438969	4.39185018873307	4.68742467649416	4.18208045238485	4.93513911327994	3.58091728866321	4.74897102398335	4.55652138202786	3.97511654971226	4.83922394788679	4.80092060212213	0.733481899588603	4.31875066934634	4.25617282714199	4.00153204972358	3.92578109949916	4.05851565342803	4.8417316434825	4.7121445237886	4.9162616573047	0.33659417660532	0.0872099910313687	4.26628432047104	4.46343282257913	3.88814900401585	4.95648419196754	4.99039219035649	4.17838798632534	4.39325143715703	4.41113469424467	0.026480258953992	0.0840834552269503	0.0587585541365215	0.053614905570646	0.0290158941616387	0.0549540277173807	0.0369251263025951	0.0354088265746147	0.0474180544634039	0.0254540964277491	0	0.115916706358263	3.05290795426929	2.96325215381661	2.9474043348468
TNFRSF1B	0.0908931209518035	0.0169800372703801	0.0868658153912246	0.0878196350159651	0.674679389488376	0.406371221528782	0.416027930047922	0.573506379644654	0.532789716748145	0.187136825850949	0.259223065410586	0.201226085382715	0.116548009911723	0.368807453556632	0.480393355914455	1.92083063738629	0.703362983950104	0.695374746323165	0.915128480226363	1.06539997747876	1.11032314937928	0.476523746499651	0.327555158971571	0.410139178310709	0.542892943536999	0.838077214622341	0.0608126047960023	0.0415603682673288	0.0523901563533259	0	0.0230702211769186	0.0862090189015688	0.0310453497208646	0.0482886463368733	2.23344328332711	2.1242884272528	0.673898288639417	0.975550217749025	0.355420026967382	0.149490906627368	0.475179329676439	0.418429612452448	0.487711688535381	0.301152138640698	0.463289730290211	0.420990025028478	0.597993525306034	0.945651897212367	1.00470272627872
MIR4632	0	0	0	0	0	0	0	0	0	0	0	0	0	0	0	0	0	0	0	0	0	0	0	0	0	0	0	0	0	0	0	0	0	0	0	0	0	0	0	0	0	0	0	0	0	0	0	0	0
VPS13D	2.36402326326674	2.42756594838172	2.43099707672317	2.37436068358076	2.51179945166393	2.44521287684106	2.47870006109339	2.51836643702866	2.22574690642436	2.27972979868054	2.37149752934516	2.35423492185831	2.47350120113895	2.37853936712236	2.44383735815408	1.94027577087476	2.1373690845392	2.22961868350101	2.41954158813751	2.34638962502836	2.0354725947549	2.14066742330577	2.26800912813193	2.24356550539212	2.07792316159187	2.27648177706982	1.96542968435377	2.14196242306675	2.28035358075499	2.03428263567492	2.18280033671167	2.31091010523554	2.32633600105029	2.2461313794712	2.1625677648586	2.15450868106138	2.31644989291976	1.9495648137699	2.00950841828228	1.98543849509744	1.94033591653019	1.96582491038243	2.14686372666019	1.73253839061618	2.08721841103227	2.30223715209888	2.14240363470312	2.42079766665928	2.49156068050225
SNORA59A	0	1.81339744742428	0	0	11.1394234482327	0	0	0	1.92391739883774	0	0	2.43240894083153	0	0	0	0.927593095678838	0	0	0	0	1.37063301051252	0	1.99523123356564	0	0	0	0	1.99280830369895	0	0	0	0	0	1.44780662458622	0	0	0	0	0	0	0	0	0	0	0	0	0	0.532045602404972	0.667931171680125
DHRS3	3.76434615507745	4.37325146784681	4.32843438331255	3.91846256549797	4.4350818130318	3.3369745731578	3.0455216038857	4.11648952312328	3.78166395894126	2.93996936502058	3.75699123368836	3.58463785781326	3.25388491658935	3.41242385519274	3.43691204824138	1.86668646443561	3.0991504225417	3.21318550416272	2.84147201229319	2.6972867610628	2.91010902195999	3.46432846185214	2.90825570086597	2.94789240749224	0.679386863205419	1.10717898689314	1.35864944284759	2.26011299811122	1.5162976050936	1.27748492306362	1.5867071064469	1.36798044762712	3.73686460197858	3.80950705364125	1.42664584426422	1.24439999124555	0.0779193344378741	0.954025783062939	0.521438754602513	0.528198220197515	0.979726856405363	0.761498895571848	1.33784807743861	1.72317408280015	2.06834406084368	2.2102236370993	3.5066654084096	2.95598042553181	3.17401964515628
AADACL4	0	0	0	0	0	0	0.0437976121582572	0	0	0	0	0	0	0	0	0	0.0191573232617922	0	0	0	0	0	0	0.113496214017893	0	0	0	0	0	0	0	0	0	0	0	0	0	0	0	0	0	0	0	0	0	0	0.02040675937215	0	0
AADACL3	0.0622116702593761	0.227929562536257	0.260627908126699	0.0988085451655975	0.217827527224125	0.541932075316604	0.368347070913982	0.764111717196499	1.03522975383239	0.0925826794759601	0.530683058290504	0.516664717954841	0.343034805430177	1.32571452426297	1.44903834413041	0.0658320146824005	0.980574480351108	0.987550805552671	1.09185551833906	1.14755418279606	0.295460906233496	1.29340580066455	1.31586760559674	1.44188181239293	0	0	0.0196799981196031	0	0.025305963816397	0	0	0	0.0874068975438617	0.140832306029375	0	0	0	0	0	0	0	0	0	0	0	0	0.0597016489886915	0.355330938199991	0.311467076705279
C1orf158	0	0	0	0	0	0	0.139870224384017	0.0788301840707706	0.0742434531364955	0	0	0.141002403376508	0	0.111114932844544	0.170401973747424	0	0	0	0	0	0.0632111984918876	0	0	0.0943181017889377	0	0	0	0	0	0	0	0	0	0	0	0	0	0	0	0	0	0	0	0	0	0	0	0.0541502589413229	0.131307107250475
PRAMEF12	0	0.0366310518731939	0	0	0	0.464427797790305	0.97509086308292	0.0826031366692024	0.414329322904533	0	0.361775095722684	0.463143222566575	0.383603110217471	1.46946404346788	1.17178968146187	0.127575702829794	0.444322517334331	0.638370457232447	0.35653373602998	0.3485655719262	0.870333941760901	1.72600284615475	0.452320258000368	0.945681109472717	0	0	0	0	0	0.0257839026416653	0	0	0	0	0	0	0	0	0	0	0	0	0	0	0	0	0	0.0582957123192855	0.0365214794052775
PRAMEF1	0	0	0	0	0	0.131503881443809	0.481012647722829	0.0999055523764273	0.243290080042082	0.165998096200536	0.277351607349829	0.178509414959929	0.20978023549479	1.10470567413933	0.659765670579208	0.118769549959267	0.313970210519555	0.479541007366316	0.308416797042954	0.146442777127273	0.469274393963206	1.3085356237654	0.332431826224737	0.567618456679004	0	0	0	0	0	0	0	0	0	0.0284992788037252	0	0	0	0	0	0	0	0	0	0	0	0	0	0	0
PRAMEF11	0.0358313613992146	0.0494014515932211	0.0431945576004154	0.0251372583951448	0	0.0520691604877496	0.202484173352441	0	0.0753955771856224	0.077135237211999	0.0625645402612376	0.0546755515588793	0.0610524224318228	0.480869996381017	0.485928591679054	0.0222203576208875	0.101323449537376	0.0922147462898551	0.129156911643179	0.0936918650881387	0.291880519462494	0.513057113930541	0.420017732860518	0.127843891225337	0	0	0	0	0	0.00836792877060263	0	0	0.0325377478153306	0.0204306560306464	0	0	0	0	0	0	0	0	0.0333721120502694	0	0	0	0	0	0
LOC649330	0	0	0	0	0	0.275159655101952	0.176076344389229	0	0	0	0	0	0	0	0	0.0363803873215271	0.0789910875225251	0.0886328167176108	0	9.53981827070072e-06	0.0644193492843813	0.000193805847136406	0	0	0	0	0	0	0	0	0	0	0.12593181143311	0	0	0	0	0	0	0	0	0	0	0	0	0	0	0	0
HNRNPCL1	0	0	0	0	0	9.29926924187281e-05	4.66352290620922e-05	0	0	0	0	0	0	0	0.155087306016285	2.30210453629239e-05	1.80935906638804e-05	5.71047790883407e-05	0	0.209858822930194	3.89496434702665e-05	0.379271612353419	0	0	0	0	0	0	0	0	0	0	8.28598200269573e-05	0	0	0	0	0	0	0	0	0	0	0	0	0	0	0	0
PRAMEF2	0	0	0	0	0	0.200100025796222	0.599257799191681	0	0.0643743705995559	0.318729848582158	0.209600590994291	0.307165027127254	0.263687077683924	0.570679561894984	1.03491998434916	0.158196111898764	0.269065472040059	0.41054625884743	0.233596056628932	0.235903480546216	0.465210743787733	0.896759317917015	0.273438307324365	0.693056454405982	0	0	0	0	0	0	0	0	0	0.0383451499247462	0	0	0	0	0	0	0	0	0	0	0	0.0868064524111373	0	0.0321836634781707	0
PRAMEF4	0	0.0278329070138599	0.0401280731301335	0	0	0.221758320584423	0.541321542050929	0	0.0381677058275054	0.0548411159335515	0.0961291837943123	0.127168108911793	0.129949899024084	0.757617275525535	0.898137909340958	0.0265216188856871	0.102345709554795	0.165271384827488	0.11195033694834	0.318672011549449	0.303763216586541	0.851567162940746	0.1340183566944	0.400776173183029	0	0	0	0	0	0	0	0	0	0.0136444262964059	0	0	0	0	0	0	0	0	0	0	0	0	0	0	0
PRAMEF10	0	0	0	0	0	0	0.535772293641352	0	0.137074979680846	0	0	0.175713648020154	0.101661235761282	0.667824926539819	0	0	0.170404537688519	0.10890684991544	0	0.0515302500192026	0.539085340380141	0.469552607498909	0.1792333127057	0.0602510764455584	0	0	0	0	0	0	0	0.0748827072718169	0	0	0	0	0	0	0	0	0	0	0	0	0	0	0	0	0
PRAMEF8	0	0.069900927309291	0	0	0	9.07426358429897e-06	0.273453824133684	0	0.0959889433022633	1.02281954932591e-05	9.69369509796029e-06	7.66136839102216e-06	0.173009709880549	0.795673867680364	0.659637817096862	1.80452182862342e-06	0.268562547593185	0.117085790911996	0.293388142542717	0.108901364936143	0.242880500882105	0.909594171984326	0.355429048307962	0.448779400288736	0	0	0	0	0	0	0	0	6.45303064335691e-06	0	0	0	0	3.25408155669718e-06	0	0	0	0	0	0	0	0	0	0	0
PRAMEF7	0	2.31849562937882e-06	0	0	0	0.112891323039191	0.305243301119073	0	0.0717737880296826	0.0457313411512063	0.205229840891506	0.0330533423212167	1.88222528426403e-06	0.00454724134354888	0.00737564759693334	0.0794274034238926	0.00194206020495057	0.0973784635688753	1.22324151237108e-05	0.0608503641959817	0.0562068525590913	0.0975840997795913	0.0431854566571306	2.16213642899507e-05	0	0	0	0	0	0	0	0	0.0288515816085444	0	0	0	0	0.030605591715418	0	0	0	0	0	0	0	0	0	0	0
PRAMEF6	0.132384953113776	0.128740791485659	0.182425342459158	0.165864357345247	0	0.269472472984432	0.775177838687193	0	0.0611976213473777	0.169100185340147	0.39623293748291	0.141461566064721	0.083037953104929	0.921993801106689	0.973567195048498	0.0264143922315181	0.289751854507355	0.262021759501787	0.15402318279203	0.243047515948861	0.887582977389098	1.16133951532862	0.449902563005696	0.638824538530399	0	0	0	0	0.0590503687683882	0.0224105694368238	0	0	0.218727859914781	0.146146866020814	0	0	0	0	0	0	0	0	0	0	0	0	0	0	0
PRAMEF22	0	0	0	0	0	0	0.0242691768921663	0	0	0	0	0	0	0.110967992716868	0.0589737852587885	0.0119978039558539	0.0105746106318734	0.029566529988171	0	0.0274438356219391	0.0494724110565152	0.139553316918363	0	0.0635635480305683	0.0343271535902647	0	0	0	0	0	0	0	0	0	0	0	0	0.0226415173620427	0	0	0	0	0	0	0	0	0	0	0
PRAMEF5	0.118179892876141	0.0620551031853326	0.212143470862894	0.108816144408113	0	0.368734830132726	0.529761988435751	0	0.0378317245632257	0.181929437690067	0.351715385659604	0.0960824834697317	0.139076515046112	0.660708696556362	0.713717806978189	0.024322658208646	0.221107438465615	0.184172366000909	0.21564008281397	0.175100432705612	0.621459738965478	0.918795321701223	0.373535742156573	0.363525468288463	0	0	0	0	0	0.032873835931135	0	0	0.202417721575182	0.144268305628357	0	0	0	0	0	0	0	0	0	0	0	0	0	0	0
LOC440563	0	0	0	0	0	0	0.259882282900325	0	0.064128066741386	0	0	0	0	0.186386455985161	0.282069668441922	0	0.0405807888848287	0	0	0.136618093111546	0	0.308663759263121	0.164040929146204	0.158912180688642	0.0871313567150756	0	0	0	0	0	0	0.101324928869213	0	0	0	0	0	0	0	0	0	0	0	0	0	0	0	0	0
PRAMEF3	0	0	0	0	0	0	0.0786513662285319	0	0	0	0	0	0	0.121615437299469	2.78263865732819e-06	8.07929194491555e-07	6.85132826895572e-07	1.71719560420525e-06	0.0159937494603804	2.09835513011794e-06	0.0421704112907027	0.158290487866756	2.18910051348991e-06	0.0968532502899968	2.32006816457548e-06	0	0	0	0	0	0	0	0	0	0	0	0	1.49562674678518e-06	0	0	0	0	0	0	0	0	0	0	0
PRAMEF15	0.0306221168388582	0.0556185421216022	0.0605542099276689	0.0416390030420574	0	0.101072613615383	0.238620573287755	0	0.0330493942669179	0.0674233978460102	0.096966698520253	0.0538227051956481	0.0629711870372459	0.380645233431881	0.474921921859498	0.0123880017320197	0.123002496786366	0.063275406524168	0.074842025939247	0.159339842851975	0.261693278529708	0.490220966265271	0.165656008659185	0.234730612984117	0	0	0	0	0	0.00413693491954969	0	0	0.0635580259743104	0.0268360289115454	0	0	0	0	0	0	0	0	0	0	0	0	0	0	0
PRAMEF9	0.0305500828637423	0.055490411575864	0.0604157255362875	0.0415434072637936	0	0.100837205120167	0.238105697844533	0	0.0329731100966366	0.0672687723508804	0.0967480227914943	0.0536998359905029	0.0628275477366575	0.379860467254007	0.473972852763562	0.0123591224730949	0.122725456562971	0.0631302784930646	0.0746706586420894	0.158985835475207	0.261133605728436	0.48925005115237	0.165288109735186	0.234225385646896	0	0	0	0	0	0.00412732527981393	0	0	0.0634138928305481	0.0267738604719637	0	0	0	0	0	0	0	0	0	0	0	0	0	0	0
PRAMEF13	0.000402075011130021	0.000267269122760258	0	0	0	0.000603317100791759	0.461309571710825	0.000332127873120609	0.0990687996085443	0	0.000801536312868942	0.000602733053474349	0.000684575246014094	0.754951620518222	0.58355663098157	0.000147169027999654	0.287628317608291	0.202012675694745	0.230185794397022	0.000333897651376345	0.465135499077753	0.925984991533679	0.291114326034367	0.496713898078095	0	0	0	0	0	0	0	0	0	0	0	0	0	0	0	0	0	0	0	0	0	0	0	0	0
PRAMEF19	0	0	0	0	0	0	0.0316700162085969	0	0.0164386965213547	0	0	0	0	0.120481471841716	0.0388124694846286	0.0234583445534312	0.0206828269943725	0	0.0158390771747984	0	0.0868018336786909	0.17241454683493	0.0644661201105022	0.0959456131173905	0	0	0	0	0	0	0	0	0	0	0	0	0	0	0	0	0	0	0	0	0	0	0	0	0
PRAMEF16	0	0	0	0	0	0	0.0434634995605959	0	0	0	0	0	0	0.0895656738952354	0.053253165530412	0	0	0.0266781243327736	0	0	0.0193206083220464	0.0703215883339607	0	0	0	0.0339685762901734	0	0	0	0	0	0	0	0	0	0	0	0	0	0	0	0	0	0	0	0	0	0	0
PRAMEF20	0	9.89501938092682e-05	0	0	0	0.000214612335102471	0.000104126652086699	0.000116471715308621	0.00010626269487791	0	0	0	0	0.000160812581329133	0.000249235777742478	4.94998931585966e-05	0.060260070368465	0.000127686421811188	0.000151235564740535	0.000115434645199155	0.00106849842157487	0.000115077462443205	0.000133132680342534	0.000136026456640372	0	0	0	0	0	6.91777326784639e-05	0	0	0	0	0	0	0	0	0	0	0	0	0	0	0	0	0	0	0
PRAMEF21	0	0.0221214773454991	0	0	0	0.335327750197242	0.236234211237412	0.0253177299291586	0.0238344435179931	0	0	0	0	0.439063502692606	0.483096023377465	0.0451992856997543	0.0645272372233673	0.161433685896926	0.067954753613622	0.0260663110363768	0.191360507637389	0.508616266752332	0.0929314459997786	0.201980066436494	0	0	0	0	0	0.0155318237185657	0	0	0	0	0	0	0	0	0	0	0	0	0	0	0	0	0	0	0
PRAMEF17	0	0	0	0	0	0	0.0443555070762908	0	0	0	0	0	0	0.0913783946445012	0.0543450604784636	0	0	0.0272290866840526	0	0	0.0583674826154077	0.247272533100345	0	0	0	0.0346726842391059	0	0	0	0	0	0.142168992275594	0.077059744511811	0	0	0	0	0	0	0	0	0	0	0	0	0	0	0	0
LRRC38	0	0	0	0	0	0.138607418789829	0.0702056130260966	0	0.107387114713818	0	0.0924813346813463	0.0707436377625004	0	0.0553971176055571	0.0858032970118373	0.0349940534669241	0.105270284614032	0.0432431416647949	0.152696141920632	0.190435341750018	0.150518084767471	0	0.141005020102136	0.261392406160318	0	0	0	0	0	0	0	0	0	0	0.302941330318192	0.138879984900608	0	0	0	0	0	0	0	0	0	0	0.341087411277868	0.181900186700708	0.441500477362227
PDPN	5.28768652622267	4.71509714333028	4.77556155914597	5.09274868553952	5.35497748915428	6.2584812362608	6.47625854122544	5.58668669282304	6.86887192958924	5.68342978369148	6.18320263211335	6.17585190483754	5.87431008481135	7.27497910246474	7.25807602322463	3.51481660707872	5.43442473491032	5.47622613254623	5.22736757153003	5.20489192483723	6.79736322997546	7.01945729374431	6.87713072876566	7.04102389747331	0.218458811076388	0.0389352088235494	0.268059447765376	0	0.712917957367721	1.13355695008783	0.875447457972588	0.861251903641675	5.29055710683151	5.29165880724229	0.0436929216039631	0.0927791246767902	0.0263376147508678	0.0464991624527992	0.116814929744848	0.0246998083359149	0.0523752699579757	0.0253757085291381	0.217765500155125	0	0.0256943366022833	0	4.69705651865346	5.10561522677639	5.08277496067274
PRDM2	3.15320219591376	3.23585723345396	3.18341028860204	3.19000162400784	3.02932566150885	2.97195365788027	2.80019791948738	2.73826199436335	2.81056855013375	3.22734677566493	3.3116615009715	3.19379697063038	3.3464250855856	2.7732579150277	2.73576477228098	3.56994064890061	2.49414163874298	2.66966630927146	2.60893931587272	2.48386735873466	3.19284749189005	2.69467296457503	2.78861263448434	2.75672229795957	2.93463727152464	2.84196909466762	2.91867054711896	3.08367972170529	3.20049493716585	3.25332371879925	3.17320740327314	3.21702127754543	3.18371834335638	3.13208818474875	2.74422569240964	2.81245509786211	3.13547741034838	2.79501257677128	2.85941104163462	2.68934165790342	2.74682439167125	2.81082763416685	2.63568707167627	2.68923653055454	2.69158999569032	2.65397947080967	2.61971583912278	2.81026211292947	2.8374185301046
KAZN	1.678031328744	0.997957140853199	1.04824316191761	1.65776346352618	3.21059147592539	2.72314786461363	2.99136129834699	2.75179575561708	2.81853769769226	2.01595779391395	2.04075919870766	1.97639663219244	2.23217261355394	2.99635258822406	2.89637842408805	2.94374695521205	2.81342002341431	2.78334140178691	2.81045338673826	2.81209770635081	2.67533721114755	2.75320658508075	3.01533520711255	3.11292027288407	2.27953072572999	2.36011701647852	2.73607228942955	2.84729141651223	2.17492089014933	1.65199537874932	2.0995880905185	2.12961933178561	1.34224182421196	1.34198005611269	1.67582044664264	1.60748892750022	2.32072438520652	2.31389303254985	2.46137401414502	2.5430825650972	2.73616323264629	2.71541678525655	2.76178523588729	2.70374967776572	2.71337249176997	2.75928155802273	1.82927723817912	2.10028808322745	2.24630470813394
TMEM51-AS1	1.42289498121044	1.37299665923261	1.18787540683794	1.27105509373552	0.384827878406039	0.74004073713996	1.12831319998248	0.431690346304517	0.49283969055659	0.495705394467508	0.591152789793226	0.70444263242383	0.589872763400914	1.08392815506236	0.871316140616149	0.646513839211	0.361681907398465	0.505993540305561	0.372347041779455	0.282691253882738	1.14134122986172	1.05516094027682	1.25798818064539	1.29172731332651	0.0513112601261546	0.0421514958442688	0.0211799283966344	0.0532541388190027	0.54301771039667	0.411650768009179	0.404433407045644	0.408946585533589	1.25657593330064	1.29274641748809	0.025534039192478	0.00923332888028836	0.0379343118335642	0.0420866209848194	0.00939841461569596	0.0179009620505423	0.00963672857376648	0.0365280905603022	0.0328514136895517	0.0262500664384054	0	0.0192334872940256	0.37804766671588	0.378349588403934	0.53899895784695
TMEM51	3.68498700476655	3.52385046621514	3.43479900593558	3.6025162667208	2.29401193179004	2.50446785270536	2.90988636517458	2.19363298572561	2.72761119470804	2.78219046663428	3.04348274777834	2.96833409988537	2.75899813030225	3.02908708574365	2.71936308152693	2.76865861552409	1.81368064789922	1.66755610047359	1.7563572335507	1.68269913441752	2.87641478786095	2.99001271795826	3.03428967974035	2.95989439223699	2.43655897895884	2.1783577072523	1.09920766359307	1.21644865665355	1.84518492004075	2.66406635566016	2.48635655058579	2.2050077012876	3.49273767804408	3.56535345678263	2.40350497025718	2.21330061698821	1.520573110708	2.04382042473353	2.03243590457065	2.23369789650987	2.13641125253466	2.07177639611434	1.49470744819779	1.96726084851222	1.96348152239202	1.8974572976554	2.5673337005456	2.3345511142432	2.55491541631544
FHAD1	0.15805518286518	0.0121145481863605	0.0624234855135459	0.0784569501043972	0	0.192411342412683	0.0622768900112435	0.05467763512124	0.0890049197436544	0.135767836021274	0	0	0.137344031555138	0.0198240135759929	0.0309072513364252	0.373510129137833	0.0961132572638847	0.104805761388488	0.073933451281729	0.0564921085437621	0.108283435485243	0.106970963002305	0.0345246500537179	0	0.433664552496862	0.348930365189913	0.113482478404256	0.101465727420179	0.307023930946129	0.0831524928942664	0.080539514402946	0.121363860932738	0.0655794802468223	0.144231753810201	0.0467821541814919	0.0379756257422482	0.0263582969097317	0	0.012991244385455	0.0490199672388992	0	0	0.213252706279413	0.204818073383088	0.112250141868258	0.268181645283024	0.346437283815804	0.343728448737126	0.397211527311963
EFHD2	3.54510348103192	3.33891497605129	3.25901029199971	3.43709321251629	3.10456982075245	2.68224067510296	2.91004760283068	2.69517649972846	3.11126172444619	3.3233916877061	3.26188881192734	2.97774334346926	3.2585762092705	2.97049109485495	2.80064316793404	3.17804531761278	3.26249479709891	3.1621794157863	2.98747731617677	3.22270102201748	3.1363866423067	2.81337487108096	2.9189471734534	3.24397062632808	4.94109691837002	4.80564328297959	5.19595777966943	5.25894850347276	4.22400939428469	4.12396410638543	4.17474995254099	4.09156444291217	3.08522577906799	3.11222137878205	5.02910387569914	5.14218876515033	5.08534391882104	4.7986674953647	4.81022714615828	4.71826297695093	4.69539256490745	4.7077014726757	5.43770047971111	5.59441418634659	5.44330826916554	5.47021145739054	3.95313484105892	3.5392580899314	3.67764354143399
CTRC	0	0	0	0	0	0	0	0	0	0	0	0	0	0	0	0	0	0	0	0	0	0	0	0	0.224198369121479	0	0	0	0.122593476084462	0.0562809468412841	0	0	0	0	0	0.0850357152510221	0	0	0	0	0.0866411197500211	0	0	0	0	0	0	0	0
CELA2A	0	0	0	0	0	0	0	0	0	0	0	0	0	0	0	0	0	0	0	0	0	0	0	0	0	0	0	0	0	0	0	0	0	0	0	0	0	0	0	0	0	0	0	0	0	0	0.0549281962807459	0	0.0381462087421385
CELA2B	0	0	0	0	0	0	0	0	0	0	0	0	0	0	0	0	0	0	0	0	0	0	0	0	0	0	0	0	0	0	0	0	0	0	0	0	0	0	0	0	0	0	0	0	0	0	0.0184740873476987	0	0.0380044323594639
CASP9	2.4860012145884	2.63991976890869	2.546040008005	2.52589347349081	3.01451598025787	2.59464408910477	2.52031915029513	2.74474236302594	3.11361216138961	2.69709545111073	2.53621705964631	2.68086217252232	2.61339492043806	2.62593673435695	2.72971590051172	2.53441774870467	3.20255250264853	3.24533288648286	3.02774325581282	2.90469025127763	2.40976293376567	2.7361913805754	2.49995045875699	2.40295133108012	2.30751304424411	1.82131428682431	2.1036654827657	2.1461924950391	2.48155728070859	2.5877442186549	2.76417415274532	2.44643357782847	2.52976098912528	2.5479309762937	2.453309489525	2.52046750883737	1.54479199435409	2.0897828651855	1.84187250907039	1.96619787489475	1.5937553269666	1.74841829501267	2.03625011458213	1.97337616410919	2.0559036368697	2.26439230442034	3.48742203376371	2.92119256025853	3.09197057847426
DNAJC16	2.80178568853108	2.71879779391291	2.70583196652752	2.81737153131052	2.41140726277209	2.5935665139659	2.67424594882292	2.58057967511261	2.64860349336385	2.92454270034332	2.71718616614523	2.62154085382396	2.95681684162205	2.66373854544188	2.66259517980502	2.47173893540239	2.46111465512199	2.3952986581333	2.34685763421738	2.3055124035212	2.74273061123245	2.60363465251212	2.49069847838818	2.41495544366491	2.72693581952726	2.70680900835275	2.7010366484248	2.69686406564651	3.06590485824122	2.83256397886872	2.97279924409509	3.01447313206626	2.89449766772393	2.90010940557755	2.60766172561879	2.66107916538669	2.47977121179652	2.51686739684244	2.55761349668756	2.796196949756	2.82334176176314	2.75618214064938	2.65127905922609	2.57668659336292	2.76903751259502	2.76675839645922	2.29938241364677	2.34351868524322	2.43990500066509
AGMAT	1.66781039668169	1.707970870732	1.45908533027122	1.7079532068268	1.20320742207951	1.63977857024397	1.56686385175578	1.35676921820146	1.65952273927434	1.37076690539491	1.58686560240417	1.62294908709775	1.42238910476035	1.31179952920233	1.27975059576221	0.965136334480567	1.27808588113922	1.48110257284182	1.55043774624421	1.33918300301388	1.50367947389435	1.50497625565698	1.24906906870945	1.57008885048439	0.51939898665507	0.839947497815629	1.27230393469092	1.39549060761453	1.61498775696173	1.58213686210565	1.6678966655694	1.30473881778194	1.93939961551723	1.84709494026056	0.923864929609476	0.87709086540342	0.399762819291916	0.390491602193155	0.409413747511887	0.556074246801573	0.701253612428508	0.665074360582754	0.738997785143898	0.484050458061636	0.906809032943347	0.418723201187871	2.02267673864266	1.71525642393282	1.73003558192776
DDI2	3.46248427713938	3.29463104069215	3.46575249434579	3.27040784061595	2.83451099612411	3.60417809813341	3.71117549605612	3.00740004814024	3.05158788074045	2.85597375583874	3.60333555143685	3.39077360035799	2.83937715308415	3.13212767840517	3.38361859211547	2.95602504663361	3.19096245569146	3.16507742606305	3.22418231339822	3.18961268454423	3.18034521547152	3.05957332684674	3.35844830832333	3.42298510547114	1.87253723675063	1.94107625448666	3.81583156646482	3.91261154579493	4.06514143770191	3.96234542105922	4.05193758302812	3.93015067998812	3.58180917291168	3.4440043985831	2.09900899373608	2.08680414304676	2.36674184631419	2.00115009075735	2.01958094357221	1.94873913028694	2.24998530252371	1.89125585363373	2.02527335842421	2.06719468943855	2.11500993051115	1.93067300612022	3.20494512057629	2.99145381955839	3.07204575841481
RSC1A1	3.73179147871713	3.66300297788186	3.5560124267497	3.725152181178	3.69084168379561	3.87892147974985	4.13479593138644	3.45329500115047	3.49008230410477	3.29044947091623	3.58984736216543	3.7409383508171	3.1017525938842	3.77675673886723	3.76821609018958	3.11628822794172	3.45474575047296	3.80408454435284	3.55584069048295	3.70863973197323	3.37861566001021	3.28588895384179	3.79137650884421	3.86129042023103	2.15391880201343	2.25461218242088	3.95464301130103	4.12407166985544	4.45759429185641	4.32413373141791	4.23842766939516	4.51617277552509	3.89778254466142	3.7425128981647	2.39642805091754	2.34133396853307	2.80968402396976	2.35048027410146	2.37018939493548	1.9765212786743	2.35779689011338	2.15013720401373	2.37150589312599	2.30905392000602	2.18608848132298	1.86446153071019	3.4181224676473	3.3957113179503	3.55238936813623
PLEKHM2	4.22414834877947	4.19853344218475	3.99249654050693	4.22610772551637	4.1684414690377	4.11771997382025	4.30257495489331	4.10304436587412	3.99467927940961	4.62512434187511	4.20372581968568	4.12799638380965	4.58534115847273	4.11787786110258	4.09309531550393	4.2487169831045	3.87443305008927	3.93190993752171	3.98060116620201	3.86490916851569	4.0992867871893	3.9099458716457	3.96951891221897	4.00190130069039	4.1350012300137	4.20246473965879	4.68427453920857	4.53523804494537	4.50134996919944	4.85673675611911	5.03913400614165	4.17903325757269	4.05726829917119	4.01597027858024	4.5962255434845	4.58566564317654	4.39750179863848	4.4074683252839	4.30792391115498	4.4741504613143	4.48497591451119	4.51184751278844	4.28064458678259	4.09066715498178	4.32003692539715	4.37616533693793	4.1267498950847	4.26615686364662	4.39789192987599
SLC25A34	0.576600498440027	0.50082856169776	0.722460778297767	0.522242604244848	0.867888558792691	0.598469068004628	0.51983172281307	0.177768573146783	0.282143228781498	1.0031056626622	0.743415007815633	0.625355598856883	0.803924652620719	0.304138346129334	0.412072601850245	0.701480746321624	0.310421560775444	0.328294203050436	0.209289902919876	0.225625379510098	0.586772428102266	0.296615984980793	0.244627715946669	0.398165369515301	0.252289696277101	0.380658530875285	0.817916268789386	0.562587774762402	0.796926621131198	1.26788332136926	1.48154694803029	0.717957779418431	0.506435393557273	0.468620850048114	0.188884485068967	0.346973903863803	0.149929172067894	0.134018225223083	0.127088187982039	0.25171909260596	0.249123694982345	0.221228727737078	0.390036987644681	0.256197892456727	0.242576898436333	0.171202983642931	0.529113290341877	0.355068150676547	0.444810163220801
TMEM82	0	0.281444254074462	0	0.0576177363965573	0	0.0906846320300418	0.435978425182164	0.645428677987908	0.179767082035561	0	0.227153282728385	0.331892061206203	0	0.138509125107247	0	0.0226023184742152	0.32236429991685	0.160199951333504	0.309825777963318	0.240679460535754	0.117458474475202	0.097393432177258	0.121754932539307	0.226924015469198	0	0	0	0	0	0	0	0	0	0.0417416002609737	0	0	0	0	0	0	0.0477028201044294	0	0	0	0	0	0.323853096460701	0.599421587825451	0.817899901013594
FBLIM1	3.98778470968526	4.74253445537946	4.53305245900447	4.22893410148277	4.81413508899072	5.06964202444459	4.83559063981299	4.13548561897604	4.62787527582385	5.05184190177106	5.23231538951414	5.18322050048173	5.10608444903444	4.45158039449663	4.50952483633758	4.00290050611349	4.76123739551936	4.70688966210181	4.50008817573822	4.60085251884718	3.6577657496917	4.41951866667519	4.1589590229838	4.13574827040367	5.64725981735768	5.74703823164797	4.01901687193717	3.74910514956946	2.8178156040274	1.94766615679601	2.13024229625291	2.62659332744144	3.59432161774832	3.41088784646882	4.7488637145357	4.75892140344796	5.30634609795061	5.69669217117008	5.95518956642982	6.15686983227224	5.92850771600425	5.98663164615861	5.6099883412886	5.39461360162227	5.32052078104546	5.44306620262222	4.47391676130987	4.58211638371145	4.538227739736
UQCRHL	0.554554472152139	0	0.408080306002026	0	0.904763842824444	0	0.0817693720195255	0	0.166451944304487	0	0.210503577208622	0	0	0	0.194602748635593	0.297700892942563	0.203585823707475	0.361797549840623	0	0.338465491427826	0.140087566945055	0.324732275335885	0.21428274693999	0	0.220944053123951	0	0	0	0	0	0.206481943166167	0	0.495764737728498	0	0	0	0	0	0.165008907032876	0	0	0	0	0.604867433670095	0	0	0	0.3193786211849	0
FLJ37453	1.07894451205302	1.20932234737351	1.38562430396611	1.09609314639378	1.19263606107021	0.865068383166514	0.884721379927556	1.31300199539784	1.10618078829194	0.692193276836474	1.05477208678816	0.967339802106187	0.912817690574441	1.29920362159569	0.735726652913413	1.41988401838854	1.08140098841246	0.835873962968104	1.25609279641495	0.997283735179388	1.01163160071362	1.14901867943412	0.85858500965365	0.90820727134559	0.612247743257297	0.559073750410685	0.867094656142958	0.765398108185842	0.772427913003089	0.942548285120338	0.843159785671149	0.813825920481883	1.11107138669441	1.18382948098654	0.707948790816712	0.564580107346662	0.546439638381252	0.61847642222001	0.485001169345563	0.320766546448643	0.548008438324224	0.512414007477497	0.49807926598327	0.526166991739281	0.585870151222812	0.439907127724471	1.52316045461676	1.47144761637739	1.70135831140002
SPEN	3.16915856652708	3.19039678029325	3.15947257322631	3.21240436105326	3.06363926709502	3.1921136625482	3.40592430641792	3.77887088635733	3.48857927583716	2.98673311633756	3.33947806022164	3.41693159597629	3.23537936213152	3.47424133442669	3.48635397600204	3.22533663492468	3.15574113854033	3.23706193049814	3.26687197568966	3.20457740406495	3.27825243906868	3.25792182390638	3.35482731406766	3.21959293957479	2.5094323582006	2.75658781129301	3.15249821354771	3.45787266600711	3.29009701768345	2.97871000156177	3.28081084959044	3.31662366449284	3.07556172436831	2.88724840269555	2.71179002323534	2.68846461649291	3.59813887312426	3.13572364886353	3.03899095768328	2.84595163950723	2.53750481406117	2.58276793596694	2.84039071962628	2.59997471314259	2.79592691517801	2.7765019906326	3.30290683125357	3.07272666045332	3.15538009381692
ZBTB17	3.43340416968303	3.62875026930506	3.59231350813498	3.42181170452273	3.48658567014102	3.27921869046525	3.09648282894335	3.08551303731328	3.12638317288408	3.10711536396765	3.31566041685634	3.47140859596941	3.5677157963124	3.23436029375484	3.01768322018491	3.42123272637313	2.94935563550195	2.9686400699737	2.98939699777004	2.74938409085269	3.28526312155812	3.27509944856199	2.8535166647547	3.0360179579719	3.22838928055234	3.04027525290034	3.21566772588313	3.21372521055133	3.07140400999348	3.19076812853982	3.13647195596874	3.12860190413039	3.28390399772123	3.29145179597471	3.27229646875896	3.20444281204033	3.08657998126414	2.88888349395372	2.83927636202205	2.78980227096883	3.05678986061804	2.77785732362458	3.03303000634347	3.01120399317614	3.24439846890066	3.27884713189471	2.65867764076017	2.86198116176227	3.12027562283164
C1orf64	0	0	0	0	0	1.18917935207598	0.757083001869258	0.0888550319639111	0	0.215878603326046	0	0	0	0.445682214270694	0.191198772791476	0.481383681890712	0.262356179768963	0.357090268323251	0	0	0.265754926039456	0.584904791765334	0	0.106102108920756	0	0	0	0	0	0	0	0	0	0	0	0	0	0	0	0	0	0	0	0.116466966151511	0	0	0	0	0
HSPB7	0.143655940486378	0.0645295825237442	0.0379212429018471	0.0288589350660033	0.286736871070117	0.0457460167261208	0.0891443488733876	0.0736762992907649	0.0466681819581529	0.341973226743951	0.117030718152976	0	0.239526356892975	0.0356265839922209	0.0553819845327828	0.108992600172998	0.0198069373956606	0.13385164143977	0	0.0511182764444936	0	0.0492614741677408	0.0312150598957322	0.0302102034765143	0.76654343154542	0.88081010291637	0.0523282446346837	0.178536185252398	0.131222804872795	0.01537496079805	0	0.110048876667984	0.153154193283834	0.0618472420889873	1.44043135222121	1.30145302780367	0.137520573681487	0.559866693893159	0.443330815762073	0.45938335312312	0.416422542804895	0.329810184439529	0.983761591085277	0.717412999228306	0.634830213389894	1.09825784180436	0.104116145478985	0.0525872822627479	0.0436948811226057
CLCNKA	0.0343723744965608	0.189485545005522	0.08585209841127	0.0656011238490139	0.172185375595845	0.199528499988529	0.162475601842469	0.13822338010749	0.105347668260619	0	0.256501057678111	0.331776289116534	0.0587851481373259	0.194074441090547	0.124457177640506	0.130703973367692	0.449821234397778	0.368405185562871	0.113782898432209	0.221628415100728	0.275688887642406	0.28668719869727	0.138412135443054	0.16567401528902	0.0732230189999296	0	0	0	0	0	0	0.0217709376374409	0.090108997428764	0.0709426670600508	0.0724315623222571	0.0133125190501142	0	0	0	0	0.0275085230054186	0.0264248744487706	0	0	0	0.0546779129293276	0.379319306346463	0.505308654313367	0.417379975973023
CLCNKB	0.0815202939207609	0.0887994135324054	0.102832251963982	0.03988559363467	0.545432693838756	0.342605944313971	0.274868732915475	0.497870865234912	0.374711224349774	0.245522435486645	0.303972413003868	0.236484046374691	0.0705666997777389	0.230688749609922	0.28349630709658	1.00756151192267	0.844250657677228	0.622191951799208	0.758969997596139	0.433047034980294	0.370058237162255	0.254052174831638	0.165174891189203	0.233907688544709	0.0445461801454459	0.141523038294953	0	0	0	0	0.0409647914704404	0.0261863143243253	0.107877850704089	0.0288993784120726	0.114722423914494	0.0784840032495026	0.0329914412266207	0.0863571435188159	0.0949985032976843	0.0909123562282514	0.0330601103891647	0.316320709153953	0.0837434336257469	0	0.0321901534549918	0	0.596022020979751	1.28761413444286	1.40921169136048
FAM131C	0	0	0	0.050922760157967	0.989452950163437	0	0	0.246715748302321	0.0820124100667508	0.110011714853119	0.10456036085503	0	0.0898604062146972	0.122825361466298	0	0.385665162768279	0.198181064274188	0.229779859163398	0.225260120263625	0.132357970711091	0.104136815935379	0	0	0	0.527847039202972	0.653303121699402	0.576806537274528	0.379930315447832	0.172350536186367	0.180312112761471	0.373316346349093	0.190009212027702	0.0700045579088828	0.0368933449635767	1.09827805729087	1.06393085535825	0.671796982181659	1.07524509033568	0.607312794146533	0.663268098704787	0.698676333419841	0.848191657240095	0.665829333998891	0.36405689186854	0.684808865267221	0.827971007582102	0.380258445826211	0.850767425098536	0.8124234702303
EPHA2	4.00024343424896	4.05179840819273	3.82261799061361	4.0427318769274	3.86836081848017	4.22764097076749	3.79005259580539	3.78539361480915	3.51684723106454	5.12548579715938	4.52176059942569	4.38632812834392	5.08666064955367	3.52294711151993	3.26188279591025	4.76230097308458	3.58314596631863	3.47661498865513	3.90155237793621	3.81617984064176	4.44565387824907	3.34738360877859	3.47385183792301	3.42245369461053	5.72535671375039	5.58311587198977	4.23835123441088	4.20064559028201	2.84136532857134	3.08074633691099	3.04215752079116	3.05987092816204	3.42318013123837	3.44992183826992	4.19744082184553	4.22026029517548	6.05108492635975	5.97051088154285	5.86668794789945	5.65447277637888	5.55068830695908	5.65884841340838	5.89440793121658	5.98886188882327	5.80847000343026	5.74848001797342	2.94767924664627	3.26830712656995	3.27436752956674
ARHGEF19	0.355124546882898	0.592715832050331	0.70836471964212	0.603490332115985	1.3613528932479	1.03064683355055	0.967803843840067	1.59860341139054	1.65978758718141	0.783735736993707	1.03268626808097	0.544619906207531	0.947473909314554	0.965086082170733	1.05695109133349	1.59334898987862	2.38001734378294	2.17553737531149	2.23575462699584	2.13744778218289	0.983989910458238	1.25649743456555	1.247629831968	1.16942478045149	1.5549915222636	1.87271846054417	0.59453421807148	0.809426792500093	0.294729544211525	0.407574645319656	0.329891680734079	0.513665576494952	0.340959845488695	0.430357004454408	1.55076278959146	1.55872804728349	1.05597996718704	1.59992712033543	1.33666615121388	1.20720569038	1.14456851766471	1.13226754307721	1.40951042028487	1.38999625247201	1.5532179472083	1.52861632425324	4.29046126702478	4.24291494170275	4.28122345484485
RSG1	0.959310199674632	1.40256938713215	0.992996778997056	0.963289151214726	1.06176928645617	0.812421827217495	0.670794118151886	0.970020183638378	1.31153799083338	1.26080251423875	1.0541191327208	1.09123945212343	1.1854669744338	1.1527480530644	0.881826693186903	1.19430772722432	0.999870873015322	0.963919441093377	0.913893150565174	0.799605422452669	0.951457991179697	0.859238079382615	0.82357329186499	0.836654531497037	1.29825946668538	1.64888415498345	0.981178264035245	1.04919859144118	0.683073884096755	0.861286052422078	0.921884151836642	0.550931192342465	0.949135218440721	1.07867814250353	1.22947717857244	1.33249598867747	1.03229836246256	1.03233363091986	1.2099149541918	1.11334044715911	1.03211495258498	1.17604825144953	1.28188812445723	1.12098223517691	1.37485586714366	1.0816055061009	0.829648258392032	0.818095483785896	0.800372721773183
FBXO42	2.86325657626785	2.90559928671359	2.76286328867634	2.90450336582005	3.36112265101174	2.69362522657181	2.52249773285633	3.0738836282367	3.20602738432227	3.08437216565919	2.68031085261506	2.7970399632464	3.05712097087149	2.7648301997191	2.78330368076312	3.206282192511	2.94962083851355	2.98939699777004	2.93760804600208	2.94822330535388	3.02712219576595	2.84808506855808	2.54543467086592	2.72341002504045	3.16787973439459	3.14171234323102	2.89379126620904	2.94482472007472	2.87333484499199	2.80251171230105	2.84031215841615	2.83827008122479	2.80235454156067	2.7671187194363	3.02025860547985	2.94446680399979	3.15492177688681	3.10004245138985	3.19676754443165	3.33745278235566	3.32782386770699	3.29934284682334	3.19084396664011	3.05660260233337	2.97743929814866	3.09633945149986	3.12813829965605	3.00681503911634	2.98346793238286
SZRD1	3.58339873390014	3.83255587767482	3.69288466342953	3.86727379684881	3.95648419196754	3.53733334555084	3.8917691243316	2.58425300122646	3.87686069676784	3.93317603144923	4.23630126682709	4.17756703916447	3.87556383916234	3.06959219044867	3.51688504166688	3.84542983285115	3.47083617536765	3.57960256223814	3.4995270242151	3.21311861005816	3.50724916665867	3.33097996104032	3.51994441418303	3.07578418239219	4.69864077705544	4.04950008290718	4.34604206543463	3.93869040498244	3.56952754774072	4.29564956569218	4.02209256495	4.12920057487283	3.8086733549032	3.67094228152084	4.13848684427481	4.42830321758135	4.87192740910951	4.70290683551045	4.48590979153593	4.51908265492075	4.62333429581617	4.59032056645456	4.64271312258796	4.80701481814129	4.57576612729644	4.22053891381317	3.51633038682594	3.19141894252699	3.56698558892694
SPATA21	0	0	0	0	0	0	0	0	0	0	0	0	0	0.0522443465381575	0	0	0.0434353617038364	0	0.0497095213913053	0.0378577233971753	0	0	0	0	0	0	0	0	0	0	0	0	0	0	0	0	0	0	0	0	0	0	0	0	0	0	0.0618024595807389	0.0258947187474182	0
NECAP2	4.84863796190471	4.84340102221446	4.79187136116311	4.79444705941917	4.80212599302609	4.67319457421627	4.60211833021343	3.88165483166814	4.4824417419494	4.94483970938664	4.74659762219572	4.78961971505616	4.9110012237473	4.38701092379813	4.47472805722774	4.77714614302637	4.00333238070019	4.00627109094752	3.81528850074985	3.95865710767711	4.55783892582826	4.296369301167	4.06421893499249	4.15391880201342	5.1809196175139	5.18337932069704	5.01899907429045	5.00159960269533	4.61397947892528	4.78551916571894	4.67994731628572	4.61432703750532	4.65649065010186	4.73020518004041	5.29691987668713	5.28720261419515	5.20178282742303	5.5044519622259	5.49381062695105	5.67631254820553	5.61256776629337	5.63706243742339	5.33510446729047	5.38338634619902	5.27651527613746	5.29604987106369	4.07523310822392	3.92477450619897	3.87342934711744
CROCCP3	0.828816780650346	0.956402411591895	0.777240005280238	0.784881672507597	0.395117653799476	0.516481173201311	0.629465736159819	0.781575419652928	0.43593043507801	0.977489488358149	0.634966787500409	0.827014955296389	0.978598356345514	0.697828075253525	0.4312923989413	1.21395689572816	0.860060160931654	0.949044053066166	1.16623982344309	0.898922653192917	0.923313507107453	0.648609935390286	0.609157339546211	0.620986087173964	0.899461820411742	1.01181763304537	0.707204058189879	0.798181606333515	0.993804768967603	0.511856618926344	0.68583611819978	0.848578676239107	0.683920082772917	0.692694107690865	0.575320076680285	0.820243511998786	0.504710891668021	0.429145655998517	0.461227835702292	0.443436912662443	0.756061698562093	0.579333679791106	0.66615485121893	0.47404348334393	0.627224870241233	0.889529613799336	0.931479590568123	1.18099438433651	0.995475111932465
MIR3675	0	0	0	0	0	0	0	0	0	0	0	0	0	0	0	0	0	0	0	0	0	0	0	0	0	0	0	0	0	0	0	0	0	0	0	0	0	0	0	0	0	0	0	0	0	0	0	0	0
NBPF1	3.62527048937469	3.47527947796842	3.54272855167682	3.63648541913088	2.5804373714491	2.7887608707707	2.43920023961513	2.25302109571151	2.29911275156939	3.7079222944723	3.50017742972342	3.32820026316265	3.72279387245362	2.29657193739321	2.34128557147192	4.38292312514683	2.50325204337082	2.44949006343921	2.2386951599542	2.23511432037636	3.53499536550579	2.47218360368937	2.38442010627117	2.47060974635702	4.32115604649912	4.30701314410003	3.93105895175405	4.07296327155522	4.09422762312876	4.04044535380526	3.98842111525664	4.20297400403659	3.69982921800889	3.55055595229846	4.08725915227795	3.99706654539873	3.8903007619981	2.98778470968526	3.40049557711902	3.04231689251784	3.4113109882293	3.50450598914197	3.89431333804443	3.33622196488685	3.98476249983112	3.79592276040509	3.42218455115547	2.68594239039457	2.7956485189336
CROCCP2	3.71895337964989	3.69023828413684	3.61846185661681	3.60292003037842	3.19037307396807	3.26941921027322	3.07920912540554	3.47683529393503	2.67786224825626	3.60954222933022	3.58523899077454	3.39605122806955	3.47991604070238	3.16375472353377	2.90238428016835	4.31893862097865	3.31625147811532	3.32748761468044	3.13962502005194	3.12046972689528	3.85384598225164	3.44492145059258	3.47463072580312	3.3371758685863	3.15336435514917	3.15728952961247	3.67070439715562	3.73864895815381	3.5323418976659	3.72339473365723	3.66665435003077	3.45648157203386	3.51463989593244	3.66254733001676	3.27372772802234	3.22208426998824	2.74964152725378	2.33087960054376	2.52462790198182	2.50521768431131	2.80355976869519	3.03568372755328	3.12699102194634	2.88135138150966	2.93541825793955	3.01241492085746	4.06675224712895	3.78890491679481	3.90176474196705
MST1P2	0.864464700315624	0.815794275658373	0.732413353248463	0.777106996873846	0.789864439023836	0.530528255773326	0.580471622088017	1.60127814556561	0.433850397023973	1.09205179186864	0.804256810960853	0.711891317996611	1.17804531761278	1.29206316705585	1.06148590159561	1.32922120817616	1.56392443487605	1.08125099034571	1.32911211210623	1.06443452582482	1.2783357108231	1.32817009768106	1.1473001854697	1.03625011458213	0.497622583873742	0.545878444899598	0.303778410644004	0.479968278989821	0.716968074409366	0.485467015972325	0.704986136417261	0.727792402890476	0.544353821484889	0.761693766332675	0.324585974729994	0.429318155854152	0.0858809162897405	0.258546662781899	0.0760796220631717	0.153287818261245	0.0608438635638456	0.180045990303924	0.289358798957887	0.365046342801263	0.267117460729034	0.415052286827227	1.46308880162251	1.51558126437638	1.61116293520104
ESPNP	0.127952023993017	0.153841646148973	0.109108441881193	0.0835507917543406	0	0.13093666694556	0.0982471948675839	0.471706685120333	0.101364735774507	0.0918824567698932	0.247411088063107	0.0667417094944339	0.146171636238379	0.102662833970876	0.157629726405513	0.230814153671347	0.327350504416003	0.263836081049085	0.0977631479646666	0.213540146668978	0.367524273963272	0.140591518575134	0	0.169623606998144	0	0	0.0387364894437938	0.0779895884330753	0.275775882519789	0.151261357551574	0.205580188775248	0.159452228486915	0.270695179112285	0.119088531454529	0	0	0	0.0312084243487837	0	0	0	0	0	0	0	0	0.149809540114376	0.367118292281502	0.124409532471987
CROCC	2.0706366258449	2.27583844408608	2.20821133357248	2.18399140906527	2.82293200917017	2.85953627721852	2.6176534700487	3.16032485687937	2.77838942770577	2.29746437271386	2.60348985735402	2.5596557743164	2.44339182243314	2.6522524323628	2.66045177622595	3.23246889628851	3.10441214769657	3.2584797287023	3.02261992970051	2.89717845613476	3.23075790760957	2.98499029642307	2.65602264032792	2.64279397528173	1.90781746981778	2.01248286009351	1.9327226329752	2.17671850195678	2.26698438244881	1.76497877733749	1.69335536655918	2.10361177511023	2.04836872891511	2.03935601032203	1.79204738347871	2.00715602413411	1.5594477607755	1.65842172952034	1.54314444663532	1.3780010408232	1.58401481978833	1.68345841805655	1.62683158981845	1.48253338502827	1.62279450635536	1.74539654695777	3.60478300420992	3.53929531772889	3.62216898789962
MFAP2	5.14667558521877	5.23860727566966	5.11148625731427	5.03276648100132	6.27271002318061	4.55272749570548	4.1371592031662	5.38288855044703	5.37463959298194	6.56174159235378	5.36847852402611	5.29756194934313	6.4278709554251	4.42116942862625	4.17352723812251	7.02950810116639	5.79506818093741	5.69261410694341	5.52510418788024	5.4032677223393	5.94111805158096	4.76649975625758	4.39837089412412	4.34423908680757	7.47119559097183	7.03377537255731	6.08611074205636	6.00112441300125	5.2245072526246	4.84473714406068	4.78630883966482	4.97794844628587	4.72736504617899	4.7865127249714	5.38128683386009	5.46877227552691	6.30789295451531	6.81367859592181	6.66357233541752	6.4781143435739	5.97017953378351	6.01664117047407	6.12635343456567	6.16684798046071	6.16058342863232	6.36920995846184	6.75012409672543	6.36207356659939	6.51245130233637
ATP13A2	4.74556004660171	4.35349973524566	4.14669594803066	4.66991116586419	4.36268028104685	3.7554110520213	3.93072787723652	4.46417813788683	4.70339975311323	4.03135108188286	4.17986133104377	4.0173429327157	4.17952697396995	4.38680405020793	4.28252135278101	3.39515056536752	3.77144192910957	3.9217981017817	3.83658061376237	3.78890491679481	4.37571369023828	4.41623849371038	4.10728613495222	4.31547203763217	3.45126651025826	3.21300815021247	3.95051507235555	3.98902089777595	4.58681277235311	4.49554167626392	4.58591796972157	4.59524703656025	4.59488888033796	4.67596832048715	2.66670206379768	2.77769533994249	3.54134136861825	3.87921563716567	4.16973262927843	4.36590945698845	3.96162332828694	4.04417551263921	3.888558182475	3.67374861977437	3.96315040607933	3.92862614773209	4.39033751161592	4.51735129096901	4.55383354127052
SDHB	6.32925637554563	6.20274877465638	6.32626768047418	6.24233383326287	6.24363861833443	6.01002115043469	6.16215564413881	5.69982921800889	5.71124984794005	5.61857344417943	5.82975063748955	5.82140919704404	5.58103181816983	6.03346485009961	6.07202002533602	5.09552361570623	5.91343996949238	5.85832172940554	5.98854154614763	6.03194871724059	5.74844513140703	6.00780546735818	6.11762440207026	6.13055203029693	5.31169564602634	5.25617282714199	6.5678572312625	6.42887769121321	6.44525989692471	6.62832450543203	6.49295233167213	6.44554794426683	6.50208868939684	6.45408045627878	5.84376028937026	5.93782693625168	5.95734121302663	5.77851874351839	5.72108004381184	5.77984277496884	6.0031299555848	5.92480775398466	5.98247798996105	6.2563370272346	6.02796790399432	5.74122157254065	5.41017147756178	5.45349124040746	5.67048346940334
PADI2	0.362145543986852	0.450096888126428	0.390987882104309	0.365747399993709	1.09605265385853	0.504338689817893	0.621267483225679	0.964903533317472	1.15499142452964	0.15805518286518	0.929681182105651	0.663544100579196	0.483881285415481	0.777609502255658	0.663924768995618	0.35658782145995	1.39005680433984	1.42203919280957	1.16955305877932	1.15695313451953	0.57891843071091	0.830829691308556	0.58231320518856	0.566692428402812	0.102272062216774	0.0897992684430827	0.067639955830496	0.0688190962745863	0	0.0298147068469165	0	0	0.263099325649949	0.371965826416811	0.0138835831479413	0	0.0308819742295457	0.0939817006246486	0.0890708383073385	0.405404273550462	0.322050430239884	0.156478166367771	0.116482669567387	0.123694533645805	0.102793829008913	0	0.8768049165878	1.35138522129039	1.48881318310471
PADI1	0.107661626084688	0.211624040627819	0.211332479852884	0.182196484516173	0.112582577501749	0.28061786418693	0.066543752958398	0.0185265020609204	0.0517177502306555	0.178905819457567	0.0875174250089437	0.0994166751563808	0.11129751849525	0.0779716835568102	0	0.135943126864183	0.0364625403225901	0.0409603040830658	0.0741887759501458	0.019139527347659	0.0149596698722009	0.107281581321624	0.0459975747978275	0.0445275755922828	0.28424523152374	0.173998545444356	0.0196037153345543	0.0396418101447984	0.0252078618878784	0.0450829510639842	0.0219990041609638	0.027955876474069	0.0586239144841322	0.0308763256535004	0	0	0.0863574152931269	0.135791865913374	0.0682111384787076	0.202035250903307	0.103501533883648	0.161928947700752	1.32298952787801	1.48748120420726	1.06687449183828	1.01343367361542	0.159516813970918	0.330701801953379	0.310338957147939
PADI3	0	0.0391419041096	0.0342479783721181	0.0516449523743362	0	0.0413279431115593	0.138316450060718	0.249748715083569	0.0421535975727864	0	0	0.0411962936777219	0.046247132961318	0.0636437535146899	0.0984118766674461	0.243742188660479	0.0702258131874224	0.167068845897915	0.146854605216846	0.0461904062852621	0.0181961720943371	0.150142404428054	0.0281876362141968	0.0272801933178654	0	0	0	0.024280809601867	0	0	0	0	0.10537221021399	0	0	0	0.0427364988663683	0.0567046264348413	0	0.0400921528134294	0.0845804122860905	0.195045167664787	0	0.0296229247197595	0.0416957687984525	0.0430202295506681	0.36823530539372	0.566288139271125	0.700428176534599
PADI4	0.184079668090399	0.136301914284663	0.0965248611352146	0.144063342399701	0.1931989664983	0.115946660587073	0.168848670138818	0.155109331944224	0.0603625971268302	0.158122416781893	0.219991841660311	0.322211989337112	0.0661851028036907	0.134139305230506	0.0715445326936333	0.0291062439508237	0.0633335364929838	0	0.086438401756983	0.0660445394319334	0	0.0321665918779994	0.191591706437884	0.0771839224378374	0	0	0	0	0	0	0	0	0	0.0536795421058365	0	0	0	0	0	0	0	0	0	0	0	0.0615570986376963	0.0412505532063996	0	0.110406944530707
PADI6	0	0.0539997629974609	0.137354131501578	0.0359957252576302	0	0.819764632405466	0.483688363128488	0.0616921559930369	0.0581316525197539	0.15247290271558	0.454037935458261	0.357241193515834	0.183356928105468	0.357620689342085	0.257865116638129	0	0.0490071377954493	0	0.0422380845237453	0	0.0251368330624289	0.0309720660280574	0.0767968568548669	0.145068297380987	0	0	0	0	0.0423065951844432	0	0	0	0	0	0	0	0	0	0	0	0.0298433942435416	0	0	0	0	0	0	0	0
RCC2	6.81066159955551	6.81489644420639	6.70933199680021	6.79529940892127	6.933265749675	6.92892692061929	7.13764696640967	7.10400111032121	7.63677685671152	6.49222013537431	7.10225919370572	6.96850552485611	6.73175347140729	7.21185909974725	7.05938772750582	6.33536891510367	7.38562948039864	7.36937923530375	7.1717272440763	7.17539485649328	6.53437914968427	7.0970945531559	6.89296167622926	7.00697118436404	4.7755457571882	4.73103657460631	6.7961564477913	6.90920906619522	6.76008785037888	7.05986357538083	7.16695640953691	6.77462894737121	6.66442595063732	6.67859309725169	4.18276379494809	4.06475354114355	5.72371418066639	4.92731338095806	4.81064360704144	4.82522594044337	4.63191913414743	4.61871438455453	4.6533180277237	4.88177717254828	4.78376045792733	4.54464611635955	7.43880848297279	7.18701548758425	7.23183557554232
ARHGEF10L	2.17230828760247	2.57271022964344	2.41525298575683	2.24137039241842	2.89898996340794	2.42061713897869	1.97191688201724	2.8605635936942	2.73764999060289	2.39134980568535	2.84260478849197	2.7883766777115	2.72812949409568	2.53160354047538	2.32492290465152	2.88675887917355	3.00697297903877	2.98518526173778	2.8537781290374	2.70551129956328	2.36195920917408	2.34494777000338	1.84037057613407	1.82754671563034	2.38231310580052	2.52145533852583	1.63570332152286	1.73727141309921	0.985971779405049	0.709197100168757	0.913678735354319	1.00182385588094	1.87744586583446	1.85409142458072	2.63376597906389	2.64876683586593	2.19055165203227	2.49687390508987	2.44382144853305	2.55983684403975	2.72472011307012	2.71550684338915	2.30205871350534	2.36511299148457	2.3004869157734	2.63536203630204	3.51002512894388	3.38675163752202	3.48407366617604
ACTL8	2.80836033618246	1.62642044579029	1.67154701085088	2.49860064675206	0.439609308893214	0.697626162568425	0.442269417402724	0.325648908311772	0.821945271512503	1.32575481328053	1.19714197579326	1.37918287514741	1.18897054690406	0.68120815879578	0.862947248020922	0.234659499446973	0.315559274761607	0.129367564640869	0.252472580900739	0.301042070119303	1.09091438810867	0.71537592776216	0.577658432430245	0.627019368904841	0.149410261688006	0	1.62186667391869	1.86255851080309	2.63433304877213	2.80972106152393	2.58008275718839	2.46057220826862	2.85973504153908	2.85619094321518	0.194215678282678	0.0369868588497585	0.0754471964474135	0.099746695547723	0.0374891988821949	0	0.0755344110035581	0.17548116789031	0.0329449079033807	0.152272996438562	0.0372926702112568	0.0758667911453695	1.20786786969273	0.578113666135362	0.599131135928675
IGSF21	0	0	0	0	0.226075656362149	0	0.034819294944463	0.785815840952257	0.74961578568075	0	0	0	0.0778600122526708	0.253090099362384	0	0.017249205943611	0.800448103900301	0.9664061022406	0.988710132507539	0.914416036893738	0	0.180205160353148	0.18158220290021	0.405295342400624	0	0	0	0	0	0	0	0	0	0	0	0	0	0	0	0	0	0.0351378155585353	0	0	0	0	2.90513713688253	3.22280147043561	3.51527090780474
KLHDC7A	0	0	0	0.0161441252488467	0.242262254997525	0.0508969957084943	0.0127574164389879	0.2911390863378	0.329140822398167	0.0353929192824463	0.0335450726018175	0.0754492502259917	0.0568904845673766	0.0590610319726101	0.031113687999173	0.132574473818738	0.449997616606796	0.321059908374068	0.323605262507232	0.413246364001389	0.108986446658121	0.0682266880007125	0.101849323663078	0.130101641863129	0.0180759297347373	0.019735072921619	0.0147816106453146	0	0	0.00859164154553745	0	0	0	0.011699347879981	0.0119182236136015	0	0	0	0	0	0	0	0.0229533662215459	0	0.0129991652458192	0.0267251434671949	3.25041136537253	2.59327966212369	2.54333255021343
PAX7	0	0	0	0	0	0	0	0.0322295159497501	0.0538215933040601	0	0.027918236762782	0	0	0	0	1.06615809365011	0.159268789945018	0.136242450749285	0.043947496772568	0.0119970170447963	0.185145969096912	0.0322163952374933	0.0800135933015943	0	0	0	0	0	0	0	0	0	0	0	0.00990576621423237	0	0	0	0	0	0	0.0106660224505436	0	0.0152520562752624	0	0.0222366949450427	0.154826856313413	0.0634606962634607	0.0608044442097243
TAS1R2	0	0	0	0	0	0	0	0	0	0	0	0	0	0	0	0	0	0	0	0	0	0	0	0	0	0	0	0	0	0	0	0	0	0	0	0	0	0	0	0	0	0	0	0	0	0	0	0.0406512016862189	0
ALDH4A1	2.44316900296537	2.687526576723	2.4669141949685	2.63067338899673	3.31527348828781	2.87725345387661	2.83884892967806	3.24862894827577	3.41241979024968	2.60758361396411	2.70175308239858	2.54475985301209	2.56904382605893	2.98885552810062	2.83482041482894	2.89220837013045	3.64673869830785	3.52494126566186	3.44990335514492	3.33578478629982	2.73852574631026	3.20539564111951	2.64729378432985	2.69752919885695	2.16629446361681	2.28080788077975	1.86881712344227	1.76432916810543	2.37892772527293	2.3098717504359	2.36121812176403	2.25390457724378	2.62896718558899	2.67563078471762	2.75662623733416	2.59625536558979	2.42880970422821	2.64255602439945	2.815708626091	2.69890742843072	3.07087014610644	3.07123752059036	2.33526600063519	2.3319115466841	2.40370946301502	2.57317333014515	4.23105601748234	3.94126597539026	3.89648499149635
MIR4695	0	0	0	0	0	0	0	0	0	0	0	0	0	0	0	0	0	0	0	0	0	0	0	0	0	0	0	0	0	0	0	0	0	0	0	0	0	0	0	0	0	0	0	0	0	0	0	0	0
IFFO2	2.42861945760911	2.52973350781593	2.44757919654888	2.50070519042118	2.47783790586818	2.57079077900857	2.5410488991164	2.06869144501156	1.72132890763703	2.59336572366517	2.80030976225285	2.71335049437056	2.5923446073256	1.9029649762571	1.67827026204403	2.65007750730221	1.93822932521969	1.89921044039666	2.84557635916163	2.91921039616021	2.29281413589585	1.63892645550799	2.12627247714865	2.23722411272313	2.95111216415076	2.80234006444707	3.13343529509587	3.23094692256211	2.25587835258279	2.5213673913028	2.57682201318194	2.35511777945454	2.24585461861349	2.16727120926831	2.85869321215968	2.79255137593099	3.08096799698363	2.77453828854329	2.84290644387966	2.72853224528919	3.09386943681855	3.09629390509452	3.58345891013077	3.61178616224466	3.5604214951303	3.30563934872577	1.61652237881194	2.12206636135439	2.15094954147193
UBR4	4.4643611389025	4.50496990172571	4.44214730651236	4.52029023117541	4.17839595439684	4.50926512240761	4.63121489638911	4.95150853392599	4.51156924197247	4.73232890347843	4.65304854889491	4.58264631915867	4.80558137846452	4.56776446366637	4.61422690209447	4.39380057504463	4.61125501978255	4.69915181557028	4.86976778892787	4.84520399261303	4.38823776397792	4.40246297045083	4.4763492816543	4.48820648807966	4.22721737243513	4.33725438046577	4.17226347714632	4.37033170158454	4.72972133786265	4.17391094637063	4.4899603217414	4.68517207603638	4.36886610826878	4.34132400456496	4.48748634934854	4.50860612606686	4.36085586100493	3.62836533755187	3.74681794374251	3.64833888527989	4.17581997603322	4.2705737923066	4.46059841811967	3.60833615034766	4.45194299084347	4.51441266407799	4.78420033591054	4.91856274387477	5.08447676895554
EMC1	4.94205933949966	4.8522985348681	4.67799300557016	4.95097690719092	4.88700366169719	4.57129454828316	4.59012291771579	4.39938303818575	4.57457384978909	4.90685693233149	4.88900132821731	4.78387567702972	5.0887140486346	4.61031028341843	4.46479240661607	4.60964269041469	4.42959588014026	4.35700297229219	4.2752529404711	4.24426297377176	4.58229104303452	4.49305804485542	4.38644539903157	4.35723528069911	5.18938180096141	5.20084565213313	5.16007309819972	5.21365445363471	4.6645738592626	4.78420557174545	4.94829246650361	4.82592805859012	4.75284491056097	4.87711600105077	4.94402912624894	4.86579512140335	5.3237411441853	5.08643986246103	5.20814655005232	5.29542549310221	5.04036205947628	5.09382634709559	5.20533776961973	5.44554463370454	5.25844354682571	5.35519250138287	4.20309933385524	4.18938180096141	4.15506916676431
MRTO4	5.05010113507351	4.9709548602641	4.95991849668925	4.99844826862592	4.64275354950125	5.12470447710627	5.15765009686171	4.09796468541355	4.94265524920949	4.64728572444272	5.18982851146376	4.98474427454984	4.74997934283181	5.05003581544491	4.75664438260894	4.80851891336443	4.74538794120005	4.59808526292858	4.64855172603568	4.69463508092887	4.9024257662127	4.9143061928993	4.99932357815082	5.08453629590062	4.27841600403456	4.19676439753784	5.72272557693418	5.77401214404902	4.91662472805034	5.47317646144774	5.4208057494599	4.90302862639725	5.05167661919728	5.086940830675	4.85732914771524	4.76865014741364	5.29502501442266	4.18181020439562	4.51240389345129	4.39535761676284	4.54386084158015	4.50616394917109	4.89083090620812	4.92271164562926	4.89497293560575	4.76247638804699	5.33687248708317	4.64119340427587	4.7243719640773
AKR7L	0.43455297203207	0.207777931095725	0.182984620197628	0.190418905845296	0.207063219631483	0.182755850963961	0.250031402226168	0.197335760921095	0.209845101622957	0.247253085724876	0.373056814832453	0.063321386004288	0.203574548272471	0.212492144041231	0	0.532191263571935	0.231195216767798	0.209493292636499	0.179989958267671	0.33708421840584	0.372342583702377	0.165023061465422	0.272844962580616	0.280758003846619	0.0805311917685501	0.313072834120627	0.331051642835114	0.266816518462217	0.335617023136425	0.220325001411684	0.254947115460189	0.266689408449946	0.0733488987720768	0.304408238824541	0.461016138870663	0.231310745048075	0.17249263598034	0.129712035386484	0.221684090311766	0.120873180702502	0.131587113855103	0.0717297244130109	0.202332458208087	0.195254355629605	0.0583752413524862	0.189920682645887	0.353077080316197	0.235414595229904	0.418915296773226
AKR7A3	0.278969608172215	0.208183859470991	0.745192576690063	0.622301611095521	0	0.408045513525627	0.40399624935614	0.530871795016185	0.438949634042772	0.154756876737893	0.460815941507838	0.492916579642777	0.351411230129526	0.465650637783566	0.376538221057393	0.526791981651593	0.497365061767441	0.496619828165051	0.568668404603988	0.73392609859887	0.341245713849533	0.54744588060612	0.222005727246167	0.280357738397272	0.363655539408586	0.249991368358195	0.408456446078957	0.632800518295739	0.743962980559573	0.406791337005948	0.416089561618073	0.619212968060113	0.221124766128711	0.352890700128859	0.354484884616863	0.219803553798517	0.117462331153662	0	0.115239708071515	0.261560902417491	0.088752475334088	0.43054113460317	0.306115220854015	0.234220479659796	0.271340809182654	0.226989348023725	0.440721560940382	0.614747530350581	0.574947253606667
LOC100506730	1.15621537838083	1.17152710603881	1.04426820593313	1.09620786907213	0.929472130665473	0.462480612582261	0.676354075702642	1.01777941256123	1.05674304832548	0.995484518877507	0.717665676490389	0.929071364047597	1.10060095089377	0.793508892975346	1.00724574364022	1.69447016405486	0.913533987070269	0.900473085642386	0.664893290151056	0.964886533665621	1.49296066087071	0.793451459870417	0.759316076993835	0.958388363530466	1.13347803991068	0.99095776393126	0.965687516975067	1.14701357068799	1.06290226958064	0.768673011197782	1.18048525699482	0.750029311372847	0.639988742904257	0.73791342192498	1.61545867345307	1.63994060032875	1.33665472691258	1.21497027534947	1.1432170712652	1.27000259906834	1.36145957841126	1.30424817868671	1.16835321093424	1.01889050389065	1.061741641603	1.22557725942555	1.23663955914617	1.34168408714405	1.48492694979732
AKR7A2	3.46372707198851	3.46167261224315	3.36793852591957	3.44378962876466	4.20901659183126	3.17882457178313	2.86342707502305	3.59060201943572	3.37995775488449	3.36669848998798	3.1291395647063	3.2844252946075	3.28585936977666	3.1388537788583	2.91986061740224	3.94513946292512	3.26973785954428	3.16331999448188	3.07402925472277	3.11698349225293	3.54933648705863	3.04879243686377	2.98017157368922	3.03483901090567	4.12005328352598	4.16345847795341	3.59718550575186	3.68491970023628	3.23941179018314	3.40706717532002	3.35244357191547	3.30909467698154	3.27208591356883	3.36398122641215	4.53810355147382	4.56813549826563	3.79465499597912	3.91787089418693	3.81434533496322	3.58618827062747	3.65952502265373	3.57551806950419	3.66230805726708	3.65844001040012	3.80110690857165	3.87650712392703	3.45458126512763	3.33324481699638	3.58705289336177
PQLC2	2.71191113570501	2.77924500964146	2.81661199345242	2.75408150516347	2.80112967771002	2.77232486824405	2.51466514170714	2.24898409039575	2.48119559292895	3.20986194139091	3.19004430610044	2.96782154676913	3.03145166072989	2.49788823311379	2.31706089701978	2.99424118516018	2.33755411380142	2.20516726981555	2.28066833978543	2.30348560467455	2.81998080166477	2.59084390535625	2.53413632571253	2.35932999785785	3.00771040139547	2.7954511159127	2.60275141341601	2.62675217339817	2.31264484558651	2.19510502876471	2.14667477070031	2.24152293878331	2.52525205519676	2.51472825421118	3.18484519968669	3.16796962663675	2.9397080227203	2.83443413674512	2.85270003227805	3.07951635743563	3.03491998434916	3.161189539234	3.12908185001187	3.10995724031894	2.97369024966184	3.50773122363828	3.15448761810507	2.77729135334613	3.01800205549546
CAPZB	6.87366557535223	6.99831963458893	6.95621931826238	6.96780264519639	7.19370276042722	6.74164225646002	6.85998196806289	7.15253836924527	7.27500704749987	6.80484089775821	6.97661567288787	6.88402395216742	6.76507056943317	6.79741511195016	6.81148387497979	6.86799527533757	6.81942550014542	6.7933496977767	6.8126522414938	6.8098131368787	6.74449750574819	6.76736347577447	6.67749414787152	6.68463642592237	7.58982339832573	7.47666520826008	6.91800451859787	6.89535109817479	6.85287278160598	6.88088139723765	6.92392167613636	6.7400775550328	6.87255792105181	6.86149638711566	7.86730963220634	7.83424348758465	7.43383577865605	7.71103366609607	7.68719369465897	7.69192493495221	7.52429879684655	7.59019778784813	7.47626016164029	7.4546612073478	7.3800454051443	7.41143472017902	7.27195784813208	6.96450260231456	7.06353529903902
MINOS1	4.12842538902884	4.00637881974225	3.61032209644204	3.99092763947904	3.70199255373134	3.42975788360102	3.08490275769729	2.70003792711621	3.58768902081886	3.59543204911061	3.77850297391791	3.43919491935462	3.71464117404694	3.67801554873689	3.11592715712651	3.83247486323366	3.74206012223017	3.1974062217872	3.09184874981003	3.04344600095798	3.7499310883062	3.63296612490967	3.15121588857059	3.13948586688236	4.05687827969322	3.79308433340271	4.44597825269036	4.34935112235365	3.58987132560707	4.28272149596014	4.16012958634168	3.6318958590538	3.72517399936731	4.21464551184596	4.1000777845718	4.12565110166152	3.64081756164977	3.56462205243698	3.66629076474585	3.56812941650049	3.99183472674785	3.8770472697266	4.21939313737129	4.38995221315362	3.73092248999016	4.22593812094359	4.08901502473952	3.37876407279719	3.43055826179444
MINOS1-NBL1	0.204671611011703	2.04781754802137	1.36514939492738	1.67042794890536	2.87413201251138	0.539478464503899	2.23216033109088	0.266535902185995	0.847506306834368	0.558230402735565	2.45749973747179	1.76421874791166	0.895055170157159	1.15015670547078	0.00325016174260027	1.65438971117717	1.50837794179736	1.27503089350182	0.354940687128389	3.21277320044491	0.000328263777599375	2.3215211975106	1.63652022074326	1.41075898057609	1.23539008533951	1.35808675829478	1.84132506851282	1.03728381313856	0.720868557864525	1.56687359110751	1.22948333124925	2.07660013850342	2.04039800814497	0.545951570503592	1.3781398039298	3.43029597939476	1.15050768662814	1.95487747392474	1.95985545342489	0.718706626022916	0.364380807257957	0.946876057937447	2.57604559497814	0.0104556076251079	2.66522902586869	2.3947446035465	1.42401373727729	1.81714023193718	1.11504656416859
NBL1	3.18327053073587	0.0161147361467998	1.12958636320856	2.67075877418307	3.76796194730256	2.93342722842265	2.06033105120798	1.93687346182423	2.01716652175875	3.71835066545063	2.04765354850269	2.19415641078754	3.42600034822034	2.26717320609017	2.18763791131655	2.96269152713323	2.70725751859339	2.66830523759217	3.05714350440955	0.473808727180017	2.96181592170109	0.0764972542463866	1.73348450271555	1.88790344122402	6.86085109140549	6.02532341803059	4.71370681095268	4.80062039111604	3.84693453164443	3.25236872707988	3.70089465022616	3.42839434469881	1.62181979786137	2.43530055030813	7.15910438594048	7.10983065427879	4.64189278910383	5.76340095075607	5.35697833132751	5.03308376312725	4.74942163652242	4.85310740796934	4.42572112532217	4.96206773583976	4.34285337974691	4.95337699931141	0.522780933039846	0.000264808338840826	1.22364496114767
HTR6	0	0	0	0	0	0	0	0.423225319654015	0.103038858560868	0	0	0	0	0	0	0.0168720990721891	0.208428610307498	0.267942032557081	0.0505443246680261	0.0759891556510526	0	0.108456209415937	0.177823416129564	0	0	0	0	0	0	0	0	0	0	0	0	0	0.0356543115693015	0.0317366313395744	0.0349767334625424	0	0	0	0	0	0.0347904246579963	0	0.208811886603355	0.221212638930524	0.214420776215264
TMCO4	0.314898343850732	0.390486099241641	0.551286644720771	0.32766667198723	0.804743342700104	1.00059859424225	1.49053419097618	0.346255718104394	0.364269854812028	0.603443804700386	0.763184634927656	0.77990516361181	0.674536580880078	0.942837257588182	0.876395534064267	0.278956528677315	0.830558761290596	0.811503912093373	0.816547281177786	0.824007718149779	0.423799734715585	0.82831230134344	0.93587458085045	0.764236585592233	2.5491417699168	2.68998791094437	1.53633146273259	1.51772922035728	0.678841738159789	0.881674015403989	0.820264755533885	0.981632762504064	0.315726198883043	0.437617661388808	2.98997276768839	3.06600994771809	2.81133744147091	2.53703011946292	2.36260454335459	1.81456272784465	2.26329587061542	2.14163551261631	2.79616164041442	2.32769023806769	2.74014395442904	3.01242386041341	1.22941565036109	1.59985096857818	1.57098745204287
RNF186	0	0	0	0	0	0	0	0	0	0	0	0	0	0	0	0	0	0	0	0	0	0	0	0	0	0	0	0	0	0	0	0	0	0	0	0	0	0	0	0	0	0	0.0511138205278962	0	0	0	0	0	0
OTUD3	2.27039139391327	2.13544621713732	2.1766546819892	2.20353946857778	2.27643115478066	2.04484172255872	2.0404751632387	2.7144697362708	1.988357487331	2.29370007088045	2.12770920904569	2.17506145917396	2.14512309297923	2.34113182886045	2.18917302509053	2.88454517423558	2.46118539402519	2.34802557656857	2.17543837213535	2.19462291883636	2.63102044292989	2.36451920567171	2.23871961375955	2.12233146701157	1.9434937980155	1.90996122775595	2.23209277567482	2.26116972020375	1.96426923671084	2.17071345923916	2.06930690064976	2.16086534408031	2.02369891726641	2.05958370932144	1.9917386025161	1.92004171190096	2.90935069645553	2.43053685277358	2.41743398825438	2.25468473769119	2.71049458505038	2.65338108996857	2.2482190602439	2.23732202524012	1.8785370236509	2.25517439034715	2.2933027919069	2.4673342653074	2.47158548003379
PLA2G2E	0	0	0	0	0	0	0	0	0	0	0	0	0	0	0	0	0	0	0	0	0	0	0	0	0	0	0	0	0	0	0	0	0	0	0	0	0	0	0	0	0	0	0	0	0	0	0	0	0
PLA2G2A	0.398666677752692	0.710126891718291	0.860173021436733	0.498906442602225	3.96103057185484	1.29731469347926	0.282461156141907	2.86899881511049	1.95161763307994	1.49598162681399	1.76901846427999	1.4303762749896	1.63069901328246	1.02937513895017	1.61767462546868	0.341451822820589	1.55251479197139	1.50174484946491	1.4756244952731	1.53743523509368	0.707340135320633	1.43676416936006	1.71016392982337	1.3300190812101	0	0	0	0	0	0	0	0.136995474496436	0.611325377886242	0.28615133794755	0	0	0	0	0	0	0	0	0	0	0	0	1.53697791837853	2.35984441934339	2.74230162041194
PLA2G5	0	0	0	0.0453091797559231	0	0	0.0358140514441198	0	0	0.0981126862921967	0	0.13924681951918	0.0800598613074062	0.0558379895666381	0	0.0177447840446091	0.0156421456566798	0.0435882234521465	0	0	0.0316369897701231	0.0389661026643351	0	0	0	0	0	0	0.80848225681154	0.325897542460638	0.372984405006605	0.273111221893834	0.287872955266637	0.127053840437129	0.0335900361299257	0	0	0	0	0	0	0	0	0	0	0	0	0.0276472301547762	0
PLA2G2D	0	0	0	0	0	0	0	0	0	0	0	0	0	0	0	0	0	0	0	0	0	0	0	0	0	0	0	0	0	0	0	0	0	0	0	0	0	0	0	0	0	0	0	0	0	0	0	0	0
PLA2G2F	0	0	0	0	0.160255466244519	0	0	0	0	0	0	0	0	0	0	0	0	0	0	0.0275164494875026	0	0.0265066048009978	0.0333057133721684	0	0	0	0.0281709417019515	0	0	0	0	0	0	0.0223158218014349	0	0	0	0	0	0	0	0	0	0	0	0	0	0	0
PLA2G2C	0	0	0	0	0	0	0	0	0	0	0	0	0	0	0	0	0	0	0	0	0	0	0	0	0	0	0	0	0	0	0	0	0	0	0	0	0	0	0	0	0	0	0	0	0	0	0	0.142582041982934	0
UBXN10	0.112855034855573	0.161562676698631	0.0727878401448422	0.185734635734494	0.279215718376366	0.392846039304594	0.107557585726559	0.161900577917391	0.640531161664511	0.176229568976786	0.364349427633586	0.247541123159964	0.233205808368423	0.19626836126705	0.105724200493145	0.550956795717561	0.388338346161688	0.316797994271608	0.0965967785462463	0.275288405211043	0.467490260286395	0.245621003295898	0.145669630387753	0.364920878102904	0	0	0	0	0.0967729812899451	0.169804451220283	0.190496026545443	0.107024679706415	0.284053297441092	0.226776081770545	0	0	0	0	0	0	0	0.0223236348103658	0	0	0	0	0.757889457104273	0.612762010306508	0.592691915810326
VWA5B1	0	0	0	0	0.0965901671515313	0	0	0.0469972242911012	0.0872484238615125	0	0	0.0574541540247934	0	0	0	0.0562018573020229	0.018804923299162	0.0176377581485483	0.0636009594050438	0.0325480445853117	0.180893845923884	0.062080392751239	0.0198270018867706	0.0752680957113141	0	0	0	0	0	0.00974774581748829	0	0	0	0	0	0	0	0	0	0	0	0.0145602553856474	0	0	0	0	0.12503514701827	0.360007983805254	0.360154108189925
LOC339505	0	0	0	0	0	0	0	0	0	0	0	0	0	0	0	0	0	0	0	0	0	0	0	0	0	0	0	0	0	0	0	0	0	0	0.0161027520692739	0	0	0	0	0	0	0	0.0155539458700851	0	0	0	0	0	0
CAMK2N1	2.29140906397185	2.9626100978796	2.83088808871873	2.30275186765277	2.35814866433925	1.58965803698211	0.90664974161252	0.921423381531871	1.1841342716901	3.02169114136494	2.39836678939185	2.32382255178531	2.6805404073179	0.856934711665475	0.573735155129459	1.33188289147848	0.665685646610489	0.683882364738981	0.588941731632394	0.744144730578622	1.3370488130388	0.644481145301451	0.602600353880679	0.636308613974158	2.31576908599006	2.53341383839098	0.871256202255743	0.827987261496917	0.307585901521791	0.458610885212446	0.208462322730319	0.579622352323361	2.31677135387501	2.3445274307939	5.58015151574456	5.53551489855462	3.3471043415822	3.42090812768163	3.09961165348895	3.00724933230441	2.99804382260991	3.04890923980714	3.26930250419996	3.37812037789833	3.29399281018376	3.22233471238063	1.52031160623283	1.83526117131625	2.09375621793199
MUL1	3.7769988132727	3.56236455196523	3.56113058638962	3.67023984317327	3.72117576574809	3.20166365565088	3.29181717659058	3.07018321387706	3.53380004041885	3.63253578734596	3.44674322270921	3.34035717242899	3.39213054731841	3.34909347270613	3.10237930654419	3.57178600899514	3.23909095498617	3.17016703330707	2.89082798851628	3.01402493512827	3.33857987230919	3.43143308373804	3.15088619559486	3.29396192089976	3.89798578681112	3.94501769556142	3.74027998267288	3.75670308634617	3.35090595278181	3.73563048366954	3.68421281303289	3.43356841662266	3.6153692111472	3.63700735518893	3.63699575866106	3.6677332043566	3.82672134612034	3.59142809614274	3.76002928421017	3.71780252486513	3.5363140541525	3.50277612351447	3.69851854536877	3.72712539222036	3.76486628426181	3.80046508504469	3.58712492187178	3.36097381635547	3.32062330871815
FAM43B	0	0.141770208694803	0.275456478340449	0.0325271688655243	0.457030025515721	0.726244430791119	0.672022462637836	0.85458298185169	1.02784762427931	0.435265874659275	0.308509995300133	0.407196099403929	0.362192685124857	0.839937826003563	0.979338348049612	0.369800351792659	0.720070912383377	0.92561211685243	0.994334970244148	0.775834378991774	0.723049979173879	0.896913506761521	0.819691887639502	0.894908541128091	0.0363563313621179	0	0.0297499814625721	0	0.0754974447239902	0	0.033408200071179	0.042380846418908	0.0448720706234297	0.0467593883908191	0.0240697038860076	0.0259838472647625	0.129698189565616	0.0706200032558592	0.0777383531362853	0.0983269775960398	0.0794541652997229	0.217952813769864	0	0.036996561447253	0.0262326411403322	0	0.255527320791056	0.61307142580594	0.817145144875698
CDA	2.63663622005514	3.36903228367085	3.26645674413594	2.46797587578479	3.37089520966416	3.81504251694006	4.03433018244915	3.63522039083811	3.97460273021072	2.32044135319177	3.07879425835374	3.14430583554949	2.85699962879739	4.07465100010072	4.10327941452555	1.40231288230197	3.88895750668136	3.83816517790268	3.52279649739573	3.73080296309632	3.6169222421187	3.89972668887975	3.29186431573673	3.40486907021757	2.50144933634612	2.63932942031082	1.00936150596888	1.07409435357387	1.10265813136374	0.599214944445196	0.779666517726757	1.18377232556034	2.30603178681365	1.7447466678371	2.41617227353493	2.34787821849582	1.3206868433375	1.72451057891472	1.57330180812939	1.12965229960927	1.64061630103969	1.25733654595703	2.69241157476055	2.57507024745155	2.41407869022139	2.94543166267266	2.35623679343259	2.48316311239064	2.63455145059214
PINK1	4.20875914533749	4.37300083678587	4.37019916152668	4.1985727296605	4.74763982234505	4.43298612360357	4.5288525794803	3.7205411475466	4.23754077451181	4.18223145127377	4.21712212218443	4.15771476307078	4.16202469160111	4.4658961259949	4.32764425511443	3.43343354855763	4.26352273556211	4.12862334841912	3.98475338721926	3.92339642409121	3.7679195858018	4.36507658712317	4.18498639144845	4.12468380151735	4.41091768745521	4.29988203459772	3.34248932209736	3.37883203243503	3.39915331642543	3.14689630277278	3.21104179491593	3.24209941836663	4.090548603523	4.1383967344573	4.49981400396757	4.48683663014199	3.90294183005533	4.64793037316651	4.5081053410563	4.9249359882668	5.17849555157753	5.23583426249285	4.62328161376513	4.75298402687583	4.6456094411835	4.73356584806608	2.72115169911607	3.31143336220875	3.48163477343705
DDOST	7.58102729744061	7.33327165592026	7.23905428356305	7.4925902854183	7.56021817839499	7.08906376848212	6.96872438466209	6.89878879711155	7.03774460748754	7.54184004108136	7.20235894681574	7.21072978088223	7.41201933722131	6.94366351200716	6.91511451788066	6.96959949202219	7.06884275453526	6.97875621283208	6.98851427965648	6.90013018148272	6.98067656020244	6.99143114333981	6.82755230457766	6.82648493104337	7.59368243373658	7.57284420462522	8.00824932455552	8.03911097015481	7.6538768924879	7.96167541437882	7.76090619693517	7.65435677020386	7.59577217156962	7.59821630655677	7.27191117422805	7.22359631162466	7.04419737480181	7.33526528592571	7.31399857093536	7.26961295143309	7.1635993631929	7.16481644122233	7.17507543545906	7.56921004771596	7.15280199000856	7.35739365135015	6.92474125764706	6.81799411548107	6.97628343285793
KIF17	0.559780568046187	0.364868224488135	0.445768013409494	0.433759613895329	1.40883140142858	1.55892392324907	2.05823336070821	2.11163231012328	1.43950612160102	1.27103715991646	1.10281935486239	0.978181715296898	0.840567164595866	1.74821217486336	1.64489455643701	1.12007983330429	2.31539522981267	2.19161634019142	2.0921769868954	2.07019695572752	1.37512286190072	1.60744158193776	1.51091129751065	1.60657014615866	0.328923758422185	0.397682504116937	0.518600600099239	0.407776930861024	0.423937388246933	0.490086412804829	0.460458451997098	0.110756907070486	0.42035088678724	0.48237023048942	0.490190153603546	0.447824605738857	0.309166872226224	0.342979072068189	0.304008639469585	0.319244496050265	0.54117481698375	0.49760521279653	0.714297398794917	0.620981396774731	0.76480048235916	0.542049989471335	2.21356814104902	2.61839372522981	2.65053251466198
SH2D5	0.674827606258226	0.409993687005259	0.364183552565485	0.734095239999066	0.947788074802744	0.939702757784629	1.03092928018572	1.09946353699544	1.03620087236224	0.425789056636218	0.475411787590756	0.694526327053119	0.487927734156188	1.08184407343309	1.03955955725571	0.926467838735393	2.01655693606145	1.96527451930779	1.81011812666681	1.53803151738319	0.910497053634611	1.24205367443331	1.03154341075515	1.10904624165843	0.930855397218152	0.908168065305002	0.527779994936914	0.588072482155049	0.581305928718043	0.787716629063516	0.969761650989324	0.518080857719184	0.581163214509425	0.455865068544873	2.16938950191163	2.16730653964466	1.64642536045027	1.26462049818782	1.56758438625567	1.94485844580754	2.43856166822917	2.50802545294071	2.44974623902101	2.28143119699561	2.37634873461435	2.14278917587081	2.97328798745122	2.24227018290361	2.47198078954093
HP1BP3	5.08909131856469	5.01620657510295	5.03473514700965	5.12383584715054	5.74580472362443	4.69527562643105	4.58556950716888	4.56855507815669	4.59099117246449	5.22245296173308	5.02557811921234	4.98963859483288	5.15344056369384	4.79049055978265	4.68022307204562	6.12325646982613	4.84807705405315	4.66466487241853	4.40186252414775	4.49247492416293	5.51826759873504	4.80170189304185	4.56629154941226	4.58218263628867	5.77906006194138	5.71468787632047	5.61194841677901	5.66707463132383	5.33797506261893	5.3766272599768	5.36671037814256	5.33961844065344	5.14790905288568	5.13035021646009	6.02307123278998	6.01753001167684	6.02745708827892	5.79052705078006	5.71409986681473	5.43559192619829	5.65324349606207	5.65479353502107	5.938321082427	6.0788617037112	5.94096071913986	5.7574846857266	5.07605023136608	4.74474236302594	4.93465331052162
EIF4G3	5.2875535589377	4.98324901744563	5.09670883033203	5.26948952860551	4.84167629966679	4.52531094728062	4.36375280475928	4.33393173627911	4.37962096205571	5.28120861497507	4.7570339172893	4.78359285007755	5.11840125849206	4.21884315120187	4.36548958270056	4.99755436354095	4.3434504629004	4.50851739202835	4.44301645789085	4.37430920812164	4.67397469968596	4.22507437021175	4.13803623889471	4.181985076522	4.97145158639538	5.03527638949953	5.22259979384403	5.30251646656492	5.57357145348239	5.4254391627543	5.47555835173169	5.6056484090584	5.43042913381684	5.34647827478726	5.05377169628696	5.04084422314206	5.0083613881137	5.14642713576875	5.28245833899629	5.25332371879925	5.27728926017111	5.26318092210873	4.90557233203913	5.07429562749182	5.01473020212909	4.92561971200294	4.66296311443823	4.78899363363816	4.9144401478707
ECE1	4.59726299036976	4.37391264639229	4.10339692449223	4.65652497247142	4.03927879535137	4.28729497635191	4.30870307128211	3.72459570583569	3.83832656446968	5.34270762550467	4.50767414635041	4.50528121145327	5.29300623277612	3.99154452086868	3.81915722367497	5.01140171032184	3.75595576955096	3.72396259055858	3.71010660854352	3.72648248726505	4.59583780000781	3.9294880378181	3.71839450770189	3.85555124269322	5.45765995097763	5.23846588536876	4.79931530020497	4.85652263880972	4.30094370390955	4.22159872077629	4.30060698307692	4.51012010161616	4.16974866127186	4.19202841946156	6.61655913557951	6.60771646043246	5.28222479332122	6.33832991979924	6.36456367805182	6.57518524205359	5.9486101913429	6.04184748359231	5.28848407267918	5.03199501813372	5.29617838593037	5.47048805861612	4.04421049194035	3.97874477453668	4.10938563499814
LOC100506801	0	0	0.0428597451102884	0.0645466893052855	0.169483789898918	0	0.0511316441117106	0.0282562514603818	0.0783983332163057	0.0710432014431248	0.067424499303892	0.101258626416448	0.16698789260128	0.1175905265981	0.122497133312596	0.122780842363934	0.139751064867229	0.121740479761519	0.215898478255468	0.0577361141039982	0.0227904918248948	0.135256941972062	0.103371408855839	0.0341510462104284	0.072051591182198	0.153299493642194	0.0298477750273026	0	0	0	0.0335181501948214	0	0.0450189070806347	0	0.225026848914848	0.10156698092091	0.0794660441365467	0.0708495428978576	0.0779902718208968	0.0986435044368586	0.105331038503013	0.0766166923329399	0.0687604991445758	0.0733059802144913	0.0263193405418611	0.204105650849609	0.0597172904974075	0.170976182776996	0.120171824506746
NBPF3	1.9688317290201	1.94531553909006	2.05738788402238	1.98357555338039	1.83719647919432	1.55189002397848	1.48229071177972	1.48633337916658	1.87525320629184	1.87207225420052	1.69045732504242	1.63248227694658	1.89561672234858	1.74289010292562	1.60134471269086	2.38683025583685	1.73842630451768	1.69200307625908	1.62982287039986	1.56537783054262	1.95479188087509	1.77977660224766	1.34188330370696	1.5909612413426	1.94332875310848	2.24372391208439	1.77203765548209	2.07612464786044	1.84684629930266	2.078490288251	2.10686419344005	1.98173211930192	1.81147925099098	1.91146533421282	2.82733533591041	2.78090637375434	1.97141295827381	1.77778790427355	1.89921044039666	1.68568902815425	2.13577781569719	2.04106070603799	2.23074100262691	1.70556659205613	2.10732966157822	2.08812463186992	2.06544478632901	2.24901140539961	2.46797848337523
ALPL	5.52876820705477	5.99869873357751	5.82753452148831	5.71284611198586	5.57720523074499	6.17240950609938	6.57411816379242	6.4280351632819	6.78595589314399	5.32925996400452	6.02366787215745	5.91529142802348	5.48421226242025	6.50911307304429	6.48574077239839	4.45101324294397	6.58461531045394	6.59593325422518	6.69093384763519	6.70333607098673	5.96813684380229	6.78142528908163	6.30337892904906	6.46006102097734	0.466852609160735	0.342819822026259	0.895373978678119	0.876483549323028	3.16847997997266	2.74912660850612	2.58682718074071	2.76754886960256	5.61574585704978	5.69605782015053	0.130415887309965	0.0548947258281807	0.214823596963527	1.43962845623871	1.44866312466863	1.98261215098006	0.852093148719372	0.923473251171291	0.348717391508909	0.336844358601609	0.411622569061459	0.380291698118583	6.5977203628415	6.399377910867	6.53423128097792
RAP1GAP	0.0259948993839739	0.145382691454457	0.0329925692885505	0.0497878526323631	1.16394950405374	0.692657510967788	0.99577103950797	2.07646674327559	1.31914967593174	0.346284089253095	0.197705642082196	0.257529653588171	0.210342727392635	1.12022584835203	1.1088723343326	0.983854965675035	1.8375154143377	1.87442321325272	1.97695012694096	1.77970097256388	0.913689456871729	1.26911695203175	0.954235029940642	0.899054175973418	0.109234038027251	0.0901869275124912	0.0678702453437357	0.0464258213833365	0.0295249745647649	0.0266224641598391	0	0.0327343611101247	0.0685600679635563	0.0361628843584733	0.0368844854389754	0	0.020732743938555	0.119556181470674	0.0404241010566137	0.0947645332610161	0.0413676178481708	0.0396892508050597	0	0.0840148584425173	0.0202241075506631	0	2.06200770132938	2.14266502979252	2.200871540463
USP48	4.15838550400859	4.17363116918368	4.26386822290228	4.12985997957649	4.66823261102206	4.78994829906858	4.97804915574469	4.80089472432343	4.73173718225369	4.34816158604712	4.39938303818575	4.42312095379174	4.25593876252097	4.81327327316382	4.82755992583457	4.54110591053595	5.0492909625733	5.09780460361947	5.12872644151132	5.07963837867137	4.57269567957521	4.85683135597101	4.69342562423252	4.73836252845622	4.29049812924237	4.32598357601206	4.35220766512436	4.42755253999909	4.38300610104583	4.2736128618077	4.34366364701093	4.29579647964759	4.21317617028782	4.15237814540104	4.47394272984657	4.38967693695196	4.51390757622713	4.57546361208441	4.5401512920421	4.56390857601036	4.66868646711416	4.57532443378298	4.38095796792501	4.41719766959296	4.30894328812521	4.11039665416022	4.64212391615349	4.74872956650074	4.90613057606426
LDLRAD2	2.74939696376382	2.44901456551158	2.19720489589624	2.81862972332464	2.03773714106874	1.83080292503889	1.53483853553933	2.63108332296364	2.35005588462451	4.03976132113067	2.75400237773914	2.41260541096948	3.86136983263345	2.11459024225027	2.00807090140912	3.22157242841637	2.0012545990141	1.84434949477901	2.03474042840515	1.98281291287361	3.27791484182583	2.45484180124138	1.99717677058823	1.93926419640439	4.24832989330988	4.52750202819642	2.74332753692869	3.01887270468492	2.737306030026	1.7329898242416	2.19326395152515	2.8737639923685	2.07557370375112	2.269069063727	2.59068824085101	2.64948210419533	2.99389170056403	3.53995285046879	3.67723760585425	3.70487196445635	2.88198170332816	3.15754824170435	4.06354608445538	3.38038175256187	3.58593599135762	4.29073402513422	2.2722143409573	2.73281838291462	2.71350886816061
HSPG2	4.24478052707551	3.95942705711327	3.72944400683366	4.36511859207402	3.55590202721076	3.58038671760526	3.12359667528393	4.24989279538759	3.62097342306104	5.53120676686483	4.2892590426	4.12863984380894	5.57323514645251	3.53545579943529	3.3082822314374	4.82962126725131	3.24717863631796	3.29295986690545	3.33599910608215	3.29735725092004	4.7705330782315	3.4870360800319	3.17830989689569	3.12345431195844	5.90612576453871	6.31361228462221	4.34116741888527	4.72884566030987	4.56693689529116	3.21712522498462	3.63124400393307	4.55467479690726	3.61897861065233	3.68240474836194	4.14251146591637	4.26793274676297	4.75679914185496	5.15801380658977	5.27369491003708	5.34598176596164	4.65246928572955	4.88471512909603	5.74604398299834	4.89435699720226	5.46534110640868	5.88528638229035	3.47182475925381	4.269511969905	4.3331231409455
CELA3B	0	0	0	0	0	0	0	0	0	0	0	0	0	0	0	0	0	0	0	0	0	0.0791511536254065	0	0	0	0	0	0	0	0	0	0	0	0	0	0	0	0.0683309893114067	0	0	0	0	0	0	0	0	0	0	0
CELA3A	0	0	0	0	0	0	0	0	0	0	0	0	0	0	0	0	0	0	0	0	0	0	0	0	0	0	0	0	0	0	0	0	0	0	0	0	0	0	0	0	0	0	0	0	0	0	0	0.0617245015280061	0
LINC00339	3.34662790322328	3.23426831232239	3.49482519059568	3.53636379239547	4.10652420634377	3.46639219805967	3.66084877415847	4.17283150669936	3.97453848990406	3.23120351298986	3.44375117894146	3.48286118725978	3.01763512159152	4.11353381959191	3.97413462817817	3.50656386111967	3.92308260764243	3.73110719389558	3.92916607319959	3.8887042895188	3.68221370237042	4.08113507206616	3.66700648591744	3.84156057391845	3.5523524766977	3.51136682947956	3.40472468111559	3.50722379077629	2.93356508486407	3.4250255179464	3.56601140380906	3.2589168546658	3.20567401751351	3.1680514879129	3.63341958504658	3.6413726178197	3.12542132326933	3.22801363444455	2.77904534917446	2.37630427671238	2.68470430463695	2.6068733139618	3.07143661906971	2.8995874939957	3.1719961858729	3.38544760393141	3.73336518790418	4.18267640871679	4.40111161467018
CDC42	6.76948084398868	6.79526044050935	6.77432585048683	6.79558514511806	7.20572483886557	6.89852278899042	6.77393041100307	6.63436964499996	6.96147284679081	6.98711618155868	6.87457567668266	6.8586151440713	6.84700721900844	6.80345954376145	6.75630278620554	6.90409868547921	6.77707774179753	6.66288907940623	6.73545448168425	6.73686189673347	6.82349462471286	6.76341157447001	6.63296031039271	6.6475361356161	7.42639056564422	7.04206425389507	7.42488850553303	7.15697294842365	7.02808286787803	7.22000097671277	7.15050890516397	6.95414977108653	6.71003495374084	6.81645891146895	7.19673489507453	7.22788544592116	7.49549530738099	7.39688729913412	7.48398502206215	7.52135702574119	7.51815742068158	7.48667415461104	7.54601468776588	7.46507658077542	7.39539703543277	7.37349161509658	6.47042460772818	6.54472802001566	6.64461628979251
WNT4	0.021842416570291	0.0472996647542093	0.027739363961273	0	0.213856140572219	0.190200164054545	0.0494279398168466	0.088979690854428	0.116150998399551	0.0908366327772612	0.167533918090703	0.129143851991473	0.0374773910484699	0	0	1.34767699374201	0.240537815254598	0.278147747757729	0.0966207951945607	0.109543099765727	0.453564987858237	0.0713052171562483	0.0228254254589375	0.0864015779385389	0.114313447660957	0.025775541490391	0.0383489430282348	0.0390342072038856	0.0732145169200096	0.0112273556290458	0.0640276013297352	0.107088038734159	0.0291550220014028	0.0453671993225622	0	0	0.0516318678577463	0	0	0.0163300045841477	0.0347912696501976	0.0333519531143706	0.0150497620382377	0	0.0337784730402988	0.0348649229020567	0.474281316782867	0.668015617364438	0.926188475149986
ZBTB40	2.9690196775871	2.93942782623255	2.99797519998201	3.05684880727026	2.07140915884399	2.85244436525689	2.84953896432579	2.2145755771237	2.33990414746024	3.14450815395785	2.80331384355353	2.98171020294943	3.23696859095218	2.50931073409192	2.51687747962568	3.10893587982446	2.70804373205496	2.77442653842808	2.82934422372204	2.98456018630185	3.00953708235528	2.70985304479512	2.85406548549489	2.83954848173098	2.51879444829314	2.36457243229586	3.03779862807244	2.98530186391401	3.01354622846746	3.08494866514303	3.0556277731895	3.01088723140922	3.07604595443941	3.01913255128943	2.45394683400169	2.48167093528591	2.40507473162773	2.00264491942795	2.07574824918818	2.24027768899438	2.67738195159105	2.68649380392853	2.32592171293979	2.02555685892074	2.54621044488034	2.43393690269	2.67436121426476	2.42579496355584	2.61135654212424
EPHA8	0.833885079881323	0.25990758506412	0.174743881487144	0.98582973522327	0.778980611217423	0.0732239789090311	0.334654079718826	1.16176516899289	0.95799480801942	0	0.348770637876697	0.272128325738183	0.159510355552625	0.8073582196425	0.962930236412685	0.194696033450309	0.994904067868476	0.843703315066063	0.593728560044457	0.769924885257033	0.76889739577657	0.834362532481537	0.473776523133826	0.56421425543855	0	0	0.376539332341422	0.349412838185226	2.27832976300003	1.67946433533692	2.32614037982314	2.28844125268187	1.44316104449072	1.1725259185937	0	0	0.0134961480024029	0	0	0	0	0	0.0330990261637122	0.0185769209392084	0	0	1.48131444320183	1.36074632240051	1.52419409432953
C1QA	0	0	0	0	0	0	0.0656972064938106	0	0.0680534320871634	0	0	0	0	0	0	0	0	0	0	0	0	0	0	0	0	0	0	0	0	0	0	0	0	0	0	0	0	0	0	0	0	0	0	0	0	0	0	0.049836772655655	0
C1QC	0	0	0	0	0	0	0	0	0	0	0	0	0	0	0	0	0	0	0	0	0	0	0	0	0	0	0	0.0722573012364898	0	0	0	0	0	0	0	0	0	0	0	0	0	0	0	0	0	0	0	0	0
C1QB	0	0	0	0	0	0	0	0	0	0	0	0	0	0	0	0	0	0	0	0	0	0	0	0	0	0	0	0	0	0	0	0	0	0	0	0	0	0	0	0	0	0	0	0	0	0	0	0	0
EPHB2	1.23042438181033	0.82254171864784	0.934325513486212	1.23767996132651	1.7151026360576	1.19484351199952	1.27684203735136	1.51174632961087	1.81718526658072	1.13021263737726	1.12071688144982	1.30525847959678	1.06233588923826	1.23121733992061	1.2533358224025	3.02631849057302	1.86641743777224	1.7568098142945	1.74636866708769	1.67159229872482	2.07350493056432	1.39078873040873	1.00153565262859	1.11505322473364	3.87615346441205	3.63829399070981	3.04521753204817	3.15834187492455	2.02784054868966	1.85719276985998	1.88952805629353	2.07134050599291	1.48681217954854	1.38853673429574	2.54027530416586	2.63830557680709	4.69960715389318	4.9728396727592	4.92939334980057	4.61066463205726	4.46610501923389	4.62858697746819	4.15821582793648	4.06998566031073	4.55611668522435	4.25793841337727	2.92311684548148	2.6223587805855	2.70024882586099
MIR4253	0	0	0	0	0	0	0	0	0	0	0	0	0	0	0	0	0	0	0	0	0	0	0	0	0	0	0	0	0	0	0	0	0	0	0	0	0	0	0	0	0	0	0	0	0	0	0	0	0
MIR4684	0	0	0	0	0	0	0	0	0	0	0	0	0	0	0	0	0	0	0	0	0	0	0	0	0	0	0	0	0	0	0	0	0	0	0	0	0	0	0	0	0	0	0	0	0	0	0	0	0
LOC729059	0	0.316956668181831	0.277644409607478	0	0	0	0	0	0	0	0	0	0	0	0	0	0	0	0	0.192788799276844	0	0	0	0	0.237485401957402	0.263711111525677	0	0	0	0	0	0	0	0.297831167921237	0	0	0.181592379467404	0	0	0	0	0	0	0	0	0	0.0743569119642063	0	0
KDM1A	7.90642164351139	8.21012094500375	8.30222764568122	8.04181244695049	6.80842366617358	6.85192390294477	6.73464188647429	6.90741948683271	7.16718729615673	7.04234885231073	7.3073738766178	7.41030718079912	7.00119423741003	6.91104438080969	6.96029160078522	6.77885249296351	6.61996169382417	6.70293453197598	6.52638655780827	6.4739540909344	7.28129023236996	6.97025547436695	6.70785605148219	6.8399218069222	4.97202628745578	4.84692951858778	6.64123676443283	6.60741021464695	6.87536232862351	6.87307493222397	6.92060296042917	6.87100577493316	8.08256422224653	8.03345603997688	4.87110930330969	4.86238195778618	5.45855261848062	5.43445809634073	5.2661456169156	5.07614004389728	5.16909120340939	5.19182318396301	5.09826373801718	5.06307144984268	5.3087249108298	4.92130778506482	6.74218141543255	6.78400659665928	6.83202920246923
MIR3115	0	0	0	0	0	0	0	0	0	0	0	0	0	0	0	0	0	0	0	0	0	0	0	0	0	0	0	0	0	0	0	0	0	0	0	0	0	0	0	0	0	0	0	0	0	0	0	0	0
LUZP1	3.56414644069312	3.69191377156286	3.66733582556681	3.63787682922649	3.44195615567138	3.76059355020191	3.74392421574467	3.6583257511009	3.67580464243451	3.8698812740991	3.70844109268998	3.684964570272	3.89854697357374	3.53982881062305	3.54319890019333	3.90702524086232	3.96160480833443	4.02043997277538	4.00371915859759	3.92484100100415	3.71605805236285	3.49542655077681	3.38425154889204	3.44606959396398	3.79195989578145	3.79905621317341	4.01009949955951	4.11420042237189	3.78351951551974	3.79580849946054	3.81275490980019	3.79515392147933	3.520573110708	3.48159602759313	3.36104121508318	3.33741281870179	3.87632048109765	4.037663353205	4.13809359648728	4.48544614884944	4.43628845610554	4.39187080519077	4.28246945927594	3.91281270972815	4.33796079517851	4.26013859739446	3.83846776290785	3.94174486272782	4.07405152571293
HTR1D	2.34023467027549	2.72734326110045	2.59275601044103	2.53302005505115	2.33438520996264	1.78029749903166	1.45492863615808	2.90905301675914	3.25747232745787	1.65082428729302	2.0829069225989	1.9338294302299	1.70068384587625	1.94863074759887	2.06958875355792	0.469593240940749	1.99243490492334	1.97788435478791	1.45806697084525	1.31726933210808	2.93863959933499	2.73901420862321	1.25401346217113	1.57935395633661	0.18727620969789	0.138958600171501	0.130024651835145	0.106868882357104	0.618155005054006	0.62960188653238	0.374989370698666	0.462368577343839	2.5442306541341	2.77199963774326	0.043271283270765	0	0.117865496659023	0.977142883862555	1.13915511960871	1.74919527495858	1.5344052975206	1.59302861996678	0.466510185881045	0.410370414147892	0.500944786141662	0.531640467311026	1.13721495588401	1.31664972842363	1.28011895152439
HNRNPR	6.47045226615063	6.60232770601389	6.76578666559656	6.43466158436187	6.47914000182463	6.66206304642804	6.5944350881113	6.11649576116163	6.67994450217975	6.02577520491761	6.57154181641968	6.63359976681077	6.17011334100075	6.32178201461903	6.45198583711812	7.28772161276816	6.5653656437141	6.57200438225054	6.62409211908414	6.62858551942211	6.85212371874342	6.42127380108477	6.57783363225536	6.59236882834621	6.29487067186142	6.0156224510263	6.96699563979847	6.9367557052196	6.36093660529215	6.7925820887873	6.63086264855539	6.36766286035273	6.54114463983478	6.50852689950782	6.44388177158424	6.39542959786951	7.12452458955711	6.14841353439182	6.22452461667524	5.922131231652	6.20793188507002	6.06925318767539	6.38505823528781	6.60210941993084	6.55747442364455	6.17348526384072	7.0185340329587	6.68390694892657	6.83416762547423
ZNF436	3.43950346203716	3.25065845449841	3.35893210901012	3.33198318220819	3.36367291871322	1.66584297446288	1.1153129627883	0.771691234615246	1.13583690446909	3.67819588139068	2.79299066373349	3.01913611050703	3.39039392168333	1.43325325967086	1.37956551536991	2.48239656364151	0.897288450060053	0.964061440238337	0.798796250303109	0.926365361093742	2.78732379857325	1.55460849675295	1.5478199565777	1.61039769750273	2.84956298335596	2.75330287366327	2.78243163108811	2.8000881394525	2.82385531706997	3.02233407576534	2.85708724238058	3.06257766414471	3.65535182861255	3.65079901798183	2.18816034986604	2.12458290039204	2.47867676637386	2.83711572493444	2.77982912052887	2.46212301173973	2.81611224105388	2.7095619427649	2.20116334041507	2.12290459147061	2.21156984468584	2.32339312893757	0.358346745832504	0.571070969270482	0.699660008252247
C1orf213	1.14317788002037	1.08639655025941	1.36755558460919	0.984646947650215	0.414575041405405	0.0908942046361672	0.153903889857109	0.297663334007323	0.319549728255046	1.23256252740092	0.922568561968939	0.405010993345652	1.38679991243353	0.489288078111558	0.769333364131509	1.84399188132422	0.439110324576502	0.43924120496386	0.28194508189213	0.263301279731284	1.45347543689182	0.59194840135203	0.363980665912481	0.694256189744096	1.37384862971973	1.1003385503437	0.797763399220837	0.650596388046562	0.980266643479783	0.84813796317407	1.22371909059974	0.910719616197283	1.11010261256353	1.14293617714877	0.552209820925424	0.52471264223517	0.812471116787718	0.904386983674556	0.617321994628412	0.730450409744347	1.06686071830432	1.0937629775179	1.03613755846691	1.28664462101644	0.44465010633027	0.656050564974328	0.167716308793118	0.309760599288898	0.31990343934149
TCEA3	0.645478482353258	0.583725099664356	0.902901709092549	0.979039030156658	2.39737583900935	0.519050690736139	0.632761439805756	0.52305303403611	0.620721524830937	1.1370706503034	1.04029629739838	0.454126398419338	1.12527417975468	0.822606162605023	1.08953882775741	1.16006180030591	0.563159106845821	0.570717444669412	0.496825342537053	0.428914195218157	0.811470208481145	0.899804400181277	0.741339268529109	0.889660438284311	3.16798407308183	3.11628323679527	1.6438885057817	1.66531999770379	2.11706330977396	1.22416378734166	1.46273292177139	1.62278045273926	0.852946468378193	0.692323634580117	3.67094228152084	3.75620135920114	1.48316311239064	2.38361859211547	1.98387101382405	1.56244026597498	1.75382699878963	1.78317164941248	2.70909208604657	2.52257556823377	3.19114569959415	2.4795099657563	0.079367733576628	0.159772544096327	0
ASAP3	3.2443482306182	3.63271026399194	3.4950683238327	3.43020095716744	3.87889206070926	3.16310741259267	3.03593176911538	3.39483787515353	3.82652814959633	3.51772922035728	3.37174702795461	3.27836396264779	3.51153129179318	3.36957536218675	3.22787505175789	3.78334140178691	3.67615455223729	3.69724004818292	3.61926039849438	3.64391389642224	3.49355767506989	3.37765129858786	3.02635036406193	3.20572249330412	3.0363714543074	3.02845953149724	2.18186266825922	2.26016419622347	2.27718137384302	1.90383654620785	1.94640149138188	2.30062162474743	3.00541615733488	2.96198441985051	2.46381598889051	2.45338588036645	1.88464871233845	2.48369197421035	2.03679166810105	1.80382631247053	2.13274791608918	2.07028970979458	2.15519872784662	1.90741371815619	2.37271255722833	2.31305425380854	3.7676971675136	4.02239444715259	4.10361513189728
E2F2	1.32017271022734	1.4425348402087	1.31443551198865	1.29639279668092	1.67522428232719	1.07074652244117	1.21547980469382	0.91046328252158	1.54322365113118	0.84591070457667	1.48957889981417	1.31035757246274	0.880749774200251	1.32440163788409	1.04300846689955	1.60153013348857	0.843782093755561	0.882442720915413	0.510871811299495	0.583737613695845	1.574077281269	1.358576306265	1.05616730630043	1.31067166967886	0.385900354451218	0.580917288663207	1.00865181634054	1.09888439020513	0.524838991238978	0.516066598846372	0.569130373106759	0.410916331060132	1.09680832718145	1.02140154969897	1.02362440788254	1.05644480101967	1.58285462683882	0.234599418037278	0.389676936951962	0.12841944982744	0.149217736187287	0.165675301468266	0.614031323484342	0.418101413148148	0.661007086541358	0.48563497243888	1.46846341324946	1.30247113647944	1.22821532545714
ID3	5.68631842796767	6.37571195286261	6.122974974008	5.87877192673371	6.84704481448389	5.08029523875254	4.13029666927474	4.85284282655758	5.77109853531939	6.03203911284096	5.83054689679992	5.58025705978374	5.86976285458749	4.45465627277113	4.15633998210065	7.11501242829007	5.79732950569135	5.5375538900647	5.28758680190787	5.13676559327617	6.36733611621743	5.20161033877614	4.55797367642761	4.60702842597323	6.5519481461946	6.76713832266402	5.02129315995442	5.72385067491236	2.81844157576416	2.12835279711269	2.0427003633125	2.71627759887891	5.13205444972774	5.23731514098346	3.60733031374961	3.73161772284062	7.90750961940754	7.04973966269698	6.37537660018286	5.80849831991003	5.89336463790692	6.10591060322668	6.87666427810982	6.61492034446259	6.29148016048459	6.48125534225192	6.27398204209911	6.22886100892975	6.21098298095216
MDS2	0	0	0	0	0	0	0	0	0	0	0	0	0	0	0	0	0	0	0	0	0	0	0	0	0	0	0	0	0	0	0	0	0	0	0	0	0	0	0	0	0	0.0720145355531331	0	0	0	0	0	0	0
RPL11	10.3085210621933	10.3938945081683	10.5886771624971	10.3188478108674	10.8057599915592	10.6034687154517	10.7255451989294	10.8053166422113	10.6912811546581	10.0310394855739	10.2056588684949	10.3772213776789	9.96287576698832	10.6806408260159	10.839865134216	10.1757241853803	10.7734524436355	10.8440858764535	10.9509640804416	10.9225249395597	10.5333881398296	10.7569398783073	10.85562380866	10.8311726282151	9.89377931602447	9.79303262069146	10.5445781173388	10.5905589816451	10.529001000476	10.5938579388582	10.5201668468967	10.6003125025896	10.6181652266584	10.4077032691731	10.2179455845048	10.1757865498091	9.95992805723785	10.0940248870831	9.97607717641826	10.018617484425	10.2695825642167	10.2435191414894	9.85736212035262	10.1120484795286	9.86681527286168	9.89123993251756	10.6662151246525	10.4702928161973	10.6850816464502
TCEB3	3.9926596808129	3.9197023793898	3.96915049007864	4.11010428342372	4.21242148226807	4.02306014050278	4.32041246925165	3.68210131055645	4.3168336105551	3.89324570309532	4.11924826140681	4.19067016509296	4.06095526928323	4.02452358554419	4.10290163907866	3.84370251117971	4.11439201367971	4.17334334174792	3.92865456990017	4.04060316145218	4.02368117728595	4.03388987461041	4.00258551603753	4.15773092917016	3.59558720263454	3.6431173407523	4.50528121145327	4.57151299593546	4.11922335665283	4.30781464946159	4.36630822440789	4.15714883543832	4.21912978987407	4.12774056998991	3.84061429350435	3.77640934375699	4.13297981977676	3.78718168460358	3.93224074091825	4.09545188108566	3.82449293092966	3.94988972700241	4.01247034521147	4.13772482930991	3.95106552525219	3.82093458349474	4.13529680872247	3.95501515643707	3.93806932433428
LOC100506963	3.61166814748425	3.20697760544063	3.51801889918966	3.41831140452969	3.66727904823213	3.27936728710358	3.41269482556661	3.40542742036024	3.76596961093945	3.36264521779471	3.56547532146496	3.35804595513124	3.37520211645814	3.25602635243847	3.39919570831196	3.42665926107626	3.22448950249017	3.42739699365295	3.16943921233279	3.44735570035472	3.36820261234228	3.43628978885477	3.57390768213392	3.42376505040663	3.12441912780607	3.03100517829246	3.75236325047303	3.68259576905794	3.64817779572482	3.56905355070524	3.65877131120402	3.60194605499644	3.65966201880398	3.54610423295983	3.15111033005402	3.15694989957057	3.38482345872975	2.93152611053059	3.2956231195913	3.46192139679073	2.959870287382	3.40530487420459	3.34932847367985	3.37522436256888	3.43301417521494	3.36193816080745	3.29389719835055	3.12143654010886	3.47574639895343
PITHD1	4.4560241490343	4.43469494031579	4.71143984090299	4.53365055512354	5.33330207276374	4.8755097781219	5.17784605419478	4.86417128419964	4.95743640617004	4.34332964458633	4.63564412477204	4.67438155426915	4.30540879628291	4.96857003435501	4.8587817173669	4.59796016472422	4.96793402905571	5.00403839711115	4.8611514380077	5.02552053853113	4.76384707939839	4.95771498415883	4.89648983528242	4.93469576582939	4.28244721863092	4.27796243741014	4.62425299557615	4.58585188846333	4.17632277264046	4.4810663967437	4.47595387089452	4.30731922597322	4.62600100488014	4.41744749100876	4.56815982506983	4.51265040264298	4.78871702782154	4.23180870124093	4.28459556385583	4.43319983641438	4.30471545779876	4.29695657425208	4.55771641436072	4.70991368365893	4.55910630883055	4.55117760596945	5.24788954728506	4.94742303799046	5.13417164409928
LYPLA2	5.81407098351375	5.89776802626934	5.71287086768991	5.81333484851316	5.79788455899235	5.91365777072845	5.89418962992178	5.41517049159791	6.16725153629738	5.92843428345024	5.90615463345136	5.67815080034041	5.87929897086382	5.86334133252815	5.77692777390817	5.43070343333574	6.02404480329215	5.83622460441709	5.91509539116035	5.71859178134666	5.59084151064492	5.99387132644109	5.5343729239391	5.69270336829983	5.38694886483577	5.18414538263466	5.56570379000268	5.55679724659274	5.45130014397903	5.67960958437135	5.59649093855257	5.28137184514778	5.57883910936989	5.66722794672037	5.15812694202913	5.20374539298494	5.11783215866622	5.2170367925641	5.28536152688979	5.51016125449929	5.39563866548085	5.55337893628879	5.49679786563176	5.5465271816762	5.35533347561442	5.56097779445698	6.35335858170584	6.05967109218928	6.19948978819981
GALE	4.49707580554596	4.89977018452698	4.60161332738334	4.61709273835321	4.30658306223071	5.03475275158611	4.95892617286145	3.68095441364576	4.23180102277716	4.27801449328261	4.75329966414739	4.81056135269085	4.50637978843661	4.81429918603288	4.74300863262749	4.34623358822109	4.01377488430006	3.84898841860234	3.99963026202107	4.0044654367703	4.40525721455497	4.50172574484347	4.42552644277132	4.40702637415934	3.88395310614122	3.96572888410882	3.78046758990548	3.92780166119021	3.37694878223989	3.52477832504275	3.40745472880634	3.31282778702296	4.19994711772376	4.31734748750311	4.54533828763841	4.64637005846915	4.3626943061091	4.19452048911547	4.00390801244943	3.92815236247677	4.10004413394195	4.15945965596471	4.46117491440654	4.43750740711303	4.42914726323522	4.41671140658989	3.33567332742924	3.59823417522022	3.70881627726752
HMGCL	3.49928464129309	3.52304751220134	3.39743471281353	3.58145971640238	4.36376681939899	2.74974663391042	2.85490328172466	3.95261313134312	3.56909001754511	3.59105701874693	3.24546219628783	3.17341210574482	3.40331272063219	3.58211036059902	3.49744630882401	3.44097743832982	3.37478076596456	3.36760869932938	3.10155595498806	2.69719110925787	3.43732629484579	3.59543204911061	3.0450095379626	2.87262588166776	3.61393234589117	3.60782740300863	3.31260273673356	3.34876072513795	3.59124855448233	3.45774924258724	3.46137139459001	3.66750614416524	3.4625758880422	3.45659853336662	4.0244526648655	4.11220803144748	3.12166861150544	3.81314498274452	3.62065678410331	3.49063430584449	3.68546926203673	3.78368713188903	3.36780157318509	3.80811728797168	3.35523479509877	3.61649885398921	2.7103116318567	3.262428647323	3.51184751278844
FUCA1	2.87320292542369	3.20989468482148	3.1999816568983	2.94393632525437	2.6072853305568	3.74200621086674	4.00447442572047	3.04111504077426	3.62725662692733	3.32710384560149	3.42619094050939	3.57880590660053	3.53713451596566	4.00557065763328	4.04274938419379	2.15125810981474	2.97905403412112	3.15034683086356	2.73997552073621	2.61240676099621	3.47968327286695	3.83948599952272	3.50969584193339	3.71372880291989	2.85937128203288	2.40412381279286	2.08744926288017	1.96156776771616	2.02178884322942	2.12680109662415	1.64099103964391	2.07445063209228	2.98627621674392	3.00252250976871	2.42168381074038	2.44353239320214	1.5301506677142	2.12326226475127	2.38040807510667	1.97369208621836	1.97936688612178	1.83199070712606	2.26125398379728	2.5907672726219	2.09568816988896	1.93134645197947	2.06980526168681	2.47349081060087	2.52162116727501
CNR2	0	0	0	0.0486134136412953	0	1.10191223823138	1.29727947257888	0.122927644199817	0.152618271702549	0	0.193320101278389	0.149034292721106	0.1668426792747	0.374845853878988	0.413341697012566	0.0747250435943816	0.218963391438509	0.480590855127475	0.164653713989575	0.20510970202878	0.280072615164484	0.497296585852171	0.332701060238429	0.551811293856479	0	0	0	0	0.0570689690557471	0	0	0	0	0	0	0.0389543069122918	0	0.0358239026635417	0.0394718250298686	0	0	0	0	0.108638596621868	0	0	0	0	0
MIR378F	0	0	0	0	0	0	0	0	0	0	0	0	0	0	0	0	0	0	0	0	0	0	0	0	0	0	0	0	0	0	0	0	0	0	0	0	0	0	0	0	0	0	0	0	0	0	0	0	0
PNRC2	5.78514771262332	6.0134957585285	6.13983986255692	5.80608427578003	6.18801115754962	6.21591734365783	6.25029652273919	6.14403412950505	6.425939272829	5.30180710684358	5.77803506400975	5.97094566001896	5.47202304483981	6.24603938518691	6.3613385041846	6.26296302071936	6.10374520138033	6.06549476378942	5.92890797614613	5.90798903006396	6.22082715007751	6.29736202021017	6.18262675509079	6.16262697487887	4.77386449388333	4.52619404017692	5.51170838408965	5.32176578256502	5.13208736195275	5.54297302826745	5.29094408744378	5.19741329913937	5.95132202053822	5.91439230823728	5.14786836120538	5.1477096526848	4.90588516779867	4.08732705179748	4.46634651434283	4.29513524900082	4.62922254521971	4.50092949398661	4.53513848908792	4.78300082902254	4.85057942235636	4.72449748201951	6.05927090448799	5.88047248429699	6.02810276454331
SRSF10	5.81297048946451	6.03567888943923	6.00516865289939	5.93614557211471	5.85729181929175	6.26324102704552	6.25480376577807	5.51723159268714	6.15079726303563	5.54993095115592	6.01598142551242	5.98816658671506	5.61991182215288	6.14424423701294	6.14329953269941	6.34514085777554	6.34453027133469	6.18012597544872	5.93735616343903	6.02608960053064	6.17438644310567	6.19960168049155	6.0588814260936	6.01884111055392	5.43958324682017	5.23462010962156	6.0392897636388	6.04459739388385	5.55636810114025	6.01793971893721	5.81342207575953	5.53804766326796	5.82149338636791	6.03070023785666	5.4820415419856	5.50872654210461	5.66916002717496	5.02656106552402	5.03623956281936	4.98685687299395	5.31726788474603	5.32224545288826	5.48954935788174	5.43278907905726	5.43265881449642	5.42030048737005	6.46702672580312	6.06838275876462	6.11117741125953
MYOM3	0.0431363105712991	0.0105916961886515	0	0.0279124350657998	0	0.149395953244032	0.0545759537682864	0.0712531748453489	0.0996257910864935	0.0904154078063596	0.0857714868544307	0.0657211916939841	0.18858196229248	0.034473235959778	0.0535953055329366	0.0851118797870814	0.0567777242435964	0	0	0	0.0950879206221131	0.0594173038625381	0	0	0.0618205662561022	0.0508320951100045	0.0255707490134003	0.0130633025963965	0	0	0.0144044294763411	0.0183262334110974	0.0194148411581606	0.01016287775439	0	0	0.0901058801378545	0.137830060488927	0.191920121906084	0.164537871261231	0.112409496327374	0.128360980384086	0.0298217727611021	0.0316952795122768	0.0985592927091278	0.0460870070982889	0.0669516211984716	0.0513205884090694	0.114285592014543
IL22RA1	0.0857557174565387	0.021288255570135	0	0.0828318675410341	0.146855908283711	0.129916146926585	0.086978829233081	0.0718719311237727	0.11120415827336	0	0.114207353422763	0.0444759571923036	0.0499298694282439	0	0.0540194965085801	0.0541617921471624	0.0478098718640372	0.0536869090969738	0.127846663961651	0.0741589013237904	0.0390450193814538	0	0.0304417426424524	0.0866400328662261	0	0	0	0.0519908138529751	0.0971079230311172	0.0445172240828825	0.139059483493045	0.174789893047815	0.11356168975724	0.0991968889804486	0	0.0445798915440745	0	0	0	0	0	0	0	0	0.0226866799775579	0	0.196591937261369	0.254724641534569	0.163453647358396
IFNLR1	0.256439463527082	0.576403137881186	0.598005916182806	0.315119847415066	0.859310447721381	1.13663764693637	1.11133184255146	1.18669704490629	1.19731814516685	0.35194600361286	1.09264045229435	0.787999066586505	0.529825942866505	1.15322814261629	1.25620151632162	0.391152904116752	1.27882929467623	1.41984088204406	1.32715847065274	1.09668690637484	0.525361316900273	1.08611796227716	0.968950397435255	1.00744669508913	0.0309261735735036	0	0	0.0257557012765045	0.00545661645395496	0.0485601278000608	0.0439283247259195	0.0360569347517113	0.272997799046359	0.266941219289132	0.084391283966263	0.0722059793926639	0.0152583373642105	0.0535723689804666	0	0.0702139954402984	0.0455615129252645	0	0.0774401765710502	0	0.00745367047246493	0.0898932107801822	1.57015687234333	1.55125021734132	1.5750363525567
LOC284632	0	0.0353119723795359	0	0	0	0	0	0	0	0	0	0	0	0	0	0	0	0	0	0	0.0325282972905326	0	0	0	0	0	0	0	0	0	0	0	0	0	0	0	0	0	0	0	0	0	0	0	0	0	0	0	0.10324248084486
GRHL3	2.41967102014911	3.11772495999865	3.18348016245844	2.63611647041756	0.916170875339791	2.36705229548336	2.16243886389415	1.46207850177192	1.1973307278704	2.60803565616558	2.8626993409766	2.7037563210837	2.49223776372054	1.64507907673858	1.23090389694499	0.969102956770548	1.68064842042309	1.61320158688651	1.35731552400171	1.49514253529004	1.78848108812331	1.730348670565	1.57785658789729	1.47056289453825	0.101638378519654	0.110872072814922	1.08239603515389	1.10954777998413	1.31527638701493	1.19952473093507	1.02118831622421	1.10152233881904	2.41152929169207	2.3245139709528	0.0229485384742317	0	0.193424824192705	0.131785034939059	0.121780522882449	0.0871214422396781	0.227621564980612	0.0304445677841279	0.0614290796876075	0.0434570600995142	0.0609995940579364	0.0628757513655317	0.212223175019036	0.785540508287043	1.08653242731713
STPG1	1.24231591997266	1.77279357802952	1.63391009167131	1.76787510488727	2.30990375572274	1.85508075228103	1.74839682553775	2.24793358793623	2.1985727296605	1.80638180528521	2.00599993787824	1.71200581655457	1.79564644114773	1.8333920859077	1.84558238047248	2.08737118477156	1.98204986900494	2.04564915517279	2.09436107547561	1.94365132326988	1.95484398159703	1.91327049259809	1.59986524733885	1.61281955906602	1.94329499159681	1.53899002142762	1.75099231521594	1.84403206703204	1.28663870735027	1.24628038256028	1.27165873558778	1.229833990461	1.40213275591023	1.2718140876706	2.71945727459875	2.70135387515707	2.60590437456107	2.24418989246452	2.29470896194242	2.20355512926116	2.49344751507197	2.33688890700924	3.02713104465255	2.88899256401661	2.89898029259323	2.65303708059408	2.23688748775501	2.4596650540392	2.55498661232358
NIPAL3	4.19436289072759	3.51635560303626	3.53389968867811	3.97081685042612	3.15873772014034	2.46578383337977	2.22758398477811	2.18660197376635	2.09631246121101	4.35686216111061	3.2754764431735	3.11071568832591	4.10997060849324	2.307492643547	2.32582963275684	1.5560516778833	1.65848114153271	1.60192466767199	1.53356833160846	1.49693780069529	2.35282348439638	2.30592092293124	2.16356635702798	2.30388885494482	3.68267441728787	3.7256539160709	4.37946847854184	4.70267970443485	4.56339611883744	4.09135286868371	4.13538711236147	4.71119752664343	4.0391647202186	4.11975456484805	3.85303752325548	3.82291365931674	3.71038217077593	3.81930031066739	4.01779722526045	4.35184030829369	4.45276014660076	4.48098887347869	4.94469917847317	4.81815521717118	4.71309089972463	4.95610777794159	1.74783421142112	1.8181633996341	1.8349012976665
RCAN3AS	0	0	0	0.732139796219715	0	0.600949068655917	0	0	0	0	0	0	0	0.490435609548257	0	0	1.14228925945703	0.308805859869466	0	0.366041832009303	0	0.347365181644696	0	0	0	0	0	0	0	0	0	0	0	0	0	0.638580835112641	0.351384090460659	0	0	0	0	0	0	0	0	0	0.361513479493858	1.4694796728096	1.27918005283214
RCAN3	0.964377190323828	1.17617594222224	1.26463250738634	1.02477355313549	2.5539109327135	1.99301490032434	2.18771074743291	2.26298631519758	2.16799049367766	1.27680631307722	2.15191400427562	2.0362043897194	1.45983027200085	2.04974227607532	2.06574117905619	1.25343869893047	2.38954753899032	2.49406225405637	2.40491129448815	2.52917627381957	1.48812420470143	1.91008407075406	2.13793298948118	1.89939607909903	1.99659844627525	1.3217376465721	1.67045514288562	1.74330814611246	0.877315499719377	0.575898971932087	0.520954218882258	0.584852851731334	0.834183708574842	0.788015777133412	2.56877880421323	2.59823894015977	2.95489794107559	2.49858532972947	2.28948628816709	2.0841629363108	2.26597390593453	2.28593184965869	2.31660628827738	2.11251665697378	2.17410595894638	1.96885015643282	2.54215897717789	2.71946822688241	2.9329644632267
NCMAP	0	0.0155864862248832	0.0537557121978673	0.0206219572723525	0	0.0327566441402488	0.0797020986664969	0.0354554212618183	0.0167963806686169	0	0	0	0.0723986327064212	0.0993265830345241	0.0396837769623369	0	0.0895818084549016	0.0587765605448243	0	0.0366243005368107	0	0	0.0659557845240128	0.021603097435443	0	0.0252063024102951	0	0	0	0	0	0	0	0.0443750931456684	0	0	0	0.0596623368375437	0	0	0	0	0	0	0	0	0.0153883783117884	0.110691437525612	0.0468634376930561
SRRM1	4.95044041850254	5.02217248109246	4.97616655782924	4.91542529155076	5.18408982705613	5.08654176839472	5.30210698185982	5.91487780686768	5.5176347472913	4.85735403279433	5.24065778726674	5.16749040422594	4.81286270365907	5.42408900701388	5.35029921652709	5.43459820592466	5.35678822973818	5.53890437793509	5.46114216510761	5.43945026973044	5.33781811301339	5.20546680424081	5.32076264802932	5.34265429710251	4.42112902435698	4.44055360843161	4.93786694485785	5.02782639740625	4.72519036279276	4.71402016484125	4.85543164103173	4.72526672299093	4.9664396963904	4.83742357631902	5.09333621654352	4.98081134571801	5.17782214073504	4.93009389401215	4.74894419736972	4.78960928259196	4.9608360205713	4.97458896467152	4.73718919456896	5.09554049392213	5.0337709684507	4.70719345423804	5.61604886791687	5.87284106916702	5.99762661886909
CLIC4	6.8532970779872	6.81580595475087	6.70593644433282	6.79812829996604	7.10518567083754	6.61248667612771	6.63833164518579	7.06968068756592	7.10877533844838	6.72639529165045	6.65173340088153	6.58585489222255	6.68164603414993	6.77063086002478	6.65414478420816	6.85717236184572	6.77416768769978	6.59078762858898	6.46248264117753	6.43921088007728	6.84400896038682	6.70835279978436	6.61098937520398	6.48861622799649	7.65109475605978	7.68055644102432	6.75421943313514	6.79764855775016	5.90494886467155	6.21274052228079	6.07312827625752	6.12133251027643	6.79332368381958	6.93039436109123	7.66622400280318	7.70100836083597	7.73568463380714	7.9057780893476	8.01838937231437	8.23171079776647	8.05374672106993	7.94383344040677	8.05522277394634	8.31362679489787	7.96779111972562	7.9478005558578	7.08172309064488	7.08452141439461	7.13826155917729
RUNX3	0.0589120169349497	0.165346002149305	0.0985997149518975	0.111662219914503	0.284687056768716	0.715386471742453	0.709374459605492	0.392776813650756	0.432017607839949	0.122723999013179	0.324652791020525	0.376959336399689	0.223791980846853	0.431494595593279	0.652270791582733	0.0444335699707221	0.465827184587924	0.512164170274341	0.808977247574964	0.633203337220927	0.128954011988006	0.313079801675966	0.492421342131558	0.292683995966458	0.021503037762694	0.0234833262414999	0.017586308786923	0	0.0226168051437891	0	0	0	0.0265859227259863	0.0139223052233683	0.148970537402178	0.11819969820845	0.288381007223384	0.777995731633732	0.552629877191612	0.511111749297605	0.467491303674283	0.472462816521885	0	0.0218351693646734	0	0	0.117695574538796	0.220629608049613	0.23197915261347
SYF2	4.39689928352096	4.40954707820989	4.76882479213303	4.39968380899701	4.91061754866369	4.53401178474329	4.59256467474792	4.31156850608628	4.449957483628	4.38419489813819	4.51801260244217	4.6741668397593	4.35934546128676	4.45316855097822	4.42967621470866	4.33970038230733	4.3910252887482	4.33962200343082	4.39169899237382	4.41397988675601	4.3894153759005	4.41912085388609	4.49952064623884	4.45213414132056	4.2120478823374	3.95006709128078	4.55576708296718	4.64449083598079	4.38065326731859	4.58510075237146	4.18624698614531	4.3968924353121	4.68467289009167	4.61999982982136	4.7780298057328	4.76879304012016	4.19334596728341	4.33705452364064	4.1438015476503	4.14825895396643	4.40310408035101	4.41257154035672	4.26315462541146	4.75202599270534	4.21661782848406	3.96018732674703	4.4502676930774	4.3992804883483	4.52023364861234
C1orf63	4.36568553924187	4.21077847665466	3.95312552646821	4.35433931337853	3.23530429744385	3.04189302995464	3.16839172422518	3.27994815308702	2.26440131275335	4.37595690218423	3.94485844580754	3.75166723521693	4.37577623436908	3.27681822126689	3.01281893346344	4.21480091020357	3.58808495853398	3.38493118448216	3.72104448833216	3.70017334985264	3.77146305836565	3.4218493973691	3.692873507464	3.60705802560723	4.32744306245973	4.4003603141476	3.99823161521796	4.01086933318836	4.47228629998009	4.57328362797753	4.09276559625063	4.40486907021757	4.32447220711536	4.47065399389994	3.98322165074267	3.79089712160477	2.82808518745848	2.41486887444173	2.76044877846752	2.95191411730702	4.01840272621231	3.88690126768649	3.83603520194524	3.24675617714067	3.68992531085643	4.29846037126364	3.77451298738846	3.59274405270361	3.73843279006092
RHD	0.351683729337662	0.0737282542672791	0.204899434942834	0.216735461054757	0	0.102767093551823	0.0769340513432542	0.345143129242594	0.129891623422955	0.0718835980405917	0.13337281962677	0.21923854272617	0.151556221589208	0.0607069285480665	0.123925315375779	0.171050505632361	0.0778396453178408	0.187934932920777	0	0.0867727624938594	0.154211178808374	0.122683054512783	0.137826126751179	0.0848982008785374	0.0550204096104401	0.130358157750341	0.0794704133392806	0.0609330718094229	0.218693146754912	0.110752898816384	0.0670635891635478	0.295211673364215	0.0455555021773113	0.104698294777754	0.0325989631483601	0.0903141816779073	0.0243741516081035	0.0599881523842717	0.0239141922834365	0.0631827527297592	0.0273863647475146	0.0521443024634223	0.135951267194807	0.0741786350912887	0.0527911964615969	0.0723818931968861	0.161601371690311	0.136231817938295	0.200929905175169
TMEM50A	5.28161665578406	5.19053189890895	5.15005188203954	5.29869130364105	5.48481806177939	4.91224267238402	4.65528312721294	5.00528769390787	5.17643448142708	5.16539746012278	5.04889878022756	4.99931004647841	5.15180200380997	4.96607971835508	4.91294680343557	5.25475275494332	4.97484589974839	4.78147512451155	4.70870593899035	4.76631422755526	5.0905951784722	4.92924183604491	4.83258625691741	4.88204628597179	5.53977609045905	5.64650830944742	5.30468260718246	5.3605187925671	5.24602037737215	5.53058893035213	5.44164946495288	5.32971562575091	5.25944575071095	5.3546178889047	5.50995864435311	5.48733198712778	5.88066838519786	5.77191726253877	5.84385574392004	5.83243941798505	5.80336396195194	5.77248217746889	6.33946701448109	6.57422112205197	6.14744306446816	6.3108726705532	5.08060650303951	5.20864991173204	5.25822869824254
RHCE	0.120192000724957	0.115777444309919	0.150896266150999	0	0.546650029669565	0.0930752301479476	0.0467672098072653	0.396928867409713	0.374509812920815	0.165906795055621	0	0.179968308943549	0.201376662172205	0.361415782298763	0	0.270420100763245	0.302750698052874	0.241871904206274	0.069317075810323	0.139690826641037	0.212017678782969	0.217655085373715	0.0835989886706082	0.187760147227724	0.275563748824412	0.440645028044771	0.138283679635272	0.209190069255121	0.181617820571335	0.282344907247519	0.281470367877651	0.0483344083544712	0	0.177612960776254	0.372545412264306	0.165338283294978	0.0644003093987779	0.262638812711715	0.139668564051341	0.304312438539818	0.248709697667393	0.137439912611694	0.423423271269688	0.424065351234103	0.243120655145893	0.298346284359212	0.0967601648176466	0.135747088579348	0.2293073543354
TMEM57	3.20808020246828	3.14955366348129	3.18611384326484	3.17664989537782	3.26774102669052	3.09084157727415	3.01277603483896	2.55911242875224	2.90574367818045	3.47426729712179	3.1493780674895	3.25748137910357	3.32193242296599	2.64955338160659	2.80025798427262	3.18540988384485	2.66117039926744	2.7269881179307	2.68349210481727	2.74595366052618	2.89902477780418	2.81803042886107	2.71811170176113	2.75179147178819	3.25052960962084	3.05455678352998	3.13044659638558	2.9753256952429	3.19968961781644	3.26593941130729	3.12217738027698	3.42467893196426	3.21041536141004	3.15308218634409	3.15716177340649	3.08222399566569	3.40533619254567	3.48243528799203	3.4769519125239	3.43369392606959	3.41658711307937	3.31947631655855	3.41789571072232	3.2733353550356	3.32945659790628	3.11872849307382	2.53305744416345	2.23000621289674	2.27094748747706
LDLRAP1	2.88966627838649	3.28557829089691	3.32474149062539	2.99308375929221	3.64043583661959	4.38885079305898	4.59796612202755	3.14965120757584	3.47850592693672	3.10311152653941	3.99759952354512	3.7262426866427	3.42055650894411	4.099825385714	4.08972694358748	2.62852632150688	3.63397749424009	3.59263642860658	3.81755163257543	3.79035501371084	2.89805739865159	3.80326837380949	3.77882884396974	3.80944531469822	3.48238365529368	3.60090008113682	2.908653453271	2.80023313018203	2.35745066052894	2.1705243968491	2.05207152612813	2.2778865812047	2.69104946303534	2.60946658342625	2.97574756325337	3.04840011895691	3.07893256062708	3.00810318059815	3.10670007174168	3.04602650116408	3.14947399757811	3.17942824420627	3.43410509330465	3.39717044646342	3.50524309550377	3.5488927894645	3.0355992781417	2.89881587882381	2.96585630220099
MAN1C1	0.839732284667146	2.02883432911892	2.05569197259179	1.4551759554589	2.61552694358592	4.13352242741641	4.33068029257366	2.85942495723637	3.23930638077419	2.27610057734001	3.80872483174233	3.71302489363774	3.04711256686834	3.9484233028529	3.86107201358262	1.45845550203116	3.50613220537892	3.58525101087928	3.60155390366233	3.58084494955316	2.43245704821652	3.65083347602372	3.39079285675867	3.51777960346301	0.36113163676364	0.574198411302812	0.136900744777752	0.117028190608748	0.279534291457271	0.0410628093561744	0.0528087211664614	0.16176774832924	0.851816590438828	0.583420879044899	0.459132556306746	0.444932048942182	0.219898939536523	0.53841102207909	0.58425925596667	0.478007788614871	0.460225669273921	0.247781717946504	0.14185258941863	0.0584028122413012	0.0618393637855225	0	1.7842149962004	2.06096045555967	2.16959154005362
SEPN1	3.65468757800051	4.28120861497507	4.11108140509689	3.76781367660774	5.54373713729488	4.68494213542858	4.66190918114386	5.09495808133628	5.06801293619407	4.09847851220083	4.77579856774516	4.6069692248833	4.27282197600834	4.89058288133309	4.82997130112495	5.20488801330842	4.87665445647491	4.92840822583906	4.70280712383178	4.76545518378085	4.5687617827979	4.75068689050694	4.56118558752431	4.58680676881581	5.23193538999338	5.35038409009432	4.12457628367825	4.21017843009451	3.3028775941123	2.9509442570593	3.10922012802341	3.25385013169824	3.00439711891864	3.06437416363918	5.37734242790564	5.40519934000654	5.33289407583051	5.48590335307443	5.58523298068462	5.3931106869236	5.01732956900443	5.14036967065153	5.20506011054465	4.9629376376195	5.2671087690539	5.17185931997345	5.22221722630157	5.40870506866391	5.55905734852237
MTFR1L	4.47370899618688	4.25929508782726	4.290903551485	4.2836032777766	4.5373706230476	3.85424505422013	3.68088692071969	3.5189001726944	4.00255851368783	4.44369946894279	4.1483728569383	3.97373983586742	4.32880056870335	3.72804022050091	3.98879373676397	4.30018963298923	3.60688041869317	3.45154874540038	3.46451144380193	3.41296980846082	4.15077086647212	3.81811430416045	3.66065485203523	3.92068393752259	4.86417623770153	4.68298896733969	4.29664828569033	4.23128647258664	4.14523724379157	4.10597972515296	4.15550638879337	4.20373364903725	4.2757892887981	4.32717715769547	4.67214243285383	4.63489525029307	4.62760100197286	4.75080478139013	4.66534728813576	4.84438565300257	4.81584181102309	4.82275563703103	4.62025208872071	4.73242116840144	4.64143620437148	4.70180408425447	3.38052305743443	3.49851895408567	3.51866102310956
LOC646471	1.17091851585479	0.952522185483663	0.840814473504136	1.16825692320858	0.958225756438347	0.462335069788014	0.647844052987893	0.393786300105848	0.284931009506728	1.69154309798777	0.814999875481111	0.947720011419051	1.62691567302818	0.573897990152548	0.574708983730289	1.22500956805515	0.687636755245549	0.480480217537711	0.513082387417357	0.450535079693438	1.00878087678799	0.638609562750856	0.513478617802999	0.62850672442047	1.80462771334765	1.46429709118747	1.08844014820437	1.10727274188002	1.37864478895764	1.19009014842307	1.36372057057128	1.33236995258555	1.26359334187527	1.12922365912792	1.25434611520689	1.03972097061298	0.605012564902857	0.571676809970931	0.619825217366284	0.842768896845972	0.976939132423823	1.23535944739095	1.25272446348552	0.703912208830863	1.1335898280545	1.20881687975939	0.538245125239657	0.31343626335561	0.483249807417691
AUNIP	1.78366199067508	2.24936341916773	2.20246787414321	2.21280587786887	2.81591761849343	3.02462286863765	3.08272472683218	2.71904540838512	2.9797418532182	1.4158614035157	2.44394606920236	2.77973458624614	2.14829638022059	2.95015669862488	3.13300119909105	2.52955861449035	2.99074615356601	3.16537816359781	3.04459870523941	2.98199874159333	2.44596501434481	2.95264667549973	3.05842040745773	3.26041263185011	0.884322053668972	1.07392303450124	1.95153557636567	2.00279251726335	1.09112433366116	1.67265615471351	1.43478566460894	1.01880506570037	2.00744669508913	1.96227137689323	1.54145536609299	1.49066767592344	2.20171226637827	1.10574511606935	1.21304860127828	1.17619509486341	1.30268168998055	1.2694222026125	1.56720468995194	1.37400449143936	1.45023733509705	1.45334373419551	3.58155612665299	3.66730175943414	3.64079442967439
PAQR7	1.87066062667928	1.9398697221017	1.7498560225026	1.87193430682457	2.37673212716344	1.65615310330179	1.70054181294683	2.0643482933579	1.7653183258749	2.50560642660095	1.85601759445668	1.63883843672403	2.30116326211979	1.87645211591845	1.82332953202743	2.43372596928505	1.9775034094208	2.04800246128699	1.76681986968683	2.07055763249526	1.94837283880957	1.99984490194643	1.70217878173507	1.59412332179471	3.02185278995812	2.95899296747679	1.93342911695604	2.21561958311727	1.99932899078425	1.93030209833084	1.96031523518616	2.03591945600125	1.56084210165473	1.60124486085115	2.56207387095458	2.6299161023847	2.8705560797724	2.93162444047418	2.81506506720213	3.05372826084901	3.16711542410905	3.26406045828957	3.02632911514757	2.85029537174695	3.08601262841558	3.18594422679905	1.41029225406782	2.05063751508871	2.04502002577723
STMN1	8.07334896733105	8.24292637099693	8.40974732265481	8.10818988000466	9.01705892721402	8.61451845350707	8.82454511926726	8.18196719284574	8.86411493691858	7.71186654547829	8.21126534399984	8.37027764066292	7.77787336322684	8.8062112618656	8.8862544328179	8.92895356086379	8.53339592732079	8.51304457179833	8.25608600114874	8.28093776053479	8.75587567692952	8.82758405954917	8.58787125565061	8.6584185874708	6.89824463713897	6.55436475610809	7.77732765364248	7.77722900940149	7.38609528328584	7.90603674842128	7.61779802590278	7.39759763012019	8.27830076701144	8.23578927663452	8.31930632090368	8.28452338695431	8.83210201157607	7.52606098452482	7.46104555034424	6.60560544743425	7.56810052776594	7.47733733468016	7.99135177376779	7.86495372662513	8.14630391340763	7.65901117119815	8.39314587576932	8.44659535572024	8.54901065994792
MIR3917	0	0	0	0	0	0	0	0	0	0	0	0	0	0	0	0	0	0	0	0	0	0	0	0	0	0	0	0	0	0	0	0	0	0	0	0	0	0	0	0	0	0	0	0	0	0	0	0	0
PAFAH2	2.6116398225052	2.45338061216242	2.3631794893107	2.59225848484776	2.64447237748787	2.5635754995545	2.54126453915209	2.32562243085481	2.5715700295992	2.42660022616992	2.20382759794212	2.30667929507121	2.29849116438315	2.56283342645347	2.65749367055584	2.23920554717586	2.5210004679053	2.54274588302732	2.33849287520761	2.46469440254644	2.35060190939841	2.38667301492272	2.36121250601231	2.26838348812102	1.99251466811863	1.95689674044979	2.05504984997442	1.9957377597294	2.00071756230402	2.04932407531266	2.14689304519463	2.21682422229172	2.39753739393193	2.45941063382954	2.40710525536228	2.34894622367439	2.26815588882402	2.22910489280166	2.23039056382961	2.09285691066548	2.26133523331595	2.20915699783038	1.9986468390058	2.1947521274956	2.22365422753748	1.97061441211282	2.32368134629613	2.35391887985829	2.43468426649444
EXTL1	0.324209211176472	0.243067020097287	0.481433283684537	0.441132855710203	0.625987683588741	0.213815090157931	0.183288318852576	0.199561164706055	0.143700342434562	0.288073834401905	0.309509168243064	0.295698342784353	0.328502170520534	0.168577857305714	0.221921613741461	0.468487394798168	0.246213485117776	0.220690274049205	0.224353976873403	0.173451123857635	0.262345354427651	0.229360272727224	0.148567122115296	0.163424019355143	0.642351309032283	0.766044691357172	0.0372774866247742	0.128646177988507	0.285926524730062	0.155580865263752	0.102306467280558	0.177625716520124	0.502389673088629	0.355440324904359	0.453342680525459	0.322493520527205	1.22250164982595	1.51431923615548	1.86385521561674	1.77959592475874	2.43604720821438	2.51762844886693	0.166426234345948	0.155678002708385	0.127064937425673	0.335076161355385	0.297642206676544	0.377848941126676	0.444603463895136
SLC30A2	0.0352805778366161	0	0	0	0	0.166043101681068	0.421061142637103	0.0622767518369196	0.0871549882036068	0	0.262769887494709	0	0.0643423603746634	0.122531456991086	0.127636449029576	0.0966867714571483	0.134877922950115	0.243432674066501	0.116701834149958	0.0894010639587671	0.0928477118454799	0.293608265015081	0.221087635167238	0.0380132850092119	0	0	0	0	0.0427059657832359	0	0.0373202252007974	0	0	0.0775945360952523	0	0	0.030047722448758	0	0	0	0	0.028956082033586	0	0	0.0580519714775899	0	0.141974190461693	0.177893561092221	0.0547244450290659
TRIM63	0	0.0371082069316226	0	0	0	0.150471292550275	0.0386878938260911	0.0424377230815992	0.0788531323495247	0	0.100562737577668	0.150009788006808	0.167930781033622	0.118168594410412	0.180939661765639	0.198111898826249	0.0336166753021192	0.0470772389472452	0.0573838633594316	0	0.100182163832214	0	0.0528439090183037	0	0	0	0	0	0	0	0	0	0	0.0354597850376299	0.0363031536073958	0	0	0.0360683320948426	0	0.0380058375455907	0	0	0.0349151964806594	0	0	0.0803519023803178	0.0535712568959265	0.115733106630148	0.302991615612752
PDIK1L	1.26433825324104	1.27208292674934	1.13783137173246	1.17419546408942	1.41838967113274	1.14208009269723	1.04045061433827	1.20484185646745	1.24321816830781	0.913540114276125	1.27169458755325	1.15669431567814	1.32818733517635	1.22216775561637	1.22488612732292	1.95194581327326	1.16988011689839	1.1117725069108	0.678802084665979	0.901676711216673	1.34098376493337	1.30821523522222	1.07569691448702	1.2871649287367	1.19629858155291	0.927277535626321	1.42505103842894	1.28241015012728	1.37632928445081	1.5110783426005	1.34343624950623	1.20958437198706	1.22642221213859	1.21661006874244	1.20285649744258	1.22127080530597	1.45423907552668	1.16432289399675	0.996001806418568	1.01009949955952	0.975044625997586	0.886259042770955	0.946008396154616	1.17077754256248	1.10246329559485	0.735710191966042	1.21105581643414	1.14532529681882	1.20419080948837
FAM110D	1.74874459170096	2.59991522188833	2.70290129615354	2.12826370204135	1.08203489889889	1.6777382433033	0.873026488758537	0.577456382492555	1.23643138864524	1.2288494676618	2.10948091828034	1.89062179001566	1.16068143982028	1.26697838764275	0.899250664142639	1.77590178598579	0.69964401890253	0.800422424716923	0.0673221978151563	0.195110699687487	1.57209900039707	1.32026515216123	0.691166074401109	1.04367346623876	0	0	0	0	0	0	0	0	1.67435217417077	1.83822973469591	0	0	0.138295477074185	0.47252104404577	0.640620002637684	0.323613332190211	0.304083426714898	0.601478788576618	0	0	0	0	0.528930322739844	0.501620537528812	0.449021434930608
ZNF593	5.05374997873145	4.93486557456792	4.87597168898801	5.00109513079181	4.80483831702151	5.02176397429166	4.93369537541908	4.30572980860717	4.68214064868732	4.52345531813471	4.79469657969495	4.79013081341021	4.46133210069394	5.17006124954012	5.0814845033042	4.20539251298969	4.69161232739381	4.50663367564931	4.46391666759031	4.49071772959469	4.7586975934794	5.14133877725321	4.82709241423757	5.05226806946318	4.29406194094676	4.19367713734131	5.1509657835565	5.22752160564167	4.68158419540789	5.15197649351001	5.15451435180477	4.67019451282361	4.8479117449592	4.97200330380836	4.29381187782633	4.3210477823898	4.05206804724387	4.13453310650664	4.20890737771736	4.38958746087603	4.5578940525947	4.48747991791908	4.29884890292977	4.39461703114364	4.24875492749465	4.65180370629394	4.52057939628989	4.21166639925694	4.60142316285982
CNKSR1	0.640536714385615	1.18030701996943	1.01408386936933	0.643971600761618	1.65700425624275	2.16458678377001	2.20281575958918	2.18343569766866	1.97006584555997	0.949316037630105	1.87726916193717	1.61753358347542	1.24583028544954	2.06069766075923	1.84316380661077	1.2368293354864	2.34120016093269	2.16076855528674	2.09137148846095	2.30821232227273	1.21818599143883	1.90927004092697	1.78271049275854	1.76954325918689	0.243214511683185	0.0407949621731132	0.146749052891889	0.177598929327733	0.186566478934641	0.120319290227592	0.100612925985241	0.166792558007921	0.474782819489311	0.32650858599039	0.0247067575259757	0.175940982465796	0.205932953171708	0.0487456433002765	0.130725979406846	0.025882390522189	0.0276821879138538	0.128469074403336	0.137523196729995	0.111156874826239	0.154681709709007	0.0550201318682968	2.68188099719907	2.32321440525466	2.49196850731657
CATSPER4	0	0	0	0	0.313390984833395	0	0	0.0539768328743697	0.0999363793445526	0	0	0	0	0.0764942442241449	0.118029549575695	0	0.124567549569585	0.0597750103496273	0.20834120406089	0.160547207174936	0.0434068033179157	0.104943403556453	0	0.0649016092569425	0	0	0	0	0	0	0	0	0	0	0	0	0	0	0	0	0	0	0	0	0	0	0.346188759981298	0.39757408354601	0.610102830959968
CEP85	3.71557493239153	3.72611186950122	3.76094477417644	3.74431181702967	4.0263840075363	3.89821802849935	4.12967867332579	4.23049508957216	4.05727696507325	3.32099869998374	3.73743799943996	3.75930499692028	3.39634584341751	4.05011855314168	4.17490970793428	4.24972596424647	4.0690232735464	4.03800590780486	3.97629030756477	3.96785105116819	4.12692331230814	4.073228984139	4.03919104604984	4.25957380179243	2.28129171627986	2.23868598967033	3.68691506736098	3.87762647411801	3.5279836197478	4.13252749079828	4.20219044590017	3.5200575997786	3.84256657430848	3.74324566282055	2.73432593424657	2.71302709388929	3.20997887880212	1.870270016493	2.11947238484824	1.79152237769619	2.22296217335898	2.19309990601975	2.57584235112413	2.37986767397014	2.65521900295482	2.37121313194292	4.09495386009705	4.05189409233429	4.16930771652391
SH3BGRL3	6.40002380957075	6.33251281652698	6.3599919654245	6.3406975598484	6.32482320175031	5.18080030072896	4.84440574051297	5.69592145390515	5.69084726965047	6.86237699811978	6.09604042151498	5.98176134058735	6.65755140592183	4.85367135354709	4.86602765575133	6.04997920270779	5.35740772790004	5.43758397347626	5.25166986595109	5.13936716680701	5.74324566282055	5.18520449762716	4.7245575084796	4.96278960626858	8.18022744275874	8.05824613434801	7.07103324445682	6.87141245082518	5.98265139300139	5.76144485469477	5.60539062012132	6.33172671060339	6.21129260371365	6.28035320953635	9.23899459500867	9.25249986778183	8.56294070280611	8.70006165476414	8.71042074528863	8.63401235640212	8.49298676939313	8.56149416611619	8.76422803839781	8.75054286300243	8.79913588738968	8.7747705903857	5.39531991094028	5.68374136240261	5.75476460068448
UBXN11	2.30373107478384	2.59510259091592	2.18110573199625	2.3934079627527	2.21352770454793	2.38351629792606	2.23629361223699	1.96666671327086	1.88097540634133	2.22728515652688	2.7458375233237	2.2920160344067	2.4781072228925	2.51842183387531	2.24491140820145	3.24866689498136	2.46562190770937	2.21682732573267	2.20004602315357	2.19743453098755	2.79368159469695	2.52220141783793	2.57584719059628	2.45183883613122	2.46514124707599	2.2382029389918	2.20797716252427	2.14734577802638	1.85727638992792	2.25010661436793	1.84392356305188	2.00252611020106	2.1818149739166	2.20649007015034	2.2301661153232	2.12125417210486	2.19402399588513	1.75869119839866	1.65194488069291	1.55838520033827	1.9458623620719	1.84652942049817	2.24819476692739	1.86598609917164	2.02480546077464	2.34888108950083	2.92956757095043	2.26947606365826	2.31078798462939
CD52	3.91520536633939	4.59654162643965	4.7694702648739	4.0964136721907	3.654550108647	3.60356106990356	3.74551702217606	4.15078711056836	4.23867987611537	3.03966482888484	3.88878220722567	3.90343360696212	2.96253791810772	3.94173547430775	4.34682218429046	1.32670990899667	3.12154594984696	3.72226927991445	2.72259280119215	2.96694535995363	3.75671375949631	4.64027386214872	3.80748888037772	4.00874682029126	0	0	0.198292979520699	0.38642249750512	0.82314281185502	0.228472709978594	0.225353911867188	0.51100747734881	3.92345347429418	3.69832962148096	0.316386750730565	0.343256580131731	0	0.312820818250401	0	0	0.179800197253582	0	0	0	0	0	1.38251232415373	2.30695046218207	2.01197144935563
AIM1L	1.78529944445603	1.86412868338131	1.47828846566306	1.85261015450518	0.865120658772338	1.4933501573744	1.78501898966106	1.08636937331212	1.34112043986708	1.10297384381054	1.72706656198134	1.75628463663385	1.55411237668436	1.39122330776413	1.12142659335758	1.58147658866133	1.10946754556773	1.00882389437161	1.00488965416444	1.05265933709376	1.46110417498948	1.40140656390949	1.4652013384136	1.39824637871581	0.034614092124708	0	0.0142375442589514	0	0.106532715372737	0.257697394863604	0.180890027871394	0.226716904043476	1.55517808760328	1.50525580093216	0.0228654702915071	0.012380821306583	0.0128366502231654	0.033979285587074	0.0374631934061501	0.0591924460315019	0.12416612051736	0.036762415338823	0.0221109638141768	0	0.012519445834634	0	1.475987582267	1.76878139754034	1.93209897732188
ZNF683	0	0	0.0688866313289427	0	0	0	0	0	0.0429604350787937	0	0	0	0	0	0	0.0206179750515017	0	0.0505811000822142	0	0	0.0367202228101169	0	0.0567673215556727	0	0	0	0	0	0	0	0	0	0.0722795309872031	0.0381037756465509	0	0	0	0	0	0.040855547667957	0	0	0	0	0	0	0	0.0319859873714042	0
LIN28A	3.54131658536652	4.7808140092968	4.76259331950725	3.92390979472	7.17957076323445	7.60923784863564	7.7482465302667	8.61913051874877	8.7031630075308	4.96999772038853	6.93590757381264	6.84279031402241	5.76328939703628	8.0141041832657	7.94508677638492	6.83268751643953	8.46480710665232	8.58258234580696	8.33455039917948	8.38000643088389	7.66150021863415	8.13071984377474	7.81865886355119	7.91066671273331	1.18012876092112	0.0738820519637311	0.967467446907909	0.0749103754015185	1.07916986326487	0.973870588355673	0.0417971006334095	0.980611767293455	2.44972511285899	2.29304965343082	0.211924261725795	0.155566617888555	0.372978834869465	0.274756640679983	0.231026823875492	0.122319538303707	0.130762875006731	0.155250549021862	0.669930208524135	0.0910041943649027	0.157156274784198	0.0669987231725594	8.66404188628933	8.80431820436939	8.85559422211853
DHDDS	3.64242432597224	3.48529800936214	3.48101471502989	3.54552363428414	3.62815533148034	3.46439381521274	3.48154436484916	3.04357898501513	3.40857736623975	3.89347870902437	3.60224306839184	3.50440428973735	3.80960994600874	3.44514399958581	3.32154717311268	3.31706523972462	3.40365084472132	3.53877404112552	3.22643916780281	3.32180546059686	3.29596688109523	3.37103744671251	3.19655039265371	3.32627702979673	3.55957746685645	3.72856271918216	3.4302397698192	3.29547765737035	3.29236654662794	3.35269638726769	3.48492437266108	3.41182076344938	3.3456731350821	3.47882946935304	3.74249134062781	3.79961578288255	3.90740987235903	3.96357584888495	3.87459043035311	4.09454011872624	3.8998426743584	3.93341212006649	3.97522663008677	3.79886964169619	3.95753391458509	4.16338601732982	3.73312652867438	3.6603696250815	3.7479673689311
HMGN2	6.3060306928038	6.73606362787181	6.6794237981126	6.4384458969018	7.86612906856953	6.77237396323266	6.77304687128231	7.22663375831802	7.85020559412243	5.77478442453933	6.74970856044483	6.72963433778855	6.13390048784925	6.93588400748807	6.91888708327654	8.26448013326789	7.57163889170978	7.49000847390641	7.32113439432721	7.37211631819884	7.43753570385108	7.18417117556892	6.88656234043577	6.98389426508689	7.18897450182824	6.99591409763897	7.29641151939462	7.23073139743488	5.87918132189081	6.65389838296372	6.30836633641173	6.04953493334933	6.42413604860512	6.51065657979362	7.81636930745415	7.77413473493655	8.26727828473451	6.95201899100611	6.8688966163627	6.01429949459603	6.60408022184274	6.5740803096438	7.56467539653869	7.63523200164529	7.71003495374084	7.27276040302817	8.06555615614482	7.44563567139944	7.42804186524642
RPS6KA1	2.46353352802086	3.02255779235855	2.84092039252855	2.5070283815303	3.42899724676059	4.24812492136368	4.38076407498511	4.33698313949289	4.24397367191931	2.69797615624233	3.80657153209603	3.83268751643953	3.25831539538103	4.3781855928262	4.22962637358861	3.01631980537977	4.46298152355755	4.41911411035098	4.48652131439033	4.3448568962266	3.30050595150024	4.17574813363979	4.09924470071025	4.05949372539167	1.50065930584995	1.29000557223347	1.78950391047462	1.8111586182928	1.45488127230598	1.72317408280015	1.76820550179641	1.68891439055338	2.26313659311343	2.27759799370096	1.60194843134625	1.63070367219461	2.0038432653423	1.93454669501853	1.71548927151203	1.94483596207326	2.3177816070597	2.29746730744558	1.67088564594394	1.5977409188505	1.70676481260535	1.5179206667991	4.29049812924237	4.45121770699458	4.42223972965542
MIR1976	0	0	0	0	0	0	0	0	0	0	0	0	0	0	0	0	0	0	0	0	0	0	0	0	0	0	0	0	0	0	0	0	0	0	0	0	0	0	0	0	0	0	0	0	0	0	0	0	0
ARID1A	4.20418767874507	4.48286763931215	4.38969070200958	4.34460838401464	4.38398762032385	4.14555518772314	4.05976193015383	4.68120186069744	4.86711561635913	4.34138094059867	4.77239243940858	4.64475615072162	4.40813439576396	4.35853692349246	4.34225604937839	4.74145080655295	4.20120255633964	4.26826969296077	3.93145614091271	3.9127552371808	4.47656314722924	4.22278910793079	3.87163668970482	4.02329971493436	3.57106999816771	3.65552356779982	3.89310976558927	4.02227902906333	3.82682301811069	3.79341733187004	3.94104056162735	3.84769631377526	4.03820788906272	4.02848074905689	3.54705492185596	3.58621229492397	4.49302601137544	3.78363475386554	3.81091604108622	3.78873790558255	3.64882204605083	3.73163944346966	3.95826733807814	3.75404301128292	3.99351133615112	3.77676726468604	4.86229764113845	4.73605280085152	4.78131249727796
PIGV	2.01619320086138	1.87023844741467	2.06863641943181	2.06674708163145	1.89700802644832	1.62227443136312	1.65142143309118	2.75886811850936	2.34513233974224	2.18653542024051	1.89595013748458	1.79560904049021	1.7927637497693	2.39238337304463	2.39587168875151	2.11758534048898	2.35217658470722	2.22952332300897	2.22337620994957	2.28325803918037	2.14988691191318	2.20532994896873	1.99367798433245	2.17694823046696	2.60625980688117	2.56287005085613	1.89580670088184	2.18974234268301	2.01653554241159	1.89466645424664	1.95052813638267	1.99748391111162	2.25949847900332	2.15784247031895	2.71368701789556	2.66945089179702	1.83334350595525	2.09903256616651	2.30372230871337	2.09262692256776	2.04900337261104	2.13726414766936	2.18861614168435	2.22303015766892	2.23611601434483	2.26085067772345	2.01055786859496	2.36344304646592	2.71100144258858
ZDHHC18	3.14586328191062	3.6699225008111	3.65245207633565	3.47910118892083	3.73182405561435	3.64961545906341	3.42567547797838	3.53789240689096	3.78598988434405	3.55957746685645	3.81676352349831	3.89130252215276	3.67302492588753	3.57148265796164	3.56067827532074	3.8911858480245	3.32189202706049	3.42654789775606	3.35258340264158	3.41145336379943	3.79715827793319	3.62522372378559	3.39317866070201	3.32239833682542	3.3720926307186	3.23166741096506	3.31599943748648	3.20356922373086	2.584541653291	2.86350438758576	2.82186325094602	2.79902304667415	3.19195895840755	3.27041531632792	3.63004428652699	3.7176819059825	3.74669972660802	3.2910553712205	3.29054088823484	3.19142683895216	3.29831519484675	3.31424987353511	3.75190284720543	3.54744982914397	3.76168951179364	3.51477874222661	3.89939801270981	3.79881781200364	3.74031236845966
SFN	2.67500517520356	3.24132615095535	2.93394081841408	3.01978552073378	2.06443452582482	4.84566567269433	5.00645512277172	3.18765532898325	2.96498815903844	3.49499154934227	4.86572090042324	4.65295106543195	4.02720714283697	4.63665941879833	4.33975025755723	1.17953015868855	2.70557543865834	2.6352854101548	3.73498052343589	3.95470814362989	2.94975342174001	3.82810347165265	4.59019479311744	4.58072437630872	0.280461081655034	0.305556178991472	0.906876745669646	0.441713994909321	0.359124177893044	0.517807817233674	0.318293700176303	0.702114934841818	2.06629589016311	2.18947985192827	0.438468519615625	0.343951253515656	0.308011314552178	0.397644174543157	0.208584679720632	0.375675606483828	0.109931105180387	0.38520239678137	0.308273492977073	0.350110213445156	0.10756588780666	0.110627969314375	1.59035290639761	2.30407290999278	2.60414488025792
GPN2	3.75737534064231	3.85042940259467	3.658074348785	3.68059441488135	3.90679441273299	3.54267903238523	3.52381283772722	3.25729882660542	3.60049575168554	3.69475764206955	3.72221462388676	3.75576353978899	3.74547399646728	3.62283666638228	3.42952893124929	3.39623622613021	3.34350731507678	3.22666573801028	3.36003973901676	3.32700896559645	3.54614128451787	3.56069050180893	3.34161435484749	3.41314587835498	3.57484023074578	3.24960462038898	3.7901151702285	3.71016172520087	3.59269622076279	3.70156014602452	3.72602465148316	3.67093095458332	3.79006302506438	3.81773580379833	3.65027055825398	3.60401200110709	3.64628940594657	3.42350421920086	3.39723891389446	3.51722529250246	3.69166815514027	3.66622258230275	3.35447190793226	3.42661095996894	3.45735264055469	3.52230689287139	3.51567461060921	3.37000102631358	3.36200551449975
GPATCH3	3.04417551263921	3.05887753077862	3.11409878534976	3.04328500385471	2.95404737934092	2.93860008259443	3.11368216535432	2.6648491564757	3.09039616590297	2.90750793698439	2.94386133019058	3.03215198915061	2.89270381880588	3.05806361211303	3.15112657032852	3.0049453683681	3.0694358036297	3.00853529351943	2.94529118941151	2.81467961424806	2.91089188674425	3.07872937123654	2.94715181867295	3.12065385276675	2.17558208419644	2.30949345234767	2.82287288102902	2.94896708109263	2.68323606570617	2.92968686242857	2.94344316124501	2.6431542921915	2.89806320486124	2.85227655914793	2.20347682414419	2.23819070776131	2.58040119031355	2.40149667526199	2.28182879140461	2.24994284096819	2.35312000082715	2.22051260213156	2.22378703925156	2.23663037578681	2.28894320035707	2.28363438964337	3.30759172994506	2.93768524979514	3.0758320919387
NR0B2	0	0	0	0.0703405502344838	0	0	0.109159270179646	0	0	0	0	0	0	0	0	0.0547600028757313	0.0483511501933631	0	0	0	0.049098335927286	0	0	0	0	0	0.0641741570479525	0	0	0	0	0	0	0.0509531198376203	0	0	0	0	0	0.0547368070360744	0	0	0	0	0	0.114870047989279	0.025736852820585	0.0424345010645633	0
NUDC	6.65317899440077	6.71101301008434	6.75554190980447	6.63682469904671	6.56496646817588	6.99020609794419	7.18779743345264	6.7899900186681	7.11634396123747	6.23297727084651	6.83095246506878	6.84120579149469	6.44755440208099	7.04261150871943	7.14488253133923	6.54061473283181	6.86983440087136	6.93490566538133	7.00771129827345	6.98992237429289	6.83459745803134	7.01328358681842	7.19336765336315	7.25735955427726	6.13404634337827	5.82018151585548	6.99012666094607	6.99196394026979	6.46298315895378	6.7546336723743	6.55049130956254	6.46723871657484	6.70956635383999	6.5956632814386	6.54861232685399	6.66119377702077	7.11587598425086	6.66679919051891	6.67112350042758	6.4848534996104	6.52322162806689	6.49491157156997	6.45888066625135	6.45451480772913	6.62789861587175	6.29665746189636	7.02450807194363	6.64698632530557	6.78996394405978
C1orf172	0.232269027256886	0.20488065960553	0.438288592694511	0	1.68467962183753	1.83814096836044	2.19591763373181	2.50873794941859	2.29885183484644	0.531815108457481	1.18165598138605	1.15710840353995	0.882410634478218	2.35736057091726	2.31562419199272	0.160361325968057	2.81107639330084	2.50147226625423	2.77862281855866	2.67937199889056	1.27941780647425	2.45387573927334	2.05951449141208	2.36649847458131	0.104766183480537	0	0.0860543551360777	0.0445791921454658	0	0.0255031398547174	0	0	0.128616882174856	0.0346269093530689	0	0	0	0	0	0.0371084881435964	0.0395943679244775	0	0.0340953918082467	0	0.038601934563207	0	3.21764484986768	3.25183571520779	3.35143328073456
TRNP1	3.04373994931683	2.94905675678348	3.03744723846315	2.9695299634297	4.02012878939612	2.99911246960627	3.05872517243123	3.29249318136192	3.82638577770603	3.06443280122599	2.68541767942369	2.9681202509394	2.99407279123429	3.1870804349232	3.12479958099906	2.07534779006884	3.56815374340723	3.55963864492273	3.23243052112616	3.09209408870099	2.48508672325392	3.40312453661466	2.84518090473025	3.03790227166127	2.91363240216649	2.59472768102515	3.17672967016085	3.06093279520323	3.39766470837004	3.45584534660094	3.34325146263827	3.35196606789252	3.22451574174214	3.2977035337684	6.9087048456419	6.91094847447332	4.3040071787426	3.83009303213299	3.80860128424255	4.26653920034383	4.63465715449277	4.45430751994023	3.41156183099426	3.76057226115206	2.96708927557302	3.30442780700272	3.83886102856134	3.69946279388635	3.49980762725989
FAM46B	4.08641013854107	3.88080305163819	3.78246098748659	4.13707720996112	5.91194319278613	5.31405840885826	5.56402446370356	5.97852056563695	6.05632990733715	3.63182603151985	4.56381097915324	4.64540193048948	3.9543452260601	5.8631876771592	5.78847952202295	2.93459764500294	5.97233882871452	5.94967732792724	5.66842551730718	5.51788666172087	4.64751023302745	6.1367840461389	5.47665062855486	5.63420117847436	1.40463613348037	0.961891470557832	2.80635499404991	2.13549546926757	4.36707047286884	3.97455684456928	4.1003385503437	4.14315665098488	4.16772722581503	4.10434504755222	0.899563133510176	0.745443877707638	2.38999074763073	1.83282116812715	1.81743497863941	2.23428977518117	2.38750040648098	2.17966072609844	1.53528657593506	1.51013656291028	1.43674285223529	1.47602907210562	5.63161361866098	5.49501714129304	5.5612894728358
SLC9A1	3.41690052834462	3.6162753490392	3.50609411190632	3.53220473149871	3.10152233881904	3.41502036717351	3.66152159585276	3.24551239579485	3.62288350941168	3.50676694855241	3.60622900621223	3.52723301748801	3.58318207868465	3.5861522334326	3.71426750142306	2.99963386967862	3.06031894458667	3.02176930338584	2.92821112029966	2.7963589462453	3.69195842460198	3.64547110403725	3.45601757580779	3.63288471953962	3.72903063027996	3.78976054593962	3.37008753940128	3.57164040845937	3.08158505563667	3.00863209775545	3.09966046127496	3.03143930931934	3.39381841851948	3.42651837832628	4.2511737189701	4.23352764809435	3.8496290336271	3.89404165137159	4.09894164181249	4.37235317161294	3.91633332324209	4.08835364252704	3.85463404313388	3.5624500352352	3.79312596241474	3.86537448535301	3.219647144703	2.91870107400776	3.04607191578641
WDTC1	3.63236128959657	3.77150531594949	3.60806405199435	3.54663521438588	3.66756291256343	3.28558568841117	3.21321194981367	3.31689586454873	3.69108744095189	3.33519452793475	3.50775659059696	3.43284852922991	3.53719665315469	3.4273339657901	3.37951422528826	3.46207850177192	2.68406914916169	2.65122853608999	2.44736760339177	2.38119752821037	3.64462926715041	3.4232177883497	3.02928855231428	3.33412058175701	3.34926618799351	3.48001948102012	3.21225648756072	3.33145442828201	3.5334885952395	3.34784279363816	3.44998124671079	3.33906895507345	3.52824623830517	3.52316045461676	3.69552619727517	3.71550903985874	3.35948181343992	3.78336235748509	3.47222780298904	3.41721117455932	3.34711568343518	3.51780479435607	3.33054405905455	3.21586493915324	3.37010009732154	3.43872399858183	2.74987747027361	3.01064558669047	3.05356666953814
TMEM222	4.15933855101217	4.08396218369776	3.98641093525204	4.013140632494	4.21910655102213	3.54433700407292	3.53320200628133	2.97533119866323	3.73380985660168	3.99450731612314	3.97691347822467	3.83436738712019	4.06578770029244	3.47030257894582	3.20076798435609	4.19314880615066	3.28934905973566	3.34587180161045	2.72756545346819	3.00242529469878	3.86261008401129	3.48627673635283	3.36729976791094	3.23637168715045	4.22198531780225	4.20127314231769	4.38252892444148	4.33015679879996	3.71053646263873	4.30321086240395	4.09374607849375	3.94133171443738	3.91930194062808	4.09589067235141	4.11351715057544	4.19566256285592	4.36635019351469	4.3562142525993	4.53033298116581	4.56644377964424	4.26443884686877	4.41882410851864	4.27214266196418	4.31757179891795	4.08151858962582	4.3210477823898	4.21905232557847	3.37408241598518	3.40840617291707
LOC644961	0.633415399912387	0.86351747084033	0.7413668841622	0.696397176996233	0.56829677732221	0.509881265095197	0.656818509782677	0.229473486953754	0.194384640329107	0.793567988421293	0.87508016657502	0.611836197588863	0.934478758906883	0.524754759799279	0.11880316524471	0.762964460956938	0.439577396085998	0.253249884620423	0.334097978827864	0.260326813470302	0.563784870874636	0.340943898971922	0.364911915921205	0.616984328597483	0.862724331937344	0.492799706612248	0.806714223213778	0.713564734766099	0.50353599348153	0.601126931682694	0.751018032239899	0.659421353586862	0.717866558428461	0.994574655767554	0.559838312079765	0.678443351264027	0.219757716849844	0.237266338311019	0.193415992433202	0.368820860558222	0.489064012932916	0.676881190466549	0.61909555928789	0.353489290356872	0.495818963056784	0.490363723010144	0.68367130516209	0.435382168161188	0.418703774367494
SYTL1	2.42512625406728	2.2556940866467	1.81223944116411	2.18559383432132	2.18843257618757	2.07973991295157	1.74388975725697	1.93894440638574	1.54595848759857	3.53024557348182	2.5119259248703	2.68254183636502	3.30923440644266	2.01795396753084	2.09414484268491	0.989959329621702	1.44506452174342	1.33985000288462	1.25064026533091	1.42199073677286	1.6991118277802	1.64280321530108	1.53004576460165	1.68291033625599	0.692889572027039	0.419934701945271	1.06591002675514	1.33110898570672	2.33991839569504	2.46069276964101	2.0758269588491	2.28523944408555	2.30909758815001	2.30722740822959	0.0965411879164384	0.0355281960555199	0.0725413222803206	0.60093289820246	0.230823988823024	0.250358910333594	0.325530331567558	0.314428550977711	0.544210372558009	0.549288672878432	0.555643413885637	0.332705642510185	1.53456964449828	1.84587940061076	1.91614794004476
MAP3K6	1.3878146908978	1.34863468580684	1.4562489353559	1.26422413854524	2.32643955449182	1.49291452932033	1.34159870019521	1.73113544064342	1.46128756631791	1.83537437143161	1.62002799114144	1.59408031425639	1.67735037719518	1.71171074411304	1.482094478029	2.07311413373678	1.41233713392313	1.52208086549945	1.37105139076638	1.34896887834982	2.00867691233178	1.64004706733399	1.47326219982794	1.45034820462728	2.63237059667603	2.757863862278	1.928825091151	2.16139756640564	1.66301664509469	1.1330439567692	1.46799412881886	1.6374850511224	0.747230982835664	1.01015680365381	2.60648486873419	2.66349491599276	2.35104027712381	2.48198602160932	2.43843924309492	2.44837239461205	2.44678291596491	2.39328988361351	2.71550025396031	2.19565311492033	2.58504184676641	2.67435443419958	1.32426336979124	1.45185729447654	1.63928310824207
FCN3	0	0	0	0	0	0	0	0.0806723971767891	0.0759724577505957	0	0	0	0.161986975065541	0	0	0.0365259806205008	0.176871658361379	0.327158470652739	0	0.082716348679096	0.0646740180874665	0.0765804378306705	0.0996795126937163	0	0	0.113114635370685	0.300981177542195	0.975795244920771	0	0	0	0	0	0	0	0	0	0.134171512641934	0	0	0.076556632492164	0	0	0	0	0	0.0984924587834375	0.209731583984642	0.129504070353013
CD164L2	0	0	0	0	0.287950946958413	0	0.130792127276021	0.638168391443823	0.135064094822535	0	0	0	0	0.261517576688026	0.208602158443584	0.149263268186069	0.822269227568524	0.693936060585548	1.12510221775446	0.748753177459404	0.0782931174431932	0.533749715432257	0.475891113779909	0.17118888971287	0.0633619792822784	0	0	0	0	0	0	0	0	0	0	0	0	0	0	0	0	0	0	0	0	0	0.973800806198849	1.46810885688817	1.67695338297261
GPR3	1.30442926730388	1.47320504147396	1.46251306976425	1.25653366528172	1.73280319092833	1.90919322194546	1.52447495578998	1.7457751494858	2.00811394016734	1.46004004532266	1.77877208480297	1.48612739463749	1.64589068581342	2.01838135991627	1.65128824506075	1.9569673450333	1.71251214352762	1.84408028840393	1.53623198230249	1.50898128396583	1.94065164008971	2.05808439872841	1.9571271215961	1.86411679455633	1.35276982253	1.25694421648777	1.04357548559172	1.09471576221002	0.849092137457888	1.35733804763531	1.29658662007183	1.12804259050162	1.46818707534114	1.29446489265228	1.63859288225638	1.89305538700021	1.81829431272971	1.27149141463432	1.62670545581463	1.53987842784112	1.33558043845877	1.02632557363141	1.67625838010847	1.38744526180393	1.75416918183522	1.45502862140639	2.46532673836073	2.54314444663532	2.45989582944054
WASF2	4.14244611462805	4.34813325179646	4.32741431836137	4.21066160403939	4.82404479726093	4.27978327628484	4.37957937724114	5.04614614814853	4.61450961948138	4.21094987269927	4.42908699063346	4.42808207637974	4.31088539118528	4.60959541548165	4.60515056831698	4.6453673424718	4.5481098234237	4.57984388621158	4.58761102027597	4.59517541242856	4.47995483169067	4.41112113227658	4.2587525711316	4.2999845746821	4.51232171435976	4.62015823009683	4.39426717796323	4.53041414070225	3.93602539966154	3.95062704589236	3.98266508182748	3.91809041346983	4.09577254936932	4.09008277131477	4.90099235924073	4.88112619981759	4.90312506065312	4.81126036523276	4.58039274791803	4.40732555587824	4.31782501183156	4.38554838082169	4.55026041900124	4.23969589892877	4.65358172422888	4.45918240433383	4.60731255739368	4.87742525149496	5.0594893990998
AHDC1	2.74008781204968	2.7924514244826	2.54263941572814	2.78229532569815	2.60367500267191	2.1994273603077	1.79236396128444	2.35263142218884	2.19892155552071	3.41034924621098	2.90089771392004	2.62562819598382	3.29850289492247	2.23324999271592	1.93715980578087	3.63023071585969	2.15691431465324	2.27100428066918	1.93038537164582	1.89756959359994	3.04494311336602	2.15276751926177	1.83279281880379	1.95620537619387	2.97960651048194	3.00760097809888	2.25709814307441	2.41434393728985	2.21350281998392	1.90810963864012	1.7006217081902	2.26994576642951	2.37080874499735	2.43252920628632	2.73077253648756	2.85162312799073	2.92521331528638	2.81842930441874	2.63033790181832	2.8537781290374	2.86014440974974	2.90428176921789	2.52693767355436	2.18520053235457	2.39634036275095	2.31605013885194	2.38483450789508	2.89337968610267	2.94652314201039
FGR	0.203639694013985	0.198095550144944	0.174371900822975	0.134198461147976	0.179821849100545	0.208376167195	0.157418891457621	0.0300492767017942	0.212472222129525	0.0754819733702636	0.139985446205195	0.387039332121297	0.0614741502896812	0.276365640946061	0	0.0270328543665236	0.27136112988335	0.276253664959154	0.22894179522031	0.176939297264053	0.117416316317651	0.0591533969500052	0.178706993517187	0.17326817735091	0	0	0	0	0	0.0367822454010557	0	0	0.419726564493164	0.358029352134372	0.0757957492712511	0.133763411297408	0	0	0	0.0269071157347922	0	0	0	0.039474492168164	0.0279922417285759	0	0.136090039636386	0.123332994075885	0.198998223052037
IFI6	5.23835887809154	3.03208320620053	2.94835601706952	4.83271283020961	3.93757979967966	1.68857427583139	0.715852965737136	1.18874272497163	1.0909414795742	5.82053129446071	2.26242113011109	2.25724300015515	4.97171827615603	1.39626911219094	0.40003945791954	2.77126865753612	1.10035200794321	0.768763615964385	1.17801343731533	1.34183207921813	1.94366257441564	1.08597525003535	1.31976242766925	1.44340508441158	7.49442361112421	9.10134279420296	5.58752101440898	6.3949736568609	6.3340229431474	4.71723772225046	4.91757974100403	6.26654107429378	4.78323661872995	5.09023100696982	4.94799336742765	5.1243570878805	2.92463960732179	4.38687301136743	4.55361854325458	6.20927984187138	3.94908664744178	3.80327870796807	7.47961860846942	7.41133302346273	7.61310432088355	7.80636272811123	1.70924210388123	1.70099449416827	1.53380751427705
FAM76A	1.60231909399154	1.59981765092035	1.72708399341337	1.7437174524719	1.99349322105842	2.00272052020566	2.08208600857734	2.21844641130294	1.98363027284276	1.42394384043397	1.64415623913918	1.74784709816891	1.50442208765069	2.12876520260833	1.93700533781153	1.89371944228955	1.97353780731958	2.07420398710478	2.17991864161945	2.12612376801589	1.84965505260063	2.29887822182832	1.91226279518399	2.25336910678785	1.43229668402775	1.21645486514476	1.77492829187374	1.91998071418764	1.88006247557337	2.00710577877344	2.10012321167709	1.94553279495212	1.61578822356108	1.80750330591649	1.7883892073599	1.68091841781146	1.54522706822015	1.35676358510543	1.33753984219742	1.25415862929204	1.27427359046905	1.31365799149637	1.57628025762136	1.12670199522525	1.50951343524379	1.48408655941161	1.86447341669465	2.12705872840689	2.32894558114506
STX12	4.13224779829844	3.84479739107308	4.0768668919626	4.12499803849601	3.9441275450236	3.12896806285123	3.13243865317459	2.89814061875717	2.72552086425275	4.42791452259643	3.3181418271109	3.64495222156645	4.00661220453801	2.91662186206014	2.79334033280617	3.55208191065311	2.39932971318	2.40935020064381	2.54767931933861	2.6590066028089	3.48935025516928	2.91032204930134	3.16055882395521	3.13789857136788	4.95194674549702	4.88389447231603	4.53668704918393	4.37309134746948	4.3818509239686	4.27939700459469	4.31460952634728	4.31039102125295	4.42912047572309	4.3410392906868	4.3173836691226	4.39108717261039	4.05281581443886	4.63971838300591	4.73488300414028	5.22379707684928	5.02329084251668	4.99252826367793	4.91957844593547	5.1171963291633	4.81752093508571	4.84437560914248	2.07177639611434	2.06614775838105	2.52778349732645
PPP1R8	5.19414616483011	5.14798229501809	5.12856561306947	5.17378705173838	5.01034123575497	5.18214403279068	5.2428273141058	4.58522697056966	5.15892671811542	4.88969255855373	5.15505297081088	5.19522946889211	4.96300702208691	5.09776247387914	5.23483467151936	4.93470520017256	5.0249313118035	4.9445961137692	4.87965186022952	4.86978259184778	5.14853555987134	5.26445761356029	5.13594933058806	5.20221395883732	4.48360298420271	4.28748707069929	5.37509852848758	5.34788884578351	5.0666274090952	5.40712157507271	5.25580283660272	5.17458219033662	5.18124967587713	5.30813876834868	4.57503393146231	4.52535480152611	4.83057478326845	4.36777641718791	4.4852271546646	4.32932455473829	4.47728875772656	4.37396831075518	4.6122994141482	4.85789144575968	4.62716906084185	4.5323418976659	4.77994255349205	4.58610418243912	4.68144364295388
SCARNA1	0	0	0	2.16466401067084	0	0	0	0	0	0	0	0	0	0	0	1.0574502721839	0	0	0	0	1.5277459712818	0	0	0	0	0	0	0	0	0	2.22859399729161	2.3391231289693	0	1.60076452447745	0	0	0	0	0	0	0	0	0	0	0	0	0	0	0
THEMIS2	0.29114969776633	0.458901658769146	0.810319703411077	0.652015577476975	2.42474207592339	2.16665439421862	2.46554355005347	2.41099771250793	2.31692771439043	0.844020011437228	1.35299575374092	1.27284735077492	0.738923444951729	2.58948786276803	2.45612274383822	1.32946233863944	2.8903474614223	2.93285677819925	3.10329116595294	2.88387883622685	1.46949009227667	2.55491787140869	2.42696244775855	2.3116222694853	1.57609640146812	1.5977933502428	0.53164246332927	0.611204492047598	0.165324131954785	0.281104731612257	0.213520239223794	0.117174913869948	0.201036587256204	0.303087503642246	2.46919571336298	2.29136485711969	0.925030969275895	1.49874615035658	0.978261538101867	0.910374245797742	1.35092150676691	1.21523749000735	1.09823762603458	1.07060915038777	1.57164768883516	0.586389101439424	2.4038239662998	2.75117018191887	2.7514530091044
RPA2	4.95254324517841	5.06854183931282	5.03923053389601	5.03233010411293	5.50380984044215	5.45803415091889	5.51644385630168	5.13380598202857	5.55602775935087	4.71589886024432	5.18643320706184	5.07370457317428	4.69749027810316	5.2921559549592	5.31539233132432	5.30730829559587	5.58329642854726	5.47978996278669	5.22771027501843	5.23520624788768	5.24957049059008	5.3258828673293	5.13519418408923	5.2063462782852	4.36716135636102	4.39055763597413	4.98136863009671	5.06619685024969	4.67382209963174	4.92155058407306	4.9341201541996	4.70460641332374	5.04960463170813	4.9619149861838	4.76040726036322	4.73472045733098	4.89111778375863	4.09946353699544	4.27666042977621	4.25690497767221	4.31060914651784	4.25081759993265	4.69690634076162	4.93381810213618	4.72409360272345	4.67920420168412	5.63981387120573	5.09565441671494	5.07528445943083
SMPDL3B	0.51274166356766	0.740646979026645	0.96966956976907	0.331571086052697	2.65655586190588	3.94807749531047	3.88129264184796	3.37937975344421	3.49122458560404	1.38956681176273	2.61078272893204	2.79667250315021	1.77327901770435	2.92086683375952	3.04164951538768	1.16152011100903	4.86542892751576	4.89958169391741	4.43869206618509	4.42908029352227	1.18321970633672	3.15984228080945	2.87608272210441	2.69689521585143	0.148413534391824	0	0.19014326046501	0.248363597019687	0.542384852754016	0.492727937778713	0.398606486184281	0.540694882137914	0.392842742920208	0.528733331677574	0	0.16798599926358	0	0.0795455069431753	0.0444131453203247	0	0.0452782816369514	0	0.186017465513769	0.0622643160935875	0	0.0896353630527399	5.31966850856052	4.81057677573881	4.87879399290776
XKR8	2.33477705662899	2.6078368697134	2.53006574673499	2.31730117370604	3.28762004411207	3.00981115379577	3.01552611472117	3.4213754727999	3.24613898204218	2.7123646666208	3.03132108332531	2.58740099785087	2.69858966324631	3.27700725061339	3.04137967426575	2.95083790579305	3.09221082152427	3.00444745870194	3.14948537869076	3.10868502607294	3.00751845668091	3.05188365437269	2.85308943793767	2.93721443073828	2.76294193160935	2.40765186519055	2.18169096124618	2.18800838725462	1.44731470025318	1.88644089244745	1.5523524766977	1.6140030448649	1.95368615769495	2.11606194528237	3.25951053091385	3.34152754054386	2.97247577399017	2.94424188983464	2.80292730504208	2.68113212991413	2.94553466770526	2.91729807791605	2.83085564600491	3.01727165815845	3.01062768547148	2.91127740664058	3.07520229662241	3.11739251037846	3.43793612641854
EYA3	2.72935481454606	2.63385663222234	2.7541007517186	2.69276194306377	2.67497580780244	2.7621978403934	2.7712369592649	3.04339175394103	3.03057797880044	2.62317390225125	2.67324885746847	2.60016744795763	2.6249641472086	2.74083260045185	2.84151226825134	2.79216402548947	2.8749090728139	2.95877030673161	2.94973474878333	2.89255617346874	2.79656868390717	2.81046983921474	2.76770775963824	2.79844458324051	2.45496284241757	2.35452550652711	2.68741235839648	2.76691949314857	2.56710244694778	2.79138067673037	2.74238570404052	2.49405713231368	2.71413999096954	2.71364303235193	2.72840816636473	2.77229108147494	2.82529514987558	2.20823630957437	2.20944400757671	2.31342871703392	2.68489053396469	2.6050557220283	2.54089024678693	2.24721358243638	2.79103678563544	2.45375987369022	2.82436257912807	2.60517902098773	2.68740563938977
PTAFR	0.176543628515267	0.198456435628626	0.151135340000737	0.152750648572562	0.613563712451509	0.659069645302937	0.738562062473625	0.823625462532803	0.724206700323779	0.167655942592435	0.464099440312669	0.262778304734391	0.321382075770557	0.708393856657605	0.72168413422681	0.105632892407309	0.662710468490548	0.608101438983189	0.765778286674556	0.772630602526349	0.180743661574523	0.423597532276474	0.493953669217915	0.402608677461113	0.0661364584021419	0.0721310517112798	0.0363830601811458	0.055197459345474	0.0919512219405999	0.0317089694976087	0.0607705565355833	0	0.0276483624031614	0.125490822695397	0.127820916919445	0.0472964535772396	0.111843401242367	0.0146862178333028	0.0637649505883851	0.045967949125896	0.04923456460029	0.0778319905565851	0.0562683205565587	0.0888611362953239	0.0633905595785362	0.0639144313608574	0.801656165549409	0.910912987512908	1.00847254656354
DNAJC8	5.97055689604673	5.94251215949174	6.11530172509033	5.84345378733169	6.39623143018372	6.38567261661414	6.27933385419436	6.10266862823359	6.40390165978198	5.77831635388946	6.00214891607891	6.17442239866988	5.81040968393648	6.05459238023723	6.1696584789913	6.28503594978498	6.31830418605982	6.41756732241634	6.40308703324306	6.43840763709319	6.11879991004381	6.19159423299607	6.25195194978404	6.22770449979134	5.77656199736589	5.52154390852477	6.23685802933294	6.21036938107269	5.73684837043186	6.1084972753112	5.944727285751	5.76704825158018	6.06824301137834	5.94581602124457	6.25797046067855	6.18951029381634	6.31216778201783	5.84561047959084	5.84759860763529	5.73442511709683	6.04029410527749	5.9767210571887	6.01658991731678	6.31959987149894	6.14150840617981	5.88873350915203	6.55387500148841	6.28095445851217	6.5205071104447
ATPIF1	7.12877798529496	7.24151607454346	7.07623840358809	7.11498120574274	7.61620329072043	7.07891932857572	6.83989661932764	7.27125758097318	7.29604436302785	6.97003684672481	6.83310513685946	6.91491128351024	6.96894321127162	7.29039675587755	7.21476594703247	6.81089291189221	7.50257724685465	7.27599409144983	7.29931793382224	7.23444383847357	6.9372384462288	7.37279542609228	7.1330599905718	7.11226225422601	7.35035579946003	7.05077375519723	7.28215249771143	6.95448714700532	6.8999610665839	7.02935349277838	6.78400659665928	6.90931709053328	7.03373133088621	7.19563303785176	6.80689112410865	6.83501452602152	6.76387628539072	7.01495777801918	7.12092212024918	7.1177573697382	7.23114436295677	7.22476383343283	7.14537176708327	7.58905934230404	7.07116199328926	7.20988221122127	7.39933347334115	6.97506838690708	7.06349215656727
SESN2	3.53259125729057	3.60690410087838	3.27177674494721	3.55181129385648	4.12545273398595	3.34233001798285	3.30589904089512	3.45285237705018	3.7111644806363	4.10661632898778	3.32276894101336	3.36389014235837	3.94789053779717	3.52091249294797	3.31415414437292	3.01484622569591	3.10434840263356	3.03091692430206	3.19029879162659	3.14601974900259	3.26015817301045	3.42020749986726	3.20619465612209	3.14433846946995	3.39743197455033	2.81478008797312	3.393828026453	3.11388549094236	3.33762975094572	3.43647902674591	3.23718586384125	3.43167510437481	3.46398857664599	3.59638657553006	3.44674454583532	3.5760867241794	2.54177252906012	3.10457988440502	2.89559151923508	3.00495794869696	2.98321617733978	2.93738394329981	2.85335097965251	2.82683318491565	2.73957811204805	2.9177219838343	3.52073652693764	3.61000311084849	3.64821231642944
MED18	3.09339284358013	3.216398987762	3.12435626066347	3.24025020812919	3.47179875256525	3.39547552679402	3.21944735000687	3.10908135501704	3.27416771526541	2.79218693620491	3.31563288604295	3.12461102108709	3.14154723409272	3.56669340245668	3.53084483413845	2.90647119129359	3.23304747001008	3.24492662616646	3.17893449401496	3.23250880537456	3.24766324825528	3.45727908647152	3.23463773555187	3.2762107782369	2.93152989257542	2.92382234448511	3.25992023597961	3.31487485784003	2.64930044583665	3.08318102428079	2.89785029522604	2.75532131410953	2.81766009180821	3.10155091261264	3.27049904165551	3.27817213675324	3.01721819992962	2.66005238647699	2.67753981320583	2.77894655956769	2.98699335699574	3.05963735091709	2.65780918614832	3.05921508570642	3.06172781897777	3.02799974106394	2.68450458623578	3.18507205162516	3.34697532172849
PHACTR4	3.14943009815968	3.17938206183617	3.19167318570972	3.19525782083749	3.23061651438173	3.15890248898941	3.16142820353235	3.7534440852938	3.59457243503211	3.27666489581043	3.30266560711653	3.22216775561637	3.14086207451287	3.27177226375545	3.19190528166604	3.64979937658807	3.30533874773707	3.38308630654544	3.43594189952579	3.27150934280756	3.34556243757676	3.17294028684197	3.01905424628064	3.02452713148661	2.97806197280787	3.02070131495286	3.90234375776402	4.10404305827618	3.44295410873873	3.58855274487403	3.73836793331653	3.62136033187932	3.12895816789138	3.09839092188485	2.67157871251191	2.78907399595172	3.77449190275382	3.28514917015631	3.36801957345515	3.36239694559157	3.3533571701007	3.34750408808464	3.52054796810658	3.49527303583523	3.4413971596424	3.50101869593946	3.50198681944149	3.54291423388371	3.70938990031573
SNHG3	5.31413456262538	5.22885716185069	5.18449850736367	5.19780643083766	4.5431184567126	4.94052385554365	4.91966424715316	4.28649677208971	4.16630571280746	4.37709597802407	4.9427912885671	4.9667995846272	4.62120206354052	5.10672100667065	5.11683881173965	5.01766807820809	5.02083107953233	4.9399834648778	4.55334821456884	4.62109654166796	5.35113005536874	5.30284177780675	4.9560241170414	5.0565791933387	4.2475478068903	3.84575096697399	5.86400533205723	5.78252651300703	5.6843502904512	5.87949748175311	5.73235604083302	5.57540612702225	5.49479639578821	5.4090718106476	4.58667468467407	4.49857001254426	4.07746519788122	3.92056961559899	3.71850410750145	3.41872967673653	4.09720624597437	4.20037879798403	4.48683663014199	4.12848312999029	4.24379853997927	4.41339098604213	5.80832068916333	5.48482450508614	5.65212218993897
RCC1	5.57006820035689	5.68331187149388	5.72696741670603	5.6096988273857	4.9705361897016	5.63552224145975	5.82809839273307	5.10223399393906	5.64864663138509	4.80567423424105	5.72706819618704	5.6680907517076	5.14275242321081	5.66849359572045	5.65103733593297	5.29012209042336	5.57413784755718	5.45239116582951	5.49182424214031	5.45715758267412	5.51619799449035	5.62016409643972	5.68765142268657	5.74129439199788	3.66807372765246	3.54942274574666	6.00290950481948	6.08900866673863	5.26684649560664	5.89639537852048	5.82225086928308	5.26664039015833	5.54492735099436	5.53412387209939	4.63955053994355	4.57997056514007	5.08999805838722	3.59770993576844	3.82989014141291	3.38726464822979	3.77410178142063	3.91756542047899	4.14300967217121	4.26827717976031	4.5085047152916	4.25334641297204	6.0907581789546	5.3900382261961	5.48172517635972
TRNAU1AP	3.06813765439932	3.23578985093091	3.36809642467113	3.15846791090097	3.53651299683657	3.41438047260546	3.4398292221287	2.89974602044042	3.45772429401737	2.91663714727539	3.20444437713603	3.35877601663334	2.91227812665273	3.23532727684468	3.02717174883189	3.52517937654524	3.53328923503455	3.34991439371872	3.28643910690116	3.06995817245334	3.05255153171552	3.19510502876471	3.09402657666782	3.12417095209485	2.71252755069289	2.65640026395559	2.41833569461951	2.67113482585348	2.29881078747087	2.68472898701409	2.41125267798794	2.27624949547266	2.9308262615986	2.97162999810759	3.35390194708289	3.23465612759739	3.29464721337321	2.98478619235259	2.77378749887404	2.95509329472092	2.99434438462628	2.9713025865128	2.9962025219113	2.9952855127332	3.01693483824152	2.92608294058824	3.80373333767668	3.19747542107406	3.24226255991779
SNHG12	4.35285737507309	4.01361411445024	4.12051783412047	4.43299280260813	3.87745960856382	4.76708798951625	4.98898001143337	4.03277970248313	3.15231810758025	4.13825746275896	4.20456331944132	4.4758501386535	4.16946005812869	4.65020161445094	4.51568722450177	3.6322100411395	4.47950867234138	4.51306747611369	4.76881950017942	4.67487301719057	4.59735239052724	4.95081364914314	5.39858637616881	5.33262917394516	3.86258033046233	4.01215743787264	5.26480662953207	4.80173810156646	4.66084307093865	5.09961081196091	4.88927396564819	4.58535317772627	4.39955393838435	4.43735426219496	3.78394899348595	3.88969742519883	3.0902504882378	2.5792839527707	2.78099243531322	3.18519577401307	3.38989578581222	3.54458429920044	3.21618942829964	3.53361318137943	3.57669143000391	3.96064144304847	4.58393421413391	4.47957334166654	4.40614886998765
SNORD99	0	0	0	0	0	0	0	0	0	0	0	0	0	0	0	0	0	0	0	0	0	0	0	0	0	0	0	0	0	0	0	0	0	0	0	0	0	0	0	0	0	0	0	0	0	0	0	0	0
SNORA61	6.649894199901	4.55643554673719	0	0	0	5.17376706773671	5.61214899716069	4.87791108258604	4.74422030945017	0	0	6.18585465491859	0	4.98585104274212	6.6257848108285	2.8720091941796	4.62627558304979	6.02997182694233	6.69083609791913	6.00415977913551	4.60082279161988	0	6.96944984023385	6.03898700829151	4.48087258076991	0	5.6218994862526	5.74107861995343	4.85266807637808	5.2621211613915	4.98433870247785	6.85053691834101	6.55306708044814	5.714311467932	0	5.46798695801159	0	4.67588366174391	0	5.78852650429411	5.44452793175373	0	4.6954426784959	0	0	0	4.76540744412536	4.07212295489735	5.03257695977929
SNORA44	0	5.27771700585148	0	0	0	5.91846256549797	3.86646293845333	0	0	0	0	0	0	4.74878322721157	0	2.68905533565483	0	0	0	0	0	0	0	4.27267270364072	0	0	3.88351329435594	0	0	0	0	0	4.76584764995522	3.58700487235718	4.73971311368956	0	0	4.42429732241688	0	0	0	0	3.5430627624444	5.28808904690298	0	0	3.58211036059902	1.31169491954423	1.57531233068744
SNORA16A	0	4.08767498668722	0	0	0	0	0	0	0	0	0	0	0	0	0	2.5207139011791	2.43741419040331	0	0	0	0	0	5.20000599082022	0	4.06176755866836	0	3.68720629462178	0	0	2.98736816663059	0	0	5.51652895255218	0	0	0	0	0	0	0	0	0	3.35083949295647	0	0	4.93370009587049	2.05959755250481	0	0
RAB42	0.585712507157641	0.742239093511118	0.695282086137076	0.801328374938773	0.739437696938602	1.56112080819059	1.58509233743227	0.880717650088345	1.21796273699164	1.19982622410064	1.53235686045886	1.58126928722772	1.28204237897505	1.5585517361735	0.860884157416666	1.06760430102973	1.38079039055528	1.34190606956265	1.56441719275519	1.41306868112361	1.00467396599264	1.16462539773716	1.15888633601267	1.07577904913213	0.798490205269085	0.767019109731407	0.775800674313684	0.615938849970488	0.6205995471274	0.445797671184299	0.389164783469981	0.394172771668481	0.306550399928821	0.644102696442382	1.14552095097387	1.30206163890613	0.533967943763765	0.811416774311508	0.68726318908349	0.712520947642211	0.808986305723613	0.67067086363369	0.694897126263228	0.477604802472839	0.546372464747774	0.137356492517822	2.24617699429618	2.16120405373102	2.11654774376561
TAF12	4.34117453678488	4.41518401555378	4.54344639046565	4.40876619880239	4.58766502110098	4.52876508205536	4.64426008784308	5.13773712306792	4.84933378547906	4.22592270135732	4.36187361056818	4.38844443209923	4.32205793159848	4.65857139740817	4.73111805809481	4.21958674457332	4.71339338898875	4.6937545630631	4.62781108874506	4.61147340202147	4.43859892599067	4.6469517752527	4.52054168238776	4.62947902537505	4.26450640581581	4.31452977237166	4.21541457012796	4.26176397443213	4.32515611774159	4.51145538843961	4.40918724716531	4.38503752124594	4.57156760268071	4.41084308383188	4.75863897084489	4.68845454531944	4.4934680105922	4.34918124863282	4.4220714959299	4.39827511399466	4.68717829455499	4.44130419393044	4.42093372110194	4.85524723570894	4.57238039205797	4.41019861923044	4.61784503281572	4.32948960681003	4.5661575735195
RNU11	0	0	4.45160017482922	0	0	0	0	0	0	0	0	0	0	0	0	0	0	0	0	0	0	0	0	0	0	0	0	0	4.29588462084024	0	0	0	4.44360665147561	0	0	0	0	0	0	0	0	0	0	0	0	0	0	0	0
GMEB1	2.14036639830295	2.34689166532773	2.31246768970698	2.24368735823758	2.53254637573879	2.42914458450639	2.54685248996688	2.82822536035888	2.75324938079971	2.1990032502888	2.57295755835452	2.58333133354183	2.39055488462693	2.63713722993308	2.74379068452004	2.70534098536915	2.69533019889959	2.77215803837945	2.67507294384777	2.69060929306803	2.41111977607276	2.57883971304954	2.37212189166708	2.61182156479038	1.91967568692998	2.22199768719667	2.28540813759899	2.44366764648389	1.69920513089965	1.87638138825398	1.84721122535562	1.99745500655556	2.12664583474397	2.20850477429032	2.27170056279421	2.33613482547866	2.69323268622814	2.2001276542736	2.22360789499323	2.21919020913733	2.29764338042526	2.25555813767286	2.4546707474815	2.21214596168443	2.51590164380315	2.15990684883463	2.85234847844177	2.79955569135356	2.9117241739503
YTHDF2	5.57857648476804	5.622253929071	5.61156192594524	5.64031435747133	5.99835574354667	5.81857195236349	5.8697381826324	5.63719868444222	6.07805684932739	5.55237707109487	5.7411082905232	5.80477121624698	5.57498248224599	5.7963148143891	5.85211622615039	5.58463785781326	5.97688599107648	5.96567348142805	5.72676311237362	5.65846857381105	5.67314085440386	5.87633767289418	5.67322567424605	5.67476287626444	5.06984392043381	4.78026284843203	6.00036288232934	5.83912314612036	5.66713425591409	5.93733732933085	5.84335328068355	5.70937887125385	5.68407251644739	5.76736347577447	4.92815236247677	4.91588415794186	5.17483382632823	5.18984827422002	5.09465834265454	5.03713618725442	4.98058745777861	4.98723444718158	5.18210826915718	5.19016444150779	5.12023165546314	5.13405661433863	6.08355804181709	5.96794555338486	6.09019289068465
OPRD1	0.0504241015265404	0.036879422829062	0	0.0956997807982825	0.248478973127956	0.28510151508289	0.112407627951608	0.531059508642681	0.11601987941713	0.105186458823084	0	0.149122764822488	0.16694034648427	0.0599260122768492	0	0.294042525832952	0.233535930914635	0.299530706307419	0.0570330520406211	0.085625205478284	0.415211333557966	0.16048524943366	0.199503372779468	0.14742132823399	0.0542775359627183	0	0	0	0.0571037758118416	0	0	0	0	0.035242424804315	0	0	0.0402634678473478	0	0	0	0	0	0	0	0	0.0798650889107681	0.337102491803713	0.115059219215889	0.472109241812082
EPB41	3.86155841957203	3.31743721625422	3.25190689579916	3.64304805425276	3.86749126670766	3.59734047082632	3.5801696095568	4.1479578813871	4.05103270651559	3.1579184426858	3.4181602570033	3.3274861775335	3.1936235244893	3.56901708294358	3.61235249875266	4.6959938131099	3.98886643217942	4.02635744696384	3.7986104746113	3.91901584487668	3.95601017308635	3.5380787125385	3.58501058975437	3.60721193391522	2.0861451439608	1.99794269338739	3.29542769726439	3.25702721815806	4.98504951764583	4.43528854729323	4.80854465476905	4.82729061700068	3.86177675260241	3.82965678180525	2.73925405655682	2.58089799858852	1.79059273224955	2.10413533948403	2.03571891334918	2.23846588536876	2.3918089549338	2.45015285735487	2.14511656980286	2.33714589019606	2.42004037682626	2.1711844052517	4.99033318804411	5.01056055392192	5.11359632668843
TMEM200B	0.579224567772554	0.811810496601	0.810459556438926	0.51494433051639	2.13011377005459	2.61547750691585	2.55236723338631	2.03949288125064	1.89321851661879	1.53240174790666	1.97832378217859	1.35176965202408	1.21464084963661	2.80430348877782	2.5811825010383	2.06440003345656	3.13751991791861	2.92301793395168	2.86894352006851	2.78618649464891	2.15889279722507	2.66524039766179	2.37947679623999	2.44377637032069	2.50932340374832	2.60407844221236	0.44058231056194	0.573709952828761	0.0399404638010974	0.0711556762812593	0	0.208848086593048	0.260719428448378	0.311447313130455	2.78090007636554	2.80787625905787	2.03790227166127	1.79979604245329	1.88753696822152	1.63263117052705	1.9110280771823	1.86841416027561	1.79665173989927	1.83967343802991	2.04464941007397	2.18946720056506	0.738550821854081	1.42820672377096	1.77526129234775
SRSF4	5.03416288130014	5.21854870624678	5.11920675324466	5.05038415262784	5.56940298668217	5.39919844322961	5.52467491087318	5.75568343649472	5.60501126068391	4.92160294712989	5.34423908680757	5.29065294027192	4.93862924981708	5.66995083778877	5.60606314515212	5.6240540911101	5.66888498426625	5.60954222933022	5.47995483169067	5.54369383828899	5.58596001985549	5.60272706919838	5.55236477394869	5.54159537240499	4.7522829581553	4.74162877490374	5.17270751932917	5.22597666918827	4.66866377770022	4.96082675557003	4.92497873049472	4.61236429506618	4.95242210113941	4.99723368685623	5.13755680411701	5.13133019075337	5.1926478957034	4.6632421354154	4.59461423367366	4.40000501766122	4.69162349311593	4.61047565694746	4.79357860037528	4.74022600474599	4.96494381430154	4.77781945893811	5.62123137380211	5.57311090510767	5.82594840474589
MECR	3.08250163339127	3.12794522467438	3.06399468634576	3.05702909972759	3.42442229722214	3.11179587171757	3.3899467081443	3.03703776160542	3.26932794094361	3.01667637810971	3.22326035347373	2.97212833042864	2.76312470673108	3.46696638427308	3.52012047682825	3.09105322649235	3.19222573375723	2.96839677374223	2.73292255222552	2.82630645012936	3.18857816453229	3.44123114523965	3.29815680391061	3.22490155799207	2.29628412672128	2.40947783468066	3.16826334259023	3.19889484661233	3.01177291592495	3.19263448311179	3.51530875974189	3.01669955228706	2.97617297474313	3.06534137918994	2.90856123059482	2.96619418264936	2.59027864322715	2.63336145709611	2.56585303657551	2.37013358457449	2.55022839925927	2.71859616489906	2.6559081894085	2.56088611152954	2.53716931312123	2.58130303600264	3.06533276159378	3.13017968235584	3.30418099487071
PTPRU	4.3284702879508	4.9251639321842	4.73710805326769	4.51145538843961	3.31531986722292	4.79858455534199	4.8888406427443	3.7786816859641	4.12063394840001	4.24167241857339	5.19314486265316	5.02295365020618	4.65714263553516	5.08619356006626	4.93982365842633	2.90289746546393	3.15601955078945	3.18356908792691	3.17147586623732	2.96353331024967	4.42549958794386	4.55816353091235	4.50310063135464	4.5969947566531	1.40575279796903	1.37211074470907	0.436226881748829	0.412048748213761	0.968250776306757	0.646483425249044	0.755038816907834	0.757205919402822	4.09870588531542	4.1032542325731	2.98679317604078	3.05200890492796	2.1202291667041	2.82494092544118	2.51652958287604	2.50475766434351	2.28449636595453	2.25419491879003	0.30910865053666	0.299794430295637	0.353618011277187	0.182635097019398	3.66390245986168	3.75939022606508	3.80748888037772
MATN1	0.10814397001764	0	0.13626463500385	0.104511919840868	0	0	0.0668454295276363	0.0551312244589876	0.0175267335495813	0.0470629958252711	0.0879120774543466	0.0340612936201956	0	0.0783241363973202	0.081632227603961	0.0898140447716467	0.114083255915132	0.0612895731027457	0.0252716572530872	0.111700941491033	0.0446239529728902	0.072727209161632	0.0462075921886425	0.0881167600425774	0.071060231163864	0.0775030708421112	0.0772126404804343	0.0200491156589504	0.0253238255883965	0.0452887674981133	0.107264304180696	0.0556325622164924	0.115470780766164	0.0310178158219863	0.0158968671923735	0.0341025776872104	0.0177717174071476	0.0158075413988149	0.0174376511530801	0.016662901263088	0.0178559343600333	0.0340281809720685	0.0305498003704852	0	0.0173343086815287	0.104182987833285	0.00804622527531366	0.0394603141659274	0.0805280537136087
MATN1-AS1	0.241258107988464	0.261560902417491	0.10715273440495	0.303400849342017	0	0.24668534993333	0.186915051064479	0.295982745033478	0	0.25533031889481	0.0856910067430475	0.12821090236557	0.210341480424785	0.195048948439317	0.154848886218021	0.140341528211233	0.150546679264214	0.189882739819176	0.0960021715729261	0.143232747465036	0.166124108008203	0.202496711080389	0.211918033706906	0.243270578909045	0.511384035645856	0.363869682687681	0.214441914667908	0.378301862341719	0.389668127246164	0.168625349487673	0.345437254010441	0.38498366334514	0.266104078229118	0.116967528218794	0.332458179006001	0.482177106019426	0.0344161853000332	0.330583639802781	0.278705617229151	0.240040725664937	0.133232470128769	0.217636475308729	0.247418380060975	0.180704203770803	0.27732779967595	0.36896944648357	0.0306725384815078	0.0749789955520511	0.1512457683481
LAPTM5	0.441609895774259	0.214686849443162	0.23275284076896	0.428051247944443	0	0.42091890391394	0.223475684619622	0.126844699083149	0.230175954893665	0.496014361957046	0.415148582520342	0.172016354486714	0.251020977400125	0.373889823382696	0.388166387708956	0.834921517667384	0.149263268186069	0.140420063882271	0.247897140596694	0.191843077296845	0.798454537260701	0.213782746584586	0.0806493413923822	0.256607331598779	0.342039242620953	0.134457929785058	0.226337122523444	0.0352745241017894	0.673208145220801	0.276431154780657	0.252288485043374	0.2730610781557	0.372286856576532	0.488341216978035	0.851196939431031	0.817931818004388	0.150066996585589	0.280210431762884	0.17507743206016	0.193890307559657	0.23366108774395	0.251069468539413	0.0795106913037347	0.0430431944502602	0.0604216746894968	0.0622840750578438	0.147444774045722	0.313580216395314	0.31199245600965
MIR4420	0	0	0	0	0	0	0	0	0	0	0	0	0	0	0	0	0	0	0	0	0	0	0	0	0	0	0	0	0	0	0	0	0	0	0	0	0	0	0	0	0	0	0	0	0	0	0	0	0
SDC3	2.02165738827403	2.37336145328792	2.26990687964978	2.16600838329129	4.52464043783595	2.97101374044372	2.50855288629868	3.29556728734185	3.29530278942975	3.04122545667547	3.08352145075273	2.97991924271265	3.15066852445982	2.74838609068047	2.48117492231679	4.73075406287631	3.21408438445141	3.18547648931231	2.74602892964567	2.74087792298613	4.01698652471194	2.85467393350317	2.33094841992226	2.52082954021716	5.11693443554375	5.05399319668127	2.65915050012157	2.76174694701199	1.52218132648105	1.59282775478428	1.72464154132809	1.6691810076773	1.67241628973892	1.59712113075054	3.7569592201589	3.85002927361382	4.7583031771319	4.90246435681087	5.00052288218565	4.47636872528941	4.21975709742165	4.31267243347894	3.84645319875637	3.6018747626819	3.85701555893555	4.18736395125828	3.79157447014068	3.75754602202356	3.78968752423464
PUM1	4.7309496538123	4.75687918322717	4.71756676036822	4.77274608059339	5.0035212851861	4.79535136516656	4.78258679385746	5.27139205863579	5.11067643923711	4.85738887118395	4.86417623770153	4.81351955879423	4.93041565165958	4.88165483166814	4.78686292221692	4.98456200907291	4.90852952768829	4.906505825626	4.84982416449157	4.79009431238902	4.94785314338702	4.86953585668419	4.78467148496631	4.78734887605595	4.64704966492027	4.35306211431148	4.9024547092581	4.84685432064763	4.65911966619137	4.90127722350089	4.82442164624744	4.74078727649371	4.770591219556	4.82653831847946	4.46635956698097	4.42425700565406	4.51724419297397	4.38608665867306	4.37742919601209	4.42162726461164	4.48907403494007	4.56694298208551	4.37209541750117	4.40069503270535	4.52937120525393	4.29799106144295	4.97403364507934	5.08852325661663	5.22768717397137
SNORD85	0	0	0	0	0	0	0	0	0	0	0	0	0	0	0	0	0	0	0	0	0	0	0	0	0	0	0	0	0	0	0	0	0	0	0	0	0	0	0	0	0	0	0	0	0	0	0	0	0
NKAIN1	1.11093112175424	0.974691560665026	1.00075721614462	0.925474637716209	2.91143465383225	1.22550322539206	1.06179693077961	3.40661013639589	3.6785339443734	0.770220977841856	1.60771143083352	1.71674512161673	1.44089374511272	1.90495801401704	2.00690836934218	3.4458193845257	3.06167771085108	3.00355546525988	2.63086439545106	2.50875315903027	2.51182980624463	2.03891021241364	1.76613291645912	1.87936465403358	0.0937203915979111	0.0689516875668849	0.390173497134805	0.65721559381813	1.21324150614401	1.17025197526261	1.41309035093891	1.20583038518444	1.03731193064197	0.99745861965674	0.0211125396731418	0.0673095301005045	0.0921370610127125	0.0821848154884625	0.0904389855634249	0.10737091021492	0.13657675361617	0.0671334098054526	0.0203711981356488	0.0952763272045774	0	0	4.73141679151787	4.36707746410997	4.47859652612742
SNRNP40	5.43661161174714	5.38428125510557	5.68309848206497	5.36638166954358	5.63254160357413	5.70289575677536	5.60822081057284	5.59788271754229	5.97155275038387	4.7873384271578	5.36769256069586	5.57288360666398	4.95329783666234	5.41086682176686	5.77306797704616	5.39343679456286	5.50464581411862	5.63983991234521	5.645767936191	5.60823559823878	5.42082595626333	5.57118531205206	5.59908565824708	5.68662098018721	4.29927396865315	4.1076795009894	5.46564149645838	5.55246929635029	5.03746568854648	5.31477627041436	5.25552339310196	5.15104293096118	5.50093267986561	5.33338079573382	4.78528898070402	4.72873140230337	5.15117691401771	4.16889872002547	4.39404761891764	3.91435403538834	4.23985625819448	4.26602189708742	4.4832353586083	4.26823225838028	4.65638767809367	4.41135844831388	5.90625567009667	5.62371179422913	5.73919733936151
ZCCHC17	4.3312250980414	4.39933518250207	4.41543418587318	4.40107064472851	5.22886100892975	4.7547271938083	4.79996799323693	4.67223862817858	5.0576322222465	4.47103784944697	4.5646708242644	4.57678211402042	4.37309830959456	4.8592589552375	4.83739329876774	4.70287913851321	5.11668081069748	5.1351859738032	5.06698897924998	5.08471061068351	4.5384450434748	4.81764883698397	4.80014406617447	4.55129452078999	4.40732555587824	4.1554254317472	4.1202855775215	4.25633136547354	3.97228827516	4.09247808720039	4.23877157671972	4.05305918991326	4.24920259594735	4.31225855968957	4.44054032021493	4.6299801958795	4.80476605451967	4.5225266077605	4.45441939324004	4.32333403726664	4.80964595660377	4.66786374778669	4.3660563841247	4.60738358150618	4.31465302665758	4.34901135490743	5.27348605081979	4.86199009159927	4.97413921815108
FABP3	2.65578228290937	2.79089086767519	2.97692630538127	2.5670172389089	1.98775742888625	3.09584848668233	3.21029534185664	3.07108646203398	3.18956998968001	2.18004280672381	2.38541723143329	2.77230163992529	2.55772866597564	2.96722764243897	2.95887978589239	1.90853240979949	3.04611208906835	2.754998638834	3.16262737765981	3.08730668227716	2.38645229701046	3.09725513520417	3.06398778583461	3.43873331206442	1.444221787319	1.63900520460518	1.50316043463788	1.49864404409964	1.3813996695278	1.51035940502489	1.0689252803145	1.43409708467237	2.73458173623704	2.73798305664985	4.27135096956878	4.03772484335352	0.477283576088308	1.47845415341602	1.52286929618571	1.57319514796784	2.33653476628675	2.12372909367332	1.06422065984699	0.860458312498501	1.00325681197952	1.05825414487799	4.0895659450658	3.69234907975197	3.95848079637811
SERINC2	1.18799572298111	1.36164485494651	1.1037326145235	1.27954855427827	3.37497824587426	2.57168409016303	2.29957583583097	3.30887195517733	3.02712219576595	2.8696227122744	2.51546772703392	2.18177045777422	2.57222999989474	2.67330766202024	2.15959689595583	3.92010270703537	3.33777673254586	3.25353854266318	3.18066824531628	3.08502857461961	2.91689697115997	2.50444497035949	2.27491464051931	2.10556410584774	3.14950976648697	2.83511561525822	1.71300509122278	1.5710408647806	1.81840885194442	1.16509511824176	0.7482542601197	1.26438629883375	0.502197172990228	0.850300173066976	6.16907315918305	6.23965771552391	1.72591562154524	3.07998049507141	2.81974992027679	3.62781692405205	3.43091012705125	3.41357377405902	3.90335647657104	3.68875105599004	3.56138724041364	3.81856428347791	4.21808367077239	4.16592801344269	4.35045481425303
LOC149086	0	0	0	0	0	0.121252580428076	0	0	0	0	0	0	0	0	0	0	0	0	0	0	0	0	0	0	0	0	0	0	0	0	0	0	0	0	0	0	0	0	0	0	0	0	0	0	0	0	0.0282357379658709	0.0465509878936836	0
LOC284551	0	0	0	0	0	0	0	0	0	0	0	0	0	0	0	0	0.0105178100842106	0	0	0	0.0213259264999084	0	0.0330244366736487	0.0319615758090874	0	0	0	0	0	0	0	0	0	0	0	0	0	0	0	0	0	0	0	0	0	0	0.0338534463275196	0	0
TINAGL1	0.471227007121102	0.44531353768398	0.603270025778386	0.640428432468995	1.24478965870216	0.994889589795993	0.740838643538689	1.59368840873007	0.759513799382257	1.40259121522479	0.755270460148372	0.670665425691822	1.49590490091182	0.952399175815063	0.826698570612204	1.5681488780587	1.59430967298041	1.64426239550716	2.29614313727774	2.4255720948308	0.548634889159698	0.840571192767873	1.19899696624011	1.36719770815488	3.35036994484652	4.31087812226639	0.523480661037332	1.09777258512902	0.659885294648623	0.354230971760577	0.344741023858938	0.395002457398438	0.348425067929119	0.365574967037028	0.787950604905886	0.899152423403122	1.38013651419658	2.64456236041028	2.36031370406851	3.12725522428697	3.09948710200025	3.12489385171407	3.74833241519593	3.88157652805995	3.30610909474246	3.98701155388712	1.32734820476168	2.18420728490221	2.25323899073316
HCRTR1	0.087193015073689	0.0323519701769241	0	0	0.21944301307099	0	0	0	0	0	0	0	0	0	0.0815682860396902	0.0495805861547981	0.0580586232807698	0.0410822999588485	0.0500830200595385	0.0753031508164051	0.0298158373955118	0	0	0	0.0476750439692978	0	0	0	0.0501542246889337	0.0451964893041245	0.0438545729450724	0.0555449690931861	0.169640281527621	0.0309376115218344	0.0316434822066213	0	0	0	0	0	0.0353861621495109	0	0	0	0	0	0.0469391305908822	0.0768844002083265	0.212612914741945
PEF1	5.05572493874227	4.92669686892642	4.79875561391462	4.96864375596472	5.04208395867125	4.59729875109754	4.72035508584878	4.54113689405819	4.73675638821748	4.67153115975913	4.77408069077541	4.91205101260315	4.82924577419906	4.63072580182184	4.64802244233135	4.79686766310382	4.45159358141516	4.40932983246553	4.39701569809833	4.4548010133401	4.7602901515798	4.66772752828733	4.4544325542344	4.56738724872469	4.86692775449893	4.82809331379561	5.29622978867175	5.28268443450318	4.94937151170194	5.35169899229389	5.29843470982863	5.02173288751661	4.9558149435634	4.93356791739256	5.0363538694723	4.98329006652673	4.92643121330306	5.04281503455068	5.14348321697049	5.09618171985258	5.20631501728756	5.29978681227884	5.0805638680655	5.27437349374739	5.18622321153211	5.31507346204928	4.63298938274317	4.24883840164025	4.45526145492912
COL16A1	2.2304704959611	1.58863189371218	1.50340980033189	1.92347249052718	2.51819771534563	0.856301317662846	0.494594816042207	1.0742656523049	0.490354480195364	4.0689201225916	1.74712956067177	1.747898644009	3.80141736586591	0.513495798801828	0.538652382812032	1.61616476010181	1.21953718360384	1.01948131288556	1.06973653246756	1.08751715345307	0.983787853299486	0.566492733473431	0.66293281748439	0.635761819455147	3.73992369102814	3.99480597608493	1.4337179585479	1.59203837071098	1.11995371750557	1.23807756396313	1.07456708868051	1.45493389871233	1.68973302217227	1.71960840877037	4.36518859760777	4.42151281923581	1.46429709118747	2.79850057371074	2.10307123051541	1.82536639141144	1.6852808644302	1.73222577687535	2.00936150596888	1.41316619272934	2.00817849589737	1.70558870845993	1.84110361810611	1.73997336120221	1.69769821394992
BAI2	1.35220483965956	1.15957752168969	1.05552192469379	1.27854981612396	2.51388484311556	0.469659918980796	0.261386388072869	1.3952986581333	1.02880251046168	2.01956671103821	1.05239502570164	0.913652697051742	1.78066705365336	0.553097992519536	0.491861303638118	1.82861939671223	1.3449648081993	1.26519082474593	1.08551303731328	1.20861089772565	1.37522853367645	0.843363231153999	0.447333745606552	0.481000243818247	2.22926489515243	2.27789550567118	1.58307614651441	1.74968013875216	1.34760329878263	1.38936856523604	1.54992540806262	1.45555474537503	1.21618787589374	1.00656373541749	2.01891898216305	2.28121158296124	1.86979640776932	2.71141781401564	2.53666715854983	2.68123560018911	2.57043378537728	2.81623105034211	1.51253537026181	1.44827194697541	1.35619452908127	1.75244889068681	2.6002578578874	2.67948910752441	2.75974174307527
MIR4254	0	0	0	0	0	0	0	0	0	0	0	0	0	0	0	0	0	0	0	0	0	0	0	0	0	0	0	0	0	0	0	0	0	0	0	0	0	0	0	0	0	0	0	0	0	0	0	0	0
SPOCD1	0.605068526641348	0.277449214705383	0.280392186972387	0.422458000497732	0.311247337027129	0.130110210704619	0.0496498641412671	0.268443975578873	0.239371155004376	0.886511909058572	0.168256923208582	0.033536615355313	0.535503576595025	0.0771348269362611	0.0803939295938799	0.545842868941204	0.290145982864167	0.439372073478909	0.373760671745652	0.212250572305746	0.3542591865071	0.188995858231489	0.194314031731451	0.0867844453768599	4.04428044799842	4.71045380833577	1.09528983210772	1.37355912755917	0.231825593717385	0.239410262565542	0.222996165914403	0.323730913878802	0.140828380469227	0.132609479780444	3.66460798986892	3.81673280923454	4.0262777623124	4.25963405719238	4.48627673635283	4.76627181764456	4.48935025516928	4.53982260835081	4.72483578034799	4.52973975361402	4.37272230675351	4.76459032069999	0.325745604461428	0.602873959531311	0.687431619375603
PTP4A2	5.03208320620053	5.21597750944539	5.22432202307946	5.15408898418438	5.26961669135395	5.29064188289214	5.16100890216549	5.12558498213352	5.56101141007059	5.00310296342333	5.21118356176783	5.23298302500483	4.98125445001323	5.13482056876429	5.11851339037548	5.47842502999411	5.15491529786538	5.17432651517391	5.17699688354747	5.15720948116138	5.38602455993892	5.19176792326305	5.03908135191697	5.12197687719881	6.1349191140685	5.9490632954179	5.68557298236059	5.6428315124922	4.86723919634863	5.40381987705325	5.34941835850941	4.97557974792949	5.05977923197481	5.09497496616967	6.50605125554733	6.51074518236131	6.40216277853733	6.40739694234713	6.1999765545723	6.15827238884451	6.170257584461	6.11002909279937	6.19565075292676	6.25400627904369	6.20124961404206	6.08996840768738	5.44860035836544	5.57117620865944	5.77546674480308
KHDRBS1	6.4570853323215	6.75704992331409	6.76058024458257	6.5650411315399	7.22061049463607	6.56925714543468	6.66310263167224	6.9182550310148	7.25355442625632	6.16165796124685	6.71538548324757	6.69083609791913	6.24175058423522	6.77234756828515	6.76091284825726	7.11667665254163	6.89416294638692	6.88254523621282	6.74811232482833	6.73289325536705	7.01450035866875	6.85062442524305	6.50088329795044	6.5912635171408	6.07691604787506	5.78288816033423	6.6401379052517	6.53897109341221	6.00500467467233	6.33340405397111	6.24911914287194	6.06592553218577	6.59209370147317	6.60331329441379	6.32464861509302	6.34304354911684	6.81144534128686	6.31930722422789	6.20643614988038	5.94181996788901	6.03779731052127	6.04225472212542	6.26720242658836	6.27970714437542	6.31097806669086	6.06036304678955	7.02418668126576	7.1105407293717	7.19165147414418
TMEM39B	3.02959776644018	3.09335903666147	3.17739322538377	2.94646325375212	3.46683590747158	2.49202749158916	2.51250503052284	2.71005369457138	3.43394491221153	2.76884490137975	3.22939411486717	3.16181030671321	2.98639273078336	2.65167399731172	2.57917531982241	3.62821366956666	2.99401484469289	3.11041670026871	2.76736029738685	2.7849959648309	3.47981259296751	2.99241858918102	2.33397036577429	2.7791693520844	3.27169906898629	3.19273704681978	3.26576992572277	3.21282455035024	2.39073646228797	2.84508453392539	2.727735342192	2.51318752037086	2.99568168880094	2.99653879339192	3.47947633659171	3.43038162787037	3.44110230489771	3.09860820347899	3.09368355038316	2.64178414659794	2.77514959822403	2.80170913481947	3.1015458702196	2.90912216074568	3.23015381576575	3.13940236853768	3.74996325816927	3.19649531273092	3.09445566713131
KPNA6	3.84438565300257	3.89259502896981	3.83824587344286	3.87233628810464	3.87008848485825	3.87983317258258	3.99996393217313	4.38394616118709	4.16404607968325	3.87299616153356	3.96527636660887	3.8647012124734	3.90808273082762	4.18393108504251	4.18159555962993	3.52925874802542	4.01821576039201	4.09413470597761	4.20052789387932	4.11305867713302	3.78240856492737	3.95775676621796	3.95244539886002	3.95579634889756	3.82483912072164	3.84498815668261	3.81853360752791	4.02120430982809	3.65572962784219	3.56928449179161	3.72900887033786	3.69308545605907	3.73890831711798	3.71276083908698	4.27426911702611	4.22772567551098	4.47305953726258	4.31320230902662	4.16336186297985	4.43594856486053	4.62715154698694	4.60808771475806	4.25605202433759	4.55331749219467	4.41074812818595	4.38690059490827	3.89488565324188	4.27733762038903	4.40793052929529
TXLNA	4.20745560507309	4.1609282533142	4.14013240613996	4.24148175285435	4.21094987269927	4.02060887279114	4.1257420110649	4.10582890940753	4.24673489894592	4.56330458947008	4.4080052836788	4.30131693298822	4.50411822172019	4.17546072828511	4.28661505244321	4.36664394308166	4.22851088271983	4.17450229671555	3.98876647503878	3.99639778586191	4.23999369480836	4.06394293170763	4.03926124591803	4.09169983413681	4.69298506323756	4.83812482843992	4.68888530492963	4.79827867279215	4.37455265693283	4.44894719062978	4.44208093756279	4.34707031548826	4.22923412684769	4.17163118128327	4.85231851250504	4.83054436163969	4.67814516511008	4.47844768159529	4.51339599455373	4.57233794424507	4.61716916115954	4.64131480943147	4.59744178514516	4.69821847822441	4.7471564210491	4.80329420906714	4.4533595391539	4.19698466352922	4.16851367619749
CCDC28B	3.00742516591552	3.60682121152931	3.18351033421389	3.38086379460885	4.69362076648599	2.07498830901354	2.14387336639987	3.46695333712393	3.52770844426103	3.5608005355402	3.40875125611884	3.13111695889701	3.50062361684115	3.3406149627497	3.1903051136769	3.70879421028717	3.34086273986062	3.19006801782849	2.90612865145597	2.3643819279462	3.15221262968254	3.10921678425249	3.28061044115585	2.91905780913738	4.01489084766028	3.93242028814516	4.16513211027795	4.19178371225046	3.59268426252979	3.62278982183187	3.57041435461765	3.71782445448764	3.29278616563448	3.17485699061014	2.50359298031828	2.75745001623129	2.95467650829456	3.60274191328239	3.45354391754269	3.31939394071931	3.01459631718727	3.1519951586005	2.96916707109675	3.11869361373379	2.93632510524854	2.73838955255529	3.55374140318694	3.47714625589283	3.48522071315591
IQCC	1.24099811158048	1.6371743348555	1.48211513547027	1.21137983133673	1.54404514129082	1.59205751240392	1.72324399563493	1.76764632423278	1.79236812631888	0.980254942920556	1.33726580001959	1.88397265022008	1.11025632360116	1.54352062926913	1.80270194871205	2.11992384635946	1.6600752117271	1.7182936685321	1.54771633046758	1.56265029049256	1.76030612151913	1.43527120942873	1.91541381802082	1.45893839494029	1.18821733171888	0.949964409356269	1.37067206447022	1.44365438691885	1.30014130044215	1.03984026453179	1.26289012911575	1.04920556305371	1.00741798945292	0.993609153721426	1.4460126718203	1.62188073643889	1.42911243937246	1.11061046495858	0.892057564524709	0.537645949659352	0.806207729611911	0.858246824507718	1.11265343203843	0.984493835867637	1.12543289571817	1.11416043488969	2.0336379580968	1.74257972448201	1.89797610926274
DCDC2B	0.66099887479883	0.318137487645531	0.317004151141838	0.407737781034264	0.330428752424584	0.375211849173795	0.197662871558788	0	0.0538019960741684	1.0919299700626	0.832860856244003	0.199166625948022	0.503329397326596	0.299509606305602	0.537590292199036	0.386458919039175	0.363491827296984	0.0632359154705605	0.286225873544425	0.169512010955373	0.368602981343192	0.484927980650524	0.539548937555981	0.37005377200691	0.143014571706248	0.22872512387941	0.173108240070843	0.120309468496904	0.681605783051711	0.346380546985579	0.417512842553974	0.242036596326374	0.331178940923719	0.556017333199805	0.229515324745708	0.103913988911332	0	0.185196725682627	0.154841110995983	0.100592070424675	0.157518492174533	0.10339074706377	0.412053085267912	0.0749659839978259	0.202062842345162	0.107558656965385	0.344547882562712	0.257802374084391	0.354174540612092
TMEM234	2.91024528631705	2.64227181803549	2.78125478643338	2.89814448934292	1.88025059440053	2.62747843722621	2.30291267861072	1.97339453356795	2.19787168033323	2.68952281684839	2.75428892672968	2.71041743894224	2.94421377309841	2.39199587205266	2.47303615128837	2.48727281056381	1.92808602012301	2.04435564697773	1.70911414847121	1.55203763137802	2.35327529463908	2.56636705761507	2.57180056824056	2.56261366051054	3.27490867857538	3.25153126496225	3.01335505866907	2.76990500257767	2.65186453923287	2.79155154969684	2.61959142889469	2.53526666598294	2.7897000425037	2.63238223044092	2.82184284709575	2.73603331201022	2.7071603163862	3.02342392305298	3.07425366205575	3.25497189983342	3.38869790456946	3.49072414660643	3.34611584018521	3.38766307099871	3.12617168707697	3.5111770419721	2.31891548979139	1.8370834219648	1.58619307551878
EIF3I	7.2596773642067	7.2582550848797	7.23303481139696	7.22889563217964	7.39170758350065	7.13527833682722	7.2485063735978	7.14809011694676	7.36449364218708	6.86598065714994	7.11885803752587	7.05399102527384	6.94472962799944	7.26855603536804	7.1651783489894	6.75898267869445	7.05962567106209	7.06969142713797	7.11528299539919	7.08434069814302	7.05413215995954	7.20608640065275	7.11902410314227	7.21247206648851	6.75319000139838	6.66170685181326	7.65969626580899	7.64469271033092	7.23829008350763	7.57479785524708	7.51044770935154	7.27802192968249	7.30867577138258	7.29619123678741	7.39645922003654	7.41989278030091	7.23887282269979	7.07760619100432	7.0670363210131	7.02542751872959	7.17285750269987	7.22280456104526	7.15319733085508	7.22566054317229	7.16984484949135	7.16282432406458	7.15415988749782	7.05318738012775	7.12905628990952
MTMR9LP	2.01586147999958	2.42628354316633	2.51376359380366	2.2255494971082	1.4911553044035	1.74868448996116	1.23178259429736	1.50768302518795	0.967752209056158	2.70497595866354	2.2279936177679	2.07203718077288	2.67526267911793	1.4693963143638	1.39606082114474	2.50292120662951	1.79157238647902	1.64933034055664	1.3903760358032	1.12737575053336	1.96176777575785	1.35451986466353	1.34890091325625	1.30452272350388	2.759426446927	2.43603921035586	1.76648067440612	1.6727828597342	1.59221542168083	1.19253506825136	0.978682548621119	1.66423706065349	1.73738391507446	1.84043503431915	2.27901062945525	2.44324858529733	0.325180300645438	1.19673922214024	1.21572829030676	1.16611125016472	1.62818100052895	1.5093867503614	1.40703181438076	0.905332413247366	1.41390273413992	1.85945676382205	1.90962335556748	2.04040502241491	1.99969339472585
FAM167B	0.368539287357261	1.11392715248444	1.3591725426005	0.823746099976813	0.833379941072944	0.415406060780064	0.469592199071921	0.73770579534181	0.484791901658392	1.25586324970299	0.665827515260615	0.288924306666652	0.809231677567364	0.51837197680905	1.31585601540396	0.745035921716544	0.836956625817687	1.05212370838535	0.497209708744908	0.521721157823759	0.903120046230688	0.675693104957646	0.811024589149614	0.523704462198256	1.7058054312769	1.44439143381908	1.37230023128305	1.03164926891887	0.7994918672646	0.565525039298752	0.588450564498114	0.934936133654451	1.11041670026871	0.53800369635781	1.54493538546413	1.39581960446308	0.300205743478437	0.0723270081966669	0.359905687929086	0.464107807036116	0.229435339674224	0.532747833105323	0.579281538794048	0.214852187988518	0.696804878404112	0.762188058353297	0.841852386257049	1.35803047776732	1.74761082283447
LCK	1.67205415385316	1.75122803744495	1.7509494524906	1.46826528955357	2.82238345165149	2.65842172952034	3.11409378662295	3.72242230577714	4.11113984439154	0.587701020528085	1.75887451280591	1.87607486163387	1.27912060829902	3.43303688326276	3.25606561515807	0.339599201503531	3.91319580154473	4.05738095183789	3.55928377602053	3.67718121687798	2.09408402137272	3.52000729616574	3.0807002955475	3.3858934538328	0	0	0.108394382547744	0.110518663828892	0.380761581906201	0.583247560136055	0.434381096994853	0.495307322255601	2.08271621244856	1.8112038400409	0.029992474730513	0.0323910461240288	0	0.0590524460221451	0	0.0313175540422375	0.0335533888458693	0.0322798814466767	0.0288852375108832	0.0460821164126552	0	0	4.80177948162471	5.1201486945147	5.29194606904126
HDAC1	5.91450472885956	6.17580800254942	6.00013750031844	5.95119377859546	6.16440214645426	6.14211931377473	6.15416393901049	5.87147652263307	5.99226312715906	5.61661059348088	5.94922208172693	5.86775317552038	5.71731998881557	6.20111235811943	6.03545016007908	5.87052254425404	6.46838944590762	6.34014029379049	6.32959544548431	6.36307818924422	5.94438293385881	6.26777735061361	6.03985342134535	6.08283455787601	6.06903831577779	5.88452466108801	5.73770568719518	5.70264092238456	5.04146203372573	5.40013143124648	5.31796245166127	5.1080100129225	5.85636576526303	5.96810457972698	5.85322720246065	5.8859671963742	5.5726289898848	5.50787390697935	5.53879576474483	5.25728977381429	5.53622389921622	5.56915687102425	5.67035032993388	5.8939858522399	5.65963347901211	5.5839251908326	5.64434085388945	5.770165676592	5.75795930734037
MARCKSL1	7.52392258474053	7.6001954042647	7.43867543444852	7.49450361595109	8.31835751825329	7.29180612813039	7.11862966608686	7.30305922025964	8.22589186169034	7.50905446640691	7.67606285021311	7.59995002456985	7.49540736230243	7.19649885364635	7.14029808633176	8.4856401563669	7.78294580587869	7.74729340119512	7.28782317427413	7.30575169321024	7.7001414378526	7.44119295922465	6.91225465027496	7.13541173964568	6.76183043672382	6.236345279932	7.7321267141178	7.78427494476418	7.67370481269412	7.89487231797128	7.92983832945663	7.63869655303745	7.38053033010484	7.42923934151485	4.99913863430807	5.0042451899941	6.89121258667898	6.85486838326024	6.70835279978436	6.55513206221194	6.56301775984347	6.6501958689853	6.10955488385805	6.00824035909481	6.12709464456865	6.0300535155652	8.68892515767884	8.00157708538953	8.06697714356647
FAM229A	0.406075108112589	0.109370857167538	0.184802046189045	0.391884274450684	0	0.220219736198497	0	0.625010453480079	0.510469800413131	0.93811337340699	0.905069727661329	0.410074034764077	0.457512345081133	0.174223593130423	0.264326241592844	1.08483984512123	0.397936548690815	0.376706015252195	0.574485206673597	0.352503178185283	0.65217440307153	0.234739195415339	0.291122579516062	0.282217971736427	0.54821564114736	0.174112352355036	0.555924107794409	0.256005814590254	0	0.0767846824365394	0	0.345180607932639	0.363196874350943	0.603959320627354	0.623585972399712	0.224313224084392	0.4266673111036	0.298034185652092	0.325063988679911	0.4033855330786	0.42176674105368	0.501866094231342	0.449096467993233	0	0.116387647981304	0	0.236970121157359	0.44043985733636	0.531715316105317
TSSK3	0.764039509450904	0.875603155010306	0.814821095646018	0.78295869720348	1.04327450341953	0.618418158924834	0.576610172283084	0.662067833084792	0.160123776234843	1.04210497680254	0.929802357477346	0.686764054083255	1.19516488738095	0.375135097976243	0.723270212074538	1.38874060478726	0.83728530365968	0.758719336541857	0.794418361820451	0.424721117809336	1.20076798435609	1.02023548840199	0.787716629063516	0.322931861365592	0.459977116528751	0.498574607716895	0.689288424160754	0.291469183117043	0.885917915245471	0.66372807249878	0.428246394229812	0.393354691035255	0.948497687372228	0.569564002601533	0.713077258714236	0.69187268954619	0.162210036314307	0.509077592553601	0.432956201283564	0.375675606483828	0.560773639180868	0.850689826935832	0.627153882179879	0.469387978254305	0.431184335142869	1.02578716206039	1.0040482878805	1.10428968758362	1.10088348273771
BSDC1	4.53717801227899	4.41708287227448	4.31370297145088	4.50275066883195	4.65802863456589	4.64451967690319	4.49435800385535	4.1429851742464	4.0508934443564	4.860456325987	4.60180940829858	4.55485281002584	4.78384425455073	4.47237729058529	4.37738754797226	4.30825164659469	4.39802879303057	4.49010156353516	4.29975751183932	4.37655433459202	4.19856487225094	4.38619015062376	4.32551594052281	4.36089096777204	4.48346755409281	4.54636357388543	4.09142903898041	4.24625605657646	4.3166164244285	4.14833217833782	4.15171272184845	4.24529028777388	4.45382702419598	4.40322681358234	4.5659383133999	4.5804771696502	4.2123670049702	4.62593089144013	4.46927387291374	4.71366282601252	4.72603010276377	4.84686936054923	4.44841865104018	4.62149513936342	4.48322890820024	4.62558027311939	4.27558073258632	4.00596581567012	4.22701708264757
ZBTB8B	0.161505922166743	0.368653264082654	0.556888454205043	0.174568768517487	0.696195063936089	1.05067582031712	1.13448382151079	1.20729941346328	1.21016440004637	0.28780205006978	1.07419713525317	1.01620390026455	0.570795149811733	1.25079183472005	1.35071787768965	1.00785568835683	1.30310855138107	1.27338459400336	1.1441573418902	1.12042493596769	0.845494868283251	1.03217844325824	1.02653096719911	0.902017221427098	0	0	0	0	0.0240976544679994	0.0324542425276889	0	0.0529664339315541	0.056071558237364	0.168690809121883	0	0	0.0169080318393619	0.0150387685253717	0.0165904521417404	0	0	0	0	0	0	0	1.46013967696636	1.48716216960667	1.55821374630757
ZBTB8A	1.22387351472563	1.3050541405399	1.09357369713966	1.10540318880494	1.60110220337641	1.55978546169799	1.67822969125396	2.09621799122343	1.88881921666229	1.21521884873021	1.74800173016451	1.53254637573879	1.41880522265669	2.03839052602735	1.81303207773797	1.84229099996593	1.68561727147022	1.73532720533315	1.54309494161717	1.61567524343272	1.65199996939407	1.7794404399685	1.54280282742739	1.52802113961155	1.20657446304909	1.29081952787057	1.38002011529971	1.36730396199304	1.03554649474908	1.20190982860752	1.16740931400202	1.07410805822086	1.00082931124437	1.00030293415161	1.17740119895126	1.14695493792189	1.55454956072447	1.2051610125587	1.23153071481173	1.10911312350987	1.08063719944065	0.894681973855079	0.882027107185477	0.996265804789906	1.06968154673463	1.01479803242417	1.79212236871106	2.04007882278088	2.14280877690665
ZBTB8OS	4.04990081217333	4.1174540193338	4.3102019526767	3.9950140964714	4.64849420460347	4.93633170184104	4.93029736674818	3.89302237042827	4.78305847006537	3.7730363182846	4.23151689088409	4.5149238854298	4.1571003170243	4.82841832975207	5.09512270003298	4.1643759976475	5.05424505776805	5.04268810783191	5.0360856741757	4.81680447483288	4.33257905190021	4.93127647364754	4.72237858575832	4.83193802762347	3.71348687284051	3.81449915407035	4.2996183266245	4.14387499860262	4.28451413324425	4.25743310300358	4.04164601128099	4.25608222598702	4.15502867653984	4.08833668002127	3.96498076834361	3.8420536017612	4.28807796985497	3.9519420843722	4.05457067503243	4.05108492635975	4.1751572938386	4.15338381303264	3.99686775737544	4.46336742567056	4.06495181241472	3.75858034582822	4.54756087734494	4.22483520494374	4.27984269352035
RBBP4	4.18731643844036	4.32309620484979	4.47524056106424	4.18864620622075	4.95670256002662	4.89007210758112	4.96248887081747	4.84196305825723	5.07527162180045	4.08021421374471	4.61812116750215	4.69315795764125	4.22978785596022	4.75983759648808	4.81290889856175	4.79591237342043	4.9123241200814	5.01022932588499	4.88480791209385	4.93204226798267	4.6877717796427	4.71561336831255	4.78172165342072	4.79474855765427	3.56558499087844	3.31228470259966	4.16490692667569	4.0983100645652	3.86905213332248	4.09224127201182	4.0020723849512	3.88413876420145	4.24214516084958	4.1901328278968	3.62594842011959	3.60232622118612	4.02478950704328	3.46474667221207	3.56900492681818	3.35724795099098	3.4489049145876	3.5082131195989	3.49818703005173	3.30441612454021	3.55717724027582	3.44773654883814	4.85222361626563	4.84299391214548	4.94925477085653
SYNC	3.82492056507197	3.9162186560334	4.00618131080655	3.9484046126723	4.56990420355599	4.26515931258419	4.34952097607462	4.4007223532411	4.69646684156617	4.02784408648882	4.28080788077975	4.17162317576178	3.98783017653727	4.39521364377443	4.32806092209457	4.41283571005016	4.49636647352037	4.46444609576976	4.29879759342355	4.38707298009108	4.36704949894218	4.37190729759515	4.23360433905648	4.19134945212175	4.128474881423	3.97045796304897	3.98237302536327	3.92962059060291	3.53168088614224	3.79910803430212	3.72616637808506	3.67572561879684	3.72752842378323	3.88815874770891	4.15684961255475	4.10992047720091	4.78944756974938	5.05710363714117	5.09405445453087	5.25019228471217	5.12437363212152	5.12684073527769	4.10161646211848	3.87546554485471	4.09345876479304	4.27442567927635	4.43670821123573	4.36533559817248	4.56795303415789
KIAA1522	3.65229144542589	4.01188917755522	3.83423590155311	3.64071346483961	4.22197758687688	4.1101544083296	4.34541766648329	4.7062708330034	4.52023364861234	4.00570538276039	4.50098683873229	4.29256091165706	4.22937257905178	4.49648152403008	4.48908688356535	3.10147527486645	4.51909523905111	4.46003480136134	4.3535420786147	4.34348599577318	3.68189898322411	4.44682525423396	4.28753139653203	4.27732274049464	1.61219205931223	1.13127997296027	1.85450638653972	1.47355315270687	2.08496906798336	1.91541764254094	1.6647831809382	2.30436209192053	3.44575848042383	3.5268951190214	2.68799007594043	2.80471650099782	2.33116345932371	2.92011414333599	2.89273878522534	2.83455144678423	2.79322794841791	2.8236189413025	1.27402902190538	1.07788557303247	1.3003931977637	1.23915971139222	4.39768661079659	4.88886012072455	5.0635676550462
YARS	5.65126700272935	5.59911244501316	5.66655778162618	5.63757257291577	5.99331432230327	6.05208544158127	6.32806271781249	6.17838001820984	6.38842721088651	5.41107705499982	5.8318139192683	5.9062051526585	5.56595049539191	6.24151607454346	6.34552589134306	5.47633631908531	5.97857547716076	6.00058822913592	6.04310386063545	6.01316297004095	5.72586928132639	6.00704745607106	6.12176350137704	6.09802787070608	5.06751825782361	5.1529702765345	5.87116599427264	5.80140960524772	5.71662880382628	5.94377367476874	5.8431321414079	5.77463421805806	5.80172517005485	5.65135024791492	5.59628816919361	5.57233188016985	5.63638390963275	5.6725243470575	5.53839227271884	5.55816046894147	5.54223328225748	5.51173051909832	5.27852008117665	5.45674373620974	5.53014567250085	5.31275591993949	6.60049129153767	6.3223536271615	6.35257492843791
S100PBP	2.93376334842919	3.01042538625904	2.96576581804738	2.90727718607867	3.54478210478666	3.28547176248549	3.20716038870706	3.72484669187665	3.66402765972015	2.81847020849757	3.089104881489	2.94480785691266	2.73018778627972	3.33407766450078	3.32637771096933	3.47616131300365	3.73743799943996	3.64387927271072	3.62209868797558	3.48601924098538	3.32949534741185	3.26444785491117	3.12511213919626	3.17833539594972	3.09922954927724	3.05970656293227	2.65463488296321	2.687526576723	2.43841262756054	2.62568429877803	2.65153853654563	2.58357925506251	2.75143158474347	2.82668880957008	2.84790473142727	2.83035066222519	2.78629315498617	2.60399064438769	2.60283928668642	2.45115571127906	2.72523072511535	2.65572962784219	2.71884600537197	2.75628677188943	2.84957499272109	2.69935395910051	3.66604074669926	3.82232226130316	3.84170145620985
FNDC5	2.44264895700367	2.93144668529867	3.12593207585368	2.70940754663937	1.87392341368828	0.902787512552713	0.841168043548649	0.844268336355286	0.950428846809524	2.7696596192958	2.05061662089908	1.80831502521451	2.35570135347518	0.664172422738786	0.531531680139974	2.87509786477159	1.15699842304337	1.00467396599264	1.09230893746096	1.02046308657693	2.2576473158775	0.839913646189719	0.503835149264935	0.706987545389729	1.06576530136595	0.611877735046897	1.34925769428247	1.08169412142954	2.15402577600716	2.22506819870319	2.32287707604369	2.66762649051758	2.51229769189499	2.59047028232262	0.117550632971121	0.0485287412395572	0.213372168980402	0.882335502467641	0.862984529555387	0.46317147878557	0.465097875251047	0.496529842508332	0.168393007983837	0.135328793275982	0.272162971373803	0.0896683083113396	0.611504799128051	0.584173611782842	0.54257800775964
HPCA	0.404182684421179	0.38134207598289	0.233665995633667	0.574884299944118	0.575771209010245	0.191164654531615	0	0.344456983593174	0.195302237765044	0.477705300555232	0.12847831283272	0.190585784791921	0.309074880880092	0.350636418010529	0	0.601409374957296	0.313827457045636	0.27945227750004	0.335318602280745	0.212375098870278	0.665762948566316	0.204744218148297	0.194372031904401	0.0655661079226787	0.0699921885998957	0.0767166953128327	0.112490367987894	0.114969166147971	0.143719931094918	0.436223683009141	0.126268115232308	0.660726035889632	0.797882899338185	0.995264525030563	0.0919142678369845	0.0504757861673199	0	0.134855980151754	0	0.141846051437798	0.0519920663193217	0	0.0448048005500814	0	0.0508127357824647	0	0.773157462055041	0.666842923808053	0.763731948927777
TMEM54	1.1702840275311	1.00774089493385	0.841213139646671	1.13967904060693	2.12250375956896	1.87031736881528	1.79394164864473	2.50929553035738	1.99874430900961	0.913687925231263	1.42229759752227	1.04195083672848	1.4833024411425	2.21220823082517	1.89371167732732	1.62876426488827	3.11994873902417	2.81251670814096	2.59219149714378	2.61187112689493	2.03374013932799	2.33695458484479	1.756327341145	1.78193038326307	2.81472472576568	3.51564938249322	2.56519501730462	2.87928622602178	1.52912128839622	1.79444497990222	2.00834345852933	1.74490163248476	0.547301751578354	0.741345309494017	3.88832438042321	3.55979769575487	2.3929328413829	2.7430581967062	2.61852998478645	2.4738881953796	2.4309168156736	2.48147720051607	3.15126785300331	3.02290572700813	3.37553994231363	3.5543801062302	1.34565184775995	2.22136052543545	2.22664107903302
RNF19B	3.43202268729505	3.58344687508544	3.63749432520631	3.59781718206395	3.20254466688436	3.75069224939244	3.8665717386114	3.76765479823735	3.64689994862195	3.69819624854559	3.66751749802358	3.72098978588307	3.6577200256929	4.083375077214	3.97629030756477	2.6671359594376	3.12058916257075	3.14185945426662	3.33196025922748	3.51592686750832	3.47022447510795	3.82516487053998	3.73490467566454	3.89758895408629	2.5864933494744	2.5696174680645	3.27717690940733	3.22889563217963	3.02438883327371	3.23274516732855	3.10934718557593	3.23727459969453	3.4757334309664	3.51032901949057	2.62484954448937	2.55725322700345	3.02796613524763	3.28282674530672	2.98173211930192	2.99902224285715	2.88712359972475	2.90273542666978	2.78045289148576	2.79596223026479	2.8300118792689	2.52115629609086	2.87492087303508	2.66852082618628	2.76820973716301
AK2	5.86381210998988	5.52333298845805	5.66638166965776	5.80139667079131	5.06477940415905	5.28875720482085	5.26100795040507	5.11147791099286	5.11237069366968	5.32846669752719	5.42659351750499	5.5222723632035	5.33131110115367	5.41975460548561	5.44163950636918	5.28313281420853	5.26979619615475	5.2729451140856	5.27631427006298	5.16144835918196	5.61684874614776	5.51582912319415	5.50275385069183	5.64769154138243	4.78931714296186	4.8607195149345	6.27841042826148	6.28558346916087	6.39030827382288	6.48521105083893	6.51212731056714	6.36449364218708	5.96572426730002	5.82722963443527	5.29113938110076	5.21708333661902	5.0804743305187	4.8932117199196	4.96034952755004	5.02614051731697	5.25545918897576	5.20864210901517	5.11114401853629	5.26122614726166	5.20342044182815	5.00784133967846	5.36753182212758	5.05991763907334	5.16637400958209
ADC	1.20400921514547	1.12182440992713	1.00622620157542	1.13933851360143	2.196295433636	0.521715128439275	0.202658438002963	0.249887032451691	0.341366422123507	2.18839459420301	0.979660283305416	0.723671264207027	2.0794020064908	0.383345422806192	0.338780373518489	1.46524836467111	0.313784512179946	0.24372147519008	0.17451635831368	0.370307147713816	1.26714023866373	0.460030606178561	0.306368410708846	0.515143213277343	2.28805433853495	1.54079603871073	1.41820074450062	1.3667502377107	1.56754544764375	1.26603089525087	1.1425572100569	1.58531351380958	1.01591855568797	0.961399591348562	1.2460979276829	1.15126135755157	0.745628883014049	2.03133167112273	1.4466267828586	1.66795114852491	1.75437017653378	1.63595865222117	0.748465526732887	1.10633491772399	0.731251029264664	0.861546509547296	0.190045886894439	0.282551301897287	0.271259523517533
TRIM62	2.30522637109016	2.47386741980231	2.39139380236252	2.24192863361472	2.36347388511411	2.04627801033764	1.60080257675542	1.55671878381789	1.9408583264245	2.51793074222391	2.24099505970123	2.18555577752633	2.45199704285696	1.6557136020055	1.43945824870147	3.22923412684769	1.73683863141617	1.82015036357517	1.76387894045162	1.73446034433704	2.54443345421492	1.67973455439456	1.24055246885964	1.25184025875472	3.01449634166135	2.97784223596747	2.04417026567089	2.01988335173116	2.20214812164759	1.76235732082195	1.77891923358849	2.13439839019604	2.0041849533878	2.03127167257659	1.48573079160159	1.60924435064209	2.97195733541501	4.2322232776088	3.80325803957689	3.77546147715687	3.82010746425213	3.82119997805645	2.0484419712836	1.78856878703004	2.27273092170128	2.09932887244062	2.29705932246819	2.06648189458086	2.15977125264392
ZNF362	3.06635617199915	3.46048047004001	3.29506910926468	3.2023581631361	3.50949316641015	2.64555180231794	2.19395147781199	2.63536203630204	2.90826530970451	3.224861437909	3.45784640658929	3.01549578529371	3.28389659157894	2.35133150589932	2.22173790764018	4.36223842178056	2.6376821125797	2.60074549796208	2.29253440887677	2.29160945138062	3.47047178942371	2.47029997555268	1.96351481479963	2.17383421288484	3.45169643524311	3.44154456441967	3.14462235343464	2.91839005109485	2.52240482706965	2.45169643524311	2.61330768777495	2.60196981831842	2.7742873658049	2.91961086032857	2.17733740917742	2.28658252631268	3.28944202235733	3.78965622808676	3.52426431482084	3.01995271878234	2.87689212127163	2.96908232166867	2.46453235454709	2.0700320448825	2.81631707854682	2.80193257752114	3.26217755124938	3.12985338702111	3.02674518278315
PHC2	4.86944702169432	4.74500062896267	4.72665141377281	4.79452503914131	4.84651337415034	2.7712052602972	1.74617085501584	1.83981853498984	2.50030747564606	5.44663009093861	4.14673667279223	4.05002275116429	5.1792960631385	1.91405547231534	2.00802427463879	5.69498045383547	2.44491350177928	2.46721947562092	1.76896766754365	1.89871141798949	4.73137877433561	2.55086865911242	2.22036091366843	2.39036502899752	6.08386009538357	5.99115673284279	5.50669714047194	5.5628773756251	5.06302397779198	4.9550802719675	4.98723899566578	4.96108615311738	4.35855098889178	4.45167929344766	6.0687417399947	6.08358995187145	6.12285490761211	6.30352140500024	6.15158487669261	5.96191035715387	5.81908823023267	5.91508343683139	5.87079129965984	5.98115396406412	5.96480984796362	5.73639381296462	2.75019914858235	2.11953878510788	2.13609949195666
MIR3605	0	0	0	0	0	0	0	0	0	0	0	0	0	0	0	0	0	0	0	0	0	0	0	0	0	0	0	0	0	0	0	0	0	0	0	0	0	0	0	0	0	0	0	0	0	0	0	0	0
ZSCAN20	0.861022371096429	1.08219844349688	1.05296532137984	1.01359089065771	1.1234874209622	1.05909911420147	0.88514168620607	1.10461175217503	0.9960538866346	1.25045836104193	0.700312755391051	0.898478481782055	1.04850126000147	0.944731033346672	0.901876703143407	1.33687748447176	0.873782494017842	0.877484345146787	0.872497837261298	0.915057328232529	1.03644003311633	0.776555470438685	0.758410639623831	0.912853705412862	0.935907762341686	1.25120402291466	0.96868724994752	0.793958290501458	0.769362141872881	0.819004309316971	0.665561045327828	0.819116339070412	1.03906818806053	0.812836628549797	1.41292240135615	1.37850052555689	0.95702382621237	0.796668350523924	0.910390364922337	0.803802346207973	1.32074459965445	1.22512065568444	0.888764676108521	0.875474981398845	1.18815401841013	1.28954530713411	0.760190282216513	0.837154487543303	0.905310845558782
CSMD2	0.00633515464027607	0	0	0	0.12664504187447	0.00975531193285072	0.00965350996505243	0.234116223489733	0.344335397267927	0.0134729366036674	0	0	0	0.0225981996886603	0	0.0142440440445219	0.216179182389867	0.198411172714381	0.292722862514195	0.287238229743242	0.0127859445345129	0.0209791746505439	0.0263472475740759	0.0380881790626494	0.0068583881675154	0	0	0	0.0143882888922612	0	0.0125431445470937	0	0	0	1.73408309717465	1.72520018075894	1.05867669140079	0.942707414782985	1.20170285797822	1.23875018043337	1.13518679483391	1.23001236331779	0.0260104855620446	0	0.00492210525385692	0	1.44097345304862	1.50007797493117	1.59028583015266
HMGB4	0	0	0	0	0	0	0	0	0	0	0	0	0	0	0	0	0	0	0	0	0	0	0	0	0	0	0	0	0	0	0	0	0	0	0	0	0	0	0	0	0	0	0	0	0	0	0	0	0
LOC402779	0	0	0	0	0	0	0	0	0	0	0	0	0	0	0	0	0	0	0	0	0	0	0	0	0	0	0	0	0	0	0	0	0	0	0	0	0	0	0	0	0	0	0	0	0	0	0	0	0
C1orf94	0	0	0	0	0.220119417494951	0	0.0338593651053126	0.304040190811479	0.604337058806803	0	0	0	0	0	0	0	0.436629866215115	0.461258225271897	0.360111396439055	0.460802314499506	0.0299119307881468	0	0.0911151237873461	0.0882288616720223	0	0	0	0	0	0	0	0	0	0	0.122997992492747	0.132518541478044	0.261789544437345	0.288152996730623	0.166022527921316	0.387910616712976	0.411061729354233	0.46795449336545	0	0	0	0	2.09424620584089	2.37411581093069	2.53024557348182
GJB5	0	0.201170869955271	0	0.260697753107403	0	0.70514454611055	0.62785333583452	0	0.164764399462105	0.408694472509834	0.500357450961	0.30521294368458	0.235404791323714	0.451269675818344	0.252977512757776	0.027394575012601	0.11695382561528	0.192343162416076	0.232242007505892	0.121928222002663	0.141337305686109	0.277273040535006	0.214608524570757	0.389803570528313	0	0	0	0	0.158998756979872	0.210430012463908	0.0716021931532936	0.331592868768167	0.424617934962443	0.146502734097342	0	0	0	0.0515014337952486	0	0	0	0	0	0	0	0.219420708623384	0.214875806233975	0.122708760904454	0.24385427992919
GJB4	0.253550039376647	0.107990435338016	0.0386494094298349	0.194326640663057	0.15329041279851	0.336565614257523	0.423455543414579	0.0504824729936545	0.0475630965365202	0.295425640046465	0.229335659763176	0.297673897556691	0.151178213186434	0.0363114539680507	0.163096782675908	0.0229004021100788	0	0.0283173657978302	0.101208729457813	0.0520947648597864	0.0804745692928769	0.0502017389347598	0.236806073922616	0.380742745170761	0	0	0	0.0274175068848184	0	0.163685497676388	0.0888029406185672	0	0.118535018367238	0.103558065455304	0	0	0	0	0	0	0	0	0	0	0	0	0.095773899400895	0.105232194778383	0.170384026032174
GJB3	0.280988373364638	0.0733756365250883	0	0.186754084583182	0	1.14365463452604	0.894171291109038	0.274088676597561	0.0916640920878937	0.383839743949011	0.784773651659815	0.865657562167335	0.168127245582927	0.262367005029047	0.342074525730283	0.0935476015397022	0.305502480896614	0.301561894413187	0.496896907833822	0.353036417601616	0.132849497781791	0.235783418798257	0.571865112459065	0.365983622079852	0	0	0	0.0457091178535712	0.267109068767703	0.220095884937122	0.39999572411732	0.183185398855093	0.252510123882466	0.287378909951526	0.0363473278589477	0	0	0	0	0	0	0	0	0	0	0	0.253556090241671	0.482452842688535	0.36265615762084
GJA4	0.5183588827484	0.456173221769847	0.484594976754602	0.203553249988134	0.501871188326207	0.835337986648892	0.753662722095224	0.372967694530668	1.13933196421739	0.664313529939583	1.37030379942634	0.732461111855516	0.85856909683593	0.409182358276576	0.371127244058782	1.56223998156073	0.968849419340828	1.18534010339018	0.884690125499106	0.715060451375343	1.99933981599018	0.80489612441704	0.408779239563378	0.521692015565317	0.117268420547471	0	0	0	0	0.0286387393381258	0	0	0.210701809287326	0.113584092179236	0	0	0	0	0	0.0416748848663001	0	0	0	0	0	0	0.913206909689753	0.58776245747565	0.596249162642663
SMIM12	2.58116080367519	2.50227458352486	2.4651125068558	2.57230034656778	2.47979707516748	2.43709720853062	2.39012836236176	1.80323117022568	2.45513386155065	2.48867695601116	2.74512113724606	2.38705367397487	2.43946090834868	2.48052106137422	2.2715362346497	2.48421290702284	2.3028132703158	2.26806004679806	2.27582652780642	2.10211050871942	2.37065811674954	2.4186865058631	2.34392795156582	2.39422601318731	2.37689601028273	2.3492293815512	2.64053995346306	2.61708685950812	2.3560141872697	2.5652949580785	2.55868397152597	2.38139690065998	2.37906362593137	2.53825009248794	2.61306246500965	2.63500673530644	2.66888158134518	2.5113061001935	2.50221347029007	2.71490708208437	2.60383164553858	2.69261020163297	2.55222949842233	2.74696194061979	2.57596575259304	2.68041663235891	2.56589445737692	2.39417661390572	2.45098158140326
DLGAP3	0.242987782853968	0.165356293890833	0.172891976673438	0.311994780271732	0.764784349821701	0.759673150724063	0.927181185029416	1.08856226503673	1.07023130978101	0.278699670930913	0.556909048674337	0.298997250436585	0.364781958029809	0.544124296354996	0.805904078167321	0.19388652374753	1.37091194416243	1.4018051957509	1.18153513534317	1.13271501893013	0.466009976560314	0.805306490333988	0.468266332381095	0.472861004275196	0.0510927939857571	0.0281543884778853	0.0210815454903569	0	0.105499070704076	0.0364898298392085	0.0469374547763546	0.0595039699990964	0.290562414696272	0.260430397122544	0.0170222407633873	0.0365044590582642	0.0378081144053847	0	0.0553006241913792	0.0354647118654244	0.0379781551267951	0	0	0	0.0185602572675987	0	1.70051961903843	1.78375417298436	1.7533606437282
LOC653160	0.517934772374133	0.255182852018621	0.325658117748115	0.43549845228961	0.433761750034571	0.327896568526889	0.138747639518769	0.288861719549756	0.10865411787264	0.436476361595833	0.181453717565027	0.492592592549314	0.981131490794197	0.212250572305746	0.086821259424292	0.697149287406416	0.232819137594445	0.244635022026435	0.293982513829241	0.192610813528283	0.263456332429497	0.253891268522389	0.187220457775067	0.26430462037408	0.838425808243562	0.595070118499084	0.66419609329715	0.273717584361152	0.338053531019261	0.327082570021877	0.37432506832373	0.50438445751814	0.390041391378239	0.478037826775346	0.925077317738086	0.643958675190191	0.276788450608418	0.410341104614087	0.577845955855914	0.507154258571513	0.755522575646663	0.519121162013692	0.628548717851101	0.487444158648401	0.550117556202967	0.511387072006843	0.472190363669973	0.41167354367997	0.471384142642478
ZMYM6NB	3.33508588264823	3.47043274261336	3.08347209389341	3.21844021137625	3.19411542652121	2.92579628798107	2.64677786075546	2.99107099720993	3.00176802099743	3.29728534278865	3.46928689909387	3.02760526557222	3.24571317635748	2.73783599800543	2.49869509813143	3.31052335451503	3.1393843584572	2.95874432740605	2.78902598783519	2.83878440058684	3.12036853059919	2.67994844192656	2.6097927780606	2.75905354160381	3.80631374502264	3.87906856595489	2.76981193107343	2.91150368377106	2.46967242077023	2.83744477022684	2.83637055362498	2.78327434150718	2.59135867601683	3.26645524488854	3.85202880968976	3.83213050109593	2.89579894714568	3.48850215523839	3.31725196366753	3.53038292603624	3.25548260492927	3.34858794932379	3.50921444106702	4.23361200792847	3.48126018668317	3.88428531947948	3.56370727525784	3.37269584360332	3.5554235315619
ZMYM6	2.16767263987937	2.1330439567692	2.06795186334739	2.21335039266279	1.99776931251167	2.32319999108962	2.30836961312968	2.31704642124258	2.13423408498586	2.37769849098056	2.28773823241294	2.29382658862154	2.30216694938404	2.15783923736353	2.23436642564182	2.21971373678685	2.17775836957113	2.12232483996382	1.97770488344475	2.09045714288382	2.08869454660829	2.2067026057894	2.01951333778519	2.14375910761773	2.37146686173393	2.34288750544198	2.14738159973873	2.03530014671263	2.44120192472766	2.24259640894815	2.03188212954153	2.40914378979568	2.26845235977885	2.18398188438726	2.39797815517662	2.40606857551382	2.22775647600289	2.17301866744865	2.20063303645652	2.35117317521682	2.41364823661203	2.40631352772605	2.32033159114274	2.47617427714516	2.49847044687622	2.34951814534314	2.20227352322972	2.29778422333875	2.4504722628099
ZMYM1	2.53961543713839	2.48956348670751	2.53702763373982	2.46374537885751	2.47202499505449	3.01509609092206	3.30057184246142	3.29321596452735	3.01216101433991	2.11689369226303	2.48516402663916	2.66316242064253	2.294873611874	3.07661723956373	3.15114443441932	2.92640749167201	3.00774448236658	3.02415298651037	3.00314345147616	3.0346805714574	2.97834575003511	3.12896641369597	3.21178630480934	3.05402533312916	2.10290667673536	2.12638812921089	2.53726624362929	2.51396819610676	2.72034414029571	2.6241874771338	2.52957610477702	2.66504251567138	2.35548712183753	2.45548109956884	2.50929046241026	2.55032938218571	2.38368217673984	2.01945284571131	1.83150030813843	1.92020181862905	2.19498530408097	1.97306017280408	2.26294423457586	2.36318229336362	2.36072104307989	2.34725744907466	2.71687240203757	3.17547989042347	3.35214691641169
SFPQ	6.73692952633933	6.86632692671627	6.92390979472	6.79088930418856	7.05712530427152	7.01966855951688	7.09292623812061	5.82794347709613	7.38537926491144	6.34301689137006	7.05263325588612	7.09124495387876	6.518782176209	6.97999101525339	6.88781767929055	7.48241269891388	7.19744278773302	7.15655841719682	6.64978213531611	6.73480444213582	7.22269831754031	7.07713616033198	6.73564402139449	6.78815060327765	6.13711615731457	5.73031660384517	7.27135096956878	7.14403616953087	6.6125928296043	7.01159626974785	6.87469861932643	6.67995857265468	6.84884824613899	6.91708560072739	6.49473880444905	6.44609739233421	7.13028225238526	6.08514205547216	6.16289479937478	5.86044391022812	6.1515990822694	6.00544265710812	6.37298343023416	6.53202390162312	6.48970187766255	6.11311078372603	7.46172499150271	6.77014188477116	6.59765928891305
ZMYM4	3.85044940613092	3.9742447834978	4.08615533696014	3.7815170898542	4.32185595833189	4.11865042862064	4.10956950937069	4.40033981865163	4.45639220192838	3.76295468411346	3.93396913607283	4.09922786577486	3.86252082152347	3.8738919244534	4.08113507206616	4.52731435159704	4.19730713521122	4.30069483087111	4.21650918830321	4.23685994223575	4.03488477906259	3.94476476126964	3.83799368489171	3.92890087190456	3.81350416717403	3.78655454403719	3.88367946123358	3.84670391300762	3.87706690758192	3.969288659407	3.90078954023581	4.01808219854138	3.97993387180048	3.85310740796934	3.80741675052018	3.79927384940649	4.21868043905004	3.79535136516656	3.81041225472617	3.66864108792943	3.90719833772592	3.82025045703506	3.64389081404022	3.68823631929525	3.85858779437871	3.72387524250525	4.56690037398574	4.3863557223045	4.56328628289975
KIAA0319L	4.70781740833327	4.69889631894068	4.63362301443159	4.70029544142305	4.56029920278373	4.0209910471967	3.77488191862223	4.35889554834637	4.17664191765689	4.50138818814273	4.38626604000285	4.36150168880412	4.53536248010697	4.06980526168681	3.94179180391175	4.22738682669339	3.90940830478679	3.90779440133792	3.89773414945295	3.73052040561182	4.30386109857471	4.09068409010925	3.70612161127206	3.67776755452685	3.96471283009056	3.95833230699113	3.82498164531758	3.9435931909523	4.25949094650811	4.27411999432353	4.17204740719801	4.33570476541845	4.85857287614603	4.75884147530203	3.83718638515903	3.78345665436024	3.04957849521818	3.77865015015276	3.9986468390058	4.09979172919641	3.83916346767211	3.86060530675985	3.76490873550953	3.88994073652512	3.84107744444826	4.14338525493627	3.92870193893605	4.26704882504084	4.42443170348983
NCDN	4.48623167798101	4.07333182748596	3.91667727019492	4.41508258279445	4.05207674443879	3.55340965735454	3.35345880214088	3.06664548975526	3.94438996227009	4.19277807026146	4.30764709879177	3.98532736938387	4.31172833734286	3.54657348239951	3.3646732773566	3.53987842784112	3.73151997596292	3.58071231843003	3.29966228130092	3.32148944891737	3.70201472499237	3.63983412546595	3.23054273850057	3.40709301545831	4.07980475463526	4.26512930036164	4.77882884396974	4.67007551387871	4.67933934190341	4.80995972517835	4.82778854482265	4.7091637876931	4.33871677515672	4.45225936410907	3.76506791656438	3.87153812745733	3.76657396105857	4.04924739202147	4.13922389508799	4.27878767364211	4.01744092948276	4.12804589092299	4.21117577274204	4.20619778251315	4.19970375010087	4.43983586952799	4.56923587568759	3.61492181638486	3.6199411586389
TFAP2E	0.154571544056338	0.141329457302861	0.238384560561932	0.113441937578108	1.13180676114864	0.563687265648341	0.471817997559885	0.411565084884112	0.289139207796055	0.0842756177400726	0.227869200195989	0.333317245161238	0.257069773526282	0.590737097365775	0.212157170328111	0.212560623514634	0.366220924754729	0.365686938835716	0.469679713430706	0.369498868894343	0.20378500853	0.303520089901951	0.160924059450616	0.118512426909007	0.204809311095278	0.137835305455906	0.103939092230015	0.139614870509823	0.0898154003905412	0.100631897555889	0.0786560111281889	0.0505210609484698	0.0534803410851293	0.135433476979247	0.138330868812101	0.0911946247319343	0.124332635144852	0.111036655693815	0.179405312455557	0.0885063639474385	0.124602088690417	0.203816324396564	0.107718664332284	0.0870118352112486	0.178476270100055	0.0638835150938334	0.0843324994666355	0.200898526591133	0.245767017302453
PSMB2	4.70845212892326	4.75976304438405	4.80390895170189	4.73305600816393	5.16674355957356	4.80100340795887	4.7940726980701	4.72509217945597	5.00582662461878	4.57647981179549	4.72954733246769	4.76614458043178	4.55186665142193	4.7745709685449	4.92949750627805	4.70492174985258	4.8021208218259	4.86409697963032	4.83643418083794	4.85801581838069	4.80977970237351	4.84870305315735	4.82928637275448	4.9177086193331	4.51660143799194	4.40816157578328	5.2000099156079	5.01444456589816	4.61938366337022	4.9485027334193	4.86853367824944	4.7424697827688	4.85508274620821	4.8082769217081	4.79362541688755	4.79459781641271	5.23716214902522	4.9772845034769	4.96663810741969	4.9982406430929	4.90777037127915	4.95020710031022	4.88117515534928	4.88550115403754	4.99133136374348	4.76035403027647	4.78548254783222	4.60198169983264	4.74423107534902
C1orf216	2.63148615593239	2.51096698135636	2.47608352570812	2.57399732987509	2.90593810252423	2.24607055746098	2.09755686309342	1.48847387665255	2.27400814218035	2.89800320623461	2.64214009366036	2.67271950861484	2.76514856159559	2.23816318711356	2.33533175239247	3.06040368880244	2.36330847010453	2.39785223713243	2.12750452087592	2.23085779664555	2.47106517086351	2.27243532876986	1.89301654389596	2.2482919377391	3.81971926952684	3.88215391728701	3.17912086474734	3.18864620622075	2.76355180016268	2.96843916921922	2.7882430213572	2.8621498271236	2.75768895214454	2.54384723462797	3.34882728079154	3.47827293146058	3.34712702519899	3.29471778295085	3.45521936351547	3.53421104513391	3.33328060211727	3.41186820676722	3.51896310020739	3.53370038527632	3.45184938378604	3.78895710383395	2.61783210606734	2.72403246519373	2.70998093469067
CLSPN	2.0605143676287	2.34865734537485	2.3972306979743	2.18227595319412	2.1476258149832	2.87044757968825	2.8654497139814	2.1760450590354	2.71875396391565	1.34913877707708	2.65309442118657	2.81125111580745	1.79987891285928	2.5647708013564	2.74139147889038	3.11435369745357	2.46705249249833	2.65132269141982	2.62739672160999	2.61083941199832	2.60430147211798	2.37652099604549	2.65154772072832	2.65690589594847	1.55702280330318	1.77046541992232	2.54384228661355	2.74483706590442	1.58319170849625	2.14324972982264	2.12318610102064	1.79694239822283	2.12693322123418	2.01410529940556	2.63129756027958	2.62592972285393	3.58049525937868	1.29583467482556	1.63391938876457	0.937421233390599	1.37720150538082	1.43341351757166	2.38966867785435	2.12190727457368	2.66817132950957	2.18250797668405	2.77867327648181	2.64374076955458	2.66145774828675
AGO4	1.49915960681268	1.76902693022883	1.8008274398744	1.48739373399803	2.16853934898341	1.89261639904935	1.85405949948577	2.22058689270314	1.81225176527245	1.61409259192498	1.78760798452229	1.71603829153754	1.7638492034905	1.82347628201406	1.73099637439	2.84404010403929	1.96870641637117	1.87189489086576	1.85931362866397	1.93497688278485	2.15464477275113	1.66843686393249	1.67670520609707	1.70477902711982	1.71807881375124	1.72460225385233	1.49175563097249	1.61466744592366	1.33588909257085	1.31962949421026	1.55335558784129	1.52108089745763	1.3998218691436	1.59562777849597	2.01263303021069	2.0298662872247	1.84272545821598	1.92916986143635	1.71369581484336	1.84936281255139	1.93415790626138	2.00332518384971	1.84592354703286	1.76734970271086	1.69319476474241	1.74311853328645	2.01065453721667	2.39349857507303	2.53648813050128
AGO1	4.57065114916135	4.88623796857959	4.78541454071955	4.62708732769987	3.57803297169654	4.30000654660916	4.19527672182487	3.59866295676236	4.1806332406501	4.29785904054435	4.88956115293006	4.76062016107245	4.49789334127367	4.17745541804149	4.0782340839348	3.4386228769007	3.53235436667081	3.60957768698237	3.49390347157746	3.55706692983948	3.93569546303184	3.70989714603975	3.6333033268035	3.76995153607829	2.56279924283878	2.67499839816405	3.43633776700699	3.7368429598757	4.10944414302239	3.74663524045151	4.13531322798636	4.1120244930739	4.34579375730836	4.34698524674227	2.78086648982765	2.77483975982733	3.15279185163912	2.66813047372172	2.54774347135872	2.40550502754187	2.63274980909838	2.58042772323501	2.49594837942404	2.39492839771169	2.5846017818692	2.32596775082747	3.44551616255529	3.0587442181046	3.13123880953114
AGO3	1.63176551158982	1.83488107738222	2.04607191578641	1.73398334867746	2.00258011560802	1.97384634862064	1.65774974645696	2.37671546004061	1.69601607675047	1.97586493067696	1.78600661817913	1.71793409760036	1.66820537511565	1.36004395425777	1.78964162298541	1.95534256476828	1.72331827430986	1.78780019622049	1.75803022053272	1.73618055451381	1.50109260195103	1.59976053314533	1.57092918134629	1.6891649501036	1.79966343990173	1.68213727688956	1.5196626692517	1.8097025428657	1.83743467792861	1.48876691874182	1.47947374970043	1.73958891264427	1.63516001313441	1.55569837923065	1.99553517060418	1.90552804826634	2.02427712119187	1.73286829831465	1.80103445892236	1.63218909779564	1.71879341097311	1.92714931963653	1.64088464228106	1.90211217933057	1.81594015508134	1.79545942816357	1.84393963823055	1.81943929587234	1.85693391511811
TEKT2	0	0.128397408577405	0	0.113915554031966	1.09072473360409	0.0914046649230105	0.216223891280315	0.438859171232712	0.486846152892576	0.240227612358992	0.228881475217875	0.257719115329134	0	0.0714835748446406	0.21294404850858	1.42623254533699	0.433594053482169	0.520194919712104	0.420225828313066	0.197147009502485	0.702308240373042	0.190069914749902	0.122710615987164	0.174787336888497	0.0647453338497256	0	0	0.156841848107925	0	0.0310199338328641	0.0596501553902181	0	0	0	0.0431382708460956	0.0917928405457938	0.0481121420329706	0.239847706150259	0.137179143209236	0	0.139699993489884	0.0913759571717287	0.0414287400421117	0	0.0469588212657688	0.095138299845867	0.944938634939641	0.973960198385713	1.03260164302295
ADPRHL2	4.03065389539039	3.96939918534292	3.87968616431433	4.058212576239	4.28183175811519	3.7110102559271	3.80599402506675	4.04059439481352	4.15221587527131	4.09011665509305	3.97764627572151	3.96716860753263	4.17101462611126	3.92387177353008	3.72057397947307	4.29324539812284	4.06590830391922	3.85657741603008	4.10805602756647	3.99040126742115	4.21368166824409	3.97555682082321	3.73490467566454	3.76866073254394	4.02865754991996	4.12545273398595	4.30027018363628	4.42991049831899	3.83196841987895	4.19116781366365	4.16844949223392	3.79640048087678	3.86913111964429	3.92191232640298	4.21320728296932	4.20779135978399	4.09995159066253	3.98715712075605	4.03011533090807	4.11356715704708	3.92164578821736	4.09437121059252	4.27625098457636	4.41053784701197	4.29969158367457	4.37483083385167	4.1145835795474	3.87366557535223	3.83145166444119
COL8A2	0.920582953623546	0.772733625451353	0.593469468809839	0.886776434681232	2.84923669068284	0.409648357857136	0.326311837511059	0.519525801858188	0.482956674688361	2.75164795616939	0.874759201607835	0.653314129239909	2.44898550222297	0.15245343254254	0.3495124838635	1.33635194995996	0.894351370096092	0.770659083374731	0.736111265795844	0.804673966200737	0.749813983946466	0.339900157929282	0.322883419713784	0.199515936438703	2.72060243320498	2.18867627013065	0.894713788530466	0.906540459126985	0.382101682905402	0.285063626696285	0.323191342521464	0.363052179567453	0.421077305241063	0.5046366623528	2.35237153261548	2.38036928382038	0.145490952392394	0.529348214711191	0.309690761727041	0.343133755278326	0.266222842702696	0.316325343749191	0.808569572011244	0.624277798210065	0.750987171756136	1.23049201539371	0.860493274653273	1.31638906792397	1.33692888517826
TRAPPC3	5.04937374299674	4.97664774718565	4.9500530896305	4.97626280854086	5.11651447511483	4.56094112198517	4.41455501745512	4.42934815372373	4.53335776821235	5.07259033426459	4.8915066791753	4.74019361702044	4.95952443108216	4.56478055484811	4.56190651960738	4.78763619110298	4.30839000142969	4.26188429991687	4.30573710351174	4.35217941022736	4.50516050749173	4.37772763845193	4.34012070544446	4.40939772527486	5.33911600094133	5.03791368956743	5.28263254686391	5.28486943309603	4.87720927403932	5.04221531696841	4.92377196313884	4.94659519177647	4.86789646399265	5.01409637026248	5.39648490836468	5.34121012575616	5.12516753265903	5.26933617038229	5.25199927388327	5.52823373374354	5.58283295460921	5.60831544901579	5.42935150166155	5.85759788385659	5.30146692923956	5.54556687840876	4.71736386239891	4.87485105365589	4.938186973771
MAP7D1	5.28132732965948	5.16145642136296	4.98169285226759	5.29807906866404	4.90647696374006	3.6259717913609	3.08689413759997	3.14592195905876	4.02856031212654	5.22272343034759	4.70104441354824	4.67262900218983	5.04896415135583	3.54616598502792	3.55343423373615	5.25059024393779	3.02910299202215	3.1272023876894	2.93047242497249	2.90072192756411	5.06393861873731	3.75546446479499	3.39708417287364	3.54449775072751	5.66924224631749	5.53624877010619	5.27300481361271	5.35497396409667	5.00717755732444	5.03434338960835	5.15020627048768	5.15420242781332	5.03807177436566	5.19815229813838	5.61981207363806	5.68432223489917	6.18940947731256	6.16092623703515	6.13997489004342	6.13094322161468	5.96785796617444	5.95868494433371	5.84572337231768	5.87038691472099	5.83100315308681	5.80593213560014	3.90384811218009	3.93352542888126	4.15987133677839
THRAP3	5.83513583225559	5.82324748820318	5.85188143852203	5.79150154019171	5.66515965598962	5.88822208010979	5.90748918985077	5.28184659157661	5.90353483434293	5.61707510174606	5.91746517282335	5.88061696378622	5.70366275820378	5.86428025731253	5.77757489223375	5.74864638845436	5.6589569206417	5.78682372525767	5.59658336806832	5.61964483271247	5.74970587917699	5.70622662076613	5.60838642377414	5.71345662872781	5.24073028460086	5.24737690633179	5.84357187369686	5.89740501897532	5.52630673654218	5.67031350195383	5.7152783922911	5.61402366474631	5.82012533912509	5.74996861974337	5.54864623182491	5.51382864027445	5.54143739969765	5.44029114348754	5.29072665397142	5.26623933699525	5.36956419553557	5.30576993012588	5.31736919658369	4.99637066744912	5.44268478250778	5.3428107214929	6.08521642946579	6.02840560212861	6.20942217188543
SH3D21	2.5802685183862	2.82554142710183	2.90509476573974	2.87443305008927	1.87122465475002	3.11264008870049	3.30862007798562	3.06214244013591	2.07434444289179	2.80811110824612	3.05480681011116	3.01491405053633	3.16569973865607	3.30102274871456	3.0643258720722	2.69362076648599	2.94460923150408	2.63836118877889	2.47900544596006	2.12222543059444	3.2043097726999	3.54635122537462	3.31259112028197	3.29731616099812	1.52846630085148	1.70117197745021	0.68356890769064	0.672984659754863	1.36583248918298	0.867736770552877	0.857994526548636	1.09337086917311	2.61012598772481	2.52020598521826	1.44316635014536	1.24094317676618	1.24416248601985	1.46444870974788	1.5464524800433	1.91953840362085	1.83829832312366	1.57037063445162	1.49285301829179	1.32909488565681	1.28560344229064	1.62132281799121	2.38749764929719	2.05577178408138	1.99892840105178
EVA1B	4.112249741458	4.18347857445383	4.1791845757149	4.29340727216495	4.46694028985678	3.23420545497052	3.25657744284984	3.45638300175029	3.41765271731732	4.48520138845725	3.42951554109828	3.68196642882104	3.8452692389799	3.75033852024471	3.41049035992409	4.36360564282223	2.74478541055953	2.82552107520564	2.88086768706487	2.72075782445492	4.53100085075803	3.88470536211756	3.52837127796072	3.4756815578526	5.78666692677031	5.29144148146921	4.13065086759139	3.88277997663029	3.36367712335224	2.80297692005609	2.70061948893762	3.41317025556989	4.25467718002078	4.40928230559789	5.67687949841136	5.79030287721513	5.53575127082533	5.49354486619997	5.2689845070577	5.14976743901005	5.52568366588298	5.33421427999665	5.24257583144761	5.45466285220294	5.35876898504768	5.67066474594765	1.59333942762773	3.01866621784875	2.89997411329606
STK40	3.8110393905255	3.89463347452436	3.79087627506741	3.71842738851602	3.56040926636212	3.38213323226748	2.98071631181629	2.7049228561752	3.49298116330852	3.94125658385328	4.07002001939598	4.09621967824174	4.04521578432364	3.36906021043115	3.35682413973512	4.49223135343774	2.91633141219662	2.87809163264302	2.89862629616143	2.72186258945424	4.16696444099616	3.28369216704456	3.05440917805521	3.32624107053224	3.27497276818153	3.14096838551144	3.0207795306173	3.08914896011246	2.99034680417653	2.9477334747607	2.89527159529989	2.94732016769966	3.58910429797894	3.52559284417251	3.32694427110614	3.34270975859975	3.58144766466804	3.52599366934403	3.56658381727221	3.54113069740697	3.38180248316877	3.40440452165975	3.22047545541114	3.35906568817384	3.29243428286833	3.35690581404679	3.39618963626092	3.16955947239632	3.18303386438491
LSM10	4.92475075731151	4.84734053139457	5.05937691095712	4.84574093261458	4.74999006584054	5.08277496067274	4.88255990860795	4.27207545967357	4.93665678224331	5.03236978019383	5.05375432226871	4.84744076066044	4.85720969336015	4.86178667604603	4.7785450258028	4.63535971435738	4.93694882100734	4.75700190470699	4.61449784069632	4.84177189219683	4.6589997501979	4.93114407292262	4.75301077847544	4.84769631377526	4.96241020658725	5.02099549048974	5.16370803669232	5.24722497772676	4.82667050743809	4.77755648230935	4.87186828448478	4.79439507059603	4.76631422755526	4.74372499123673	4.8849153375845	4.99766726090093	4.94913335035561	4.79764596411546	4.75883081788132	5.02652565566482	5.01010397652385	4.96798473541539	4.97487801341583	5.31685170792322	5.13514902693784	5.15311624412839	5.2093207875607	5.06115838450994	5.14732705268639
OSCP1	2.40626726216073	2.15376967351365	2.36022660287246	2.42491402843934	2.29306437200024	1.61055833660384	1.3744441533944	1.29827706528469	1.33646621287897	1.70244921293682	1.7269183863048	1.60963678113278	1.55086127311887	1.04656789012814	1.0910092060124	2.25156459100607	1.14158320006921	0.714640294930827	1.43139831500753	1.46722208457886	1.45870746632336	1.08815516872466	1.51856535217452	1.00173019613888	2.20766799852907	2.14429767695403	2.25181905541327	2.15625421705832	2.37437181316828	2.84088012005149	2.69307876342164	2.59542250065641	2.22136671282492	2.33441667603364	1.94288603943719	2.20034426831613	1.63227286934698	2.31890970693663	2.02740533322027	1.94030960311447	2.02161475166201	2.31326617129293	2.27585631832102	1.96568456213441	1.76534803257006	2.21459422671445	1.52439471523762	1.51802141788095	1.3027752594516
MRPS15	6.18566637730605	6.16893280749594	6.30252560552254	6.22313676297698	6.05912378056328	6.1619138763228	6.23531731914926	5.92490036877619	6.3986479365563	5.57476758627166	5.95142693728582	6.1054203709076	5.66409025557521	6.24420587931681	6.2825491521052	5.88701097527702	6.17521918367633	6.19209550934999	6.10384589228185	6.12129935178121	6.22956869693237	6.2956183445492	6.27679068342911	6.28050354527315	5.45555737551287	5.05898746118367	6.32401308524475	6.15533030141259	5.90829413583616	6.34527571993436	6.20492126096533	6.12302258377752	6.33699563197372	6.25692384262059	6.04505411064824	5.98500396307486	5.98977708618282	5.93138522229672	5.70929063572336	5.54913930497441	5.96651352693784	5.91898007891827	5.66077748229017	5.89285484823689	5.95732263802236	5.65637337584457	6.71370955996691	6.37241934429355	6.56164232149152
CSF3R	0	0.0418663329535835	0.0366317551355837	0	0	0.0441951711108317	0.0220288419736	0.024124043860605	0	0	0.0576827483071503	0	0	0.0344139314004837	0.0535089787934928	0.155333459030727	0.0930778000070739	0.0463952265780232	0.0960313273330479	0.0430807216701449	0	0.0239942204206787	0.0301521362713661	0.0291814604294666	0	0	0.025501864179759	0	0	0	0	0	0.0335485964398958	0.0349847598318886	0	0	0	0	0	0	0	0.0221883927559234	0	0	0	0	0.010393617334834	0	0
GRIK3	0.0180444428166143	0.00659785784800085	0	0	0.135510835588079	0.0277191261639659	0.0206216728283704	0.0593404629175764	0.242256156578584	0.0381953846094777	0.0888316996146987	0.107481525736691	0	0.114713496703599	0.0825302457763125	0.0535608310616732	0.172479834770748	0.15216913808857	0.165434766005882	0.0688362898165056	0.0889830818598272	0.0591830300376312	0.100916844750457	0.0717499032456266	0	0	0	0	0	0	0	0	0.0241260301394394	0.00633465190936729	0	0	0	0.00641221403528157	0	0.00676041659569172	0	0	0	0	0	0.0144972700373872	0.822776639699897	0.819395149081814	0.924371292062386
MIR4255	0	0	0	0	0	0	0	0	0	0	0	0	0	0	0	0	0	0	0	0	0	0	0	0	0	0	0	0	0	0	0	0	0	0	0	0	0	0	0	0	0	0	0	0	0	0	0	0	0
LOC728431	0.184282833814359	0.580930791562026	0.708332933135896	0.566937869179981	0.973926411651007	1.2163493171604	1.11833314450061	0.105354239644253	0.192242149090668	0.901836552548384	1.00532093379365	1.07791974449057	1.22106040518811	0.813517301366878	0.592882278099114	0.439375265245612	0.255987692716676	0.324475375448861	0.497386523698771	0.591531980712061	0.382407184562078	0.572731569478084	0.732788432845615	0.40059694771913	1.21403774354245	1.22803673026483	0.845956455305051	0.72466249421104	0.497751327690988	0.327230917530095	0.344614916883494	0.485265030154011	0.240696554715439	0.360229412670547	1.00183106022464	1.22049093332755	1.10839732674441	1.61132821102661	1.35532078849766	0.830932696259035	1.52432450109318	1.2164114051452	1.14390927443399	1.23272828561599	1.06535861422784	1.11218634176543	0.110065051115756	0.109475569210173	0.443237444035126
ZC3H12A	1.78261405045856	1.7290219263425	1.67465950559256	1.76460518162114	2.92352573464614	2.38852846866813	2.34233001798285	1.67122995592116	1.73880674041159	2.20861401888499	2.31477482054902	2.11435702933972	2.13704441137426	1.71016833905825	2.06340629921007	1.36103840686572	1.83644125035505	1.72562338067296	1.98995279213859	2.18500066849777	1.70958620351099	1.78681379519226	1.817717387734	2.15002669077756	1.71056952303405	1.75766762018966	1.36699636362992	1.56157053676636	1.40828795614698	1.38675025821509	1.52929623474226	1.51812719894496	1.40394936423286	1.39983280403609	1.89731013801327	2.0229039520443	1.41004254766206	3.02022659711956	2.27684203735136	2.89031827445932	1.94238688569448	2.08547224672733	1.71120854181093	1.86101442814012	1.60935310713277	1.73634943182372	1.84032625946119	1.95140875226286	2.07668222174428
MEAF6	3.57159187168184	3.67124807522287	3.72533762527048	3.4375686605287	3.90511980338362	4.02250985600894	4.06546891359502	3.5972927910378	4.0151763955552	3.62688297458449	3.83464043424442	3.82019938981097	3.36851135051135	3.93383698224298	3.8249918251071	4.37817865520804	3.98072910520616	3.97294073946316	3.89129279966912	3.85180899632779	3.92785853746078	3.84806703585936	3.91072306948378	3.82815425986508	4.08853173679768	3.99710268573305	3.97113885284709	3.96626433369597	3.15325733209886	3.59332986531346	3.42203919280957	3.15999885327786	3.38661370030179	3.52387555132852	4.469260846616	4.42743185894738	4.41001540305702	4.17550064911948	4.10437021047208	3.74231886873527	4.14069686803137	4.13921570770285	4.23751018220305	4.35902210054302	4.2566861262416	3.96313190571975	4.18851170211056	3.68140428581283	3.93444101524026
[truncated: 22,370 more rows]
[truncated: 2 more columns]
