# Supplementary material for: Unique molecular events during reprogramming of human somatic cells to induced pluripotent stem cells (iPSCs) at naïve state
Source: eLife. 2018 Jan 30;7:e29518. doi: 10.7554/eLife.29518 (PMC5807049; doi:10.7554/eLife.29518)
Supplement: Source data 1. — The Source Data files include the source R code for Figures 2–6. The R scripts use the data in the ‘Expression Data’ folder with the relative path. The ‘Expression Data’ folder contains the non-redundant related gene expression, methylation and histone modification tables for the main figures and figure supplements. [file elife-29518-data1.zip › Source Data/Expression data/PGC_4W.fpkm.txt]

M_e3_c01	M_e3_c02	M_e3_c03	M_e3_c04	M_e3_c05	M_e3_c06	F_e1_c01	F_e1_c02	F_e2_c01	F_e2_c02	F_e2_c03	F_e2_c04	F_e2_c05	F_e2_c06	F_e2_c07	F_e2_c08	F_e2_c09	F_e2_c10
OR4F5	0	0	0	0	0	0	0	0	0	0	0	0	0	0	0	0	0	0
LOC729737	2.39027	0.628436	0.912215	44.0283	0	0.536887	0.161377	0.13875	1.88006	1.27433	0.262682	0.0465913	0	10.0441	0.582008	1.16961	0.243976	0.07512
OR4F3	0	0	0	0	0	0	0	0	0	0	0	0	0	0	0	0	0	0
LOC100288069	0	0	0	0	0	1.63205	0	0	0	0	0	0	0	0	0	0	0	0
LINC00115	0	0	0	0	0	0	0	0	0	0.520322	0	24.9471	0	0	0	0.215957	0	0
LOC643837	0	0	0	0	0	0	56.7395	1.55003	0	0	23.4992	0	0.311606	0	0	0	0	0
FAM41C	0	0	0	0	3.86792	8.11094	0	0	0	2.11544	0	0	0	0	0	0	0	0
LOC100130417	0	0	0	0	0	0	0	0	0	0	0	0	0	0	0	0	0	0
SAMD11	4.63084	0	9.15541	33.1044	13.7187	0.518045	6.74669	6.17177	0.241763	6.74342	2.49341	6.47624	3.62281	2.76171	6.27064	3.35781	2.70902	2.69746
NOC2L	39.4704	0	0	17.33	0	0.468899	35.5976	0	7.76525	38.1642	4.68527	32.5151	3.51741	5.32294	1.65826	0.368277	19.8704	11.5934
KLHL17	0	15.6449	0	0	0	0	0	4.13885	0	0.122086	4.96556	0	6.95077	0.358687	0	0.709232	0	24.9571
PLEKHN1	0	0	0	0	0	0	0	0	0	0	0	0	0	0	0	0	0	0
C1orf170	0	0	0	0	0	0	0	0	0	0	0	0	0	0	0	0	0	0
HES4	0	0	0	0	0	0	0	0	0	0	0	0	0	0	0	0	0	0
ISG15	0	0	0	0	0	0	0	0	0	0	0	0	0	0	0	0	3.52802	0
AGRN	0	0	0	0	0	0	0	0	0.0397405	0	0	0	0	0	0	0	0	0
RNF223	0	0	0	0	0	0	0	0	0	0	0	0	0	0	0	0	0	0
C1orf159	0	0	0	0	0	0	0	0	1.04794	1.21445	0	16.6692	0	0.148733	0	0	0	17.2576
LOC254099	0	0	0	0	0	0	0	0	0	0	0	0	0	0	0	0	0	0
MIR200B	0	0	0	0	0	0	0	0	0	0	0	0	0	0	0	0	0	0
MIR200A	0	0	0	0	0	0	0	0	0	0	0	0	0	0	0	0	0	0
MIR429	0	0	0	0	0	0	0	0	0	0	0	0	0	0	0	0	0	0
TTLL10	0	0	0	0	0	0	0	0	0	0	0	0	0	0	0	0	0	0
TNFRSF18	0	0	0	0	0	0	0	0	0	0	0	0	0	0	0	0	0	0
TNFRSF4	0	0	0	0	0	0	0	0	0	0	0	0	0	0	0	0	0	0
SDF4	0	0	0	0	0.354817	0	0	0	0	0	1.4901	0	0	0.155472	0.249848	3.49021	0	0
B3GALT6	0	0	0	0	0	0	0	0	0	0	0	0	0	0	0.437742	0	0	0
FAM132A	0	0	0	0	0	0	0	0	0	0	0	0	0	0	0	0	0	0
UBE2J2	17.9066	0	0.319534	64.7636	0	0	60.0684	0.769174	25.1172	6.59223	11.0803	2.6384	12.6379	6.16502	28.023	38.1725	13.7256	0.137336
SCNN1D	0	0	0	0	0	0	0	0	0	0	0	0	0	0	0	0	0	0
ACAP3	0	0	0	0	0	0	0	0	0	0	1.83477	0	0	0	0	0	0.255326	0
PUSL1	0	0	0	22.6285	0	0	29.9579	0	0	0.279693	37.4777	0	0	0.549091	1.98548	0	0	0
CPSF3L	0.469762	0	0	0	2.00433	0.157656	0.557062	0.15336	12.8139	36.7416	50.1322	1.39244	89.4807	49.7512	27.0403	29.0057	83.3496	54.7705
GLTPD1	0	0	0	0	0	0	0	0	0	0	0	0	0	2.84057	0.114112	0	0	0
TAS1R3	0	0	0	0	0	0	0	0	0	0	0	0	0	0	0	0	0	0
DVL1	0	0	35.4655	0	0	0.783124	21.725	0	1.98284	0	1.40741	0	0	0.103652	0	14.0568	0.250573	0
MXRA8	0	0	0	0.90608	0	0	0	0	0	0	0	0	22.9017	0	0.109668	0	1.4297	0.127743
AURKAIP1	5.98677	10.1757	18.3799	240.617	39.4661	57.2705	80.974	48.4793	17.5341	7.75673	28.9769	8.94865	36.853	48.1812	70.9959	37.7725	63.0338	3.06882
CCNL2	64.784	48.4792	85.0458	5.7953	12.399	1.77696	97.3136	53.5625	6.43384	51.7217	34.567	5.63248	54.932	29.3356	53.0489	193.108	17.7826	14.7758
LOC148413	0	0.704023	0	0.607171	2.50825	0.197247	0	0.575794	1.10707	0.561137	0.292823	0.581422	0.674609	4.21714	1.76785	0.310491	1.18161	0
MRPL20	3.44286	257.576	17.6393	129.505	219.702	49.692	68.872	128.009	214.005	126.667	101.747	83.8828	124.725	195.16	124.873	136.434	78.0542	187.882
ANKRD65	0	0	0	0	0	0	0	0	0	0	0	0.20951	0	0	0	0	0	0
TMEM88B	0	0	0	0	0	0	0	0	0	0	0	0	0	0	0	0	0	0
VWA1	0	4.45442	0	15.4653	0	56.4178	0	0	9.42395	0	0	4.91366	6.07048	0.346586	4.39952	13.8722	1.73182	0.38953
ATAD3C	0.0826708	0	0.0559934	0	0.470087	0	0.538513	0	0	0.590297	0.558902	0.0271641	0	0	0.0309431	0	0	0.0480927
ATAD3B	16.0039	0.162414	52.9143	2.52305	203.859	0.136551	2.97431	18.0619	0.254963	10.4513	39.5451	31.3811	4.05372	3.29252	1.88225	2.46796	3.67325	53.1196
ATAD3A	0.142021	0	0.529755	7.48801	2.32343	0	27.7878	0.417364	0	47.9081	51.36	0.187061	0.829946	0.13267	0.106593	12.8161	3.63488	6.72653
TMEM240	0	0	0	0	0	0	0	0	0	0	0	0	0	0	0	0	0	0
SSU72	9.08941	0.660154	75.8082	90.4406	0	6.93321	55.7199	0.270023	21.5887	15.2834	31.1732	72.3908	18.2668	60.5114	3.11684	12.2492	8.95476	156.119
C1orf233	3.84994	0	57.118	0	1.71114	67.9954	0	0.157113	0.30181	0.612084	12.5717	5.38956	2.75816	12.7437	17.2255	0	2.77816	35.072
MIB2	0	0	0	0	0	0	0.0983012	0	0	0	0	0	0	0	0	0	0	0
MMP23B	0	0	0	0	0	0	0	0	0	0	0	0	0	0	0	0	0	0
MMP23A	0	0	0	0	0	0	0	0	0	0	0	0	0	0	0	0	0	0
CDK11B	17.4057	70.1478	37.2134	0.471234	0.486435	3.34163	9.97686	9.72656	1.69173	2.15749	14.9724	4.75558	4.98839	0.538887	10.3462	6.91848	22.7843	41.796
CDK11A	3.72614	15.8812	29.7107	0	1.7511	7.3976	7.04539	42.2593	2.03755	0.856931	6.45037	8.52048	3.71637	1.79272	10.0726	26.3276	5.49965	32.9474
SLC35E2B	0	0	0	0.0807977	0	22.2452	0	0.993986	0.764957	0	0.367911	42.7918	1.72438	7.91822	7.89974	0.781288	5.78939	9.68107
SLC35E2	0	0	0	0.0769364	0	4.98541	0	0.169875	0.201452	0	0.239673	10.3465	0.668038	2.8925	2.49063	0.352368	1.22147	13.7435
NADK	1.60527	0	1.95792	5.97382	0	0	59.1542	42.3286	71.6076	0	12.0385	25.6553	24.6193	34.4383	15.3971	93.3941	75.8484	14.859
GNB1	20.5291	194.068	1.45319	29.4565	47.2655	78.5619	34.123	54.4918	80.0717	62.8457	97.1424	99.7331	142.275	20.7621	42.4665	78.2301	74.2912	8.20389
CALML6	0	0	0	0	0	0	0	0	0	0	0	0	0	0	0	0	0	0
TMEM52	0	0	0	0	0	0	0	0	0	0	0	0	0	0	0	0	0	0
KIAA1751	0	0	0	0	0	0	0	0	0	0	0	0	0	0	0	0	0	0
GABRD	0	0	0	0	0	0	0	0	0	0	0	0	0	0	0	0	0	0
PRKCZ	0	0.200398	221.692	0.51867	0	0	0.59543	0	0.944768	15.1681	0.624672	0	0	23.1546	0	2.12019	0.126021	0
C1orf86	0	0.348146	0.689898	0.901287	0.31007	0	5.56721	0.071173	0.341675	0	1.30118	0	0.0999111	0	12.2304	2.43232	0.109392	0
SKI	0	0	0	0	0	0	0	0	0	0	0.938764	0	0	0	3.77638	0	0.0411804	0
MORN1	0	0	0	0	0	0	0	0	0	0	0	0	0	0	0	0	0	0
LOC100129534	0	0	0	0	0	0	0	0	0	0	0	0	0	0	0	0	0	0
RER1	0	0	0	0	0	0	3.61156	0	1.85922	0.198542	0	15.6254	23.959	0	1.01505	4.36622	18.2476	0.272982
PEX10	0	0	0	1.03563	88.3983	0	0.148571	0.163592	45.2743	0	0	0	0	0	31.4982	36.3717	1.00662	0
PLCH2	0	0	0	0	0	0	0	0	0	0	0	0	0	0	0	0	0	0
PANK4	0	0	0	0	0	0	2.97566	0.242796	0	0	0	0	0	0	0.743743	0	1.49183	2.70795
HES5	0	0	0	0	0	0	0	0	0	0	0	0	0	0	0	0	0	0
LOC115110	0	0	0	0	0	0	0	0	0	0	0	0	0	0	0	0	0	0
LOC100133445	0	0	0	0	0	0	0	0	0	0	0	0	0	0	0	0	0	0
TNFRSF14	0	0	0	0	0	0	0	0	0	0	0	0	0	0	0	0	0	0
FAM213B	0	0	0	102.488	3.66744	0	0	0	0	0	10.9898	0.121068	0.337214	0	0.46026	0	1.57017	0
MMEL1	0	0	0	0	0	0	0	0	0	0	0	0	0	0	0	0	0	0
TTC34	0	0	0	0	0	0	0	0	0	0	0	0	0	0	0	0	0	0
ACTRT2	0	0	0	0	0	0	0	0	0	0	0	0	0	0	0	0	0	0
FLJ42875	0	0	0	18.0548	0	0.0868226	0	0	0	0	0	0	0	0	0	0	0	0
PRDM16	0	0	0	0	0	0	0	0	0	0	0	0	0	0	0	0	0	0
MIR4251	0	0	0	0	0	0	0	0	0	0	0	0	0	0	0	0	0	0
ARHGEF16	0	0.268071	0	0	0	0	0	0.109595	12.4062	0	0	0.77314	12.2184	0	0	0	0	36.27
MEGF6	0	0	0	0	0	0	0	0	0	0.039705	0	0	0	0	0	0	0	0
MIR551A	0	0	0	0	0	0	0	0	0	0	0	0	0	0	0	0	0	0
TPRG1L	0	0.162853	0	100.773	0.290082	39.4329	15.1134	0	3.707	134.701	0	6.71401	0.373769	52.4425	1.63232	42.2843	2.45549	47.0638
WRAP73	0	9.93793	121.538	0.627082	0	85.9719	0.180097	2.37893	5.71836	0.772877	85.1563	1.40149	48.0885	36.9374	1.82637	22.9331	44.4027	1.06299
TP73	0	0	0	0	0	0	0	0	0	0	0	0	0	0	0	0	0	0
TP73-AS1	0	0	0	0	0.143588	0	0	0.758531	6.00108	0.0500506	0	0.0955179	0	2.44013	0	0.45931	0	0.0587399
CCDC27	0	0	0	0	0	0	0	0	0	0	0	0	0	0	0	0	0	0
SMIM1	0	0	0	0	0	0	0	0	0	0	0	0	9.44562	0	0	0	0	0
LRRC47	0.742088	31.1011	21.6281	2.68452	42.208	32.8743	102.133	18.7704	51.1314	74.9665	41.8547	41.0176	56.6566	38.553	52.7681	22.1075	59.5258	18.9089
CEP104	0	0	22.6569	0	0	0.243136	0	0	0	33.6536	3.44676	1.2841	0	0	0.0361067	0.457482	0.108674	2.73685
DFFB	0	0	0	0	0	0	0	0	1.60799	0	0	0	0	0.0998154	0	0	0	0.560717
C1orf174	14.2772	30.4888	40.4491	17.9549	0	44.9998	32.6006	0	2.14448	5.53313	6.34274	14.9482	7.84105	20.5366	0.155668	5.08457	7.33495	0.543587
LOC100133612	0	0	0	0	0	0	0	0	0	0	0	0	0	0	0	0	0	0
LOC728716	0	0	0	0	0	0	0	0	0	0	0	0	0	0	0	0	0	0
LOC284661	0	0	0	0	0	0	0	0	0	0	0	0	0	0	0	0	0	0
AJAP1	0	0	0	0	0	0	0	0	0	0	0	0	0	0	16.0783	0	0	0
MIR4417	0	0	0	0	0	0	0	0	0	0	0	0	0	0	0	0	0	0
MIR4689	0	0	0	0	0	0	0	0	0	0	0	0	0	0	0	0	0	0
NPHP4	0	0	0.127843	21.6709	0	0	0	0	0	0	21.2053	0	0	17.6677	0	0	0	0
KCNAB2	0.261228	0	0	0	0	0	0	0	0	0	0	0	0	0	0	0	0	0
CHD5	0	0	0	0	0	0	0	0	0	0	0	0	0	0	0	0	0	0
RPL22	372.793	244.323	174.337	156.977	126.894	370.644	187.594	186.733	210.132	320.651	293.249	396.822	201.998	195.922	182.523	421.9	189.925	287.081
RNF207	0	0.0960259	0	0	0	0	0	0	0	0	0	0	0.0549955	0	0	0	0	0
ICMT	0	0	78.258	10.9748	0	0	0	13.5297	0.0614421	0.810565	4.2887	18.5262	14.2774	21.9022	4.50928	6.72619	4.2778	0
HES3	0	0	0	0	0	0	0	0	0	0	0	0	0	0	0	0	0	0
GPR153	0	0	0	0	0	0	0	0	0	2.67005	2.02929	2.30373	0	0	0	0.123094	0	0
ACOT7	0.749683	11.9809	90.7233	6.97336	1.06735	20.6444	226.881	224.099	30.4202	32.0317	155.551	64.4968	110.502	71.5408	12.6264	84.9338	103.499	3.51804
HES2	0	0	0	1.38632	0	0	0	0	0	0	0	0	0	0	0	0	0	0
ESPN	0	0	0	0	0	0	0	0	0	0	0	0	0	0	0	0	0	0
MIR4252	0	0	0	0	0	0	0	0	0	0	0	0	0	0	0	0	0	0
TNFRSF25	0	0	0	0	0	0	0	0	0	0	0	0	0	0	0	1.69148	0	0
PLEKHG5	0	0	0	0	0	0	0	0	0	0	0	0	0	0	0	0	0	0
NOL9	1.53165	19.4443	0	21.4543	5.83787	0.514013	26.3283	13.6702	0	0.441475	3.17395	12.3846	4.92613	0.0431856	5.68986	10.0008	2.01886	4.49097
TAS1R1	0	0	0	0	0	0	0	0	0	0	0	0	0	0	0	0	0	0
ZBTB48	0	0	0	0	0	20.9678	18.1394	0	0.799145	5.13299	0.42268	0	7.49716	0	0	56.6125	40.0839	0
KLHL21	0	0	0	0	0	0	0	0	0	0.0671377	5.66778	0	21.1762	20.2347	0.475025	1.00282	18.4787	0
PHF13	0	0.626254	36.1409	0	57.6316	182.221	59.1696	0.682696	82.1422	16.5192	0.519192	10.5721	10.2841	1.94997	43.5387	12.4684	15.9109	21.1518
THAP3	92.3344	172.682	0	0	0	0	45.1643	0	0	2.69785	0.417506	11.6943	12.3083	0	0	0	8.84426	9.53027
DNAJC11	68.0914	56.6921	7.95358	4.85445	17.5251	32.5044	1.39078	48.7469	37.5633	6.05647	34.8247	22.3843	38.2601	2.00666	17.8804	15.0007	15.2886	23.0596
CAMTA1	0	0.690022	0	0	0	31.2614	0	6.56304	4.93552	23.3933	0	0	7.95275	12.0125	0	23.4734	10.5446	3.5614
VAMP3	34.9045	0	208.104	55.7446	86.065	20.8422	0.134374	0.295962	66.2189	23.2007	67.5325	35.8248	72.615	0.141171	40.6054	2.8703	108.735	83.3607
PER3	0	0	0	0	0	0	0	0	0	0	0	0	0	0.187435	0	0	0	11.5453
UTS2	0	0	0	0	0	0	0	0	0	0	0	0	0	0	0	0	0	0
TNFRSF9	0	0	0	0	0	0	0	0	0	0	0.0387946	0	0	0	0	0	0	0
PARK7	79.5835	0.520085	177.325	425.432	111.221	38.583	289.376	15.3259	441.322	346.432	276.989	502.212	226.887	159.523	174.771	245.645	148.367	203.004
ERRFI1	0	0	0	3.2042	0	0	0	20.4322	0	0	25.6274	0	0	0	0	0	0	13.1711
SLC45A1	0	0	0	0	0	0	0	0	0	0	0	0	0	0	0	0	0	0
RERE	16.1822	42.7674	1.50743	13.2027	12.5546	51.0185	7.20261	0.774789	43.7384	48.8632	20.6013	34.9884	65.7804	12.2955	22.9376	14.9998	45.8391	47.715
ENO1	52.6039	155.581	261.802	881.421	582.565	250.538	484.223	210.253	311.606	279.349	425.168	298.254	276.802	334.215	422.359	140.722	324.481	352.085
ENO1-AS1	0	0	0	0	10.8229	0	0	0	0	0	0	0	0	0	0	0	0	0
CA6	0	0	0	0	0	0	0	0	0	0	0	0	0	0	0	0	0	0
SLC2A7	0	0	0	0	0	0	0	0	0	0	0	0	0	0	0	0	0	0
SLC2A5	0	0	0	0	0	0	0.120309	0	0	0	0	0	0	0	0	0	0	0
GPR157	0	0	0	0	0	0	0	0	0	0	0	0	0	0	0	0	0	0
MIR34A	0	0	0	0	0	0	0	0	0	0	0	0	0	0	0	0	0	0
H6PD	0	0	0	0	8.88676	1.0237	3.88052	0	0	5.34992	0	1.03412	3.43318	0.0315208	0	4.89384	0	0
SPSB1	0	0	0	7.07828	0	0	0	0.406267	0	0	0	0	0	0	17.1007	0.0820125	0	0.0905863
SLC25A33	0	0	0	0	0	0	0.857651	4.48284	0.227074	0.690326	18.0209	0	0.332169	29.1165	26.1157	89.5796	30.9044	0
TMEM201	0	0	0	31.5682	0	26.6856	0	0	0.612484	0.38959	0	4.40905	0	6.16855	0.248022	0.130878	0	0
PIK3CD	35.5061	9.30597	81.4236	0	0	79.6718	0	0.0567749	0	1.38	3.01995	3.25726	2.46415	2.59229	6.6817	0	6.74675	0.910624
CLSTN1	32.1718	71.9171	1.73246	18.7121	103.538	21.7776	3.84128	0.0594514	5.71298	51.5425	44.718	41.4151	10.2277	11.0616	35.9116	12.0276	14.2644	15.569
C1orf200	0	0	0	0	0	0	0	0	0	0	0	0	0	0	0	0	0	0
CTNNBIP1	0	0	0	0	0	4.85627	0	56.4528	0	0	0	52.3468	16.4794	0	0	0.779971	16.6443	0
LZIC	0	0	0	0.7794	0	0	0	34.2741	0.474754	0.481055	0.753567	0.747937	6.77157	5.66316	0	0	0	41.4687
NMNAT1	0	0	3.94798	0	0	0	0	0	0	0	0.0628773	21.5683	0	0	0	0.066742	0	0
RBP7	0	0	0	0	0	0	0	0	0	0	0	0.67669	0	0	0	0	0	0
UBE4B	36.8472	0	35.2721	0	0	10.2458	0.913003	1.90074	46.4873	0.108699	3.7382	0	0	0.308882	0.0854365	0.0450962	16.115	2.14198
KIF1B	0.0873116	13.9332	1.24072	4.94676	52.6706	1.00511	5.39081	3.29806	0	11.8925	2.24843	0	7.32482	32.3925	3.30451	0	22.2275	30.5724
PGD	208.361	89.4588	267.072	12.4412	16.3823	185.187	409.705	116.236	289.226	269.435	186.613	203.573	153.107	162.208	103.581	156.451	272.531	196.644
APITD1	6.1191	68.0977	0	0	0	0	0	67.6489	176.325	8.08744	37.5865	49.4424	34.1573	4.39459	1.31977	25.5822	25.6806	12.3232
APITD1-CORT	5.0615e-07	1.23384e-52	0	0	0	0	0	2.84546e-11	4.1253e-32	5.53461e-58	2.99796e-38	1.52563e-68	0.804677	2.78692e-24	0	23.3686	0.0969781	1.26383e-21
CORT	0	0	0	1.82616	0	0	0	0	0	0	0.442229	0	17.2678	0	0	1.69871e-28	0	0
DFFA	1.48393	13.8163	43.9199	0	0	0	41.5075	64.4363	20.8339	76.2019	23.9796	0.974187	18.7499	15.9929	2.22904	9.38721	8.43573	81.2336
PEX14	2.10748	15.3559	0.357429	40.8283	0	0	15.1559	0.860153	0	0	1.04924	0	12.9318	0	0.13196	0	1.32313	0
CASZ1	0	0	0	0	0	0	0.191614	0	0	0	0	0	0	0	0	0	0	0
C1orf127	0	0	0	0	0	0	0	0	0	0	0	0	0	0	0	0	0	0
TARDBP	43.4803	87.3389	55.0672	114.313	79.2254	189.291	80.3439	28.0021	4.59077	119.504	55.0981	81.3231	59.3281	98.9232	78.0094	43.1462	64.4349	5.38619
MASP2	0	0	0	0	0	0	0	0	0	0	0	0	2.00912	0	0	0	0	0
SRM	14.4425	37.3316	0	104.384	12.697	169.939	133.268	30.2626	18.7245	49.0463	67.0912	102.82	32.0935	50.5311	26.4992	78.728	104.943	69.587
EXOSC10	43.8927	0.417117	15.3156	41.7681	187.971	45.9453	75.8538	15.2457	32.8313	98.3616	58.8402	0	1.83368	63.6221	58.0563	86.4032	44.6172	47.6683
MTOR	130.687	0.042424	13.2411	0	57.5002	113.444	7.45593	30.9001	26.3323	18.302	5.79396	0.244215	18.5594	44.6359	14.1159	17.8435	41.7089	10.9036
ANGPTL7	0	0	0	0	0	0	0	0	0	0	0	0	0	0	0	0	0	0
UBIAD1	0.788284	52.4302	0.533955	87.199	0	41.6222	74.1502	0.0857334	43.0706	2.58531	12.9424	7.1672	11.3532	0.680225	15.0177	48.237	36.1142	15.2115
PTCHD2	0	0	0	0	0	0	0	0	0	0	0	0	0	0	0	0	0	0
FBXO2	0	0	0	0	0	0	0	0	0	0	0	0	0	0	0	0	0	0
FBXO44	0	0	0	0	0.246084	0	0	0	0	0	0	0	0	0	0	0	0	0
FBXO6	0	0	0	0	0	46.2049	0	0	0	0	0	0	0	0	0	0	0	0.197092
MAD2L2	0	0.396673	0	0	0	0	0.590422	21.1015	1.56577	0.31701	46.2381	0.328758	2.97895	2.80287	0	57.9152	27.8337	11.6351
DRAXIN	0	0	0	0	0	0	0	0	0.181548	0	0	0	0	0	0	0	0	0
AGTRAP	0.984108	176.231	0	2.03183	0	0	42.4724	0.321716	3.98171	0	114.603	1.95571	100.053	0	29.4296	69.0319	8.94767	25.8058
MTHFR	0	0.0520497	0	0	0	0.525368	5.44277	0	0	0	0	2.3547	0	0	0	1.88757	0	20.1648
CLCN6	5.66404	0	0	4.71378e-116	0	21.4125	0	8.09678	0	0	0	3.74286	0	0	0	1.4467	8.78334e-124	0
NPPA-AS1	0.000236998	0	0	0	0	0	0	0	1.56394	0	0	43.2366	0	0	0	0	0	0
NPPA	0	0	0	0	0	0	0	0	0.443392	0	0	1.62932	0	0	0	0	0	0
NPPB	0	0	0	0	0	0	0	0	0	0	0	0	0	0	0	0	0	0
KIAA2013	0.692449	0.829128	98.0766	133.843	5.90739	56.4703	21.7448	47.9083	40.5433	42.0064	55.8989	10.7048	29.0001	27.7794	8.3046	22.0843	17.3524	0.403198
PLOD1	129.573	439.441	261.654	379.602	135.432	143.371	480.14	304.044	99.0871	185.661	521.881	87.0086	214.77	319.966	188.654	57.8096	39.4508	82.7109
MFN2	4.60721	0.083541	0.709011	5.19664	14.1398	12.4398	27.5872	0.0682996	3.99375	0	0	1.03174	0.956849	8.25646	18.4371	0	5.50149	0
MIIP	63.0682	0	92.1457	27.0024	5.65778	8.39032	241.345	0	0	32.1819	19.5284	32.0326	13.4315	40.7589	58.2357	84.1826	7.42341	0
TNFRSF8	0	0	0	0	0	0	0	0	0	0	0	0	0	0	0	0	0	0
TNFRSF1B	65.8149	0	0	0	0	0	0	0	0	0	0	0	0	0	0	0	0	0
MIR4632	0	0	0	0	0	0	0	0	0	0	0	0	0	0	0	0	0	0
VPS13D	0.169197	0	0.229055	0	34.6519	11.1578	0.183616	0.478558	0	1.77059	0.600777	2.05464	2.36818	0.0874019	0.0140172	4.79337	0.169138	8.12914
SNORA59A	0	0	0	0	0	0	0	32.2098	0	0	0	0	0	0	0	190.625	55.7166	0
DHRS3	0	0	0	0	0	0	0	0	0	0	0	0	0.129993	0	0.141937	66.1173	0.99616	0.165248
AADACL4	0	0	0	0	0	0	0	0	0	0	0	0	0	0	0	0	0	0
AADACL3	0	0	0	0	0	0	0	0	0	0	0	0	0	0	0	0	0	0
C1orf158	0	0	0	0	0	0	0	0	0	0	0	0	0	0	0	0	0	0
PRAMEF12	0	0	0	0	0	0	0	0	0	0	0	0	0	0	0	0	0	0
PRAMEF1	0	0	0	0	0	0	0	0	0	0	0	0	0	0	0	0	0	0
PRAMEF11	0	0	0	0	0	0	0	0	0	0	0	0	0	0	0	0	0	0
LOC649330	0	0	0	0	0	0	0	0	0	0	0	0	0	0	0	0	0	0
HNRNPCL1	0	0	0	0	0	0	0	0	0	0	0	0	0	0	0	0	0	0
PRAMEF2	0	0	0	0	0	0	0	0	0	0	0	0	0	0	0	0	0	0
PRAMEF4	0	0	0	0	0	0	0	0	0	0	0	0	0	0	0	0	0	0
PRAMEF10	0	0	0	0	0	0	0	0	0	0	0	0	0	0	0	0	0	0
PRAMEF8	0	0	0	0	0	0	0	0	0	0	0	0	0	0	0	0	0	0
PRAMEF7	0	0	0	0	0	0	0	0	0	0	0	0	0	0	0	0	0	0
PRAMEF6	0	0	0	0	0	0	0	0	0	0	0	0	0	0	0	0	0	0
PRAMEF22	0	0	0	0	0	0	0	0	0	0	0	0	0	0	0	0	0	0
PRAMEF5	0	0	0	0	0	0	0	0	0	0	0	0	0	0	0	0	0	0
LOC440563	0	0	0	0	0	0	0	0	0	0	0	0	0	0	0	0	0	0
PRAMEF3	0	0	0	0	0	0	0	0	0	0	0	0	0	0	0	0	0	0
PRAMEF15	0	0	0	0	0	0	0	0	0	0	0	0	0	0	0	0	0	0
PRAMEF9	0	0	0	0	0	0	0	0	0	0	0	0	0	0	0	0	0	0
PRAMEF13	0	0	0	0	0	0	0	0	0	0	0	0	0	0	0	0	0	0
PRAMEF19	0	0	0	0	0	0	0	0	0	0	0	0	0	0	0	0	0	0
PRAMEF16	0	0	0	0	0	0	0	0	0	0	0	0	0	0	0	0	0	0
PRAMEF20	0	0	0	0	0	0	0	0	0	0	0	0	0	0	0	0	0	0
PRAMEF21	0	0	0	0	0	0	0	0	0	0	0	0	0	0	0	0	0	0
PRAMEF17	0	0	0	0	0	0	0	0	0	0	0	0	0	0	0	0	0	0
LRRC38	0	0	0	0	0	0	0	0	0	0	0	0	0	0	0	0	0	0
PDPN	558.268	1156.25	326.45	522.429	314.847	325.442	633.871	196.675	333.667	119.466	282.39	507.218	284.253	908.119	189.934	424.105	336.89	595.738
PRDM2	5.59483	5.91259	1.63774	0	0	15.579	0	0	0	0	0	0	0	15.7603	7.23515	0	9.7154	0.0439407
KAZN	12.1248	0	4.28468	0	0	19.9928	2.65364	0.687696	0	1.33832	0	2.26941	10.5458	0	0	23.7444	0	0
TMEM51-AS1	0	0.0533642	0	0	0	0	0	0	0	0	20.0645	21.0258	8.2421	0.08296	0	4.85582	0	13.2131
TMEM51	17.5292	40.7198	2.88278	84.5213	0	0	22.3696	45.7894	3.66646	20.7839	0.519452	0	71.4079	0	36.0567	2.66455	57.765	0.154834
FHAD1	0	0	0	0	0	0	0	0	0	0	0	0	0	0	0	0	0	0
EFHD2	0	0	0	0	0	0	0	0	0.128292	0	1.62851	0	0	0	0.204782	0	0	0
CTRC	0	0	0	0	0	0	0	0	0	0	0	0	0	0	0	0	0	0
CELA2A	0	0	0	0	0	0	0	0	0	0	0	0	0	0	0	0	0	0
CELA2B	0	0	0	0	0	0	0	0	0	0	0	0	0	0	0	0	0	0
CASP9	0.506203	0	0	0	0	0	0	0	0.635157	0.160992	0	0	0.116086	0	0	0	0	0
DNAJC16	0	2.17408	28.3494	5.31249	0	0	0	9.95304	4.621	0.987343	6.21151	0	13.5414	4.53975	0.116398	0	2.37445	0
AGMAT	0	0	0	0	0	0	0	0	0	0	9.6906	0	0	0	0	0	0	0
DDI2	23.7371	0	0	0	0	0	0	0	0.114698	0	0	5.67541e-06	3.86607e-07	0	12.4058	0	3.8373e-06	0
RSC1A1	159.024	0	0	0	0	0	0	0	0	0	0	0.181254	22.712	0	13.0145	0	0.138129	0
PLEKHM2	0	0	0	24.1585	0	0	0	0	1.22987	39.4206	5.33686	0	0.264341	0	0.0577162	0	0.115794	31.0846
SLC25A34	0	0	2.14355	0	0	0	0	0	0	0	0	0	0	0	0	0	0	0
TMEM82	0	0	0	0	0	0	0	0	0	0	0	0	0	0	0	0	0	0
FBLIM1	57.7374	0.140547	24.5797	194.369	83.9053	102.401	46.8418	0	39.2548	47.4807	59.9209	4.28592	36.6716	34.1605	20.9364	0.278466	11.8258	3.27907
UQCRHL	0	0	0	0	0	0	0	0	0	0	0	0	0	0	0	0	0	0
FLJ37453	0	0	17.7467	2.59529	9.18065	0	0	0	0	0	5.97043	0	0.492623	1.11571	4.57157	0	2.69706	0
SPEN	21.2502	0	0	0	0	0	0	0	0.0235236	0.0238793	0.391783	0.0741464	0.3609	6.11825	0	0.0198141	19.3317	3.08548
ZBTB17	1.78012	2.60526	201.838	0	1.01245	0	6.70755	29.5128	8.17794	0	5.12967	4.92711	0.351627	2.50865	0.671835	0	2.59891	4.4728
C1orf64	0	0	0	0	0	0	0	0	0	0	0	0	0	0	0	0	0	0
HSPB7	0	0	0	0	0	0	0	0	0	0	0	0	0	0	0	0	0	0
CLCNKA	0	0	0	0	0	0	0	0	0	0	0	0	0	0	0	0	0	0
CLCNKB	0	0	0	0	0	0	0	0	0	0	0	0	0	0	0	0	0	0
FAM131C	0	0	0	0	0	0	0	0	0	0	0	0	0	0	0	0	0	0
EPHA2	0	0	0	0	0	0	0	0	0	0.0765022	0	0.079209	0	0	0.0601512	0	15.145	0.0701185
ARHGEF19	0	0	0	0	0	0	0	0	0	0	0	3.06066	0	0	0	0	0	0
RSG1	0	0	0	5.53123	43.8107	0	0	0	0	0	0	0	0	0	0	0	0	0.19548
FBXO42	0	0	0	0	0	59.9366	14.5339	0	0	23.9944	22.8251	0	0	0.305093	0.163412	0	11.6369	23.6128
SZRD1	0.0122955	0.00498361	0.00835718	0.0128699	0.00880429	0.00427635	5.54583	0	0.00395074	0.00390607	0.00308099	0.00398288	0.00280019	0.00388169	0.00297066	0.00347708	0	0.00354124
SPATA21	0	0	0	0	0	0	0	0	0	0	0	0	0	0	0	0	0	0
NECAP2	155.819	34.6286	213.446	0	26.8935	0.338275	72.8193	0	15.4978	25.0175	0.627145	65.4558	44.6371	7.85575	33.4278	64.5566	45.4559	45.384
CROCCP3	0	0	0	0	0	0	0	0	0	0	0	0	0	0	0	0	0	0
MIR3675	0	0	0	0	0	0	0	0	0	0	0	0	0	0	0	0	0	0
NBPF1	0.803744	0.0134571	8.1791	0	0.422163	0	2.38175	0.00550098	0	1.29045	0	0	0.545707	0	0.00420588	0.450772	0.0956338	0
CROCCP2	0	1.39267	0	0	0	0	0	0	0	57.3484	4.34408	0	25.4868	13.6004	25.0605	0	0	0
MST1P2	0	0.148833	0	0	0	0	0	0	0	0	0.0463242	0	0	0	0.0465993	0	0	0
ESPNP	0	0	0	0	0	0	0	0	0	0	0	0	0	0	0	0	0	0
CROCC	11.3764	0	0	0	0	0.0471342	0.332483	0	0	0	0.0347996	0	0	0	0	0.0369516	0	0
MFAP2	0	0	0	0	0	0.348017	0	81.8049	21.2316	19.1951	18.4108	0	0	42.4395	0	0.825459	3.66712	6.82639
ATP13A2	3.11929	0.103645	23.5683	36.2255	0	51.5115	32.1392	0.0781463	0.149824	25.399	18.3964	50.43	0.274081	1.34139	20.6742	0	4.62284	0
SDHB	102.34	0	3.28321	76.7384	6.8728	108.553	218.14	0.315618	0	124.84	130.476	38.0382	74.39	164.063	80.7551	13.8182	44.6016	9.04781
PADI2	1.08969	1.65235	0	0	0	0.146279	0	0	0	0	1.62148	0	0	0.0676627	6.46882	0.344267	0	9.25247
PADI1	0	0	0	0	0	0	0	0	0	0	0	0	0	0	0	0	0	0
PADI3	0	0	0	0	0	0	0	0	0	0	0	0	0	0	0	0	0	0
PADI4	0	0	0	0	0	0	0	0	0	0	0	0	0	0	0	0	0	0
PADI6	0	0	0	0	0	0	0	0	0	0	0	0	0	0	0	0	0	0
RCC2	180.133	74.1024	228.198	271.601	103.802	277.554	237.03	55.9302	475.183	64.4496	166.9	152.132	215.406	88.5703	88.4715	262.102	146.692	108.898
ARHGEF10L	0	0	0	0	0	0	0	0	0	0	0	0	0	0	0.0557221	0	11.2932	0
ACTL8	0	0	0	0	0	0	0	0	0	0	0	0	0	0	0	0	0	0
IGSF21	0	0	0	0	0	0	0	0	0	0	0	0	0	0	0	0	0	0
KLHDC7A	0	0	0	0	0	0	0	0	0	0	0	0	0	0	0	0	0	0
PAX7	0	0	0	0	0	0	0	0	0	0	0	0	0	0	0	0	0	0
TAS1R2	0	0	0	0	0	0	0	0	0	0	0	0	0	0	0	0	0	0
ALDH4A1	0	67.0962	40.4239	67.5388	1.06031	0.901061	22.5803	58.3272	79.8654	42.8798	5.11007	30.5022	7.03102	53.779	2.75619	24.5609	8.51782	21.9655
MIR4695	0	0	0	0	0	0	0	0	0	0	0	0	0	0	0	0	0	0
IFFO2	0	0	0	0	0	0	0	0	0	0	0	0	0	0	0	0	0	0
UBR4	11.9037	0	14.6997	15.3598	0	17.0456	0.222184	0.0188434	0.414806	0.0366173	0.514915	4.75621	5.33609	4.58316	1.3951	6.59319	3.03059	2.04687
EMC1	18.425	5.3798	8.06483	3.25239	11.4985	24.7336	11.109	0	1.40517	12.3336	12.4278	25.3915	2.82384	1.74417	17.2635	1.36069	9.61476	49.4642
MRTO4	31.5638	0.700001	24.0771	0	57.6687	0	108.501	0	2.61062	30.2376	0	0.144335	16.3727	8.18987	2.4127	13.1835	15.7267	18.1395
AKR7L	0	0	0	0	0	0	0.0468467	0	0	0	0	0	0	0	0	0	0	0
AKR7A3	0	0	0	0	0	0	0.0867502	0	0	0	0	0	0	0	0	0	0	0
LOC100506730	0	9.02631	0	0	0	0	0	0	0	0	0	0	0	0	0	0	1.98951	0
AKR7A2	0	0	0	0	0	0	25.6275	3.06392	0	0.119293	0	5.55974	28.1977	0	0	0.198002	0	0
PQLC2	0	44.0737	0	0	0	0	0	0	0	0	0	0	16.9648	0	2.0281	0	4.59883	0
CAPZB	19.2825	110.522	32.6392	47.9324	70.2942	18.201	45.4815	18.4984	20.056	57.6997	58.6829	7.75077	24.8558	48.6986	25.9849	0	113.425	7.7379
MINOS1	0.514654	0.308096	0	0.269767	0	12.5721	0.685916	2.43536	6.19164	9.14182	9.0657	0.169122	3.3537	1.11932	7.12987	0.338937	6.60034	3.73836
MINOS1-NBL1	0	0	7.21816	16.6686	0	8.04941	0	0	0	7.63768e-128	0	0	0	2.87004	0	0	7.41624e-70	0
NBL1	0	0	5.61917	12.666	0	0.00259831	0	0	0	0	0	0	0	2.25148	0	0	0	0
HTR6	0	0	0	0	0	0	0	0	0	0	0	0	0	0	0	0	0	0
TMCO4	0	0	0	0	0	0	0	0	0	0	0	0.107645	0	0	0	0	0.0820093	0
RNF186	0	0	0	0	0	0	0	0	0	0	0	0	0	0	0	0	0	0
OTUD3	0	0	0	0	0	21.1096	2.12484	0	0	0.409816	6.08493	0.377091	0	19.1984	0	5.17649	0	0
PLA2G2E	0	0	0	0	0	0	0	0	0	0	0	0	0	0	0	0	0	0
PLA2G2A	0	0	0	0	0	0	0	0	0	0	0	0	0	0	0	0	0	4.29207
PLA2G5	0	0	0	0	0	0	0	0	0	0	0	0	0	0	0	0	0	0
PLA2G2D	0	0	0	0	0	0	0	0	0	0	0	0	0	0	0	0	0	0
PLA2G2F	0	0	0	0	0	0	0	0	0	0	0	0	0	0	0	0	0	0
PLA2G2C	0	0	0	0	0	0	0	0	0	0	0	0	0	0	0	0	0	0
UBXN10	0	0	0	0	0	0	0	0	0	0	0	0	0	0	0	0.431628	0	0
VWA5B1	0	0	0	0	0	0	0	0	0	0	0	0	0	0	0	0	0	0
LOC339505	0	0	0	0	0	0	0	0	0	0	0	0	0	0	0	0	0	0
CAMK2N1	0	0	0	0	0	0	0	0	0	0	0	0	0	0	0	0	0	0
MUL1	8.04721	0	43.915	34.5149	0	180.541	68.085	22.7204	51.9365	5.49772	1.40014	15.3611	12.3479	4.75842	5.13098	0	20.9864	1.87528
FAM43B	0	0	0	0	0	0	0	0	0	0	0	0	0	0	0	0	0	0
CDA	0	0.481348	0	0	0	0	0	0	0	0	21.1575	0.799408	0	0	0	0	0	0
PINK1	0.738458	0.147376	10.0103	120.213	0.262508	0.24783	0	3.6152	101.298	53.2512	74.3995	39.1155	45.0518	81.4363	49.4634	9.0527	10.5509	21.3966
DDOST	220.879	138.297	5.76142	76.5697	7.04808	12.6716	142.299	179.503	48.9816	11.1044	131.499	135.393	16.4443	76.7431	92.3709	116.943	118.685	132.481
KIF17	0	2.63277	0	0	0	0	19.4677	0	0.952407	0	0.440698	4.41918	0	0	0	0	0	0
SH2D5	0	0	0	0	0	0	0	0	0	0	0	0	3.84742	0	0	0	0	0
HP1BP3	2.43872	1.94638	29.2355	0	28.0808	13.8315	45.1288	25.5407	25.322	43.6478	37.1472	23.3975	88.9303	56.1237	188.513	20.4222	28.2002	4.39779
EIF4G3	3.10508	0.0619374	48.2403	29.861	27.2517	35.7426	35.7913	52.414	49.4301	2.01849	46.593	81.0586	16.2333	16.8557	55.7989	50.3299	42.8168	61.6329
ECE1	0	129.53	0.125452	6.332	0	10.5887	18.7329	14.5307	0.0579109	26.3737	24.6166	2.80317	16.362	9.56133	12.7255	3.32161	27.8074	12.6791
LOC100506801	0	0	0	0	0	0	0	0	0	0	0	0	0	0	0	0	0	0
NBPF3	3.13874	27.3194	42.0597	12.1028	28.0864	37.3018	17.2312	0	0	0	40.0307	32.3638	31.3555	23.1616	1.4607	6.85878	0.955583	35.1192
ALPL	116.006	296.883	71.0801	140.311	71.794	60.974	259.848	175.635	209.091	457.753	321.043	335.253	252.342	193.134	195.269	221.674	294.946	261.9
RAP1GAP	0	0	0	0	0	0	0	0	0	0	0	0	0	0	0	0	0	0
USP48	0.426762	261.667	0	1.31992	1.66341	0	0.0629853	1.04118	0	39.4812	4.53126	8.23922	10.8399	0	45.4438	0	6.04987	22.0245
LDLRAD2	0	0	0	0	0	0	0	0	0	0	0	0	0	0	0	0.0626817	0	0
HSPG2	0	0	0	0	0	0	0	0	0	0	0	0	0	0	0	0	0	0
CELA3B	0	0	0	0	0	0	0	0	0	0	0	0	0	0	0	0	0	0
CELA3A	0	0	0	0	0	0	0	0	0	0	0	0	0	0	0	0	0	0
LINC00339	0	0	0	0	0	0	0	2.49454	0	0	0	0	1.76258	0	0	0	0	0
CDC42	31.4062	279.7	43.2223	152.727	5.91165	22.9404	5.75045	1.50774	5.06781	11.453	56.866	35.7435	92.6237	7.91173	36.4065	28.0281	67.951	31.23
WNT4	0	0	0	0	0	0	0	0	0	0	0	0	0	0	0	0	0	0
ZBTB40	5.0101	0	0	3.08671	0	0.178858	0.12614	1.46016	0.665752	0	2.87774	0.804396	16.6354	0	7.32761	0.0560658	0	0.0309559
EPHA8	0	0	0	0	0	0	0	0	0	0	0	0	0	0	0	0	0	0
C1QA	0	0	0	0	0	0	0	0	0	0	0	0	0	0	0	0	0	0
C1QC	0	0	0	0	0	0	0	0	0	0	0	0	0	0	0	0	0	0
C1QB	0	0	0	0	0	0	0	0	0	0	0	0	0	0	0	0	0	0
EPHB2	0	0.0775488	0	0	102.103	0	0	0	4.0094	0	2.50562	0	0.0443906	0	0	0	0	0
MIR4253	0	0	0	0	0	0	0	0	0	0	0	0	0	0	0	0	0	0
MIR4684	0	0	0	0	0	0	0	0	0	0	0	0	0	0	0	0	0	0
LOC729059	0	0	0	0	0	0	0	0	0	0	0	0	0	0	0	0	0	0
KDM1A	76.5448	43.2044	7.59535	359.733	0.227585	118.11	105.918	22.6795	63.199	33.965	31.6919	269.129	122.51	96.9522	177.234	21.6057	151.09	16.7797
MIR3115	0	0	0	0	0	0	0	0	0	0	0	0	0	0	0	0	0	0
LUZP1	0	29.3002	0	0.341966	0.0782354	39.1896	0.228331	0.970985	0.998612	0.0348996	0.0272697	0	0.075446	0.0683297	4.86134	3.36442	9.6723	0.352319
HTR1D	0	0	0	0	0	1.96628	0	0	0	0	0	0	0	0	0	0	0	0
HNRNPR	128.62	175.626	195.967	103.966	267.79	119.06	192.355	38.9721	241.812	49.9435	121.868	228.852	37.0089	111.025	189.766	188.26	74.1172	34.664
ZNF436	4.40962	0	0	20.7444	2.50727	0	0	0	0.068922	0.0699373	0	0.138823	0.654895	0	0	6.32738	4.5791	0
C1orf213	0	0	0	0	0	0	0	0	0	0	0	0	0	0	0	0	0	1.10293
TCEA3	0	0	0	0	0	0	0	0	0	0	20.4682	0	0	0	0	0.520765	0	0
ASAP3	0.46469	0	2.04709	15.1461	21.982	4.13602	3.02915	16.0077	0.0725621	0	0.172951	0.0762444	0	0.144299	17.9261	1.40821	7.73987	8.9269
E2F2	0	0.0724848	0	0	18.0743	0	0	6.99249	0	0.80664	0.0900651	2.08769	0.954178	32.4144	0.0452892	0	4.58889	0
ID3	1.75509	397.902	517.198	90.6015	317.284	218.833	110.561	242.925	0	20.4375	5.70394	0.290268	0	78.8718	83.2512	59.7281	62.1846	0.51356
MDS2	0	0	0	0	0	0	0	0	0	0	0	0	0	0	0	0	0	0
RPL11	2670.67	1908.75	1763.61	1637.44	2281.65	2516.79	4770.5	5239.96	4190.97	3637.65	4315.95	5729.21	3338.55	4722.89	4113.49	3597.14	2634.19	3377.87
TCEB3	12.8136	0	11.7837	0	0.407758	0.0641823	10.6424	40.5522	0	0.54597	7.96573	41.45	10.7893	32.1709	5.76999	0.352375	0	9.00692
LOC100506963	11.3587	0	0	0	0	0	0	0	0	0	4.13817	0	1.90736	67.0755	0	0	16.4356	0.3026
PITHD1	130.57	153.099	83.8573	122.975	121.568	22.7699	75.7827	13.5882	67.9573	39.7388	2.55277	15.8385	4.99914	29.5727	62.6143	20.2977	16.2561	103.896
LYPLA2	0	76.5691	18.6568	108.277	0	0	29.777	26.7206	3.61388	0.610499	11.9491	107.127	31.2736	0	1.92385	22.4646	41.4665	0
GALE	0	0	0	6.88332	0	0	0	0.21761	1.25635	6.3669	15.6204	5.71847	1.53139	27.6799	8.29358	23.4289	12.0697	20.8233
HMGCL	0	0	20.1969	84.8919	0	0	0	0	13.2555	0.205836	62.8504	2.26664	54.2432	0	57.575	20.975	18.3758	3.96359
FUCA1	211.014	0	13.1852	53.4101	43.1623	0	215.511	126.787	1.93286	0	30.3172	39.9824	100.112	52.4387	93.6396	56.0577	19.7555	83.4863
CNR2	0	0	0	0	0	0	0	0	0	0	0	0	0	0	0	0	0	0
MIR378F	0	0	0	0	0	0	0	0	0	0	0	0	0	0	0	0	0	0
PNRC2	98.0811	28.5034	231.196	10.6031	95.4158	138.277	174.891	28.7998	310.658	4.69481	168.832	39.7119	153.494	36.148	124.483	124.248	138.836	204.432
SRSF10	256.96	152.711	135.772	278.573	70.7701	249.313	120.912	38.0039	27.7515	236.262	319.739	320.853	108.235	139.024	190.505	272.889	241.741	253.328
MYOM3	5.02029	0	0	0	0	0.054348	0.0958534	0	0	0	0	0	0	0	0	0	0	0
IL22RA1	0	0	0	0	0	23.3903	22.2039	0	0	0	34.2082	0	2.78318	8.79064	1.47821	0	0	0
IFNLR1	0	0	0	0	0	0	0	0	0	0	0.0132469	0	0.318312	0.0664882	0.534642	0.352688	0.0535845	0
LOC284632	0	0	0	0	0	0	0	0	0	0	0	0	0	0	0	0	0	0
GRHL3	0	0	0	0	0	0	0	0	0	0	7.22075	0	0	0	0	11.1098	0	0
STPG1	37.1381	48.404	1.54115	0	0	0	0	0	0	0	0	0	7.46167	0	12.0303	0	0	0
NIPAL3	16.6608	0	0.117495	0.179454	0	0	0	0	0	0	0	31.3962	2.49668	0	0	0	3.38536	13.8218
RCAN3AS	0	0	0	0	0	16.0516	0	0	0	0	0	0	0	0	0	0	0	0
RCAN3	0	81.1873	5.90859	0	0	0.557728	0.135929	0.14969	0	14.2872	0	0	11.2458	0	0	0	10.6641	0
NCMAP	0	0	0	0	0	0	0	0	0	0	0	0	0	0	0	0	0	0.348177
SRRM1	74.3647	63.4246	30.4501	18.5926	0.690934	19.003	5.68436	28.1474	15.2769	41.1046	23.3317	36.81	2.88824	31.6242	58.8178	20.6068	24.3303	15.1971
CLIC4	149.351	12.1416	72.8414	20.3823	0.456879	50.1937	70.9813	31.3173	75.9032	113.732	106.013	109.304	217.362	68.1196	198.224	53.4788	126.366	19.6266
RUNX3	9.36274	0	0	0	0	0	0	0	0	0	0	0	0	0	0	0	0	0
SYF2	51.9182	30.6346	0	33.0172	0	45.7946	42.9515	0	46.3572	0.199651	33.0483	92.8634	13.9032	17.2731	47.5664	27.023	28.5561	75.7423
C1orf63	57.5933	0	43.5155	14.127	0	64.2702	57.2792	6.35005	55.4549	0	68.2599	57.2934	41.8845	0.224985	92.377	106.047	13.7718	2.52408
RHD	0	0	0	0	0	0.115752	0	0	0	0	0	0	0	0	0	0	0	0
TMEM50A	15.5635	92.6734	53.0555	22.3388	42.4217	3.77232	22.5523	0	4.06471	50.7036	16.1243	13.3788	30.1106	22.8816	22.169	81.4228	24.0753	17.3835
RHCE	3.85127	0	0	0	0	10.5555	0	0	0	0	0	0	0	0	0	0.250462	0	0
TMEM57	0.242761	0	25.6493	56.722	0	31.1217	16.6035	0	1.51845	0	0	0	4.49416	65.8946	6.60231	31.8998	4.98235	0.211825
LDLRAP1	220.455	107.997	0	39.1234	109.281	91.8132	135.135	25.0285	163.39	169.649	137.12	122.729	0.0759686	113.35	19.7395	112.787	63.3879	184.212
MAN1C1	29.949	0.120733	3.0744	0.31272	0	0	0.268797	14.8073	0	10.0849	66.0145	2.28753	0	1.03428	13.3708	0.557938	31.7475	8.97985
SEPN1	76.5481	0	10.0629	5.81928	0	0.226641	13.3973	0.587582	0.985551	0.357144	5.91912	8.13552	2.52078	25.8652	0.954736	12.7448	8.56347	12.2433
MTFR1L	0	0	0	3.87816	0	0	18.2815	0	0	14.329	0.400479	2.4742	23.0045	82.1298	4.43118	0	0	2.10794
LOC646471	0	0.104891	0	0	0	0	0.466979	0	0.16444	0.250264	0.0652202	0.172754	0	0.0816508	0	0.20768	0.0658009	0
AUNIP	1.46553	0	0	0	17.37	60.1691	0	0.159489	13.4813	0	21.2712	0.160923	4.25611	0.913226	2.93494	6.44623	6.49908	0.142416
PAQR7	0	0	0	0	0	0	0	0	0.503392	0	0	0	0	0	0.0803363	0.339031	0	0
STMN1	607.705	1226.06	1209.72	542.934	459.248	1146.54	227.039	556.994	1285.62	518.303	696.327	785.941	533.688	621.437	1227.15	574.037	627.117	1111.88
MIR3917	0	0	0	0	0	0	0	0	0	0	0	0	0	0	0	0	0	0
PAFAH2	0	0	0	0	0	14.0541	0	0	0.755815	0.0852055	0	0	0	0	0	2.54547	0	1.40576
EXTL1	0	0	0	0	0	0	0	0	0	0	0	0	0	0	0	0	0	0
SLC30A2	0	0	0	0	0	0	0	0	0	0	0	0	0	0	0	0	0	0
TRIM63	0	0	0	0	0	0	0	0	0	0	0	0	0	0	0	0	0	0
PDIK1L	0	0	0	0.237238	0.489377	0	0	11.6072	0	57.4638	0	0	27.1699	3.42114	0	0	0	0
FAM110D	0	0	0	0	0	0	0	0	0	0	0	0	0	0	0	0	0	0
ZNF593	174.116	0	121.975	135.01	0	33.6925	162.989	7.38804	0	0	76.365	34.3036	130.361	0	74.8894	97.0405	26.1926	33.3378
CNKSR1	0	0	0	0	0	56.6061	0	0.255893	0	4.23734	0	0	0.987939	0	0	0	1.37679	0
CATSPER4	0	0	0	0	0	0	0	0	0	0	0	0	0	0	0	0	0	0
CEP85	69.9715	4.45986	10.2022	0	0	56.9937	93.587	3.40849	74.0843	9.02053	31.2211	1.75619	21.3228	64.2878	8.48688	0.447854	23.7765	10.8118
SH3BGRL3	0	0	6.78459	13.3829	0	0	0	12.3908	61.0224	1.91108	2.2473	0	0	34.7241	30.4171	10.3124	37.7807	6.4278
UBXN11	0	52.9678	0	0	0	0	0	1.44104	0	0	0	0.773259	3.41088	0	0	0	11.152	0
CD52	0	0	0	0	0	0	0	0	0	0	3.89516	3.08249	0	0	0	0	0	0
AIM1L	0	0.0717364	0	0	0	0	0	0	0	0	0	0	0	0	0	0	0	0
ZNF683	0	0	0	0	0	0	0	0	0	0	0	0	0	0	0	0	0	0
LIN28A	26.1707	49.4642	51.401	115.854	30.9457	42.3174	17.4691	13.2732	19.94	34.8789	35.0568	73.2417	49.044	44.8479	43.3912	4.38541	44.6581	25.9483
DHDDS	0	0	0.204131	0	133.018	0	0	0	3.87232	5.46166	2.01799	0.0990569	0	5.41633	0	6.99751	0.226589	0
HMGN2	164.998	102.608	395.578	219.879	85.5404	57.7903	1.82907	97.004	85.1347	68.9912	129.982	70.2884	202.297	177.426	160.768	242.539	108.544	97.577
RPS6KA1	0	0	2.32368	0	0	0	0	0	0	0	0.38703	0	31.7381	34.5026	0	5.33998	39.9088	0
MIR1976	0	0	0	0	0	0	0	0	0	0	0	0	0	0	0	0	0	0
ARID1A	0.937753	14.5915	0	136.978	6.83021	26.0021	0	0	0	0.185791	6.96862	9.42358	2.13983	16.828	16.2931	12.6091	13.2416	0.272426
PIGV	0	0	0	99.2704	0	0	0	88.9461	3.35846	7.07437	5.53391	0	0.188845	22.3269	1.64949	17.3958	4.96263	0
ZDHHC18	2.78021	0	0.627904	18.2017	0.219597	0	0	2.21769	37.1258	0.294248	17.3332	9.03953	0	0.864194	13.5004	1.95349	0.619021	8.90056
SFN	0	0	0	0	0	0	0	0	0	2.60634	0	0	0	0	0	0	0	0
GPN2	0	0	0	0	0	0	1.44423	51.9946	84.7665	0	0	0	0	0	24.2522	64.5049	6.82104	0
GPATCH3	0	0	0	0	11.3933	0	0.139701	0	0	2.39718	5.39235	0	0	0.146787	30.3095	0.124344	0.118262	3.15918
NR0B2	0	0	0	0	0	0	0	0	0	0	0	0	0	0	0	0	0	0
NUDC	270.074	2.90696	0	184.527	4.60339	60.5191	164.042	212.965	20.3586	16.5006	158.553	16.838	205.706	99.1745	133.764	137.612	34.0255	24.1181
C1orf172	0	0	0	0	0	92.3683	0	0	0	0	0	0	0	0	0	0	0	0
TRNP1	0	0	39.1492	0	1.47903	0.174489	11.8717	0	19.5722	9.92228	25.6238	13.3633	11.0904	31.7629	36.9784	31.4305	21.15	4.39689
FAM46B	78.1577	225.232	0.283362	155.932	36.8506	60.596	195.158	72.3068	114.335	46.0909	91.8527	82.272	112.973	48.3978	96.48	108.802	59.0172	5.23594
SLC9A1	0	0	0	34.1128	0	15.6684	2.57985	10.6956	0	0.263313	0	0	0	0.0644143	0.672749	0.273128	0	0
WDTC1	0	0	0.133469	0	0	0	1.05025	0	0.616163	0.500223	0.0977469	0	0.855473	0.061182	2.06442	0.518866	0	18.9401
TMEM222	3.21833	0	1.31088	0.664798	0.915737	0.64806	0	0	0	38.5017	0	2.76101	4.28841	18.2875	4.78651	8.64257	0	0.187905
LOC644961	0	0	0	0	0	0	0	0	0	0	0	0	0.169606	0	0.185172	0	0	0
SYTL1	0	0	0	2.1722	0	0	0	0	0.164827	0	0	0	0	0	0	0.832566	12.6724	0.153219
MAP3K6	11.2092	0	0	2.72691	0	0	0	0	0.755924	0	0.218038	22.9586	0	0	0.712697	0	0.0549956	0
FCN3	0	0	0	0	0	0	0	0	0	0	0	0	0	0	0	0	0	0
CD164L2	0	0	0	0	0	0	0	0	0	0	0	0	0	0	0	0	0	0
GPR3	0	0	0	0	0	0	0	0.621508	0	0	0	0	0.218203	0	0	0	0.238899	0
WASF2	50.8788	56.9569	6.93906	41.6327	0	25.4268	8.45044	38.806	7.15002	17.8209	7.44067	17.1872	5.93515	27.3186	6.47925	32.5624	21.8346	24.2598
AHDC1	2.16034	0	0	0.744661	0	0.241667	0	0	0.539921	0	0.963534	0.141814	0.263	0	1.14842	0.227357	1.40421	0
FGR	0	0	0	0	0	0	0	0	0	0	0	0	0	0	0	0	0	0
IFI6	0	0	0	0	1.02523	0	0	0	0	0	0	0	0	0	1.8249	0	0	0
FAM76A	1.86743	0.124197	22.3539	0	0	0.104436	0	0	0	0	0	51.2714	3.84471	0	1.32141	64.0459	0	0
STX12	97.7632	55.2545	0.213682	0	0	0	61.745	46.5161	2.17159	0	0	0.62218	0	0	0.0787634	0	0	0.0917884
PPP1R8	78.8844	45.3173	3.67857	138.032	0	19.3303	28.5745	7.90185	1.17706	39.9254	7.88585	0.137371	40.2503	52.488	11.169	89.6066	23.3438	0
SCARNA1	0	0	0	0	299.405	0	0	0	0	0	0	0	0	0	0	0	0	0
THEMIS2	0	0.28771	10.1708	0	0	0	0	0	0	0	0	0	0	0	0	0	0	0
RPA2	53.8737	37.5263	0.406257	219.529	183.089	25.3131	0	3.5188	40.9729	69.3508	42.9524	40.6677	26.8003	27.4556	32.4148	22.455	11.284	1.22285
SMPDL3B	0	0	0	0	0	0	0	0	0	0	0	0	0	0.203873	0	0	0	0
XKR8	0	0	0	91.1458	0	0	13.0739	16.822	0	0	0	0.152883	0	0	0	3.67466	0.116495	0
EYA3	0	0	0	0	0	29.2528	0	0.101544	0	0	6.01757	0	5.96997	0	7.02148	8.19153	0.272431	0
PTAFR	0	0	0	0	0	3.97287	0	0	0	0	0	0	0	0	0	0	0	0
DNAJC8	31.9926	175.357	164.606	136.413	0	10.1515	54.1822	42.7402	56.2421	22.7691	90.1255	78.4477	94.9363	5.98803	44.6133	79.894	21.3413	47.5242
ATPIF1	0	203.072	41.1056	83.5994	12.3158	15.4649	55.933	0	0.165393	73.7167	61.3871	14.3673	23.2688	75.6043	40.983	8.82152	130.389	55.6688
SESN2	87.5464	0	0	1.12779	0	52.9949	44.2584	0	0	0.692547	0	46.1632	0.561212	0.254204	8.03302	15.3735	19.4613	16.2662
MED18	0	0	6.50506	0	0	0	0	0	0.176943	0.179386	0	0.929531	0	0	0	0	0	0
PHACTR4	0.226611	3.95355	1.53576	0.312443	3.33243	5.83853	10.0731	0	0	0	0.149747	0	0	0	0.301451	10.5487	4.31189	3.34115
SNHG3	45.4859	73.6984	0	0	21.8798	13.9185	8.42677e-161	42.9442	0.139781	0.850523	0.776303	16.5922	49.5606	0.138864	44.7567	1.05881	19.8031	6.62763
RCC1	0.77626	0.144995	1.31566	10.8333	74.2495	0.26053	42.9579	5.57523	8.87747	0.246635	5.01683	0	7.73374	2.53671	9.60823	26.8195	18.2988	0.452233
TRNAU1AP	0	6.09942	2.59116	2.25474	126.114	10.8033	73.3027	62.4767	117.961	30.2024	30.1617	0.539486	26.1632	27.2187	16.2653	4.75408	0.274076	32.3063
SNHG12	115.738	0	0	5.26233	8.49448	0	210.869	0	0	13.6701	73.9276	0	3.56779	35.5645	3.03168	2.7247	3.46769	46.6832
SNORD99	0	0	0	0	0	0	0	0	0	0	0	0	0	0	0	0	0	0
SNORA61	0	0	0	0	0	0	0	0	0	0	0	0	0	0	0	0	0	0
SNORA44	0	0	0	0	0	0	0	0	0	0	0	0	0	0	0	0	0	0
SNORA16A	0	0	0	0	0	0	0	0	0	0	0	0	0	0	0	0	0	0
RAB42	0	0	0	0	0	0	0	0	0	0	0	0	0	0	0	0	0	0
TAF12	0.99954	0	156.392	0	0	23.4838	26.1553	0.326785	15.7625	3.19222	148.653	106.6	5.99798	8.77883	0	26.2036	76.7399	141.434
RNU11	0	0	0	0	0	0	0	0	0	0	0	0	0	0	0	0	0	0
GMEB1	21.0372	0	0	0	0	0	0	0	0	0	0	0	0.0844215	0	1.66033	1.26484	0	0
YTHDF2	104.201	95.126	119.984	17.8882	100.485	14.8835	69.4361	23.1817	64.3588	50.8479	221.881	20.52	97.6338	61.0078	99.8179	96.4749	88.9565	119.58
OPRD1	0	0	0	0	0	0	0	0	0	0	0	0	0	0	0	0	0	0
EPB41	0.165126	2.63695	1.90144	0.170748	0.117348	3.871	0	4.6349	0.0515987	0.104763	2.86648	1.19329	3.35747	1.12772	0	0	3.09866	1.53664
TMEM200B	0	0	0	0	0	0	0	0	0	0	0	0	0	0	0	0	0.100004	0.232338
SRSF4	17.935	236.866	0	4.83558	176.583	1.83189	2.54176	31.0507	107.479	80.1494	74.319	47.3435	39.6397	18.9261	36.3575	0	31.9659	113.219
MECR	0	0	0	0	0	0	0	0	66.5018	0	9.32969	0.709915	17.5116	17.7244	3.23646	0	4.00292	1.75931
PTPRU	0.167947	0	0	0	0	0	42.7128	0	0	0.16008	0.0833553	0	0	0	0	0	0	0.0488137
MATN1	0	0	0	0	0	0	0	0	0	0	0	0	0	0	0	0	0	0
MATN1-AS1	0	0	0	0	0	0	0	0	0	0	0	0	0	0	0	0	0	0
LAPTM5	0	0	0	0	0	0	0	0	0	0.141614	0	0	0	0	0	0	0	0
MIR4420	0	0	0	0	0	0	0	0	0	0	0	0	0	0	0	0	0	0
SDC3	0	0.661924	0	0.762348	0	0	0.109111	0.060127	12.5586	0.643089	4.52369	0.363143	0	2.11643	0.0459544	0	0	8.84085
PUM1	0.700101	82.918	25.6099	19.1932	0.746313	10.9903	0.155405	3.65551	0.929857	0.11102	1.04123	0	14.34	12.3349	5.58806	1.61254	9.23049	23.3139
SNORD85	0	0	0	0	0	0	0	0	0	0	0	0	0	0	0	0	0	0
NKAIN1	0	0	0	0	0	0	0	0	0.104437	0.105944	1.657	0	0	0	0	0	0	0
SNRNP40	7.66975	0.765691	0	98.3732	0	0	79.4686	63.8788	3.01157	32.7635	15.1355	0.21088	9.83724	9.97656	1.60321	1.85798	53.8422	37.5062
ZCCHC17	56.4825	0	100.49	0.670619	0	0	0	6.36156	73.4256	0.206726	3.23707	44.7736	17.3024	0	33.0628	21.4482	43.9215	105.016
FABP3	0	0	0	0	0	0	0	0	0	0.32501	0	0	0	0	0	0	0	0
SERINC2	0	0	0	0	0	0	0	0	0	0	0	2.83078	0	0	0	0	0	0
LOC149086	0	0	0	0	0	0	0	0	0	0	0	0	0	0	0	0	0	0
LOC284551	0	0	0	0	0	0	0	0	0	0	0	0	0	0	0	0	0	0
TINAGL1	0	0	0	0	0	0	0	0	0	0	0	0	0	0	0	0	0	0
HCRTR1	0	0	0	0	0	0	0	0	0	0	0	0	0	0	0	0	0	0
PEF1	33.8627	0	0	185.082	0	16.9439	114.595	130.486	97.4528	18.753	100.537	120.138	57.6723	26.0891	61.6516	4.59674	59.1066	32.2682
COL16A1	0	0	0	0	0	0	0	0	0	0	0	0	0	0	0	0	0	0
BAI2	0	0	0	0	0	0	0	0	0	0.0551576	0.474199	0	0	0	0	0	0	0
MIR4254	0	0	0	0	0	0	0	0	0	0	0	0	0	0	0	0	0	0
SPOCD1	0	0	0	0	0	0	0	0	0	0	0	0	0	0	0	0	0	0
PTP4A2	126.912	275.757	123.657	95.5662	127.839	174.99	61.4454	8.46555	2.88094	48.6529	101.92	126.941	66.4079	0.174165	81.5092	131.782	44.0882	70.8777
KHDRBS1	40.2055	83.5938	73.327	110.69	54.5702	120.334	0	0	13.0491	78.6041	0.181617	94.9948	94.1269	96.0736	44.76	61.3786	1.37422	9.79176
TMEM39B	0	0	0	0	0	0	5.83635	22.2132	85.3998	24.1489	6.1603	0	0.129017	42.4296	0	0	0.141242	43.6267
KPNA6	63.966	5.69934	0.171123	61.9656	0	0.212121	14.1389	0.0824622	12.8326	0.72138	4.35304	29.9103	24.5219	67.3084	25.8874	28.7323	35.1041	11.8264
TXLNA	0	6.93065	2.94016	0.204078	9.11787	0.0662383	5.43339	0	1.54243	0.438268	21.4346	74.8659	0.721343	0.0612622	4.28191	1.09104	0	0
CCDC28B	0	0	0	0	0	0	0	0	0	0	0	7.63833	0	0	0	0	0	0
IQCC	0.490593	53.6689	102.493	0	0	0	72.0067	0	0	0.156005	12.9404	54.4671	0	0	0	54.5266	3.94107	0
DCDC2B	0	0	0	0	0	0	0	0	0	0	0	0	0	0	0	0	0	0
TMEM234	0	0	0	0	0	0	0	0.338402	0	0	27.7381	0	0.238973	0	6.26381	0	0	0
EIF3I	10.8592	133.002	202.082	19.4397	118.469	87.7119	827.047	359.962	81.7167	188.568	253.084	273.02	189.461	238.7	266.334	247.943	209.929	407.398
MTMR9LP	0	0	0	0	0	0	0	0	0	0	0	0	0	0	0	0	0	0
FAM167B	0	0	0	0	0	0	0	0	0	0	0	0	0	0	0	0	0	0
LCK	0	0	0	0	0	0	0	0	0	0	0	0	0	0	0	0	0.119917	0
HDAC1	14.9027	53.929	0	3.47729	0	0	0	4.70838	0.904465	38.9787	12.9171	94.375	45.2957	49.5724	58.2395	26.7681	37.6461	5.4654
MARCKSL1	246.876	329.268	551.557	412.186	498.993	497.361	507.5	556.095	201.288	261.951	456.44	343.358	226.181	196.468	375.473	299.14	329.258	360.306
FAM229A	0	0	0	0	0	0	0	0	0	0	0	0	0	0	0	0	0	0.543486
TSSK3	0	0	0	0	0	0	0	0	0	0	0	0	0	0	0	0	0	0
BSDC1	18.3746	0.272725	23.8719	0	31.5715	0	0.567129	57.7232	0	35.6346	0.951247	17.0047	9.02774	0.476397	5.16739	3.12888	1.72745	0.668907
ZBTB8B	0	0	0	2.45717	0	0	0	0	0	0.150832	0.766429	0	10.863	0	0	0	0	0
ZBTB8A	2.79635	0.0507127	0	14.196	4.15482	0	1.2411	18.8629	0.0397014	0	5.95132	0.166847	0	12.8496	0.0633316	0	0	0.0738584
ZBTB8OS	0	0	0	38.5692	7.62614	28.1194	0	0	0	42.9766	1.80222	1.19056	0	0	0	4.28318	2.72623	5.78691
RBBP4	0	2.50819	9.63358	1.34925	8.51304	14.6889	0.0350686	4.02343	1.40773	7.37001	2.11551	7.39525	16.0779	5.48011	1.00459	1.65366	9.54553	2.92907
SYNC	0	4.17161	17.6075	1.75233	0.602458	9.9552	0.0836627	5.25441	4.06611	37.6659	3.15535	8.63617	16.7964	2.9847	5.9243	3.27456	8.06469	6.49387
KIAA1522	2.22353	0	0.753538	19.1516	0	0	0	0	0.347733	0.0560716	2.67024	0	0	0	0	0	7.24576	0
YARS	3.42372	97.2643	0	5.14784	53.987	0.835642	231.396	68.5576	30.9781	4.34835	139.332	1.84209	0	66.274	16.4789	12.7119	81.5511	28.9876
S100PBP	0.442799	0.530086	3.19471e-07	29.5131	0	0.110467	4.79985	0.650068	0	2.45858	3.56917	32.3658	2.21915	38.2199	26.6742	0	0.321698	60.326
FNDC5	100.419	61.4832	76.2924	111.248	66.6046	75.18	68.7052	45.0782	22.8556	101.388	86.964	63.8373	2.87771	77.6933	41.6919	0.509621	63.8546	128.057
HPCA	0	0	0	0	0	0	0	0	0	0	0	0	0	0.236164	0	0	0	0
TMEM54	0	0	0	0	0	0	0	0	0	70.0003	0	0	0	0	0	0	0	0.338011
RNF19B	72.1025	0.153823	0	1.19532	0	0.129332	0	0	0.355198	1.10253	0	0	0	21.4749	3.85555	148.677	2.22332	0
AK2	0	1.7861	1.96156	28.5806	4.83223	11.3986	25.8218	7.74948	0.24535	10.4458	28.3184	12.2712	6.64239	0.0816548	13.9927	27.079	11.0746	3.84777
ADC	0	0	0	0	0	0	0	0	0	0	0	0	0	0	0	0	0	0
TRIM62	0	0	0	0	0	0	0	0	0	0	0	0	0	0	0	0	0	0
ZNF362	0	0	0	0	6.88505	0.209703	0	1.22343	0	0	0.543004	0	0	1.06831	0	0	0	0
PHC2	0	0	0	2.77774	0	0	21.047	0	0.240526	0	0	0	0	12.4239	0	0	0.481281	0
MIR3605	0	0	0	0	0	0	0	0	0	0	0	0	0	0	0	0	0	0
ZSCAN20	0	0	0	0	0	0	0	0	0	0	0	0	0	0	0	0	0	0
CSMD2	0	0	0.0475045	0	0	0	0	0	0	0.0444953	0	0.0230265	0	0	0	0	0	0
HMGB4	0	0	0	0	0	0	0	0	0	0	0	0	0	0	0	0	0	0
LOC402779	0	0	0	0	0	0	0	0	0	0	0	0	0	0	0	0	0	0
C1orf94	0	0	0	0	0	0	0	0	0	0	0	0	0	0	0	0	0	0
GJB5	0	0	0	0	0	0	0	0	0	0	0	0	0	0	0	0	0	0
GJB4	0	0	0	0	0	0	0	0	0	0	0	0	0	0	0	0	0	0
GJB3	0	0	0	0	0	0	0	0	0	0	0	0	0	0	0	0	0	0
GJA4	0	47.0288	0	0	0	0	0	0	39.6082	0	3.66961	0	0	0	0	0	10.14	0
SMIM12	0	8.8495	0	16.3574	0	0	0	0	2.19119	4.6028	7.03277	0.0535183	6.88839	1.41666	11.9504	13.8265	3.62934	1.23231
DLGAP3	0	2.24574	0	0	0	0	0	0	0	0	0	0	0.183794	0	0	0	0	0
LOC653160	0	0	0	0	0	0	0	0	0	0	0	0	0	8.57197	0	0	0	0
ZMYM6NB	0	0	0	0	0	0	39.0604	0	0.797878	0	5.38524	0	0	0	29.9878	0	0.31951	1.852
ZMYM6	0	48.0221	0	60.7039	0	0	0	0	0	14.8384	1.45537	0	0	0.0569337	0	3.71806	0	0
ZMYM1	86.8491	27.9991	0.154781	0.236297	209.876	73.7098	4.87179	8.79856	88.762	45.4689	0.0566887	0	79.1746	33.0709	40.9368	0	31.2088	36.8886
SFPQ	220.27	60.1631	78.7998	33.9743	67.3972	94.4984	98.7559	50.5324	107.423	61.8139	70.7786	15.1715	105.046	91.0701	99.1348	47.3002	143.607	66.6863
ZMYM4	158.412	118.686	0.270991	1.51808	0.379339	63.4183	65.6309	11.9267	47.8987	23.6942	38.883	47.302	12.5185	55.1704	13.3666	23.9094	17.6137	8.68583
KIAA0319L	60.3834	1.80512	118.529	8.13479	0	0	18.9216	0	28.2203	6.55114	16.8246	1.29187	44.5226	0.0610488	8.3378	6.41994	0.492022	18.1841
NCDN	0.860281	0.114405	15.9324	10.0805	38.3281	8.75893	0	0	0	0	1.21017	0	0	0	0	0.906635	9.19315	18.8605
TFAP2E	0	0	0	0	0	0	0	0	0	0	0	0	0	0	0	0	0	0
PSMB2	6.19065	16.9944	5.65682	13.874	29.989	9.60858	19.4751	33.9726	10.6648	3.61052	26.7572	10.1646	8.01712	25.97	9.92598	9.30364	18.4456	12.6171
C1orf216	0	0	0	0	0	0.334394	0	0	0	0	0	0	0	0	0	0	0	0
CLSPN	2.12853	0	0.0757866	0	0	0	0	3.10572	7.62704	1.95315	7.65858	9.63072	0	0	10.33	0	8.00706	9.60604
AGO4	0	0	0	0	0	0	0	0	0	0	0	0	0	0	0	0	0	0
AGO1	0	0	0.252939	0	0	0	0	5.68818	0	0	0	0	0	0	0.155166	0	0	0.108576
AGO3	0	0	0	0	0	0	0	0	0.164823	0	0.130745	3.84881	0	0	0.0710975	0	0	0
TEKT2	13.2162	0	0	0	0	0	0	0	0	0	0	0	0	0	0	0	0	0
ADPRHL2	0	0.731089	1.65689	0	0	0	0	0.199315	0.383293	0	5.47473	0	0	0	2.14234	14.9954	0.30683	0
COL8A2	0	0	0	0	0	0	0.063268	0	0	0	0	0	0	0	0	0	0	0
TRAPPC3	11.1594	88.8167	1.75041	1.77261	0	3.16916	0.255046	0.28054	0	42.442	2.78916	41.1631	8.89895	55.9014	3.02339	17.5021	18.1797	0.502274
MAP7D1	2.03405	0	0.393718	0	16.318	19.0161	14.974	10.8091	0.181851	2.85967	0.72128	0.191043	11.1641	7.6756	6.3843	3.59795	0.727696	0.0845543
THRAP3	5.14629	0.0855651	52.8548	0	6.40085	38.1398	3.7452	1.32913	16.8943	1.42862	5.42405	0.633892	13.1294	21.9017	8.34323	21.4519	0.268256	6.04803
SH3D21	0	0	0	0	0	0	0	0	0	0	0	0.14076	0	0	0	0	0	0
EVA1B	0	0	0	0	0	0	0	0	0	0	0	0	0	0	0	0	3.78333	0
STK40	0	0	5.05743	0	0	29.9038	0	3.89794	20.2403	0.631904	0.247004	1.5539	9.44383	0.773064	41.954	0	19.1887	5.79179
LSM10	0	3.94184	0	0	0	23.6344	67.9957	11.5234	0	26.1761	51.0272	0	0	43.5243	0.713856	34.477	5.71831	10.3543
OSCP1	0	0	0	0	0	0	33.3442	0	0	0	0	0	0	3.79581	0	0.401285	48.6081	0.206377
MRPS15	1.19468	30.562	48.0035	19.7215	61.262	162.798	144.742	92.2275	68.7251	74.9045	48.5712	108.641	1.38211	191.606	105.369	20.307	62.5994	3.857
CSF3R	0	0	0	0	0	0	0	0	0	0	0	0	0	0	0	0	0	0
GRIK3	0	0	0	0	0	0	0	0	0	0	0	0	0	0	0	0	0	0
MIR4255	0	0	0	0	0	0	0	0	0	0	0	0	0	0	0	0	0	0
LOC728431	0	0	0	0	0	0	0	0	0	0	0	0	0	0	0	0	0	0
ZC3H12A	0	68.4401	0	0	0	0	0	0	0	0	0	1.66257	2.31364	0	0	0	0	0
MEAF6	86.3684	154.598	66.1704	11.5784	0	52.8014	0	18.2892	60.3047	21.5221	40.7621	21.0644	17.3354	0.727083	17.9926	20.0793	48.9723	57.8322
SNIP1	0	0	5.96628	0	0	1.47685	0	9.14037	0	24.5336	0.696029	5.92468	3.57306	0	0	1.26594	0	0.815708
DNALI1	0	0.592159	0	0	0	0	0	8.59454	7.31807	6.71593	10.5976	1.70836	0	13.8457	0	22.3918	6.0431	0.108007
GNL2	40.4372	267.158	0	82.7296	2.3471	364.616	231	0	1.93935	125.488	50.5689	129.704	5.00913	43.4105	10.2156	108.715	21.7314	107.225
RSPO1	0	0	0	0	0	0	0	0	0	0	10.2988	0	0	0	0	0	0	0
C1orf109	0.421652	2.52473	0	23.5312	203.573	0	7.2482	35.6477	14.9309	0.134006	32.3923	34.5614	57.7614	100.544	6.96026	36.8116	52.5618	72.8485
CDCA8	276.552	70.3775	35.744	0	21.2007	101.369	430.209	38.6489	15.3031	10.026	1.28932	0.569039	43.1642	26.234	166.134	116.377	43.4664	0.503629
EPHA10	0	0	0	0	0	0.163332	0	0	0	0	0	0	0	0	0	0	0	0
MANEAL	0.41314	0	0	48.2537	0	0.0125899	47.593	0	0	17.8577	51.7263	46.2597	0.0739817	6.70379	7.95641	0	0.269413	0
YRDC	1.66793	0	0	15.5092	19.7717	118.673	60.685	13.6161	16.4015	1.41516	0	0	62.2599	43.1711	32.8757	110.261	6.42486	53.8466
C1orf122	0	5.17939	1.25925	19.1185	0	0.310763	0	0.302656	17.8002	2.65986	18.0671	3.37092	0.854015	9.57561	0	0.981348	1.63552	5.96374
MTF1	0.583236	0	0.0789458	0	0	18.9076	27.9722	0	17.9236	0.036977	0.0866809	38.4282	0.0798504	14.8287	4.50367	0.0306828	0	1.45714
INPP5B	0	0	0	3.08706	0	0	6.18711	0	0	11.2316	0	0	0	0.397254	3.61704	0	0	8.18565
SF3A3	18.9482	8.11275	0.23347	167.724	0.244923	4.04668	4.69484	44.748	2.48093	23.0874	1.45471	105.157	32.1674	147.1	94.5981	85.3564	44.288	49.1468
FHL3	8.53047	1.41953	175.246	52.1285	0	12.1677	4.26416	15.327	0.670429	32.3859	1.77355	41.5462	0	0	16.7776	9.58717	7.87215	3.94593
UTP11L	9.34644	2.24265	82.627	11.732	3.84923	17.1968	1.69539	5.19144	15.1881	26.0822	12.0684	5.59747	22.3583	63.5321	56.1077	37.7475	23.6402	12.7633
POU3F1	0.332865	0	0	0	0	18.7674	0	0	0	0	0	0	0.0761648	0	0	0.614079	0	0
MIR3659	0	0	0	0	0	0	0	0	0	0	0	0	0	0	0	0	0	0
LOC339442	0	0	0	0	0	0	0	0	0	0	0	0	0	0	0	0	0	0
RRAGC	10.3503	0	0	8.39874	0	0	0	0	0	0	0.922565	5.12789	59.8587	0	0.928472	0.391104	0	0
MYCBP	18.8209	4.44618	12.5396	17.6084	4.74946	60.6132	4.93016	89.2943	57.3808	49.4774	5.18932	22.6716	5.9804	10.0386	39.6557	0	30.5761	5.03405
GJA9-MYCBP	0.000195493	5.64219e-06	0.0118945	3.03632	0.0121585	3.21872	0.653775	3.10809	0.00559202	1.65479	8.26361e-06	2.50669	1.16693e-07	0.000374292	0.000136906	0	0.654284	6.64648e-05
GJA9	0	0	0	0	0	0	0	0	0	0	0	0	0	0	0	0	0	0
RHBDL2	0	0	0	0	0	0	0	0	0	0	0	0	0	0	0	0	0	0
AKIRIN1	180.192	13.6479	129.154	150.575	1.62062	79.1782	30.2832	20.1837	86.8682	54.3646	54.2748	5.87528	163.197	169.81	59.4827	77.6286	221.252	66.4271
NDUFS5	60.3462	5.03673	93.1307	155.212	280.144	3.3764	19.6074	42.1016	143.066	224.486	332.844	168.578	76.6893	174.498	43.1037	46.1752	137.597	0.746351
MACF1	2.76902	0	2.77532	0	0	1.4111	20.095	0.719015	0.0480094	5.83238	8.08458	0.0336284	1.41461	0	0.0127619	8.80263	3.12452	0.0148875
KIAA0754	0	0	0	0	0	0	0	0	0	0	0	0	0	0	0	0	0	0
BMP8A	0	0	0	0	0	0	0	0	0	0	0	0	0	0	0	0	0	0
PPIEL	0	0	0	0	0	0	0	0	0	0	0	0	0	0	0	0	0	0
PABPC4	64.3713	167.96	3.7958	0	0	6.79535	57.4762	86.8808	40.1167	140.455	17.3107	22.6989	66.448	76.2798	38.8626	7.28117	70.4926	38.7495
SNORA55	0	0	0	0	0	0	0	0	0	0	0	0	0	0	0	0	0	0
HEYL	0	0	0	0	0	0	0	0	0	0	0	0	0	0	0	0	0	0
NT5C1A	0	0	0	0	0	0	0	0	0	0	0	0	0	0	0	0	0	0
HPCAL4	0	0	0	0	0	0	0	0	0	0	0	0	0	0	0	0	0	0
PPIE	4.61421	3.98761	0	0	2.1207	0.0736605	7.97293	22.0664	0	27.3497	68.9845	2.30272	24.2008	37.2403	6.12459	7.59459	3.62877	25.5979
BMP8B	0	0	0	0	0	0	0	0	0	0	0	0	0	0	0	0	0	0
OXCT2	0	0	0	0	0	0	0	0	0	0	0	0	0	0	0	0	0	0
TRIT1	0	25.5978	0	21.4367	0	0.316461	0	0	0	0	0	51.8644	0	50.3742	0	9.08189	0.946591	0
MYCL1	51.9172	0.236789	83.0839	66.5496	0.351384	60.1359	17.7194	30.3278	0	0.345492	37.4999	7.48768	7.56453	2.30503	22.8715	98.8229	40.89	12.2447
MFSD2A	0	0	0	0	0	0	0	0	0	0	0.345647	0	0	0	0.927406	0	0	0
CAP1	236.027	545.946	323.056	808.305	118.27	443.777	423.146	331.439	593.721	275.946	406.812	230.354	313.393	295.192	527.713	241.653	479.11	271.787
PPT1	394.333	0	0	5.17873	0	118.303	16.8815	37.6157	110.685	159.935	130.459	85.9973	115.935	115.397	39.5494	178.802	95.1977	9.95926
RLF	0	0	36.12	13.3294	0	0.603611	3.41533	0	0	0	0	0	18.7845	13.9481	0	0.0394375	6.22062	3.87654
TMCO2	0	0	0	0	0	0	0	0	0	0	0	0	0	0	0	0	0	0
ZMPSTE24	0	0	0	39.0775	0	0	0	0	0	0	28.6903	0	0	3.34358	0	0	0	0
COL9A2	0	0	0	0	0	0	0	0	0	0	0	0	0	0	0.258724	0.181956	0	0
SMAP2	0	0	0	0	0	0	0.117468	0	0	0	26.1522	0	20.3683	0	0	0	24.592	0
ZFP69B	0	0	0	0	0	0	0	0	0	0	0	0	0	0	0	0	0	0
ZFP69	0	0	0	0	0	0	0	0	0	0	0.115414	0	0	63.7321	0	0	36.9098	0
EXO5	127.96	0	0	0	0	0	0	0	0	0	0	0	0	0	0	0	0.113854	10.3149
ZNF684	0	0	0	0	0	0	0	0	0	0	1.43065	0	0	0	0	0	0	0
RIMS3	0	0	1.30958	6.26935	0	0	0	0	0	0.981448	0.223689	0.380974	0	0	0	0	0.128965	0.637105
LOC100130557	0	0	0	0	0	0	0.180344	0	0	0	0.0755832	0.500476	0.069637	0	0	0	0	0
NFYC	56.1691	30.92	0	0	0	10.1434	79.4226	14.0997	33.344	0.65169	20.6083	37.1939	13.6805	0	4.3365	4.5948	112.065	3.41703
MIR30E	0	0	0	0	0	0	0	0	0	0	0	0	0	0	0	0	0	0
MIR30C1	0	0	0	0	0	0	0	0	0	0	0	0	0	0	0	0	0	0
KCNQ4	0	0	0	0	0	0	0	0	0	0	0	0	0	0	0	0	0	0
CITED4	0	0	0	0	0	0	0	0	0	0	0	0	0	0	0	0	0	0
CTPS1	108.676	100.759	92.4988	138.627	10.3292	154.827	74.9549	122.39	113.873	288.525	61.5496	3.28431	88.0038	124.855	95.7749	65.8808	60.2773	68.8916
SLFNL1-AS1	0	0	0	0	0	0	0	0	0	0	0	0.0647624	0	0	0	0	0	0
SLFNL1	0	0	0	0	0	0	0	0	0	0	0	0	0	0	0	0	0	0
SCMH1	0	22.6614	0	186.417	11.9051	107.71	0	0.728683	23.5417	0	8.45425	32.1987	0	0.115756	21.9418	0	2.42521	2.49234
EDN2	0	0	0	0	0	0	0	0	0	0	0	0	0	0	0	0	0	0
HIVEP3	0	0	0	0	0	0	0	0	0	0	0	0	0	0	0	0	0	0
GUCA2B	0	0	0	0	0	0	0	0	0	0	0	0	0	0	0	0	0	0
GUCA2A	0	0	0	0	0	0	0	0	0	0	0	0	0	0	0	0	0	0
FOXJ3	0.184591	1.69466	1.87532	0	0	50.3204	0	0	2.42398	6.73553	13.5541	5.82094	0	8.7678	0.322254	16.5247	30.5754	0.75149
RIMKLA	0	0	0	0	0	0	0	0	0	0	0	0	0	0	0	2.34467	0	0
ZMYND12	33.7596	0	0	0	0	0	0	0	0	0	0	0.642666	0	0	0	74.0385	0	0
PPCS	67.7992	85.6121	111.903	0	0	64.3374	77.3726	0	60.6044	62.4685	1.40993	55.6041	0	11.8001	0.819029	51.5211	16.8347	81.5808
CCDC30	0	0	0	0	0	0	0	0	0	0	5.13397	0	0	0	0	0	0	0
PPIH	0	3.66427	0	0	0	77.9058	2.27707	19.9981	30.0358	0	37.7088	76.7968	4.61296	1.44696	0	6.91515	21.3439	28.7741
YBX1	298.28	144.241	344.896	500.213	92.3883	442.654	118.042	278.158	262.291	182.461	200.557	216.106	261.468	87.8825	333.037	304.504	219.505	384.208
CLDN19	0	0	0	0	0	0	0	0	0	0	0	0	0	0	0	0	0	0
LEPRE1	0	0	0	98.1392	2.32914	22.3121	0.865848	11.9242	0	0.115856	63.8808	3.36554	23.0831	15.9592	12.3217	0.0963167	18.2191	5.42584
C1orf50	0	0	0	0	0	0	0.389769	0	0	0	0	15.0567	2.72646	0	2.61154	4.46205	1.70108	0
LOC100129924	0	0	0	0	0	0	0	0	0	0	0	0	0	0	0	0	0	0
CCDC23	0	1.83835	0	3.15926	0	0	0	1.50496	3.88892	68.8135	0.77222	7.65505	21.3641	6.2918	0.388975	0	18.6916	45.565
ERMAP	0	0	0	0	0	0	0	0	0	0	1.57312	0	1.31758	0	0	0	0.0721196	17.2682
ZNF691	0	30.1387	18.8301	0	0	0	3.06279	0	0.405278	1.43775	8.35928	4.67921	0	0	39.8073	32.9026	15.2489	0.188328
SLC2A1	15.4313	2.08751	4.78336	0	29.1876	74.9601	336.663	3.32814	36.5713	43.6638	93.9089	1.46118	132.199	20.1496	1.76244	0.0688862	1.57145	41.3146
SLC2A1-AS1	0	0	0	0	0	0	1.46818	0	0	0	0	0	0	0	0	0	0	0
FAM183A	0	0	0	0	0	0	0	0	0	0	0	0	0	0	0	0	0	0
EBNA1BP2	36.8398	0	0.521338	293.257	0.546078	0.25756	0	9.529	8.45017	119.207	207.326	42.6	99.0734	1.44	46.2835	23.1488	35.1793	54.2911
WDR65	0	0	0	0	0	0	0	0	0	0	0	0	0	0	0	0	0	0
TMEM125	0	0	0	0	0	0	0	0	0	0	0	0	0	0	0	0.151491	0	0
C1orf210	0	0	0	0	0	0	0	0	0	0	0	0	0	0	0	0	0	0
TIE1	0	0	0	0	0	0	0	0	0	0	0	0	0	0	0	0	0	0
MPL	0	0	0	0	0	0	0	0	0	0	0	0	0	0	0	0	0	0
CDC20	82.7268	0	144.15	0	37.3281	692.243	1227.65	71.7796	0.193882	16.3119	53.2325	148.051	263.146	10.0192	533.638	34.0919	36.4733	3.42383
ELOVL1	0	0	0	0	0	1.42926	0	0	0.892516	0	0	0	0	0	47.402	0	0	0
MED8	1.87884	0	25.5535	0	0	1.5765	0	0	35.5305	1.19947	90.9283	0	0	0	18.6911	7.71695	0	0.275043
SZT2	0	1.15446	0.311493	0	0.0467296	36.3299	3.0153	0	0	4.2305	1.1234	0	0.209967	0	0.21283	0.017292	0	0
HYI	0	88.36	0	0	0	0	25.3363	0	0	0	0	0	0	0	2.19104	0	0	0
PTPRF	21.7409	7.32472	53.2994	33.8497	7.381	32.306	10.7211	2.12717	1.05616	0.344492	5.14616	0.554766	7.96545	10.4866	6.58924	0.60358	6.55062	13.65
KDM4A	0	0	0	0	0	0	0	0	0	0	3.08041	0	0	0.13072	10.2394	2.49421	0.210704	0.0612182
KDM4A-AS1	0	0	0	0	0	0.449307	0	0	0	0	0	23.8598	0	0	0.503915	0	0	0
ST3GAL3	24.877	0.268428	14.6082	0	0	1.80517	0	0.878419	0	0	60.1951	0.22185	0	0	0	0	0	0
ARTN	0	0	0	0	0	0	0	0	0	0	0	0	0	0	0	0	0	0
IPO13	47.6582	40.3071	0	51.479	72.4663	81.9595	65.9177	0.618856	0	1.65524	3.35256	0.0778995	5.20194	0	0.118312	5.55672	35.3078	41.6515
DPH2	0.791017	252.924	10.3537	50.6379	11.632	0.398205	0.167271	66.7709	0.247811	86.4648	23.0293	137.317	38.2212	11.4463	19.7627	19.9568	10.5931	32.5421
ATP6V0B	101.114	2.83513	0.804926	153.595	22.9456	0.793522	162.152	105.382	109.123	189.673	93.3222	59.6385	108.404	20.5935	36.9141	8.16262	83.8222	12.1426
B4GALT2	0	104.025	54.3488	0	86.7325	3.72025	0	0.329003	0	71.0048	39.6328	0.332002	0	19.7847	10.3451	10.6397	0	3.0852
CCDC24	0	0	0	0	0	0	0	0	0	0	33.5189	0	0	5.86844	2.35767	0	0	0
SLC6A9	0	0	0	0	0	0	0	0	0	0	0	0	0	0	0	0	0	0
KLF17	0	0	0	0	0	0	0	0	0	0	0	0	0	0	0	0	0	0
DMAP1	0	258.509	39.0653	0	2.40758	0	85.3969	109.003	35.452	5.17389	46.2468	0	53.0333	76.7551	112.78	98.2383	144.549	61.0474
ERI3	0	80.5201	0	0	0	0	19.4163	0	77.0086	13.699	48.4741	31.6941	18.0035	0	16.1106	25.6994	21.0423	0.860312
RNF220	31.0203	29.7908	0	0	20.6739	33.4003	43.7418	32.4777	20.0271	0	23.51	24.8643	3.69638	0	0.0807105	5.44973	4.85712	10.4401
TMEM53	0	0	0	0	0	0	1.73648	0	1.63404	0	0	0	0	0	0	0	0	0
C1orf228	0	0	0	0	0	0	0	0	0	0	0	0	0	0	0	0	0	0
KIF2C	65.3965	0.676198	53.9607	12.2585	78.048	185.244	201.962	38.8135	10.8206	70.1636	13.5493	217.315	80.4073	7.79709	53.2469	170.931	65.9709	8.97655
RPS8	4169.09	1976.72	1799.5	3186.57	2518.07	2464.99	5850.88	7315.72	4172.28	5326.04	3305.05	5018.22	3669.49	4323.72	4171.4	4548.79	3231.23	3707.86
SNORD55	0	0	0	0	0	0	0	0	0	0	0	0	0	0	0	0	0	0
SNORD46	0	0	0	0	0	0	0	0	0	0	0	0	0	0	0	0	0	0
SNORD38A	0	0	0	0	0	0	0	0	0	0	0	0	0	0	0	0	0	0
SNORD38B	0	0	0	0	0	0	0	0	0	0	0	0	0	0	0	0	0	0
BEST4	0	0	0	0	0	0	0	0	0	0	0	0	0	0	0	0	0	0
PLK3	2.52639	0	0	0	0	0	42.8044	0	0	0	0	0	0	0	2.31683	36.7601	0	0
TCTEX1D4	0	0	0	0	0	0	0	0	0	0	0	0	0	0	0	0	0	0
BTBD19	0	0	0	0	0	0	0	0	0	0	0	0	0	0	0	0	0	0
PTCH2	3.55591	0	0	0	0	0	1.27852	0	19.5181	0	0.252075	0	0	0.157783	0	0	13.7333	0
EIF2B3	3.9985	0	0.343789	58.1308	91.501	16.7746	78.1256	3.91821	25.1283	0.851828	7.28678	0	1.07201	0	0	137.47	76.7076	1.55688
HECTD3	0	0.316973	0	0	0	0	0	0	0	0.0840323	0	0.34804	13.3767	0	6.27756	24.895	14.8474	0
UROD	0	6.92721	48.6628	2.33606	0	0.253019	83.2959	29.318	55.9739	91.3703	99.037	27.6504	47.3611	43.6168	66.3047	6.5099	185.385	5.50982
ZSWIM5	0	0	0	8.31939	0	0	0.0476199	0.734812	0	0	0.0398786	13.7341	0.0367374	0	0.320839	0.169368	12.1912	0.0467649
LOC400752	0	0	0	0	0	0	0	0	0	0	0	0	0	0	0	0	0	0
HPDL	0	0	25.0448	0	0	0	0	0	0	0.180683	0	0	0	0	2.84591	0	1.14134	0
MUTYH	0.608539	0	0	8.80261	0	0	47.8544	167.968	72.2937	1.74363	10.7681	2.60977	2.23621	25.8312	0.610411	43.4472	2.75397	0.177613
TESK2	0	81.1415	6.20326	0	41.5181	29.4535	0	0	0	0	52.1268	0	47.3764	15.8985	3.86346	0	0.158166	0
TOE1	0	7.11492	0	0.428391	9.72615	0	43.9796	0	0	0	40.3939	0.545761	0	28.6434	8.50036	0	12.3711	0.120759
CCDC163P	0	7.49178	0	0	0	24.6946	1.61058	0	25.1265	0	2.70337	0	6.9829	0	3.95615	0.390951	2.6033	0
MMACHC	0	3.55616	0	0	0	0.115007	0	0	0	0	0.510697	0	0	3.83642	2.91103	0	0	1.89557
PRDX1	496.501	165.734	317.388	522.748	106.147	663.187	97.0455	254.781	443.153	749.58	622.97	358.879	449.245	295.796	455.666	473.475	586.66	309.834
AKR1A1	0.783329	0	19.1616	0	117.35	9.99975	231.391	83.7011	37.3672	53.195	78.6431	97.126	134.379	214.739	40.5137	22.1948	150.213	2.51936
NASP	243.067	228.79	175.589	494.61	476.591	114.172	193.398	19.6289	333.052	279.443	326.32	397.351	143.498	280.415	181.356	290.398	192.948	225.026
CCDC17	0	0	0	0	0	0	0	0	0	0	0	0	0	0	0	0	0.112625	0
GPBP1L1	6.66928	148.634	6.08106	224.35	3.64653	105.282	90.3848	107.378	4.01175	29.5515	59.2539	36.7514	78.0449	78.4039	4.86507	72.9611	30.3082	9.92406
RPS15AP10	49.2288	0	0	5.34526	0	62.6144	5.01621	0	0	202.822	17.9038	0	0	2.03972	21.6374	2.06631	0	6.85063
TMEM69	19.3455	0	0	7.40003	0	74.0649	281.841	119.609	50.4591	25.3388	119.956	0	95.2304	40.7511	175.053	21.9798	44.3637	30.9816
IPP	0	0	0	2.46158	0	112.495	0.706241	9.64352	0.149387	4.99902	6.35994	0.156922	0	0	2.08682	0	5.62005	0.277757
MAST2	75.4934	207.065	9.53409	0	3.95681	47.428	86.8967	29.0588	17.705	46.9986	17.574	10.2146	16.8628	5.99517	20.8983	37.4912	28.992	26.1295
PIK3R3	38.6435	0	0.123401	38.2611	0.129531	7.70777	0	0.0594554	44.892	7.11118	16.674	0	0	13.0668	20.7227	20.0056	4.37666	36.8239
TSPAN1	0	0	0	0	0	0	0	0	0	0	0	0	0	0	0	0	0	0
POMGNT1	25.0694	2.71594	1.45632	5.55254	0	6.99797	0	0	1.45793	0.568777	26.1413	0	1.22801	1.00252	1.76755	41.7814	12.7967	10.9884
LURAP1	23.7177	0	0	0	0	0	0	0	0	0	0	0	0	0	0	0	0.831348	4.66604
RAD54L	45.6338	0	77.3321	0	0	0	31.0553	46.3241	35.6153	6.02064	11.821	26.215	14.788	79.058	32.3873	1.22364	12.1203	53.3889
LRRC41	0	0	0.223913	21.5184	89.2654	0.665372	65.778	39.4673	0	0	2.62595	4.78146	15.575	0	16.3437	0	4.96741	85.127
UQCRH	337.575	426.414	136.536	204.156	486.569	166.665	344.347	172.455	594.491	219.909	505.486	561.935	349.324	250.721	193.513	746.218	341.967	569.173
NSUN4	4.28351	0	0	0	0	61.5984	30.6869	0	11.3165	0.951283	20.7676	8.37152	11.0587	13.2318	0	0	24.4895	0
FAAH	0	0	0	157.138	0.341139	0	0	0	0	0	6.56415	0	0	0	0	0	0	31.0445
LOC729041	0	0	0	0	0	0	0	0	0	0	0	0	0	0	0	0	0	0
DMBX1	0	0	0	0	0	0	0	0	0	0	0	0	0	0	0	0	0	0
MKNK1-AS1	0	0	0	0	0	0	0	0	0	0	0	0	0	0	0	0	0	0
MKNK1	0	0	0	0	0	0	0	0	0	0	0	10.3789	0	0	25.066	0.609394	0.965783	3.36598
KNCN	0	0	0	0	0	0	0	0	0	0	0	0	0	0	0	0	0	0
MOB3C	0	0	0	0	0	0	0	0	0	0	0	0	0	0	0	0	0	0
ATPAF1	0	0	0	21.1121	0.454245	0	58.5725	37.6955	0.200578	99.4408	67.5673	144.916	2.52429	0	47.3166	106.753	66.4736	13.0526
TEX38	0	0	0	0	0	0	0	0	0	0	0	0	0	0	0	0	0	0
EFCAB14-AS1	0	0	0	0	0	0	0	0	0	0	0	0	0	0	0	0	0	0
EFCAB14	0	0	0	0	51.9806	0.929399	16.3437	0.212553	0.15271	2.1181	47.3593	23.2638	6.13706	6.31762	12.7089	29.3648	5.37704	0.6155
CYP4B1	0	0	0	0	0	0	0	0	0	1.03392	0	0	0	0	0	0	0	0
CYP4Z2P	0	0	0	0	0	0	0	0	0	0	0	0	0	0	0	0	0	0
CYP4A11	0	0	0	0	0	0	0	0	0	0	0	0	0	0	0	0	0	0
CYP4X1	0	0	0	0	0	0	0	0	0	0	0	0	0	0	1.5804	0	0	0
CYP4Z1	0	0	0	0	0	0	0	0	0	0	0	0	0	0	0	0	0	0
CYP4A22	0	0	0	0	0	0	0	0	0	0	0	0	0	0	0	0	0	0
PDZK1IP1	0	0	0	0	0	0	0	0	0	0	0	0	0	0	0	0	0	0
TAL1	0	0	0	0	0	0	0	0	0	0	0	0	0	0	0	0	0	0
STIL	51.0381	9.24213	94.1096	0	0	0.695072	0	0	0.0588504	0	3.78101	22.0786	0.516037	0	1.0328	22.2586	0.423862	38.0299
CMPK1	0	4.49069	0	34.3818	0	0	0	50.9479	0	0.111656	9.25184	17.0649	0	0.109332	8.64158	0.834093	20.0902	0.102352
FOXE3	0	0	0	0	0	0	0	0	0	0	0	0	0	0	0	0	0	0
FOXD2-AS1	0	0	0	0	0	0	0	0	24.3024	0	0	0	0	0	0	0	1.876	0
FOXD2	3.04079	0	0	0	0	16.1916	0	0	0	0	0	0	0	0	0	0	0	0
TRABD2B	0	0	0	0	0	0	0	0	0	0	0	0.0435731	0	0	0.0330793	0	0	0
SKINTL	0	0	0	0	0	0	0	0	0	0	0	0	0	0	0	0	0	0
SLC5A9	0	0	0	0	0	0	0	0.691427	0	0	0	0.0994831	0	0	0	0	0	0
SPATA6	0.377633	128.156	61.4923	0	3.62314	10.7723	7.54484	0	12.1574	0.179672	32.8144	0.124006	1.25061	15.0014	6.35553	8.34927	5.57297	18.7724
AGBL4	0	0	0	0	0	0	0	0	5.7092	0	19.4912	0	0	0	0	0	0	0
BEND5	0	62.9278	0	0	0	0	0	0	0	0	0	0	0	0	0	0	0	0
ELAVL4	4.34816	0	0	0	0	0	0	0	0	0	0	51.8072	0	0	0	0	0	0
DMRTA2	0	0	0	0	0	0	0	0	0	0	0	0	0	0.195798	0	0	0	0
FAF1	0	116.246	15.7614	104.406	7.31759	0.767583	0.112952	10.0777	2.8656	22.0414	0	0.125429	123.148	161.298	4.28796	0.904553	0.955647	34.4154
CDKN2C	0	0	0	0	0	0	0	0	0	0	0	0	0	0	0	0	0	0
C1orf185	0	0	0	0	0	0	0	0	0	0	0	0	0	0	0	0	0	0
RNF11	79.2947	64.0507	209.346	54.8624	13.9239	47.3917	0	0	9.09708	0	95.5412	3.11634	28.6192	24.159	17.2005	118.875	47.0873	42.2965
TTC39A	0	0	0	0	0	0	0	0	0	0	0	0	0	0	0	0.761507	0	0
EPS15	0	0	43.6636	0	25.7872	28.3135	0	0.570441	13.941	1.80297	1.84301	0.861539	0.0499364	0.135715	33.4738	34.469	27.2354	4.19476
OSBPL9	15.5345	0.110553	168.741	0	0	87.8846	0	92.9675	1.12818	0.633052	34.6303	113.71	67.6799	81.2478	9.07145	55.0244	29.8358	99.0336
NRD1	160.033	484.79	171.16	147.786	295.949	3.40683	0	103.073	87.5162	230.317	146.457	290.838	210.887	18.5756	3.66078	177.711	90.129	120.911
MIR761	0	0	0	0	0	0	0	0	0	0	0	0	0	0	0	0	0	0
RAB3B	1.9641	25.4352	30.2451	22.9463	4.78667	0.513209	0.164362	16.8429	3.05407	1.10541	10.5633	9.803	4.97318	6.33947	13.7016	1.29836	29.5345	9.86712
TXNDC12	16.2656	85.4804	41.9614	80.6474	1.85138	8.95274	281.705	51.0023	175.173	68.7818	178.912	302.716	195.524	161.5	115.563	72.3943	108.324	0
KTI12	72.9893	38.1317	205.175	0	66.6294	1.22481	0.180461	127.331	17.3809	41.0454	12.1249	30.0927	25.839	1.32865	0	41.4596	4.28109	34.4397
BTF3L4	42.6893	1.14065	32.7801	12.2207	20.1837	0.215354	31.2575	0	52.2337	24.6964	56.5874	5.65897	109.637	79.5399	23.0945	57.7809	1.99412	47.3508
ZFYVE9	0	0	0	0	0	0.0670687	0	0	0	0	0	3.1512	0	0	3.20307	14.0497	0	0
CC2D1B	0	0.46444	0.337718	0	0.709033	2.95765	0	0	1.35099	6.53903	0	0	2.42992	4.79803	3.25365	8.02976	0.0831636	0.918267
ORC1	1.53591	0.122288	1.04063	0.316743	0.217817	0.102832	23.3035	0	24.143	6.04987	69.9949	58.914	1.12465	2.19699	25.762	0	8.96945	6.88712
PRPF38A	0	62.5761	4.78615	17.519	0.502077	0.82953	66.8479	0	11.7202	160.048	25.1743	28.9221	0	1.20805	4.76465	60.3141	18.6723	3.28993
ZCCHC11	0.160553	17.1713	0	0	0	0	0	3.19458	0.401333	18.2818	19.6218	2.16095	10.2426	11.8068	1.60063	26.707	11.6846	2.93965
GPX7	0	0	0	0	0	0	0	0.289619	0.558243	89.9068	0	4.10388	49.6235	0.277535	18.51	0	35.0872	0
FAM159A	0	0.737937	0	0	0	0	0	0	0	0	0	0	0.43031	0	0	0	12.702	0
SELRC1	0	0.189602	2.25469	12.76	0	66.7853	50.6891	0	0.148917	14.6477	0	0.156428	9.79841	20.4169	0.118869	0	5.12548	0
ZYG11B	0.228296	2.45924	6.41203	0	0	2.52829	2.97198	5.84495	26.487	0.036184	15.2113	0.711629	8.43882	0	5.34531	43.5359	8.52948	0.0331602
ZYG11A	9.36056	0.53361	0	0.460856	0	15.7817	3.36498	0	0	0	0	3.22131	4.68504	2.62956	5.67059	0	0.167307	0.453675
ECHDC2	7.02051	0	25.2683	0	0	0	53.5176	0	0	0	6.6639	3.50523	4.84224	0	1.58627	0	7.46296	0
SCP2	35.3523	18.8673	107.639	81.4196	143.841	8.68685	4.62486	0	148.828	2.93397	109.767	68.3527	70.1548	62.0629	3.78631	37.9116	52.9127	59.6577
PODN	0	0	0	0	0	0	0	0	0	0	0	0	0	0	0	0	0	0
SLC1A7	0	0	0	0	0	0	0	0	0	0	0	0	0	0	0	0	0	0
CPT2	31.6864	0	11.9039	0	0	5.7908	0	0	3.92776	0	44.9458	20.8891	50.3094	3.70592	2.35057	29.1817	33.1642	22.5536
C1orf123	165.217	111.823	0.702579	229.137	35.2886	39.5097	2.14973	236.678	483.151	106.218	250.36	99.8994	119.21	124.43	57.5459	63.8076	104.092	65.059
MAGOH	0	0	0	0	1.1758	1.66083	0	0	0	0	9.57346	0	4.99052	0	32.293	10.5564	1.67911	0
LRP8	0	0	0.0903754	0	63.2607	0	0	2.59399	0.0417078	1.77837	5.42645	0	0.93679	0	0.665487	1.5108	0	0
LOC100507564	0	0	0	0	0	0	0	0	0	0	0	0	0	0	0	0	0	0
SLC25A3P1	0	0	0	0	0	0	0	0	0	0	0	0	0	0	0	0	0	0
DMRTB1	0	0	0	0.550454	0	0	0	0	0	0	0	0	0	0	0	0	0	0
GLIS1	0	0	0	0	0	0	0	0	0	0	0	0	0	0	0	0	0	0
NDC1	26.9863	24.0278	30.546	100.367	38.3589	92.5978	0.536501	50.3907	361.193	140.365	43.595	53.6403	57.2775	3.37562	30.8863	53.9173	59.4025	83.9099
YIPF1	0	0.735034	0	0	0	0	0	0	37.6604	0	81.9014	0	0.986356	0	46.1091	0	4.18909	0.179097
DIO1	0	0	0	0	0	0	0	0	0	0	0	0	0	0	0	0	0	0
HSPB11	0	0	3.14992	18.9202	14.7627	0	41.2978	0	42.648	0.741941	0	0	0	0	0	0	0	0
LRRC42	0.60098	0	136.232	45.9429	0	0	12.1243	0	8.68031	4.39959	0.149738	39.6414	61.5431	0	2.5614	2.69903	16.0121	5.43715
LDLRAD1	0	0	0	0	0	0	0	0	0	0	0	0	0	0	0	0	0	0
TMEM59	83.3294	0	4.95392	11.9385	0.432658	30.8244	0	23.6387	59.7826	46.4665	39.2544	52.1607	164.392	194.932	56.7325	4.66019	101.982	9.05374
TCEANC2	0	0	0	0	0	0	0	0	0	0	0	26.8495	0	0	0	0	0	0
MIR4781	0	0	0	0	0	0	0	0	0	0	0	0	0	0	0	0	0	0
CDCP2	0	0	0	0	0	0	0	0	0	0	0	0	0	0	0	0	0	0
CYB5RL	11.7098	0.108677	0.36894	0	0	0	0	0.9774	0	3.88971	0	0	0.249051	0.169214	0	2.29537	0	0
MRPL37	2.12929	500.598	154.244	27.8561	0	89.8049	95.4479	407.384	67.1618	211.646	66.7576	63.0411	134.146	26.8356	50.6096	174.174	112.894	152.198
SSBP3	4.00957	71.3624	0.339871	0	0.712781	25.2318	8.02524	0	15.7202	4.4631	0.124694	23.3303	15.0564	11.2426	34.4161	2.81653	6.16574	15.5998
ACOT11	0	0	0	0	0	0	0	0	0	0	0	10.7138	0	0	0	0	0	2.39305
FAM151A	0	0	0	0	0	0	0	0	0	0	0	0	0	0	0	0	0	0
MROH7	0	0	0	0	0	0	0	0	0	0	3.7184	0	0	0	0	0	0	0
HEATR8-TTC4	0	0	7.67544e-07	9.30732e-07	6.69271e-07	2.99833e-07	0.0650215	0	1.81711e-07	1.558e-07	0	0	1.0729e-07	1.95569e-07	3.3045e-07	0.0600054	2.17485e-07	1.96956e-07
TTC4	0	0	24.9995	0.428192	54.2058	0.139049	87.3745	0	39.8562	35.4188	0	0	5.9789	64.9983	3.31569	98.074	6.75421	0.241407
PARS2	0	0	0	18.0419	21.8703	0	86.6005	0	0	7.3972	7.85313	0	0	0	0	0	0	0
TTC22	0	0	0	0	0	0	0	0	0	0	0	0	0	0	0	0	0	0
C1orf177	0	0	0	0	0	0	0	0	0	0	0	0	0	0	0	0	0	0
DHCR24	95.926	0.443039	142.855	22.7285	122.232	216.182	113.331	40.6402	24.4393	52.4868	112.898	99.3468	69.0018	78.8026	76.1598	22.859	135.686	65.5404
TMEM61	0	0	0	0	0	0	0	0	0	24.7007	0	0	0	0	0	0	0	0
BSND	0	0	0	0	0	0	0	0	103.877	0	0	0	0	37.7499	0	0	0	0
PCSK9	0	39.7256	0	0	0	0	0	0	0	0.0820611	3.01532	0.0849677	0	0	0.0645275	0	0	0.0752149
USP24	27.1005	0	65.9475	0	0	19.7961	46.3052	9.95322	0	0.0270933	9.31397	6.30958	3.04194	30.0469	4.02309	2.22563	28.0853	5.63603
LOC100507634	0	0	0	0	0	0	0	0	0	0	0	0	0	0	0	0	0	0
MIR4422	0	0	0	0	0	0	0	0	0	0	0	0	0	0	0	0	0	0
PPAP2B	0	0	0	0	0	0	0	0	0	1.39087	0	0	0.601174	0	0	0	0	0
PRKAA2	0	0.15806	0	0.81945	0	0	0	0	0	0	0	0.0324934	0	0	0	0	0	0.0287686
C1orf168	0	0	0	0	0	0	0	0	0	0	0	0	0	0	0	0	0	0
C8A	0	0	0	0	0	0	0	0	0	0	0	0	0	0	0	0	0	0
C8B	0	0	0	0	0	0	0	0	0	0	0	0	0	0	0	0	0	0
DAB1	0	0	0	0	0	0	0	0	0	0	0	0	0	0.118752	0	0	0	0
OMA1	0	0	6.85918	0	0	0	0	0	0.667829	4.23187	0.264947	0	40.4061	0	0	61.0437	4.14294	0
TACSTD2	0	0	0	0	0	0	0	0	0	0	0	0	0	0	0	0	0	0
MYSM1	36.2977	0.382357	0.162154	0	13.1943	0	0	0	13.6936	9.41795	11.0685	0.117927	0	11.032	8.0571	8.63414	13.8621	0.0348022
JUN	0	0	0	0	0	0	0	0.0948472	0	0	0	0	0	0	5.2252	0	0	0
LOC100131060	0	0	0	0	0	0	0	4.13985	0	0	0	0	0	0	0	0	0	0
HSD52	0	0	0	0	0	0	0	0	0	0	0	0	0	0	0	0	0	0
FGGY	0	0	0	0	0	0	0	0	2.20152	51.5981	4.98945	0.620724	0	1.95769	48.4039	11.6418	0	0.183081
MIR4711	0	0	0	0	0	0	0	0	0	0	0	0	0	0	0	0	0	0
HOOK1	0	0	0	0.994617	0	0	0.0474428	0	0	0	0	0	0.402607	0.0497342	0	0	0	0
CYP2J2	0	0	0	0	0	0	0	0	0	0	0	0	0	0	0	0	0	0
C1orf87	0	0	0	0	0	0	0	0	0	0	0	0	0	0	0	0	0	0
NFIA	0	0	0	0	0	0	0	0	0	0	0	0	0.573466	0	0	0	0	0
TM2D1	0	9.01868	0.590216	0	1.23595	0	0	0	12.5786	2.76992	0	17.8051	33.6092	0	0	0	0	6.60529
INADL	0	0	0	0	0	0	2.16397	4.73536	0.375006	0	0.324463	16.2256	2.06735	8.05517	0	0.0861405	0	0
L1TD1	239.755	302.139	659.735	281.789	605.387	357.273	185.983	85.241	390.666	66.6917	223.359	322.892	169.894	246.529	353.04	165.878	208.793	355.246
KANK4	148.839	44.7126	12.4502	0.177718	37.4977	6.51772	8.34217	21.3602	1.93354	0	3.28026	0	22.9586	0	27.9765	0	4.08321	0
USP1	33.0436	66.0477	353.57	182.477	154.181	177.147	114.248	82.3856	81.9889	154.023	173.56	145.089	170.236	119.868	146.862	81.0932	65.4132	69.6844
DOCK7	13.8941	0	0	8.07348	0.0940309	0	0	24.0397	0.124001	47.7417	24.0956	0.825104	18.2409	22.6934	15.462	3.41152	9.29443	45.7904
ANGPTL3	0	0	0	0	0	0	0	0	0	0	0	0	0	0	0	0	0	0
ATG4C	1.83399	10.6886	70.6905	0	0	0	0	0	0	65.7235	89.7737	49.3529	39.9719	0	19.8949	0	0.18385	0
LINC00466	0	0	0	0	0	0	0	0	0	0	0	0	0	0	0	0	0	0
FOXD3	0	0	0	0	0	0	0	0	0	0	0	0	0	0	0	0	0	0
ALG6	0	35.4155	8.92078	1.77557	57.1797	0	92.8312	0	0	0	4.90265	26.6298	15.2527	0.0889549	0.285869	0	31.6848	59.0561
ITGB3BP	95.8301	128.131	273.586	5.82568	0.803961	33.7055	0	2.21573	295.286	45.4865	56.0638	64.4125	0.261018	3.19303	140.5	12.8878	37.985	35.3843
EFCAB7	0	0	0	0	0	0	0	0	0	0	0	0	0	0	3.04973	0	0	0
DLEU2L	0	0	1.27191	0	0	0	0	0	0	0	4.20304	0	2.58222	0.584861	0	0	0	0
PGM1	0.42277	0	0.271075	7.8656	49.9084	150.257	42.1074	32.021	40.4071	144.087	154.652	67.6469	47.4369	22.2414	0.10574	22.0821	64.5775	93.6873
ROR1	0	0	4.25165	0	0	0	0	0	0	0	0	0	0	0	0	0	0	0
UBE2U	0	0	0	0	0	0	0	0	0	0	0	0	0	0	0	0	0	0
CACHD1	0	0	0	0	0	0	0	0	0	0	0	0	0	0.0554697	0.0445635	0	0	0
MIR4794	0	0	0	0	0	0	0	0	0	0	0	0	0	0	0	0	0	0
RAVER2	115.344	0	22.7389	0	1.85964	0	0	0	7.29453	1.59109	0	61.0935	0	120.159	0	0.0574055	6.92881	0
JAK1	0	0	39.23	6.76411	38.9201	0	0	0	0.116837	92.0091	0.324355	0.0613747	9.7754	36.0794	29.2187	0.295168	20.6167	2.7167
MIR3671	0	0	0	0	0	0	0	0	0	0	0	0	0	0	0	0	0	0
MIR101-1	0	0	0	0	0	0	0	0	0	0	0	0	0	0	0	0	0	0
AK4	70.7059	118.15	40.0503	78.4504	97.3077	94.643	82.0616	21.5568	9.45338	25.6014	23.5031	43.0259	2.88029	21.5076	25.2588	0.178432	11.3984	50.7506
DNAJC6	0	0.130398	0	0	0	0	0	0	0.0510596	0	7.73523	0	0	0	0	0	0	0
LEPROT	0	0	5.04382	11.0226	0	21.7414	0	0	0.0640902	0	1.57591	0.0673111	3.13782	0	6.28866	0	0.0512891	0
LEPR	0.320099	1.02284	0	2.31799	3.30231	0.250844	0.0948124	0	0.30077	0.0252807	0	0	0	0	0	0.337637	0.106948	0
PDE4B	0	0	0	0	0	0	0	0	0	0	0	0	0	0	0	0	0	0
SGIP1	0	0	0	0.417431	0	0	0	0	0	0	0	0	0	0	0	0	0	0
MIR3117	0	0	0	0	0	0	0	0	0	0	0	0	0	0	0	0	0	0
TCTEX1D1	0	0	0	0	0	0	0	0	0	0	0	0	0	0	0	0	45.9517	0.128304
INSL5	0	0	0	0	0	0	0	0	0	0	0	0	0	0	0	0	0	0
WDR78	0	0	0	0	0	0	0	0	0	0	0	0.0818292	0	0	2.79909	0	0	0
MIER1	0.174127	0.319555	0.117887	24.3092	0	14.1151	2.53253	9.79834	0	0.0848097	0	0.0878159	0	0	28.3472	0	5.15061	0
SLC35D1	0	0	0	0	0	0	0	0	0	1.69936	0.0358922	0	3.33953	0	0	1.21956	0.977751	0
IL23R	0	0	0	0	0	0	0	0	0	0	0	0	0	0	0	0	0	0
IL12RB2	0	0	0	0	0	0	0	0	0	0	0	0	0	0	0	0	0	0
SERBP1	65.2592	0.443924	37.0063	62.7186	46.3954	116.675	71.435	23.8838	61.7826	37.9816	98.461	36.3352	92.5019	88.8732	50.2937	17.2381	60.1243	46.8099
GADD45A	0	0	0	0	0	0	0	0	0	0	0	0	0	0	0	47.0146	0	0
GNG12	0	0	0	0	0	0	0	0	1.21307	41.8524	0	16.0012	0.0492474	30.2478	16.8278	0	0.0539328	12.2849
GNG12-AS1	0	0	0	0	0	0	0	0	0	0	0	0	0	0	0	0	0	0
WLS	0	0	0	0	0	0	0	0	0.153941	0	0	0	0	0.152951	0	0	0	0.143108
DIRAS3	0	0	0	0	0	0	0	0	0	0	0	0	0	0.794169	0	0	0	0
MIR1262	0	0	0	0	0	0	0	0	0	0	0	0	0	0	0	0	0	0
RPE65	0	0	0	0	0	0	0	0	0	0	0	0	0	0	0	0	0	0
DEPDC1	53.0094	0	23.6783	0	0	62.4421	0	34.9294	30.7422	0	0	0.0696031	4.06611	0	39.0593	0.0557879	15.1113	8.93687
LRRC7	0	0	0	0	0	0	0	0	0	0	0	0.0492396	0	0	0	0	0	0
PIN1P1	0	0	0	0	0	0	0	0	0	0	0	0	0	0	0	0	0	0
LRRC40	59.8745	0.396082	37.2104	22.9097	190.955	29.9745	0	13.71	0.310671	0.210102	3.28605	25.6742	13.2457	0.102854	31.6492	2.0923	6.05033	0.0962944
SRSF11	165.027	52.1722	339.945	140.155	173.274	173.702	123.605	65.7884	12.6461	367.054	199.143	93.6164	82.836	182.778	218.032	37.7732	109.267	177.375
ANKRD13C	13.6029	0	0.224609	7.54758	21.8098	0	0	0	4.82086	4.31389	0	0	0	0	5.37536	0	8.75283	0.675005
HHLA3	0	0	0	0	0	0.513082	1.67891	84.4827	0	16.6425	102.925	0	0.355173	7.56715	17.1554	97.6016	43.7127	23.1937
CTH	0	160.842	8.18644	0	0	0	25.2137	82.2645	0	1.04278	51.0508	0	26.9079	30.3929	0	0	4.67133	0.146547
PTGER3	0	0	0	0	0	0	0	0	0	0	0	0	0	0	0	0	0	0
ZRANB2	1.89802	78.5339	168.806	21.9101	33.7338	142.609	19.9593	0.516138	85.9493	0	22.2299	30.562	58.15	0.294998	61.0597	44.7656	67.3927	68.0199
ZRANB2-AS1	0	1.47712	4.60314	0	0	1.65531	0	0	0	0	0	0.813468	1.41586	0	0.927599	0	1.70492	0.899775
MIR186	0	0	0	0	0	0	0	0	0	0	0	0	0	0	0	0	0	0
NEGR1	0	0	0	0	0	0	4.22064	0	0	0	0	0	0	0	0	0	0	0
LRRIQ3	0	0	0	0	0	0	0	0	0	0	0	0.112202	0	0	0	0	6.66764	0
FPGT	3.14112	5.85009	0	40.8381	0	0	0	0.256178	0.529688	0.0830288	7.08011	19.2529	60.3869	16.5673	23.1929	1.81688	0	0
FPGT-TNNI3K	0	0.658106	0	0.363562	0	0	0	0	0	0	0	3.54151e-36	0	1.48062e-58	0	0	0	0
TNNI3K	0	62.1691	0	1.74441e-17	0	0	0	0	0	0	0	0	0	0	0	0	0	0
C1orf173	0	0	0	0	0	0	0	0	0	0	0	0	0	0	0	0	0	0
CRYZ	2.04792	0	0	43.8991	0	4.71695	12.1454	4.68997	86.3759	2.52084	56.2588	7.25392	4.56618	1.43609	35.0643	81.4296	1.67117	0.895752
TYW3	41.9588	0	0.951214	1.4525	0	29.2288	0	13.0908	0	6.95379	12.6862	21.0474	14.9632	21.293	43.9027	0	51.6345	0.25258
LHX8	0	0	0	0	0	0	0	0	0	0	0	0	0	0	0	0	0	0
SLC44A5	0	0	0	0	0	0	0	0	0	0	0	0	0	0	0	0	0	0
ACADM	4.15731	88.5684	21.2659	143.776	141.635	0.126549	114.135	20.4802	22.3772	42.7527	75.6138	48.5074	69.496	71.0344	172.347	132.553	184.22	240.541
RABGGTB	0.702605	19.6422	0.954265	1.45135	0	51.5238	17.5198	23.1816	24.0739	39.7288	38.5605	45.6987	4.52297	1.7562	9.525	0.371566	7.95662	33.2503
SNORD45C	0	0	0	0	0	0	0	0	0	0	0	0	0	0	0	0	0	0
SNORD45A	0	0	0	0	0	0	0	0	0	0	0	0	0	0	0	0	0	0
SNORD45B	0	0	0	0	0	0	0	0	0	0	0	0	0	0	0	0	0	0
MSH4	0	0	0	0	0	0	0	0	0	0	0	0	0	0	0	0	0	0
ASB17	0	0	0	0	0	0	0	0	0	0	0	0	0	0	0	0	0	0
ST6GALNAC3	0.8903	0.118438	0	31.7898	0	44.0211	0	57.5735	0	131.433	0.0736695	0.955858	5.81762	25.087	21.3359	18.2175	7.35815	108.814
ST6GALNAC5	0	0	0	0	0	0	0	0	0	0	0	0	0	0	0	0	0	0
PIGK	1.64011	0	2.77644	11.6585	0.145706	0	0	20.9337	0.0640904	0	0	0.134666	0	0	3.47667	14.2478	0	0
AK5	0	0	0	0	0	0	0	0	0	0	0	2.96021	1.66079	1.89571	0.652726	0	3.85555	2.36676
ZZZ3	0	3.77587	104.314	0	0.156402	0	0.651455	0	0.0688041	0	0	0	1.60894	0	0	76.7079	0.0550625	0
USP33	14.0346	75.2009	30.2364	6.59478	0.15629	139.944	87.3355	18.9436	124.577	114.676	3.87299	0	79.8045	70.2336	70.7684	120.757	80.698	41.5572
FAM73A	0	0.0714809	0	0	0	0.300601	0	0	3.30325	0	0	0	11.5776	0	3.9748	0	0	0
NEXN	0	0	0	5.0102	0	0	0	1.18615	0	0	0	0	6.99791	2.16547	0	0	0	0
FUBP1	84.9223	1.89053	6.64901	47.2123	173.902	78.9148	12.9295	0.331243	1.37703	39.1124	24.3689	60.8683	35.8464	42.2936	14.3695	6.33119	69.1782	103.322
DNAJB4	3.56928	0.356212	4.538	0.922132	0	0	20.6311	0	0	66.9409	28.7374	0.146906	19.2206	11.8093	0	66.2669	0	9.75134
GIPC2	0	0	0	0	0	0	0	0	0	0	0	0	0	0	0	0	0	0
MGC27382	0	0	0	0	0	0	0	0	0	0	0	0	0	0	0	0	0	0
PTGFR	0	0	0	0	0	0	0	0	0	0	0	0.0576664	0	0	0	0	0	0
IFI44L	0	0	0	0	0	0	0	0	0	0	0	0	0	0	0	0	0	0
IFI44	0	0	0	0	0	0	0	0	0	0	0	0	0	0	0	0	0	0
ELTD1	0	0	0	0	0	0	0	0	0	0	0	0	0	0	0	0.0699182	0	0
LPHN2	0	0	0	0	0	0	0.0487467	0	4.68367	0	0	0	0	0	0	17.5112	0	0
TTLL7	0	0	6.77523	0	0	0	0	0	0.0823396	0	0	0	0	9.23999	0	0	14.4973	0
PRKACB	0	0	10.1355	40.5715	0	0	0	0	0.0708171	0	0.843673	0	0	0.172523	37.3193	0	0	0
SAMD13	0	0	0	0	0	0	0	0	0	0	0	0	0	0	0	0	0	0
UOX	0	0	0	0	0	0	0	0	0	0	0	0	0	0	0	0	0	0
DNASE2B	0	0	0	0	0	0	0	0	0	0	0	0	0	0	0	0	0	0
RPF1	0.51227	0.81808	28.4945	3.70516	0	11.3469	0	22.5797	13.8193	101.179	8.28738	55.7013	65.0874	25.8644	0	175.521	35.1145	29.5766
GNG5	1.5117	85.2458	39.1941	3.11721	48.4816	87.781	53.196	155.407	28.7709	126.553	56.3672	37.2526	45.3074	91.6594	83.2576	32.6142	43.405	84.5553
CTBS	0	0	0	0	0	0	0	0	0.68569	0	1.78725	0.102906	0	0	0	0	0	0
C1orf180	0	0	0	0	0	0	0	0	0	0	0	0	0	0	0	0	0	0
SSX2IP	0	3.93679	7.79269	0	1.63603	0	0.437983	3.54022	0	0.0521276	0.0814963	13.9823	3.49178	12.0915	0	1.03855	0	30.3844
LPAR3	0	0	0	0	0	0	0	0	0	0	0	0	0	0	0	0	0	0
MCOLN2	0	0	0	0	0	0	0	0	0	0	0	0	0	0	0	0	0	0
MCOLN3	0	0	0	0	0	0	0	0	0	0	0	0	0	0	12.4126	0	0	0.712979
WDR63	0	0	0	0	0	0	0	0	0	0	5.38179	0	0	0	0	0	0	0
MIR4423	0	0	0	0	0	0	0	0	0	0	0	0	0	0	0	0	0	0
SYDE2	0	0.0802442	54.3312	0	0	0	0	0	0	0	0	0.198134	0	54.4938	0	0.0529367	0	0
C1orf52	10.7353	0	4.21664	0	28.6527	2.68553	0	0	29.2151	0	0	0.389712	12.0656	20.4485	0.592003	11.4784	7.19827	2.15617
BCL10	4.37701	0	0	10.0187	0	0	0	0	0	0	2.0959	2.36437	0	0	2.88899	7.5791	0	0.636958
LOC646626	0	0	0	0	0	0	0	0	0	0	0	0	0	0	0	0	0	0
DDAH1	0	0	0	0	0	0	0	0	0.0748461	0	0	0	0.0547141	0	0.0597121	0	0	0.0696072
CYR61	0	0.173321	0	0	0	0	0	0	0	0	0	0.142945	0	0	0	0	0.326752	0
ZNHIT6	0	45.2896	23.645	0	11.1789	0	0	0	0	0.0488789	0.0381991	3.23999	0	0	3.92038	0	11.1439	0
COL24A1	0	0	0	0	0	0	0	0	0	0	0.0713274	0	0	0	0	0	0	0
ODF2L	0.219475	0.093497	0.371847	0.226926	0	0	0	0	0	0.0696351	14.1126	0	0.150564	0.0681437	0.0273256	0	0.117327	0
CLCA2	0	0	0	0	0	0	0	0	0	0	16.4817	0	0	0	0	16.6208	0	0
CLCA1	0	0	0	0	0	0	0	0	0	0	0	0	0	0	0	0	0	0
CLCA4	0	0	0	0	0	0	0	0	0	0	0	0	0	0	0	0	0	0
CLCA3P	0	0	0	0	0	0	0	0	0	0	0	0	0	0	0	0	0	0
SH3GLB1	9.54204	0.839306	38.2577	4.70591	0	0	0	0	0	11.5301	5.82168	0	2.64731	0	0.336991	0	12.7352	1.87451
SEP15	33.8316	0.664326	0	61.4724	65.9732	3.45619	9.23314	0.18677	107.626	51.551	17.6887	0.75448	39.4633	1.60602	0.833762	62.1198	35.2832	51.166
HS2ST1	0.553052	0.11033	1.4038	0	0	0.510404	0	0	4.83742	0	11.9556	5.44539	1.51478	20.7386	25.7786	1.80424	5.94485	2.20961
LOC339524	0	0	0	0	0	0	0	0	0	0	0	0	0	0	0	0	0	0
LMO4	10.6272	18.2128	12.9743	44.3154	6.06674	15.4937	1.03124	19.7767	3.64778	2.21013	0.734124	0.2288	7.47913	5.62205	6.60128	10.5454	8.32174	7.1401
LOC100505768	0	0	0	0	0	0	0	0	0	0	0	0	0	0	0	0	0	0
PKN2	0.153596	2.57394	7.17427	0	9.05959	0	0	0.0501003	0	0.876689	0	0	6.34669	4.7647	1.22491	0.0404152	0.268821	2.41037
GTF2B	3.77888	15.8445	34.2016	0	12.0966	151.556	5.41961	0	23.3427	5.61435	6.43606	0.623339	42.8203	67.6282	62.8682	0.832134	13.1438	25.5561
CCBL2	35.8352	0	87.2334	174.005	123.231	0	0	0	1.07763	8.74171	11.1153	0	13.555	136.856	2.58068	0.129556	0	0
RBMXL1	64.4258	24.384	31.4329	62.109	7.13733	1.39898	0	11.0646	0	0.781324	3.99308	0.0621929	11.9015	11.4814	1.27561	0.0498512	63.9384	0.16523
GBP3	0	0	0	0	0	0	0	0	0	0	0	0.105129	0	0	0	0	0	0
GBP1	0	0	0	0	0	0	0	0	0	0	0	0	0	0	0	0	0	0
GBP2	0	0	0	0	0	0	0	0	0	0	0	0	0	0	0	0	0	0
GBP7	0	0	0	0	0	0	0	0	0	0	0	0	0	0	0	0	0	0
GBP4	0	0.324592	0.0516282	0	0.325194	0.307142	0.466445	0	0.357431	0.181381	0	0.15021	0.0116073	0.236587	0	0.0401358	0.0508499	0
GBP5	0	0	0	0	0	0	0	0	0	0	0	0	0	0	0	0	0	0
GBP6	0	0	0	0	0	0	0	0	0	0	0	0	0	0	0	0	0	0
GBP1P1	0	0	0	0	0	0	0	0	0	0	0	0	0	0	0	0	0	0
LRRC8B	0	0.0479106	0	0	0	0	0	0	0	0	0.0893478	0	0.0274021	0	0	0	0	0
FLJ27354	0	0	0	0	0	0	0	0	0	0	0	0	0	0	0	0	0	0
LRRC8C	0	0	0	0	0	0	0	0	0	0	0	0	0	0	0	0	0	0
LRRC8D	30.9778	0	0	0	0	0	0	0	2.93842	0	0	0.166576	0	0	0	0	0	1.62475
GEMIN8P4	0	0	0	0	0	0	0	0	0	0	0	0	0	0	0	0	27.8669	0
ZNF326	0	0	3.17297	1.11669	0	0	0	22.8014	13.0819	0.228787	0	5.44966	0.0824318	2.46436	0	0.569602	1.6247	0
BARHL2	0	0	0	0	0	0	0	0	0	0	0	0	0	0	0	0	0	0
ZNF644	0.965563	0.577035	51.0793	35.2295	0	0	0	0.309811	12.5139	6.72565	9.56817	0	42.5751	29.8805	45.3224	42.6259	59.0759	131.725
HFM1	0	0	0	0	0	0	0	0	0	0	0.713037	0	14.7143	0.535564	0	63.0337	0	0
CDC7	0.912137	26.5826	0.411938	9.43168	0.215994	125.954	73.8665	22.8264	14.7534	27.7138	20.6888	4.29965	10.0175	0	4.17711	0	5.48476	54.4317
TGFBR3	0	0	0	0	0	0	0	0	4.55141	0	0	0	0	0	0	0	0	0
BRDT	0.64504	178.04	0	0	0	0	3.63159	0	0	50.8154	28.4331	0	0	10.7296	45.7273	9.77497	9.53525	75.4849
EPHX4	0	0	0	0	0	0	0	0	0	0	0	0	0	0	0	0	0	0
BTBD8	0	0	0	0	0	0	0	0	0	0	2.91618	0	0	0	0	0	0	0
KIAA1107	0	0	0	0	32.8602	0.139787	31.3805	0	0	0	0	0	1.04673	0	19.9972	0.657922	3.80369	0.0605553
C1orf146	0	0	0	0	0	0	0	0	0	0	0	0	0	0	0	0	0	0
GLMN	31.2651	26.7472	41.0665	51.2796	260.459	106.095	36.1981	64.0004	4.04674	120.101	51.0024	41.2002	30.8381	78.0924	0.621226	0.130982	81.1042	29.5167
RPAP2	0	0.373302	1.69	0	73.8059	0	0	0	0.0975835	32.2729	4.25762	30.7545	0	0	0	0.492924	0	36.8415
GFI1	0	0	0	0	0	0	0	0	0	0	0	0	0	0	0	0	0	0
EVI5	0	1.3057	0	0	0	0	0	0	0	0	0	0	0	0	0	0	0	0
RPL5	2899.19	1819.68	2488.76	1519.73	1586.26	2916.25	5081.52	3608.25	3377.01	4765.09	3179.44	5443.09	2573.49	4346.45	3047.03	3100.1	3314.53	3538.77
FAM69A	0.40794	0	0	10.5456	0	0	0	83.9551	0	0	0	5.87665	1.26109	7.24104	1.03314	0.10758	4.13826	0
SNORD21	0	0	0	0	0	0	0	0	0	0	0	0	0	0	0	0	0	0
SNORA66	0	0	0	0	0	0	0	0	0	0	864.315	0	0	0	0	0	0	0
MTF2	17.9046	95.1262	27.8082	75.1178	48.107	133.976	92.0951	1.86722	0	31.5865	53.2146	10.3669	89.3419	10.0691	44.6271	23.767	61.5987	25.2347
TMED5	0	0	0	0	0	26.8708	0	5.39565	18.4541	0.0489712	0	0.862778	25.2062	5.32404	5.93363	1.95286	0	20.7595
CCDC18	0	2.20009	0	0	0	0	22.6551	0	0	48	0.382871	0.0724434	2.11637	6.02556	0.825153	0	32.6686	20.7784
LOC100131564	0	0	0	0	0	0	0.210269	0	0	0	1.46811	0.388885	0	0	0	0	0.533228	0
DR1	6.63982	0	10.4285	0	0	0.709015	0	8.17422	0	0.095822	0.074926	0	48.7362	37.6159	32.1052	6.52056	28.6495	66.4008
FNBP1L	75.6164	18.6707	318.053	133.88	91.5302	73.5134	0.069946	1.54187	48.1794	16.946	37.3975	30.2775	95.6912	184.478	66.3831	181.295	79.7909	61.4402
BCAR3	7.03065	0	0	0	0	0	0	76.4074	0.095667	0	12.2942	0.201004	0	0	5.4961	40.9957	0.0765652	0
LOC100129046	0	0	0	0	0	0	0	0	0	0	0	0	0	0	0	0	0	0
MIR760	0	0	0	0	0	0	0	0	0	0	0	0	0	0	0	0	0	0
DNTTIP2	0	37.66	5.36964	4.83897	161.813	86.8985	0.213394	48.3061	140.856	48.846	225.725	101.293	94.5493	209.638	55.6179	77.4659	32.6744	40.1618
GCLM	0	0	0	0	0	0	0	0	1.28546	0.100312	0	0	0	0.0982074	0.946816	0	0.0791383	0.091949
ABCA4	0	0	0	0	0	0	0	0	0	0	0.15762	0	0	0	0	0	0	0
ARHGAP29	27.8541	0	7.56744	0	29.6159	0	0	0	0	0.515539	0.0251761	0.967189	0.11596	6.55485	39.3427	0.0267363	6.17254	0
ABCD3	83.161	2.01492	0.179972	14.0084	159.96	0.0891657	0.786757	0	0	22.0098	5.80187	0	8.8683	75.8543	45.8223	34.2901	55.2759	35.7871
F3	0	0	0	0	0	0	0	0	0	0	0	0	0	0	0	0.707605	0	0
SLC44A3	0	0	0	0	0	0	0	0	0	0	0	0	0	0	0	0	36.3125	0.124199
CNN3	47.258	5.64053	1.98263	0	46.4263	25.1801	119.892	14.6334	2.13895	36.8714	15.2738	4.97511	24.1271	7.58962	16.4644	2.95725	30.3285	2.13047
LOC729970	0	0	0	5.01616	0	0	0	0	0	0	0	0	0	0	0	0	0	0
ALG14	0	0	0	0	0	0	0	0	0	2.38307	5.60608	0	0	0	0	0	0	41.2246
TMEM56	0	0	0	0	0	0	0	0	0	0	0	0	0	0	0	22.3652	0	0
TMEM56-RWDD3	0	0	0	0	0	0	0	0	0	0	0	0	0	0	0	0	0	0
RWDD3	0	0	0	0	0	0	0	0	0	0	0	0	0	0	0	3.17961	0	0
FLJ31662	0	0	0	0	0	0	0	0	0	0	0	0	0	0	0	0	0	0
PTBP2	50.2726	79.5898	38.7334	6.85336	56.5477	49.3167	0	13.0687	7.51852	2.54271	26.2557	4.53944	35.3687	2.4889	24.6157	56.2442	15.2158	10.7691
DPYD	0	0	0	0	0	0	0	0	0	0	0	0	0	0	0	0	0	0
MIR2682	0	0	0	0	0	0	0	0	0	0	0	0	0	0	0	0	0	0
MIR137	0	0	0	0	0	0	0	0	0	0	0	0	0	0	0	0	0	0
SNX7	0	0	0	0	3.20987	0	0	0	0	0	0	4.46653	14.7995	0	0	0	61.8535	0
LPPR5	0	0	0	0	0	0	0	0	0	0	0	0	0	0	0	0	0	0
LOC100129620	0	0	0	0	0	0	0	0	0	0	0	0	0	0	0	0	0	0
LPPR4	0	0.0778544	0	0	0	0	0	0	0	0	0	0	0	0	0	0	0	0
PALMD	0	0	0	0	0	0	0	0	0	0	0	0	0	0	0	0	0	0
MIR548D1	0	0	0	0	0	0	0	0	0	0	0	0	0	0	0	0	0	0
FRRS1	0	0	0	0	0	0	0	0	0	0	0	0	0	0	0	0	0	0
AGL	0	0.157021	4.05067	0	13.8948	18.9815	0	0.0427542	0	10.1101	27.6352	28.9826	20.3984	15.0158	41.6507	7.69872	3.7105	4.23229
SLC35A3	0	0	0	0	0	0	0	0	0	1.48275	0	0	0	0	0	0	0	0
HIAT1	12.2999	0.743857	98.273	32.7452	2.11996	0.375263	61.9551	18.6122	15.0589	44.9947	30.8392	12.7536	9.72749	26.3214	30.3702	69.7683	80.4448	81.2978
SASS6	0	0	0.332496	0	24.9487	0	0	0	179.254	3.9726	27.5245	1.12911	1.90746	1.7534	30.9297	9.56663	0	12.851
TRMT13	0	0	0	0	0	36.3391	0	0.402666	30.3166	20.2754	0	0.710003	0	0	2.31119	33.0014	0	1.79564
LRRC39	0	0	0	0	0	0	0	0	0	0	0	0	0	0	0	0	0	0
DBT	2.22003	0	0	0	0	6.2754	0	0	0	13.7736	0.88797	0.0280082	0.292135	0	0	10.396	0	0
RTCA	0	0	30.4763	0	0	1.79019	0	15.421	8.95121	0	14.2026	10.03	6.19407	0	24.9548	0	3.82091	4.54979
MIR553	0	0	0	0	0	0	0	0	0	0	0	0	0	0	0	0	0	0
CDC14A	0	0	0	0	0	0	0	0	0	0	0	0	0	0	4.67105	19.2955	0	0
GPR88	0	0	0	0	0	0	0	0	0	0	0	0	0	0	0	0	0	0
LOC100128787	0	0	0	0	0	0	0	0	0	0	0	0	0	0	0	0	0	0
VCAM1	0	0	0	0	0	0	0	0	0	0	0	0.109477	0	0	0	0	0	0
EXTL2	62.3453	0	0	60.9019	0	1.49453	0	0	0	0.979088	0.510438	0	0	0	59.4822	0	0	0.0996473
SLC30A7	2.8257	8.07958	0	0	0.0836437	0.0395027	0	2.15041	0	0	0	0.270427	0.617918	35.6486	2.34626	10.4989	11.3287	0.102605
DPH5	171.678	0.228381	55.9457	0	0	2.68972	61.4848	69.7456	39.4699	33.5218	4.56291	0	30.3567	31.0705	93.5327	10.7872	1.44038	54.4527
S1PR1	0	0	0	0	0	0	0	0	0	0	0	0	0	0	0	0	0	0
OLFM3	0	0	0	0	0	0	0	0	0	0	0	0	0	0.0864591	0	0	0	0
DNAJA1P5	0	0	0	0	0	0	0	0	0	0	0	0	0	0	0	0	0	0
COL11A1	0	0	0	0	0	0	0	0.0438458	0	0	0	0.0441185	0	0	0	0	0	0
RNPC3	0	0	0	0	0	0	0	0	0	1.54536	0.134381	0	23.8993	0	0	0.285022	0.542266	0
AMY2B	0	0	0	0	0	0	0	0	0	12.1189	0	0.151248	0	0	0	0	0	0
ACTG1P4	0	0	0	0	0	0	0	0	0	0	0	0	0	0	0	0	0	0
AMY2A	0	0	0	0	0	0	0	0	0	0	0	0	0	0	0	0	0	0
AMY1A	0	0	0	0	0	0	0	0	0	0	0	0	0	0	0	0	0	0
AMY1C	0	0	0	0	0	0	0	0	0	0	0	0	0	0	0	0	0	0
AMY1B	0	0	0	0	0	0	0	0	0	0	0	0	0	0	0	0	0	0
LOC100129138	0	0	0	0	0	0	0	0	0	0	0	0	0	0	0	0	0	0.264533
PRMT6	11.1222	0	0	0	4.74451	4.23035	0	84.7002	19.0424	0	28.9242	14.1492	11.7973	35.7533	14.7333	68.6139	7.24874	4.21053
NTNG1	0	90.8705	0	0	0	0	0	0	0	0	24.6809	3.06066	0	0	0	0	0.0764489	0
VAV3	0	0	0	0	0	0	0	0	0	0	0	0	0	0	0.0495094	0	39.4948	0
SLC25A24	0.831205	0	0	108.705	81.5636	0	0	1.42178	30.5411	0	0	0	0	16.6101	22.8455	0	31.3536	0.422618
NBPF4	0	0	0	0	0	0	0	0	0	0	0	0	0	0	0	0	0	0
NBPF6	0	0	0	0	0	0	0	0	0	0	0	0	0	0	0	0	0	0
FAM102B	1.41166	1.12653	20.7871	11.13	53.5473	2.19108	2.19349	0	5.34914	1.17526	20.5579	4.28733	6.8099	29.1296	11.4812	7.1053	32.3037	17.0287
HENMT1	77.7508	0.242531	51.1216	37.6501	50.553	65.6259	6.1274	46.2863	84.2847	6.57386	118.361	109.189	16.0396	0.568638	4.1121	95.8062	86.4223	55.4901
PRPF38B	0	292.566	41.4147	0.803334	115.832	96.6847	43.4207	42.2654	103.975	55.3379	24.1709	140.45	29.1388	30.2538	9.69852	7.64221	41.249	72.0378
FNDC7	0	0.126703	0	0	0	0	0	0	0	0	0	0	0	0	0	0	0	0
STXBP3	0	7.87296	0	2.4462	96.202	0	0	80.7294	0	0.37602	0	2.07707	34.7785	0	0	0.41608	12.3637	67.1014
AKNAD1	0	0	0	0	0	0	0	0	0	0	0	0	0	0	0	0	0	0
SPATA42	0	0	0	0	0	0	0	0	0	0	0	0	0	0	0	0	0	0
GPSM2	66.0226	0	0	0.331296	0	0.10756	0	0	0	7.93817	5.25251	0	0	1.59421	0.240153	27.4485	11.883	5.6905
CLCC1	0	0	0	0	0	2.03638	0	0	0	2.63071	0	0	39.7581	13.8126	0.50439	12.1398	0.35419	24.5816
WDR47	74.7651	101.457	37.4539	33.4496	84.2171	0.0732117	40.2552	0.142443	4.442	29.6858	16.753	0	36.3634	33.326	30.0457	32.0015	35.3927	5.33896
TAF13	0	0	0	0	0	0	0	0.803092	0	0	0	0	0	0	19.4956	0	0	0
TMEM167B	52.7121	138.177	4.82764	114.858	10.1285	269.539	0	31.7329	297.781	0	69.1009	100.876	81.9277	109.448	50.0186	228.704	24.9044	42.6218
SCARNA2	0	0	0	0	0	0	0	0	0	0	0	0	0	0	0	0	0	0
C1orf194	0	0	0	0	0	0	0	0	0	0	0	0	0	0	0	0	0	0
KIAA1324	0	0	0	1.09792	0	0.0668064	0	0	29.2671	0	0.756226	0.043554	0	0.164629	0	0	0.0829334	0.0963996
SARS	33.4666	38.6233	0	83.6992	187.807	173.566	166.545	5.97582	106.304	190.115	157.63	2.24015	58.4129	49.5513	58.8022	123.414	51.3163	86.4656
CELSR2	0	0	0	0	0	0	0	0	0.0273677	0	1.25891	0	0.339908	0	0	0	0	1.5275
PSRC1	1.26481	3.03061	75.7762	0	38.2415	0	10.8659	9.0888	0	0	0	6.87571	88.4445	57.8752	24.0273	0.167104	6.04265	0
MYBPHL	0	0	0	0	0	0	0	0	0	0	0	0	0	0	0	0	0	0
SORT1	0	0	7.40576	0.96552	0	0	0	38.7168	10.5035	0.211399	4.06616	0	26.5865	0.289559	0.0996173	28.9257	27.1504	1.39563
PSMA5	2.05368	16.2396	3.13045	1.06123	12.0966	40.316	80.5294	46.5861	8.54061	16.1448	24.6885	10.7154	16.7244	2.64358	12.0533	15.821	20.6769	28.9053
SYPL2	0	0	0	0	0	0	0	0	0	0	0	0	0	0	0	0	0	0
ATXN7L2	0	26.0973	0	0	0	0	0	0	0	0	0	0	12.4955	1.16659	0	0	0	0
CYB561D1	0	0	0.133337	0	0	0	0	0	0	0	0	0	0	0	0.0491046	0	0	14.9475
AMIGO1	0	0	0	0	0	0	0	0	1.87999	0	0	0	0	0	0	0	0	0
GPR61	0	0	0	0	0	0	0	0	0	0	0	0	0	0	0	0	0	0
GNAI3	5.40686	11.7463	125.562	0.207055	16.7941	54.0327	0	40.3724	179.034	81.1212	21.7481	32.3572	45.3318	0	42.3469	63.8893	53.3525	77.3763
MIR197	0	0	0	0	0	0	0	0	0	0	0	0	0	0	0	0	0	0
GNAT2	0	0	0	0	0	0	0	0	0	0	0	0	0	0	0	0	0	0
AMPD2	1.42096	0	0	0	0	0	0	42.8425	9.2479	0.451075	0	0	0	0	0	0	33.9462	0.0826854
GSTM4	0	81.6626	0	0	0	0	0	80.8869	0.250609	0.236757	0.401767	18.1593	22.2167	0.658048	5.73332	74.3192	0.396447	2.1348
GSTM2	0	0	0	0	0	0	0	0.595592	2.72709	2.95595	13.8235	0.150735	3.46551	11.3702	7.33982	10.2578	9.96006	5.37804
GSTM1	0	0	0	0	0	0	0	2.57277	6.56565	22.5105	106.167	0.519136	21.8846	70.2522	37.5905	70.2955	53.3731	44.507
GSTM5	0	0	0	0	0	0	0	18.0142	0	1.41071	3.31367	0	0.305381	2.28255	0	1.90274	0.501419	0
GSTM3	3.46588	0	0	0	0	0	0	0	0.0736463	1.90619	17.1364	0	2.27042	8.11427	0.922279	0.372235	0	2.28468
EPS8L3	0	0	0	0	0	0	0	0	0	0	0	0	0	0	0	0	0	0
CSF1	0	0	0	0	0	0	0	0	0	0	0	0.221707	0.0513936	0	0	20.3123	0	0
AHCYL1	0.260386	0	1.76394	0	12.5872	0	35.0091	57.8637	19.0619	57.6912	70.9508	40.9064	58.4016	35.352	62.4582	80.1306	44.4621	0.530288
STRIP1	0.296475	22.1261	0	62.2154	16.8601	113.029	12.4686	21.0899	0.0927767	21.3662	0	8.96687	0	46.9918	14.1391	39.5236	3.26707	33.1296
ALX3	0	0	0	0	0	0	0	0	0	0	0	0	0	0	0	0	0	0
UBL4B	0	0	0	0	0	0	0	0	0	0	0	0	0	0	0	0	0	0
SLC6A17	0	0	0	0	0	0	0	0	0	0	0	0	0	0	0	0	0	0
KCNC4	0	53.3752	0	0	11.2617	26.8761	0	4.2571	0	0.0811944	0.0634773	0	1.52065	0.199429	22.8553	0	0.857207	1.70471
LOC440600	0	0	0	0	0	0	0	0	0	0	0	0	0	0	0	0	0	0
RBM15	0	4.70892	0	0	12.59	0.0976155	23.7763	0	0	2.95846	0	0.095618	4.93219	0.271228	2.54247	0.459883	2.06648	3.92399
SLC16A4	0	0	0	0	0	0	0	0	0	0	0	0	0	0	0	0	5.33294	0
LAMTOR5	70.6341	47.45	71.2846	91.7799	0	3.7933	37.4731	23.1191	95.3403	58.8558	47.9898	22.0872	62.2802	31.1875	50.8449	45.488	64.5351	149.574
PROK1	0	0	0	0	0	0	0	0	0	0	0	0	0	0	0	0	0	0
CYMP	0	0	0	0	0	0	0	0	0	0	0	0	0	0	0	0	0	0
KCNA10	0	0	0	0	0	0	0	0	0	0	0	0	0	0	0	0	0	0
KCNA2	0	8.04918	0	0.534136	1.47058	0	0	0	0.162166	0	1.67271	0	3.20129	0.161125	0	0	1.42787	0
KCNA3	0	0	0	0	0	0	0	0	0	0	0	0	0	0	0	0	0	0
CD53	0	0	0	0	0	0	15.2178	46.1617	0	0	0	45.9332	4.13138	0	0	0	0	74.9816
LRIF1	70.7313	0	0	0.584811	0	0	0	0	0.0906047	0	0	27.0597	0	0	67.67	0	33.4284	7.9269
DRAM2	0.539421	2.79981	0	0	0	0	0	0.176135	0	129.389	30.6204	1.77789	0	0.336357	22.8363	82.1796	60.02	51.2911
CEPT1	0	0	0	0	0	0	0	0	0	0	13.9239	0	0.103409	0	0	40.2615	0.339789	37.237
DENND2D	0	0	0	0	0	0	0	0	0	0	0	0	0	0	0.123564	0	0	0
CHI3L2	0	0	0	1.51683	0	0	0	0	0	0	0	0	0	0	0	0	0	0
CHIAP2	0	0	0	0	0	0	0	0	0	0	0	0	0	0	0	0	0	0
CHIA	0	0	0	0	0	0	0	0	0	0	0	0	0	0	0	0	0	0
PIFO	12.7028	0	9.76073	2.62557	0	0	2.50992	14.7891	25.7419	7.26687	26.8446	11.4298	42.6798	24.6492	27.747	10.9449	25.3831	5.42812
PGCP1	0	0	0	0	0	0	0	0	0	0	0	0	0	0	0	0	0	0
OVGP1	0	0	0	0	0	0.149367	0	0	0	0	0	0	13.7679	0	0	0	0	0
WDR77	262.125	43.6931	0.836925	35.2982	80.4616	49.9929	21.0979	48.8918	25.1425	45.2458	66.7972	49.5726	77.0989	72.494	67.0943	38.9608	30.7534	114.244
ATP5F1	205.623	22.7176	167.022	101.792	13.6023	33.2206	368.749	65.5689	100.013	251.031	103.74	159.082	189.429	69.867	208.62	190.547	161.787	105.94
C1orf162	0	0	0	0	0	0	0	0	0	0	0	0	0	0	6.13081	0	0	0
ADORA3	0	0	0	0	0	0	0	0	0	0.141265	0	0	0	0	53.208	15.5641	0	0
LOC100129269	0.678399	0	0	0	0	0	36.4453	0	0	0	0	0	0	7.41631	0	0	0	0
RAP1A	51.9145	103.642	24.8882	0	121.114	66.8578	17.2399	16.2155	0	0	27.123	0	19.6845	0	0	0	1.9848	2.14012
FAM212B	0	0	0	9.97966	0	13.0634	0	0	0	0	0	0	0	0	0	0.380926	0	0
DDX20	0	0.109434	76.7173	0	168.41	17.117	0	0	0.51474	49.1782	6.05672	74.9858	17.1165	1.53357	0	55.6901	38.3116	2.55298
LOC100506343	0	0	0	0	0	0	0	0	0	0	0	0	0	0	0	0	0	0
KCND3	0	0	0	0	0	0	0	0	0	0	0	0	0	0	0	0	0	0
CTTNBP2NL	0.477301	0	30.4802	0	0	22.1582	0	0	0	0	0.197147	0	0	0	0	16.6624	10.6615	4.20769
MIR4256	0	0	0	0	0	0	0	0	0	0	0	0	0	0	0	0	0	0
WNT2B	21.0045	0	8.14127	34.6226	0	0.167834	21.6499	99.1112	15.8422	134.711	0.497807	0.164757	93.4619	0.155835	51.7125	0	7.1565	0
ST7L	0	2.30853	0	0	1.67507	18.7976	3.69978	14.1906	13.1306	0.203873	9.03924	0.211075	15.0292	0	20.7363	3.44109	0	0.685309
CAPZA1	114.78	161.7	236.763	69.1125	44.4871	33.0004	42.1631	52.2803	93.6073	25.1008	143.458	105.04	132.914	82.7451	144.575	76.9136	135.68	49.2457
MOV10	31.7034	22.5776	24.4383	61.8768	0.194214	16.143	92.7508	38.1675	47.4549	12.926	102.077	18.4145	32.3693	14.6053	40.5913	10.2947	40.2369	89.0571
RHOC	39.1218	70.8239	268.358	141.544	59.014	106.533	222.714	105.892	220.834	106.352	143.077	157.414	111.653	94.8283	70.1731	182.805	134.589	17.9548
PPM1J	0	0	0	0	0	0	0	0	0	0	0	0	0	0	0	0	0	0
FAM19A3	0	0	0	0	0	0	0	0	0	0	0	0	0	0	0	0	0	0
SLC16A1	2.93594	0	5.30265	4.55303	0.69559	0.328429	0	0	0.229551	1.00933	1.63881	0.160772	1.34206	72.2634	32.4774	9.27783	24.4951	22.6297
AKR7A2P1	0	0	0	0	0	0	0	0	0	0	0	0	0	0	0	0	0	0
LRIG2	0	0	0	0	0	10.1375	0	0.776009	0	53.6632	0	66.2674	7.6645	0	5.1035	1.25264	0.119057	0
LOC643441	0	0	0	0	0	0	0	0	0	0	0	0	0	0	0	0	0	0
MAGI3	0	0	0	0	0	0	0	0	11.3113	0	4.89355	0.563663	0	10.7865	2.35362	0.0376498	12.8441	16.3016
PHTF1	0	0	0	19.7309	0	0	0	0.0973163	0	0	0	0	5.04754	0	4.09571	0	9.26195	0.260363
RSBN1	50.0679	10.5824	0	0	0	0.142798	2.72809	1.15656	11.8748	0.224856	32.9646	0.0465524	10.5218	13.5495	3.9583	27.1292	56.3421	19.824
PTPN22	0	0	0	0	0	0	0	0	0	0	0	0	0	0	0	0	0	0
AP4B1-AS1	0	0	0	56.9838	0	0	18.8273	0	0	30.0142	17.3622	14.0828	3.26803	9.06733	0	0.783382	10.7327	0.173082
AP4B1	0	0	0	181.294	0	0.133493	47.9746	0	0.124614	120.702	50.4198	64.1434	2.18619	78.4793	7.26004	69.5427	32.4151	23.4041
BCL2L15	0	0	0	0	0	0	0	0.0619951	0	0	0.0942319	0	0	0	0	0	0	0
DCLRE1B	0	0	0	0	0	0	4.26882	0	1.66134	3.13053	0	10.8877	30.6419	4.94944	27.7716	13.3889	2.08933	4.78223
HIPK1	1.63098	0	0	13.3526	1.93168	2.91925	0	0	1.52847	0.129264	1.91946	0	2.69889	11.6765	16.052	0.464842	0.305773	5.96337
OLFML3	54.1043	453.881	70.7473	252.704	0	0.189147	68.2051	0.73615	84.7292	173.41	73.4071	11.1481	124.943	35.3295	65.1048	10.8652	74.4792	31.0755
SYT6	2.17571	0	0	0	0	0	0	0	0	0	29.5691	0	0.04971	0	0	0	0	0
TRIM33	47.115	10.9318	30.303	27.9354	0.238797	26.5394	28.9664	2.96099	24.0826	30.2225	2.2487	6.95368	19.8228	21.5559	10.9861	48.1444	2.60107	8.17171
BCAS2	39.7354	13.5579	37.6924	82.9126	0.589122	7.77939	57.7895	0	0	85.7973	43.2267	267.108	65.7675	73.5768	118.867	63.331	1.66908	151.806
DENND2C	0	0	0	0	0	0	0	0	0.601562	0	0	0	0	0	0	0	0	0
AMPD1	0	0	0	0	0	0	0	0	0	0	0	0	0	0	0	0	0	0
NRAS	66.5395	0	20.7962	2.64605	0	7.80137	19.3189	25.0471	27.6709	3.04471	65.5286	0	5.74945	0.728298	17.5533	47.4996	5.92295	1.42629
CSDE1	316.301	259.285	242.298	480.448	147.301	247.26	374.99	446.623	251.821	68.4163	326.406	248.773	177.884	290.019	379.735	232.442	327.498	432.111
SIKE1	1.7131	0	6.26609	0	0	13.3458	0	0.167555	21.6946	8.36456	4.41853	0	4.30554	11.0094	15.1262	6.43625	4.28614	8.41988
SYCP1	0	0	0	0	0	0	0	0	0	0	0	0	0	0	0	0	0	0
TSHB	0	0	0	0	0	0	0	0	0	0	0	0	0	0	0	0	0	0
TSPAN2	0	0.481165	0	0	0	0	0	0	0	0	40.9298	0	0	0	0	0	0	0
NGF	0	0	0	0	0	0	0	0	0	0	0	0	0	0	0	0	0	0
VANGL1	0	0	15.9281	0	0	24.5613	0.98562	0	0	0.987846	0	0	0	0	2.40899	10.2608	0.644498	0.0935994
CASQ2	0	0	0	0	0	0	0	0	0	0	0	0	0	0	0	0	0	0
NHLH2	0	0	0	0	0	0	0	0	0	0	0	0	0	0	0	0	0	0
SLC22A15	0	0	0	0	0	0	0	0	0	0	0	0	0	0	0	0	0	0
MAB21L3	2.84727	2.45209	1.25219	4.33754	2.05952	2.46431	2.57426	2.00489	0.187586	0.190309	0	0.903225	3.85022	1.66119	3.26795	3.13228	1.11347	1.65718
ATP1A1	61.8709	104.669	0.182186	83.1513	2.86814	43.7848	62.2133	73.0261	96.1886	117.402	17.1561	3.09431	50.6777	36.8557	71.9102	17.9971	152.411	0.234767
ATP1A1OS	0	0	0	0	3.83232	0	1.17443	0	1.87852	0.632392	0	0	0	0.623983	0.501554	0	0	0
CD58	0	0	0	0	0	0	0	0	0	0	0	0	0	0	0	0	0	0
IGSF3	9.85355	23.8988	54.4959	0	0.184147	0.609105	0.304292	14.251	43.6164	19.8535	19.9678	0	13.2561	19.2592	4.19915	1.15963	4.56944	20.4548
MIR320B1	0	0	0	0	0	0	0	0	0	0	0	0	0	0	0	0	0	0
CD2	0	0	0	0	0	0	0	0	0	0	0	0	0	0	0	0	0	0
PTGFRN	28.7567	0.121415	0	2.51736	0	0.153184	3.78218	0	0	7.42992	15.3079	0	0.138936	6.32451	5.46016	2.2019	5.66813	39.706
CD101	0	0	0	0	0	0	0	0	0	0	0	0	0	0	0	0	0	0
TTF2	0	19.8324	29.0342	0.201532	0	3.53222	0	0	5.11773	0.185481	0.0483253	0	12.5991	6.77551	7.82484	25.0881	37.5912	10.8797
MIR942	0	0	0	0	0	0	0	0	0	0	0	0	0	0	0	0	0	0
TRIM45	0	0	0	0	0	0	0	4.53972	0.93879	0	0	0	0	0	0	0	0	0
VTCN1	0	0	0	0	0	0	0	0	0	0	0	0	0	0	0	0	0	0
MAN1A2	0	0	0	0	0	0	2.27663	0	0	0	14.5603	0	0	0	2.22262	18.4956	0	0.10163
FAM46C	45.8382	0.0655541	6.5622	0	0	0.0551366	33.0149	0	0	0	5.86359	0.0539366	0	0	0	0	1.27357	0
GDAP2	0	0	0	0	0	7.43271	0	0	0	0	9.35729	0	0	5.76492	1.50909	0	2.08843	0
WDR3	0	0	0	16.84	0	2.89886	97.114	0	0	6.89211	0	59.1968	12.1278	0.766514	2.0322	4.74444	26.9949	0
SPAG17	0	0	0	0	0	0	0	0	0	0	0	0.0859353	0	0	2.74004	0	0	0
TBX15	0	0	0	0	0	0	0	0	0	0	0	0	0	0	0	0	0	0
WARS2	0	3.47718	0	1.4405	0	27.2502	27.6689	13.6477	0	1.21744	19.7364	0	0	25.4692	39.0964	14.6051	21.2456	24.9594
HAO2	0	0	0	0	0	0	0	0	0	0	0	0	0	0	0	0	0	0
HSD3B2	0	0	0	0	0	0	0	0	0	0	0	0	0	0	0	0	0	0
HSD3B1	0	0	0	0	0	0	0	0	0	0	0	0	0	0	0	0	0	0
HSD3BP4	0	0	0	0	0	0	0	0	0	0	0	4.16536	0	0	0	0	0	0
LINC00622	0	0	0	0	0	0	0	0	0	0	0	0	0	0	0	0	0	0
ZNF697	0	0.0741661	14.3465	72.4556	0	0	0	0	2.73042	0	0	0	0.0424503	0	0	0	0	4.3226
PHGDH	0	0	0	0	0	0	0	25.187	0.942692	3.3455	22.5636	0.165038	0	0	46.155	0.264438	2.89253	2.48296
HMGCS2	0	0	0	0	0	0	0	0	0	0	0	0	0	0	0	0	0	0
REG4	0	0	0	0	0	0	0	0	0	0	0.99552	0	0	0	0	0	0	0
NBPF7	0	0	0	0	0	0	0	0	0	1.11476	0	0	0	0	0	0	0	0
ADAM30	0	0	0	0	0	0	0	0	0	0	0	0	0	0	0	0	0	0
NOTCH2	0	0	0.199275	0.0832024	0.857418	1.64688	0	0.252003	0.0251149	0	0	0.0263874	0.15128	0.249321	0.0200295	0	2.73318	0
FAM72B	38.1354	0.0556129	10.551	0.575928	12.584	45.2369	40.4497	0.272856	4.61195	0.0664134	0.103906	20.1579	25.2742	2.65645	22.4187	22.7043	56.1808	45.0765
HIST2H2BA	0	0	0	0	0	0	0	0	0	0	0	0	0	0	0.886785	0	0	0
FCGR1B	0	0	0	0	0	0	0	0	0	0	0	0	0	0	0	0	0	0
EMBP1	0	0	0	0.232717	0	0	0	0	0	0.0357084	0	0	0	0	0	0	0	0
LOC100130000	0	0	0	0	0	0	0	0	0	0	0	0	0	0	0	0	0	0
FLJ39739	0	0	0	0	0	0	0	0	0	0	0	0	0	0	0	0	0	0
LINC00875	0	0	0	0	0	0	0	0	0	0	0	0	0	0	0	0	0	0
PPIAL4G	0	0	0	0	0	0	0	0	0	0	0	0.569033	0	0	0	0.454984	0	0
FAM72D	79.5692	0.0551292	16.5872	0.356829	63.5198	142.684	10.1215	2.38925	1.14987	0.197503	0.617989	8.77785	73.9871	18.7655	40.1794	4.53085	101.094	39.4826
LINC00623	0	0	0	0	0	0	0	0.000385856	0.133747	0	0	0	0	0.000256707	0	0	0	0
LOC728875	0	0	0	0	0	0	0	1.84303	0	0	0	0	0	0.282245	0	0	0	0
PFN1P2	0	0	25.5714	0	0	0	0	0	0	0	0	0	5.35853	18.5359	0	0.840966	25.4101	0
NBPF9	7.47676	0.0370455	13.4121	5.38907	19.0246	3.38296	8.97306	1.21153	0	13.1164	0	0.0547355	3.29086	7.4477	11.2916	4.61842	0.412551	6.22723
LOC653513	0	0	0	0	0	0	0	0	0	0	0	0	0	0	0	0	0	0
PDE4DIP	0	0	0	27.7892	0	0	0	0	56.238	0.0622243	0.048636	0	0	16.5613	36.8842	0	11.8759	22.5284
SEC22B	0	0.224051	0	0	0.399114	0.188326	0	0	0	0	6.00903	7.21463	3.7345	0	1.6873	0.740948	3.66541	0
NOTCH2NL	0	0	2.14955	0	0	0	0	2.59946	0.0595387	0	0	0	4.26361	0	0	0	0	0
NBPF10	7.36676	0.0750232	8.15821	1.32922	18.0984	0.116874	8.01064	0.306457	0	4.55005	0	0.0141618	0.827751	1.01447	4.57624	12.3244	0.534481	0.598864
HFE2	0	0	0	0	0	0	0	0	0	0	0	0	0	0	0	31.1243	0	0
TXNIP	0	50.3697	0	0	1.18362	4.91707	0	0	0.104245	0	0.0826972	0	0.076193	0.103538	8.48478	0.175516	4.00473	0.290801
POLR3GL	0	0	0	0	0	0.317275	80.648	26.8842	0	0	19.3947	13.4551	2.39821	0	5.00003	0	6.91883	2.4911
ANKRD34A	0	0	0	0	0	0	0	0	0	0	0	0	0	0	0	0	0	0
LIX1L	0	0	0	0	0	0	0	0	0	0	0	0	0	0	0	0	0	0
RBM8A	12.0081	17.4927	20.6487	50.6499	9.07592	25.2027	43.3851	12.4356	11.5578	21.7047	19.0438	52.3262	34.0869	31.944	36.2615	43.7227	34.8994	45.1598
GNRHR2	11.977	3.58405	51.1784	7.27623	28.4063	0.0502427	5.22782	0	2.29191	0.199381	0.361712	15.4305	3.81634	0.0232198	15.054	2.44229	10.2933	1.3922
PEX11B	0.634177	0	26.6925	7.20655	0	0	46.4752	40.38	0	0	0	30.9682	12.9659	64.542	48.9953	4.8627	2.39501	6.11001
ITGA10	0	0	0	0	0	0	0	0	0	0	0	0.0599251	0	0	0	0	0	0
ANKRD35	0	0	0	0	0	0	0	0	0	0	0	0	0	0	0	0	0	0
PIAS3	0.336076	179.339	0	177.167	0.238921	13.309	35.343	3.729	0.105215	6.08372	57.8846	30.7275	39.0666	9.92771	57.7639	1.50576	33.8519	47.2546
NUDT17	0	0	0	0	0	0	0	0	0	0	4.36157	1.69692	0	0	0	0	0	0
POLR3C	2.75452	0	38.4998	0	152.811	98.7311	80.2273	93.7226	122.92	28.2191	89.9888	50.302	46.5187	0.687138	23.7401	47.8604	2.49099	29.2476
RNF115	77.7349	0	0	0	0	0	0	0	0.387499	30.8339	14.2983	0	0.141684	0	3.40353	0	46.995	56.0044
CD160	0	0	0	0	0	0	0	0	0	0	0	0	0	0	0	0	0	0
PDZK1	0	0	0	0	0	0	0	0	0	0.341158	0	0	0	0	0	0	0	0
GPR89A	2.89728	49.2964	2.25058	0	0	0	0	8.07864	31.3082	62.5451	14.2094	1.55629	20.7293	0.0266121	16.0703	0	1.44974	7.25691
PDZK1P1	0	0	0	0	0	0	0	0	0	0	0	0	0	0	0	0	0	0
LOC728989	0	0	0	0	0	0	0	0	0	0	0	0	0	0.10902	0	0	0	0
PRKAB2	2.08379	32.3574	40.089	38.2456	3.57881	34.7325	14.8529	2.49235	63.7091	28.9133	9.38331	0	13.3629	6.84296	0.606026	8.68295	10.7265	14.4355
PDIA3P	0	0.573318	0.486988	0.247329	0	0	0.212883	0	0	0	0.714567	0	15.8025	0.745642	0	1.64222	0.180221	19.3965
FMO5	0	0	0	0	0	0	0	0	55.8481	0	0.0981957	0.168213	0	71.1104	0	0	0	22.7503
CHD1L	178.367	37.9155	23.6467	156.986	143.339	36.9789	86.1436	56.2033	15.3743	80.5478	68.4439	209.965	123.237	84.3856	55.8517	68.9731	159.799	134.874
LINC00624	0	0	0	0	0	0	0	0	0	0	0	0	0	0	0	0	0	0
BCL9	0	0	0	0	0.530287	0.350598	0	0	0.0466271	0	0	0	0.170345	0.277764	0.111575	0	0.0373128	0
ACP6	0	21.4578	0	0	0	0	0	0.184728	0	0	0	0	47.6473	0	0	0	16.487	0
GJA5	0	0	0	0	0	0	0	0	0	0	0	0	0	0	0	0	0	0
GJA8	0	0	0	0	0	0	0	0	0	0	0	0	0	0	0	0	0	0
GPR89B	1.72076	26.0151	2.16244e-05	0	0	0	0	1.28788e-05	3.06243	59.0484	9.58511e-06	1.16766e-05	9.55647	0.0246321	10.9206	0	0.752596	5.12891
GPR89C	2.71953e-05	9.92373	2.23221	0	0	0	0	5.44201	20.4459	0.00117099	23.0446	0.938759	2.64134	0	0.00012956	0	0.985811	0.000123007
NBPF11	32.0883	24.9749	29.5983	3.98399	39.0474	12.226	24.4197	8.46248	11.2132	5.44783	0.932837	0	27.3074	7.28519	7.92701	11.8149	6.44589	16.359
NBPF24	5.43166e-07	4.11863e-06	6.51828e-07	0	6.45101e-08	0	1.74616e-05	1.12705e-10	3.71212e-08	0.0773317	1.37537e-07	0	2.0635e-07	3.47237e-07	3.93535	4.85616e-08	0.576746	1.10653e-07
NBPF14	27.6591	3.5427	31.5168	2.187	172.606	17.2666	7.32248	11.6309	1.24045	13.3341	0.0821141	0	11.6651	10.7006	4.04064	17.1628	4.487	16.597
PPIAL4D	0	0	0	0	0	0	0	0	0	0	0	0	0	0	0	0	0	0
NBPF15	8.28346	15.7745	0.000114728	0.000164244	0.0001096	3.46888	27.5614	5.32397e-05	4.99274e-05	0.944153	4.22996e-05	0	1.90495	4.77739e-05	3.94327e-05	4.20708e-05	0.691115	4.71043e-05
NBPF16	46.5054	7.72789e-05	56.7409	7.92445	75.5823	62.8188	3.39604e-08	40.9217	9.66655	21.6464	4.19888	0	18.0873	12.1512	7.22752	37.7335	21.4257	20.5046
PPIAL4E	0	0	0	0	0	0	0	0	0	0	0	0	0	0	0	0	0	0
LOC645166	0	0	0	0	0	0	0	0	0	0	0	0	0	10.6842	0	4.76951	8.65194	0
LOC388692	0	0	0	0	0	0	0	0	0	0	0.0185944	0	0	0	0	0	0.0375219	0
FCGR1C	0	0	0	0	0	0	0	0	0	0	0	0	0	0	0	0	0	0
PPIAL4A	0	0	0	0	0	0	0	0	0	0	0	0	0	0	0	0	0	0
PPIAL4C	0	0	0	0	0	0	0	0	0	0	0	0	0	0	0	0	0	0
FCGR1A	0	0	0	0	0	0	0	0	0	0	0	0	0	0	0	0	0	0
HIST2H3D	0	0	0	0	0	0	0	0	0	0	0	0	0	0	0	0	0	0
HIST2H4A	0	0	0	0	0	0	0	0	0	0	0	0	0	0	0	0	0	0
HIST2H3A	0	0	0	0	0	0	0	0	0	0	0	0	0	0	0	0	0	0
HIST2H2AA4	0	0	0	0	33.6198	0	0	2.72783	0	1.79434	18.4076	0	22.5479	0	40.0103	0	0	0
HIST2H2BC	0	0	0	0	0	0	0	0	0	0	4.30458	0	0	0	6.82267	0	0	0
HIST2H2BE	9.88368	0	0	0	0.31946	0	0	0	0	0	119.328	30.4738	21.105	0	1.12404	0	0	0.130924
HIST2H2AC	0	0	0	0	2.81094	0	0	0	0	0	1.01672	0	0.939661	0	3.08429	0	0	0
HIST2H2AB	0	0	0	0	0	0	0	0	0	0	0	0	0	0	0	0	0	0
BOLA1	0	0	0	0	55.5863	0	0	0	0.441314	0	35.7485	72.7443	0.323171	51.3929	2.11808	0	34.9948	15.9765
SV2A	0.215295	0	37.6146	0	0	0	0	0	0	0	0	0	0.0491887	0	0	0	0.0538685	0
SF3B4	35.4975	77.5411	25.4547	181.297	63.8333	40.8457	25.8634	22.5174	7.15776	30.8045	21.0763	11.6957	33.0277	29.3949	24.8874	9.5037	39.0874	13.7514
MTMR11	0	0	0	0	0	1.49002	0	0	0	8.60253	0	0	0	0	0	0	0	0
OTUD7B	0	0	0	0	8.71351	0.489877	0	0	0	0	0.723407	8.33676	0.36653	0	0	21.3924	12.9917	0.127254
VPS45	0	0	141.574	0	0	0	0	0	0	137.772	0	0	0	9.49703	0.086706	0.82321	0	0.202064
PLEKHO1	0	0	7.85991	158.8	0	0.215878	0	63.2374	0	0	5.61216	5.51815	25.2688	35.3438	1.61355	0	3.39692	0
ANP32E	98.8801	218.595	81.2773	67.9289	304.188	185.054	0	0	66.7592	11.3182	68.3397	11.8223	123.374	174.199	105.971	119.522	73.6059	141.545
CA14	0	0	0	0	0	0	0	0	0	0.187903	0	0	0	0	0	0	0	0
APH1A	64.0543	127.305	0.338578	0.619168	166.665	104.372	0	5.67668	19.5671	2.66276	0.392998	0.197667	3.30289	0	0	10.5448	0.451953	60.1761
C1orf54	0	0	0	0	0	0	0	0	0	0	0	0	0	0	0	0	0	0
C1orf51	1.18004	0	0	0	0	0	0	0	8.89143	0	0	0	1.48998	0	19.6708	0	7.26585	0.172175
MRPS21	21.3941	25.6939	112.868	28.2671	0	50.2803	47.8091	48.237	87.7689	201.766	248.403	63.1122	65.1914	30.6027	40.3925	150.451	57.737	140.706
PRPF3	0	0.641011	12.7914	14.5223	186.113	65.7507	33.4315	0.13104	0.125779	18.1149	18.0615	17.441	0.919435	1.7492	0	1.37632	50.7385	0
RPRD2	16.304	5.27034	23.5189	14.03	9.80955	0	2.88731	0.776286	0	0	5.98426	16.0107	0	3.50554	1.06721	17.2799	16.2693	3.45733
TARS2	0	17.0254	0.283493	1.29643	18.1365	0	21.0678	1.5014	0.655144	0	6.75701	0.137642	0	0	0	9.48458	17.1995	25.5827
ECM1	0	0	0	0	0	0	0	0	0	0	0	0	0	0	0	0	0	0
ADAMTSL4	0	0	0	0	0	0	0	0	0	0	0	0	0	0	0	0	0.0567489	0
MIR4257	0	0	0	0	0	0	0	0	0	0	0	0	0	0	0	0	0	0
MCL1	98.2827	55.8157	97.5232	62.7165	67.2238	180.477	12.3959	1.29653	99.7766	144.34	27.4123	166.721	87.3931	48.5557	36.4312	103.755	108.17	134.868
ENSA	7.38774	0	0.486554	10.2494	13.0162	7.10812	4.29893	0	0	1.58892	45.9533	0.236167	0	15.562	7.15361	6.96779	10.706	8.88362
GOLPH3L	88.0062	0.60978	62.7325	0	47.5723	98.3476	0	0	114.857	0	3.26218	25.7198	50.3254	55.4688	28.3106	0	8.95509	28.9916
HORMAD1	0	0	0	1.12016	0	0	0	0	0	50.3722	7.60046	15.7301	56.8899	4.22715	48.0294	101.662	39.64	142.805
CTSS	0	0	0	0	0	0	0	0	0	0	0	0	0	0	0	0	0	0
CTSK	0	0	0	0	0	45.6981	0	0	0	0	0	0	0	67.6648	0	0	0	0
ARNT	25.7946	54.2721	14.0346	0	0	2.27326	0.0577991	44.3326	14.0492	19.5376	24.0463	0	21.2595	2.66971	0	28.8746	17.6085	0.284108
SETDB1	56.6226	99.6718	24.3081	0.441996	8.80814	3.7301	39.5964	37.4813	184.577	1.89807	8.26618	44.0048	7.02956	48.1587	20.8909	48.2086	14.6607	6.9671
CERS2	36.2757	15.5816	7.48396	4.89003	0	0.132249	36.8062	2.96	0.123447	9.1458	4.40983	43.4697	53.9056	11.7792	43.9676	0.727761	18.5868	6.6612
ANXA9	0	0	0	0	0	0	0	0	0	0	0	0	0	0	0	0	0	0
FAM63A	0	0	0	0	0	0	0	0	0	0	0	0	0	0	0	0	0	0
PRUNE	0.653954	37.0624	0	0	1.39469	2.96283	80.1495	0	0	0.207669	29.5563	75.0545	33.7402	0.101661	0	2.15423	9.42082	89.6582
BNIPL	0	0	0	0	0	0	0	0	0	0	0	0	0	0	0	0	0	0
C1orf56	0	0	20.5785	0	0	0	18.7288	0	47.5762	0	0	0.163854	6.38654	0	0	2.88796	10.7379	0
CDC42SE1	0	0	0	4.61523	0	0	0	0	0	3.74691	0	0	0	0.892283	0	0	9.50731	0.278457
MLLT11	0	0	0	0	0	0	0	30.6131	0.145541	0	0.115473	0	5.85208	41.3532	33.8061	0.857421	0	0
GABPB2	0	0	0	0	0	0	0	0	0	0	3.74433	0.17093	24.6083	0	0	0	0	0
SEMA6C	0	0	0	0	0	0	0	0	0	8.32325	0	0	0	0	0.0610631	0	0	0
TNFAIP8L2	0	0	0	0	0	0	0	0	0	0	0	0	0	0	0	0	0	0
TNFAIP8L2-SCNM1	0.248828	4.14831	0.000111105	0	0.000459443	0.257726	2.06095	0.44072	0.159561	3.41362	0.000240813	5.65628	0.000132528	0	0.520639	0.000215149	0.652612	0
SCNM1	0.0110318	0.00545783	30.2284	0	16.6064	0.00406827	12.1421	0.00365088	0.00355595	22.1571	4.3125	0.000661267	10.41	0	0.000460328	1.17605	0.000517599	0
LYSMD1	0	0	3.7631	0	0	0	0	0	0	0.35292	0	0	0	3.97785	0	1.46457	0	0
TMOD4	0	0	0	0	0	0	0	0	0	0	0	0	0	0	0	0	0	0
VPS72	1.62155	0	4.95843	286.323	2.30789	145.854	9.63308	6.88834	0.255172	40.0705	20.0501	3.21592	11.0132	4.05893	29.1493	4.07729	140.557	12.0917
PIP5K1A	0	2.11743	0	56.4999	0	36.0592	0	0	0	0.0841665	0	0.087144	0	0	0	0	0	0
PSMD4	24.9776	309.293	87.051	13.312	33.829	24.6083	81.8476	230.504	57.3065	78.7395	147.82	156.857	34.5012	19.9148	32.5106	67.5997	76.1301	97.5403
ZNF687	0	0	0	0	0	0	0	0	0	0	0	0.138337	0	0	0.105044	0	0	0
PI4KB	8.95116	0.793902	106.71	0	0	0	76.1225	0	52.4115	0.0771039	43.3069	68.4702	0	44.7372	31.6362	2.0966	7.80801	3.86044
RFX5	52.4165	0.106077	0	0	0	0	0	0	0	0	0.923976	0	0	47.53	8.96512	14.1564	30.7093	0.154657
SELENBP1	0	0	0	0	0	0	0	0	0.189844	15.2029	0	0	0	29.9966	0	84.4948	0.151971	0
PSMB4	200.534	270.243	108.268	19.5159	35.0367	401.728	92.0173	451.01	343.487	351.2	425.118	179.7	129.095	392.605	316.148	187.025	169.34	347.806
POGZ	3.80822	104.844	5.36207	3.78044	6.38683	75.7109	24.3878	0	6.80582	13.0418	15.3637	5.80029	5.07715	16.586	2.28696	57.437	20.1856	16.512
CGN	0	0.0738478	0	0	0	0.0621103	1.36947	0	0	0	1.65171	0	4.1845	0	0	0	0.138871	0
TUFT1	75.8774	2.6833	0	61.8866	19.5733	31.3742	138.552	18.2835	2.4051	78.5856	39.5903	0	26.1486	0.497621	47.8194	26.8287	3.76962	4.65935
MIR554	0	0	0	0	0	0	0	0	0	0	0	0	0	0	0	0	0	0
SNX27	0.526759	0	0.267403	0	12.6333	14.2748	5.53321	0.300665	0.329079	10.8969	27.6339	10.1994	9.67773	8.00457	15.4533	3.32584	1.97504	2.9462
CELF3	0	0	0	0	0	0	0	0	0	0	0	0	0	0	0	0	0	0
RIIAD1	0	0	0	0	0	0	0	0	0	0	0	0	0	0	0	0	0	0
MRPL9	0	16.338	114.02	52.5726	10.6923	3.08154	96.2093	123.018	56.7575	22.6267	113.873	41.119	73.0468	150.216	31.0681	133.024	86.6774	153.808
OAZ3	0	0	0	2.89564	30.0096	20.2624	2.51049	0.919007	12.4541	0.449896	5.29857	0.466984	2.60577	5.7554	1.0674	8.96576	1.42507	2.89011
TDRKH	3.62425	0	24.564	0	51.7922	7.29723	0	0	50.2804	0.135646	24.1731	0.834601	33.8083	9.72085	0	0.191066	48.8726	0
LINGO4	0	0	0	0	0	0	0	0	0	0	0	0	0	0	0	0	0	0
RORC	0	0	0	0	0	0	0	0	0	0	0	0	0	0	0	0	0	0
C2CD4D	0	0	0	0	0	0	0	0	0	0	0	0	0	0	0	0	0	0
LOC100132111	0	0	0	0	0	0	0	0	0	0	0	0	0	0	0	0	0	0
THEM5	0	0	0	0	0	0	0	0	0	0	0	0	0	0	0	0	0	0
THEM4	0	0	0	0	0	0	0	0	1.36865	0	21.8926	0	0.0833405	0	0	0	0	16.3895
S100A10	102.52	129.31	48.6923	103.598	121.66	78.854	121.031	55.5238	155.724	99.3034	109.446	71.4981	20.2282	78.1182	142.523	18.1316	107.426	122.09
S100A11	0	0	1.6038	2.40754	0	0	9.11167	0.767629	80.8857	28.7132	35.7214	0	9.88908	18.6729	4.20299	0	13.8072	18.7416
TCHHL1	0	0	0	0	0	0	0	0	0	0	0	0.0876522	0	0	0	0	0	0
TCHH	0	0	0	0	0	0	0	0	0	0	0	0	0	0	0	0	0	0
RPTN	0	0	0	0	0	0	0	0	0	0	0	0	0	0	0	0	0	0
HRNR	22.6057	0	0	0	0	0	0	0	0	0	0	0	0	0	0	0	0	0
FLG	0	0	0	0	0	0	0	0	0	0	0	0	0	0	0	0	0	0
FLG2	0	0	0	0	0	0	0	0	0	0	0	0	0	0	0	0	0	0
CRNN	0	0	0	0	0	0	0	0	0	0	0	0	0	0	0	0	0	0
LCE5A	0	0	0	0	0	0	0	0	0	0	0	0	0	0	0	0	0	0
CRCT1	0	0	0	0	0	0	0	0	0	0	0	0	0	0	0	0	0	0
LCE3E	0	0	0	0	0	0	0	0	0	0	0	0	0	0	0	0	0	0
LCE3D	0	0	0	0	0	0	0	0	0	0	0	0	0	0	0	0	0	0
LCE3C	0	0	0	0	0	0	0	0	0	0	0	0	0	0	0	0	0	0
LCE3B	0	0	0	0	0	0	0	0	0	0	0	0	0	0	0	0	0	0
LCE3A	0	0	0	0	0	0	0	0	0	0	0	0	0	0	0	0	0	0
LCE2D	0	0	0	0	0	0	0	0	0	0	0	0	0	0	0	0	0	0
LCE2C	0	0	0	0	0	0	0	0	0	0	0	0.374154	0	0	0	0	0	0
LCE2B	0	0	0	0	0	0	0	0	0	0	0	0.376049	0	0	0	0	0	0
LCE2A	0	0	0	0	0	0	0	0	0	0	0	0	0	0	0	0	0	0
LCE4A	0	0	0	0	0	0	0	0	0	0	0	0	0	0	0	0	0	0
C1orf68	0	0	0	0	0	0	0	0	0	0	0	0	0	0	0	0	0	0
KPRP	0	0	0	0	0	0	0	0	0	0	0	0.128692	0	0	0	0	0	0
LCE1F	0	0	0	0	0	0	0	0	0	0	0	0	0	0	0	0	0	0
LCE1E	0	0	0	0	0	0	0	0	0	0	0	0	0	0	0	0	0	0
LCE1D	0	0	0	0	0	0	0	0	0	0	0	0	0	0	0	0	0	0
LCE1C	0	0	0	0	0	0	0	0	0	0	0	0	0	0	0	0	0	0
LCE1B	0	0	0	0	0	0	0	0	0	0	0	0	0	0	0	0	0	0
LCE1A	0	0	0	0	0	0	0	0	0	0	0	0	0	0	0	0	0	0
LCE6A	0	0	0	0	0	0	0	0	0	0	0	0	0	0	0	0	0	0
SMCP	0	0	0	0	0	0	0	0	0	0	0	0	0	0	0	0	0	0
IVL	0	0	0	0	0	0	0	0	0	0	0	0	0	0	0	0	0	0
SPRR4	0	0	0	0	0	0	0	0	0	0	0	0	0	0	0	0	0	0
SPRR1A	0	0	0	0	0	0	0	0	0	0	0	0	0	0	0	0	0	0
SPRR3	0	0	0	0	0	0	0	0	0	0	0	0	0	0	0	0	0	0
SPRR1B	0	0	0	0	0	0	0	0	0	0	0	0	0	0	0	0	0	0
SPRR2D	0	0	0	0	0	0	0	0	0	0	0	0	0	0	0	0	0	0
SPRR2A	0	0	0	0	0	0	0	0	0	0	0	0	0	0	0	0	0	0
SPRR2B	0	0	0	0	0	0	0	0	0	0	0	0	0	0	0	0	0	0
SPRR2E	0	0	0	0	0	0	0	0	0	0	0	0	0	0	0	0	0	0
SPRR2F	0	0	0	0	0	0	0	0	0	0	0	0	0	0	0	0	0	0
SPRR2C	0	0	0	0	0	0	0	0	0	0	0	0	0	0	0	0	0	0
SPRR2G	0	0	0	0	0	0	0	0	0	0	0	0	0	0	0	0	0	0
LELP1	0	0	0	0	0	0	0	0	0	0	0	0	0	0	0	0	0	0
PRR9	0	0	0	0	0	0	0	0	0	0	0	0	0	0	0	0	0	0
LOR	0	0	0	0	0	0	0	0	0	0	0	0	0	0	0	0	0	0
PGLYRP3	0	0	0	0	0	0	0	0	0	0	0	0	0	0	0	0	0	0
PGLYRP4	0	0	0	0	0	0	0	0	0	0	0	0.183617	0	0	0	0	0	0
S100A9	0	0	0	0	0	0	0	0	0	0	0	0	0	0	0	0	0	0
S100A12	0	0	0	0	0	0	0	0	0	0	0	0	0	0	0	0	0	0
S100A8	0	0	0	0	0	0	0	0	0	0	0	0	0	0	0	0	0	0
S100A7A	0	0	0	0	0	0	0	0	0	0	0	0	0	0	0	0	0	0
S100A7L2	0	0	0	0	0	0	0	0	0	0	0	0	0	0	0	0	0	0
S100A7	0	0	0	0	0	0	0	0	0	0	0	0	0	0	0	0	0	0
S100A6	0	0	0	0	0	0	0	0	0	0	0	0	0	0	14.5604	0	4.85602	0
S100A5	0	0	0	0	0	0	0	0	0	0	0	0	0	0	0	0	0	0
S100A4	0	0	0	0	0	0	0	0	0	0.962945	0	0	0	0	6.14266	0	0	0
S100A3	0	0	0	0	0	0	0	0	0	0	0	0	0	0	0	0	0	0
S100A2	1.19943	0	0	0	0	20.5313	0	0	0	0	0	0	0	0	0	0	0	0
S100A16	0	0	0	0	0	0	0	0	0.331917	0	0	0	0.24291	0	34.223	0.557977	12.4921	0
S100A14	0	0	0	0	0	0	0	0	0	0	0	0	0	0	0	0	0	0
S100A13	8.94202	0	0	11.5064	4.78674	0	5.41888	29.1768	138.415	115.805	72.8634	52.7321	27.2633	101.665	104.004	59.4838	77.3491	40.5059
S100A1	0	0	0	0	0	0	0	0	0	0	0	0	0	0	0	0	0	0
CHTOP	117.159	96.8776	155.756	21.1884	1.18265	33.0836	143.484	51.2208	37.292	51.1906	109.63	74.4142	97.9046	153.99	127.07	37.9955	13.9434	134.422
SNAPIN	0	0	0	99.322	0	0.367084	0.325386	2.50365	0	0	0.548285	0	7.5818	0	1.65613	6.09451	29.864	10.2621
ILF2	687.148	232.701	367.144	846.299	49.5242	791.152	638.52	312.021	308.202	688.193	473.4	342.861	335.717	623.471	331.489	329.131	500.907	334.434
NPR1	0	0	0	0	0	0	0	0	0	0	0	0	0	0	0	0	0.0569777	0
INTS3	0.423742	0.084544	2.15207	27.3826	0	0	28.0357	0	0.662392	0.0672164	12.5048	0.626313	17.2319	23.6787	0	1.45022	19.5075	13.3684
SLC27A3	0	0.163887	23.659	0	0.291924	0	0	0	0	9.13295	11.7369	5.40544	0	7.66737	0	0	0	0
GATAD2B	0.623032	0	11.3011	8.89128	10.0941	14.2178	2.02779	0.284487	0	0.237016	0	7.85092	1.39336	0	1.61417	0	5.54366	0.905046
DENND4B	22.9703	49.6505	25.3953	10.7654	0	0	14.721	0	0.619659	0.0524066	0	11.7727	6.60301	0.922877	2.63617	3.21804	4.54557	0
CRTC2	0	0	1.98744	0	0	0	0	5.38326	0.114791	0	0	0	0	0	0	0	0.091875	0.640408
SLC39A1	8.97552	0	4.42531	17.2874	0	48.0589	14.267	0	0.127827	0.129645	22.8179	6.84829	14.2966	5.33313	21.8322	0.322781	51.9744	0
CREB3L4	0.588103	0	98.9794	0	0	57.2388	5.5829	0	1.84633	61.391	7.32535	0	38.6129	0	23.7341	0	42.9353	32.7781
JTB	0	100.274	0	0	22.1521	23.347	5.89874	2.81323	1.24901	22.5752	3.1387	12.6815	1.67464	0	27.5952	22.0652	1.16653	2.32158
RAB13	0.957306	0	0	1.97639	0	15.4224	187.258	42.8731	11.7694	16.809	54.8581	22.5012	60.2833	26.4095	37.8614	69.0092	26.0972	0
RPS27	1859.06	1783.99	2395.02	1439.48	2844.79	2032.87	637.936	903.83	1459.64	1741.94	1160.96	1877.12	1298.92	1817.95	2171.17	3616.13	1391.34	1072.82
NUP210L	0	0	0	0	0	0	0	0	0	0	0	0.056974	0	0	0	0	0	0
TPM3	361.308	238.71	153.156	600.636	19.0691	144.013	233.166	174.421	307.327	382.271	180.855	428.609	140.153	169.732	252.402	134.979	347.96	512.535
MIR190B	0	0	0	0	0	0	0	0	0	0	0	0	0	0	0	0	0	0
C1orf189	0	0	0	0	0	0	0	0	0	0	0	0	0	0	0	0	0	0
C1orf43	65.5465	4.47618	47.2374	28.8644	32.7348	0.593994	285.877	14.1656	11.8418	2.2853	64.2269	55.1217	58.0364	90.0884	111.849	52.8241	38.2859	37.0229
UBAP2L	159.12	15.9879	1.14939	50.5727	8.58943	0	30.5024	13.5636	21.5449	0.17953	38.1597	33.939	55.379	56.3056	16.6357	0	3.7529	0.710821
HAX1	26.0877	159.099	12.7145	47.3249	6.23017	24.3911	58.1813	110.787	258.684	49.5398	73.559	109.715	124.921	10.206	84.2449	57.7505	256.22	71.4382
AQP10	0	0	0	0	0	0	0	0	0	0	0	0	0	0	0	0	0	0
ATP8B2	0	0	48.3933	1.16018	0	0	0	1.82987	0	0	0.0397231	1.36805	0.6221	0	0	0	2.3646	0.0465826
IL6R	99.5638	36.9186	43.0407	83.264	95.0081	17.6543	43.8875	38.1086	76.1368	0.409349	18.8765	63.357	44.3447	29.7372	30.656	32.7814	14.1224	54.1676
SHE	28.646	0	0	15.5163	0.323125	6.61243	16.3488	0	0.189416	4.80603	0	0.447761	0	2.39781	0	6.58023	3.18314	0
TDRD10	0	0	7.33069	0	0	0	0.126372	0	0	0.271051	0	0	0	23.2313	0.106645	40.0077	0	0
UBE2Q1	45.647	18.8168	7.73157	13.9698	9.81997	41.5231	0.0889443	0.587966	0	0	1.19283	47.6867	25.5515	13.4405	5.02419	62.2694	6.31806	9.96289
CHRNB2	0	0	0	0	0	0	0	0	1.43799	0	0	0	0	0	0	0	0	0
ADAR	33.0564	169.645	57.7342	19.9757	18.7107	101.432	57.0849	10.0352	48.9994	106.632	67.5505	54.4534	51.449	57.6738	40.2958	25.1893	75.5988	58.9255
KCNN3	0	0	0	0	0	0	0	0	0	0	0.0191095	0.0253184	5.01742	0.358825	0	0	0	0
PMVK	0	0.331288	2.81804	23.121	0	2.22675	0	1.62609	1.30533	0.264478	2.07209	0.274182	12.6049	8.30569	17.7275	2.41497	31.9801	3.39587
PBXIP1	0	0	41.266	0	0	12.5084	0	10.9757	0	8.85111	12.4878	0.0996248	0	2.91968	1.8917	1.27743	0.379484	0
PYGO2	2.74187	0	25.8013	0	6.49701	0	15.2494	0	0	0	0.529439	112.683	5.71409	1.60977	0	0.0802699	0	0.265984
SHC1	0	0	3.31661	71.7537	23.2588	0	0	11.5854	0.191492	0.388545	46.9921	0.20117	0.139956	33.0142	13.8345	26.7488	8.66657	23.4938
CKS1B	409.932	235.037	327.248	231.499	0	406.172	54.9755	173.776	86.2866	150.535	135.068	200.675	357.169	61.4916	260.303	117.958	176.265	45.5123
MIR4258	0	0	0	0	0	0	0	0	0	0	0	0	0	0	0	0	0	0
FLAD1	0	76.9702	37.5398	0.589207	0	48.618	19.1168	101.875	1.2531	39.9264	0.426125	39.4878	151.713	5.5145	68.5612	34.8254	8.29883	71.5048
LENEP	0	0	0	0	0	0	0	0	0	0	0	0	0	0	0	0	0	0
DCST2	0	0	0	0	0	0	0	0	0.128292	0	0.101782	0	13.6921	0	7.16736	0	0	0
DCST1	0	0	0	0	0	0	0	0	0	0	0	0	0	0	0	0	0	0
EFNA4	2.04836	0	0	8.01464	1.84156	0	45.6154	0.334785	0	77.3123	11.2782	0	47.4909	1.08021	0	0	0	0
LOC100505666	0	0	0	0	0	0	0.274945	0	0	0.885715	0	0	2.13287	0	0	0	0	0.189695
ADAM15	0	0	0	175.678	0	0.119485	0	0	6.16467	0	41.9337	0	0.0814909	0	0.088969	0	0.0892309	0
EFNA3	0	0	0	0	0	0	0	0	0	0	0	0	0	0	0	0	0	43.287
EFNA1	32.9202	0	0	0	18.9365	0	0	0	0	0	0.166175	0	0	0	0	0	0	0
SLC50A1	0	0	0	0	0	0	0	0	1.00348	0	0.232528	0	0	0	0	0	4.21799	0
DPM3	0	12.1591	0	25.8031	0	0	0	29.9829	0	111.122	21.1051	8.38992	9.76518	19.9467	18.7154	31.7515	2.66083	22.9531
KRTCAP2	125.115	6.40047	0	177.961	24.7233	135.541	83.1025	73.4446	66.7152	81.0468	40.8082	33.2054	85.3805	137.43	87.8406	67.3403	88.463	18.2237
TRIM46	0	0	0	0	0	0	0	0	0	0	0	0	0	0	0	46.9983	0	0
MUC1	0	0	0	0	0	0	0	0	0	0	0	0	0	0	0	0	0	0
MIR92B	0	0	0	0	0	0	0	0	0	0	0	0	0	0	0	0	0	0
THBS3	0	0	0	1.5923	3.94199	0	0	0	7.80985	0	0	2.02581	0	0	0	0	0	0.0896594
MTX1	0.674749	0	41.4183	3.28262	5.87748	105.263	77.5418	64.8191	62.1316	0	1.00978	23.485	2.21074	49.9285	3.5071	12.4286	5.27386	39.892
GBAP1	16.0936	23.6244	0	0	0	0.0830946	0	0	0.0776508	0	0	0	0.908347	0	1.05376	0.849514	0	5.84706
GBA	17.2668	71.7795	0	0	0.327388	0.0772448	0	0	0.360859	0	0	0	1.5682	0	1.20981	6.6016	0	31.2015
FAM189B	0	0	0	3.47384	0	6.09055	0	0	0	0.106724	4.8411	0.110521	0.461409	0.104492	7.64028	0	3.53676	0
SCAMP3	18.9997	312.324	25.3274	29.7987	0	4.48729	138.212	208.652	85.4471	201.137	4.63279	65.6909	53.7836	75.7866	22.808	52.6515	152.057	144.094
CLK2	175.509	97.0425	146.395	170.695	0	0.157493	30.4674	55.0757	0	61.1722	96.7162	14.0645	66.691	8.6243	31.2401	2.10506	68.3061	44.7283
HCN3	0	0	0	0	0	0	0	0	0	0	0	0	0	0	0	0	0	0
PKLR	0	0	0	0	0	0	0	0	0	0	0	0	0	0	0	0	0	0
FDPS	0	0	42.1281	0	2.84878	8.2979	16.4105	0.598592	2.51972	60.4042	181.509	0.234724	107.513	44.4322	113.64	168.996	67.466	94.5675
RUSC1	46.4335	0.195123	0	10.6062	0.347588	11.8107	0	1.11702	9.80988	4.66276	124.092	28.9818	34.4777	20.5587	4.03774	35.3776	86.5755	26.3613
RUSC1-AS1	0.824055	0	0.560002	0	0	0	0.734367	0.269285	0	4.4673	7.61741	0	3.60533	2.06306	3.52268	4.79895	2.49212	6.74815
ASH1L	0	0.437359	30.9965	0.161975	14.2992	8.27791	0.39378	14.5816	0	0.0992604	0	0.0256842	5.91146	3.27612	11.171	0.555947	0.0195613	0.0227404
MIR555	0	0	0	0	0	0	0	0	0	0	0	0	0	0	0	0	0	0
ASH1L-AS1	0	0	0	0	0	0	0	0	12.2893	0	0	0	0	0	0	0	0.258869	0
POU5F1P4	13.4392	12.9439	8.79233	8.71355	4.66146	18.9389	34.4863	46.9841	17.5044	6.43984	17.0034	16.4408	22.517	6.59636	10.9924	12.7945	8.05316	9.84583
MSTO1	35.0171	0.99841	43.3533	121.37	16.4864	32.4789	56.7912	54.4318	5.65506	7.56142	16.7798	18.5558	2.38431	4.67074	9.3816	22.2915	31.3956	0.0590768
YY1AP1	5.40237	202.581	229.025	59.694	213.919	38.918	1.79141	0	15.9061	61.628	49.5216	27.4498	27.3183	29.8179	29.8705	89.7489	100.478	41.6232
DAP3	160.661	90.1375	0	27.1239	109.818	0.176045	67.0113	0.961613	84.9791	17.3663	61.1946	158.004	42.832	83.383	41.3836	90.3206	134.415	103.523
MSTO2P	0	0	0.397466	13.9652	0.138964	5.16444	3.56384	4.22556	0	0	0.0194295	0.643179	0.0895109	0	0.0977269	0.288607	0.196018	0
GON4L	38.8475	6.24901	27.598	6.83707	4.16311	2.37421	22.5398	2.87598	5.59065	25.6866	13.0875	6.03379	0.505374	3.27607	9.49509	25.1762	13.7666	0.387196
SYT11	0	0	0	0	0	0	0	0	0	0	0	0	0	7.70115	0	0	0	0
RIT1	0	0	0	0	0	0	0	0	0	0	21.446	0	0.321799	0	0.0702634	0	8.31643	0
KIAA0907	0.330798	0.792165	0	0	0	0	0	0	1.34624	9.66471	0	6.20097	15.8192	30.6505	33.054	0.174359	0	0
SNORA42	0	0	0	0	0	0	0	0	0	0	0	0	0	0	0	0	0	0
SCARNA4	0	0	0	0	0	0	0	0	0	0	0	0	0	0	0	0	0	0
RXFP4	0	0	0	0	0	0	0	0	0	0	0	0	0	0	0	0	0	0
ARHGEF2	0	0	0	0	0	0	0	0	0	0.0736509	0	0	9.97753	0	2.4334	0	1.74358	0.0675042
SSR2	17.7763	18.5465	0	60.143	73.1171	69.9379	1.46818	103.639	13.08	17.3449	62.0523	0.654089	18.9148	64.4219	30.1147	12.3048	10.7229	1.15712
UBQLN4	31.838	83.793	14.5022	0.567482	0	30.9492	47.1414	6.26886	3.43473	17.5112	43.4574	75.3248	27.4867	31.5521	59.1252	20.3877	6.39109	42.1626
LAMTOR2	0	0.764478	0	118.067	0	41.6775	0	56.4584	50.5171	46.1081	46.9109	40.2464	23.6445	7.27731	15.1109	37.7859	35.6019	29.9182
RAB25	3.0943	0	0	0	63.8876	0	0	0	0	0	0	0	8.81137	9.06254	0	0	4.69047	22.9711
MEX3A	0.153077	0	9.94783	7.9146	3.69861	1.33567	0	0.299585	0	0.0970802	0.151736	0.150744	0	0.0474856	2.17449	0	1.03337	0
LMNA	0	0	0	16.5775	0	0	0.144136	0	0	0	0	0	4.23542	0	17.4023	11.2582	0	0
SEMA4A	0	0.779616	1.54423	0	0	0	53.3307	0	0	39.8033	4.52742	0	24.1341	0	0	0	0	1.89533
SLC25A44	0	3.27156	63.5911	68.6213	1.3158	80.0517	51.7614	0	0	19.3048	37.6666	50.1459	94.6153	11.3371	24.3548	2.43783	9.40119	1.76944
PMF1	0	231.344	12.989	15.3212	8.05237e-30	4.65057	82.9871	321.895	18.4793	82.9616	82.75	150.177	49.1454	274.313	12.8158	49.58	92.9711	67.6634
PMF1-BGLAP	0	1.7945e-19	0	0	1.0987	5.0105e-52	8.56507e-22	1.61252	0.358047	5.47596e-11	8.91264e-21	0.595451	3.52491e-13	0.615359	4.08846e-06	2.13453e-23	1.38613e-16	0.265037
BGLAP	0	0	0	0	0	0	0	0	0	0	0	0	0	0	0	0	0	0
PAQR6	0	0	0	0	0	0	0	0	0	0	0	0	0	0	0	0	0	0
SMG5	0.415862	26.3019	83.4946	0.644967	15.6648	48.0793	2.09277	7.46167	0.0650047	0.263858	3.50619	39.3371	24.0359	19.2998	22.9209	32.1863	1.71671	10.5197
TMEM79	0	0	0	4.69342	0	4.57301	0	0	0	0	0	0	0	0	0	0	0	0
C1orf85	0	20.7344	23.2026	80.1078	0	0	0	0	0	0	1.14706	0.433777	13.7423	62.7992	55.4057	25.5361	0	0
VHLL	0	0	0	0	0	0	0	0	0	0	0	0	0	0	0	0	0	0
CCT3	414.292	148.806	535.236	530.792	653.48	256.987	945.662	438.677	419.657	436.733	605.732	501.836	431.331	406.483	409.282	749.524	709.329	400.635
TSACC	0	0	0	0	0	0	0	0	0	0	1.26279	0	0	0	12.7238	0	9.33918	17.6991
RHBG	0	0	0	0	0	0	0	0	0	0	0	0	0	0	0	0	0	0
C1orf61	0	0	0	0	0	0	0	0	0	0	0	0	0	0	0	0	7.17627	0
MIR9-1	0	0	0	0	0	0	0	0	0	0	0	0	0	0	0	0	0	0
MEF2D	0	14.6676	0.432794	0	8.0644	0	0	0	0.0499404	0	0	0.524685	0.109472	0	0.199177	0	0.159858	1.16127
IQGAP3	0	0	1.15391	0	0	0.572053	0.321011	0	0	0	0.422425	0.457813	0.459903	0.0961434	0.0386198	1.14171	0.387453	0.585445
TTC24	0	0	0	0	0	0	0	0	0	0	0	0	0	0	0	0	0	0
APOA1BP	2.97245	0	18.1975	1.02271	0	0	6.7759	25.9141	5.31184	0	0.744125	59.7195	20.5782	24.2385	26.2195	0.52534	16.2629	34.1899
GPATCH4	29.7561	0	27.8617	167.679	54.8833	0	24.672	16.8829	50.4621	1.22938	46.174	78.5517	6.20478	46.9617	50.6888	162.077	63.8215	49.8749
HAPLN2	0	0	0	0	0	0	0	0	0	0	0	0	0	0	0	0	0	0
BCAN	0	0	0	0	0	0	0	0	0	0	0	0	0	0	0	0	0	0
NES	13.8826	0.0675518	0.114616	11.2039	0	0	0.250528	0	0.10581	0.0536916	4.6998	0	2.0875	0.0525291	1.73024	0.0445534	0	0
CRABP2	0	0	0	0	0	0	0	7.43863	0	0	17.9178	0	0	8.84371	28.4274	0.287196	4.10739	0.317348
ISG20L2	0.982318	96.0814	58.2983	166.466	122.599	0.824187	62.1825	0	63.9231	22.8033	76.3829	41.9061	0	12.7019	1.10661	34.5455	21.8229	49.5445
RRNAD1	99.114	86.4426	0.389704	52.2296	80.6233	0	48.5622	0.375081	84.3911	2.09423	0	0	0	5.74411	0.861186	0	0.432917	0.502691
MRPL24	0	1.0663	81.8089	34.3885	1.90005	87.2875	78.6293	6.98259	43.9076	65.3493	25.1449	34.5754	29.6767	21.0084	43.8968	86.1793	61.8812	3.13544
HDGF	87.99	9.19525	109.655	46.1773	0.6549	175.636	25.6745	29.7775	5.77689	54.4823	42.9701	0.910149	57.227	25.9701	110.439	105.749	69.7073	8.19027
PRCC	0	0.188711	17.3114	8.79243	0	84.7156	72.4523	0	4.74283	87.4717	38.6885	8.09587	37.058	59.7831	1.538	66.9829	25.625	117.808
SH2D2A	0	0	0	0	0	0	0	0	0	0	0	0	0	0	0	0	0	0
NTRK1	0	0	0	0	0	0	0	0	0	0	0	0	0	0	0	0	0	0
INSRR	0	0	0	0	0	0	0	0	0	0	0	0	0	0	0	0	0	0
PEAR1	0	0	0	0	0	0	0	0	0	0	0	0	0	0	0	0.102345	0	0
LRRC71	0	0	0	0	0	0	0	0	0	0	0	0	0	0	0	0	0	0
ARHGEF11	0	0	0	0	0	0	0	0	0	0	0	0	0	0	0	0	0.0344854	0
MIR765	0	0	0	0	0	0	0	0	0	0	0	0	0	0	0	0	0	0
ETV3L	0	0	0	0	0	0	0	0	0	0	0	0	0.0586763	0	0	0	0	0
ETV3	0	0	0	0	0	0	0	0	0	0	0	0	2.16309	0	0	0	0	0
CYCSP52	0	0	0	0	0	0	0	0	0	0	0	0	0	0	0	0	0	0
FCRL5	0	0	0	0	0	0	0	0	0	0.721516	0	0	0	0	0	0	0	0
FCRL4	0	0	0	0	0	0	0	0	0	0	0	0	0	0	0	0	0	0
FCRL3	0	0	0	0	0	0	0	0	0	0	0	0	0	0	0	0	0	0
FCRL2	0	0	0	0	0	0	0	0	0	0	0	0	0	0	0	0	0	0
FCRL1	0	0	0	0	0	0	0	0	0	0	0	0	0	0	0	0	0	0
CD5L	0	0	0	0	0	0	0	0	0	0	0	0	0	0	0	0	0	0
KIRREL	0	0	0	0	0	0	19.6133	0	0	0	0	0.0874199	0	0	0	0	0	0.077385
LOC646268	0	0	0	0	0	0	0	0	0	0	0	0	0	0	0	0	0	0
CD1D	0	0	0	0	0	32.2156	0	0	0	0	0	0	8.16334	0.0786728	0	0	0	0
CD1A	0	0	0	0	0	0	0	0	0	0	0	0.15801	0	0	0	0	0	0
CD1C	0	0	0	0	0	0	0	0	0	0	0	0	0	0	0	0	0	0
CD1B	0	0	0	0	0	0	0	0	0	0	0	0	0	0	0	0	0	0
CD1E	0	0	0	0	0	0	0	0	0	0	0	0	0	0	0	0	0	0
OR10T2	0	0	0	0	0	0	0	0	0	0	0	0.407383	0	0	0	0	0	0
OR10K2	0	0	0	0	0	0	0	0	0	0	0	0	0	0	0	0	0	0
OR10K1	0	0	0	0	0	0	0	0	0	0	0	0	0	0	0	0	0	0
OR10R2	0	0	0	0	0	0	0	0	0	0	0	0	0	0	0	0	0	0
OR6Y1	0	0	0	0	0	0	0	0	0	0	0	0	0	0	0	0	0	0
OR6P1	0	0	0	0	0	0	0	0	0	0	0	0	0	0	0	0	0	0
OR10X1	0	0	0	0	0	0	0	0	0	0	0	0	0	0	0	0	0	0
OR10Z1	0	0	0	0	0	0	0	0	0	0	0	0	0	0	0	0	0	0
SPTA1	0	0	0	0	0	0	0	0	0	0	0	0	0	0	0	0	0	0
OR6K2	0	0	0	0	0	0	0	0	0	0	0	0	0	0	0	0	0	0
OR6K3	0	0	0	0	0	0	0	0	0	0	0	0	0	0	0	0	0	0
OR6K6	0	0	0	0	0	0	0	0	0	0	0	0	0	0	0	0	0	0
OR6N1	0	0	0	0	0	0	0	0	0	0	0	0	0	0	0	0	0	0
OR6N2	0	0	0	0	0	0	0	0	0	0	0	0	0	0	0	0	0	0
MNDA	0	0	0	0	0	0	0	0	0	0	0	0	0	0	0	0	0	0
PYHIN1	0	0	0	0	0	0	0	0	0	0	0	0	0	0	0	0	0	0
IFI16	478.846	0	569.874	97.4316	379.421	291.093	47.6791	0	86.0861	237.944	361.117	114.605	188.873	137.011	186.927	164.398	101.868	30.3692
AIM2	0	0	0	0	0	0	0	0	0	0	0	0	0	0	0	0	0	0
CADM3	0	0	0	0	0	0	1.92035	0	0	0	0	0	0	0	0	0	0	0
LOC100131825	0	0	0	0	0	0	2.25928	0	0	0	0	0	0	0	0	0	0	0
DARC	0	0	0	0	0	0	0	0	0	0	0	0	0	0	0	0	0	0
FCER1A	0	0	0	0	0	0	0	0	0	0	0	0	0	0	0	0	0	0
OR10J3	0	0	0	0	0	0	0	0	0	0	0	0	0	0	0	0	0	0
OR10J1	0	0	0	0	0	0	0	0	0	0	0	0	0	0	0	0	0	0
OR10J5	0	0	0	0	0	0	0	0	0	0	0	0.415946	0	0	0	0	0	0
APCS	0	0	0	0	0	0	0	0	0	0	0	0	0	0	0	0	0	0
CRP	0	0	0	0	0	0	0	0	0	0	0	0	0	0	0	0	0	0
DUSP23	0	0	0	0	0	0	0	40.3529	0	1.2191	0	0	0	0	4.83265	0	0	21.8278
FCRL6	0	0	0	0	0	0	0	0	0	0	0	0	0	0	0	0	0	0
SLAMF8	0	0	0	0	0	0	0	0	0	0	0	0	0	0	0	0	0	0
C1orf204	0	0	0	0	0	0	0	0	0	0	0	0	0	0	0	0	0	0
VSIG8	0	0	0	0	0	0	0	0	0	0	0	0	0	0	0	0	0	0
CCDC19	0	0	0	0	0	0	0	0	0	0	0	0	0	0	0	0	0	0
TAGLN2	0	0	67.2411	0.811112	0	0	0	0	0.247136	0	0	0.259558	0	0.245682	45.4044	83.9704	0.593582	0
IGSF9	0	0	0	5.93122	0	0	0	4.52338	0	0.151648	0	0.0784705	0	0	0	0	0	0
SLAMF9	0	0	0	0	0	0	0	0	0	0	0	0	0	0	0	0	0	0
LOC100505633	0	0.388663	0	0	0	0	0	0	0	0	0	0	0	0	0	0	0	0
PIGM	53.7065	0	0	0	0	0	0	0	2.27109	0	0	0	0	11.9593	0	0	8.86723	0
KCNJ10	0	0	0	0	0	0	0	0	0	0	0	0	0	0	0	0	0	0
KCNJ9	0	0	0	0	0	0	0	0	0	0	0	0	0	0	0	0	0	0
IGSF8	0	0	0	0.46905	0	0	0	0	0	0.432935	5.98434	0	0	23.7525	0	0	0.341714	0
ATP1A2	0	0	0	0	0	0	0	0	0	0	0	0	0	0	0	0	0	0
ATP1A4	0	0	0	0	0	0	0	0	0	0	0	0	0	0	0	0	0	0
CASQ1	0	0	0	0	0	0	0	0	0	0	0	0	0	0	0	0	0	0
PEA15	0	0	0	0	0	0	27.8844	0	0	0	0	0	0.0916983	0.12461	0.200231	0.105589	18.3738	3.49899
DCAF8	0	10.3242	24.1978	0	0	0.0826763	4.01243	0	9.32445	0	4.64568	1.29533	13.2906	9.41267	33.9989	1.8168	12.1494	8.31336
PEX19	0	0.215517	0	3.3517	0	18.3176	32.7262	0.528865	30.0086	5.14583	6.39336	78.5046	0	44.2404	0	5.1955	1.92839	11.4772
COPA	105.882	37.923	4.74089	17.5865	0	93.2272	7.40218	73.6451	30.377	69.114	28.5987	23.4296	15.229	25.9706	18.0381	96.5357	31.1892	48.5603
NCSTN	83.0027	41.2111	76.0439	54.2237	11.3294	108.861	33.5378	25.0285	9.77016	4.85012	4.37005	15.8324	45.4292	30.2472	0.0829391	45.8499	2.82833	31.894
SUMO1P3	2.26632	0.724342	5.85526	1.40382	2.90359	1.6734	0	0	0.99964	12.5838	6.68788	3.29942	4.59729	9.37198	2.73849	61.7168	0.228685	4.24534
NHLH1	0	0	0	0	0	0	0	0	0	0	0	0	0	0	0	0	0	0
VANGL2	0	0	0	12.1963	0	5.6717	1.66733	0.344558	0.440136	0	0	0.0578015	13.7086	0.0546268	3.99366	6.11574	1.36485	1.02343
SLAMF6	0	0.16387	0	0	0	0	0	0	0	0	0	0	0	0	0	0	0	0
CD84	0	0	0	0	0	0	0	0	0	0	0	0	0	0	0	0	0	0
SLAMF1	0	0	0	0	0	0	0	0	0	0	0	0	0	0	0	0	0	0
CD48	0	0	0	0	0	0	0	0	0	0	0	0	0	0	0	0	0	0
SLAMF7	0	0	0	0	0	0	0	0	0	0	0	0	0	0	0	0	0	0
LY9	0	0	0	0	0	0	0	0	0	0	0	0	0	0	0	0	0	0
CD244	0	0	0	0	0	0	0	0	0	0	0	0	0	0	0	0	0	0
ITLN1	0	0	0	0	0	0	0	0	0	0	2.3235	0	0	0	0	0	0	0
ITLN2	0	0	0	0	0	0	12.2764	0	0	0	0	0	0	0	0	48.8686	0	0
F11R	3.33069	0.078178	43.9103	0	1.53167	0	43.785	0	0.183727	47.3572	34.6838	0.128683	32.3106	6.3851	26.8211	4.0226	13.1837	2.10751
TSTD1	0	0	50.7806	4.91608	0	4.81099	0	0	0.765111	55.574	29.1973	0	17.9632	0	0.613468	1.91386	9.8133	0
USF1	0	0	0	0	0	0	0	0	0	0	0	0	0	0	0	0	0	0
ARHGAP30	0	0	0	0	0	0	0	0	0	0	0	0.0830145	0	0	0	0	0	0
PVRL4	0	0	0	0	0	6.54979	0	0	0	0	0	0	0	0	0	8.03716	0	0
KLHDC9	0	0	0	0	0	0	0	0	0	0	0	0	0	0	0	0	0	0
PFDN2	8.32544	113.318	200.901	77.159	86.1385	125.759	67.2527	131.723	183.389	165.026	160.001	58.5774	53.1031	54.9701	92.0987	72.4404	63.366	134.152
DEDD	2.59859	32.8521	25.2568	0.447357	26.1791	0	51.2418	25.3091	1.35751	4.95609	21.5403	0.142499	16.8705	34.5233	30.6627	20.5662	31.4014	0
NIT1	6.90588	3.03387	0	8.55923	0	0	0.139847	19.8583	25.6174	1.75983	0.344516	0.227972	0.158744	1.51021	56.3556	69.5525	0.347542	0.403401
UFC1	19.7947	0.39547	0	28.6047	0	62.4505	87.9899	60.5079	68.6655	120.102	193.506	71.1253	45.222	40.3528	32.6757	61.9218	18.2443	3.479
USP21	0	0	0.612279	0	0	255.521	79.9007	0.147369	0	0	11.1167	3.86545	7.76005	9.13926	0.790761	0.1191	56.302	30.3949
PPOX	0	0.241033	0	0	0	0	27.4074	0	0	27.6744	10.8253	0	3.05	0.376761	0	15.7916	17.9085	11.4539
B4GALT3	0	54.6458	52.0101	66.1383	0.301229	39.2575	37.3116	109.638	1.03812	9.02471	39.842	5.0226	11.1654	56.2715	15.0526	14.3088	93.4137	77.6703
ADAMTS4	0	0	0	0	0	0	0	0	0	0	0	0	0	0	0	0	0	0
NDUFS2	124.447	2.95732	142.021	42.809	31.2561	151.317	102.203	125.759	50.3347	30.8603	0	5.04328	8.60562	3.38112	37.0895	69.73	67.0518	46.0382
FCER1G	0	0	0	0	0	0	0	0	0	0	0	0	0	0	0	0	0	0
APOA2	0	0	0	0	0	0	0	0	0	0	0	0	0	0	0	0	0	0
TOMM40L	0	0	0	104.942	0	0	0	0	1.95145	0.232873	0.728534	0	1.17469	0	19.4207	0	1.65375	0.426939
NR1I3	0	0	0	19.368	0	0	0	0	0	0	0	0	0	0	3.7332	0	1.24683	0
PCP4L1	0	0	0	0	0	0	0	0	0	0	48.8488	2.21222	67.1032	0	6.54245	69.2898	0	0.869903
MPZ	0	0	0	0	0	0	0	0	0	0	0	0	0	0	0	0	0	0
SDHC	30.2983	0	3.95722	9.43093	0	1.71441	50.1565	0	4.22945	1.73874	1.35988	3.12192	1.4201	25.1309	0.821123	0.480179	1.8295	4.99567
C1orf192	0	0	0	0	0	0	0	0	0	0	4.02769	0	15.9723	0	0	0	0	0
FCGR2A	0	0	0	0	0	0	0	0	0	0	0	0	0	0	0	0	0	0
HSPA6	0	0	0	0	0	49.0858	0	0	0	0	0	0	0	0	47.0799	0.146491	20.9391	9.83447
FCGR3A	0	0	0	0	0	0	0	0	0	0	0	0	0	0	0	0	0	0
FCGR2C	0	0	0	0	0	0	0	0	0	0	0	0	0	0	0	0	0	0
HSPA7	0	0	0	0	0	6.67051	0	0	0	0	0	0	0	0	4.50719	2.03729	0.943772	1.0194
FCGR3B	0	0	0	0	0	0	0	0	0	0	0	0	0	0	0	0	0	0
FCGR2B	0	0	0	0	0	0	0	0	0	0	0	0	0	0	0	0	0	0
RPL31P11	0	0	0	0	0	0	0	0	0	0	0	0	0	0	0	0	0	0
FCRLA	0	0	0	0	0	0	0	0	0	0	0	0	0	0	0	0	0	0
FCRLB	0	0	0	0	0	0	0	0	0	0	0	0	0	0	0	0	0	0
DUSP12	5.21475	0	0	0	0	0	1.29122	0	44.3415	1.94082	4.3451	0	21.8271	0	13.1209	0.460315	0	22.1237
ATF6	0.665575	0.0492406	0.849236	0.145863	0.140668	0.146018	0.095857	33.9889	0.696839	0.272248	22.7578	0.274096	7.15327	0.0539884	1.60443	21.8982	0.0918912	13.0561
OLFML2B	0	0	0	0	0	0	0	0	0	0	0	0	0	0	0	0	0	0
NOS1AP	0	0	0	0	0	0	0	0	0	0	0	0	0	0	0	0	0	0
MIR4654	0	0	0	0	0	0	0	0	0	0	0	0	0	0	0	0	0	0
MIR556	0	0	0	0	0	0	0	0	0	0	0	0	0	0	0	0	0	0
C1orf111	0	0	0	0	0	0	0	0	0	0	0	0	0	0	0	0	0	0
C1orf226	0	0	0	0	0	0	0	0	0	0	0	0	0	0	0	0	0	0
SH2D1B	0	0	0	0	0	0	0	0	0	0	0	0	0	0	0	0	0	0
UHMK1	0	31.4	0	0	10.3952	0	0	0	25.4289	26.0265	0.421333	4.46519	11.2043	36.075	29.038	0.0894783	11.9598	45.4628
UAP1	0	1.87594	1.4483	0	0	100.651	0	0	30.5258	0.950474	0	0.140642	0.0978736	0.133002	3.74007	29.5242	0.750133	141.156
DDR2	0	0	0	0	0	0	0	0	0	0	0	0	0	0	0	0	0	0
HSD17B7	0	0	94.2159	0	146.84	0.69502	0	63.25	0	0	13.2576	0.455754	0	7.87094	1.81932	1.64256	0	3.52848
C1orf110	0	0	0	0	0	0	0	0	0	0	0	0	0	0	0	0	0	0
RGS4	0	0	0	0	0	0	0	0	0	0	0	0	0.0762624	0	0	0	0.0835062	0.0970201
RGS5	0	0	0	0	0	0	0	0	0	0	0	0	0	0	0	1.73892	4.39497	0
NUF2	3.32152	0	15.7759	0	0	47.9348	0	0	84.4343	11.801	0.137838	0	6.35159	0.172612	2.77405	0.536629	55.0715	56.0361
PBX1	102.687	81.6887	44.4132	112.658	1.63391	23.4141	2.65178	2.39846	55.9984	41.9661	33.4761	34.9993	34.1245	40.1886	21.1644	10.8953	31.7652	12.4324
LOC100505795	0	0	0	0	0	0	0	0	0	0	0	0	0	0	0	0	0	0
LMX1A	0	0	0	0	0	0	0	0	0	0	0	0	0	0	0	0	0	0
RXRG	0	0	0	0	0	0	0	0	0	0	0	0	0	0	0	0	0	11.9499
LOC400794	0	0	0	0	0	0	0	0	0	0	0	0	0	0	0	0	0	0
LRRC52	0	0	0	0	0	0	0	0	0	0	0	0	0	0	0	0	0	0
MGST3	83.5888	84.4219	31.8985	102.747	2.4574	0	16.8145	16.2477	49.2878	110.904	95.804	108.097	52.404	31.0764	116.873	62.6478	53.1898	114.209
ALDH9A1	24.0945	34.5287	0	0	0	68.269	53.6086	42.0291	0	37.0238	49.1828	24.8277	48.573	0.368749	147.046	61.1399	45.3602	37.6215
LOC440700	0	0	0	0	0	0	0	0	0	0.576242	0	0	0	0	0	0	0	0
TMCO1	0	0	0	0	0	0	14.6747	0	2.33811	0.271153	35.8466	5.47424	17.4275	0	0	11.3629	15.5571	6.95854
UCK2	0.384363	0.153369	10.9304	0	0	0.967433	2.27539	0	0	0	0	0	0	0.178939	7.90666	0	0	0.0558701
MIR3658	0	0	0	0	0	0	0	0	0	0	0	0	0	0	0	0	0	0
FAM78B	0	0	0	0	0	0	0	0	0	0	0	0	0	0	0	0	0	0
MIR921	0	0	0	0	0	0	0	0	0	0	0	0	0	0	0	0	0	0
FMO9P	0	0	0	0	0	0	0	0	0	0	0	0	0	0	0	0	0	0
POGK	0	0	53.857	0	93.9625	0	0	0	68.4703	0	0	0.163298	9.93941	6.25148	15.3774	20.417	35.8261	34.4766
TADA1	0	1.94955	0.301047	0	28.4129	37.9952	0	0	0	8.60869	3.64348	0.292366	32.8599	1.79722	38.876	16.8659	7.68563	0.129378
ILDR2	0	0.0456278	0	0	0	0	0	0	0	0	0	0	0	0	0	0	0	0
MAEL	1.78283	0	0	0	0	0	0	0	0	0	0.148056	0	0	75.8346	16.6854	0.156986	153.543	0.34685
GPA33	0	0	0	0	0	0	0	0	0	0	0	0	0	0	0	0	0	0
DUSP27	0	0	0	0	0	0	0	0	0	0	0	0	0	0	0	0	0	0
POU2F1	0.0670059	0.21397	2.40435	0.0693015	1.14331	13.7708	0	0.174907	0.230203	12.5988	3.02089	27.9963	5.96303	0.477833	1.78588	0	10.3058	16.0427
CD247	0	0	0	0	0	0	0	0	0	0	0	0	0	0	0	0	0	0
CREG1	0.498182	0	0	0	0	0	0	0	0	0	7.31428	0	0	33.0656	0	0	1.5008	0
RCSD1	0	0	0	0	0	0	0	0	24.136	0	0	0	0	0.101147	0.731373	0	24.615	0
MPZL1	18.1025	35.6193	0.563574	0.860524	2.21823	16.7078	0.0615873	15.6255	31.6791	2.50628	3.45966	0.341695	4.65809	30.8432	53.7611	3.72269	4.96415	15.2388
ADCY10	0.190305	0	0	0	0	0	0	0	0	0	0.235922	0.0624925	0.391222	0	0	0	0	0
MPC2	0	11.5109	0	26.9192	0	1.39113	6.47301	6.98424	50.9801	15.0107	32.603	0.612749	18.108	0	1.65864	0.122701	15.7374	25.192
DCAF6	41.018	36.3351	0	41.7596	0	0	0	0	0	0	23.5632	0	2.63225	10.4013	32.6674	0	7.00898	0
GPR161	0	0	0	0	0	0	0	0	0	0	0	0	0	0	0	0	0	0
TIPRL	25.3373	53.7531	10.5385	87.1925	32.8321	1.88753	0	0	24.8124	7.2312	100.199	0.469197	9.61815	16.1529	0	8.62073	2.97287	120.898
SFT2D2	0	0.557903	62.7883	0	0	112.396	0	0	0	3.12964	0	0	1.29471	0	0	0	0	0
ANKRD36BP1	0	0	0	0	0	0	0	0	0	0	0	0	0	0	0	0	0	0
TBX19	0	0.138241	64.7835	0	0	0	0	0	0	0	0	0	0	0	0	0	0	0
MIR557	0	0	0	0	0	0	0	0	0	0	0	0	0	0	0	0	0	0
LOC100505918	0	0	0	0	0	0	0	0	0	0	0	0	0	0	0	0	0	0
XCL2	0	0	0	0	0	0	0	0	0	0	0	0	0	0	0	0	0	0
XCL1	0	0	0	0	0	0	0	0	0	0	0	0	0	0	0	0	0	0
DPT	0	0.237763	0	0	0	0	0	0	0	0	0	0	0	0	0	0	0	0
LINC00626	0	0	0	0	0	0	0	0	0	0	0	0	0	0	0	0	0	0
ATP1B1	150.42	35.3759	0	6.57463	122.151	1.22011	0	20.7693	0.142459	21.3811	0.339079	2.39434	4.68658	8.91619	1.13709	0.359691	0.34208	0
NME7	0	387.15	1.33551	1.32138	0	114.891	0	86.3246	1.8543	119.947	69.0418	0	2.26019	0	72.396	0	24.9298	0
BLZF1	106.933	0	0	23.5221	0	0	0	23.1303	39.2993	9.2815	0	0	27.4499	0	4.83388	0	28.2236	12.0123
CCDC181	0	0	0	0	0	0	0	20.1435	0	8.51041	0	0	8.89337	2.89375	0	0.144151	2.05694	38.0586
SLC19A2	0	0	0	0	0	0	0	0	0	0	0	0	0	0.0820569	0	0	0	0
F5	0	0	0	0	0	0	0	0	0	0	0	0.0331206	0	0	0	0	0	0
SELP	0	0	0	0	0	0	0	0	0	0	0	0	0	0	0	0	0	0
SELL	0	0	0	0	0	0	0	0	0	0	0	0	0	0	0	0	0	0
SELE	0	0	0	0	0	0	0	0	0	0	0	0	0	0	0	0	0	0
METTL18	0	0	0	0	0	0	0	0	0.230596	126.649	14.2745	0	1.8553	0	1.28923	0	0.738444	0
C1orf112	0	0.114533	0	0	0	0	10.7091	0	0.0897984	76.5281	36.7565	0.754701	3.67521	10.4342	13.7566	1.81449	54.4755	0.0835067
SCYL3	0	0	0	0	0	0	0	0	0	6.66108	0	0.766372	0	0	0.0727456	0	62.1069	15.0926
KIFAP3	104.271	0.135976	0	148.284	0	0	18.675	0	15.346	0	0	28.3967	10.449	0	37.6423	0.179605	19.5533	39.5686
METTL11B	0	0	0	0	0	0	0	0	0	0	0	0	0	0	0	0	0	0
MIR3119-2	0	0	0	0	0	0	0	0	0	0	0	0	0	0	0	0	0	0
LOC284688	0	0	0	0	0	0	0	0	0	0	0	0	0	0	0	0	0	0
GORAB	0	0	0	0	0	64.7321	0	0	0	0	0	0	34.2995	0	0	28.2416	0	1.21913
PRRX1	0	0	0	0	0	0	0	0	0	0	0	0	0	0	0	0	0	0.0694307
MROH9	0	0	0	0	0	0	0	0	0	0	0	0	0	0	0	0	0	0
FMO3	0	0	1.64824	0	0	0	0	0	0	0	0	0	0	0	0	0	0	0
MIR1295A	0	0	0	0	0	0	0	0	0	0	0	0	0	0	0	0	0	0
FMO6P	0	0	0	0	0	0	0	0	0	0	0	0	0	0	0	0	0	0
FMO2	0	0	0	0	0	0	0	0	0	0	0	0	0	0	0	0	9.47323	0.105867
FMO1	0	0	0	0	0	0	0	0	0	0	0	0	0	0	0	0	0	0
FMO4	0	0	0	0	0	0	0	0	0	0	0.116615	0	0	0	0	0	0	0
TOP1P1	0	0	0	0.210632	0	0.547187	0	0	0.0638559	0.129528	0.253303	0	0.280073	0	0.203855	0.376238	0.0511097	0.356222
PRRC2C	15.0858	24.1805	24.9335	15.6479	4.67972	78.5836	16.9426	0.203179	2.50089	10.9161	7.86773	0	5.10581	1.68274	7.46843	18.4199	9.23896	18.6629
MYOC	0	0	0	0	0	0	0	0	0	0	0	0.162331	0	0	0	0	0	0
VAMP4	0	0.136619	109.629	0	0	0.114876	0	0	19.7194	1.30457	0	0	36.1318	5.56877	0	0	0	0
METTL13	90.1875	0	62.4532	25.7014	18.1476	84.3424	43.6039	0	74.9337	33.2693	48.5761	61.307	0	1.64927	49.9408	39.4045	0.157829	20.9419
DNM3	0	0	0	0	0	0	0	0	0	0	0	0	0	0	0	0	0	0
DNM3OS	0	0	0	0	0	0	0	0	0	0	0	0	0	0	0	0	0.752297	0
MIR214	0	0	0	0	0	0	0	0	0	0	0	0	0	0	0	0	2208.97	0
MIR199A2	0	0	0	0	0	0	0	0	0	0	0	0	0	0	0	0	0	0
MIR3120	0	0	0	0	0	0	0	0	0	0	0	0	0	0	0	0	0	0
C1orf105	0	0	0	0	0	0	0	0	0	0	0	0	0	0	0	0	0	0
PIGC	0	52.6887	0	0	0	0	52.2901	51.0183	0	3.18069	0	0	35.5821	2.45123	2.50673	0.188496	4.30754	0.416556
SUCO	43.574	3.57347	1.04938	0.712309	41.1257	4.45055	0.3568	12.2474	0	24.3068	24.8456	10.0087	2.32033	51.73	23.0549	2.94615	11.7154	84.7521
FASLG	0	0	0	0	0	0	0	0	0	0	0	0	0	0	0	0	0	0
TNFSF18	0	0	0	0	0	0	0	0	0	0	0	0	0	0	0	0	0	0
TNFSF4	0	0	0	0	0	0	0	0	0	0	0	0	0	0	0	0	0	0
LOC100506023	0	0	0	0	0	0	0	0	0	0	0	0	0	0	0	0	0	0
PRDX6	144.239	66.4962	66.8101	27.4983	29.5039	103.258	167.332	165.181	126.954	226.038	472.698	70.8596	124.969	237.065	301.009	110.572	576.776	188.467
SLC9C2	0	0	0	0	0	0	0	0	0	0	0.0532275	0	0	0	0	0	0	0
ANKRD45	0	0	0	0	0	0	0	0	0	0	0	0.120932	0	0	0	0	12.4385	0
LOC730159	0	0	0	0	0	0	0	0	0	0	0	0	0	0	0	0	0	0
KLHL20	0	1.88666	0	0	2.1744	0.653288	0	23.1383	24.8835	0	0.0690173	0	11.8271	0.432029	0	0	0.417789	22.2504
CENPL	0	0	0	68.5053	0	0	0.692003	0	0	0	27.0586	0.461256	0	0	0	37.4485	11.2332	37.2824
DARS2	68.6293	87.0009	2.53958	19.6742	165.417	0.193547	0	32.838	107.733	145.184	24.1208	27.1098	77.8131	0	3.02368	66.1662	60.008	26.8501
GAS5-AS1	0	0	0	0	0	0	0	0	0.59206	0	0	0	0	0	0	0	0	0
GAS5	806.317	159.916	195.716	171.09	310.885	308.564	921.229	972.865	789.887	321.81	569.476	612.358	779.122	649.816	333.415	994.532	498.428	499.96
SNORD81	0	0	0	0	0	0	0	0	0	0	0	0	0	0	0	0	0	0
SNORD47	0	0	0	0	0	0	0	0	0	0	0	0	0	0	0	0	0	0
SNORD80	0	0	0	0	0	0	0	0	0	0	0	0	0	0	0	0	0	0
SNORD79	0	0	0	0	0	0	0	0	0	0	0	0	0	0	0	0	0	0
SNORD78	0	0	0	0	0	0	0	0	0	0	0	0	0	0	0	0	0	0
SNORD44	0	0	0	0	0	0	0	0	0	0	0	0	0	0	0	0	0	0
SNORD77	0	0	0	0	0	0	0	0	0	0	0	0	0	0	0	0	0	0
SNORD76	0	0	0	0	0	0	0	0	0	0	0	0	0	0	0	0	0	0
SNORD75	0	0	0	0	0	0	0	0	0	0	0	0	0	0	0	0	0	0
SNORD74	0	0	0	0	0	0	0	0	0	0	0	0	0	0	0	0	0	0
ZBTB37	0	0	0	0	0	0	0	0	0	0	0	0	0	0	0	0	0	0
SERPINC1	0	0	0	0	0	0	0	0	0	0	0	0	0	0	0	0	0	0
RC3H1	5.70882	0	0	0	0	8.64944	0	0	0	0	0	0	1.30211	0	1.12876	13.0031	0	0
RABGAP1L	0.149921	14.1781	0	4.34217	0	0	3.15024	0	0	0	0.0371505	0.147641	54.2685	0	0	0	0	9.19349
GPR52	0	0	0	0	0	0	0	0	0	0	0	0	0	0	0	0	0	0
CACYBP	32.6939	30.215	38.1885	29.8198	0	1.93679	1.03446	95.2664	110.493	66.2404	1.73427	34.6605	141.592	42.9519	107.848	23.1736	25.0633	3.75548
MRPS14	53.7438	0	0	50.272	14.6225	0	0	0	0.146495	16.6412	1.51125	2.30868	2.57084	4.51259	14.6195	10.1117	19.9376	2.86052
TNN	0	0	0	0	0	0	0	0	0	0	0	0.0619511	0	0	0	0	0	0
KIAA0040	0	0	0	0	0	0	0	0	0	0	0	0	0	0	0	0	0	0
TNR	0	0	0	0	0	0	0	0	0	0	0	0.0596842	0	0	0	0	0	0
RFWD2	0	0	0.245963	0	0	0	0	0	54.8345	5.4914	1.44296	10.4456	0	14.6793	32.2968	0	97.8227	45.8757
SCARNA3	0	0	0	0	0	0	0	0	0	0	0	0	336.718	0	0	0	0	0
PAPPA2	0	0	0	0	0	0	0	0	0	0	0	0	0	0	0	0	0	0
ASTN1	0	0	0	0	0	0	0	0	0	0	0	0	0.0290851	0	0.0614469	0	0	0
MIR488	0	0	0	0	0	0	0	0	0	0	0	0	0	0	0	0	0	0
FAM5B	0	0	0	0	0	0	0	0	0	0	0	0	0	0	0	0	0	0
SEC16B	0	0	0	0	0	0	0.0702552	0	0	0	0	1.32533	0	0	0	0	0	0
LOC730102	0	0	0	0	0	0	0	85.8834	0	0	0	0	0	0	0	0	0	0
RASAL2-AS1	0	0	0	0	0	0	0	0	0	0	0	0	0	0	0	0	0	0
RASAL2	15.8312	0	0	8.96592	0	0	0	0.460979	0	0.0298636	0	0	0.0859829	0	2.48737	14.6958	1.0124	9.79834
TEX35	0	0	0	0	0	0	0	0	0	0	0	0	0	0	0	0	0	0
C1orf220	0	0	0	0	0	0	0	0	0	0	0	0	0	0	0	0	0	0
MIR4424	0	0	0	0	0	0	0	0	0	0	0	0	0	0	0	0	0	0
RALGPS2	9.65969	0	0	0.166476	0	8.15841	0	0	0	18.839	0.0797999	0	0	0	0	3.51627	0	0.982587
ANGPTL1	0	0	0	0	0	0	0	0	0	0	0	0	0	0	0	0	0	0
FAM20B	43.244	15.5541	1.81628	3.7536	0	56.2492	4.53052	2.52253	0.197251	0	10.7169	0.414473	9.51241	0.244807	4.83816	0.872117	13.1015	28.7588
TOR3A	5.20245	12.0838	0	28.3459	21.1884	120.156	0	2.62484	65.5448	28.7214	0.352968	8.25589	54.4237	25.9295	54.8051	86.1126	12.5818	116.905
ABL2	0	16.1258	0	8.08049	0	0	0	16.367	0.0995075	0	5.46782	1.54282	3.85488	17.765	14.4107	3.94124	0.577536	21.4041
SOAT1	0	0	0	0	0	0	0	0	0	0	0	0	0	0	0	0	0	0
AXDND1	0	0	0	0	0	0	0	0	0	0	0	0	0	0	0	0	0	0
NPHS2	0	0	0	0	0	0	0	0	0	0	0	0	0	0	0	0	0	0
TDRD5	0	0	0	0	0	0	0	0	0	0	0	0	0	0	0	0	0	0
FAM163A	0	0	0	0	0	0	0	0	0	0	0	0	0	0	0	0	0	0
TOR1AIP2	2.11041	6.3391	7.94566	0.257948	0	20.793	3.15683	5.50669	0.535612	0.0418177	0.906241	0.0432872	8.15318	8.87196	6.61105	0.123682	5.41821	0.0383237
TOR1AIP1	0	0.100402	0.51123	6.76286	74.9298	20.5177	0	51.7151	0	35.132	22.0349	0.0826724	25.3614	40.7144	53.1145	45.5199	68.331	58.9859
CEP350	0	0	0.0462562	0.565659	0	0	0	13.5327	6.44463	9.14178	5.36502	0.0224212	5.92426	0	4.79919	3.95451	13.5925	14.9483
QSOX1	1.16721	46.855	0	2.75789	0.271014	0.767579	14.4505	0	0.119396	2.41918	3.26629	0	9.34379	9.77772	2.3822	0.703538	35.2634	5.65392
FLJ23867	0	0	0	0	0	0	0	0	0	0	0	0	0	0	0	0	0	0
LHX4	0	0	0	0	0	0	0	0	0	0	0	0.178537	0	0	0	0	0	0
LOC100527964	0	0	0	0	0	0	0	0	0	46.5053	0	0	0	0	4.34261	0	0	0
ACBD6	0	194.307	0	4.64776	71.7888	0	84.3085	0	54.922	59.3518	0	0	16.2431	6.42155	52.8864	63.1922	46.3913	32.4659
MIR3121	0	0	0	0	0	0	0	0	0	0	0	0	0	0	0	0	0	0
XPR1	0.11186	0	11.0998	0	26.4794	0	0	0	0.174723	0.390184	7.12342	0	1.55753	13.1842	7.69298	4.50345	19.0166	0.130019
KIAA1614	0	0	0	0	0	0	0	0	0	0	0	0	0	0	0	0	0	0
STX6	18.8349	0.0835084	0	34.4043	51.9094	5.61862	0.123902	0	1.37395	0.0663919	0.363272	0.137473	29.7856	0.0649665	0	14.9303	2.14671	0.669347
MR1	0	0	0	0	0	0	0	0	0	0	0	0	0	0	0	0	0	0
IER5	144.659	84.6704	52.0591	45.1566	43.7378	25.1996	65.2547	0.5539	10.1034	8.2243	12.9729	0.418949	23.9068	0	8.17002	42.1837	9.47007	15.9442
CACNA1E	0	0	0	0	0	0	0	0	0	0	0	0	0	0	0	0	0	0
ZNF648	0	0	0	0	0	0	0	0	0	0	0	0	0	0	0	0	0	0
GLUL	13.6131	132.343	126.685	11.8904	43.0402	4.56855	0.555908	0	1.02756	105.458	42.6758	0	106.578	26.6762	29.571	23.9177	60.0894	0
TEDDM1	0	0	0	0	0	0	0	0	0	0	0	0	0	0	0	0	0	0
LINC00272	0	0	0	0	0	0	0	0	0	0	0	0	0	0	0	0	0	0
RGSL1	0	0	0	0	0	0	0	0	0	0	0	0	0	0	0	0	0	0
RNASEL	0	0	0	40.6246	0	0	0	0	0	0	0	0	0	0	0	0	0	0
RGS16	91.1818	0	0	39.9662	0.289429	0	0	0	5.10156	0	18.0108	0	0	0	0.407157	0	0	0.11858
LOC284648	0	0	0	0	0	0	0	0	0	0	0	0	0	0	0	0	0	0
RGS8	0	0	0	0	0	0	0	0	0	0	0	0	0	0	0	0	0	0
NPL	0	0	0.372602	0	0	0	0	0	0	0	0	0	0	0	0	0	0	0
DHX9	170.102	302.982	149.33	13.845	193.69	15.1667	82.3136	17.4737	54.8144	95.6485	64.4399	72.4313	34.3673	37.4561	69.6622	45.5516	64.5958	45.9309
SHCBP1L	0	0	0	0	0	0	0	0	0	0	0	0	0	0	0	0	0	0
LAMC1	146.559	67.2225	7.50113	46.0908	0	23.9788	20.6871	45.1851	32.4421	31.5648	41.9986	43.6027	37.9896	24.531	9.72159	4.09393	38.9855	28.653
LAMC2	0	0	0	0	0	0	0	0	0	0	0	0	1.14556	0	0	0	0	0.0486069
NMNAT2	0	0	0	0	0	0	0	0	0	0	0	0	0	0	0	0	0	0
SMG7-AS1	0	0	0	0	0	0	0	0	0	0	0	0	0	0	0	0	0	0
SMG7	20.207	89.2573	0.938981	78.2939	0.281588	70.8407	18.3559	25.0106	10.5259	34.9359	0.764207	0.106536	2.0009	6.58264	3.50746	33.354	2.82481	61.072
NCF2	0	0	0	0	0	0	0	0	0	0	0	0	0	0	0	0	0	0
ARPC5	7.1435	28.7235	7.61464	452.885	11.2492	272.622	4.8417	174.426	59.2194	479.549	155.439	20.3428	69.2758	307.551	139.396	245.671	76.0998	76.4754
RGL1	0	0	0	0	0	0	0	1.6863	0	0.0585581	0	0.0606227	0	0	0.0460295	0	0	0
APOBEC4	0	0	0	0	0	0	0	0	0	0	0	0	0	0	0	0	0	0
COLGALT2	0	0	0	0	0	0.122198	0	0	0	0	0	0	0	0	0	0	0.0455352	0
TSEN15	0	0	0	0	0	7.36752	0	0	0	0	0	0	0	0	0	0	1.83842	0
C1orf21	0	0	0	0	0	0	0.689701	0	0	0.0284193	0	0.0294153	0	0	7.65866	0	0	0
EDEM3	0	0	0.0954237	1.02046	0	8.37392	0	0	0	0	3.66763	0	7.2722	2.71091	0	0.259629	1.90307	0.122891
FAM129A	0	0	0	0	0	0	0	0	0	0	0	0	0	0	0	0	0	0
RNF2	19.7724	0	0.733901	40.3214	139.197	1.63618	52.9368	0.353504	58.3824	33.0131	9.41023	34.5394	22.6032	43.0848	51.5162	26.9678	29.228	19.1484
TRMT1L	26.1602	0.094907	0.322164	0.491798	86.8956	0	0	0	0	3.24545	50.5063	3.67284	4.4345	0.147724	21.0668	0	2.55972	2.4212
SWT1	0	0	0	0	0	5.33714	0	0	4.81631	13.4589	0	0	0	0	0	0.199395	0	0
IVNS1ABP	0	0	4.91943	0	0	85.0954	0	0	0.354911	0.0720265	0.056304	20.2092	0	0	0	12.6114	13.0654	0.264061
LOC100288079	0	0	0	0	0	0	0	0	0	0	0	0	0	0	0	0	0	0
HMCN1	22.7388	0	0	3.64226	0	0	0	0.0164046	0	0.0159384	0	0.0164956	0	0	0	0	0	0
MIR548F1	0	0	0	0	0	0	0	0	0	0	0	0	0	0	0	0	0	0
PRG4	0.816835	0.325942	1.38284	0.633408	0.290242	0.342666	0.302251	0.133225	0	7.0618	3.54484	0.335348	0.606478	0.697322	1.06953	0.59136	1.53276	1.00942
TPR	56.545	8.52142	61.8168	73.1722	15.3124	9.08806	15.8534	11.8793	0.535915	2.32707	22.6924	11.1049	12.7033	50.8976	31.3913	11.3348	31.4962	16.2573
C1orf27	22.6873	62.2699	0	16.4185	97.1148	32.9091	1.49272	0	0.788358	2.23993	0	25.023	0	12.6062	2.45054	2.05795	20.5065	2.64561
OCLM	0	0	0	0	0	0	0	0	0	0	0	0	0	0	0	0	0	0
PDC	0	0	0	0	0	0	0	0	0	0	0	0	0	0	0	0	0	0
PTGS2	0	0	0	0	0	0	0	0	0	0	0	0	0	0	0	0	0	0
PLA2G4A	0	0	0	0	0	0	0	0	0	0	0	0	0	0	0	0	7.7563	0
FAM5C	0	0	0	0	0	0	0	0	0	0	0	0	0	0	0	0	0	0
LOC440704	0	0	0	0	0	0	0	0	0	0	0	0	0	0	0	0	0	0
RGS18	0	0	0	0	0	0	0	0	0	0	0	0	0	0	0	0	0	0
RGS21	0	0	0	0	0	0	0	0	0	0	0	0	0	0	0	0	0	0
RGS1	0	0	0	0	0	0	0	0	0	0	0	0	0	0	0	0	0	0
RGS13	0	0	0	0	0	0	0	0	0	0	0	0	0	0	0	0	0	0
RGS2	3.96169	0	1.61505	0	1.12766	0	5.41248	86.7307	8.97542	0	0	0	0	44.6136	0	1.04839	0	0
UCHL5	0	0	0.478913	0	0	0.186122	0	0	0	10.5609	0	4.91558	0.0422234	36.4923	0.177082	0	18.187	0
TROVE2	0	0	0	0	4.21876	0.124622	0.110025	0	0.305847	0.157145	0	0.196103	10.7518	0.27811	0.24748	0	53.8117	0
GLRX2	0	0	0	0	0	0	0	40.8882	0	0	0	0	0	0	0	0	2.11856	0
CDC73	2.21225	42.0536	22.1429	0.490197	9.88193	0	0	0	24.4891	0	5.87411	0	19.5892	1.07847	0	0	3.59546	0.597003
MIR1278	0	0	0	0	0	0	0	0	0	0	0	0	0	0	0	0	0	0
B3GALT2	0	0	0	0	0	0	0	0	0	0	0	0	0	0	0	0	0	0.157742
KCNT2	0	0	0	0	0	0	0	0	0	0	0	0	0	0	0	0	0	0
MIR4735	0	0	0	0	0	0	0	0	0	0	0	0	0	0	0	0	0	0
CFH	0	0	0	0	0	0	0	0	0	0	0	0	0	0	0	0	0	0
CFHR3	0	0	0	0	0	0	0	0	0	0	0	0	0	0	0	0	0	0
CFHR1	0	0	0	0	0	0	0	0	0	0	0	0	0	0	0	0	0	0
CFHR4	0	0	0	0	0	0	0	0	0	0	0	0	0	0	0	0	0	0
CFHR2	0	0	0	0	0	0	0	0	0	0	0	0	0	0	0	0	0	0
CFHR5	0	0	0	0	0	0	0	0	0	0	0	0	0	0	0	0	0	0
F13B	0	0	0	0	0	0	0	0	0	0	0	0	0	0	0	0	0	0
ASPM	71.2511	23.479	289.83	0.15805	121.395	113.449	55.8702	24.6412	0.668557	0.0969323	1.51494	20.2783	68.5811	10.9049	54.9155	47.7347	90.3079	16.4575
ZBTB41	0	4.06524	16.0903	0	0	10.9939	0	0.0714669	0	0	0	0.143793	2.79981	0	0	0.0864534	0	0
CRB1	0	0	0	0	0	0	0	0	0	0	0	0	0	0	0	0	0	0
DENND1B	0	0	0	0	0	0	0	0	0	0	0	0	0	0	0	0	0	0
C1orf53	0	0	0	0	0	0	0	0	0	0	0.481539	0	0	0	0	0	0	0
LHX9	0	0	0	0	0	0	0	0	0	0	0	0	0	0	0	0	0	0
NEK7	2.99992	0	0	0	0	0	0	0	0	4.68618	0.744107	0	0.0527331	0	0	0	0	0
ATP6V1G3	0	0	0	0	0	0	0	0	0	0	0	0	0	0	0	0	0	0
PTPRC	0	0	0	0	0	0	0	0	0	0	0	0	0	0	0	0	0	0
MIR181A1HG	0	0	0	0	0	0	0	0	0	0	0	0	0	0	0	0	0	0
MIR181B1	0	0	0	0	0	0	0	0	0	0	0	0	0	0	0	0	0	0
MIR181A1	0	0	0	0	0	0	0	0	0	0	0	0	0	0	0	0	0	0
NR5A2	0	0	0	0	0	0	0	0	0	0	3.39302	0.0632764	0	0	0	0.0507185	0	0
LINC00862	0	0	0	0	0	0	0	0	0	0	0	0	0	0	0	0	0	0
ZNF281	0.273306	0	0	54.2482	8.35367	19.7202	5.4226	2.67529	0.256513	17.4371	54.329	15.0011	0.249956	0	43.9342	41.5386	28.2616	63.2942
KIF14	17.6797	30.9754	6.93695	0	0	0.171977	0	2.50712	0.720293	0.162463	1.20605	1.84988	15.2035	0.0397288	1.65969	0.640344	5.37971	10.4594
DDX59	0	0	0	0.442973	0	0	0	0	0	0.136233	5.32874	1.55221	0	0	0	0	0	0
CAMSAP2	0	0	0	18.0936	0	0.0425489	0.225086	0	1.26724	22.1874	0.345499	0	13.5412	5.38637	8.43343	6.33704	6.11615	0.55254
GPR25	0	0	0	0	0	0	0	0	0	0	0	0	0	0	0	0	0	0
C1orf106	0	8.08493	0	0	2.12723	0	0	0.075069	0	51.2106	3.08378	38.726	0	0.714879	25.8465	36.1914	1.09468	0.0669121
KIF21B	0	61.0234	1.08017	0.103005	0	0	0	0	0	0	0	0	0	0	0.0248041	0	0	0
CACNA1S	0	0	0	0	0	0	0	0	0	0	0	0	0	0	0	0	0	0
TMEM9	195.819	352.18	23.0836	0	13.5442	0	173.557	54.8584	10.6839	95.7188	64.6064	28.7272	56.2589	31.0069	73.2061	39.7247	36.2648	112.794
IGFN1	0	0	0	0	0	0	0	0	0	0	0	0.0256044	0	0	0	0	0	0
PKP1	0	0	0	0	0	0	0	0	0	0	0	0	0	0	0	0	0	0
TNNT2	0	0	0	0	0	0	0	0	0	0	0	0	0	1.86028	0	0	0	0
LAD1	0	0	0	0	0	40.9982	0	0	0	0	14.1031	0	0	6.95596	0	2.35822	0	0
TNNI1	0	0	0	0	0	0	0	0	0.0476735	0	0	0	0	0	0	0	0	0
PHLDA3	336.25	20.7233	20.6718	189.371	71.3736	69.8935	148.688	104.642	67.8479	88.8152	53.4982	97.5281	52.8029	81.7012	65.8207	198.659	82.867	102.259
CSRP1	0	0.422579	0.358793	0	0	0	0	0	0	0.168309	0	0	0	38.6993	0	0	0	0
RPS10P7	0	0	0	0.967631	0	0.630553	0	1.84691	0	0.604412	0	0	0.438539	0.298065	0	0	0	0.27748
NAV1	70.1665	9.57225	7.79724	0.653028	24.1705	25.7723	12.3974	0	16.3361	2.05098	0	12.6334	11.6107	3.32658	28.8271	10.7921	8.97103	14.2568
MIR1231	0	0	0	0	0	0	0	0	0	0	0	0	0	0	0	0	0	0
IPO9	15.6767	0.0322378	1.03889	16.7983	80.6698	31.9455	1.86448	11.2526	9.05651	8.55313	24.209	2.51799	6.80081	13.5735	11.1861	8.20202	7.22682	15.1129
SHISA4	0	0	0	0	0	0	0	0	0	0	0	0	0	0	0	0	0	0
LMOD1	0	0	0	0	0	0	0	0.0785922	0	0	0	0	0	0	0	0	0	0
TIMM17A	0	7.22309	66.4712	216.496	0	0.418674	106.048	34.8352	80.5144	67.1164	76.9489	45.4737	17.9072	75.9263	29.7207	13.3499	20.3867	173.881
RNPEP	222.527	157.004	111.615	197.732	38.8259	230.934	374.64	267.357	502.22	326.177	226.981	228.38	284.936	262.224	233.165	432.033	172.156	230.718
ELF3	23.8349	0	0	0	0.219992	0	31.5395	0	0	11.0078	24.0552	0	86.9519	0	0	0	14.4994	18.0179
GPR37L1	0	0	0	0	0	0	0	0	0	0	0	0	0	0	0	0	0	0
ARL8A	2.54175	0	0	0	7.22919	0	8.53773	3.87185	0	0	0.210644	0.557811	0	2.24189	0.423818	0.335207	4.56898	0.370273
PTPN7	0	0	0	0	0	0	0	0	0	0	0	0	0	0	0	0	0	0
PTPRVP	0	0	0	0	0	0	0	0	0	0	0	0	0	0	0	0	0	0
LGR6	0	0	0	0	0	5.57732	0	4.89743	0	0	0	0.105083	0	0	0	0	0	0
UBE2T	89.1341	0	0	0	0	0	0	0	57.2252	122.831	52.9067	15.4503	98.7592	28.0665	61.1281	96.4928	48.4516	37.9491
PPP1R12B	0	0	0	0	0	0	0	0.0352106	0	0	0	0	0	0	0	0.0851923	0	0
SYT2	1.83576	0.195313	0	0	0	0	32.9741	0	0	36.4554	0	0	0.027928	18.9494	9.70152	0.064387	15.1816	7.43585
KDM5B	42.8241	26.2733	19.2592	11.9808	11.3599	33.468	10.4157	0.382689	14.5701	6.27778	28.9634	11.0717	19.0153	41.2144	32.3432	16.0522	30.5055	13.9785
LOC641515	0	0	0	0	0	0	0	0	0	0	0	0	0	0	0	0	0	0
LOC148709	0	0	0	0	0	0	0	0	0	0	0	0	0	0	2.25045	0	0	0
RABIF	1.79947	27.4098	26.0086	0	32.4056	0.100651	22.6507	0.978645	3.09723	69.8898	0	0	8.09426	8.85521	4.64307	6.24238	3.0046	0
KLHL12	0	0.115448	50.5621	0	26.5266	0.0970824	15.0783	45.1196	65.8968	0	50.1912	11.1259	40.0236	89.2667	2.81671	33.3796	41.6548	168.266
ADIPOR1	0	0.110959	0.186146	0	0	0.090898	0.0822496	0.0894198	0.0871641	0.0880732	0.0676922	0	0.0736792	0.0851313	0.0678804	0.0707482	0.0675455	92.6223
CYB5R1	0	0	0	0	0	0	0	0	21.1963	0.200793	0	0.832284	1.88326	0.19687	0	0.16666	1.58581	0
LOC401980	0	0	0	0	0	0	0	0	0	0	0	0	0	0	0	0	0	0
TMEM183A	3.65815e-05	0.538833	1.16271	0	3.06713e-05	1.22001e-05	1.26668e-05	1.2253e-05	1.09695	1.19682e-05	9.39385e-06	1.23647e-05	0.428225	1.38615e-05	1.16464e-05	1.22734e-05	0.858617	1.12823e-05
TMEM183B	17.1112	0	54.415	0	10.4329	7.79376	0.181299	9.77961	29.4044	10.8936	16.2942	138.077	46.1487	1.14425	43.9778	78.7921	38.62	1.42693
PPFIA4	0	0	0	0	5.18906	0	0	0	0	0	0	0	0	0	0	0	0	0
MYOG	0	0	0	0	0	0	0	0	0	0	0	0	0	0	0	0	0	0
ADORA1	0	0	0	0	0	0	0	0	0	0	0	0	0	0	0	0	0	0
MYBPH	0	0	0	0	0	0	0	0	0	0	0	0	0	0	0	0	0	0
CHI3L1	0	0	0	0	0	0	0	0	0	0	0	0	0	0	0	0	0	0
CHIT1	0	0	0	0	0	0	0	0	0	0	0	0	0	0	0	0	0	0
LOC730227	0	0	0	0	0	0	0	0	0	0	0	0	0	0	0	0	0	0
BTG2	10.1279	0	0	0	0	0	0	32.4637	0	0	0	0	0	0.112511	0	0	0	0
FMOD	0	0	0	0	0	0	0	0	0	0	0.890281	0	0.0745687	0	13.2699	0	0	0
PRELP	4.84949	51.7385	10.1787	26.7493	0	0.162637	0	0	0.0504759	0	0.0800711	25.0082	15.0712	14.8976	0.0402627	0	0	13.9833
OPTC	0	0	0	0	0	0	0	0	0	0	0	0	0	0	0	0	0	0
ATP2B4	0.106072	0	16.8057	0.987699	0	0.178056	0.376748	0	0	2.79195	0	19.7071	2.68756	0	0	0	0.212138	14.7968
SNORA77	0	0	0	0	0	0	0	0	0	0	0	0	0	0	0	0	0	0
LAX1	0	0	0	0	0	0	0	0	0	0	0	0	0	0	0	0	0	0
ZC3H11A	19.0225	97.5695	47.0938	11.6783	287.288	45.2194	31.4385	51.1311	65.7809	155.633	42.6454	0.260299	32.6112	82.9689	88.5457	31.087	34.8966	106.461
ZBED6	0	0.793615	0	0	0	0	0.490855	0	0	0	0	0.108989	0	0	0	0	0	0
SNRPE	86.5111	36.1682	44.0548	131.941	57.6995	34.9322	29.8896	30.9079	24.0004	57.474	55.6216	60.0091	48.3088	36.5198	26.9689	75.2202	80.0847	72.6388
LINC00303	0	0	0	0	0	0	0	0	0	0	0	0	0	0	0	0	0	0
SOX13	9.83995	14.3042	7.77481	2.18001	0	14.703	2.56645	0	0	0	0	0	9.69078	0	0.05845	0	0	0
ETNK2	0.753822	208.214	93.5036	41.2936	0.267975	21.3773	84.3187	0.246033	6.37485	0	24.3504	0	13.289	0.703574	23.553	0	4.8188	15.1477
REN	0	0	0	0	0	0	0	0	0	0	0	0	0	0	0	0	0	0
KISS1	0	0	0	0	0	0	0	0	0	0	0	0	0	0	0	0	0	0
GOLT1A	0	0	0	0	0	0	0	0	0	0	0	0	0	0	0	0	0	0
PLEKHA6	0	0	0	0	0	0	0	0	0	0	0	0	0	0	0	0	0	0
LINC00628	0	0	0	0	0	0	0	0	0	0	0	0	0	0	0	0	0	0
PPP1R15B	0	14.9041	0	21.2518	16.0036	19.073	0	0	0	0	0	4.6945	6.20361	0	5.16834	8.84284	2.1902	0.363651
PIK3C2B	18.485	0	0	0	0.0869887	8.54515	1.4126	0	0	0.0776158	0.0909749	0.0401709	4.02271	0	0.792884	0.0322021	1.40742	2.77408
MDM4	0	4.47032	13.8373	0	2.88891	0.273474	5.86262	5.97981	3.53066	10.8805	2.77498	0.0334189	8.94701	0.0631521	1.31915	9.81772	0	1.80486
LRRN2	0	0	0	0	0	0	0	0	0	0	0	0	0	0	0	0	0	0
NFASC	1.82715	0.0370961	0	0.277502	0	0	0	0	0	0	0	0	0	0	0	0	0	0
CNTN2	0	0	0	0	0	0	0	0	0	0	0	0	0	0	0	0	0	0
TMEM81	0	88.75	0	0	0	0.27018	0	0	0	0	0	0	0	0	0	0	0	0
RBBP5	10.8511	61.3283	4.19902	38.9237	0.157283	39.4636	12.9809	14.2327	2.63116	67.5946	10.2707	26.9157	6.78033	34.3857	10.0532	12.0109	17.6769	9.85282
DSTYK	0	0.047729	29.4076	0.123714	2.97695	0.522192	8.35163	2.57662	0.0373629	0.0379235	0	0	8.90917	0.0370939	7.18193	9.13105	5.67244	0
TMCC2	0	0.230744	0.195844	67.84	5.34302	45.7937	36.3874	70.2775	0.361835	42.7673	4.66429	0	10.578	7.36674	8.51688	49.2757	1.15834	15.4783
NUAK2	0	0	0	0	0	0.951676	0	0.0925293	0.0443634	0	0.0703833	0	1.39417	0	0	0	0.142019	0
KLHDC8A	0	0	0	0	0	0	0	0	0	0	0	0	0	0	0	0	0	0
LEMD1-AS1	0	0	0	0	0	0	0	0	0	0	0	0	0	0	0	0	0	0
LEMD1	0	0	0	0	0	0	0	0	0	0	0	0	0	0	0	0	0	0
MIR135B	0	0	0	0	0	0	0	0	0	0	0	0	0	0	0	0	0	0
CDK18	0	0	0	0	0	0	0	4.69626	0	0	0.699091	0	0.286252	0	0.0781069	0	0	0.0910246
LOC284578	0	0	0	0	0	0	0	0	0	0	0	0	0	0	0	0	0	0
MFSD4	46.4424	0	0	0	0	0	0	0	0	0	2.66293	0	0	0	0	0	0	0
ELK4	7.03624	0	0	0	0.529357	2.52799	0	0	0	0.0262335	3.70981	0	0	24.3874	3.00912	0.0846071	11.5824	0.0240403
SLC45A3	0	0	0	0	0	0	0	0	0	0	0.354029	0	0.195704	0	0.213656	0	2.64313	0
NUCKS1	69.3398	25.7021	62.2223	44.9081	31.8897	37.407	35.8971	24.3638	10.1302	18.1302	33.4301	23.7093	41.7669	65.2404	116.008	100.207	73.7548	37.0171
RAB7L1	78.8972	77.8327	64.884	123.235	0	106.126	0.0942161	0	0	0	3.00177	16.8422	32.4601	0.0988823	83.4889	52.479	9.56355	62.1434
SLC41A1	64.9053	0	6.59868	2.21686	11.0819	64.1033	34.6739	0	41.7948	2.72039	0.338277	0	2.09243	2.90379	0.874827	0.769574	6.19207	22.0427
PM20D1	0	0	0	0	0	0.153826	0	0	0	0	0	0	0	0	0	0	0	0
SLC26A9	0	0	0	0	0	0	0	0	0	0	0	0	0	0	0	0	0	0
FAM72A	91.7942	0.0726124	17.3991	0.469751	21.3097	86.2563	30.7547	0.593845	6.02891	0	0.135847	40.2155	47.5065	5.86486	20.4529	15.7628	119.822	50.4289
AVPR1B	0	0	0	0	0	0	0	0	0	0	0	0	0	0	0	0	0	0
C1orf186	0	0	0	0	0	0	0	0	0	0	0	0	0	0	0	0	0	0
CTSE	0	0	0	0	0	0	0	0	0	0	0	0	0	0	0	0	0	0
SRGAP2	4.08459	0	3.61585	2.11185	0.55821	0.896273	1.76668	0	1.22714	0	0	0	1.56065	0	0	0.661412	0.274964	0
IKBKE	0	0	0	0	0	0	0	0	0	0	0	0	0	0	0	0	15.3468	0
RASSF5	0.274313	0	0	0	0	0	0	0	0	0	0	0	0	0	0	0	0	0
EIF2D	7.75468	0	0	0	0	0	56.4029	12.6648	20.603	30.1931	30.0437	0	28.5631	7.43952	0	0.157604	46.1429	25.9133
DYRK3	0	0	0	0	0	0	0	0	0	0	0	0	0	0	0	0	0	0.134652
MAPKAPK2	0	0	0	0	0	0	0	0	0.10224	0	0	0.42964	0	0	0.244759	1.11898	0	0.0950713
IL10	0	0	0	0	0	0	0	0	0	0	0	0	0	0	0	0	0	0
IL19	0	0	0	0	0	0	0	0	0	0	0	0	0	0	0	0	0	0
IL20	0	0	0	0	0	0	0	0	0	0	0	0	0	0	0	0	0	0
IL24	0	0	0	0	0	0	0	0	0	0	0	0	0	0	0	0	0	0
FAIM3	0	0	0	0	0	0	0	0	0	0	0	0	0	0	0	0	0	0
PIGR	0	0	0	0	0	0.112082	0	0	0	0	0	0	0	0	0	0	0	0
FCAMR	0	0	0	0	0	0	0	0	0	0	0	0	0	0	0	0	0	0
C1orf116	0	0	0	0	0	0	0	0	0	0	0	0	0	0	0	0	0	0
YOD1	0	0	1.31572	28.1389	0	15.8557	0	0	0	0	0	0	0	0	15.239	0	2.28022	2.86761
PFKFB2	9.10248	0	0	0	0.187486	0	0	0.0430273	0	0.0418238	0	0	0	0	0.032867	0.0694096	0	0.0383293
C4BPB	0	0	0	0	0	0	0	0	0	0	0	0	0	0	0	0	0	0
C4BPA	0	0	0	0	0	0	0	0	0	0	0	0	0	0	0	0	0	0
CD55	4.89761	0	104.791	15.9103	2.73581	0	0	0	0	0	27.0865	3.68232	20.968	0	12.9371	8.39128	22.8751	0
CR2	0	0	0	0	0	0	0	0	0	0	0	0	0	0	0	0	0	0
CR1	0	0.0429714	0	0	0	0	0	0.017563	0	0	0	0.0353384	0	0	0.00670532	0.00944191	0	0
CR1L	0	0	0	0	0	0	0	0	0	0	0	0	0	0	0	0	0	0
CD46	0	0	0	0.636698	0	0.413557	0	0.201	0	0	0	9.32178	14.5184	0	0	32.3179	0	0.179258
MIR29C	0	0	0	0	0	0	0	0	0	0	0	0	0	0	0	0	0	0
MIR29B2	0	0	0	0	0	0	0	0	0	0	0	0	0	0	0	0	0	0
LOC148696	0	0	0	0	0	0	0	0	0	0	0	0	0	0	0	0	0	0
CD34	0	0	0	0	0	0	0	0	0	0.119428	0	0	0	0.116955	45.7391	0	15.3627	0
PLXNA2	0	0.0643206	1.09094	0	0.286391	0	8.29847	0	0	0.127733	1.01793	0	0.330949	2.79812	0	1.16587	0.302071	0.515039
MIR205HG	0	0	0	0	0	0	0	0	0	0	0	0	0	0	0	0	0	0
MIR205	0	0	0	0	0	0	0	0	0	0	0	0	0	0	0	0	0	0
CAMK1G	0	0	0	0	0	0	0	0	0	0	0	0	0	0	0	0	0	0
[truncated: 20,935 more rows]
