# Supplementary material for: Unique molecular events during reprogramming of human somatic cells to induced pluripotent stem cells (iPSCs) at naïve state
Source: eLife. 2018 Jan 30;7:e29518. doi: 10.7554/eLife.29518 (PMC5807049; doi:10.7554/eLife.29518)
Supplement: Source data 1. — The Source Data files include the source R code for Figures 2–6. The R scripts use the data in the ‘Expression Data’ folder with the relative path. The ‘Expression Data’ folder contains the non-redundant related gene expression, methylation and histone modification tables for the main figures and figure supplements. [file elife-29518-data1.zip › Source Data/Expression data/piPS.imprints.methyratio.txt]

DIRAS3	12	0.266083
ZNF331	57	0.370702
CXORF56	23	0.747217
ZNF597	6	0.685167
BLCAP	53	0.030849
NESP-AS	70	0.026629
PEG10	9	0.888889
FAM50B	22	0.443636
RB1	145	0.863214
WDR27	5	1.000000
PPIEL	7	0.778857
H19	106	0.539840
DIRAS3-Ex2	5	0.730200
NHP2L1	3	0.571000
L3MBTL	39	0.641026
SNURF	31	0.369226
MCTS2	11	0.419182
MEST	94	0.384585
KvDMR1	102	0.632490
TRAPPC9	59	0.744559
INPP5F	6	0.166667
GRB10	53	0.637585
GNAS-XL	87	0.052701
PLAGL1	45	0.020378
PEG3	109	0.835211
