# Supplementary material for: Unique molecular events during reprogramming of human somatic cells to induced pluripotent stem cells (iPSCs) at naïve state
Source: eLife. 2018 Jan 30;7:e29518. doi: 10.7554/eLife.29518 (PMC5807049; doi:10.7554/eLife.29518)
Supplement: Source data 1. — The Source Data files include the source R code for Figures 2–6. The R scripts use the data in the ‘Expression Data’ folder with the relative path. The ‘Expression Data’ folder contains the non-redundant related gene expression, methylation and histone modification tables for the main figures and figure supplements. [file elife-29518-data1.zip › Source Data/Expression data/piPS_specific_n12_r2_AverageMethyRatio.txt]

Region	piPS_specific_n12_r2
chr1_842293_842432	0.5
chr1_853081_853217	0.25
chr1_871506_871607	0.148111111111
chr1_906212_906270	0.3335
chr1_917088_917124	NA
chr1_1003404_1003618	0.571428571429
chr1_1014265_1014327	0.0
chr1_1091501_1092007	0.776230769231
chr1_1105663_1105771	0.5
chr1_1120719_1121036	0.515923076923
chr1_1141871_1142292	0.284625
chr1_1182451_1182864	0.522727272727
chr1_1201263_1201367	0.66675
chr1_1227363_1227514	0.4285
chr1_1295021_1295073	0.1155
chr1_1295590_1295750	0.375
chr1_1373574_1373788	0.111166666667
chr1_1385482_1385525	0.72375
chr1_1490357_1490492	0.3808
chr1_1518989_1519098	NA
chr1_1613972_1613983	0.777666666667
chr1_1871673_1872072	0.645428571429
chr1_1872628_1872720	0.653
chr1_1873162_1873257	NA
chr1_1875113_1875302	0.725888888889
chr1_1891493_1891579	0.12
chr1_1897774_1897865	0.50725
chr1_1992196_1992297	0.857142857143
chr1_1992676_1992773	0.5778
chr1_2018030_2018108	0.375
chr1_2046576_2046729	0.4667
chr1_2124994_2125038	NA
chr1_2143789_2143827	NA
chr1_2146543_2146661	0.41675
chr1_2182896_2182931	NA
chr1_2249989_2250120	0.5
chr1_2253557_2253725	NA
chr1_2259779_2260050	0.42925
chr1_2377942_2378528	0.142125
chr1_2383315_2383371	0.333333333333
chr1_2392867_2392971	NA
chr1_2403542_2403666	NA
chr1_2405382_2405475	0.75
chr1_2427482_2427527	0.75
chr1_2432551_2432650	0.5625
chr1_2438457_2438613	0.333333333333
chr1_2460464_2460538	0.312
chr1_2485573_2485711	1.0
chr1_2507415_2507510	0.35
chr1_2527084_2527162	0.0
chr1_2569925_2570012	0.4
chr1_2586293_2586476	0.333333333333
chr1_2614617_2614638	0.0
chr1_2750968_2751065	NA
chr1_2793428_2793557	0.611
chr1_2799636_2799771	0.378833333333
chr1_2834299_2834391	0.532666666667
chr1_2835998_2836279	0.492285714286
chr1_2848157_2848210	0.428666666667
chr1_2862803_2862998	0.616666666667
chr1_2864096_2864239	0.444333333333
chr1_2885065_2885263	NA
chr1_2920488_2920559	0.0
chr1_2978894_2979009	0.28
chr1_2984013_2984045	0.296333333333
chr1_2984408_2984554	0.4071
chr1_2987520_2987542	0.476285714286
chr1_2989789_2989845	0.6615
chr1_2996973_2997201	NA
chr1_3005986_3006184	NA
chr1_3022120_3022206	0.08325
chr1_3026233_3026317	0.5835
chr1_3044079_3044273	0.5835
chr1_3052006_3052176	0.888888888889
chr1_3057056_3057216	0.639166666667
chr1_3087064_3087253	0.857142857143
chr1_3100023_3100147	0.0
chr1_3121370_3121458	0.875
chr1_3130579_3130647	NA
chr1_3135991_3136085	0.1666
chr1_3157653_3157822	0.58325
chr1_3164348_3164485	0.148833333333
chr1_3200670_3200697	0.0
chr1_3206971_3207526	0.624695652174
chr1_3230614_3230799	0.65
chr1_3240233_3240367	0.0
chr1_3309866_3310134	NA
chr1_3310661_3310786	0.1
chr1_3318840_3318983	0.625
chr1_3407452_3407504	0.285666666667
chr1_3433005_3433196	NA
chr1_3460069_3460134	0.3334
chr1_3624215_3624483	0.4375
chr1_3625494_3625620	0.41675
chr1_3629934_3630100	NA
chr1_3648207_3648311	0.75
chr1_3718146_3718224	0.2526
chr1_3728026_3728158	0.222222222222
chr1_4063018_4063202	0.75
chr1_4169139_4169330	0.476142857143
chr1_4169766_4169851	0.0
chr1_4182169_4182310	0.58325
chr1_4193973_4194146	NA
chr1_4212096_4212158	0.421
chr1_4402208_4402252	0.5
chr1_4490390_4490530	NA
chr1_4558186_4558258	0.54175
chr1_4588034_4588191	0.404571428571
chr1_4600899_4601001	0.6
chr1_4660314_4660620	0.31
chr1_4693913_4694009	0.41675
chr1_4698085_4698127	1.0
chr1_4736243_4736470	0.285714285714
chr1_4771521_4771618	0.441666666667
chr1_4786870_4786948	0.333333333333
chr1_4799134_4799360	0.619
chr1_4830970_4831201	0.5
chr1_4838823_4838909	0.4165
chr1_4992703_4992831	0.3
chr1_5107024_5107138	0.25
chr1_5203005_5203136	0.3772
chr1_5298978_5299053	0.481333333333
chr1_5403108_5403203	0.393
chr1_5425391_5425579	NA
chr1_5445268_5445426	0.125
chr1_5447941_5448091	0.25
chr1_5535082_5535191	NA
chr1_5540946_5541021	0.5
chr1_5561736_5561860	0.833333333333
chr1_5627064_5627196	0.222
chr1_5675612_5675687	0.5
chr1_5721582_5721672	0.566666666667
chr1_5777428_5777570	0.64475
chr1_5805292_5805365	0.444333333333
chr1_5816985_5817146	NA
chr1_5818175_5818460	0.125
chr1_5831494_5831685	NA
chr1_5874309_5874475	0.6
chr1_5897137_5897219	0.333333333333
chr1_5957658_5957734	0.25
chr1_6105352_6105504	NA
chr1_6125307_6125552	0.536
chr1_6140431_6140553	0.6308
chr1_6142753_6142965	NA
chr1_6227092_6227153	1.0
chr1_6294655_6294820	0.12
chr1_6302328_6302357	0.0
chr1_6316857_6316950	0.2734
chr1_6336518_6336764	NA
chr1_6565912_6565971	0.333333333333
chr1_6818548_6818626	0.285714285714
chr1_6920690_6920897	NA
chr1_7395326_7395491	0.3125
chr1_7449009_7449101	0.7956
chr1_7562210_7562445	0.0
chr1_7594337_7594467	0.667
chr1_7710978_7711102	0.34375
chr1_8065020_8065134	0.30525
chr1_8119580_8119709	0.4
chr1_8188805_8188842	0.333333333333
chr1_8214822_8214953	0.2204
chr1_8215744_8215859	0.2085
chr1_8375672_8375746	0.625
chr1_8384010_8384146	0.225
chr1_8389604_8389872	0.5715
chr1_8509157_8509403	NA
chr1_9195278_9195502	NA
chr1_9376055_9376152	0.41675
chr1_9378116_9378177	0.54925
chr1_9380799_9380906	0.54
chr1_9538624_9538648	1.0
chr1_9653703_9653993	0.166666666667
chr1_9667203_9667406	0.833333333333
chr1_9760740_9760831	0.08325
chr1_9779308_9779494	0.2
chr1_9896935_9897152	0.15
chr1_10509110_10509175	0.0
chr1_10732094_10732539	0.604045454545
chr1_10785173_10785406	0.374428571429
chr1_10795471_10795692	0.8125
chr1_10814775_10814884	NA
chr1_11004311_11004438	0.2664
chr1_11399391_11399570	0.5
chr1_11504249_11504378	0.389
chr1_11515244_11515545	0.5
chr1_11591093_11591378	0.4
chr1_11636562_11636686	0.5555
chr1_11680590_11680748	0.412166666667
chr1_11695927_11696110	0.0646
chr1_11826658_11826742	0.2
chr1_11918987_11919047	0.06225
chr1_11938841_11939000	0.5895
chr1_11958455_11958624	NA
chr1_12039771_12039809	0.0
chr1_12189822_12189848	NA
chr1_12202265_12202388	0.6562
chr1_12203720_12203857	0.177
chr1_12538806_12538943	0.38825
chr1_12610140_12610208	0.5
chr1_12749544_12749604	0.48
chr1_12897939_12898107	0.0
chr1_13201702_13201769	0.2
chr1_13803428_13803604	0.8
chr1_13870250_13870292	0.818
chr1_14227637_14227858	0.0
chr1_14691792_14691839	0.125
chr1_15056681_15056868	0.388888888889
chr1_15298335_15298453	0.0953333333333
chr1_15533658_15534305	0.280652173913
chr1_15653325_15653510	0.875
chr1_16061417_16061465	0.35
chr1_16086648_16086673	0.666666666667
chr1_16330715_16330797	0.89575
chr1_16480995_16481017	NA
chr1_16509046_16509148	0.5834
chr1_16858065_16858115	0.429
chr1_17018683_17018756	0.09375
chr1_17099678_17099893	0.424875
chr1_17305478_17305831	0.25
chr1_17732764_17732899	0.31825
chr1_17896279_17896312	0.3332
chr1_18380037_18380166	0.333333333333
chr1_18384572_18384743	0.0
chr1_18475892_18475948	0.583333333333
chr1_18517288_18517336	0.477666666667
chr1_18673402_18673472	0.0
chr1_18688525_18688698	NA
chr1_18733762_18733855	0.166666666667
chr1_18981907_18982040	0.67725
chr1_19002226_19002350	0.479333333333
chr1_19292472_19292657	0.214285714286
chr1_19600573_19600608	0.05
chr1_19600739_19600848	0.1762
chr1_19600908_19600942	0.0476666666667
chr1_19716754_19716865	NA
chr1_19732799_19732974	NA
chr1_19971967_19972052	0.3435
chr1_20559000_20559216	NA
chr1_20564171_20564416	NA
chr1_20665241_20665315	0.407333333333
chr1_20775344_20775531	0.2
chr1_21620032_21620133	0.25
chr1_21724554_21724583	0.0786666666667
chr1_21893774_21894433	0.589277777778
chr1_21966419_21966508	0.333333333333
chr1_22535540_22535766	0.636363636364
chr1_22586173_22586260	0.381
chr1_22590053_22590119	0.2
chr1_22624057_22624308	0.6
chr1_22706111_22706369	0.314666666667
chr1_22894044_22894087	0.444333333333
chr1_23066407_23066552	0.3164
chr1_23135595_23135744	0.2915
chr1_23551738_23551945	0.0555555555556
chr1_24439002_24439138	0.2145
chr1_24483694_24483810	0.51675
chr1_25258567_25258680	0.119
chr1_25494339_25494464	0.6
chr1_25495090_25495268	NA
chr1_26075459_26075617	0.381
chr1_26084541_26084639	0.466666666667
chr1_26488003_26488045	0.2055
chr1_26867499_26867571	0.4356
chr1_27154232_27154435	0.277833333333
chr1_27328450_27328608	0.5142
chr1_27840351_27840705	0.570875
chr1_27893822_27893894	0.595
chr1_29107786_29107960	0.317142857143
chr1_29112027_29112069	0.0763333333333
chr1_29139540_29139735	0.125
chr1_29823236_29823393	0.833333333333
chr1_29877665_29877750	NA
chr1_30274959_30275174	0.571428571429
chr1_30327755_30328028	0.0
chr1_30715024_30715113	0.3715
chr1_30730799_30730938	0.222
chr1_30897268_30897458	0.54175
chr1_31230226_31230249	NA
chr1_31259679_31259750	0.444333333333
chr1_32268377_32268414	0.375
chr1_32395660_32395767	0.374555555556
chr1_32533922_32534015	NA
chr1_32597817_32597868	0.407
chr1_32963880_32964015	NA
chr1_33362992_33363114	0.099
chr1_33546384_33546418	0.305666666667
chr1_33609898_33609941	0.280666666667
chr1_33772965_33772998	0.12525
chr1_35205865_35205899	0.45
chr1_35442406_35442577	0.0
chr1_35676106_35676360	0.0208333333333
chr1_36378865_36378919	NA
chr1_36555362_36555444	0.0
chr1_36580736_36581119	0.141470588235
chr1_36589804_36589896	NA
chr1_36816351_36816582	0.666666666667
chr1_36991619_36991822	0.428571428571
chr1_37051296_37051495	0.2
chr1_37238927_37239101	NA
chr1_37735500_37735711	NA
chr1_37771598_37771838	0.78025
chr1_38200834_38200943	NA
chr1_38219615_38219751	0.0
chr1_38495195_38495347	0.216666666667
chr1_39025054_39025175	0.0
chr1_39281997_39282018	0.317
chr1_39981439_39981457	0.0
chr1_40042839_40042932	NA
chr1_40094474_40094564	0.293833333333
chr1_40149784_40149813	0.5
chr1_40550594_40550627	0.125
chr1_42384283_42384386	NA
chr1_42385900_42385944	NA
chr1_42421416_42421636	0.3485
chr1_43251045_43251191	0.1
chr1_43788736_43788855	0.666666666667
chr1_47041182_47041260	NA
chr1_48021745_48021805	0.25
chr1_48043534_48043662	0.333333333333
chr1_48044098_48044364	0.259666666667
chr1_48153337_48153516	0.2125
chr1_48174088_48174240	0.277666666667
chr1_48176754_48176823	0.187333333333
chr1_48474197_48474292	0.166666666667
chr1_49991480_49991587	0.236
chr1_50017822_50017987	1.0
chr1_50569551_50569652	0.18
chr1_53126124_53126206	0.243
chr1_53129202_53129262	0.274666666667
chr1_53587410_53587504	0.262
chr1_53671575_53671626	0.41375
chr1_53836932_53837056	0.4666
chr1_53858427_53858600	0.78
chr1_53965455_53965466	0.666666666667
chr1_54072459_54072474	0.83325
chr1_54181211_54181358	0.1
chr1_54479957_54480061	0.142857142857
chr1_54719194_54719253	0.238
chr1_54775672_54775822	0.3666
chr1_55504789_55504859	0.5
chr1_57285159_57285279	0.0715
chr1_59221169_59221359	NA
chr1_59680503_59680600	NA
chr1_59973610_59973739	0.0
chr1_61391086_61391291	NA
chr1_61517875_61517958	NA
chr1_61803756_61803938	0.0
chr1_61907677_61907813	0.0
chr1_62734457_62734551	0.2
chr1_66694892_66694972	0.3335
chr1_67938994_67939043	0.42
chr1_69802726_69802805	0.476333333333
chr1_73222419_73222475	0.642666666667
chr1_73621275_73621337	0.56675
chr1_75363091_75363166	0.263666666667
chr1_78442403_78442473	0.0
chr1_78442912_78442986	0.0
chr1_91106983_91107147	0.125
chr1_91630684_91630714	NA
chr1_93472437_93472634	0.497571428571
chr1_95201137_95201238	0.0666666666667
chr1_95313299_95313397	0.333333333333
chr1_98058014_98058080	0.225
chr1_98436703_98436765	0.257142857143
chr1_104942150_104942257	NA
chr1_104950055_104950157	0.7334
chr1_105008561_105008728	0.4645
chr1_106172911_106172978	0.8
chr1_106623480_106623625	0.0
chr1_108023307_108023429	0.428571428571
chr1_109422269_109422386	0.0
chr1_109824319_109824505	0.021
chr1_110173060_110173085	0.125
chr1_110771168_110771233	0.178
chr1_110783273_110783374	NA
chr1_112431572_112431725	NA
chr1_112524786_112524853	NA
chr1_112533764_112533933	0.333333333333
chr1_113223834_113223989	0.380857142857
chr1_113353810_113354086	NA
chr1_115078679_115078900	NA
chr1_119859045_119859068	0.370333333333
chr1_142649315_142649431	0.227666666667
chr1_142860055_142860156	NA
chr1_143122658_143122811	0.263333333333
chr1_146548656_146548673	0.628333333333
chr1_147485928_147486108	0.0
chr1_147851866_147851962	0.382
chr1_148855495_148855604	NA
chr1_148864872_148864955	0.381
chr1_148902214_148902290	0.158
chr1_148930941_148931169	0.416666666667
chr1_148931491_148931646	0.472166666667
chr1_149135144_149135245	NA
chr1_149186513_149186559	0.1
chr1_149241937_149242216	0.333333333333
chr1_149284534_149284689	0.109111111111
chr1_149285104_149285256	0.125
chr1_149398866_149399166	0.0203666666667
chr1_149871535_149871691	0.0
chr1_151603274_151603414	0.426
chr1_151969522_151969588	0.222333333333
chr1_152052241_152052484	NA
chr1_152082054_152082110	0.0
chr1_152161511_152161766	0.0138888888889
chr1_152413608_152413699	0.0
chr1_152460829_152460955	0.1
chr1_152487804_152488119	0.0750416666667
chr1_152595876_152596032	0.0
chr1_153267170_153267318	0.3
chr1_153506271_153506396	0.755666666667
chr1_154850094_154850144	0.381
chr1_154994538_154994595	0.143
chr1_156072455_156072605	0.375
chr1_156373401_156373492	0.666666666667
chr1_156933146_156933315	0.8668
chr1_157925933_157926070	0.46
chr1_157972664_157972921	NA
chr1_158557517_158557593	NA
chr1_158609684_158609842	0.143666666667
chr1_160067986_160068060	0.111
chr1_165487693_165487774	0.33325
chr1_165865572_165865711	0.5
chr1_166172354_166172392	0.778
chr1_167652938_167653145	0.190666666667
chr1_169703975_169704111	0.573333333333
chr1_171308644_171308675	0.111
chr1_171751431_171751565	0.0251428571429
chr1_175064801_175065003	0.333222222222
chr1_175387580_175387719	NA
chr1_175474450_175474521	0.25
chr1_175632242_175632329	0.75
chr1_175680630_175680741	0.481333333333
chr1_177419392_177419410	0.416666666667
chr1_177568133_177568319	NA
chr1_179736109_179736187	0.333333333333
chr1_179788074_179788153	0.49975
chr1_181295007_181295028	1.0
chr1_184121918_184122034	NA
chr1_200928991_200929133	0.833333333333
chr1_200941317_200941402	0.2
chr1_201624461_201624577	0.5
chr1_201741931_201742018	0.233333333333
chr1_201915274_201915424	0.1
chr1_202054229_202054370	0.133333333333
chr1_202287485_202287532	0.666666666667
chr1_203570380_203570489	0.0236666666667
chr1_203643003_203643189	0.25
chr1_204100191_204100572	0.0
chr1_204674725_204674868	0.0
chr1_204690715_204691182	0.470285714286
chr1_204700293_204700433	NA
chr1_204858882_204859068	NA
chr1_204936677_204936787	0.7135
chr1_205012471_205012759	0.484545454545
chr1_205267619_205267756	0.4
chr1_205503566_205503685	0.4
chr1_205912509_205912820	0.511857142857
chr1_206603433_206603555	0.0833333333333
chr1_206708342_206708422	0.222
chr1_208111424_208111462	1.0
chr1_208255637_208255712	0.20825
chr1_208263566_208263788	NA
chr1_208376723_208376808	NA
chr1_209007777_209007936	0.298
chr1_209269758_209269947	NA
chr1_209279699_209279950	0.0
chr1_209800139_209800231	0.452428571429
chr1_209943069_209943170	0.35
chr1_210054838_210054920	0.0
chr1_210425548_210425608	NA
chr1_212687646_212687790	0.541875
chr1_213590534_213590722	NA
chr1_214595783_214595931	0.555666666667
chr1_216224147_216224243	0.177714285714
chr1_218068080_218068108	0.6
chr1_218401510_218401735	NA
chr1_221049979_221050260	0.307818181818
chr1_221407390_221407592	0.5
chr1_223339881_223339971	0.875
chr1_223690676_223690820	NA
chr1_223888861_223888930	0.34125
chr1_223919023_223919262	NA
chr1_226128701_226128787	0.857142857143
chr1_226130277_226130372	0.295
chr1_226408374_226408479	0.4625
chr1_227558298_227558492	0.5
chr1_228083657_228083726	0.08325
chr1_228393695_228394451	0.139214285714
chr1_228396166_228396328	0.3612
chr1_228549453_228549633	0.143
chr1_228556526_228556618	0.433333333333
chr1_228743149_228743247	0.158375
chr1_228768403_228768467	0.1662
chr1_229104848_229105004	0.1
chr1_229194576_229194722	0.6415
chr1_229283559_229283606	0.1066
chr1_229819654_229819834	NA
chr1_230030056_230030165	0.513333333333
chr1_230126921_230127068	0.555333333333
chr1_230204829_230204905	0.3855
chr1_230250041_230250208	NA
chr1_230457699_230457962	NA
chr1_230459725_230459863	0.333333333333
chr1_230958094_230958200	0.39025
chr1_231120574_231120781	0.0
chr1_231299225_231299254	0.081
chr1_231628559_231628606	NA
chr1_232466623_232466669	0.6
chr1_232870845_232870883	0.25
chr1_234748267_234748430	NA
chr1_234795332_234795495	NA
chr1_234858945_234858980	NA
chr1_234908261_234908382	0.044
chr1_234908997_234909055	0.489
chr1_235123102_235123476	0.190428571429
chr1_236908504_236908531	0.568333333333
chr1_237194085_237194190	0.8
chr1_239344809_239344980	NA
chr1_241187205_241187287	0.466666666667
chr1_241465574_241465646	NA
chr1_242949632_242949704	0.5
chr1_243130799_243130902	NA
chr1_244395175_244395353	0.472222222222
chr1_245056241_245056287	0.222333333333
chr1_245581461_245581494	0.333333333333
chr1_245850614_245850695	1.0
chr1_246212698_246212887	0.5
chr1_247538993_247539140	0.137
chr1_247590026_247590125	0.5646
chr10_455454_455557	0.44425
chr10_644771_644928	0.75
chr10_836163_836261	0.25
chr10_1219050_1219177	0.336142857143
chr10_1451203_1451347	0.5
chr10_1454224_1454377	0.857142857143
chr10_1549667_1549770	0.5
chr10_1558375_1558459	0.75
chr10_1578229_1578421	NA
chr10_1594729_1594842	0.15825
chr10_1604275_1604299	0.5
chr10_1651359_1651412	0.5
chr10_1668691_1668813	0.505571428571
chr10_1807222_1807405	0.48
chr10_1852326_1852418	0.4972
chr10_1893420_1893549	0.378666666667
chr10_2136417_2136613	0.4
chr10_2156912_2157003	0.8
chr10_2267529_2267591	0.3628
chr10_2279100_2279447	0.0
chr10_2410298_2410407	0.125
chr10_2476277_2476359	0.365
chr10_2567973_2568022	0.475
chr10_2891708_2891816	0.495571428571
chr10_2960340_2960496	0.4715
chr10_2973065_2973127	0.304833333333
chr10_2992268_2992389	0.428571428571
chr10_3028046_3028208	0.25
chr10_3085718_3085827	0.04175
chr10_3378543_3378608	0.43725
chr10_3466664_3466849	0.333333333333
chr10_3497635_3497812	NA
chr10_3929032_3929291	0.0858
chr10_3998246_3998333	NA
chr10_4077522_4077571	0.25
chr10_4117189_4117249	0.375
chr10_4849861_4849968	0.75025
chr10_5014536_5014669	0.44075
chr10_5607724_5607894	NA
chr10_5637886_5637998	0.0
chr10_6095982_6096037	0.222
chr10_6264561_6264724	NA
chr10_6297907_6297935	0.66675
chr10_6780359_6780623	0.75
chr10_7678737_7678871	0.474125
chr10_8103818_8104029	NA
chr10_9137160_9137205	0.25
chr10_11825994_11826106	0.25
chr10_13474502_13474601	0.684333333333
chr10_13829234_13829364	0.8
chr10_14372067_14372135	0.2586
chr10_17034809_17034965	NA
chr10_21090893_21091138	0.6256
chr10_21485151_21485223	0.3125
chr10_22843560_22843737	0.1
chr10_23353268_23353318	NA
chr10_23800273_23800360	NA
chr10_23976392_23976493	0.533333333333
chr10_24442473_24442773	0.333
chr10_26321273_26321342	NA
chr10_26465018_26465552	0.298933333333
chr10_26536541_26536591	0.466666666667
chr10_26549322_26549483	0.5
chr10_26582208_26582403	0.6
chr10_27483663_27483754	0.564166666667
chr10_29096935_29097098	0.399
chr10_29546212_29546511	0.4375
chr10_29771787_29771939	0.303333333333
chr10_30471887_30472065	0.714285714286
chr10_30872826_30872931	0.333333333333
chr10_31989193_31989455	0.7159
chr10_32238929_32238981	0.7666
chr10_35135301_35135593	0.40775
chr10_37413210_37413357	1.0
chr10_37969812_37969892	1.0
chr10_38069691_38069791	0.4
chr10_38146759_38146924	0.0071
chr10_38607776_38607907	0.412
chr10_38645147_38645387	0.0
chr10_43361667_43361710	0.125
chr10_43615430_43615611	NA
chr10_43760487_43760667	0.2
chr10_44405850_44405954	0.673285714286
chr10_45403818_45403982	0.341
chr10_45799533_45799668	0.6
chr10_45841861_45842040	0.875
chr10_46640738_46641017	0.645214285714
chr10_46971095_46971244	0.0555555555556
chr10_47098759_47098914	0.527666666667
chr10_48485220_48485535	0.675
chr10_48571906_48572006	0.75
chr10_48827659_48827938	0.222333333333
chr10_49022968_49022991	NA
chr10_49348204_49348483	0.178571428571
chr10_49451734_49451804	0.500333333333
chr10_50463397_50463700	0.375
chr10_50491050_50491168	0.3
chr10_50506842_50507072	0.0
chr10_52469344_52469509	0.374875
chr10_52637607_52637679	0.2
chr10_54076336_54076503	0.333333333333
chr10_54624436_54624527	0.75
chr10_55544376_55544508	0.202714285714
chr10_55557360_55557478	0.25
chr10_55684224_55684261	NA
chr10_56698979_56699082	0.1555
chr10_60086737_60086815	0.12525
chr10_64612442_64612540	0.1665
chr10_66120235_66120471	NA
chr10_66514801_66514999	0.25
chr10_66810518_66810651	0.333333333333
chr10_66845570_66845654	0.666666666667
chr10_70287593_70287721	0.0135714285714
chr10_71122486_71122598	0.619166666667
chr10_71254499_71254608	0.69625
chr10_71801695_71801815	0.25875
chr10_72084069_72084379	0.3665
chr10_72115119_72115232	NA
chr10_72384542_72384598	0.5
chr10_73078367_73078431	0.2536
chr10_73124750_73124815	0.5866
chr10_73313106_73313197	0.2
chr10_73406946_73407010	0.3736
chr10_73723531_73723614	0.6
chr10_73759340_73759403	NA
chr10_74077974_74078156	0.572833333333
chr10_75258189_75258279	NA
chr10_75632785_75632955	NA
chr10_77156665_77156717	0.0
chr10_77165443_77165636	0.0
chr10_77167434_77167452	0.140333333333
chr10_78392095_78392236	0.238
chr10_78563042_78563149	0.714285714286
chr10_78865918_78866065	NA
chr10_80224871_80224993	0.538333333333
chr10_80535268_80535414	0.0
chr10_80990090_80990238	0.194333333333
chr10_81903312_81903355	0.142666666667
chr10_82057796_82057931	0.475
chr10_82144237_82144284	0.35
chr10_82258733_82258847	0.5
chr10_82584157_82584216	0.666666666667
chr10_83365869_83365916	0.577666666667
chr10_83545055_83545092	0.333333333333
chr10_86381194_86381374	0.2583
chr10_87994601_87994767	0.25
chr10_88730455_88730562	0.4
chr10_90711398_90711501	0.0
chr10_91596779_91596998	NA
chr10_91597559_91597766	0.0624375
chr10_91720356_91720396	0.461666666667
chr10_92590929_92591054	0.507
chr10_93393429_93393526	NA
chr10_94826263_94826483	NA
chr10_94828236_94828255	NA
chr10_95327682_95327880	0.35
chr10_95517462_95517563	0.0
chr10_95707040_95707139	0.32175
chr10_96152185_96152293	0.285714285714
chr10_97175295_97175361	0.227333333333
chr10_97959576_97959637	0.564
chr10_98053290_98053408	0.08175
chr10_98207739_98207957	NA
chr10_98227906_98227987	NA
chr10_98840406_98840727	0.15
chr10_99338123_99338202	0.0
chr10_99587661_99587781	0.407333333333
chr10_99685854_99686030	0.8334
chr10_99733050_99733151	0.4165
chr10_101004008_101004066	0.432
chr10_101292492_101292508	0.0625
chr10_102026567_102026672	0.0252857142857
chr10_102094837_102094970	0.26375
chr10_102322393_102322526	0.330428571429
chr10_102354230_102354546	0.203285714286
chr10_102510662_102511171	0.319375
chr10_102809358_102809376	0.333333333333
chr10_102853377_102853518	0.358
chr10_102906056_102906103	NA
chr10_103053270_103053324	0.0
chr10_103369740_103369872	0.571333333333
chr10_103540101_103540176	NA
chr10_103935053_103935144	0.5575
chr10_104192767_104192832	NA
chr10_104434000_104434216	0.119
chr10_104566476_104566529	0.611
chr10_105211984_105212115	0.0793333333333
chr10_105420776_105420983	NA
chr10_105421644_105421743	0.55
chr10_105667858_105668034	1.0
chr10_106728162_106728170	0.0513333333333
chr10_108464166_108464373	0.25
chr10_108524562_108524642	0.66675
chr10_108780963_108781053	0.5
chr10_109614464_109614593	0.488833333333
chr10_109700202_109700300	0.375
chr10_110326165_110326271	0.0
chr10_110352278_110352341	0.476
chr10_110594339_110594435	0.407333333333
chr10_111040768_111040905	0.2
chr10_111217081_111217137	0.0666666666667
chr10_111928141_111928236	0.1
chr10_112220403_112220472	0.365666666667
chr10_112543423_112543569	0.1732
chr10_113748415_113748543	0.875
chr10_114833567_114833643	0.0714285714286
chr10_115214091_115214485	0.212666666667
chr10_115317261_115317438	0.0
chr10_115323152_115323302	0.162
chr10_115350602_115350645	0.45825
chr10_115580180_115580386	NA
chr10_115862685_115862757	0.6
chr10_117926511_117926563	0.5
chr10_119515103_119515324	NA
chr10_120950384_120950418	0.53125
chr10_120965986_120966033	0.22775
chr10_121173303_121173515	0.410461538462
chr10_122228939_122229035	0.2
chr10_122817585_122817948	0.333333333333
chr10_122889131_122889346	0.833333333333
chr10_124089047_124089117	1.0
chr10_124222199_124222566	0.206238095238
chr10_124268743_124268936	NA
chr10_124340539_124340722	0.349666666667
chr10_125232488_125232578	0.0
chr10_125234403_125234639	0.428571428571
chr10_125239699_125239805	0.375
chr10_125251610_125251694	0.285714285714
chr10_125426177_125426394	0.18812
chr10_125984851_125984942	0.2
chr10_125991687_125992048	0.249333333333
chr10_126043575_126043693	0.0475714285714
chr10_126111241_126111314	0.5
chr10_126218773_126218909	0.196428571429
chr10_126228937_126229220	0.486076923077
chr10_126277531_126277685	NA
chr10_126695877_126696064	1.0
chr10_127151112_127151326	0.75
chr10_128274877_128274955	0.4165
chr10_128395681_128395790	NA
chr10_129533291_129533443	0.5
chr10_129845825_129845938	0.08325
chr10_129869823_129869907	0.0
chr10_130009121_130009168	0.0
chr10_130084787_130084910	0.486166666667
chr10_130124732_130124820	0.59375
chr10_130139718_130139854	NA
chr10_130229459_130229543	0.3144
chr10_130276883_130277102	0.666666666667
chr10_130279879_130279978	0.3294
chr10_130372255_130372336	0.222
chr10_130387537_130387674	0.5
chr10_130534207_130534315	0.416666666667
chr10_130663850_130663955	NA
chr10_130714009_130714080	NA
chr10_130726226_130726263	0.166666666667
chr10_130843672_130843987	0.413666666667
chr10_130844296_130844400	NA
chr10_131120083_131120256	0.629666666667
chr10_131175424_131175511	0.333333333333
chr10_131193209_131193500	0.440333333333
chr10_131213671_131213769	0.5
chr10_131265005_131265017	0.0416666666667
chr10_131378329_131378457	0.4002
chr10_131697148_131697303	0.642857142857
chr10_131711797_131711851	0.25
chr10_131819263_131819419	0.5
chr10_132082207_132082362	NA
chr10_132390044_132390147	NA
chr10_132650818_132650865	0.0556666666667
chr10_132830784_132830833	1.0
chr10_132847061_132847183	0.4105
chr10_132876535_132876574	0.5725
chr10_133071195_133071355	0.5715
chr10_133109839_133109936	0.0333333333333
chr10_133170962_133171171	0.333333333333
chr10_133224988_133225048	0.625
chr10_133247541_133247664	0.53675
chr10_133319054_133319170	0.395428571429
chr10_133487166_133487352	0.435333333333
chr10_133561193_133561358	0.629666666667
chr10_133635456_133635549	0.3998
chr10_133639397_133639507	0.3998
chr10_133664630_133664804	0.78
chr10_133675225_133675282	0.666666666667
chr10_133861841_133861961	0.3964
chr10_133862485_133862753	0.438111111111
chr10_133878664_133878758	0.628166666667
chr10_133915953_133915986	0.166666666667
chr10_133945043_133945250	0.642857142857
chr10_134001593_134001825	0.516666666667
chr10_134062440_134062568	0.1875
chr10_134068512_134068617	NA
chr10_134080306_134080540	NA
chr10_134095595_134095619	0.0476666666667
chr10_134122516_134122571	0.261
chr10_134271844_134272021	0.4
chr10_134354132_134354583	0.0
chr10_134388381_134388510	0.36
chr10_134481321_134481483	0.75
chr10_134499265_134499312	0.26775
chr10_134556317_134556587	0.414888888889
chr10_134599853_134600364	0.13672
chr10_134600712_134600742	0.0
chr10_134631109_134631406	0.29465
chr10_134752056_134752289	0.318181818182
chr10_134788614_134788805	0.5
chr10_134864150_134864391	0.397666666667
chr10_134914926_134915254	0.114583333333
chr10_135000039_135000170	0.35
chr10_135002768_135002881	0.555555555556
chr10_135004612_135004664	0.366666666667
chr10_135010269_135010373	0.5
chr10_135021116_135021177	0.6174
chr10_135065506_135065653	0.1995
chr10_135071751_135072201	0.5
chr10_135118382_135118429	0.333333333333
chr10_135237830_135237931	0.0
chr10_135383083_135383193	0.25
chr10_135436601_135436610	0.244333333333
chr11_187845_187910	0.5
chr11_280609_281192	0.135196428571
chr11_288020_288138	0.2
chr11_391901_392080	0.333333333333
chr11_637722_637855	0.261714285714
chr11_720666_720698	0.259
chr11_727818_727930	0.3858
chr11_796360_796452	0.075
chr11_831716_831823	0.741
chr11_834884_835057	0.176166666667
chr11_1051349_1051425	0.4165
chr11_1060678_1060735	0.5385
chr11_1074400_1074517	0.0
chr11_1114801_1115020	0.638857142857
chr11_1122422_1122518	0.55
chr11_1147961_1148163	0.388833333333
chr11_1224268_1224276	0.238333333333
chr11_1227079_1227184	0.4
chr11_1241398_1241484	0.0833333333333
chr11_1257167_1257251	0.16675
chr11_1283795_1283897	0.266666666667
chr11_1292286_1292463	0.5
chr11_1375038_1375369	0.06
chr11_1377242_1377359	0.7125
chr11_1402988_1403060	0.504
chr11_1418676_1418720	0.222333333333
chr11_1422150_1422161	0.666666666667
chr11_1536760_1536861	0.333166666667
chr11_1664097_1664120	0.8335
chr11_1666259_1666370	NA
chr11_1673266_1673424	0.2
chr11_1674375_1674434	0.1334
chr11_1772532_1772712	0.0
chr11_1890052_1890113	0.3208
chr11_1960509_1960701	0.488
chr11_1985759_1985854	0.041625
chr11_2005168_2005262	0.597166666667
chr11_2009654_2009844	0.555333333333
chr11_2014822_2015312	0.409090909091
chr11_2035003_2035056	1.0
chr11_2118736_2118838	1.0
chr11_2143692_2143877	0.0
chr11_2203370_2203547	0.0625
chr11_2212259_2212383	0.0595714285714
chr11_2216938_2217332	0.0
chr11_2227701_2227770	0.456
chr11_2234816_2235011	0.555555555556
chr11_2292284_2292376	0.04175
chr11_2292383_2292397	0.222333333333
chr11_2408057_2408147	0.555666666667
chr11_2467204_2467321	0.0
chr11_2484825_2485100	0.589692307692
chr11_2486956_2487221	0.481285714286
chr11_2545962_2546240	0.5
chr11_2602129_2602172	0.333333333333
chr11_2745353_2745532	0.5
chr11_2826806_2827026	0.2
chr11_2862160_2862418	0.5316
chr11_2903058_2903315	0.708333333333
chr11_2965027_2965146	0.125
chr11_3080112_3080158	0.5
chr11_3240826_3240879	NA
chr11_3254054_3254257	0.507111111111
chr11_3295110_3295171	0.833333333333
chr11_3340929_3340990	0.833333333333
chr11_3616585_3616778	0.0
chr11_3663052_3663088	0.1644
chr11_3917323_3917370	0.587333333333
chr11_4294518_4294614	0.238166666667
chr11_6302445_6302501	0.0
chr11_6627142_6627277	0.357142857143
chr11_7982636_7982731	0.0
chr11_8373016_8373237	NA
chr11_8389809_8389968	0.0
chr11_8829100_8829260	0.441666666667
chr11_9213902_9213968	0.8125
chr11_10004393_10004822	0.0227272727273
chr11_11354541_11354573	NA
chr11_12836448_12836614	0.425
chr11_14099081_14099252	NA
chr11_14570968_14571064	0.14575
chr11_14927226_14927339	0.0
chr11_14994710_14994848	0.33325
chr11_15212725_15212821	0.4
chr11_15884334_15884381	0.611
chr11_16981597_16981654	NA
chr11_17518417_17518615	0.1666
chr11_17522868_17522895	0.666666666667
chr11_17717432_17717584	0.1905
chr11_18129613_18129621	0.0513333333333
chr11_18270340_18270486	0.416666666667
chr11_18771334_18771504	0.146
chr11_19617933_19618083	1.0
chr11_19953282_19953465	0.4
chr11_22049932_22050152	0.0572
chr11_24915939_24916017	0.225
chr11_29955913_29955981	0.25
chr11_30510056_30510217	0.0
chr11_33896860_33896985	0.85
chr11_34460619_34460655	0.0
chr11_34706899_34707035	0.1665
chr11_36476880_36476948	0.698333333333
chr11_36716090_36716137	NA
chr11_38552740_38552791	0.424333333333
chr11_39171857_39171960	0.1
chr11_39891864_39891896	0.1665
chr11_41751542_41751574	0.5
chr11_43290950_43291186	0.0
chr11_44899818_44899920	0.380857142857
chr11_45582596_45582730	0.333333333333
chr11_46180243_46180337	0.5
chr11_46721458_46721577	0.07
chr11_46872624_46872653	0.0
chr11_46911289_46911478	NA
chr11_48102780_48102819	0.64
chr11_48131947_48131998	0.0613333333333
chr11_49071488_49071690	0.0454545454545
chr11_49152886_49152980	0.221
chr11_49292840_49292867	0.350666666667
chr11_49860507_49860695	0.313666666667
chr11_50452777_50452847	0.0953333333333
chr11_56116085_56116194	0.25
chr11_56169829_56170003	NA
chr11_56658239_56658364	0.4
chr11_56923449_56923605	0.09175
chr11_56995201_56995363	0.270666666667
chr11_57625912_57626146	0.71875
chr11_58761004_58761137	NA
chr11_59294023_59294078	0.25
chr11_59821479_59821569	NA
chr11_59870197_59870416	0.333333333333
chr11_60008717_60008777	0.666666666667
chr11_60277872_60277918	0.333333333333
chr11_60292333_60292380	0.6875
chr11_60640727_60640864	0.252166666667
chr11_60720129_60720230	0.357
chr11_61244811_61244877	0.182
chr11_61286935_61287109	0.1665
chr11_61299086_61299259	0.506714285714
chr11_61303861_61303917	0.333333333333
chr11_61322106_61322214	0.75
chr11_61397689_61397916	0.1665
chr11_61509978_61510108	0.59375
chr11_62252511_62252593	0.548
chr11_62311215_62311338	0.116666666667
chr11_62492829_62493046	0.0
chr11_62713101_62713163	0.5946
chr11_63357750_63357891	0.6
chr11_63602565_63602739	NA
chr11_63681232_63681469	1.0
chr11_63775400_63775442	0.0888
chr11_63834928_63835104	0.714285714286
chr11_64322483_64322640	0.5625
chr11_64631917_64631992	0.308
chr11_64757570_64758048	0.375
chr11_65158161_65158322	0.33325
chr11_65479135_65479183	0.0
chr11_65768669_65768761	0.0295
chr11_65783130_65783222	NA
chr11_66081253_66081526	0.328333333333
chr11_66083003_66083154	0.596833333333
chr11_66093671_66093899	0.288833333333
chr11_66104480_66104595	0.555666666667
chr11_67121591_67121641	0.0
chr11_67137221_67137427	0.333333333333
chr11_67503561_67503869	0.363666666667
chr11_68082314_68082355	0.296333333333
chr11_68098767_68098999	0.230666666667
chr11_68148016_68148223	0.4
chr11_68419417_68419527	0.666666666667
chr11_68637398_68637816	0.0327058823529
chr11_68920357_68920616	0.461461538462
chr11_68968259_68968396	0.35
chr11_69213853_69213953	0.8125
chr11_69257427_69257594	0.666666666667
chr11_69264374_69264551	0.0
chr11_69402947_69403017	0.444666666667
chr11_69533058_69533421	0.0571428571429
chr11_69683257_69683379	0.5
chr11_69689781_69690228	0.5
chr11_69706706_69706902	NA
chr11_69724218_69724400	0.3796
chr11_69954669_69954769	NA
chr11_69955357_69955442	0.5
chr11_69958194_69958415	0.487
chr11_70005948_70005981	0.416666666667
chr11_70042856_70042992	0.4
chr11_70270440_70270466	0.166666666667
chr11_70346284_70346530	0.375
chr11_70391248_70391310	0.75
chr11_70483619_70483786	0.34
chr11_70509060_70509256	0.427555555556
chr11_70515554_70515629	0.6
chr11_70557696_70558162	0.514111111111
chr11_70586633_70586711	0.557666666667
chr11_70601907_70601918	0.282
chr11_70670675_70670799	NA
chr11_70691700_70691821	1.0
chr11_70917353_70917521	0.4174
chr11_70951949_70952164	0.222333333333
chr11_71298681_71298913	0.354125
chr11_71455246_71455317	0.222
chr11_72382012_72382403	0.369
chr11_72532703_72532806	NA
chr11_72868669_72868834	0.28575
chr11_73000418_73000448	0.0
chr11_74953477_74953622	0.1875
chr11_75139268_75139805	0.131578947368
chr11_75995202_75995314	0.333333333333
chr11_75999376_75999444	0.499666666667
chr11_76411486_76411547	0.333333333333
chr11_77299842_77299944	0.0
chr11_78789115_78789177	0.666666666667
chr11_80060286_80060385	0.2
chr11_82438446_82438497	0.34375
chr11_82461809_82462025	0.166666666667
chr11_84084339_84084442	0.51675
chr11_85429967_85430091	0.317666666667
chr11_87229078_87229117	0.52
chr11_89597211_89597412	0.170571428571
chr11_89713387_89713608	NA
chr11_89786680_89786907	0.0545454545455
chr11_93869667_93869851	NA
chr11_94062535_94062553	0.619
chr11_94327357_94327408	0.666666666667
chr11_94883995_94884052	0.0
chr11_95488805_95488830	0.444333333333
chr11_98358872_98358987	0.4165
chr11_101527257_101527366	0.25
chr11_104010530_104010562	0.5
chr11_111154812_111154916	0.0
chr11_111782678_111782796	0.444666666667
chr11_111784223_111784329	0.4165
chr11_111784846_111784943	0.667
chr11_113806683_113806811	0.639
chr11_114103559_114103730	0.0
chr11_114165768_114165939	0.277666666667
chr11_114485716_114485782	0.666666666667
chr11_114489426_114489554	0.8
chr11_115064539_115064638	0.222333333333
chr11_115830011_115830171	0.148
chr11_116033501_116033823	0.166833333333
chr11_116240594_116240658	0.5
chr11_117009865_117009920	0.0
chr11_117373243_117373382	0.285714285714
chr11_117412597_117412747	0.4
chr11_117475268_117475376	0.4
chr11_117534784_117534947	0.4668
chr11_118766119_118766170	0.588
chr11_119228033_119228062	0.333333333333
chr11_119661175_119661238	NA
chr11_119851299_119851344	0.75
chr11_120017705_120017805	0.625
chr11_120095711_120095772	NA
chr11_120378599_120378734	0.3845
chr11_120384497_120384680	0.9334
chr11_120436128_120436204	0.222
chr11_120753181_120753239	0.666666666667
chr11_120753840_120753896	0.52
chr11_124714901_124715103	NA
chr11_125080590_125080638	0.6
chr11_125086422_125086530	NA
chr11_125159707_125159749	0.444333333333
chr11_125184506_125184678	0.5
chr11_125241081_125241140	0.622666666667
chr11_125327954_125327993	0.333333333333
chr11_125351418_125351604	0.4165
chr11_125986092_125986270	0.575
chr11_126226696_126226792	0.190333333333
chr11_126312662_126312864	NA
chr11_126508723_126508857	0.333333333333
chr11_127318136_127318274	0.2
chr11_127414393_127414513	0.0
chr11_128377213_128377335	NA
chr11_128694963_128695101	0.8
chr11_128698216_128698361	0.49175
chr11_128800171_128800250	NA
chr11_129244710_129244910	0.0
chr11_129566168_129566290	0.037
chr11_130742800_130743101	0.327285714286
chr11_131241617_131241745	0.2734
chr11_131455182_131455257	0.25
chr11_132917454_132917519	0.4112
chr11_133023207_133023633	0.25
chr11_133657502_133657630	0.222333333333
chr11_133814052_133814229	0.5
chr11_133830747_133830817	0.449333333333
chr11_133884769_133884831	0.589333333333
chr11_134263851_134263929	NA
chr11_134349348_134349501	0.6
chr11_134430929_134431096	0.1785
chr11_134479604_134479836	NA
chr11_134709359_134709481	0.4128
chr12_308721_308859	0.1
chr12_326826_326963	0.285714285714
chr12_342147_342449	0.142857142857
chr12_663047_663146	0.667
chr12_713577_713607	0.550333333333
chr12_1582665_1582681	0.666666666667
chr12_1609489_1609606	1.0
chr12_1690785_1691013	0.0
chr12_1740421_1740587	NA
chr12_1935144_1935183	0.75
chr12_2263241_2263440	0.666666666667
chr12_2378171_2378376	0.151333333333
chr12_2854426_2854574	0.33325
chr12_2865414_2865521	0.0
chr12_3084020_3084090	0.166666666667
chr12_3142096_3142223	0.3944
chr12_3988327_3988419	NA
chr12_4331276_4331352	0.0
chr12_5020682_5020801	0.21525
chr12_5069383_5069464	NA
chr12_5589665_5589674	0.5
chr12_6638246_6638315	NA
chr12_6898681_6898786	NA
chr12_7061597_7061824	0.2
chr12_7849671_7849963	0.661166666667
chr12_10251497_10251575	0.4
chr12_12710184_12710254	0.0
chr12_12940252_12940366	NA
chr12_13350436_13350615	0.4165
chr12_13519552_13519762	0.4805
chr12_13965965_13966121	0.0
chr12_14282815_14282918	0.333333333333
chr12_17362344_17362482	0.5334
chr12_17624057_17624246	1.0
chr12_17888962_17889082	0.0
chr12_17947768_17947941	NA
chr12_29936475_29936487	0.111
chr12_30353776_30353917	0.2
chr12_31079985_31080053	0.666666666667
chr12_31955990_31955998	0.361333333333
chr12_32055739_32055826	NA
chr12_33008472_33008635	1.0
chr12_33064262_33064411	0.5
chr12_34277607_34277918	0.5
chr12_34353836_34353882	0.596
chr12_34385794_34385948	0.469666666667
chr12_34466687_34466852	0.0
chr12_34498541_34498730	NA
chr12_34501928_34502085	0.0
chr12_34515821_34515968	NA
chr12_38441879_38441955	0.333333333333
chr12_38544498_38544575	0.5
chr12_38557574_38557635	0.28
chr12_38836727_38836786	0.55
chr12_39329862_39329898	NA
chr12_39511984_39512046	0.3125
chr12_39538853_39538878	0.0
chr12_39556140_39556198	0.5625
chr12_43215779_43215855	0.333333333333
chr12_43864939_43865082	0.0208333333333
chr12_45585710_45585756	0.277666666667
chr12_45803815_45804008	0.675666666667
chr12_48275612_48275710	0.4
chr12_48343890_48344008	0.5
chr12_49109402_49109546	NA
chr12_49260583_49260624	0.75
chr12_49388411_49388518	NA
chr12_50349172_50349273	0.142857142857
chr12_50377730_50377839	0.33825
chr12_51781960_51782160	0.20825
chr12_52438271_52438374	0.4375
chr12_52638133_52638284	0.8
chr12_52685182_52685335	0.0
chr12_53318874_53319003	0.0333333333333
chr12_53341632_53341806	0.0
chr12_54702952_54703066	0.5835
chr12_54720124_54720219	0.12375
chr12_55482366_55482424	0.4858
chr12_57529700_57529853	0.3786
chr12_57545876_57546086	0.0
chr12_57637904_57637931	0.0625
chr12_58003306_58003346	0.125
chr12_58050751_58050786	0.282333333333
chr12_58509072_58509177	0.8
chr12_62584280_62584417	0.166666666667
chr12_63787760_63787857	0.3
chr12_66460154_66460181	0.46875
chr12_67197834_67197978	NA
chr12_67343790_67343852	0.21775
chr12_69551062_69551092	0.127
chr12_71072071_71072117	0.666666666667
chr12_74796975_74797155	0.369153846154
chr12_77895920_77895983	0.406
chr12_83635676_83635690	0.0
chr12_85304495_85304628	0.111
chr12_85672347_85672427	0.466666666667
chr12_93847414_93847566	0.533333333333
chr12_94887038_94887114	0.45
chr12_95943675_95943753	0.375
chr12_96774312_96774363	0.341666666667
chr12_97477496_97477593	0.422
chr12_97906585_97906620	0.41675
chr12_97992627_97992728	NA
chr12_98911803_98911838	0.0
chr12_101881521_101881584	0.375
chr12_103268720_103268762	0.444666666667
chr12_103660841_103661016	0.5
chr12_104102920_104103215	0.479125
chr12_104507857_104507945	0.7815
chr12_106477690_106477745	0.0
chr12_106506221_106506291	0.287666666667
chr12_108239077_108239246	0.361666666667
chr12_108732822_108732998	0.143
chr12_108827502_108827597	0.4
chr12_108840541_108840756	0.0
chr12_108983270_108983630	0.36
chr12_109003609_109003713	0.133333333333
chr12_109198108_109198302	0.5
chr12_109729366_109729487	0.61675
chr12_110035603_110035627	0.305666666667
chr12_110117648_110117791	0.37075
chr12_110128038_110128137	0.0
chr12_110164905_110165025	0.79175
chr12_110372650_110372694	0.444666666667
chr12_110869453_110869533	0.0
chr12_111501333_111501385	0.333333333333
chr12_111618822_111618833	0.583333333333
chr12_111748223_111748324	0.4165
chr12_112849967_112850139	0.5625
chr12_113229581_113229636	0.1665
chr12_113490075_113490133	0.5
chr12_113840476_113840579	0.657142857143
chr12_114173185_114173284	0.4858
chr12_114846822_114846949	0.185111111111
chr12_115112577_115112757	0.638833333333
chr12_115198276_115198425	0.333333333333
chr12_115354551_115354663	0.75
chr12_115808603_115808763	0.24975
chr12_115818232_115818364	0.343
chr12_116008295_116008464	0.0
chr12_116853666_116853826	0.0
chr12_117096377_117096479	0.25
chr12_117463410_117463572	0.175
chr12_117483073_117483447	0.390625
chr12_117747406_117747615	NA
chr12_117772767_117772840	NA
chr12_118084426_118084571	0.3486
chr12_118298802_118298820	0.444333333333
chr12_118627651_118627714	0.6666
chr12_118912318_118912469	0.3532
chr12_118967251_118967338	0.666666666667
chr12_118968127_118968231	0.28125
chr12_119035053_119035101	0.0
chr12_119427486_119427562	NA
chr12_119755341_119755388	0.43
chr12_119841813_119841891	0.333333333333
chr12_120066216_120066262	0.566
chr12_120433555_120433707	0.75
chr12_120471385_120471443	0.466666666667
chr12_120740713_120740822	0.0285714285714
chr12_120763787_120763854	0.0817142857143
chr12_121175869_121176127	0.579
chr12_122097345_122097504	NA
chr12_122117011_122117157	0.7085
chr12_122243762_122243926	0.0858
chr12_122492193_122492289	0.103857142857
chr12_123428002_123428044	NA
chr12_123435919_123436070	0.7
chr12_123519475_123519578	NA
chr12_123636278_123636481	NA
chr12_123973284_123973347	0.5415
chr12_124029762_124029856	0.1875
chr12_124514808_124515125	0.2
chr12_124744300_124744421	0.0634285714286
chr12_124869077_124869127	0.916666666667
chr12_124869928_124869992	0.541666666667
chr12_124877635_124877747	NA
chr12_124912000_124912278	0.333333333333
chr12_124925727_124926094	0.3105
chr12_125002669_125002786	0.291666666667
chr12_125007663_125007736	0.523666666667
chr12_125027954_125028361	0.4
chr12_125039318_125039421	0.41825
chr12_125102366_125102487	0.641142857143
chr12_125179604_125179755	NA
chr12_125212095_125212146	0.0
chr12_125271237_125271367	NA
chr12_125413032_125413165	0.0334
chr12_126294742_126294893	0.166666666667
chr12_126357052_126357149	0.222
chr12_126409856_126409934	0.174
chr12_127650618_127650656	0.1002
chr12_127940029_127940198	0.1
chr12_127940688_127940907	0.0
chr12_128410575_128410699	0.222
chr12_128675290_128675569	0.138888888889
chr12_128677185_128677254	0.444333333333
chr12_128752292_128752730	0.0576923076923
chr12_128812117_128812164	0.38875
chr12_129169510_129169645	0.04175
chr12_129250240_129250350	0.666666666667
chr12_129308708_129308797	0.0
chr12_129308851_129309073	0.0504615384615
chr12_129415393_129415463	0.0
chr12_129417563_129417624	0.5
chr12_129741988_129742034	0.33925
chr12_129794348_129794456	0.83325
chr12_129905598_129905728	0.5334
chr12_129975198_129975250	0.0
chr12_130009562_130009620	0.0
chr12_130059894_130060029	0.35725
chr12_130157384_130157450	0.39275
chr12_130281706_130281994	0.412714285714
chr12_130359448_130359509	0.59375
chr12_130388105_130388217	0.0428571428571
chr12_130498740_130499042	0.0852307692308
chr12_130538189_130538519	0.174
chr12_130599772_130600148	0.632615384615
chr12_130618743_130619007	0.547571428571
chr12_130640156_130640349	0.375
chr12_130647572_130647766	0.111095238095
chr12_130721575_130721616	0.38875
chr12_130823873_130824036	0.1125
chr12_130824646_130824917	NA
chr12_130877330_130877401	0.8
chr12_130942251_130942579	0.685083333333
chr12_130953550_130953913	0.735294117647
chr12_131104527_131104585	0.778
chr12_131198457_131198537	NA
chr12_131214373_131214584	0.5695
chr12_131237764_131237884	0.333333333333
chr12_131261005_131261197	0.1084
chr12_131416489_131416673	0.5556
chr12_131505820_131505888	0.32
chr12_131605664_131605750	0.571285714286
chr12_131622489_131622599	0.325
chr12_131704327_131704628	0.0
chr12_131785582_131785690	0.37475
chr12_131868906_131868917	0.444333333333
chr12_131885952_131886020	0.5
chr12_132048945_132048978	0.53575
chr12_132131479_132131579	0.2
chr12_132163267_132163375	NA
chr12_132184162_132184228	0.25
chr12_132638397_132638865	0.02664
chr12_132657818_132658194	0.6666875
chr12_132673874_132673900	0.0
chr12_132690339_132690372	0.875
chr12_132691964_132692052	0.3998
chr12_132824375_132824481	0.71875
chr12_132826388_132826449	0.3455
chr12_132865838_132866070	0.0
chr12_132904037_132904157	NA
chr12_132905384_132905661	0.535714285714
chr12_132905673_132905768	0.0
chr12_132964030_132964044	0.555666666667
chr12_133021467_133021526	0.0833333333333
chr12_133082742_133083002	0.571428571429
chr12_133100642_133100773	0.309571428571
chr12_133127069_133127236	0.0
chr12_133172580_133172780	0.543454545455
chr12_133177217_133177384	0.6
chr12_133179078_133179231	0.183333333333
chr12_133182535_133182557	0.389
chr12_133553210_133553317	0.0783333333333
chr13_19138613_19138703	0.1
chr13_19186053_19186166	NA
chr13_19239600_19239625	NA
chr13_19255631_19255709	0.333333333333
chr13_19493007_19493150	NA
chr13_19523301_19523438	0.666714285714
chr13_19603837_19604001	0.4
chr13_19756400_19756546	0.478833333333
chr13_19940100_19940240	0.555666666667
chr13_20023375_20023439	NA
chr13_20034041_20034464	0.0333333333333
chr13_20138961_20139010	0.0
chr13_20717008_20717245	NA
chr13_21292101_21292165	0.6875
chr13_21517360_21517458	0.22
chr13_21893339_21893485	0.0625
chr13_22177361_22177403	0.02775
chr13_22362778_22362896	0.0
chr13_23210948_23211063	0.875
chr13_24932145_24932243	0.666666666667
chr13_25245980_25246069	0.25
chr13_25396177_25396390	NA
chr13_25643533_25643582	0.72
chr13_25670274_25670411	0.0237857142857
chr13_26547377_26547402	0.6002
chr13_26551495_26551518	0.222
chr13_27060185_27060208	0.222
chr13_27302544_27302573	0.28125
chr13_27333684_27333871	0.416666666667
chr13_28000100_28000185	0.0
chr13_28350250_28350401	0.277666666667
chr13_28361463_28361535	0.560333333333
chr13_28401216_28401385	0.178571428571
chr13_28496559_28496611	NA
chr13_28519041_28519087	NA
chr13_29026379_29026511	0.389
chr13_29533287_29533392	0.433
chr13_30058602_30058705	0.303333333333
chr13_30567116_30567170	0.444333333333
chr13_30728098_30728268	0.363636363636
chr13_31437070_31437185	0.125
chr13_31481523_31481662	0.592666666667
chr13_32330032_32330114	NA
chr13_36288373_36288686	0.293166666667
chr13_36460510_36460702	NA
chr13_38219572_38219747	0.778
chr13_42002264_42002292	NA
chr13_42029937_42029961	0.0295
chr13_42533964_42534034	0.0523333333333
chr13_45534924_45535017	NA
chr13_46424460_46424808	0.2105
chr13_48049063_48049098	NA
chr13_48138551_48138753	0.666666666667
chr13_49528337_49528474	0.491
chr13_49793169_49793298	0.0465
chr13_49888147_49888348	0.325
chr13_53439856_53439920	0.625
chr13_54357655_54357789	0.08
chr13_54576578_54576739	NA
chr13_55081574_55081636	0.5
chr13_55824977_55824991	0.355333333333
chr13_56232356_56232524	0.666666666667
chr13_56762667_56762763	0.444
chr13_56850123_56850184	0.375
chr13_57007233_57007301	0.475
chr13_57747786_57747870	0.0
chr13_59061023_59061137	0.111166666667
chr13_59931670_59931838	NA
chr13_69585998_69586045	0.1222
chr13_70682348_70682390	0.5
chr13_71498311_71498386	NA
chr13_76291220_76291327	0.3934
chr13_76976281_76976357	0.333333333333
chr13_83241720_83241778	0.5964
chr13_88852967_88853142	NA
chr13_90640613_90640796	NA
chr13_90670025_90670071	NA
chr13_91536646_91536812	0.2
chr13_92638507_92638570	0.42625
chr13_94174842_94175008	0.348666666667
chr13_95354044_95354242	0.766666666667
chr13_95358150_95358301	NA
chr13_95908484_95908632	NA
chr13_97070976_97071127	0.1222
chr13_97495203_97495224	0.666666666667
chr13_98332770_98332831	0.5625
chr13_98685069_98685205	0.381142857143
chr13_99224424_99224480	0.667
chr13_100070014_100070150	NA
chr13_100085072_100085243	0.416625
chr13_100266861_100266959	0.1
chr13_100547896_100548035	0.145545454545
chr13_100573039_100573127	0.48
chr13_100643767_100643785	0.222333333333
chr13_101045820_101045923	0.75025
chr13_101173895_101174097	NA
chr13_106097505_106097591	0.4
chr13_109793090_109793214	0.142857142857
chr13_109984328_109984529	0.666666666667
chr13_110029377_110029483	0.433333333333
chr13_110396116_110396246	0.0
chr13_110903107_110903327	0.66675
chr13_111024177_111024364	0.75
chr13_111062048_111062186	0.607
chr13_111331790_111331809	NA
chr13_111522471_111522604	0.25
chr13_112112923_112113054	0.0666666666667
chr13_112113100_112113117	0.0
chr13_112136958_112137081	NA
chr13_112330922_112331008	0.142857142857
chr13_112548550_112548656	0.273
chr13_112593196_112593331	NA
chr13_112597777_112597883	0.233333333333
chr13_112607996_112608176	0.6668
chr13_112626729_112626798	0.633333333333
chr13_112706781_112706865	0.4
chr13_112772444_112772584	0.759222222222
chr13_112792011_112792061	0.381
chr13_112855788_112855843	0.222
chr13_112908449_112908574	0.15
chr13_113000567_113000802	0.25
chr13_113008625_113008717	0.7772
chr13_113097466_113097549	1.0
chr13_113302523_113302579	0.125
chr13_113312502_113312622	0.319333333333
chr13_113430403_113430448	NA
chr13_113642758_113642900	0.357142857143
chr13_113661983_113662077	0.740888888889
chr13_113705138_113705338	0.666666666667
chr13_113817449_113817621	0.5
chr13_114105342_114105415	NA
chr13_114216813_114216964	0.225
chr13_114322655_114322875	0.569625
chr13_114463167_114463185	NA
chr13_114538888_114538959	0.833333333333
chr13_114791337_114791470	0.527833333333
chr13_114834551_114834757	0.166666666667
chr13_114875934_114876152	0.5289
chr13_114894153_114894293	0.523857142857
chr14_19469284_19469355	0.0
chr14_19696202_19696265	0.111
chr14_19960562_19960656	0.0
chr14_20112329_20112498	0.3
chr14_21269878_21270029	0.44
chr14_22062083_22062109	1.0
chr14_24458195_24458233	NA
chr14_24483440_24483459	0.5
chr14_24951161_24951234	NA
chr14_26899754_26899844	0.388833333333
chr14_27242077_27242217	0.238333333333
chr14_28193330_28193461	0.0
chr14_29226139_29226284	0.0572
chr14_29234670_29234769	0.172666666667
chr14_29441506_29441540	NA
chr14_30777376_30777442	0.5
chr14_30897657_30897818	0.0
chr14_32536815_32536866	0.4138
chr14_33407369_33407419	0.266666666667
chr14_33549553_33549604	NA
chr14_34600099_34600254	0.2124
chr14_34969890_34969999	NA
chr14_38725438_38725734	NA
chr14_40686258_40686290	0.666666666667
chr14_40815296_40815354	0.2
chr14_43799341_43799418	0.333333333333
chr14_48604991_48605084	0.5
chr14_48663413_48663543	NA
chr14_49072752_49072798	0.75
chr14_49076524_49076659	0.428666666667
chr14_49563790_49563868	0.055
chr14_53251833_53251846	0.327666666667
chr14_55120686_55120782	0.364
chr14_55122238_55122279	0.4375
chr14_59734766_59734915	0.625
chr14_60432328_60432368	0.15475
chr14_61104285_61104321	0.0
chr14_62325766_62325829	0.4375
chr14_65007489_65007585	0.0148
chr14_67984026_67984106	0.5
chr14_68977058_68977323	0.1295
chr14_69013887_69014061	0.5965
chr14_69255807_69255945	0.0625
chr14_69256533_69256596	0.22325
chr14_69418950_69419036	0.333333333333
chr14_69931539_69931691	0.190666666667
chr14_70040602_70040889	0.1204
chr14_70325874_70326012	0.5
chr14_73084225_73084430	0.2
chr14_73631905_73631960	0.625
chr14_74717734_74717760	0.0
chr14_74787154_74787212	0.75
chr14_75039376_75039712	0.0625
chr14_75401891_75402015	0.5
chr14_75955483_75955491	0.102666666667
chr14_76934235_76934335	0.266666666667
chr14_77351394_77351530	0.0
chr14_77459152_77459259	NA
chr14_77723092_77723245	1.0
chr14_78390905_78391028	0.666666666667
chr14_78460595_78460633	0.666666666667
chr14_81466626_81466713	0.0
chr14_81863127_81863201	0.923
chr14_82160493_82160573	0.333142857143
chr14_85775396_85775538	0.238333333333
chr14_88751557_88751653	0.375
chr14_90850313_90850365	0.0
chr14_91300074_91300133	0.5
chr14_91791079_91791104	0.454666666667
chr14_91818648_91818673	0.4585
chr14_91843715_91843775	0.6
chr14_92727692_92727824	0.666666666667
chr14_92732386_92732535	0.3448
chr14_93002808_93002870	0.777666666667
chr14_93412699_93412769	0.225
chr14_93505117_93505190	0.4522
chr14_94157227_94157283	0.555666666667
chr14_94184493_94184604	0.0
chr14_94218654_94219025	0.537
chr14_94394611_94394671	0.388666666667
chr14_94413935_94414115	0.5
chr14_94509927_94509969	0.33325
chr14_94610487_94610578	0.17175
chr14_95331231_95331319	0.592666666667
chr14_95523748_95523775	0.338333333333
chr14_95524995_95525058	0.428
chr14_95927016_95927201	0.291666666667
chr14_96033894_96034021	0.0556666666667
chr14_96064269_96064342	0.0668
chr14_96093857_96093978	0.4668
chr14_96155360_96155451	0.416571428571
chr14_96172185_96172285	NA
chr14_96240764_96240905	0.0865
chr14_97499986_97500108	0.0293333333333
chr14_97500367_97500415	0.0666666666667
chr14_97924336_97924758	0.03575
chr14_98378627_98378775	NA
chr14_98667117_98667211	0.2168
chr14_98676923_98677016	0.5
chr14_99196157_99196191	NA
chr14_99424472_99424615	0.712142857143
chr14_99681777_99681947	NA
chr14_99706032_99706221	0.425
chr14_99812952_99813031	0.833333333333
chr14_99977070_99977167	0.52075
chr14_100011399_100011626	0.1786
chr14_100046922_100046989	1.0
chr14_100059922_100059988	0.5
chr14_100086365_100086432	0.256666666667
chr14_100111325_100111360	0.0
chr14_100625180_100625217	0.0
chr14_100632932_100633084	0.0999
chr14_100658947_100659112	NA
chr14_100689175_100689273	0.666666666667
chr14_100791698_100791811	0.5625
chr14_101107258_101107341	1.0
chr14_101159465_101159582	0.857142857143
chr14_101189061_101189589	0.384
chr14_101192912_101192946	0.25
chr14_101292504_101292537	NA
chr14_101369351_101369455	0.533333333333
chr14_101539035_101539131	0.5445
chr14_101643868_101644015	0.5
chr14_101732964_101733026	NA
chr14_101805934_101806261	NA
chr14_101892560_101892656	0.423166666667
chr14_101978523_101978614	0.8335
chr14_101987699_101988133	0.607142857143
chr14_102001935_102002053	0.4
chr14_102094298_102094419	NA
chr14_102183688_102183973	0.857142857143
chr14_102517152_102517259	0.4
chr14_102687407_102687625	0.4
chr14_103046323_103046464	0.25
chr14_103377939_103378026	NA
chr14_103553879_103553959	NA
chr14_103566846_103567064	0.497625
chr14_103569862_103570096	0.0
chr14_103570543_103570731	0.0125
chr14_103603162_103603330	0.6
chr14_103740714_103740738	0.75
chr14_104043117_104043252	0.28125
chr14_104069433_104069493	0.5835
chr14_104073524_104073703	0.067875
chr14_104447089_104447178	0.294
chr14_104565999_104566284	0.4165
chr14_104572034_104572161	0.666714285714
chr14_104577934_104578269	0.509571428571
chr14_104607844_104607932	0.444333333333
chr14_104624111_104624202	0.625
chr14_104636428_104636651	0.410846153846
chr14_104684791_104684896	NA
chr14_104800729_104801094	0.5625
chr14_104830419_104830521	0.5
chr14_104857670_104857837	1.0
chr14_105019923_105020043	0.41675
chr14_105030349_105030484	0.1666
chr14_105032783_105032851	0.3584
chr14_105033323_105033453	0.5
chr14_105044483_105044643	0.664285714286
chr14_105057458_105057925	0.4222
chr14_105066652_105066732	1.0
chr14_105070576_105070668	0.0
chr14_105132131_105132291	0.833333333333
chr14_105355906_105355970	0.7
chr14_105608556_105608596	0.333333333333
chr14_105659616_105659680	0.365666666667
chr14_105834420_105834470	0.3335
chr14_105942429_105942491	0.0476666666667
chr14_105947614_105947739	0.1212
chr14_105953461_105953488	0.0
chr14_105992965_105993135	NA
chr14_105993511_105993748	0.35525
chr14_105994457_105994486	0.222333333333
chr14_106004466_106004496	0.0625
chr14_106063750_106063838	0.684571428571
chr14_106081294_106081521	0.375
chr14_106103812_106103894	0.509666666667
chr14_106130438_106130495	NA
chr14_106164086_106164295	NA
chr14_106173264_106173439	0.0
chr14_106207818_106207891	0.833333333333
chr14_106307063_106307342	0.3125
chr14_106348319_106348491	0.0
chr14_106385618_106385963	0.5905
chr14_106657095_106657382	0.111
chr14_106752316_106752362	0.254666666667
chr14_107221193_107221239	0.25
chr15_20082438_20082484	0.301333333333
chr15_20454730_20454835	0.50025
chr15_20557588_20557669	0.462666666667
chr15_20711867_20711949	NA
chr15_20815561_20815594	0.370666666667
chr15_20827514_20827597	NA
chr15_20885876_20885918	0.0
chr15_20990081_20990194	0.2
chr15_21022657_21022694	0.333333333333
chr15_21147573_21147647	0.3238
chr15_21364771_21364847	0.0
chr15_22029216_22029368	0.1875
chr15_22374542_22374650	0.125
chr15_22533436_22533498	0.2275
chr15_22708546_22708794	NA
chr15_22895975_22896094	0.666666666667
chr15_22908524_22908636	0.2145
chr15_23482913_23482977	0.0625
chr15_23494922_23495005	NA
chr15_23767653_23767689	0.375
chr15_23931976_23932081	0.0835
chr15_24119441_24119561	0.2874
chr15_24557511_24557784	NA
chr15_24921320_24921406	0.6468
chr15_25160507_25160569	0.55875
chr15_25201641_25201831	0.0
chr15_25240245_25240292	0.755666666667
chr15_25431688_25431830	0.666666666667
chr15_25455990_25456104	NA
chr15_25459157_25459306	0.500166666667
chr15_25473538_25473558	NA
chr15_26007227_26007581	NA
chr15_26358536_26358590	0.5
chr15_26660348_26660384	0.354666666667
chr15_27256217_27256266	0.6875
chr15_27509026_27509060	0.2
chr15_28072133_28072462	0.452428571429
chr15_28567739_28567821	NA
chr15_28612529_28612573	0.583333333333
chr15_28789342_28789398	0.5
chr15_29131997_29132017	0.375
chr15_29423993_29424211	0.375
chr15_29431997_29432024	NA
chr15_29488617_29488697	0.0
chr15_29745209_29745325	0.416666666667
chr15_30517474_30517498	0.0
chr15_31558161_31558293	0.4165
chr15_31565207_31565478	0.5765
chr15_31733802_31733901	0.0873333333333
chr15_32085183_32085264	0.25
chr15_33141328_33141484	0.0
chr15_33360075_33360385	0.211
chr15_34787372_34787445	0.0
chr15_38117219_38117306	NA
chr15_40373767_40373935	NA
chr15_40572158_40572212	1.0
chr15_40714760_40714778	0.0
chr15_42357326_42357515	0.375
chr15_42362106_42362171	0.66675
chr15_43898520_43898627	0.421
chr15_43997998_43998105	0.425
chr15_45313266_45313510	0.5385
chr15_47392205_47392358	0.24
chr15_48081421_48081439	0.5
chr15_48919565_48919761	0.333333333333
chr15_49181762_49181817	0.7788
chr15_53591484_53591633	0.27375
chr15_53999843_53999939	0.0835
chr15_54240639_54240736	NA
chr15_54480098_54480305	NA
chr15_55276989_55277096	0.2956
chr15_57750953_57750984	0.466666666667
chr15_57798169_57798372	0.555666666667
chr15_59866890_59867041	0.5
chr15_62112004_62112064	NA
chr15_63333475_63333560	0.416666666667
chr15_63389242_63389351	0.7
chr15_63898092_63898276	0.4182
chr15_64389096_64389228	0.0555
chr15_64439440_64439540	0.537
chr15_65135489_65135682	0.103333333333
chr15_65359931_65360059	0.0333333333333
chr15_65612742_65612863	0.625
chr15_65688660_65688774	0.444666666667
chr15_65698854_65698906	NA
chr15_66870685_66870913	1.0
chr15_67021784_67021902	0.190666666667
chr15_67334368_67334531	0.59
chr15_67430623_67430696	NA
chr15_68125558_68125600	0.16675
chr15_69403788_69403945	0.5
chr15_70177981_70178108	0.1875
chr15_70446588_70447047	0.651933333333
chr15_70641485_70641603	0.306
chr15_70865082_70865151	0.515666666667
chr15_71671997_71672089	0.415428571429
chr15_72082546_72082668	NA
chr15_72295758_72295804	0.3286
chr15_72582315_72582381	0.372
chr15_73928622_73928714	0.229
chr15_74423599_74423649	0.111
chr15_74521013_74521146	0.5715
chr15_75120313_75120362	0.499666666667
chr15_75213039_75213090	0.4
chr15_75398417_75398562	0.233333333333
chr15_75519603_75519864	NA
chr15_76470164_76470256	0.25
chr15_77308483_77308564	0.326333333333
chr15_77857616_77857845	NA
chr15_77914722_77914998	0.111
chr15_78113236_78113351	0.33325
chr15_78144750_78144937	0.5
chr15_79058971_79059034	0.6586
chr15_79392604_79392716	0.166666666667
chr15_79471445_79471587	0.0
chr15_79725511_79725543	NA
chr15_81557412_81557508	0.381
chr15_82590932_82591094	0.65
chr15_82888249_82888424	0.428428571429
chr15_83416052_83416115	NA
chr15_83723459_83723602	0.5
chr15_84824726_84824975	0.34
chr15_85146684_85146757	NA
chr15_86656678_86656813	0.232333333333
chr15_88800654_88800727	NA
chr15_89933073_89933228	0.5334
chr15_89992312_89992431	0.359375
chr15_91171214_91171315	0.553571428571
chr15_92956876_92957029	0.21425
chr15_93167868_93167989	NA
chr15_93897381_93897426	0.3
chr15_93978017_93978247	0.7
chr15_94015197_94015390	0.2
chr15_94719291_94719349	0.1
chr15_95627805_95627945	0.111
chr15_96170202_96170334	0.583333333333
chr15_96828710_96829013	0.712181818182
chr15_96865242_96865332	0.0308
chr15_96877597_96877676	0.458375
chr15_97410108_97410219	0.501
chr15_97490997_97491137	0.182
chr15_97731424_97731575	NA
chr15_98147167_98147560	0.357
chr15_99048972_99049107	0.281666666667
chr15_99255984_99256059	0.482666666667
chr15_99548853_99548872	0.333333333333
chr15_99995138_99995343	0.666666666667
chr15_100523329_100523410	0.7
chr15_100732748_100732904	0.291666666667
chr15_100850926_100851002	0.25
chr15_100880438_100880497	0.544333333333
chr15_100980965_100981000	0.589666666667
chr15_101306308_101306705	1.0
chr15_101429429_101429712	0.41075
chr15_101603524_101603645	0.05
chr15_102075074_102075211	0.34225
chr15_102077153_102077255	0.875
chr15_102286592_102286724	0.0839090909091
chr16_73057_73244	NA
chr16_210142_210400	0.0
chr16_403411_403463	0.0
chr16_578838_578932	0.0748571428571
chr16_680334_680608	0.52775
chr16_689122_689242	0.7428
chr16_747288_747322	1.0
chr16_759807_759950	0.211666666667
chr16_764311_764396	0.166666666667
chr16_810586_811153	0.391173913043
chr16_845122_845288	0.222222222222
chr16_854167_854529	0.0629444444444
chr16_866092_866403	0.701111111111
chr16_968264_968270	NA
chr16_1052903_1052932	0.444333333333
chr16_1093049_1093203	0.142857142857
chr16_1107534_1107609	0.309666666667
chr16_1120028_1120155	0.4334
chr16_1125434_1125508	0.5
chr16_1143582_1143590	0.0
chr16_1146160_1146229	0.800166666667
chr16_1147863_1148022	NA
chr16_1149452_1149480	0.666666666667
chr16_1153493_1153584	0.3
chr16_1156737_1156838	0.5
chr16_1177389_1177556	0.643
chr16_1195313_1195492	0.525777777778
chr16_1205017_1205029	NA
chr16_1257819_1257873	0.777666666667
chr16_1282149_1282303	0.3666
chr16_1309226_1309394	0.340727272727
chr16_1311604_1311707	0.581818181818
chr16_1327230_1327266	NA
chr16_1336503_1336538	NA
chr16_1340300_1340402	0.3446
chr16_1486458_1486537	0.5
chr16_1489472_1489568	0.667
chr16_1796164_1796534	0.384615384615
chr16_1831473_1831602	0.25
chr16_1873951_1874116	0.0
chr16_2088117_2088292	0.555555555556
chr16_2089570_2089705	0.23225
chr16_2198181_2198263	0.0
chr16_2256227_2256336	0.0
chr16_2274502_2274617	0.0375
chr16_2319384_2319437	0.0
chr16_2340319_2340462	0.166666666667
chr16_2517228_2517457	0.571428571429
chr16_2710911_2710939	0.3125
chr16_2903822_2903880	0.433333333333
chr16_2908953_2909118	0.2668
chr16_3079487_3079538	0.0833333333333
chr16_3080465_3080542	0.55
chr16_3142567_3142632	0.2915
chr16_3210336_3210439	0.111111111111
chr16_3298312_3298388	NA
chr16_3441402_3441476	0.3422
chr16_4049592_4049728	0.0678
chr16_4338332_4338463	0.4
chr16_4367255_4367478	0.20275
chr16_4422418_4422569	0.3
chr16_4430286_4430403	0.5714
chr16_4434852_4435237	0.5056
chr16_4438302_4438515	0.5
chr16_4710699_4710760	0.333333333333
chr16_4942534_4942619	0.48
chr16_4954991_4955157	0.0
chr16_5000347_5000446	NA
chr16_5113292_5113340	0.166666666667
chr16_5170715_5170805	0.5
chr16_5379795_5379909	NA
chr16_5405373_5405490	0.3215
chr16_5450252_5450374	0.280666666667
chr16_5574685_5574802	0.5428
chr16_5619071_5619131	0.125
chr16_6331220_6331349	0.366666666667
chr16_6671236_6671390	0.237857142857
chr16_7027391_7027636	NA
chr16_7306896_7307083	0.2
chr16_7382860_7383042	0.666833333333
chr16_7511329_7511464	0.375
chr16_7558097_7558232	NA
chr16_7920719_7920841	0.422
chr16_8157451_8157534	0.263333333333
chr16_8237103_8237335	NA
chr16_8818991_8819198	0.714285714286
chr16_8857801_8857967	0.125
chr16_9069186_9069290	NA
chr16_9953794_9953876	0.266666666667
chr16_10333628_10333799	0.4946
chr16_10338989_10339014	0.453
chr16_11178529_11178620	0.667
chr16_11276822_11277024	0.338285714286
chr16_11327232_11327292	0.476333333333
chr16_11443638_11443788	0.21875
chr16_11489591_11489687	NA
chr16_11591298_11591388	0.416666666667
chr16_11620900_11621027	0.308555555556
chr16_11763627_11763677	0.20825
chr16_12252307_12252555	0.6374
chr16_12734057_12734178	0.666666666667
chr16_12741944_12742126	NA
chr16_13173955_13174013	0.375
chr16_13303752_13303883	0.45
chr16_13315025_13315110	0.53575
chr16_13393344_13393397	0.410333333333
[truncated: 4,139 more rows]
