# Supplementary material for: Unique molecular events during reprogramming of human somatic cells to induced pluripotent stem cells (iPSCs) at naïve state
Source: eLife. 2018 Jan 30;7:e29518. doi: 10.7554/eLife.29518 (PMC5807049; doi:10.7554/eLife.29518)
Supplement: Source data 1. — The Source Data files include the source R code for Figures 2–6. The R scripts use the data in the ‘Expression Data’ folder with the relative path. The ‘Expression Data’ folder contains the non-redundant related gene expression, methylation and histone modification tables for the main figures and figure supplements. [file elife-29518-data1.zip › Source Data/Expression data/piPS_specific_p24_r2_AverageMethyRatio.txt]

Region	piPS_specific_p24_r2
chr1_842293_842432	0.749833333333
chr1_853081_853217	0.577666666667
chr1_871506_871607	0.109222222222
chr1_906212_906270	0.61825
chr1_917088_917124	1.0
chr1_1003404_1003618	1.0
chr1_1014265_1014327	0.75
chr1_1091501_1092007	0.852307692308
chr1_1105663_1105771	0.4454
chr1_1120719_1121036	0.738461538462
chr1_1141871_1142292	0.199703703704
chr1_1182451_1182864	0.445357142857
chr1_1201263_1201367	0.79275
chr1_1227363_1227514	0.74
chr1_1295021_1295073	0.95
chr1_1295590_1295750	0.3125
chr1_1373574_1373788	0.659666666667
chr1_1385482_1385525	0.87525
chr1_1490357_1490492	0.6856
chr1_1518989_1519098	0.8875
chr1_1613972_1613983	1.0
chr1_1871673_1872072	0.753636363636
chr1_1872628_1872720	0.731285714286
chr1_1873162_1873257	0.51575
chr1_1875113_1875302	0.822125
chr1_1891493_1891579	0.075
chr1_1897774_1897865	0.9725
chr1_1992196_1992297	0.838571428571
chr1_1992676_1992773	0.9112
chr1_2018030_2018108	0.925
chr1_2046576_2046729	0.8846
chr1_2124994_2125038	0.333333333333
chr1_2143789_2143827	NA
chr1_2146543_2146661	0.75425
chr1_2182896_2182931	0.5
chr1_2249989_2250120	0.569
chr1_2253557_2253725	0.559333333333
chr1_2259779_2260050	0.511571428571
chr1_2377942_2378528	0.6198125
chr1_2383315_2383371	0.923
chr1_2392867_2392971	0.6325
chr1_2403542_2403666	0.722333333333
chr1_2405382_2405475	0.95
chr1_2427482_2427527	0.7845
chr1_2432551_2432650	0.76925
chr1_2438457_2438613	0.72
chr1_2460464_2460538	0.428285714286
chr1_2485573_2485711	0.789333333333
chr1_2507415_2507510	0.625
chr1_2527084_2527162	0.775
chr1_2569925_2570012	0.4334
chr1_2586293_2586476	0.522666666667
chr1_2614617_2614638	0.305666666667
chr1_2750968_2751065	0.9666
chr1_2793428_2793557	0.858166666667
chr1_2799636_2799771	0.833416666667
chr1_2834299_2834391	0.833
chr1_2835998_2836279	0.638625
chr1_2848157_2848210	0.642666666667
chr1_2862803_2862998	0.890777777778
chr1_2864096_2864239	NA
chr1_2885065_2885263	0.547642857143
chr1_2920488_2920559	0.25
chr1_2978894_2979009	0.3205
chr1_2984013_2984045	0.816333333333
chr1_2984408_2984554	0.0728
chr1_2987520_2987542	0.281857142857
chr1_2989789_2989845	0.638
chr1_2996973_2997201	1.0
chr1_3005986_3006184	0.833333333333
chr1_3022120_3022206	0.2045
chr1_3026233_3026317	0.94125
chr1_3044079_3044273	0.846
chr1_3052006_3052176	0.694666666667
chr1_3057056_3057216	0.663833333333
chr1_3087064_3087253	0.780571428571
chr1_3100023_3100147	0.9
chr1_3121370_3121458	0.29175
chr1_3130579_3130647	0.75
chr1_3135991_3136085	0.6354
chr1_3157653_3157822	0.6375625
chr1_3164348_3164485	0.40525
chr1_3200670_3200697	0.5546
chr1_3206971_3207526	0.830434782609
chr1_3230614_3230799	0.641
chr1_3240233_3240367	0.835833333333
chr1_3309866_3310134	0.2
chr1_3310661_3310786	0.1924
chr1_3318840_3318983	0.7615
chr1_3407452_3407504	0.803666666667
chr1_3433005_3433196	1.0
chr1_3460069_3460134	0.3334
chr1_3624215_3624483	0.3125
chr1_3625494_3625620	0.8125
chr1_3629934_3630100	NA
chr1_3648207_3648311	0.892
chr1_3718146_3718224	0.1052
chr1_3728026_3728158	0.366
chr1_4063018_4063202	0.703833333333
chr1_4169139_4169330	0.628571428571
chr1_4169766_4169851	0.575666666667
chr1_4182169_4182310	0.55075
chr1_4193973_4194146	NA
chr1_4212096_4212158	0.420333333333
chr1_4402208_4402252	0.661333333333
chr1_4490390_4490530	0.75
chr1_4558186_4558258	0.63775
chr1_4588034_4588191	0.682571428571
chr1_4600899_4601001	0.64
chr1_4660314_4660620	0.4126
chr1_4693913_4694009	0.34475
chr1_4698085_4698127	0.333333333333
chr1_4736243_4736470	NA
chr1_4771521_4771618	0.520833333333
chr1_4786870_4786948	0.291666666667
chr1_4799134_4799360	NA
chr1_4830970_4831201	NA
chr1_4838823_4838909	0.169
chr1_4992703_4992831	0.4834
chr1_5107024_5107138	0.4275
chr1_5203005_5203136	0.519
chr1_5298978_5299053	0.565333333333
chr1_5403108_5403203	0.39925
chr1_5425391_5425579	NA
chr1_5445268_5445426	0.375
chr1_5447941_5448091	0.45
chr1_5535082_5535191	0.555666666667
chr1_5540946_5541021	0.857
chr1_5561736_5561860	0.833333333333
chr1_5627064_5627196	0.301
chr1_5675612_5675687	0.619333333333
chr1_5721582_5721672	0.898
chr1_5777428_5777570	0.66925
chr1_5805292_5805365	0.391333333333
chr1_5816985_5817146	0.952428571429
chr1_5818175_5818460	0.125
chr1_5831494_5831685	0.875
chr1_5874309_5874475	0.375
chr1_5897137_5897219	0.407
chr1_5957658_5957734	0.571
chr1_6105352_6105504	0.885666666667
chr1_6125307_6125552	0.667
chr1_6140431_6140553	0.626
chr1_6142753_6142965	NA
chr1_6227092_6227153	0.690666666667
chr1_6294655_6294820	0.389
chr1_6302328_6302357	0.0316
chr1_6316857_6316950	0.8724
chr1_6336518_6336764	NA
chr1_6565912_6565971	0.821
chr1_6818548_6818626	NA
chr1_6920690_6920897	0.833428571429
chr1_7395326_7395491	0.75
chr1_7449009_7449101	0.88
chr1_7562210_7562445	0.5
chr1_7594337_7594467	0.875
chr1_7710978_7711102	0.56525
chr1_8065020_8065134	0.4895
chr1_8119580_8119709	0.6752
chr1_8188805_8188842	1.0
chr1_8214822_8214953	0.7208
chr1_8215744_8215859	0.5385
chr1_8375672_8375746	0.4215
chr1_8384010_8384146	0.77125
chr1_8389604_8389872	0.278
chr1_8509157_8509403	0.8
chr1_9195278_9195502	0.956
chr1_9376055_9376152	0.72025
chr1_9378116_9378177	0.60925
chr1_9380799_9380906	0.6118
chr1_9538624_9538648	1.0
chr1_9653703_9653993	0.529
chr1_9667203_9667406	0.89775
chr1_9760740_9760831	0.3645
chr1_9779308_9779494	1.0
chr1_9896935_9897152	0.9214
chr1_10509110_10509175	NA
chr1_10732094_10732539	0.8005625
chr1_10785173_10785406	0.644928571429
chr1_10795471_10795692	0.575
chr1_10814775_10814884	NA
chr1_11004311_11004438	0.634
chr1_11399391_11399570	0.50525
chr1_11504249_11504378	0.71675
chr1_11515244_11515545	0.781333333333
chr1_11591093_11591378	0.9095
chr1_11636562_11636686	0.925666666667
chr1_11680590_11680748	0.527833333333
chr1_11695927_11696110	0.185090909091
chr1_11826658_11826742	0.904714285714
chr1_11918987_11919047	0.13425
chr1_11938841_11939000	0.849166666667
chr1_11958455_11958624	0.333333333333
chr1_12039771_12039809	0.431666666667
chr1_12189822_12189848	0.75
chr1_12202265_12202388	0.917
chr1_12203720_12203857	0.697714285714
chr1_12538806_12538943	0.71475
chr1_12610140_12610208	0.7705
chr1_12749544_12749604	0.6442
chr1_12897939_12898107	0.649571428571
chr1_13201702_13201769	0.366666666667
chr1_13803428_13803604	0.8
chr1_13870250_13870292	0.870666666667
chr1_14227637_14227858	1.0
chr1_14691792_14691839	0.64475
chr1_15056681_15056868	0.870333333333
chr1_15298335_15298453	0.525666666667
chr1_15533658_15534305	0.537217391304
chr1_15653325_15653510	0.833333333333
chr1_16061417_16061465	0.81925
chr1_16086648_16086673	0.296333333333
chr1_16330715_16330797	0.859
chr1_16480995_16481017	0.520666666667
chr1_16509046_16509148	0.725
chr1_16858065_16858115	0.754333333333
chr1_17018683_17018756	0.315125
chr1_17099678_17099893	0.609
chr1_17305478_17305831	0.441142857143
chr1_17732764_17732899	0.3725
chr1_17896279_17896312	0.51
chr1_18380037_18380166	0.867
chr1_18384572_18384743	0.6875
chr1_18475892_18475948	0.876666666667
chr1_18517288_18517336	0.719
chr1_18673402_18673472	0.933333333333
chr1_18688525_18688698	1.0
chr1_18733762_18733855	0.473666666667
chr1_18981907_18982040	0.63075
chr1_19002226_19002350	0.784666666667
chr1_19292472_19292657	0.387
chr1_19600573_19600608	0.418
chr1_19600739_19600848	0.3353
chr1_19600908_19600942	0.470833333333
chr1_19716754_19716865	0.926
chr1_19732799_19732974	0.586
chr1_19971967_19972052	0.3325
chr1_20559000_20559216	0.66675
chr1_20564171_20564416	0.25
chr1_20665241_20665315	0.758
chr1_20775344_20775531	0.5112
chr1_21620032_21620133	0.904666666667
chr1_21724554_21724583	0.331333333333
chr1_21893774_21894433	0.849444444444
chr1_21966419_21966508	0.4555
chr1_22535540_22535766	0.829
chr1_22586173_22586260	0.737714285714
chr1_22590053_22590119	0.912333333333
chr1_22624057_22624308	0.58325
chr1_22706111_22706369	0.5
chr1_22894044_22894087	0.405
chr1_23066407_23066552	0.8038
chr1_23135595_23135744	0.76675
chr1_23551738_23551945	0.209777777778
chr1_24439002_24439138	0.42
chr1_24483694_24483810	0.975
chr1_25258567_25258680	0.1
chr1_25494339_25494464	0.62525
chr1_25495090_25495268	0.0
chr1_26075459_26075617	0.908
chr1_26084541_26084639	0.615666666667
chr1_26488003_26488045	0.03025
chr1_26867499_26867571	0.7682
chr1_27154232_27154435	0.358833333333
chr1_27328450_27328608	0.6114
chr1_27840351_27840705	0.658625
chr1_27893822_27893894	0.738166666667
chr1_29107786_29107960	0.685857142857
chr1_29112027_29112069	0.283
chr1_29139540_29139735	0.500125
chr1_29823236_29823393	1.0
chr1_29877665_29877750	1.0
chr1_30274959_30275174	0.857142857143
chr1_30327755_30328028	0.666666666667
chr1_30715024_30715113	0.796
chr1_30730799_30730938	0.866
chr1_30897268_30897458	0.7295
chr1_31230226_31230249	NA
chr1_31259679_31259750	0.611
chr1_32268377_32268414	NA
chr1_32395660_32395767	0.804333333333
chr1_32533922_32534015	NA
chr1_32597817_32597868	0.769333333333
chr1_32963880_32964015	0.84
chr1_33362992_33363114	0.0
chr1_33546384_33546418	0.457666666667
chr1_33609898_33609941	0.841
chr1_33772965_33772998	0.663
chr1_35205865_35205899	0.8975
chr1_35442406_35442577	0.85505
chr1_35676106_35676360	0.559333333333
chr1_36378865_36378919	0.589333333333
chr1_36555362_36555444	0.3954
chr1_36580736_36581119	0.638588235294
chr1_36589804_36589896	0.8824
chr1_36816351_36816582	0.6945
chr1_36991619_36991822	0.773285714286
chr1_37051296_37051495	0.694333333333
chr1_37238927_37239101	NA
chr1_37735500_37735711	0.1665
chr1_37771598_37771838	0.7
chr1_38200834_38200943	0.0416666666667
chr1_38219615_38219751	0.0
chr1_38495195_38495347	0.330333333333
chr1_39025054_39025175	0.241
chr1_39281997_39282018	0.4805
chr1_39981439_39981457	0.0863333333333
chr1_40042839_40042932	0.464428571429
chr1_40094474_40094564	0.792333333333
chr1_40149784_40149813	0.187
chr1_40550594_40550627	0.49475
chr1_42384283_42384386	NA
chr1_42385900_42385944	0.034
chr1_42421416_42421636	NA
chr1_43251045_43251191	0.6615
chr1_43788736_43788855	0.333333333333
chr1_47041182_47041260	NA
chr1_48021745_48021805	0.465
chr1_48043534_48043662	0.914
chr1_48044098_48044364	0.235857142857
chr1_48153337_48153516	0.216375
chr1_48174088_48174240	0.1265
chr1_48176754_48176823	0.564666666667
chr1_48474197_48474292	0.956666666667
chr1_49991480_49991587	0.7242
chr1_50017822_50017987	0.778
chr1_50569551_50569652	0.346
chr1_53126124_53126206	0.4792
chr1_53129202_53129262	0.563333333333
chr1_53587410_53587504	0.5062
chr1_53671575_53671626	0.7515
chr1_53836932_53837056	0.6794
chr1_53858427_53858600	0.84
chr1_53965455_53965466	0.666666666667
chr1_54072459_54072474	0.43475
chr1_54181211_54181358	0.264
chr1_54479957_54480061	0.353714285714
chr1_54719194_54719253	0.71
chr1_54775672_54775822	0.2886
chr1_55504789_55504859	0.7
chr1_57285159_57285279	0.34925
chr1_59221169_59221359	0.9375
chr1_59680503_59680600	0.666666666667
chr1_59973610_59973739	0.916666666667
chr1_61391086_61391291	0.5835
chr1_61517875_61517958	0.1144
chr1_61803756_61803938	0.125
chr1_61907677_61907813	0.7612
chr1_62734457_62734551	1.0
chr1_66694892_66694972	0.988166666667
chr1_67938994_67939043	0.7982
chr1_69802726_69802805	0.747333333333
chr1_73222419_73222475	0.758666666667
chr1_73621275_73621337	0.76925
chr1_75363091_75363166	0.706666666667
chr1_78442403_78442473	0.28775
chr1_78442912_78442986	0.07825
chr1_91106983_91107147	0.74075
chr1_91630684_91630714	0.696666666667
chr1_93472437_93472634	0.787428571429
chr1_95201137_95201238	NA
chr1_95313299_95313397	0.5555
chr1_98058014_98058080	0.47875
chr1_98436703_98436765	0.718142857143
chr1_104942150_104942257	0.889
chr1_104950055_104950157	0.9356
chr1_105008561_105008728	0.6875
chr1_106172911_106172978	0.7666
chr1_106623480_106623625	0.198857142857
chr1_108023307_108023429	0.116928571429
chr1_109422269_109422386	NA
chr1_109824319_109824505	0.624076923077
chr1_110173060_110173085	0.229333333333
chr1_110771168_110771233	0.694
chr1_110783273_110783374	0.6
chr1_112431572_112431725	0.4355
chr1_112524786_112524853	1.0
chr1_112533764_112533933	0.00833333333333
chr1_113223834_113223989	0.777857142857
chr1_113353810_113354086	NA
chr1_115078679_115078900	NA
chr1_119859045_119859068	0.992666666667
chr1_142649315_142649431	0.376333333333
chr1_142860055_142860156	0.388666666667
chr1_143122658_143122811	1.0
chr1_146548656_146548673	0.413666666667
chr1_147485928_147486108	0.2076
chr1_147851866_147851962	NA
chr1_148855495_148855604	0.0606363636364
chr1_148864872_148864955	0.3965
chr1_148902214_148902290	0.260333333333
chr1_148930941_148931169	0.271583333333
chr1_148931491_148931646	0.7615
chr1_149135144_149135245	0.778
chr1_149186513_149186559	0.600333333333
chr1_149241937_149242216	0.29525
chr1_149284534_149284689	0.462777777778
chr1_149285104_149285256	0.749285714286
chr1_149398866_149399166	0.154233333333
chr1_149871535_149871691	0.160166666667
chr1_151603274_151603414	0.802222222222
chr1_151969522_151969588	NA
chr1_152052241_152052484	0.833333333333
chr1_152082054_152082110	0.02675
chr1_152161511_152161766	0.478777777778
chr1_152413608_152413699	0.6025
chr1_152460829_152460955	0.5334
chr1_152487804_152488119	0.0484074074074
chr1_152595876_152596032	0.0
chr1_153267170_153267318	1.0
chr1_153506271_153506396	NA
chr1_154850094_154850144	0.808333333333
chr1_154994538_154994595	0.881333333333
chr1_156072455_156072605	0.95825
chr1_156373401_156373492	0.727333333333
chr1_156933146_156933315	0.958
chr1_157925933_157926070	0.8202
chr1_157972664_157972921	NA
chr1_158557517_158557593	0.5
chr1_158609684_158609842	0.511333333333
chr1_160067986_160068060	0.0625
chr1_165487693_165487774	0.655
chr1_165865572_165865711	0.8304
chr1_166172354_166172392	0.697
chr1_167652938_167653145	0.517333333333
chr1_169703975_169704111	0.656166666667
chr1_171308644_171308675	0.666666666667
chr1_171751431_171751565	0.069
chr1_175064801_175065003	0.717888888889
chr1_175387580_175387719	0.81825
chr1_175474450_175474521	0.7935
chr1_175632242_175632329	0.68775
chr1_175680630_175680741	0.897666666667
chr1_177419392_177419410	0.7
chr1_177568133_177568319	0.666833333333
chr1_179736109_179736187	0.823333333333
chr1_179788074_179788153	0.294333333333
chr1_181295007_181295028	0.333333333333
chr1_184121918_184122034	0.333333333333
chr1_200928991_200929133	0.882333333333
chr1_200941317_200941402	0.382333333333
chr1_201624461_201624577	0.5835
chr1_201741931_201742018	0.890333333333
chr1_201915274_201915424	0.1089
chr1_202054229_202054370	0.0473333333333
chr1_202287485_202287532	1.0
chr1_203570380_203570489	0.440333333333
chr1_203643003_203643189	0.58325
chr1_204100191_204100572	0.120666666667
chr1_204674725_204674868	0.666666666667
chr1_204690715_204691182	0.586857142857
chr1_204700293_204700433	0.666666666667
chr1_204858882_204859068	NA
chr1_204936677_204936787	0.91625
chr1_205012471_205012759	0.513454545455
chr1_205267619_205267756	0.473
chr1_205503566_205503685	0.739333333333
chr1_205912509_205912820	0.467857142857
chr1_206603433_206603555	0.607666666667
chr1_206708342_206708422	0.916666666667
chr1_208111424_208111462	0.923
chr1_208255637_208255712	0.355
chr1_208263566_208263788	NA
chr1_208376723_208376808	0.8
chr1_209007777_209007936	0.311
chr1_209269758_209269947	0.333333333333
chr1_209279699_209279950	0.067
chr1_209800139_209800231	0.839428571429
chr1_209943069_209943170	0.757
chr1_210054838_210054920	0.5
chr1_210425548_210425608	0.0
chr1_212687646_212687790	0.59225
chr1_213590534_213590722	1.0
chr1_214595783_214595931	NA
chr1_216224147_216224243	0.604571428571
chr1_218068080_218068108	0.972333333333
chr1_218401510_218401735	NA
chr1_221049979_221050260	NA
chr1_221407390_221407592	0.897
chr1_223339881_223339971	1.0
chr1_223690676_223690820	0.9168
chr1_223888861_223888930	0.5605
chr1_223919023_223919262	0.9
chr1_226128701_226128787	0.755
chr1_226130277_226130372	0.3892
chr1_226408374_226408479	0.374
chr1_227558298_227558492	0.625
chr1_228083657_228083726	0.78275
chr1_228393695_228394451	0.653230769231
chr1_228396166_228396328	0.547
chr1_228549453_228549633	0.161
chr1_228556526_228556618	0.969666666667
chr1_228743149_228743247	0.75825
chr1_228768403_228768467	0.3646
chr1_229104848_229105004	0.4478
chr1_229194576_229194722	0.665666666667
chr1_229283559_229283606	0.8
chr1_229819654_229819834	1.0
chr1_230030056_230030165	0.657
chr1_230126921_230127068	0.771333333333
chr1_230204829_230204905	0.405166666667
chr1_230250041_230250208	1.0
chr1_230457699_230457962	0.928625
chr1_230459725_230459863	0.777666666667
chr1_230958094_230958200	0.68275
chr1_231120574_231120781	NA
chr1_231299225_231299254	0.124666666667
chr1_231628559_231628606	0.6584
chr1_232466623_232466669	0.758
chr1_232870845_232870883	0.6
chr1_234748267_234748430	0.0
chr1_234795332_234795495	0.733333333333
chr1_234858945_234858980	NA
chr1_234908261_234908382	0.430857142857
chr1_234908997_234909055	0.9204
chr1_235123102_235123476	0.430571428571
chr1_236908504_236908531	0.791333333333
chr1_237194085_237194190	0.7762
chr1_239344809_239344980	0.88
chr1_241187205_241187287	0.774333333333
chr1_241465574_241465646	1.0
chr1_242949632_242949704	0.85425
chr1_243130799_243130902	0.89275
chr1_244395175_244395353	0.312444444444
chr1_245056241_245056287	0.759
chr1_245581461_245581494	0.774
chr1_245850614_245850695	0.92725
chr1_246212698_246212887	0.847
chr1_247538993_247539140	0.303
chr1_247590026_247590125	0.8854
chr10_455454_455557	0.827
chr10_644771_644928	1.0
chr10_836163_836261	0.48925
chr10_1219050_1219177	0.772857142857
chr10_1451203_1451347	0.70275
chr10_1454224_1454377	0.903142857143
chr10_1549667_1549770	0.709666666667
chr10_1558375_1558459	0.67875
chr10_1578229_1578421	0.71225
chr10_1594729_1594842	0.5055
chr10_1604275_1604299	0.791666666667
chr10_1651359_1651412	0.49525
chr10_1668691_1668813	0.678142857143
chr10_1807222_1807405	0.4912
chr10_1852326_1852418	0.5618
chr10_1893420_1893549	0.728
chr10_2136417_2136613	0.3918
chr10_2156912_2157003	0.475
chr10_2267529_2267591	0.458
chr10_2279100_2279447	0.325
chr10_2410298_2410407	0.25625
chr10_2476277_2476359	0.475
chr10_2567973_2568022	0.368333333333
chr10_2891708_2891816	0.428571428571
chr10_2960340_2960496	0.340833333333
chr10_2973065_2973127	0.500166666667
chr10_2992268_2992389	0.571428571429
chr10_3028046_3028208	0.23325
chr10_3085718_3085827	0.54625
chr10_3378543_3378608	0.778
chr10_3466664_3466849	NA
chr10_3497635_3497812	0.75
chr10_3929032_3929291	NA
chr10_3998246_3998333	0.333666666667
chr10_4077522_4077571	NA
chr10_4117189_4117249	0.727333333333
chr10_4849861_4849968	0.71875
chr10_5014536_5014669	0.773
chr10_5607724_5607894	0.857142857143
chr10_5637886_5637998	NA
chr10_6095982_6096037	0.811
chr10_6264561_6264724	0.777833333333
chr10_6297907_6297935	0.571
chr10_6780359_6780623	0.3639
chr10_7678737_7678871	0.83525
chr10_8103818_8104029	0.0
chr10_9137160_9137205	0.833333333333
chr10_11825994_11826106	0.8294
chr10_13474502_13474601	0.835333333333
chr10_13829234_13829364	0.8462
chr10_14372067_14372135	0.255
chr10_17034809_17034965	1.0
chr10_21090893_21091138	0.833333333333
chr10_21485151_21485223	0.7515
chr10_22843560_22843737	0.8002
chr10_23353268_23353318	0.75025
chr10_23800273_23800360	NA
chr10_23976392_23976493	0.833333333333
chr10_24442473_24442773	0.5
chr10_26321273_26321342	NA
chr10_26465018_26465552	0.841533333333
chr10_26536541_26536591	0.74
chr10_26549322_26549483	0.766666666667
chr10_26582208_26582403	0.8
chr10_27483663_27483754	0.813
chr10_29096935_29097098	0.35
chr10_29546212_29546511	0.5015
chr10_29771787_29771939	0.270666666667
chr10_30471887_30472065	0.716714285714
chr10_30872826_30872931	0.963
chr10_31989193_31989455	0.923
chr10_32238929_32238981	0.8778
chr10_35135301_35135593	0.859714285714
chr10_37413210_37413357	0.770833333333
chr10_37969812_37969892	0.7544
chr10_38069691_38069791	0.7231
chr10_38146759_38146924	0.0044
chr10_38607776_38607907	0.774
chr10_38645147_38645387	0.00922222222222
chr10_43361667_43361710	0.12925
chr10_43615430_43615611	0.83
chr10_43760487_43760667	NA
chr10_44405850_44405954	0.544857142857
chr10_45403818_45403982	0.5185
chr10_45799533_45799668	NA
chr10_45841861_45842040	0.91475
chr10_46640738_46641017	0.3725
chr10_46971095_46971244	0.131
chr10_47098759_47098914	0.699
chr10_48485220_48485535	0.8943
chr10_48571906_48572006	0.7915
chr10_48827659_48827938	0.117928571429
chr10_49022968_49022991	0.8335
chr10_49348204_49348483	0.469357142857
chr10_49451734_49451804	0.6
chr10_50463397_50463700	0.618166666667
chr10_50491050_50491168	0.563
chr10_50506842_50507072	0.668181818182
chr10_52469344_52469509	0.729125
chr10_52637607_52637679	0.6714
chr10_54076336_54076503	NA
chr10_54624436_54624527	0.79175
chr10_55544376_55544508	0.636714285714
chr10_55557360_55557478	0.5
chr10_55684224_55684261	1.0
chr10_56698979_56699082	0.917833333333
chr10_60086737_60086815	0.16525
chr10_64612442_64612540	0.591
chr10_66120235_66120471	1.0
chr10_66514801_66514999	NA
chr10_66810518_66810651	0.833333333333
chr10_66845570_66845654	0.581666666667
chr10_70287593_70287721	0.450285714286
chr10_71122486_71122598	0.828
chr10_71254499_71254608	0.720875
chr10_71801695_71801815	NA
chr10_72084069_72084379	0.454875
chr10_72115119_72115232	1.0
chr10_72384542_72384598	0.43475
chr10_73078367_73078431	0.8174
chr10_73124750_73124815	0.975
chr10_73313106_73313197	0.48625
chr10_73406946_73407010	0.7448
chr10_73723531_73723614	0.081
chr10_73759340_73759403	0.333333333333
chr10_74077974_74078156	0.6626
chr10_75258189_75258279	0.8075
chr10_75632785_75632955	0.826166666667
chr10_77156665_77156717	0.0
chr10_77165443_77165636	0.125
chr10_77167434_77167452	0.027
chr10_78392095_78392236	0.0977142857143
chr10_78563042_78563149	0.805285714286
chr10_78865918_78866065	0.625
chr10_80224871_80224993	0.706
chr10_80535268_80535414	0.571333333333
chr10_80990090_80990238	0.23
chr10_81903312_81903355	0.54
chr10_82057796_82057931	0.747833333333
chr10_82144237_82144284	0.61025
chr10_82258733_82258847	0.659
chr10_82584157_82584216	0.777666666667
chr10_83365869_83365916	0.603333333333
chr10_83545055_83545092	0.700666666667
chr10_86381194_86381374	0.9575
chr10_87994601_87994767	0.9
chr10_88730455_88730562	0.4182
chr10_90711398_90711501	NA
chr10_91596779_91596998	0.0858181818182
chr10_91597559_91597766	0.0833125
chr10_91720356_91720396	0.892
chr10_92590929_92591054	0.641333333333
chr10_93393429_93393526	NA
chr10_94826263_94826483	0.625
chr10_94828236_94828255	0.0
chr10_95327682_95327880	0.3
chr10_95517462_95517563	0.30525
chr10_95707040_95707139	0.85825
chr10_96152185_96152293	NA
chr10_97175295_97175361	0.605333333333
chr10_97959576_97959637	0.823
chr10_98053290_98053408	NA
chr10_98207739_98207957	0.888888888889
chr10_98227906_98227987	0.904666666667
chr10_98840406_98840727	0.44125
chr10_99338123_99338202	0.78125
chr10_99587661_99587781	0.464
chr10_99685854_99686030	0.8448
chr10_99733050_99733151	0.8335
chr10_101004008_101004066	0.8125
chr10_101292492_101292508	0.02925
chr10_102026567_102026672	0.366
chr10_102094837_102094970	0.826
chr10_102322393_102322526	0.105428571429
chr10_102354230_102354546	0.749833333333
chr10_102510662_102511171	0.4785
chr10_102809358_102809376	0.0953333333333
chr10_102853377_102853518	0.579
chr10_102906056_102906103	NA
chr10_103053270_103053324	0.025
chr10_103369740_103369872	0.8955
chr10_103540101_103540176	0.0
chr10_103935053_103935144	0.8025
chr10_104192767_104192832	0.5555
chr10_104434000_104434216	0.318714285714
chr10_104566476_104566529	0.404333333333
chr10_105211984_105212115	0.0301111111111
chr10_105420776_105420983	0.615789473684
chr10_105421644_105421743	0.3625
chr10_105667858_105668034	0.622
chr10_106728162_106728170	0.578666666667
chr10_108464166_108464373	0.5625
chr10_108524562_108524642	0.9
chr10_108780963_108781053	0.695
chr10_109614464_109614593	0.43
chr10_109700202_109700300	0.4148
chr10_110326165_110326271	0.73275
chr10_110352278_110352341	0.578666666667
chr10_110594339_110594435	0.447666666667
chr10_111040768_111040905	0.6
chr10_111217081_111217137	0.303333333333
chr10_111928141_111928236	0.0908
chr10_112220403_112220472	0.675
chr10_112543423_112543569	NA
chr10_113748415_113748543	0.8125
chr10_114833567_114833643	0.461
chr10_115214091_115214485	0.21775
chr10_115317261_115317438	0.242333333333
chr10_115323152_115323302	0.164166666667
chr10_115350602_115350645	0.90025
chr10_115580180_115580386	NA
chr10_115862685_115862757	0.8626
chr10_117926511_117926563	0.92125
chr10_119515103_119515324	0.8
chr10_120950384_120950418	1.0
chr10_120965986_120966033	0.36525
chr10_121173303_121173515	0.545666666667
chr10_122228939_122229035	0.7408
chr10_122817585_122817948	NA
chr10_122889131_122889346	0.8195
chr10_124089047_124089117	0.8525
chr10_124222199_124222566	0.173571428571
chr10_124268743_124268936	0.333
chr10_124340539_124340722	0.616333333333
chr10_125232488_125232578	0.71875
chr10_125234403_125234639	1.0
chr10_125239699_125239805	0.65
chr10_125251610_125251694	0.785714285714
chr10_125426177_125426394	0.23616
chr10_125984851_125984942	0.407333333333
chr10_125991687_125992048	0.676
chr10_126043575_126043693	0.196428571429
chr10_126111241_126111314	0.63325
chr10_126218773_126218909	0.231285714286
chr10_126228937_126229220	0.762769230769
chr10_126277531_126277685	0.601285714286
chr10_126695877_126696064	0.925666666667
chr10_127151112_127151326	0.66675
chr10_128274877_128274955	0.7235
chr10_128395681_128395790	NA
chr10_129533291_129533443	0.42125
chr10_129845825_129845938	0.5595
chr10_129869823_129869907	0.8125
chr10_130009121_130009168	0.0865
chr10_130084787_130084910	0.241166666667
chr10_130124732_130124820	0.776
chr10_130139718_130139854	0.444333333333
chr10_130229459_130229543	0.6068
chr10_130276883_130277102	0.555666666667
chr10_130279879_130279978	0.4368
chr10_130372255_130372336	0.78125
chr10_130387537_130387674	0.84725
chr10_130534207_130534315	NA
chr10_130663850_130663955	NA
chr10_130714009_130714080	NA
chr10_130726226_130726263	0.242333333333
chr10_130843672_130843987	0.731428571429
chr10_130844296_130844400	0.892333333333
chr10_131120083_131120256	0.612
chr10_131175424_131175511	0.555666666667
chr10_131193209_131193500	0.555222222222
chr10_131213671_131213769	0.884666666667
chr10_131265005_131265017	0.282
chr10_131378329_131378457	0.7332
chr10_131697148_131697303	0.642071428571
chr10_131711797_131711851	0.62475
chr10_131819263_131819419	0.737
chr10_132082207_132082362	0.666666666667
chr10_132390044_132390147	0.586
chr10_132650818_132650865	0.840666666667
chr10_132830784_132830833	0.75
chr10_132847061_132847183	0.482
chr10_132876535_132876574	0.7125
chr10_133071195_133071355	0.6075
chr10_133109839_133109936	0.476333333333
chr10_133170962_133171171	0.394
chr10_133224988_133225048	0.1875
chr10_133247541_133247664	0.3035
chr10_133319054_133319170	0.558571428571
chr10_133487166_133487352	0.585666666667
chr10_133561193_133561358	0.404333333333
chr10_133635456_133635549	0.4836
chr10_133639397_133639507	0.7688
chr10_133664630_133664804	0.8342
chr10_133675225_133675282	0.877666666667
chr10_133861841_133861961	0.657
chr10_133862485_133862753	0.7755
chr10_133878664_133878758	0.886714285714
chr10_133915953_133915986	0.833333333333
chr10_133945043_133945250	0.978
chr10_134001593_134001825	0.396285714286
chr10_134062440_134062568	0.175
chr10_134068512_134068617	0.666666666667
chr10_134080306_134080540	NA
chr10_134095595_134095619	0.564
chr10_134122516_134122571	0.0955
chr10_134271844_134272021	0.666666666667
chr10_134354132_134354583	0.364888888889
chr10_134388381_134388510	0.6068
chr10_134481321_134481483	NA
chr10_134499265_134499312	0.52225
chr10_134556317_134556587	0.850833333333
chr10_134599853_134600364	0.15092
chr10_134600712_134600742	0.29175
chr10_134631109_134631406	0.88985
chr10_134752056_134752289	0.818181818182
chr10_134788614_134788805	0.952333333333
chr10_134864150_134864391	0.6975
chr10_134914926_134915254	0.394166666667
chr10_135000039_135000170	0.7966
chr10_135002768_135002881	0.938888888889
chr10_135004612_135004664	0.643
chr10_135010269_135010373	0.8668
chr10_135021116_135021177	0.8888
chr10_135065506_135065653	0.750625
chr10_135071751_135072201	0.7755
chr10_135118382_135118429	0.523333333333
chr10_135237830_135237931	0.111615384615
chr10_135383083_135383193	0.19625
chr10_135436601_135436610	0.274666666667
chr11_187845_187910	1.0
chr11_280609_281192	0.161214285714
chr11_288020_288138	0.4
chr11_391901_392080	0.7688
chr11_637722_637855	0.157857142857
chr11_720666_720698	0.164
chr11_727818_727930	0.6504
chr11_796360_796452	0.5294
chr11_831716_831823	0.32225
chr11_834884_835057	0.405
chr11_1051349_1051425	0.5615
chr11_1060678_1060735	0.75
chr11_1074400_1074517	0.6135
chr11_1114801_1115020	0.785285714286
chr11_1122422_1122518	0.72725
chr11_1147961_1148163	0.750166666667
chr11_1224268_1224276	0.238
chr11_1227079_1227184	0.903
chr11_1241398_1241484	0.864666666667
chr11_1257167_1257251	0.7665
chr11_1283795_1283897	0.0986666666667
chr11_1292286_1292463	0.825
chr11_1375038_1375369	0.3665
chr11_1377242_1377359	0.777666666667
chr11_1402988_1403060	0.795666666667
chr11_1418676_1418720	0.793666666667
chr11_1422150_1422161	0.966666666667
chr11_1536760_1536861	0.3795
chr11_1664097_1664120	0.95825
chr11_1666259_1666370	NA
chr11_1673266_1673424	0.8055
chr11_1674375_1674434	0.511
chr11_1772532_1772712	0.833333333333
chr11_1890052_1890113	0.8152
chr11_1960509_1960701	0.832416666667
chr11_1985759_1985854	0.539625
chr11_2005168_2005262	0.791666666667
chr11_2009654_2009844	1.0
chr11_2014822_2015312	0.810272727273
chr11_2035003_2035056	0.833333333333
chr11_2118736_2118838	0.385
chr11_2143692_2143877	0.3798
chr11_2203370_2203547	0.609875
chr11_2212259_2212383	0.697142857143
chr11_2216938_2217332	0.875
chr11_2227701_2227770	0.680666666667
chr11_2234816_2235011	0.463222222222
chr11_2292284_2292376	0.14475
chr11_2292383_2292397	0.122666666667
chr11_2408057_2408147	0.809333333333
chr11_2467204_2467321	0.839285714286
chr11_2484825_2485100	0.749538461538
chr11_2486956_2487221	0.783857142857
chr11_2545962_2546240	0.0
chr11_2602129_2602172	0.794333333333
chr11_2745353_2745532	0.714222222222
chr11_2826806_2827026	0.8083
chr11_2862160_2862418	0.9458
chr11_2903058_2903315	0.7065
chr11_2965027_2965146	0.683
chr11_3080112_3080158	0.818
chr11_3240826_3240879	0.91675
chr11_3254054_3254257	0.734333333333
chr11_3295110_3295171	0.866666666667
chr11_3340929_3340990	0.833
chr11_3616585_3616778	0.0
chr11_3663052_3663088	0.2442
chr11_3917323_3917370	0.941
chr11_4294518_4294614	0.734333333333
chr11_6302445_6302501	NA
chr11_6627142_6627277	0.839142857143
chr11_7982636_7982731	1.0
chr11_8373016_8373237	0.666833333333
chr11_8389809_8389968	0.75
chr11_8829100_8829260	0.766
chr11_9213902_9213968	0.44775
chr11_10004393_10004822	0.335363636364
chr11_11354541_11354573	1.0
chr11_12836448_12836614	0.6476
chr11_14099081_14099252	NA
chr11_14570968_14571064	0.6145
chr11_14927226_14927339	0.0
chr11_14994710_14994848	0.29175
chr11_15212725_15212821	0.526857142857
chr11_15884334_15884381	NA
chr11_16981597_16981654	0.754
chr11_17518417_17518615	0.8488
chr11_17522868_17522895	0.787666666667
chr11_17717432_17717584	0.0857142857143
chr11_18129613_18129621	0.263666666667
chr11_18270340_18270486	0.879333333333
chr11_18771334_18771504	0.279
chr11_19617933_19618083	0.62125
chr11_19953282_19953465	1.0
chr11_22049932_22050152	NA
chr11_24915939_24916017	0.8118
chr11_29955913_29955981	0.9085
chr11_30510056_30510217	0.75
chr11_33896860_33896985	0.9066
chr11_34460619_34460655	0.0348
chr11_34706899_34707035	0.61075
chr11_36476880_36476948	0.516666666667
chr11_36716090_36716137	0.7692
chr11_38552740_38552791	0.346333333333
chr11_39171857_39171960	0.646666666667
chr11_39891864_39891896	0.4375
chr11_41751542_41751574	0.889
chr11_43290950_43291186	NA
chr11_44899818_44899920	0.406571428571
chr11_45582596_45582730	0.546
chr11_46180243_46180337	0.889
chr11_46721458_46721577	0.297333333333
chr11_46872624_46872653	0.380666666667
chr11_46911289_46911478	0.5
chr11_48102780_48102819	0.628
chr11_48131947_48131998	0.455333333333
chr11_49071488_49071690	0.528818181818
chr11_49152886_49152980	0.735857142857
chr11_49292840_49292867	0.618666666667
chr11_49860507_49860695	0.454333333333
chr11_50452777_50452847	0.421666666667
chr11_56116085_56116194	0.40425
chr11_56169829_56170003	0.9
chr11_56658239_56658364	0.5334
chr11_56923449_56923605	0.55
chr11_56995201_56995363	0.634
chr11_57625912_57626146	0.86275
chr11_58761004_58761137	NA
chr11_59294023_59294078	0.78575
chr11_59821479_59821569	0.8222
chr11_59870197_59870416	NA
chr11_60008717_60008777	0.859666666667
chr11_60277872_60277918	0.5
chr11_60292333_60292380	0.65
chr11_60640727_60640864	0.636333333333
chr11_60720129_60720230	0.52775
chr11_61244811_61244877	0.435
chr11_61286935_61287109	1.0
chr11_61299086_61299259	0.6994
chr11_61303861_61303917	0.886
chr11_61322106_61322214	0.4295
chr11_61397689_61397916	0.887375
chr11_61509978_61510108	0.8535
chr11_62252511_62252593	0.7405
chr11_62311215_62311338	0.288666666667
chr11_62492829_62493046	NA
chr11_62713101_62713163	0.767
chr11_63357750_63357891	0.8506
chr11_63602565_63602739	0.666666666667
chr11_63681232_63681469	0.875
chr11_63775400_63775442	0.0418
chr11_63834928_63835104	0.392857142857
chr11_64322483_64322640	0.85
chr11_64631917_64631992	0.719333333333
chr11_64757570_64758048	0.823666666667
chr11_65158161_65158322	0.64325
chr11_65479135_65479183	0.0
chr11_65768669_65768761	0.3865
chr11_65783130_65783222	1.0
chr11_66081253_66081526	0.383
chr11_66083003_66083154	0.800833333333
chr11_66093671_66093899	0.647666666667
chr11_66104480_66104595	0.5825
chr11_67121591_67121641	0.33075
chr11_67137221_67137427	0.583333333333
chr11_67503561_67503869	NA
chr11_68082314_68082355	0.450333333333
chr11_68098767_68098999	0.635285714286
chr11_68148016_68148223	0.796
chr11_68419417_68419527	0.625
chr11_68637398_68637816	0.124823529412
chr11_68920357_68920616	0.726769230769
chr11_68968259_68968396	0.6908
chr11_69213853_69213953	0.78125
chr11_69257427_69257594	0.233
chr11_69264374_69264551	0.6534
chr11_69402947_69403017	NA
chr11_69533058_69533421	0.441333333333
chr11_69683257_69683379	0.560875
chr11_69689781_69690228	0.639692307692
chr11_69706706_69706902	0.814888888889
chr11_69724218_69724400	0.735
chr11_69954669_69954769	0.916666666667
chr11_69955357_69955442	0.555333333333
chr11_69958194_69958415	0.806666666667
chr11_70005948_70005981	0.816333333333
chr11_70042856_70042992	0.83
chr11_70270440_70270466	0.849666666667
chr11_70346284_70346530	0.615
chr11_70391248_70391310	0.75
chr11_70483619_70483786	0.6105
chr11_70509060_70509256	0.457555555556
chr11_70515554_70515629	1.0
chr11_70557696_70558162	0.7756875
chr11_70586633_70586711	0.741
chr11_70601907_70601918	0.327666666667
chr11_70670675_70670799	0.732
chr11_70691700_70691821	NA
chr11_70917353_70917521	0.5266
chr11_70951949_70952164	0.667
chr11_71298681_71298913	0.812625
chr11_71455246_71455317	0.784
chr11_72382012_72382403	0.57
chr11_72532703_72532806	0.037
chr11_72868669_72868834	0.744
chr11_73000418_73000448	0.518666666667
chr11_74953477_74953622	0.2765
chr11_75139268_75139805	0.0
chr11_75995202_75995314	0.5
chr11_75999376_75999444	0.736666666667
chr11_76411486_76411547	0.333333333333
chr11_77299842_77299944	0.5555
chr11_78789115_78789177	0.944333333333
chr11_80060286_80060385	0.77575
chr11_82438446_82438497	0.598
chr11_82461809_82462025	0.0
chr11_84084339_84084442	0.9165
chr11_85429967_85430091	NA
chr11_87229078_87229117	0.6632
chr11_89597211_89597412	0.0952380952381
chr11_89713387_89713608	NA
chr11_89786680_89786907	0.260318181818
chr11_93869667_93869851	0.895583333333
chr11_94062535_94062553	0.947333333333
chr11_94327357_94327408	0.965666666667
chr11_94883995_94884052	0.0133333333333
chr11_95488805_95488830	0.792333333333
chr11_98358872_98358987	0.89775
chr11_101527257_101527366	0.94675
chr11_104010530_104010562	0.778
chr11_111154812_111154916	0.1
chr11_111782678_111782796	0.5
chr11_111784223_111784329	0.54425
chr11_111784846_111784943	0.72
chr11_113806683_113806811	0.810666666667
chr11_114103559_114103730	0.79325
chr11_114165768_114165939	0.690666666667
chr11_114485716_114485782	NA
chr11_114489426_114489554	1.0
chr11_115064539_115064638	NA
chr11_115830011_115830171	0.843384615385
chr11_116033501_116033823	0.437909090909
chr11_116240594_116240658	0.809666666667
chr11_117009865_117009920	0.39325
chr11_117373243_117373382	0.857142857143
chr11_117412597_117412747	0.666666666667
chr11_117475268_117475376	0.6154
chr11_117534784_117534947	0.6368
chr11_118766119_118766170	0.627
chr11_119228033_119228062	0.555666666667
chr11_119661175_119661238	NA
chr11_119851299_119851344	0.48325
chr11_120017705_120017805	0.55825
chr11_120095711_120095772	NA
chr11_120378599_120378734	0.698
chr11_120384497_120384680	0.857
chr11_120436128_120436204	0.518333333333
chr11_120753181_120753239	0.848666666667
chr11_120753840_120753896	0.6666
chr11_124714901_124715103	0.0
chr11_125080590_125080638	0.861
chr11_125086422_125086530	0.555666666667
chr11_125159707_125159749	0.606
chr11_125184506_125184678	0.765333333333
chr11_125241081_125241140	0.282
chr11_125327954_125327993	NA
chr11_125351418_125351604	0.25
chr11_125986092_125986270	0.6115
chr11_126226696_126226792	0.655666666667
chr11_126312662_126312864	0.666666666667
chr11_126508723_126508857	0.583333333333
chr11_127318136_127318274	0.653
chr11_127414393_127414513	0.7875
chr11_128377213_128377335	0.15625
chr11_128694963_128695101	0.66
chr11_128698216_128698361	0.805
chr11_128800171_128800250	1.0
chr11_129244710_129244910	0.2
chr11_129566168_129566290	0.264333333333
chr11_130742800_130743101	0.585714285714
chr11_131241617_131241745	0.3426
chr11_131455182_131455257	0.32025
chr11_132917454_132917519	0.8426
chr11_133023207_133023633	0.65
chr11_133657502_133657630	0.0666666666667
chr11_133814052_133814229	0.6955
chr11_133830747_133830817	0.821333333333
chr11_133884769_133884831	0.866666666667
chr11_134263851_134263929	1.0
chr11_134349348_134349501	0.9
chr11_134430929_134431096	0.67225
chr11_134479604_134479836	0.8125
chr11_134709359_134709481	0.5024
chr12_308721_308859	0.64
chr12_326826_326963	0.5
chr12_342147_342449	0.9285
chr12_663047_663146	0.82175
chr12_713577_713607	0.498666666667
chr12_1582665_1582681	0.666666666667
chr12_1609489_1609606	NA
chr12_1690785_1691013	0.878833333333
chr12_1740421_1740587	0.125
chr12_1935144_1935183	0.92875
chr12_2263241_2263440	0.639
chr12_2378171_2378376	0.640166666667
chr12_2854426_2854574	0.875
chr12_2865414_2865521	0.75
chr12_3084020_3084090	0.481333333333
chr12_3142096_3142223	0.7882
chr12_3988327_3988419	1.0
chr12_4331276_4331352	0.788
chr12_5020682_5020801	0.464416666667
chr12_5069383_5069464	0.71875
chr12_5589665_5589674	0.181666666667
chr12_6638246_6638315	1.0
chr12_6898681_6898786	0.416666666667
chr12_7061597_7061824	0.75
chr12_7849671_7849963	0.8
chr12_10251497_10251575	0.4002
chr12_12710184_12710254	0.96425
chr12_12940252_12940366	0.0
chr12_13350436_13350615	0.85
chr12_13519552_13519762	0.81625
chr12_13965965_13966121	1.0
chr12_14282815_14282918	NA
chr12_17362344_17362482	0.4636
chr12_17624057_17624246	0.75
chr12_17888962_17889082	NA
chr12_17947768_17947941	0.984142857143
chr12_29936475_29936487	0.370333333333
chr12_30353776_30353917	0.162666666667
chr12_31079985_31080053	0.649333333333
chr12_31955990_31955998	0.685
chr12_32055739_32055826	0.92
chr12_33008472_33008635	0.88
chr12_33064262_33064411	0.78275
chr12_34277607_34277918	0.6312
chr12_34353836_34353882	0.68225
chr12_34385794_34385948	0.762833333333
chr12_34466687_34466852	0.6805
chr12_34498541_34498730	0.349083333333
chr12_34501928_34502085	0.130857142857
chr12_34515821_34515968	0.645875
chr12_38441879_38441955	0.696
chr12_38544498_38544575	NA
chr12_38557574_38557635	0.651
chr12_38836727_38836786	0.52875
chr12_39329862_39329898	NA
chr12_39511984_39512046	0.65
chr12_39538853_39538878	0.667
chr12_39556140_39556198	0.68
chr12_43215779_43215855	1.0
chr12_43864939_43865082	0.38025
chr12_45585710_45585756	0.896
chr12_45803815_45804008	0.889833333333
chr12_48275612_48275710	0.782333333333
chr12_48343890_48344008	0.82025
chr12_49109402_49109546	0.0
chr12_49260583_49260624	0.5
chr12_49388411_49388518	1.0
chr12_50349172_50349273	0.245714285714
chr12_50377730_50377839	0.535
chr12_51781960_51782160	0.45425
chr12_52438271_52438374	0.61625
chr12_52638133_52638284	0.9445
chr12_52685182_52685335	0.48
chr12_53318874_53319003	NA
chr12_53341632_53341806	0.111
chr12_54702952_54703066	0.80675
chr12_54720124_54720219	0.801125
chr12_55482366_55482424	0.7552
chr12_57529700_57529853	0.4872
chr12_57545876_57546086	0.24975
chr12_57637904_57637931	0.32375
chr12_58003306_58003346	0.04225
chr12_58050751_58050786	0.826666666667
chr12_58509072_58509177	0.933333333333
chr12_62584280_62584417	NA
chr12_63787760_63787857	0.6
chr12_66460154_66460181	0.8195
chr12_67197834_67197978	0.201857142857
chr12_67343790_67343852	0.73425
chr12_69551062_69551092	0.275333333333
chr12_71072071_71072117	0.595333333333
chr12_74796975_74797155	0.493384615385
chr12_77895920_77895983	0.95375
chr12_83635676_83635690	0.881333333333
chr12_85304495_85304628	0.12525
chr12_85672347_85672427	0.0926666666667
chr12_93847414_93847566	0.874
chr12_94887038_94887114	0.34825
chr12_95943675_95943753	0.2704
chr12_96774312_96774363	0.708666666667
chr12_97477496_97477593	NA
chr12_97906585_97906620	0.94625
chr12_97992627_97992728	0.625
chr12_98911803_98911838	0.1818
chr12_101881521_101881584	0.9714
chr12_103268720_103268762	0.599666666667
chr12_103660841_103661016	0.902
chr12_104102920_104103215	1.0
chr12_104507857_104507945	0.79125
chr12_106477690_106477745	NA
chr12_106506221_106506291	0.630666666667
chr12_108239077_108239246	0.215916666667
chr12_108732822_108732998	0.18825
chr12_108827502_108827597	0.954
chr12_108840541_108840756	NA
chr12_108983270_108983630	0.711833333333
chr12_109003609_109003713	0.513333333333
chr12_109198108_109198302	0.65225
chr12_109729366_109729487	0.273
chr12_110035603_110035627	0.228666666667
chr12_110117648_110117791	0.4945
chr12_110128038_110128137	0.928833333333
chr12_110164905_110165025	0.77375
chr12_110372650_110372694	0.622333333333
chr12_110869453_110869533	0.277833333333
chr12_111501333_111501385	0.687666666667
chr12_111618822_111618833	NA
chr12_111748223_111748324	0.828833333333
chr12_112849967_112850139	0.633375
chr12_113229581_113229636	0.08325
chr12_113490075_113490133	0.732333333333
chr12_113840476_113840579	0.952428571429
chr12_114173185_114173284	0.2934
chr12_114846822_114846949	0.240777777778
chr12_115112577_115112757	NA
chr12_115198276_115198425	0.629666666667
chr12_115354551_115354663	0.775
chr12_115808603_115808763	0.75
chr12_115818232_115818364	0.5614
chr12_116008295_116008464	0.714285714286
chr12_116853666_116853826	0.6762
chr12_117096377_117096479	0.3525
chr12_117463410_117463572	0.102
chr12_117483073_117483447	0.804785714286
chr12_117747406_117747615	NA
chr12_117772767_117772840	NA
chr12_118084426_118084571	0.6076
chr12_118298802_118298820	0.8
chr12_118627651_118627714	0.196
chr12_118912318_118912469	0.6108
chr12_118967251_118967338	0.788
chr12_118968127_118968231	0.7455
chr12_119035053_119035101	0.75
chr12_119427486_119427562	0.666666666667
chr12_119755341_119755388	0.272666666667
chr12_119841813_119841891	0.778
chr12_120066216_120066262	0.66325
chr12_120433555_120433707	0.571428571429
chr12_120471385_120471443	0.937666666667
chr12_120740713_120740822	0.169714285714
chr12_120763787_120763854	0.256142857143
chr12_121175869_121176127	0.619166666667
chr12_122097345_122097504	1.0
chr12_122117011_122117157	0.85675
chr12_122243762_122243926	0.2584
chr12_122492193_122492289	0.309571428571
chr12_123428002_123428044	NA
chr12_123435919_123436070	0.878166666667
chr12_123519475_123519578	0.666666666667
chr12_123636278_123636481	0.58325
chr12_123973284_123973347	0.38025
chr12_124029762_124029856	0.68575
chr12_124514808_124515125	0.6974
chr12_124744300_124744421	0.769
chr12_124869077_124869127	0.926
chr12_124869928_124869992	0.583333333333
chr12_124877635_124877747	0.605
chr12_124912000_124912278	0.8273125
chr12_124925727_124926094	0.7465
chr12_125002669_125002786	0.5
chr12_125007663_125007736	1.0
chr12_125027954_125028361	0.43925
chr12_125039318_125039421	0.83975
chr12_125102366_125102487	0.640714285714
chr12_125179604_125179755	NA
chr12_125212095_125212146	0.733
chr12_125271237_125271367	0.25
chr12_125413032_125413165	0.0548
chr12_126294742_126294893	0.8125
chr12_126357052_126357149	0.505333333333
chr12_126409856_126409934	0.5
chr12_127650618_127650656	0.4058
chr12_127940029_127940198	0.0453333333333
chr12_127940688_127940907	0.0379
chr12_128410575_128410699	0.262
chr12_128675290_128675569	0.2284
chr12_128677185_128677254	0.754
chr12_128752292_128752730	0.0544615384615
chr12_128812117_128812164	0.47875
chr12_129169510_129169645	0.42875
chr12_129250240_129250350	0.833333333333
chr12_129308708_129308797	0.011
chr12_129308851_129309073	0.0249230769231
chr12_129415393_129415463	NA
chr12_129417563_129417624	0.679333333333
chr12_129741988_129742034	0.53325
chr12_129794348_129794456	0.559
chr12_129905598_129905728	0.6978
chr12_129975198_129975250	0.440333333333
chr12_130009562_130009620	0.38325
chr12_130059894_130060029	0.85725
chr12_130157384_130157450	0.95
chr12_130281706_130281994	0.516857142857
chr12_130359448_130359509	0.91075
chr12_130388105_130388217	0.227428571429
chr12_130498740_130499042	0.2764
chr12_130538189_130538519	0.234666666667
chr12_130599772_130600148	0.780307692308
chr12_130618743_130619007	0.569571428571
chr12_130640156_130640349	0.6
chr12_130647572_130647766	0.122380952381
chr12_130721575_130721616	0.867
chr12_130823873_130824036	0.0839375
chr12_130824646_130824917	0.537
chr12_130877330_130877401	0.72
chr12_130942251_130942579	0.68525
chr12_130953550_130953913	0.760055555556
chr12_131104527_131104585	0.666666666667
chr12_131198457_131198537	0.21875
chr12_131214373_131214584	0.760166666667
chr12_131237764_131237884	0.416666666667
chr12_131261005_131261197	0.386
chr12_131416489_131416673	0.77
chr12_131505820_131505888	0.6448
chr12_131605664_131605750	0.821285714286
chr12_131622489_131622599	0.6526
chr12_131704327_131704628	0.6812
chr12_131785582_131785690	0.72875
chr12_131868906_131868917	0.564
chr12_131885952_131886020	0.804333333333
chr12_132048945_132048978	0.76325
chr12_132131479_132131579	0.392
chr12_132163267_132163375	1.0
chr12_132184162_132184228	0.75
chr12_132638397_132638865	0.26052
chr12_132657818_132658194	0.749875
chr12_132673874_132673900	0.123
chr12_132690339_132690372	0.5
chr12_132691964_132692052	0.8362
chr12_132824375_132824481	0.949375
chr12_132826388_132826449	0.83325
chr12_132865838_132866070	0.0
chr12_132904037_132904157	0.333333333333
chr12_132905384_132905661	0.43375
chr12_132905673_132905768	0.352
chr12_132964030_132964044	0.314
chr12_133021467_133021526	0.407666666667
chr12_133082742_133083002	0.772428571429
chr12_133100642_133100773	0.586142857143
chr12_133127069_133127236	0.349833333333
chr12_133172580_133172780	0.723454545455
chr12_133177217_133177384	0.0915
chr12_133179078_133179231	0.449166666667
chr12_133182535_133182557	0.766666666667
chr12_133553210_133553317	0.422
chr13_19138613_19138703	0.7332
chr13_19186053_19186166	0.428333333333
chr13_19239600_19239625	1.0
chr13_19255631_19255709	NA
chr13_19493007_19493150	0.389
chr13_19523301_19523438	0.750857142857
chr13_19603837_19604001	0.48
chr13_19756400_19756546	0.639
chr13_19940100_19940240	0.4
chr13_20023375_20023439	0.666666666667
chr13_20034041_20034464	0.353
chr13_20138961_20139010	0.0705
chr13_20717008_20717245	NA
chr13_21292101_21292165	0.86925
chr13_21517360_21517458	0.9112
chr13_21893339_21893485	0.5395
chr13_22177361_22177403	0.0835
chr13_22362778_22362896	0.833333333333
chr13_23210948_23211063	0.864
chr13_24932145_24932243	0.969666666667
chr13_25245980_25246069	0.55575
chr13_25396177_25396390	1.0
chr13_25643533_25643582	1.0
chr13_25670274_25670411	0.185714285714
chr13_26547377_26547402	0.9442
chr13_26551495_26551518	0.0286666666667
chr13_27060185_27060208	0.703
chr13_27302544_27302573	0.97225
chr13_27333684_27333871	0.544666666667
chr13_28000100_28000185	0.0528
chr13_28350250_28350401	0.470333333333
chr13_28361463_28361535	0.818
chr13_28401216_28401385	0.567857142857
chr13_28496559_28496611	NA
chr13_28519041_28519087	0.666666666667
chr13_29026379_29026511	NA
chr13_29533287_29533392	0.80925
chr13_30058602_30058705	0.496
chr13_30567116_30567170	0.627333333333
chr13_30728098_30728268	0.300333333333
chr13_31437070_31437185	0.1405
chr13_31481523_31481662	0.643666666667
chr13_32330032_32330114	0.833333333333
chr13_36288373_36288686	0.310333333333
chr13_36460510_36460702	NA
chr13_38219572_38219747	0.621333333333
chr13_42002264_42002292	0.0
chr13_42029937_42029961	0.41975
chr13_42533964_42534034	0.0996666666667
chr13_45534924_45535017	0.52275
chr13_46424460_46424808	0.374166666667
chr13_48049063_48049098	NA
chr13_48138551_48138753	0.266666666667
chr13_49528337_49528474	0.513666666667
chr13_49793169_49793298	0.0
chr13_49888147_49888348	0.84725
chr13_53439856_53439920	0.95
chr13_54357655_54357789	0.5484
chr13_54576578_54576739	0.91675
chr13_55081574_55081636	0.76725
chr13_55824977_55824991	0.316333333333
chr13_56232356_56232524	0.625428571429
chr13_56762667_56762763	0.594333333333
chr13_56850123_56850184	0.5715
chr13_57007233_57007301	0.62025
chr13_57747786_57747870	0.333333333333
chr13_59061023_59061137	0.706166666667
chr13_59931670_59931838	0.96
chr13_69585998_69586045	0.926
chr13_70682348_70682390	0.1665
chr13_71498311_71498386	1.0
chr13_76291220_76291327	0.8366
chr13_76976281_76976357	0.666666666667
chr13_83241720_83241778	0.5712
chr13_88852967_88853142	NA
chr13_90640613_90640796	NA
chr13_90670025_90670071	0.0
chr13_91536646_91536812	0.759333333333
chr13_92638507_92638570	0.95
chr13_94174842_94175008	0.5
chr13_95354044_95354242	0.509
chr13_95358150_95358301	0.0
chr13_95908484_95908632	1.0
chr13_97070976_97071127	0.306
chr13_97495203_97495224	0.963
chr13_98332770_98332831	0.72975
chr13_98685069_98685205	0.946428571429
chr13_99224424_99224480	0.678666666667
chr13_100070014_100070150	0.8
chr13_100085072_100085243	0.507125
chr13_100266861_100266959	0.6
chr13_100547896_100548035	0.281272727273
chr13_100573039_100573127	0.656
chr13_100643767_100643785	0.0876666666667
chr13_101045820_101045923	1.0
chr13_101173895_101174097	0.6195
chr13_106097505_106097591	0.9692
chr13_109793090_109793214	0.776444444444
chr13_109984328_109984529	0.5505
chr13_110029377_110029483	0.686666666667
chr13_110396116_110396246	0.73475
chr13_110903107_110903327	0.896142857143
chr13_111024177_111024364	0.70775
chr13_111062048_111062186	1.0
chr13_111331790_111331809	0.666666666667
chr13_111522471_111522604	0.524666666667
chr13_112112923_112113054	0.313
chr13_112113100_112113117	0.555666666667
chr13_112136958_112137081	0.90625
chr13_112330922_112331008	0.374571428571
chr13_112548550_112548656	0.293333333333
chr13_112593196_112593331	NA
chr13_112597777_112597883	0.638833333333
chr13_112607996_112608176	0.808
chr13_112626729_112626798	0.579666666667
chr13_112706781_112706865	0.36875
chr13_112772444_112772584	0.733333333333
chr13_112792011_112792061	0.570333333333
chr13_112855788_112855843	1.0
chr13_112908449_112908574	0.5272
chr13_113000567_113000802	0.137071428571
chr13_113008625_113008717	0.758
chr13_113097466_113097549	NA
chr13_113302523_113302579	0.687
chr13_113312502_113312622	0.6175
chr13_113430403_113430448	1.0
chr13_113642758_113642900	0.876142857143
chr13_113661983_113662077	0.983777777778
chr13_113705138_113705338	0.0
chr13_113817449_113817621	0.144333333333
chr13_114105342_114105415	0.458333333333
chr13_114216813_114216964	0.2696
chr13_114322655_114322875	0.952625
chr13_114463167_114463185	NA
chr13_114538888_114538959	0.833333333333
chr13_114791337_114791470	0.381166666667
chr13_114834551_114834757	0.89475
chr13_114875934_114876152	0.7331
chr13_114894153_114894293	0.399857142857
chr14_19469284_19469355	0.583333333333
chr14_19696202_19696265	0.359
chr14_19960562_19960656	0.420181818182
chr14_20112329_20112498	0.5898
chr14_21269878_21270029	0.7676
chr14_22062083_22062109	1.0
chr14_24458195_24458233	0.75
chr14_24483440_24483459	0.666666666667
chr14_24951161_24951234	0.591
chr14_26899754_26899844	0.416666666667
chr14_27242077_27242217	0.404
chr14_28193330_28193461	0.5
chr14_29226139_29226284	0.1834
chr14_29234670_29234769	NA
chr14_29441506_29441540	NA
chr14_30777376_30777442	0.933333333333
chr14_30897657_30897818	0.849
chr14_32536815_32536866	0.794
chr14_33407369_33407419	0.00933333333333
chr14_33549553_33549604	0.6448
chr14_34600099_34600254	0.8076
chr14_34969890_34969999	0.5538
chr14_38725438_38725734	0.14
chr14_40686258_40686290	0.875
chr14_40815296_40815354	0.8998
chr14_43799341_43799418	0.820333333333
chr14_48604991_48605084	0.375
chr14_48663413_48663543	0.666666666667
chr14_49072752_49072798	0.72225
chr14_49076524_49076659	0.560333333333
chr14_49563790_49563868	0.24075
chr14_53251833_53251846	0.835666666667
chr14_55120686_55120782	NA
chr14_55122238_55122279	0.74575
chr14_59734766_59734915	0.95825
chr14_60432328_60432368	0.16125
chr14_61104285_61104321	0.2224
chr14_62325766_62325829	0.80325
chr14_65007489_65007585	0.0428
chr14_67984026_67984106	0.639
chr14_68977058_68977323	0.660333333333
chr14_69013887_69014061	0.814
chr14_69255807_69255945	0.52775
chr14_69256533_69256596	0.7575
chr14_69418950_69419036	0.733333333333
chr14_69931539_69931691	NA
chr14_70040602_70040889	0.0384
chr14_70325874_70326012	0.691
chr14_73084225_73084430	0.0
chr14_73631905_73631960	0.53575
chr14_74717734_74717760	0.632333333333
chr14_74787154_74787212	0.9295
chr14_75039376_75039712	0.818
chr14_75401891_75402015	0.75075
chr14_75955483_75955491	0.0486666666667
chr14_76934235_76934335	0.844666666667
chr14_77351394_77351530	0.395
chr14_77459152_77459259	0.0
chr14_77723092_77723245	0.865
chr14_78390905_78391028	0.844333333333
chr14_78460595_78460633	0.694333333333
chr14_81466626_81466713	NA
chr14_81863127_81863201	0.84775
chr14_82160493_82160573	0.726285714286
chr14_85775396_85775538	0.425
chr14_88751557_88751653	0.92025
chr14_90850313_90850365	0.0357142857143
chr14_91300074_91300133	0.878
chr14_91791079_91791104	0.747
chr14_91818648_91818673	0.7125
chr14_91843715_91843775	0.95
chr14_92727692_92727824	0.944333333333
chr14_92732386_92732535	0.8128
chr14_93002808_93002870	0.833333333333
chr14_93412699_93412769	0.900333333333
chr14_93505117_93505190	0.6976
chr14_94157227_94157283	0.75
chr14_94184493_94184604	NA
chr14_94218654_94219025	0.716333333333
chr14_94394611_94394671	0.659333333333
chr14_94413935_94414115	0.946428571429
chr14_94509927_94509969	0.75
chr14_94610487_94610578	0.86025
chr14_95331231_95331319	NA
chr14_95523748_95523775	0.878666666667
chr14_95524995_95525058	0.9352
chr14_95927016_95927201	0.484833333333
chr14_96033894_96034021	0.779
chr14_96064269_96064342	0.1246
chr14_96093857_96093978	0.698
chr14_96155360_96155451	0.665142857143
chr14_96172185_96172285	0.555333333333
chr14_96240764_96240905	NA
chr14_97499986_97500108	0.245333333333
chr14_97500367_97500415	0.786333333333
chr14_97924336_97924758	0.323
chr14_98378627_98378775	NA
chr14_98667117_98667211	0.5758
chr14_98676923_98677016	0.607
chr14_99196157_99196191	0.733333333333
chr14_99424472_99424615	0.737
chr14_99681777_99681947	0.698
chr14_99706032_99706221	0.6572
chr14_99812952_99813031	0.743333333333
chr14_99977070_99977167	0.46475
chr14_100011399_100011626	0.410142857143
chr14_100046922_100046989	0.541666666667
chr14_100059922_100059988	0.9475
chr14_100086365_100086432	0.381666666667
chr14_100111325_100111360	0.074
chr14_100625180_100625217	0.625
chr14_100632932_100633084	0.0602
chr14_100658947_100659112	0.3235
chr14_100689175_100689273	0.611
chr14_100791698_100791811	0.9375
chr14_101107258_101107341	0.904666666667
chr14_101159465_101159582	0.959142857143
chr14_101189061_101189589	0.6276
chr14_101192912_101192946	0.45475
chr14_101292504_101292537	0.75
chr14_101369351_101369455	0.666666666667
chr14_101539035_101539131	0.571333333333
chr14_101643868_101644015	NA
chr14_101732964_101733026	0.4375
chr14_101805934_101806261	0.4364
chr14_101892560_101892656	0.626333333333
chr14_101978523_101978614	0.775
chr14_101987699_101988133	0.803533333333
chr14_102001935_102002053	0.6326
chr14_102094298_102094419	0.833333333333
chr14_102183688_102183973	0.516666666667
chr14_102517152_102517259	0.9246
chr14_102687407_102687625	0.342
chr14_103046323_103046464	1.0
chr14_103377939_103378026	0.5
chr14_103553879_103553959	0.72725
chr14_103566846_103567064	0.639125
chr14_103569862_103570096	0.512615384615
chr14_103570543_103570731	0.2018125
chr14_103603162_103603330	0.94
chr14_103740714_103740738	0.3055
chr14_104043117_104043252	0.5785
chr14_104069433_104069493	0.83775
chr14_104073524_104073703	0.114375
chr14_104447089_104447178	0.52
chr14_104565999_104566284	0.533166666667
chr14_104572034_104572161	0.670857142857
chr14_104577934_104578269	0.805714285714
chr14_104607844_104607932	0.9465
chr14_104624111_104624202	0.856888888889
chr14_104636428_104636651	0.548076923077
chr14_104684791_104684896	0.88
chr14_104800729_104801094	0.520411764706
chr14_104830419_104830521	0.664833333333
chr14_104857670_104857837	0.83
chr14_105019923_105020043	0.84825
chr14_105030349_105030484	0.2592
chr14_105032783_105032851	0.6186
chr14_105033323_105033453	0.896833333333
chr14_105044483_105044643	0.852285714286
chr14_105057458_105057925	0.75575
chr14_105066652_105066732	0.699666666667
chr14_105070576_105070668	0.416666666667
chr14_105132131_105132291	0.686666666667
chr14_105355906_105355970	0.946
chr14_105608556_105608596	0.983333333333
chr14_105659616_105659680	0.540333333333
chr14_105834420_105834470	0.9745
chr14_105942429_105942491	0.343
chr14_105947614_105947739	0.1024
chr14_105953461_105953488	0.04025
chr14_105992965_105993135	0.0
chr14_105993511_105993748	0.17545
chr14_105994457_105994486	0.503666666667
chr14_106004466_106004496	0.07
chr14_106063750_106063838	0.826714285714
chr14_106081294_106081521	0.36875
chr14_106103812_106103894	0.681666666667
chr14_106130438_106130495	0.75
chr14_106164086_106164295	0.5
chr14_106173264_106173439	0.7855
chr14_106207818_106207891	0.736666666667
chr14_106307063_106307342	0.6875
chr14_106348319_106348491	NA
chr14_106385618_106385963	0.413
chr14_106657095_106657382	0.377833333333
chr14_106752316_106752362	0.46
chr14_107221193_107221239	0.62775
chr15_20082438_20082484	0.572
chr15_20454730_20454835	0.493
chr15_20557588_20557669	0.44
chr15_20711867_20711949	0.222
chr15_20815561_20815594	0.876333333333
chr15_20827514_20827597	NA
chr15_20885876_20885918	NA
chr15_20990081_20990194	0.92
chr15_21022657_21022694	0.459
chr15_21147573_21147647	0.7704
chr15_21364771_21364847	0.125
chr15_22029216_22029368	0.5375
chr15_22374542_22374650	0.224333333333
chr15_22533436_22533498	0.15925
chr15_22708546_22708794	0.625
chr15_22895975_22896094	0.569666666667
chr15_22908524_22908636	0.8115
chr15_23482913_23482977	0.8275
chr15_23494922_23495005	NA
chr15_23767653_23767689	0.602333333333
chr15_23931976_23932081	0.3385
chr15_24119441_24119561	0.5612
chr15_24557511_24557784	0.428571428571
chr15_24921320_24921406	0.7818
chr15_25160507_25160569	0.66725
chr15_25201641_25201831	0.2899
chr15_25240245_25240292	0.825666666667
chr15_25431688_25431830	0.83475
chr15_25455990_25456104	0.2582
chr15_25459157_25459306	0.5725
chr15_25473538_25473558	1.0
chr15_26007227_26007581	0.6
chr15_26358536_26358590	0.6945
chr15_26660348_26660384	0.840666666667
chr15_27256217_27256266	0.889
chr15_27509026_27509060	0.08625
chr15_28072133_28072462	0.807545454545
chr15_28567739_28567821	0.266666666667
chr15_28612529_28612573	0.815666666667
chr15_28789342_28789398	0.82875
chr15_29131997_29132017	0.26975
chr15_29423993_29424211	0.690333333333
chr15_29431997_29432024	NA
chr15_29488617_29488697	0.195166666667
chr15_29745209_29745325	0.666666666667
chr15_30517474_30517498	0.0385
chr15_31558161_31558293	0.80425
chr15_31565207_31565478	0.729125
chr15_31733802_31733901	0.531166666667
chr15_32085183_32085264	0.93175
chr15_33141328_33141484	0.895454545455
chr15_33360075_33360385	0.505111111111
chr15_34787372_34787445	0.105666666667
chr15_38117219_38117306	0.833333333333
chr15_40373767_40373935	0.2
chr15_40572158_40572212	0.3008
chr15_40714760_40714778	0.678
chr15_42357326_42357515	0.44475
chr15_42362106_42362171	0.9145
chr15_43898520_43898627	0.7948
chr15_43997998_43998105	0.7328
chr15_45313266_45313510	0.897
chr15_47392205_47392358	0.683
chr15_48081421_48081439	0.978333333333
chr15_48919565_48919761	0.541666666667
chr15_49181762_49181817	0.7882
chr15_53591484_53591633	0.3195
chr15_53999843_53999939	0.53
chr15_54240639_54240736	0.666666666667
chr15_54480098_54480305	0.5
chr15_55276989_55277096	0.6782
chr15_57750953_57750984	0.914333333333
chr15_57798169_57798372	0.768666666667
chr15_59866890_59867041	0.375
chr15_62112004_62112064	1.0
chr15_63333475_63333560	0.222333333333
chr15_63389242_63389351	0.6
chr15_63898092_63898276	0.7592
chr15_64389096_64389228	0.274
chr15_64439440_64439540	0.738666666667
chr15_65135489_65135682	0.417
chr15_65359931_65360059	0.0441666666667
chr15_65612742_65612863	0.857
chr15_65688660_65688774	0.705666666667
chr15_65698854_65698906	1.0
chr15_66870685_66870913	0.53775
chr15_67021784_67021902	0.425666666667
chr15_67334368_67334531	0.8032
chr15_67430623_67430696	1.0
chr15_68125558_68125600	0.0815
chr15_69403788_69403945	0.5
chr15_70177981_70178108	0.293
chr15_70446588_70447047	0.438941176471
chr15_70641485_70641603	0.7274
chr15_70865082_70865151	NA
chr15_71671997_71672089	0.720714285714
chr15_72082546_72082668	0.76075
chr15_72295758_72295804	0.7042
chr15_72582315_72582381	0.827
chr15_73928622_73928714	0.45
chr15_74423599_74423649	0.182666666667
chr15_74521013_74521146	0.335666666667
chr15_75120313_75120362	0.659333333333
chr15_75213039_75213090	0.8462
chr15_75398417_75398562	0.866166666667
chr15_75519603_75519864	0.875
chr15_76470164_76470256	0.888666666667
chr15_77308483_77308564	0.7
chr15_77857616_77857845	NA
chr15_77914722_77914998	0.487625
chr15_78113236_78113351	0.59525
chr15_78144750_78144937	0.77225
chr15_79058971_79059034	0.8
chr15_79392604_79392716	0.0
chr15_79471445_79471587	0.84
chr15_79725511_79725543	0.0715
chr15_81557412_81557508	0.791666666667
chr15_82590932_82591094	0.4332
chr15_82888249_82888424	0.536380952381
chr15_83416052_83416115	1.0
chr15_83723459_83723602	0.964285714286
chr15_84824726_84824975	0.3718
chr15_85146684_85146757	0.333333333333
chr15_86656678_86656813	0.633
chr15_88800654_88800727	0.08325
chr15_89933073_89933228	0.372
chr15_89992312_89992431	0.334125
chr15_91171214_91171315	0.827857142857
chr15_92956876_92957029	0.43975
chr15_93167868_93167989	0.5625
chr15_93897381_93897426	0.881666666667
chr15_93978017_93978247	0.0
chr15_94015197_94015390	0.583
chr15_94719291_94719349	1.0
chr15_95627805_95627945	0.773666666667
chr15_96170202_96170334	NA
chr15_96828710_96829013	0.645454545455
chr15_96865242_96865332	0.0258
chr15_96877597_96877676	0.1655
chr15_97410108_97410219	0.81875
chr15_97490997_97491137	NA
chr15_97731424_97731575	0.7502
chr15_98147167_98147560	NA
chr15_99048972_99049107	0.673
chr15_99255984_99256059	0.874333333333
chr15_99548853_99548872	0.722333333333
chr15_99995138_99995343	0.585333333333
chr15_100523329_100523410	0.437
chr15_100732748_100732904	0.615333333333
chr15_100850926_100851002	NA
chr15_100880438_100880497	0.705
chr15_100980965_100981000	NA
chr15_101306308_101306705	0.088
chr15_101429429_101429712	0.702333333333
chr15_101603524_101603645	0.4966
chr15_102075074_102075211	0.78825
chr15_102077153_102077255	0.71875
chr15_102286592_102286724	0.308545454545
chr16_73057_73244	0.02675
chr16_210142_210400	0.446636363636
chr16_403411_403463	0.184571428571
chr16_578838_578932	0.465714285714
chr16_680334_680608	0.373
chr16_689122_689242	0.7578
chr16_747288_747322	0.388666666667
chr16_759807_759950	0.408
chr16_764311_764396	0.666666666667
chr16_810586_811153	0.869655172414
chr16_845122_845288	NA
chr16_854167_854529	0.556166666667
chr16_866092_866403	0.826111111111
chr16_968264_968270	NA
chr16_1052903_1052932	0.541333333333
chr16_1093049_1093203	1.0
chr16_1107534_1107609	0.382
chr16_1120028_1120155	0.709
chr16_1125434_1125508	NA
chr16_1143582_1143590	0.611
chr16_1146160_1146229	0.9
chr16_1147863_1148022	0.87
chr16_1149452_1149480	0.870333333333
chr16_1153493_1153584	0.6756
chr16_1156737_1156838	0.829666666667
chr16_1177389_1177556	0.348333333333
chr16_1195313_1195492	0.610111111111
chr16_1205017_1205029	0.833333333333
chr16_1257819_1257873	0.965
chr16_1282149_1282303	0.2049
chr16_1309226_1309394	0.248272727273
chr16_1311604_1311707	0.480454545455
chr16_1327230_1327266	0.633333333333
chr16_1336503_1336538	0.74175
chr16_1340300_1340402	0.1418
chr16_1486458_1486537	0.64
chr16_1489472_1489568	0.964666666667
chr16_1796164_1796534	0.8321875
chr16_1831473_1831602	0.56
chr16_1873951_1874116	0.5652
chr16_2088117_2088292	0.922222222222
chr16_2089570_2089705	0.5955
chr16_2198181_2198263	0.0526
chr16_2256227_2256336	0.3055
chr16_2274502_2274617	0.18725
chr16_2319384_2319437	0.208
chr16_2340319_2340462	0.489
chr16_2517228_2517457	0.795857142857
chr16_2710911_2710939	0.35975
chr16_2903822_2903880	0.723666666667
chr16_2908953_2909118	0.457
chr16_3079487_3079538	0.254666666667
chr16_3080465_3080542	0.7294
chr16_3142567_3142632	0.69675
chr16_3210336_3210439	0.062
chr16_3298312_3298388	0.783333333333
chr16_3441402_3441476	0.6392
chr16_4049592_4049728	0.5092
chr16_4338332_4338463	0.3874
chr16_4367255_4367478	0.428
chr16_4422418_4422569	0.2968
chr16_4430286_4430403	0.781
chr16_4434852_4435237	0.5226
chr16_4438302_4438515	0.941
chr16_4710699_4710760	0.889
chr16_4942534_4942619	0.6994
chr16_4954991_4955157	0.875
chr16_5000347_5000446	0.25
chr16_5113292_5113340	0.369
chr16_5170715_5170805	0.926
chr16_5379795_5379909	0.605
chr16_5405373_5405490	0.36225
chr16_5450252_5450374	0.598333333333
chr16_5574685_5574802	0.5468
chr16_5619071_5619131	0.75
chr16_6331220_6331349	NA
chr16_6671236_6671390	0.464285714286
chr16_7027391_7027636	0.5
chr16_7306896_7307083	0.4128
chr16_7382860_7383042	0.527833333333
chr16_7511329_7511464	0.35875
chr16_7558097_7558232	0.833333333333
chr16_7920719_7920841	0.60325
chr16_8157451_8157534	NA
chr16_8237103_8237335	NA
chr16_8818991_8819198	NA
chr16_8857801_8857967	0.5625
chr16_9069186_9069290	0.666666666667
chr16_9953794_9953876	1.0
chr16_10333628_10333799	0.772666666667
chr16_10338989_10339014	0.476333333333
chr16_11178529_11178620	0.94125
chr16_11276822_11277024	0.761714285714
chr16_11327232_11327292	0.314333333333
chr16_11443638_11443788	NA
chr16_11489591_11489687	0.857142857143
chr16_11591298_11591388	0.356666666667
chr16_11620900_11621027	0.559888888889
chr16_11763627_11763677	0.67125
chr16_12252307_12252555	0.811
chr16_12734057_12734178	1.0
chr16_12741944_12742126	0.916666666667
chr16_13173955_13174013	0.5
chr16_13303752_13303883	0.5555
chr16_13315025_13315110	0.57775
chr16_13393344_13393397	0.657666666667
[truncated: 4,139 more rows]
