# Supplementary material for: Unique molecular events during reprogramming of human somatic cells to induced pluripotent stem cells (iPSCs) at naïve state
Source: eLife. 2018 Jan 30;7:e29518. doi: 10.7554/eLife.29518 (PMC5807049; doi:10.7554/eLife.29518)
Supplement: Source data 1. — The Source Data files include the source R code for Figures 2–6. The R scripts use the data in the ‘Expression Data’ folder with the relative path. The ‘Expression Data’ folder contains the non-redundant related gene expression, methylation and histone modification tables for the main figures and figure supplements. [file elife-29518-data1.zip › Source Data/Expression data/Primed_hESC_specific_genes.txt]

AACS
AAGAB
AASS
ABI2
ACAD8
ACER3
ACOT9
ACTN1
ADAMTS19
ADD2
ADNP2
AES
AGPAT1
AGTPBP1
AIG1
AK3
AKR1B1
ALDH4A1
ALDH9A1
ANAPC13
ANGPTL6
ANKRD27
ANKS6
ANP32A
AP2A2
APOO
ARHGEF5
ARID1B
ARID3B
ARMCX6
ARRB2
ARSE
ASMTL
ATG2B
AUTS2
AVPI1
B3GAT1
BAZ2B
BCAR1
BDH2
BEX1
BEX2
BEX4
BID
BLCAP
BLVRB
BMP7
BNC2
BNIP3L
BST2
BTBD3
C12orf10
C16orf45
C16orf59
C16orf87
C19orf25
C19orf66
C1orf198
C1orf21
C1orf94
C3orf14
C5orf30
C9orf135
C9orf16
CA11
CAMK2G
CARS2
CBL
CBR1
CBS
CBX2
CBX5
CCDC113
CCDC24
CCDC25
CCDC28B
CCDC88A
CCND1
CCND2
CD24
CD74
CDCA7
CDCA7L
CDH3
CDK5R1
CDS2
CEP192
CERK
CHCHD6
CHD4
CHKA
CHML
CHN1
CHRNE
CHST11
CHST9
CHSY1
CIB2
CISD2
CKAP4
CLIP3
CLU
CMTM3
CNKSR2
CNN1
CNTLN
CNTNAP2
COG7
COL1A1
COL1A2
COL9A3
COTL1
COX18
CPS1
CRABP1
CRABP2
CREB1
CRIP2
CRISPLD1
CRMP1
CSNK1E
CSRP2
CTGF
CUEDC2
CUTA
CXCL12
CXXC5
CYB5A
CYLD
CYR61
CYYR1
DBNDD1
DBT
DCAF11
DCAF4L2
DCBLD2
DCLK1
DDAH1
DDB2
DDX11
DDX25
DDX3Y
DDX42
DECR1
DHX40
DIXDC1
DLK1
DNAH11
DNAH14
DPPA4
DPY19L3
DPYSL3
DTX2
DUSP3
DYNLT1
DZIP3
E2F5
ECEL1
EGR1
EHD2
EIF2AK2
EIF4E3
ELL3
ELOVL4
EMB
ENC1
ENPP2
ENTPD7
EPHA1
EPHA2
EPHX3
ERBB2
ERCC6L
ERGIC1
ESYT1
F2R
FAM111A
FAM117A
FAM161A
FAM171A1
FAM174A
FAM195B
FAN1
FANCL
FAT1
FBXL5
FBXO2
FBXO30
FCGRT
FEZ1
FGF2
FHL1
FKBP10
FKRP
FLT1
FOSB
FOXJ3
FPGS
FSD1
FSTL1
FTL
FZD5
G6PC3
GAL
GAP43
GDAP1
GFOD2
GGCT
GINS2
GLI2
GMCL1
GNG4
GNG7
GPX8
GSTM1
GSTM2
GSTM4
GTPBP1
GUK1
GULP1
GYG2
H2AFJ
HDAC7
HEPH
HERC5
HES1
HEXIM1
HIF1A
HLA-A
HLA-B
HLA-DPB2
HMGA2
HMGN3
HRASLS5
HSD11B2
HSD17B4
HSDL1
HTR1D
ID1
IDH2
IDO1
IDS
IFI27L1
IFI27L2
IFNGR2
IFT46
IFT57
IGF1R
IGSF1
ING5
INTS3
ITGA7
ITPR2
JAKMIP2
JARID2
JUNB
KBTBD6
KBTBD7
KCNN2
KCTD3
KDM2B
KDR
KGFLP1
KGFLP2
KIAA0355
KIAA0907
KIAA1033
KIAA1109
KIAA1147
KIAA1467
KIAA1522
KIF1A
KIF22
KLC1
KLHL20
KLHL28
KLHL7
LACE1
LANCL1
LARGE
LGI2
LHFPL2
LINGO1
LITAF
LPHN1
LRP1
LRRC49
LRRC8B
LRRN1
LTA4H
LUC7L
LYPLAL1
LZTFL1
M6PR
MAD2L2
MADD
MAFF
MAGED1
MAGED2
MAL2
MAN1B1
MAP1B
MAP3K3
MAP3K9
MAPK12
MAPK8IP1
MARVELD2
MAT2A
MBTPS1
ME2
MED11
MED12L
MED17
METTL3
METTL7A
MFAP2
MFGE8
MGST1
MINA
MINK1
MLF1
MLLT11
MMEL1
MN1
MOAP1
MORN2
MPP2
MRGPRF
MUTYH
MYEF2
MYO1E
NAB2
NAGK
NAP1L2
NAV2
NELL2
NGFRAP1
NKAIN1
NLGN2
NLGN4Y
NOTCH1
NOTCH2
NRN1L
NSUN2
NT5DC2
NT5DC3
NUAK1
NUCB2
NUDT10
NUDT11
NUDT7
NUP210
OAZ2
OCIAD2
OGFR
OGG1
OSBPL2
OXCT1
PACS1
PAIP2B
PANX1
PAPSS2
PARM1
PARP14
PBX1
PCDHA11
PCDHB5
PCGF2
PCMTD1
PCYT1B
PDE7A
PDK3
PDPR
PDZD4
PEG3
PEX1
PFKM
PGAP1
PGPEP1
PHC1
PHF19
PHGDH
PIKFYVE
PIM3
PLA2G16
PLD3
PLEKHG4B
PLIN2
PNMAL1
PNN
PNPLA2
POC1A
PODXL
POLR2G
PON2
PPAPDC2
PPM1N
PPOX
PPP1R16B
PPP2R2B
PPP2R3B
PPP3CA
PPWD1
PREX2
PSAT1
PSIP1
PSME1
PTBP2
PTGIS
PTK7
PTPN13
PTPRS
PTPRZ1
QDPR
QPRT
QSER1
RAB13
RAB39B
RABGAP1
RAP1GAP2
RARG
RARRES2
RASAL2
RBP1
REPIN1
RFX1
RNASEH2B
RNF130
RNF5
RNGTT
ROR1
RPRM
RRM2B
RRN3
RRP1B
RTN4IP1
S1PR2
SALL2
SBF2
SBK1
SCAF1
SCAMP5
SCARB2
SCG3
SCNN1A
SCRN2
SDC3
SEC14L5
SEC22C
SEC23IP
SEC61A2
SEL1L3
SELM
SEPHS1
SERPING1
SETD1A
SETD4
SFRP2
SH3BGRL
SHISA9
SKIL
SLAMF7
SLC1A5
SLC25A15
SLC26A2
SLC27A5
SLC2A4RG
SLC2A6
SLC2A8
SLC36A4
SLC38A1
SLC38A5
SLC39A14
SLC43A3
SLC7A1
SLC7A3
SLCO3A1
SMAD1
SMARCA1
SMARCD1
SMPD2
SMPDL3B
SMS
SNAPIN
SNN
SNRNP27
SNRPN
SNX1
SNX13
SORBS3
SORL1
SOX11
SOX8
SPG20
SPIB
SPRY4
SRI
SS18L2
SSBP4
STAC2
STAU2
STMN3
STT3A
STX10
STX6
STXBP1
SUMO1
SV2A
SYS1
SYT1
SYT6
TARS2
TBC1D2B
TBC1D4
TBC1D8
TCEAL4
TCF3
TCF4
TCF7L2
TCTEX1D2
TERF1
TFCP2
TFDP2
TFPT
THOC1
THTPA
THY1
THYN1
TIMP2
TM7SF3
TMEFF1
TMEM116
TMEM125
TMEM216
TMEM55B
TMEM59L
TMEM60
TMEM98
TMSB4Y
TNFRSF12A
TNNT1
TOB1
TOPORS
TP53I11
TRAF2
TRAF5
TRAIP
TRAPPC6A
TRIB1
TRIM36
TRIP6
TRIT1
TRMT5
TRO
TSC22D1
TSPAN4
TSPYL4
TTC39C
TTI1
TTL
TUB
TUBD1
UBE2E2
UBE2L6
UBL7
UBP1
UBQLN2
UBXN2B
UCHL1
UCP2
UGT3A2
UNC13A
UPF2
USP11
USP12
USP13
USP4
USP44
USP46
USP9X
VAMP5
VAT1L
VEZF1
VIM
VOPP1
WASF1
WDR54
WNK3
YBX2
YPEL3
ZBTB34
ZBTB39
ZBTB4
ZDHHC23
ZIC3
ZIC5
ZNF10
ZNF140
ZNF286A
ZNF398
ZNF423
ZNF462
ZNF507
ZNF528
ZNF529
ZNF549
ZNF559
ZNF560
ZNF577
ZNF605
ZNF613
ZNF618
ZNF676
ZNF700
ZNF707
ZNF711
ZNF721
ZNF738
ZNF84
ZNRF2
