# Supplementary material for: Unique molecular events during reprogramming of human somatic cells to induced pluripotent stem cells (iPSCs) at naïve state
Source: eLife. 2018 Jan 30;7:e29518. doi: 10.7554/eLife.29518 (PMC5807049; doi:10.7554/eLife.29518)
Supplement: Source data 1. — The Source Data files include the source R code for Figures 2–6. The R scripts use the data in the ‘Expression Data’ folder with the relative path. The ‘Expression Data’ folder contains the non-redundant related gene expression, methylation and histone modification tables for the main figures and figure supplements. [file elife-29518-data1.zip › Source Data/Expression data/primed_repeats_fpkm.txt]

p2_r1	p2_r2	p5_r1	p5_r2	p8_r1	p8_r2	p10_r1	p10_r2	p14_r1	p14_r2	p20_r1	p20_r2	p24m_r1	p24m_r2	p24m_r3	p24m_r4	p24p_r3	p24p_r4	hiFT_p12_r1	hiFT_p13_r1	hiFT_p15_r1	hiFT_p37_r1	hiPST_MTG_r1	hiPST_MTG_r2	hiPST_VTN_r1	hiPST_VTN_r2
(A)n	0.00573926075412021	0.00535259487655248	0.00411687244425549	0.00539081959705546	0.0036350480218896	0.00568628231733352	0.0056640510967868	0.00391037149872542	0.00548248712286095	0.00397510743570525	0.00648119558608394	0.00443841493699908	0.00608619883314605	0.00445939921945991	0.00462920200823598	0.00414216224794722	0.00384925496271931	0.00369128099560827	0.00831620259660253	0.00590696761785394	0.00603274206416859	0.00726657345136718	0.00253405365122863	0.00268710988127547	0.00263504740881881	0.002488142953135
(AAATG)n	3.56722010430295e-05	3.72046432218199e-05	5.29450168781766e-05	6.54380831684788e-05	5.45904060985353e-05	5.13162419488745e-05	0.000101621985055952	1.9341838992618e-05	6.91088102567665e-05	2.0712084122971e-05	4.96993809401116e-05	1.53468394595624e-05	5.283342700377e-05	9.76310466648487e-05	8.16236584494527e-05	4.77321944392954e-05	5.6616316901607e-05	4.62544228782123e-05	4.54764333747154e-05	2.74509235353734e-05	3.89006304044772e-05	6.72219651740206e-05	4.51039535383066e-05	5.14805583778151e-05	2.65726101767643e-05	4.69203939100603e-05
(AACTG)n	0	0	0	0	0	0	0	0	0.00267457175647668	0	0	0.00296968094351679	0.00102235005303336	0.00290646722949697	0	0.00131948422709548	0.00469521701393281	0.00149173904868956	0	0	0	0	0	0	0	0
(AAGTG)n	0	0	0	0	0	0	0	0	0	0	0	0	0	0	0	0	0	0	0	0	0	0	0	0	0	0.00024530878632084
(AATAG)n	3.75915131248291e-05	9.40953768873815e-05	0.000167381033859069	0.000258595960968766	0.000138066230218929	0.000144206048507154	0.000285572449381074	6.11475299888797e-05	0.00017478516078163	0.000392876639762622	0	0.000194070755411887	0.000100216951346601	9.49698471884312e-05	5.73435661043731e-05	0.000215573074664411	0.000102278587054497	0.000146229306900098	7.18848806111201e-05	0.000404990555971998	0.000327949162800489	0.000255019626600676	3.16871552981683e-05	3.6166950348794e-05	4.2003489903071e-05	0
(AATTG)n	0	0.000115120674466203	0.000102390883314961	0.000506205383103408	0	0.000264642612348299	0.000262036994291403	0.000299242965047573	0.00021384032097504	0	0.000153782586228993	0	4.08700314284146e-05	0	0	0	0.000250264791207673	0.000357807513906077	0	0	0	0.000208001940070703	0	0	0	0
(ACATG)n	0	0	0.000122667729589413	0	0.000404735724315939	0.000211367180087171	0	0	0	0	0	0	0	0	0	0	0	0	0	0	0	0	0	0	0.000246263157656432	0
(ACCG)n	0	0	0	0	0	0	0	0	0	0	0	0	0	0	0	0	0	0	0	0	0	0	0	0	0	0
(ACCTG)n	0	0	0	0	0	0	0	0.000460415312383801	0	0	0	0	0.000125765284301723	0	0	0	0	0	0	0	0	0	0	0	0	0
(ACGTG)n	0	0	0	0.000708322165005261	0	0	0	0	0	0	0	0	0	0	0	0	0	0.000667563012602545	0	0	0	0	0	0	0	0
(ACTAG)n	0	0	0	0	0	0	0	0	0	0	0	0	0.000403496953801361	0	0	0	0.00123539274826473	0.00117750698056282	0	0	0	0	0	0.000873699754259293	0	0
(ACTG)n	0.000537220172503549	0.00134471667675004	0.00164452868562869	0.00129345786653135	0.000739913991046598	0.00103042404807988	0.00140288321204852	0.000873859120799656	0	0.000233941607472482	0.000673621427867155	0.00173341527172069	0.000179025009286739	0.00152686544459538	0.000819496687251267	0.000616150799643353	0.00146166290243167	0.00121902810996986	0.00089889323834364	0.000413408465019198	0.000878760046983714	0.000607414087231462	0	0.000129215437808975	0.000300135858013317	0.000302835838231068
(ACTTG)n	0	0	0	0	0	0	0	0	0	0	0	0	0	0	0	0	0	0	0	0	0	0	0	0	0	0
(AGATG)n	0	0	1.90447936039385e-05	0	0	0	0.000129970958645482	5.56594525044874e-05	0	5.96025674162338e-05	0	0	3.04074459733429e-05	0	0.000104393799540382	7.84900342676945e-05	0	8.87366795644377e-05	0	0	0	0	5.76863763962816e-05	0	3.82336171503226e-05	3.85775614248997e-05
(AGCTG)n	0	0.000218996287510418	0	0.000481482149628911	0.000321333447494367	0	0.000332318697785559	0.000284627842535213	0.000406792582051091	0	0	0.000451677610053178	7.77478519367476e-05	0	0	0	0	0.000226888053346628	0.000167303883598941	0	0.00038163218811172	0.00039568611703905	0	0	0	0
(AGGGGG)n	0.00339022063347876	0.00424303335674801	0.00361660438527334	0.00357599143421639	0.00332043019689412	0.00433511255140619	0.00482898364101758	0.00413597912046344	0.00433486331205992	0.00442898669079943	0.00358973696530791	0.00247951036001251	0.00261101989635425	0.00371147032359501	0.00215482304430807	0.00181455212448619	0.00307469201930211	0.00315042052008282	0.00183684868774018	0.0025219226316658	0.0025879312517177	0.00153327657969445	0.00147649456048426	0.00163087265090025	0.0016415179225608	0.00114665869959046
(AGGTG)n	7.95024887973892e-05	0.000248753509270624	0.000243371582263725	0.000218762383112376	7.29992490913335e-05	0.000228736597763805	0.000113242251560729	6.4660616370853e-05	0.000184827027856631	6.92414059607985e-05	0.000199376653237406	0.00010261031530441	8.83122322637492e-05	0.000100426114627467	6.06381047588649e-05	0	0.000108154760816772	5.1543521694512e-05	0	0	4.33488380659883e-05	8.98903915697183e-05	3.35076656897035e-05	3.82448367453657e-05	4.44167008439e-05	4.48162672749494e-05
(AGTAG)n	0	0.000445544171141884	0	0	0.000653747358695436	0.00102422934815381	0.000676096661011999	0.00115814087652259	0	0.000620093861549111	0.00178552467404715	0	0.000158176664285107	0.000899369623646522	0.000543046693162648	0	0	0.000923199665341451	0.000680753733264655	0	0.00116463616027197	0.00161003316588303	0	0	0.000397775336323456	0
(AGTTG)n	0	0	0	0	0	0	0	0	0	0	0	0	0	0	0	0	0.000686859288610506	0	0	0	0	0	0	0	0	0
(ATAAG)n	0	0	0	0	0	0	0	0	0	0	0	0	0	0.000231783284672233	0	0	0	0	0	0	0	0	0	0	0	0
(ATAGG)n	0	0	0	0.000275097599252808	0	0	0	0	0	0	0	0	0	0	0	0	0	0	0	0	0	0	0	0	0	0
(ATATG)n	0	0	1.85245235148176e-05	0	0	0	0	0	7.73758351538599e-05	0	0	8.59133962619178e-05	0	0	0	0	0	0	0	0	3.62950439359666e-05	0	0	0	0	0
(ATCG)n	0	0	0	0	0	0	0	0	0	0	0	0	0	0	0	0	0	0	0	0	0	0	0	0	0	0
(ATCTG)n	0	0	0	0	0	0	0	0	0	0	0	0	0	0	0	0	0	0	0	0	0	0	0	0	0	0
(ATG)n	0.006507563882693	0.00727017311446284	0.00654323255761285	0.00767490520286739	0.00690328654914315	0.00594847799163804	0.00545549168838505	0.00632240099409238	0.00574645361107291	0.00575105077093751	0.00660495526673764	0.00696638258685931	0.0070088582978038	0.00735565684978758	0.00723824660508477	0.00723590779448007	0.00665290856374185	0.00650212239936757	0.00589657336626644	0.00698087665909429	0.00662470382710362	0.00518056865057042	0.00335703271024535	0.0036951571317526	0.00351877020410102	0.00351444053611725
(ATGGTG)n	0.00108419328667729	0.00128200085107065	0.000858882089034316	0.000979185137360783	0.00139248852455392	0.00104615644644027	0.000915848469507522	0.000984576834345868	0.000804094716613164	0.000683575155818923	0.000834031956086792	0.000755461052501287	0.000732944212317101	0.00094102913215453	0.000862448012013313	0.000732360726656453	0.000696746428929772	0.000922839651908035	0.00113838691010783	0.00150485097125465	0.00159576348308092	0.00139882891690987	0.000527036153832118	0.000518353709749766	0.000453361370944988	0.000487435795403033
(ATGTG)n	0	0.00033242361313362	0	0.000182715467073124	0	0	0	0.000216024246094769	0.000308743726797071	0	0	0	0.0001770250684247	0	0	0	0.000180666779705607	0.000172201427082986	0	0.000204395078930446	0	0	0.000223891098640274	0.000127771934272178	0	0
(ATTAG)n	0.00164557479434026	0.00123571227331801	0.000366356642062341	0	0.000604387239330848	0.000631264396904639	0.000312524547162426	0.000535348676983178	0.00153024994791702	0.000573274694150269	0.000550237189821018	0.00169909597607253	0.000731168976687031	0.000415732099521169	0	0	0	0	0.000629354541994672	0.00101305883080627	0.000358900740665468	0	0	0.000949928591879231	0	0
(ATTCG)n	0	0	0	0	0	0	0	0	0	0	0	0	0	0	0	0	0	0	0	0	0	0	0	0	0	0
(ATTG)n	0.00112865534703877	0.00124208697948989	0.00137550927336224	0.00174023793813049	0.00121501022001987	0.0013810161191013	0.00145981208120989	0.00117118145087629	0.0010857487725697	0.00105077611598416	0.00126882075795632	0.00165762994332314	0.00137477176402321	0.00125363024772276	0.00127642909733161	0.00138375672268118	0.00137658049092356	0.00146347296155665	0.00139544385055366	0.00134773005169763	0.00120958094859993	0.00127612698202604	0.000426481446923799	0.000861218329198446	0.000587073777627387	0.000680111309217795
(ATTTG)n	0	0.000519016571457037	0.000692437289648483	0.000570551257646944	0	0.000397709916020259	0	0	0	0	0	0.00107046638661652	0.000184260765372292	0.000523840023920966	0	0	0	0.000537719889643911	0.000396506667049498	0	0	0	0	0	0	0
(C)n	0.00237440839188732	0.00264150464881429	0.00256967032731016	0.0014518937181816	0.00266466895834098	0.00392173537229661	0.00325681263135773	0.00107285746967712	0.00306667440806505	0.00252749757555424	0.00154377239807215	0.002043028651794	0.00339946861951813	0.00333256666193163	0.00281712319506164	0.00226938864209596	0.00287122887559039	0.00171043381171197	0.00176574791472883	0.000812082129334954	0.00215774890487511	0.00208806251540378	0.00200146898064906	0.00241134081471428	0.00162132906083152	0.00297438965525538
(CA)n	0.000877435267039716	0.00122633468053682	0.000898066284494117	0.0012940423214913	0.00117791511931193	0.0011124317363923	0.00127176535254097	0.0011674182435438	0.0011180132519258	0.00103716844706295	0.00121151571221125	0.00111866612329746	0.00111041080344237	0.00113993025863681	0.00113075613773573	0.00106161166722324	0.0010401353249301	0.00102981839816649	0.00130060299180237	0.00125585446407077	0.00126029378599882	0.00138638054170575	0.000477478825186213	0.000529117887238955	0.000497333628419586	0.00050296950001869
(CAA)n	0.00120677243249447	0.00150428355219139	0.00108758359371141	0.00141741283104642	0.00132789485257757	0.0014078202381794	0.00147433567828297	0.0014515777834377	0.00156298347514133	0.00149543774166016	0.00141108306638636	0.00129221707060881	0.00155594243852771	0.00156103151686951	0.00147563761324942	0.00124816515212739	0.00110542435608947	0.000896838467139885	0.0042245566209771	0.00514014727234156	0.0033150252830861	0.00416171212084713	0.000554481657597419	0.000574703538315622	0.000578274679841251	0.000498954423909646
(CAAA)n	0.000631315047734562	0.000660102638391533	0.000555975321515903	0.000754965213718687	0.000782682172584294	0.000768949765383602	0.000682964408237402	0.000628282421403456	0.00066262272823828	0.000719191659703706	0.000730371740862142	0.000611967128989442	0.000795366321797129	0.000723439456151699	0.000694846374464981	0.000721015336445916	0.000717509907489251	0.000642442256624957	0.000820108701218691	0.000758449330395723	0.000746547852970804	0.000807170232151009	0.000500721342872779	0.000592013837317132	0.00054468379330368	0.000531564555097004
(CAAAA)n	0.0027031151636737	0.00314187872890183	0.00219073302110538	0.00304931012383344	0.0022505909460932	0.00279616575271044	0.00232987696520245	0.00202968067364599	0.00218280821175041	0.00186358957467544	0.00238355599103033	0.00198994977069551	0.00263706211427217	0.00212237477775112	0.00215594732577274	0.0020573991306149	0.00198318923039632	0.00161473449430308	0.0042500705872211	0.00429717181996567	0.00380190248048559	0.00448109487173539	0.00117051501081876	0.00116959206268879	0.00129483860149233	0.0012507730661994
(CAAAAA)n	0.00810201053480414	0.008531885153964	0.00744164771219348	0.00952791486497768	0.00643329415336278	0.00837328562434006	0.00771286101091834	0.00627046795423822	0.00709083341953359	0.00563091577255143	0.00739462325186855	0.00619733013752284	0.00931832559672502	0.00616792550024664	0.00630335963201042	0.00580192736927303	0.00619178640979683	0.00591043222515025	0.0079599766058558	0.0087328297819558	0.00983826570391842	0.00793717374180121	0.00433254440845539	0.00463274143590695	0.00470781730195014	0.00429268808780919
(CAAAC)n	0.00189346284188841	0.00217762183724813	0.00165199796540712	0.000915293421150811	0.00150363598076154	0.00166865924065688	0.00174941995406131	0.00208105799296879	0.00249838355702185	0.00258504560753802	0.004277868055483	0.00330244326160718	0.00404739130700619	0.0035553608719812	0.00351287314296057	0.00381507538397747	0.00292394547671736	0.00172524894412753	0.00322936215287013	0.00252035716424957	0.00189740793343205	0.00289306116097557	0.00112155830550271	0.000935471899681748	0.00102925535759354	0.00126929537153698
(CAAAG)n	0.000226634911017167	0.000850935314728521	0.00050456050530134	0.00031180906397112	0.000832385429557909	0.00326025633063401	0.00516505040163066	0.00479246857223069	0.00579567802342231	0.00157907206337867	0.0102304065379547	0.00877522705146642	0.00543776830634209	0.00458049832586236	0.00345717767686446	0.00259933056868607	0.00647457135312399	0.00852213024407339	0.000216692840571245	0.000348805929035551	0.000247145975085637	0.000512494670364847	0.000573114649379002	0.000654139157435034	0.00050646842360306	0.000766536814101344
(CAAAT)n	0	0	0	0.000412962119153794	0.00110241712208473	0.00028786042888689	0.000285026212867339	0.000488244547026739	0	0	0	0.000774798165064442	0.000133367011508943	0.000758305528124306	0	0	0	0	0	0	0	0	0.000253012358601136	0	0	0
(CAACC)n	0	0	0	0	0	0	0	0	0	0	0	0	0	0	0	0.000195034296246016	0	0	0.000162590076735511	0	0.000370879655720189	0	0	0	0	0
(CAACG)n	0.00769225550922974	0	0.0214067214381525	0	0	0	0.0146089905967691	0	0	0.0133988908907279	0	0	0.00341785654984683	0	0	0	0	0	0	0	0	0	0	0	0	0
(CAACT)n	0.000221203851689155	0.000138423929122739	0.000246234630582639	0.000304336898637727	0.000203109554350823	0.000318212783102762	0.00042010629852564	0.000179908548904412	0.00154276115414471	0.00231184697635338	0.00480771101971609	0.00628095473308795	0.00574974627373442	0.00838262186573274	0.00759224288523702	0.00469352480779917	0.00421294352495353	0.00501942642968984	0	0.000170223587020169	0	0	0.00037292038645806	0.000212821141155915	0.000247165729139244	0.000374083796224817
(CAAG)n	0.00113286657491119	0.00150124242887216	0.0036348154831964	0.00357566130450592	0.00232515070432564	0.00492100997158955	0.00208823944066268	0.00108397421940538	0.00201399296695449	0.000928613467541526	0.00178259277803065	0.00154814860126601	0.00284250478478853	0.00159937159673101	0.00172811903341414	0.00129931205443732	0.00135983438232639	0.000864078504506777	0.00152918079984573	0.00194867983693736	0.000436021419609212	0.0012055420749469	0.00106727635487379	0.0013463910600714	0.00156366856347841	0.000901562918436845
(CAAGA)n	0	0	0	0	0	0	0	0	0	0	0	0	0.000212315084095235	0	0	0	0	0	0	0	0	0	0	0	0	0
(CAAGC)n	0	0	0	0	0.000601360258165585	0	0	0	0	0	0	0.000845293156710539	0.000145501405711342	0	0	0.000375579400199965	0.00089096772495887	0.000424610196663722	0	0	0	0.000740507741570576	0.000276032681712591	0	0	0
(CAAGG)n	0	0	0.000169000432406467	0	0	0.000291202461730004	0	0.000493913020869929	0.000705904774735717	0	0.00101529834406603	0.00235138049939449	0.00134915390125533	0.00421910161681236	0.00277912131206767	0.00243777774773755	0.00289150748510259	0.00157487001734718	0	0	0	0	0.00230354827726405	0.00233707921882362	0.00203567378000828	0.00410797283346572
(CAAGT)n	0	0	0	0	0	0	0	0	0	0	0	0	0	0	0	0	0	0	0	0	0	0	0	0	0	0
(CAAT)n	0.00199428846535586	0.00262329788824726	0.0029221873709224	0.00296776625748547	0.00306438563757415	0.00341533751411733	0.00241550770449224	0.00294605614917478	0.00208160984719245	0.00237493568698086	0.00268776510483793	0.00320429159176744	0.00425875776449168	0.00349596234659072	0.00381822839876669	0.0028241123920628	0.00310059356427226	0.00311363190378517	0.00188734540833053	0.00231766504169934	0.00239669290125063	0.00207079429132014	0.00113213777765594	0.00168376871409074	0.0012960815424744	0.00117008397284782
(CAATA)n	0.000440544672622927	0.000344602524282957	0.000704943409515801	0.000454582950365532	0.000202254236182586	5.28121252884847e-05	0.000156876443101184	0	0.000128022033823491	0.000383685252906862	0.000276199914486238	0	0.000538298013605859	0.000347805069223213	8.40030117722119e-05	0.000189476749623621	0.000374571636194808	0	0.000105304690350596	0.000254260133279284	0.00030025946299357	0.000498106835711145	0.000278512481211413	0.000264906157944985	0.000123062442624494	0.000248338990306836
(CAATC)n	0	0	0	0	0	0	0.000804598834163308	0	0	0	0	0	0	0	0	0	0	0	0	0	0	0	0	0	0	0
(CAATG)n	0.000418235640693728	0	0.000465561958782847	0.000575417366454167	0	0.000401101898246445	0.000397152729443083	0	0.000972312333644506	0.00218553337556648	0	0.00107959616390109	0.000185832285759262	0.00105661548535018	0.000637993023310488	0	0	0	0.000399888387024333	0	0.00136826124586324	0.000945765750961141	0.000352544938903715	0.000402386240767606	0	0
(CAATT)n	6.82625771656024e-05	0.000170868166555892	0	0.000187834170779192	0.00037607251920082	6.54660832704307e-05	0	0.000111038041232634	0.000158696531922489	0.000237808747321079	0	0	6.06614525986386e-05	0.000258684180944441	0	0.000156583999108947	0.000185728090221111	8.85127919963702e-05	6.52680193194405e-05	0	0.000148881045022877	0.000154363715747616	5.75408304666233e-05	0.000197027123981215	7.6274303224021e-05	7.6960456192183e-05
(CACAA)n	0.0002494785570561	0.000390293860571031	0.000833126455971339	0.00205942698785631	0.00148896417498741	0.000657960156773738	0.00112528711353492	0.00121742885144156	0.000289993312864403	0.000543198279353832	0.000625643303910957	0.000160995421580163	0.000110849401616654	0.000315136828381071	0.000190282179925354	0	0.000763625914984621	0.000323486814374015	0.000119267188244459	0	0	0.000141037881462886	0.000157720422587449	0.000120012176101753	0.000209069199027877	0.000210949956313104
(CACAC)n	0.000449039436726332	0.000821378283545567	0.000499851422002908	0.000712843702047998	0.000697752628844911	0.000728781754102015	0.000852807463408135	0.000898980406552778	0.000963622947611936	0.00063175047959364	0.000750735240454897	0.000579555167185117	0.000836445721355866	0.00063266683760721	0.000579600441515969	0.00073290479829468	0.000587375816916534	0.00114210142178121	0.000759603087093372	0.000797424252468244	0.000678016666671212	0.000898258873486051	0.000262045729625812	0.000432022700411199	0.000559634787507154	0.000584140534981037
(CACAG)n	0.00134214848406099	0.0018664077924418	0.00146635499359671	0.00177816507008163	0.00200829333048811	0.00243131178513855	0.00207694975286048	0.00210232212329735	0.00127120104644501	0.00121221592701212	0.000664858317553627	0.00102651921108893	0.00117061153753623	0.00094187657620863	0.000985768743822616	0.00102622835604562	0.000946737879055383	0.00116019947806089	0.00114068517089354	0.000612045679838356	0.00130099244664948	0.00191094534526436	0.000879932869554659	0.000765206880567693	0.000722064048171545	0.00044834439101518
(CACAT)n	0	0.000306613037009798	0.000136354220651013	0.000561762582987103	0	0.000156633464011309	0.000155091282355375	0.000398502678786812	0	0	0.000546113847016364	0.000210795420844968	0.000435413865217789	0	0.000373711983263054	0.000468301541881306	0	0.000105887388760021	0	0	0	0.000184664503414144	0.000137671587298786	0	9.12465488402266e-05	0.000276202170110205
(CACCAT)n	0.000314341942413356	0.000275390437347839	0.000454885540728356	0.000467076496300323	0.000600348370101173	0.000428079425320375	0.000704451093823467	0.000715845797462803	0.000876936878215298	0.000908919811228201	0.000935458774598678	0.000989925374690995	0.000988862071936901	0.00112768189761945	0.00107410129736553	0.00109600016760649	0.000803942704788932	0.000790728554245998	0.000198364531529162	0.000212868822447266	0.000281088395984083	0.000255898285912532	0.000339160875182574	0.000435498744515009	0.000302062179885311	0.000446537390897549
(CACCC)n	0.00178211514215107	0.00247823070833057	0.00147912978404045	0.00239451767355364	0.00200953980486807	0.00211889379373841	0.00204854971349376	0.00176303973615946	0.00159907318628335	0.0012525754335327	0.00172495258869906	0.00145269252965806	0.00172722379055166	0.00165873164974321	0.0014466915092776	0.00154192789272117	0.00155954263468746	0.00135133495099524	0.00181354689794241	0.00155585253902644	0.0018297521170627	0.00193248461867883	0.000650077020938412	0.000741982141278885	0.000652113581680342	0.000657979904291439
(CACCG)n	0.000582342945528031	0.00145766356238998	0.000918338816767847	0.00106826618453045	0.00124765144111247	0.000744648353399634	0.000368658347568146	0.00126300964465898	0.00135382825674203	0.00101436432769983	0.00113586816226288	0.00100213874491759	0.000862497199614983	0.000858205996636476	0.000740273943425579	0.000890537598099077	0.00145239642250222	0.000880945351118747	0.00111359319256455	0.000746886520485575	0.000529205446404303	0.00241425309708487	0.000409063771266309	0.00018675818596735	0.000108448396988731	0.000437695934425013
(CACCT)n	0.000111524219929134	0.00041873468107507	0.000289669271426909	0.000511457869548004	0.000273071008919689	0.000356518128072742	0.000388308714336561	0.00042328715632973	0.00069138934442039	0.000777041715637776	0.000310756529075454	0.000383838226756079	0.00036338814071147	0.0003756677059636	0.00034024682414398	0.000341092861889175	0.000606867810765124	0.000385621541251314	0.000213263701523069	0.000286071763081843	0.000121617459359397	0.000252192250848541	6.26716862866833e-05	7.1531942355731e-05	0.00020768900816282	0.000125734409666391
(CACG)n	0.00309452184162877	0.00381709142184623	0.00255039463271644	0.00339781892737098	0.00240425514266179	0.00276799706578566	0.00230278999641513	0.00232322119930748	0.00207522993429834	0.00194359883412469	0.00223859250346994	0.00176655979673118	0.00336471379944153	0.00283774326129221	0.00331343124715858	0.00264482304308588	0.00190249265127741	0.00225704095056951	0.00224752772234648	0.00222105340083326	0.00235247464889148	0.00259049934123097	0.00164283882599305	0.0014313712838561	0.001745480836057	0.00159345122928307
(CACGA)n	0	0	0	0	0	0	0.00191040646265442	0	0	0	0	0	0	0	0	0	0	0	0	0	0	0	0	0	0	0
(CACGC)n	0.00111040201237112	0.0016676694365073	0.00129785443873542	0.00106940006457347	0.00101957201992976	0.00117140373226912	0.000843542055403592	0.000903107306770377	0.000774437279047733	0.00116050399449836	0.000928223507311991	0.00114651706961701	0.000592054403766277	0.00084158391615494	0.00101631042603777	0.00101883752378049	0.00105740947374824	0.00129582426844842	0.000955521585977759	0.00170898121471989	0.00121089635684472	0.000753293185169728	0.000280798601210035	0.000106832237146905	0.000124072578723025	0.000250377436590136
(CACGT)n	0	0	0	0	0	0	0	0	0	0	0	0	0	0	0	0	0	0	0	0	0	0	0	0	0	0
(CACTA)n	0	9.29024932068792e-05	4.13147698522526e-05	0	0	0	7.04880340998319e-05	0.000241489355899318	0	0	0	0	0	0	0.000113233198839212	0	0.000100981961636776	0	7.09735680281598e-05	0	8.09479059362797e-05	0	6.25708898186725e-05	0	0	0
(CACTC)n	8.00350284197314e-05	0.000200335808200622	0.000207880300671076	0.000220227741475964	0.000342945061202081	0.000179097930220072	0.000228001587348419	0.000390562435000036	0.000310108455953263	9.29402836351065e-05	0.000133808105460725	6.88650936238848e-05	0.000118538377451335	0.00030329642731473	4.06961887701624e-05	0.000122392144560233	0.000254051524702655	6.91850412245004e-05	7.65240340759248e-05	0	0.000145464020018102	6.0328342359847e-05	0.00024736883234332	0.000154004064130574	0.000119237924686419	0.000120310572386665
(CACTG)n	0	0	0.00031015420265505	0	0.00153500622716414	0.00187047944878278	0.000529160880990925	0.000453221323127804	0.000647747847271695	0.000970658288958978	0	0	0.000371400605203526	0.000351955016071899	0.000425026602177015	0	0.00113712287056185	0	0	0	0	0	0	0.000268066970056829	0	0
(CACTT)n	0	0	0.000205795060008629	0.00101742033880115	0.000679009980473488	0.000354602809194312	0	0	0	0	0.000618174109582142	0.00286332102282533	0.000492867155632954	0.000467061887492209	0	0.00127222654506944	0.00201202513572239	0	0	0	0	0	0	0.000355738259981164	0.000413146485040951	0.000833726186119652
(CAG)n	0.0443775045211002	0.0535655028994065	0.0393499018831939	0.0473167211971985	0.0452500374197854	0.0444694560384161	0.0477603902972891	0.0419759717507236	0.0423899865603922	0.0387971381288212	0.0483733341926987	0.0422659532729453	0.0414061441464166	0.0435971476377435	0.0424026348005373	0.0384425810037198	0.0381088237288519	0.0409153576162196	0.0415415290584113	0.0481164252340287	0.0491211280710993	0.0467133228468908	0.0190599836337464	0.0213930806618451	0.0197965834464034	0.0215421422545435
(CAGA)n	0.00125257754746871	0.00175126477486542	0.000910701596635337	0.00135071219924806	0.00138843038923972	0.00122290794197422	0.00173593384597305	0.0013583211879572	0.00183638797143962	0.00151351774853698	0.00116970312890932	0.0016894678469977	0.00146407938272167	0.00135416375520717	0.00191073083851694	0.00161780570055932	0.00138162145987438	0.00158026077046279	0.00378709773528311	0.00321299774729468	0.00404859443881189	0.00380216058926596	0.000608772552057178	0.000727408764196202	0.000706098419536693	0.000661561069187307
(CAGAA)n	0.000298330822030963	0	8.30222656536711e-05	0.000205224901039547	0.000273927600487593	0	0.000283292213093241	0	0	0	0.000249385068542454	0	0.000132555653264021	0.000188423065638492	0.000227542758884121	0.00034216282999206	0.000202923827851849	0.000386831190572729	0	0	0.000162665278659026	0.000674622261902319	0.000251473119917631	0.000430537977764275	0.000333344806561558	0.000336343529837624
(CAGAC)n	0	0	0	0	0.00231277556751965	0	0	0	0	0	0.0010527812684858	0	0	0	0	0	0	0	0	0	0	0	0	0	0	0
(CAGAG)n	0	0.000239157173209136	0.000319067547982204	0	0.00105274659904876	0.00036652077988813	0.000544368134755399	0.000310830795403774	0.000444242069633973	0.000332851161922611	0.000319475270465978	0	0.000169810700479482	0.00024137976747649	0.000582988266795166	0.000219164209176599	0.000779867998904573	0	0.000548117837840465	0.000294097936269137	0.000416765399779092	0	0	0	0.000213516035376741	0
(CAGAGA)n	0.00165280677555981	0.00215374812703406	0.00157107354360799	0.0018905130988932	0.00219606878403657	0.00187103571600807	0.0019910982995803	0.00200320140705069	0.00165752216544031	0.00187415342631104	0.00197222114312082	0.00211647295410257	0.00208074991277271	0.00225973193149504	0.00204666677732056	0.00187705929127133	0.00185168076731613	0.00198763396210129	0.00216594207128464	0.00188538808011998	0.00223001610789589	0.00241107294615628	0.000865973527106235	0.00111935653676573	0.000908910663002186	0.000880549761742809
(CAGAT)n	0	0.013269991259415	0.00885196859469548	0.0145876078306489	0.0194710699806046	0.0050842375750698	0.0100683583842598	0.0172469087287554	0	0	0	0.0547384433372554	0.0117777489217695	0	0.0323479705873101	0.0182409778961983	0.00721202253041031	0.0206222844163435	0.0202754220015581	0.00815923058325052	0	0.0239764398486905	0.00893749061328877	0.0255025874216226	0.00592362730578985	0
(CAGC)n	0.00033446409185212	0.000187033507628891	0.000301017458620951	0.000264348792316395	0.00030057104472309	0.00022521600925701	0.000168938316380792	0.000162057370510363	0.000181982271414599	0.00013635136028331	0.000190359230958251	0.000128584900815821	0.000199201369443075	0.000215739078201669	0.000184542097476945	0.000253016031138919	0.000193618367163823	0.000212228075730522	0.000156493833653733	0.000262857232547035	0.00010088386804078	0.000177013695733875	0.000101975068853552	0.000102698708598175	8.74661265947057e-05	6.41839706481607e-05
(CAGCC)n	0.00319797172134775	0.0042718180045789	0.00298650442763502	0.00401908148022659	0.00383988180523602	0.00371574158566788	0.00394195407817664	0.00340125586781224	0.00289521658902815	0.00241028802274811	0.00362437156950925	0.00353216989162843	0.00315611914200858	0.00306855779492942	0.00304894455488638	0.00313881696254277	0.00386943833051094	0.00360838790657502	0.00282247605226267	0.0027922245435391	0.00276644449263538	0.00274663480473908	0.000971999390651996	0.0013017153886942	0.000927685166716422	0.0011440372689531
(CAGCG)n	0	0	0	0	0	0	0.000539897478576249	0	0	0.000990352804966841	0	0.00146762493005685	0	0	0	0	0	0.00073722176174368	0	0	0	0	0	0	0	0
(CAGCT)n	0.000106895103806735	0.000133784653024075	0.000237982080293357	0.000220602788719622	0	0.000102515962004132	0.000253766526033795	0.000260818374508426	0.000497018511694031	0	8.93573201998165e-05	0.000137964741381366	0.000332472694358397	0.000472597907139596	0.000244592965612495	0.00061300289024463	0.000290839055722269	0.000277211452644763	0.000306617417189775	0.000329037091640621	0.000874270469086999	0.000483448650900027	0.000270316473589933	0.000308532665264317	5.97204932736306e-05	0.000180773191445426
(CAGG)n	0.00289534586248026	0.00261908998112386	0.00237734272865942	0.00311578938173085	0.00163195595672294	0.00274924063248202	0.00269495043927976	0.0018185816072776	0.00293235474126241	0.00219708521438022	0.00273184622763604	0.00192394528646108	0.00192334039388896	0.00271585310173128	0.00205528391857261	0.00203847537663519	0.00167692040129818	0.00156117549545721	0.00216532913812767	0.0023383633428943	0.00312612117554431	0.00440809080447975	0.000676597754867896	0.000827413139583517	0.00083281395223527	0.00074334746510332
(CAGGA)n	0.00111335277107273	0.00177344052434907	0.000732335207094689	0.00181027847434007	0.000929346735400375	0.00155307979589335	0.00173001204435423	0.00115246371536317	0.00141180954947143	0.0017630119593063	0.00219981307880972	0.00104505799973088	0.00193378725846597	0.00204562502633327	0.00216153879827485	0.00243777774773755	0.000826144995743596	0.0030185008665821	0.00125805959529792	0.00140197305687432	0.00121411416708091	0.00137326358266494	0.00119443244006284	0.00155805281254908	0.00101783689000414	0.000798772495396111
(CAGGC)n	0.00243493215689631	0.00281302273534509	0.00208497072016381	0.00373657273866943	0.00343962563515097	0.00305369819500492	0.00613619454643476	0.00350372865317995	0.00500755939031907	0.00424132951088688	0.0136218184610167	0.0118454043650566	0.0302515796845717	0.021175442017339	0.0145716449029015	0.0157893974341406	0.00777156116072384	0.00631451821708361	0.00188040139594302	0.00158548906535353	0.00204253847158385	0.00105887834137211	0.00465756553086879	0.00486552109509687	0.00491820858666438	0.00549037254005651
(CAGGG)n	0.0119162420418253	0.0147972683739894	0.00922307627980769	0.0126802106036229	0.0109415030171029	0.0139279635896074	0.0176805534037784	0.0113574209117931	0.016448552833614	0.0179997914884695	0.0208562614750193	0.0180231585501761	0.0209718834383933	0.0176395110095836	0.0176094552746297	0.0163363670100267	0.014944323857509	0.0149683659076387	0.0150429774294901	0.0157608298404507	0.0169540144850097	0.0189467358082913	0.0077688723579679	0.0077028223232656	0.00811371068083033	0.0091313197748157
(CAGGT)n	0	0	0	0	0	0	0	0.000414643029866113	0	0	0	0	0	0	0	0	0	0	0	0	0	0	0	0	0.00028482678403408	0
(CAGT)n	0	8.05958103411617e-05	3.58418513902093e-05	0	0.000118258304215754	0.000123517262165189	6.11505679936985e-05	0	0.000598837143111324	0	0.000215325912759899	0	8.58391418461202e-05	8.13448231499071e-05	0	0	8.7605001190145e-05	0	0.000123143567639141	0	7.02248330389426e-05	0	0.000108564396812766	0.000123912768824693	7.19547637275852e-05	0.000145204117444673
(CAGTA)n	0	0.000201060473627501	0	0.000221024361070438	0.000295016211827343	0.000154067805305145	0	0	0	0	0	0	0	0.00020292901827569	0	0.000184252301981801	0.000218546137285161	0	0.000460805045489957	0	0	0	0	0	0	0.000362237298719472
(CAGTC)n	0	0	0	0	0	0	0	0	0	0	0.000324855240350002	0	0	0	0	0.000222854938801168	0.000264333663818902	0	0	0	0	0	0	0.000186943186646862	0	0.00021906475568919
(CAGTG)n	0.000131249592161498	0	7.30507054764654e-05	0.000180575941697561	0	0.000125872726850172	0.000373900227719249	0.000426989376355937	0.000305128460675325	0.000228619416335604	0	0	5.83173917839371e-05	0.000331584250671953	0	0.000150533329354151	0	0.000170185016929789	0.000250983811996537	0.000404003387862522	0.000143128030402555	0.000296797682971412	0	0	0.000146653871070073	0.000147973148791059
(CAGTT)n	0	0.0023343407762204	0.000346035750664271	0.00256612435689703	0	0.00238499892586475	0.00236151670502448	0.00202261687151806	0.00144537079074255	0	0	0	0.000276245141112818	0.000785344948699261	0	0.000713065168683928	0.000845783941759688	0	0	0	0.0006779868191335	0	0	0.000598158944278945	0	0
(CAT)n	0.0348491242128388	0.0446583975720398	0.0348532233544982	0.0424308076101194	0.0355006991733586	0.0286721216491954	0.0281492890680505	0.0311230324885425	0.0261920825876927	0.0292866039793778	0.0346829486617401	0.0407376644015995	0.0380036927665647	0.0415491681762779	0.0424307360042194	0.0417418801286837	0.0382195014594772	0.038385063751684	0.0187012379717361	0.0239897336469344	0.0236673452032619	0.0183211725223808	0.0176228263189926	0.0198811599309918	0.0193691221841345	0.019874467260736
(CATA)n	0.00035738052739889	0.000456370940698369	0.000322622851833035	0.000509680343216458	0.000394843649880725	0.000448626918007566	0.000380751280625318	0.000401729580446864	0.000364757549427948	0.000311254786541015	0.000393471346108716	0.000405004480031982	0.00041699267475653	0.000378032322995194	0.000387818674183145	0.000359901978340041	0.000357716744824158	0.000316466992376416	0.000283363363330915	0.000230297939214692	0.000301006664738243	0.00030552114323561	0.000176340356938241	0.000241804269124287	0.000240244283265481	0.000237491862508476
(CATAA)n	0	0	0	0	8.46667750948843e-05	8.84319145740193e-05	0	0	0	0	7.70810589101719e-05	0	4.09708976477114e-05	5.82386487988288e-05	0	0	0	5.9781762322616e-05	8.81643687927664e-05	7.09581693689668e-05	5.02773161209588e-05	0	0	0	0	5.19792856665267e-05
(CATAC)n	0	0.000142439708905819	0.000190033558458795	0.000469748903162758	0.000209001911599179	0.000218296246333139	0.000108073472647987	0.000370255655911777	0.000264586297928212	0.000594728838491837	0.000380552788086251	0.000881341341809596	0.00045511927948352	0	0	0.000130532092091546	0.000309654579199514	0.000295145352830368	0.000108817901661974	0	0	0.000257362423673209	9.59347701455423e-05	0.000218995238665515	0	0
(CATAG)n	0	0	0	0	0	0	0	0	0	0.000260818105124855	0	0	0	0	0	0	0	0	0	0	0	0	0.000126216470493009	0.000288120834992378	0	0
(CATAT)n	0	0	2.82944873226843e-05	0.000139883760459766	0.000280068519871338	2.4376932781856e-05	7.24107671797871e-05	0	0.000177276591089519	0.000177100799644193	0.000212479827091698	0.000393674174577903	0.000440463695584122	0.000288970711653693	0.000659157493177986	0.000495597386579791	0.000242051812281492	0.000362544588028673	0	3.91203228690254e-05	0	0	4.28517756500822e-05	4.89099771724782e-05	0.000142007392972803	2.86569743252867e-05
(CATATA)n	0.000405972160259451	0.000484436267830978	0.000422351204652636	0.000460706751184675	0.000416569928431331	0.000419555731304218	0.000386362224553793	0.000326522930314697	0.000364127697172866	0.000279096803259229	0.000332593917605165	0.000262565975619428	0.00029597263574211	0.000255839834360701	0.000256777051484452	0.000239520340358402	0.000306143213350078	0.00025444830605847	0.0008236627043612	0.000743962500125533	0.000647873742181552	0.000765367645536963	0.000136579544819278	0.000170611389382431	0.000141818991247728	0.000173540471888286
(CATCC)n	0	3.970802075199e-05	1.76585975470404e-05	0.00017460298899604	0.000116527228351374	3.04273012984363e-05	0.000180766321173123	0.000206432874391896	0	0.000110528659187565	5.30434880927338e-05	0	1.40971034405328e-05	0.000120231135292172	0.000145193074613483	0	0.000215806577941918	0.000123416825459718	0	4.88300091516813e-05	0	7.17451091307359e-05	0	0	0	0
(CATCG)n	0	0.00361021821028203	0	0	0	0	0.0013695928684471	0	0	0	0	0	0	0	0	0	0	0	0	0	0	0	0	0	0	0
(CATCT)n	3.28839087150643e-05	0.000123467647090953	9.15123883776844e-05	0	6.03880628065692e-05	0.000126147051317742	0.000124905032763659	5.34899935426612e-05	0	0.000114558832427011	5.49775968371042e-05	0.000339534350960344	2.92222437623115e-05	4.15383623327103e-05	0.000150487206001317	0.000264007447617511	8.94701873009829e-05	0.000213194893379354	3.14413501281496e-05	5.06104830813528e-05	0	0	0.000110875826552115	3.16377446638738e-05	0	7.41478192349498e-05
(CATG)n	4.84841969215113e-05	8.4952609837321e-05	5.3970526403133e-05	2.66822300088493e-05	5.34218742825002e-05	7.43967334315772e-05	9.20802976537092e-05	9.46390918205426e-05	9.0172674094327e-05	0.000219577938565701	0.000113482935261304	5.00611118836901e-05	0.000107713550215159	0.000110239858705863	0.000118335507994214	0.000111215394477979	0.000105532227748051	0.000100587392165141	0.000120528931739247	2.98481381793281e-05	9.51698629621362e-05	8.77107323233606e-05	4.08689661482172e-05	3.73174772069125e-05	4.33396861485972e-05	3.27971729295159e-05
(CATGC)n	0.000267419925678744	0.000334689622766433	0.000148840189958524	0.00110376582767691	0	0.000256464608422062	0	0.000434993608019051	0	0	0.000447091159009307	0	0.000237642377698961	0	0	0	0.00036379663752581	0.000693501043767061	0.000255688689181203	0	0	0	0	0.000257285817205191	0.000298806012698329	0
(CATGT)n	0	0	0	0.0003150855164822	0.000420566018261746	0	0	0	0.00053241621071719	0.00039891619114251	0	0	0.000508787752604168	0	0	0.000262664402474932	0.000311552637040492	0	0	0	0	0	0	0	0.000255895166741651	0
(CATTA)n	0.0175925995646863	0.0181617666033342	0.00802141905422536	0.0110765291787319	0.0133243881473557	0.0131543537158887	0.0149124963553034	0.0124490607976245	0.0103981007355294	0.00917588094188938	0.0109673828724599	0.00821007308225366	0.0132046857179159	0.00966748290409197	0.00849062516555696	0.0103736800230554	0.0108171201874915	0.00927924426739955	0.0306956635850799	0.0289118315017334	0.0287229708541698	0.0310168993836873	0.0102213915957399	0.0115708217772085	0.0109948045711215	0.011205769995857
(CATTC)n	3.1205987445436e-06	1.17167635952984e-05	1.15790551444093e-06	1.43112840117835e-06	7.64089673209565e-06	6.98310211454022e-06	1.97552796925106e-06	6.76808458269466e-06	7.25475390534024e-06	1.44951198571818e-05	1.56516995428799e-05	1.07403135326477e-05	3.6974881539611e-06	1.57675369396061e-05	2.06278952502177e-05	1.07372703608066e-05	1.41508195079429e-05	9.4414364519175e-06	2.18804932721564e-05	1.28074807110396e-05	1.36120850244969e-05	8.23279426533479e-05	8.76819338745106e-06	3.00234096663355e-06	4.64913582746589e-06	9.38191760678097e-06
(CATTG)n	0.00561237526424488	0.00280966910785898	0.00312372759183341	0.000772162360134491	0.00515328747698405	0.010226663849139	0.0149224882490603	0.00730341199386493	0.00913333731432021	0.00391040592519096	0.00562989468040046	0.00724364235864968	0.00274308658721612	0.00354472576988007	0.00171226739875604	0.00193109064995519	0.003817522655582	0.00436637781633596	0.002146468137504	0.00518268723742952	0.00428421713893086	0	0.00141925816605873	0	0	0.00189824781861148
(CATTT)n	0.000115590081607589	0.000163955774070834	0.000180137882576843	0.000402879188550008	0.000396236981671343	0.000273441679870771	0.000300019636388891	0.000438719024214544	0.000197063754120961	0.000214765463215422	0.000193251506688401	0.000179024353565244	0.000205437958760362	0.000155745400657403	0.000188080679130287	0.000106058446586551	0.000199180963636231	0.000269784152532652	5.89436535039108e-05	2.37200912671841e-05	5.88239364378139e-05	1.74257650788967e-05	6.49565209867969e-05	0.000200177452585602	0.000163598184838448	0.000112942557162273
(CCA)n	0.00454764571987248	0.00584950107029572	0.0043985349666826	0.00522773061355161	0.00515750934856757	0.00456875226835284	0.00602693847786329	0.00550647632635844	0.00574007176151115	0.00533674030393445	0.00624214992972336	0.00648972808183186	0.00626875704750285	0.00628328874105333	0.00620861792488398	0.00601850129515419	0.00555322311220957	0.00558512966000721	0.00344348095131587	0.00381854440202292	0.00375380837459788	0.0042248731810006	0.00372449046452282	0.00363549433908655	0.00303070780689623	0.0034000038949468
(CCAA)n	0.000532992965938138	0.00116736860555511	0.000543862812422464	0.0009471829143365	0.00114192066232133	0.000915824736137679	0.00105442756925449	0.000650237260874672	0.00113584134260334	0.000541568530765903	0.000928223507311991	0.00120384292309786	0.00155907659658453	0.00131848146864274	0.000846925355031471	0.000866011895213416	0.000694869082748845	0.000950271130195505	0.000743183455760479	0.000717772110182356	0.000557012324148569	0.000903951822203674	0.000599037015914741	0.000512794738305143	0.000769249988082757	0.000650981335134354
(CCCA)n	0.00464735286241081	0.00597420746125004	0.00365601914970163	0.0047004439698586	0.0053698396005405	0.00429573214402487	0.00431615547063275	0.00463924607661625	0.00434120038180676	0.00418350053064647	0.00422619081748873	0.00485120155722451	0.00415654293490257	0.00485412100467897	0.00473532859914486	0.00432473037121451	0.00356953004558533	0.00414190067344491	0.00444922269077765	0.00396441425372869	0.00400721682841915	0.0040868973260919	0.00120457845234126	0.00164060907985619	0.0012881353101713	0.00125233745383547
(CCCCAA)n	0.000232752910691615	0.000254889330776364	9.71589552072775e-05	0.000280198044210773	5.34284774015404e-05	0.0001116088936681	0.000303902540966607	0.000236626973807456	0.000541102918397239	0.000608137142177799	0.00048641555196281	0.00105141329163076	0.00126686792021169	0.00117603717028593	0.00133143901482921	0.000900956042633349	0.000870748492992286	0.00101857322910744	0.000305995874912272	8.95554825215869e-05	0.000285544878808895	0.000328955901216831	0.000465963801627262	0.000615814481198481	0.000520140516913021	0.000524819628284159
(CCCCAG)n	0.0221980052386219	0.027569236951559	0.0197147439258801	0.025396586795455	0.0277013997240411	0.0253554285057599	0.0269116791320023	0.0251689525157718	0.0233477308925378	0.0234702399072995	0.0271677810585523	0.0287439778367715	0.0252420942297617	0.0280401211624479	0.0279485611749675	0.0267495710953402	0.024154034489496	0.0263276540658101	0.0284975558674662	0.0285843210172543	0.0292195857828102	0.0296276724272564	0.010320969986231	0.0122161165714665	0.0112397030930371	0.0117422586301719
(CCCCCA)n	0.00586647675966392	0.0073942659960724	0.00523351089821074	0.00789949364548661	0.00488996645604748	0.00442909401226252	0.00442499492463384	0.00446674632682369	0.00502974932504448	0.00492813167982227	0.00361712821867281	0.00332935595014487	0.00425193099265068	0.00436216682556225	0.00412540403343307	0.00424700676722035	0.00515067978786542	0.00426195336012812	0.00636496437847194	0.00915696023246972	0.00762244423827596	0.00846765772575453	0.00133270885590031	0.0015611510721986	0.00176659666813883	0.00178248872478376
(CCCCCG)n	0.00384789608921469	0.00353663062070847	0.00237590002536552	0.00239885106548448	0.00287067729062707	0.00357493976925981	0.00239788949105589	0.00185817269522069	0.00181706921018561	0.00198981230239315	0.00331710806111871	0.00341433661889087	0.00272485667008478	0.00425301902026622	0.00302658023655982	0.00330993376691169	0.00253553711643851	0.00319632239689329	0.0041389826982491	0.00240587887236383	0.00393388214136311	0.00217533369968196	0.00162176074883278	0.00237164291914798	0.00181385553363496	0.00264358282417204
(CCCCCT)n	0.00249586775053666	0.00312370528778596	0.00265200678545532	0.00249735796291039	0.00166669656282793	0.00233921977499596	0.00269324219359175	0.00212219770505651	0.00250557409054546	0.00335940960157925	0.00199154675182182	0.00161065257650831	0.0030748848254984	0.00401257216703833	0.00389382381635854	0.00318786320857987	0.00216068691194479	0.00242720351574662	0.00385074707909869	0.00209525643664733	0.00278360840504565	0.00397642806628803	0.00129099958396117	0.00136436630219785	0.000950726765388481	0.000959279370452159
(CCCCG)n	0.00221430752060756	0.00231165257088858	0.00157609607896652	0.00123763685876974	0.00227755141383941	0.00231757680350662	0.0016225053937458	0.00145459803883129	0.00144782216721595	0.00176162455199524	0.00242945897482831	0.00156635338251705	0.00167683746690607	0.00164731489436056	0.00171325477175063	0.00173989952254042	0.00165098971714584	0.00177378544693505	0.00223931419897266	0.00298196839964229	0.0027455697267244	0.00270825570188528	0.000740324281486634	0.000742565366025374	0.000618548149919387	0.000768138489352648
(CCCG)n	0.00487456549416895	0.00585673570495058	0.00401535619819023	0.00348739531140264	0.00644519513274487	0.00785378249667839	0.00388822786509435	0.00317164822546694	0.00317306301327526	0.00543414262765106	0.0107575199298209	0.00352317515515635	0.0043317764424003	0.00517226934155761	0.00624611658706262	0.00581438725518316	0.00397879970614088	0.00758473681316808	0.0052200142131248	0.00270081887099645	0.00659150107806679	0.00176367450179235	0.00230100404457434	0.00337668453733611	0.00283227110744027	0.00285774982235297
(CCCGA)n	0.0476834844273799	0.0732415539677107	0.0446347882362361	0.0656039379787193	0.0676646575569077	0.0415727713320624	0.055570663126384	0.0669866123553316	0.0655048430743708	0.086833696214496	0.0978388603160201	0.0951118255777173	0.0876368632477299	0.114990120610098	0.128945087175383	0.134237472694675	0.0619197956478322	0.0590184714235686	0.053881093827345	0.0300223622566014	0.0921799869174381	0.0833214401371622	0.0602910278388154	0.0813264832030971	0.0557017330080349	0.070864422709159
(CCCGAA)n	0.036418445883298	0.036348236927963	0.0264276163841633	0.0190273145617159	0.0380955717011829	0.0340422863722065	0.0183856979190831	0.0224959679070722	0.0225060027592591	0.0136508089333267	0.0254337603981193	0.0321290863066499	0.0204830416030773	0.030862856779494	0.0168772020455531	0.0237925798646065	0.0263395605458464	0.025703137098631	0.016749261653461	0.0205754510360231	0.0191031350754207	0.0198066242228313	0.00971466371009648	0.0124186512661814	0.0103019605318084	0.00987490375204822
(CCCGG)n	0.0364642496735602	0.018884218330706	0.027993404957584	0.0227775521842878	0.0427177801337303	0.0592889456537253	0.0250740848223392	0.0194304115966587	0.0107182891651111	0.0182516943223056	0.0213722470866805	0.0108190299331114	0.00195540831457583	0.00291190132955212	0.0031967812813314	0.0024035476572626	0.009122900294878	0.0122279571058447	0.0114211712076084	0.0129013475034303	0.0130262563695377	0.0113734394154045	0.00123654384019326	0.0012097381212821	0.00163912336773458	0.00165386869239067
(CCCTA)n	0	0	0	0	0	0	0	0	0	0	0	0	0	0	0	0	0	0	0	0	0	0	0	0	0	0
(CCCTAA)n	6.98728558456482e-05	2.91498096177608e-05	9.93848696718958e-05	9.61325405712549e-05	0.000199600527398096	0.000178694384305158	0.000235913327006463	8.84001773316903e-05	0.00028878240096845	0.000216372028395122	0.000532172170369333	0.000400807900789308	0.000510537714239652	0.000598221139901907	0.000521090975006837	0.000578780706765576	0.000359095380786296	0.000302002542361999	5.93845848336783e-05	4.77950614997161e-05	5.07976904719762e-05	3.51122389979043e-05	0.000150517593396306	0.000201674891327708	0.000164821990301805	0.000157551826626359
(CCCTAG)n	0.00175247939808233	0.00231268118858435	0.00259441111130275	0.00346082761521487	0.00234254006907994	0.00232094742312269	0.0017660243897635	0.00141562283029046	0.00138576741872329	0.00110059264222316	0.0014151297246462	0.000953976274164038	0.00121832611084885	0.000933669586501732	0.00083654307502358	0.000998143886257871	0.00113526838385527	0.00111299046170803	0.00144762828555203	0.00137611236931475	0.00145606358774129	0.0016175189614396	0.000612997730397567	0.000562022560493534	0.000612757995226202	0.000685473571840649
(CCCTG)n	0.00957977352209314	0.00924196271026244	0.006812978598461	0.00796294889042883	0.00720796095771746	0.00720949543882205	0.00777023893619912	0.00844066111432728	0.00680503215773717	0.00567811231743749	0.00622849464048373	0.00498001947607894	0.00614831647969732	0.00529418649239304	0.00568297397464021	0.00572253842766947	0.0062446306664872	0.00784978029843746	0.012403524651623	0.0104435937667246	0.0126231787044164	0.0135393496177954	0.00246739608587996	0.00294423630941846	0.00289903144047982	0.00225008517078078
(CCG)n	0.0304847569680866	0.0279539101920207	0.0246808205547916	0.0215742341190865	0.0273095803502824	0.0290417537802674	0.0210024898157854	0.0199515007748688	0.0199109249762712	0.0196199374810047	0.0319094033949971	0.0283784705445121	0.0283518072338959	0.0315576412129626	0.0300172851610251	0.0281888542454426	0.0243263459913137	0.0299304485424147	0.0229090082859664	0.0290391700682539	0.0266210050219352	0.0243558550573998	0.0145043981949078	0.0157659229898904	0.0148128695310213	0.0162979465292751
(CCGAA)n	0	0	0	0	0	0	0	0	0	0	0	0	0	0	0	0	0	0	0	0	0	0	0	0	0	0
(CCGAG)n	0.0106992281173832	0.00297569500968701	0.00529329839197952	0.00599712766371121	0.00582165324672623	0.00988088191356999	0.0045155061844559	0.00515665149869857	0.00184248276557282	0.00276098357748331	0.00530006246680124	0.00204578020553379	0.00492999914462754	0.00350390771556024	0.00664930506516931	0.00636284616177153	0.00215632188788026	0.00513821227881959	0.00416772563365361	0.00792846446574445	0.00432130992801251	0.00448044583031086	0.00200416456176778	0.0026687556130102	0.00309943327717085	0.00312731534561144
(CCGCG)n	0.00245702524616315	0.00159449210679123	0.00230453709567306	0.00143981144327096	0.00259027108185496	0.0026618242187271	0.00112337749543701	0.00162827461206296	0.00200980635701837	0.00229841795724733	0.00258640835410186	0.00199666439684143	0.00200147967063055	0.0024139656495509	0.00215165403987733	0.00166993874809393	0.00229024793415257	0.00230093222089103	0.00226223103288087	0.00252101487749703	0.00228244553609011	0.00174915108615476	0.00126567803744208	0.00105062851451639	0.00106765446917159	0.0014876432974203
(CCGG)n	0	0	0	0	0	0	0	0	0	0	0	0	0	0	0	0	0	0.000755844005353847	0	0	0	0	0	0	0	0
(CCGGA)n	0	0	0	0	0.00215053608741006	0	0	0	0	0	0	0	0.000520330400125935	0	0	0	0	0.00151845676299445	0	0	0	0	0	0	0	0
(CCGGG)n	0.0208552961866617	0.0264541851615494	0.0127056273363517	0.0143465769541367	0.0160440497613172	0.0172980956577087	0.0131134581542119	0.0128360613814587	0.0137590577213574	0.0127635986502192	0.0183760247704019	0.0130947569190417	0.0170303541880299	0.0178000238013374	0.0107477991355107	0.0168082574100984	0.011501932483844	0.0113284292267941	0.0169762962232873	0.0212538578267718	0.0141373889455237	0.0172072294603749	0.00736444090046136	0.0124728171814947	0.00755773139014567	0.0111208412074545
(CCGTA)n	0	0	0	0	0	0	0	0	0	0	0	0	0	0	0	0	0	0	0	0	0	0	0	0	0	0
(CCTA)n	0.00020232337853054	0.000221565738537165	0.000309674335399782	0.000347950934588711	0.000278660233090138	0.000218289209966251	0.000336217743878711	0.000411381912689497	0.000293975299432229	0.000176210272157586	0.00046510508206119	0.000326412197569374	0.000348351676463888	0.000638928136448213	0.000462948006084506	0.00052211153854513	0.000447264419433646	0.000393514452503718	0.00012090488235844	0	0.000165475638037612	0.00011437961248086	0.000106590753188397	4.86640399484289e-05	2.82586655897659e-05	0.000142564382973335
(CCTAA)n	0	0	0	0.000403092972168789	0	0	0	0	0	0.000510338637361554	0.0004898302690565	0	0	0	0	0.0006720599274676	0	0	0	0	0.000319499389748498	0	0	0	0	0
(CCTAG)n	0	0	0	0	0	0	0	0	0	0	0	0	0.000171734664080973	0.000488229224265255	0	0	0	0	0	0	0	0	0	0	0	0
(CCTAT)n	0	0	0	0	0	0	0	0	0	0	0	0	7.21036955707086e-05	0.000102492794752685	0	0	0	0	0	0	0	0	0	0	0	0
(CCTCG)n	0.00410884139905578	0.00469525647020286	0.00437492558353498	0.00294940704772682	0.0160751593236959	0.0179893105456705	0.0161157922225287	0.0159824495733229	0.0149512945730909	0.0118247042560249	0.0122455336707344	0.013834169422667	0.00642949244417907	0.00902646015718095	0.00790286257745532	0.006351670202471	0.0121514040812924	0.0104238322869496	0.00307455169695758	0.00302441425080416	0.0011688789149542	0.00242384774426653	0.00240937816168805	0.0027500057838981	0.00299418320101399	0.0024168947635873
(CCTG)n	0.00601568340324849	0.00737714038294693	0.00531931812994788	0.00720856747557942	0.00685996146351853	0.00616471272164216	0.00822314634871003	0.00745734450876067	0.00783849790918432	0.0066335818563073	0.00786751064562732	0.00682495956158879	0.00726429240366257	0.00652647728560111	0.00725244180730765	0.00589798761795501	0.00551080037289375	0.0055671114673688	0.00640118127372507	0.00589857935938695	0.00677173553549428	0.00663714346148442	0.00261719875994161	0.00282384428087812	0.00279168288658444	0.0029261866299266
(CCTTG)n	0.000787278059810792	0.00109479832008107	0.000657273101518166	0.00096280325946197	0.000803199274521847	0.000964755265373632	0.000747592026748092	0.000818168199351737	0.000813449105487304	0.00068566708499293	0.00131622600421425	0.000733853371013431	0.000961968767499672	0.000911602534520582	0.000867349007887629	0.000727374966371994	0.00068425566345718	0.000567125275213935	0.000543646690604239	0.000471205913609875	0.000715440687117295	0.000791239890207079	0.000331811625422282	0.000252481159823857	0.00043983898608128	0.000394485080984648
(CG)n	0.000900608427389157	0.00123987292070292	0.000952392703102375	0.000743445578146018	0.000992327257964698	0.00107964181747924	0.000812449029400209	0.000805726796671652	0.000732805645398281	0.000705933301061075	0.000828134760437693	0.00104613760510251	0.0010604300108168	0.000966987518904612	0.00109905868845774	0.000568111264443887	0.000857628023588738	0.00081744286253948	0.000473605185642455	0.00124748566768706	0.000834798508820598	0.000916454828927221	0.000417534283701622	0.000649859321349887	0.000603785703344971	0.000406144850079408
(CGA)n	0.114319495398175	0.10447683894074	0.074156114264996	0.092219981998578	0.0762718957206703	0.0713818428516613	0.072240999098803	0.057525852803878	0.0688323750157394	0.0558708469217142	0.0886885452876292	0.068996832403616	0.0831355987832239	0.0857087938509681	0.0840572527106309	0.0646146170201462	0.0598582750479967	0.0757159205614736	0.0947567809160867	0.101263406819378	0.100001634466176	0.0846212504932296	0.0426357649696826	0.0407506753307353	0.035380323258271	0.0398711633011917
(CGAA)n	0.00116066577210271	0	0	0	0	0	0.00220431514921664	0	0	0	0	0	0	0	0.00354105003470555	0	0.00157896351257504	0.00150497933610396	0.00443899771631745	0	0	0	0	0	0.00129688881842736	0
(CGAAA)n	0	0	0.000869914576371136	0	0	0	0	0	0	0	0	0	0	0	0	0	0	0	0	0	0	0	0	0	0	0
(CGAAT)n	0	0	0	0	0	0	0	0	0	0	0	0	0	0	0	0	0	0	0	0	0	0	0	0	0	0
(CGAG)n	0.0257978365037433	0.0307286056102373	0.0214882708531549	0.0173794311887141	0.018296624489711	0.0211578067976601	0.0202737012363326	0.0115761564256499	0.0181992175211683	0.0164250349558446	0.0267707236843532	0.0192887847950329	0.0237157393254678	0.0188781966715899	0.0192694146786539	0.0181610098903042	0.017668637509876	0.0198397910847483	0.0185421262884997	0.0317636441390578	0.0219240336347737	0.0197139616533678	0.00659874590405175	0.00941456061732463	0.00735550637789234	0.0108316344915055
(CGAGA)n	0	0	0	0	0	0	0	0	0	0	0	0	0	0	0	0	0	0	0	0	0	0	0	0	0	0
(CGAGG)n	0.00182114521146948	0.00189937979341724	0.001435947968037	0.0010439874076093	0.00139348083033341	0.00232871848699522	0.000864671397023469	0.00148116585600916	0.00141126339490684	0.00185044644022818	0.00202981115749835	0.00195872572870256	0.00303442196591817	0.00306725052304361	0.00138902310839127	0.00365525205037939	0.00185810715870533	0.00216460857703464	0.000870627405095918	0.0014014307075293	0.000827484879832182	0.000686366169749748	0.00179095556583504	0.000876065672355933	0.000847869285548257	0.00102659591892412
(CGAT)n	0	0	0	0	0	0	0	0	0	0	0	0	0	0	0	0	0	0	0	0	0	0	0	0	0	0
(CGATA)n	0	0	0	0	0	0	0	0	0	0	0	0	0	0	0	0	0	0	0	0	0	0	0	0	0	0
(CGATG)n	0	0	0	0	0	0	0	0	0	0	0	0	0.00355736089882016	0	0	0	0	0.0103812860327171	0	0	0	0	0	0	0	0
(CGCGG)n	0.00147309044994905	0.000579432082671594	0.000890166852207691	0.000347435783542973	0.0010820742677774	0.00121092237063136	0.000759366585573932	0.000479234992033863	0.000489233434695069	0.00102637142967275	0.00105549200236024	0.000651857870446878	0.00072933340603426	0.000850642914072282	0.000642031387045636	0.000530992955244624	0.000687080356936418	0.000873181874224893	0.000965807034512584	0.0015546393644301	0.000963845439366807	0.000666226576634572	0.000319298827832331	0.000364439936118456	0.000470280464143814	0.000474511041450998
(CGCTG)n	0.000575227318138881	0	0	0	0	0	0.00109246117365868	0	0	0	0.00192340976617787	0	0	0.00145323361474849	0	0	0	0	0	0	0	0	0.000484878523008335	0	0	0
(CGG)n	0.021887477634675	0.0197293701903214	0.0174608104424347	0.0156197668976592	0.0192267527191034	0.0232014667891299	0.0163501282902131	0.0138153795531993	0.014761842815987	0.0145689623461508	0.0234378894989717	0.0173498967597067	0.0207759995449641	0.0192528216583939	0.0181070831762854	0.0174067506962559	0.0165656123891858	0.0191414313962852	0.0189653773343286	0.0257205848959	0.0226115054372748	0.0200463076201223	0.00962434809184771	0.00997976653490936	0.00910492793183662	0.0109051916223979
(CGGA)n	0.014555663156728	0.0157216516521964	0.01342829763607	0.0164597150617741	0.0177590013114079	0.0186443578674097	0.017419411405347	0.0132978706691344	0.01344286663268	0.0151082284325691	0.0220016570254633	0.0156981787309003	0.0200224724744775	0.0241794437674239	0.0174892776174085	0.0181807154533392	0.0150545242858425	0.0162881982124512	0.019064564524972	0.0257777775377307	0.0206566301768527	0.0241226748058363	0.0097483379192466	0.00834488730980464	0.00946877147482037	0.00798035925369498
(CGGAA)n	0	0.00220174742869218	0.000979141518695763	0.00242036542481618	0	0.00337429220228848	0.00167053479918211	0	0.00408981600429842	0	0.00294117816263073	0	0.00468997356167322	0	0	0.00201768664322672	0	0.00228108975606789	0.00168204173555527	0	0.00191842907118044	0.00397815369686794	0	0	0	0
(CGGAG)n	0.0293968624003256	0.0224657080141158	0.0234565427748031	0.0246963944241688	0.0296197841747394	0.0219552752578611	0.0170454369728217	0.027929012676141	0.0223773686017681	0.0217509846820304	0.0326201623143229	0.0308901958090215	0.0278573440677502	0.0315471191063703	0.0301599778818024	0.0247648289651746	0.0283124491910007	0.040141431602635	0.0151729534010334	0.0180173990996182	0.0192911528086076	0.0129421896795982	0.00767509969775129	0.00775901001925759	0.0116272790617626	0.0102653918838041
(CGGG)n	0.00274851726509143	0.00252259992647451	0.0023456407517004	0.00226888062008691	0.00302842891337755	0.00316310343297196	0.00226197122037784	0.00119221975331891	0.00255589622314399	0.00159585108693863	0.00398247337387505	0.00236492573969926	0.00407077730131219	0.0018516680527949	0.00251561751648162	0.00378280905460628	0.00423761062272591	0.00356386979637884	0.00227755207443938	0.00282009838001186	0.00319708310414377	0.00414352300047431	0.000926727191102338	0.00123403458985526	0.00163792030127398	0.00082632740165619
(CGGGA)n	0.0111711650360171	0.00822428269008973	0.00950931746297828	0.00452044798772202	0.00844724811553869	0.0144947610599142	0.00998403377467636	0.00213780778212378	0.00763843357586723	0.0114462887006218	0.0263671449353428	0.0118737494341283	0.0148908624558653	0.0107909290019766	0.0130313013840002	0.00452205147175436	0.0134092881218684	0.011076849585998	0.00502640277425561	0.00809089531873419	0.00788259047170121	0.00594390803619129	0.00166174448588786	0.00252889979122288	0.00146850392170335	0.00148171437767663
(CGGGG)n	0.00157826515224074	0.00143236607218436	0.00135617032087183	0.00128252888985143	0.00144916433087031	0.00139853913016624	0.00124892176405151	0.000975857322495157	0.00111576300166673	0.000988721827520713	0.00129618043388775	0.00113166467668776	0.00141072521610429	0.00141653096128578	0.00115449644467591	0.00119618128979344	0.00104214192169816	0.00111298718859174	0.00139872029559037	0.00153413882652248	0.00138895979852975	0.00183666129037375	0.000661296505794452	0.000692628794718766	0.00061877203241282	0.000686772261018877
(CGGGGG)n	0.00728310503938564	0.0069448959707444	0.00450402213255956	0.00540775324913992	0.00424593834850373	0.00620865787861772	0.00252487785030354	0.00216253415767951	0.00295633377296125	0.002517104152892	0.00270586657543337	0.00179047214098581	0.00295354776261259	0.00270155422385172	0.00308609267058838	0.00185625982028991	0.00110087746301828	0.00209858913170589	0.00718467510148036	0.00916305517983431	0.00794224547547193	0.00901898496150095	0.00121809029280862	0.00116785091655228	0.000775037726173771	0.00130334976200523
(CGGT)n	0	0	0	0.00518982201667316	0	0.0072352611645224	0	0	0.0087695093169091	0.00657060995603	0	0	0.00167606426963642	0	0	0	0	0	0	0	0	0	0.00317968416049696	0.0108876430915389	0	0
(CGGTG)n	0	0	0.000241803497972486	0.000298860182576971	0	0	0.00144391186130857	0	0	0.000756747990506224	0.00108950619645623	0	0.000386070175065754	0.000823177180447232	0	0.000249138494706289	0.000591018457641598	0.00112665119734915	0	0	0.000236882437914307	0	0.000366209471419362	0.000208991303344416	0	0
(CGTAA)n	0	0	0	0	0	0	0	0	0	0	0	0	0	0	0	0	0	0	0	0	0	0	0	0	0	0
(CGTG)n	0.00240613752328706	0.00338782876852866	0.00224171186900333	0.00313050064045725	0.00413046297855226	0.00395045259582923	0.00437100998655331	0.00382881373778369	0.00404332842904956	0.00298393300136509	0.00465676738489324	0.00364558032626121	0.00402076644523981	0.00432782658696198	0.00420901010625217	0.00332958649865273	0.00386035525977763	0.00395077142118438	0.00211303689626238	0.0022742495379047	0.00226739131922816	0.00251353011080439	0.00177468771944537	0.00213881699842675	0.00204562596293276	0.00218197259256661
(CGTTG)n	0	0	0	0	0	0.0107495308730047	0	0	0	0	0	0	0	0	0	0	0	0	0	0	0	0	0	0	0	0
(CTA)n	0.00114648984816785	0.00165147750392875	0.00155915956812084	0.00183033837603824	0.00214514062591315	0.00184636699674173	0.00190008307298553	0.00142507748504535	0.00123209780482944	0.00135647562379732	0.00191678115872916	0.00214978667624053	0.00227794282583875	0.00232262558647321	0.00174890050789102	0.00184835472125098	0.00198638320087119	0.00196343145169528	0.000930731924473938	0.000649211200773649	0.000766662881827369	0.000978333406193984	0.00102111772770171	0.00123832144046102	0.000978914892638867	0.000987721074154407
(CTAA)n	0.000332932133779958	0.000416681479432835	0.000555908635932785	0.000152685004168036	0.000407598070315344	0.000319292996227863	0.00105383100485887	0.000180519270994045	0.000257999708333394	0.000966539512626761	0	0.00028646710091633	0.000147929859158858	0.000280369257498859	0.000677156951474102	0.000127282636899451	0.00060389212701597	0.000575596057259564	0.000318326993235212	0.000341602864588706	0.000121021126696814	0.000250955664611471	0	0.000106771794579919	0.000124002382073111	0
(CTAAA)n	0	0	0	0	0	0	0.000158052295382949	0	0.00038694483197223	0	0	0	0.000147908938516918	0	0	0	0	0	0.000159140987284185	0	0.000181506017341213	0	0.000140300022355403	0.000160135041934669	0	0
(CTAAG)n	0	0	0	0	0	0	0	0	0	0	0	0	0	0	0	0	0	0	0	0	0	0	0	0	0	0
(CTAAT)n	0	0.000299932606352081	0.00106706687193234	0.000659427598941978	0.00748155346230929	0.00873358342156156	0.00750975295490603	0.00584730259282787	0.00612847810540257	0.00292205500793515	0.00200330705640395	0.00185582382725576	0.00106481786220029	0	0.00109670883787154	0.000549717924788709	0.000326016901191425	0.000310740999146695	0	0	0.000261337619348343	0	0.000808032138525801	0.000691701210458182	0.000535550910969394	0.000270184326045495
(CTACT)n	0	0	0	0.00017819131387719	0	0	0	0	0	0	0	0	5.75472710604781e-05	0	0.000197569315241082	0	0.000176193353334554	0.000335875216641228	0	0	0	0	0.000109173705081441	0	0	0
(CTAG)n	9.42361352319762e-05	0	0.000104899619826642	0.000129652051341343	0	9.03755898523096e-05	8.9485769929765e-05	0	0	0	0	0	4.18714110118155e-05	0	0.00028750298143898	0.000216163402084823	0.000256396669349202	0	0	0	0	0.000213098312371259	0	0	0.000105296281678705	0
(CTAGG)n	0	0.000714686574378976	0.000317829051920167	0	0	0	0	0	0	0	0	0	0	0	0.000871087999803839	0	0	0	0	0	0	0	0.000481349567236804	0	0	0
(CTAGGG)n	0.000847445665555092	0.000951439698608589	0.00080461364101852	0.000994472708935243	0.000640809063182006	0.000752969140537355	0.000911234570245436	0.000648697224652827	0.00084020585469036	0.000586113687109891	0.000520889108823861	0.000450371893146198	0.000575885864874601	0.000598208366844909	0.000532299271394474	0.000628912651079785	0.000474707286858228	0.000533261524028832	0.00133456191070963	0.00195641133588662	0.00126389975879828	0.00177544017558682	0.000357170278328958	0.000239803229988255	0.000236726806781779	0.000238856368039648
(CTAGT)n	0.00662118195731168	0.00690562133049728	0.00353165741869941	0.00417521546207742	0.00709283702528354	0.00370412807860219	0.00628741367455884	0.00987270302757164	0.00513096466362052	0.00480550939118931	0.0142984280156584	0.0113942188662641	0.00637423035878606	0.00522734876191175	0.00294589464912564	0.00664474440944496	0.00900742054430993	0.00643902551396379	0.00949608372224873	0.00721822227407114	0.011733176956439	0.00686245500591916	0.00279060888347413	0.00345056105479619	0.00369914279011349	0.00279931482111693
(CTATA)n	1.57331073178551e-05	1.96907830999943e-05	0.00013135064688339	8.65837561233622e-05	0.000144461517802761	0.000165974308646754	4.48200433387942e-05	2.5591964025023e-05	7.31525140532221e-05	0.000164429942352626	0	0	2.79624117172149e-05	3.97475566576486e-05	2.39998979693298e-05	9.0223405141279e-05	0	6.12010846925774e-05	0	0	3.43139910064759e-05	0	0	3.02737753230411e-05	3.51592877985521e-05	3.54755758360919e-05
(CTATG)n	0.000240162247303775	0.000150287626751869	0	0	0.0002205171684366	0	0	0	0	0	0	0	5.33549690977007e-05	0	0.000183176448076289	0	0	0.000155703402388472	0	0	0	0	0	0	0	0
(CTATT)n	0	0	9.98621352248594e-05	8.22839377595867e-05	0.000164744932376485	5.73570516891783e-05	2.83961628338754e-05	9.7284186746543e-05	0	0.000104176146875085	0	7.71904262321233e-05	0	3.77736613026324e-05	9.12321756025974e-05	0.00017148567781064	4.0680666761976e-05	7.75490533734491e-05	5.71835211569212e-05	9.20471168778929e-05	6.52198617079409e-05	0	0	0	0	0
(CTCA)n	0.000125662977210246	0.000129519435340236	0.000164567801227883	0.000233909674854579	0.000217193123087842	0.000226851721769771	0.000231637503526929	0.000336670889414203	0.000223401729658975	0.000257515614797679	0.00018537535713747	0.000133566257389482	0.000206918395663586	0.000252108868913727	0.000180415271590364	0.000220427855694689	0.000311734618721006	0.000268373613899757	0.000169624045988314	0.000159273494201227	9.67311613370301e-05	0.000150440052562819	0.000124618311988123	8.53417908893611e-05	8.2595044586307e-05	0.0001000056696721
(CTCCG)n	0	0	0	0	0	0.000305880959800947	0	0	0	0	0	0	0	0	0	0	0	0	0	0	0	0	0	0	0	0
(CTCG)n	0.0685602873779086	0.0866291110022785	0.0526669890257258	0.0666012670191044	0.0639577357319357	0.0611300792526818	0.0524161773170509	0.0541577971471358	0.0427752280248565	0.0415881822789258	0.0783690141133801	0.0542799974131578	0.0544051772080308	0.061978669139558	0.0624834194566161	0.0547670678245805	0.0649605513459403	0.0681652282215262	0.0462847922129371	0.0573105085077005	0.0589999953487939	0.0500278926379434	0.0197562955544446	0.0242352896658859	0.0225170601327846	0.0227196204577084
(CTCGG)n	0.000553321623371956	0.000346255061070773	0.00107788428115944	0.000761271494688306	0	0.0013266346281917	0.000525429139940214	0	0	0.00192762605198059	0.000462540712458853	0.000714147532961372	0.000491708558652153	0.00139789185508952	0.00168811694179193	0.000317308971396021	0	0.000358732733147489	0	0.00127739717170777	0.000301699353225133	0.000625619375459485	0	0	0.000618262934595837	0.0012476494830366
(CTCTG)n	0.00055857384571056	0.000233027848409282	0.000414520282238548	0.000256165870780261	0.0010257659078534	0.00089281817882099	0.000884027670188921	0.000908593672943448	0.00173142661406464	0.000972961702079431	0.00124514993880713	0.00144185268401408	0.0023991503736229	0.00164635436089446	0.00142011736085723	0.00256256737412183	0.000759880874110626	0.00217282730917335	0.000534070204597282	0	0	0	0.00125557533058067	0.000716541611466568	0.00187239477249931	0.0012594923827332
(CTG)n	0.0930851744402373	0.112585965134806	0.0819516585926823	0.102328014387934	0.100389796047021	0.102004740258995	0.10380314419381	0.0924154618939492	0.0869673694405333	0.0825313807234515	0.10419892605416	0.100613084305974	0.0947929802216028	0.0955729940223747	0.0972864730290818	0.0882613843495714	0.0890016361701265	0.094697837937717	0.0864796818644741	0.104991970866023	0.106653013821678	0.100092407284758	0.0405919967723671	0.0471326163773423	0.0422921641578137	0.0437560166414959
(CTGGGG)n	0.0115918793318453	0.0154704841241288	0.00944852480943268	0.0116655773736712	0.0211045505129659	0.022841482343118	0.0250655745174445	0.0221087284776567	0.0208689764769884	0.0181897060061102	0.0217250847845112	0.0173787265954832	0.0176711059526542	0.0175460368863948	0.0180278023979886	0.0173011521795434	0.0174806663320996	0.0176589379854387	0.0130127866992216	0.0146652726572105	0.0138646138545637	0.0151220860097974	0.00686500213185975	0.00730447093700026	0.00670368839242178	0.00699864218926538
(CTGTG)n	7.97367949127473e-05	0.000199589299430226	4.43797883473892e-05	0.000219407109647971	0	0.000152940479900474	0.000227151987937568	0.000129702362391046	0	0.000277781884319968	0	0.000411650895015945	3.54290008215829e-05	0	0	0	0	0	7.6238883542444e-05	0.000245440269577455	0.000434765937879307	0.000540931874635091	6.7212835912944e-05	7.67151003739867e-05	8.90952074448066e-05	8.98966954748934e-05
(CTTA)n	0.000233862909669578	0.00131711090592704	0.0012365492145198	0.000965260488346961	0.000858932446238296	0.000784988096538347	0.000777259261258802	0	0.000271841719510744	0	0.00136845875167409	0.00030183642376728	0.000727376922977834	0.00103393998164073	0.000178371819930026	0.000536446046425703	0.000795364630775504	0.00106133565103487	0.0003354056396681	0.000539895436507188	0.000382542190348648	0.000264419753919985	0.000492827351254373	0.000112500236614013	0.000391965800860014	0.000395491870405194
(CTTAA)n	0	0	0	0	0	0	0	0	0	0	0	0	0	0	0	0	0	0	0	0	0	0	0	0	0	0
(CTTAG)n	0	0	0	0	0	0	0	0	0	0	0	0	0	0	0	0	0	0	0	0	0	0	0	0	0	0
(CTTAT)n	0	0	0	0	0	0	0	0	0	0	0	0	0	0	0.000351608375949023	0	0	0	0	0	0	0	0	0	0	0
(CTTCG)n	0	0	0	0	0	0	0	0.0172469087287554	0	0	0	0	0	0	0	0	0	0	0	0	0	0	0	0	0	0
(CTTG)n	0.00425262906201319	0.00593650223946314	0.00632696469773036	0.00810118558700201	0.00720880139369477	0.00650977427268682	0.00605738634500181	0.00558717868761431	0.00456299671774132	0.00441601969944564	0.00806693372643997	0.0065441937156381	0.00450584215577055	0.00340905521508541	0.00361782076716529	0.00412706719686066	0.00567399896388754	0.00477188569984183	0.00578633577655473	0.00390187095225697	0.00552933090225991	0.00610282114972924	0.00206808725885981	0.00204573600997298	0.00137069549915087	0.00101421912843469
(CTTTA)n	0	0	0	0	0	0	0	0	0	0	0	0	0	0	0	0	0.000241161169114488	0	0	0	0	0	0	0	0	0
(CTTTG)n	0.000215908107303642	0.00108087986042566	0.000120169817649507	0	0	0.000414126120589064	0.000410048717906011	0	0	0.000752166687316588	0.00108291039669783	0.0011146518456128	0.000671532629771776	0.000818193719255752	0.000658709362537411	0.000495260452877885	0.000881160705421623	0.000839872893125712	0.00289011243720613	0	0.000235448367018843	0	0.000181996231530921	0	0.000241248442833489	0.000243418680097125
(G)n	0.00614019442825892	0.0140330496203681	0.00527483758608711	0.0145081924766882	0.00686356873082898	0.00435248102717782	0.0159709720270225	0.00716518392576057	0.0114818209770215	0.00651024708811139	0.0160678994825448	0.00689119565661263	0.00575302359717327	0.00607005643234176	0.00631220181416208	0.00704233738898254	0.00690037677969166	0.00588473036083931	0.00523270077855795	0.0174622525922578	0.014701863889145	0.0153941959831504	0.00776366571477585	0.00796229132973151	0.00969467415476324	0.00812648998086753
(GA)n	0.000981870485117038	0.00118942530292842	0.000898367493254859	0.00119565289436988	0.0014279275678587	0.00122725973904031	0.00140531915638982	0.00136567147342297	0.00104680445131835	0.00115435615730608	0.00117084287952691	0.00116230765659615	0.000986347260231884	0.00111060371737853	0.00102798197043935	0.000929116354860371	0.00101216910496125	0.00101218910567621	0.00125658929845341	0.00128433194509022	0.00142542634073381	0.00130553331362531	0.000464376047400516	0.000453750526841277	0.000511075616593262	0.000519111002597712
(GAA)n	0.0118631679229571	0.0148782410807182	0.0117840648721937	0.0139790261918467	0.0154866531725532	0.0140395377823847	0.0136201177822045	0.0142494745346711	0.0121332322892649	0.0132495039609014	0.0143260333428793	0.0146185523838943	0.0131160621326876	0.0142450350246295	0.0129677760438781	0.014016532025597	0.0122361230162761	0.0131186335637997	0.0103695048080997	0.0131595692153181	0.0113626014966175	0.01142530596199	0.00540814314378148	0.00585221659526756	0.00610042697597461	0.00601620261356855
(GAAA)n	0.000140808738161807	0.000124733717779271	0.000126208038908468	0.000171084127758841	0.000132648896424734	0.00017450008397597	0.000173650242376939	0.00013683141706739	0.000159424441675328	0.000109893783447121	0.000108534935565513	5.90050507123311e-05	0.000117816743165208	8.31586285955126e-05	7.53177843893069e-05	9.96247387567574e-05	0.000135581458245151	0.000120929544539584	0.000468588286795111	0.000477051903153713	0.000376901111335054	0.000301873010025769	9.40290745247962e-05	8.1811417427338e-05	7.86674693301602e-05	7.21592280782117e-05
(GAAAA)n	0.00190979579395964	0.00193451961675884	0.00164795693598581	0.00187141132223118	0.00160218817355201	0.00175908601562409	0.00143516333218706	0.00192202793313836	0.00150125596403361	0.0014000487154585	0.00188359835680543	0.00143637371451121	0.00136747778606276	0.00150125399493674	0.00161382986381898	0.00130005218431561	0.00130838359218035	0.00146086251110067	0.00249599370768314	0.00240007626759784	0.00200772239361937	0.00203505417901101	0.000804915669529368	0.000806350853649035	0.000721548550749031	0.000759019904916727
(GAATG)n	1.04090751476426e-05	1.30274863612711e-05	8.69020166505211e-06	9.5473492706092e-06	1.5929368606511e-05	1.24783118488662e-05	2.14161183502104e-05	9.87684070345404e-06	1.00829045908764e-05	1.96421670050801e-05	1.16017419922683e-05	1.34345288944211e-05	1.19479314236296e-05	8.76570440125562e-06	1.58784108219359e-05	8.95381489382558e-06	2.00606377748802e-05	7.87321837688518e-06	2.23930069533974e-05	8.0101232219235e-06	2.2702248436111e-05	7.84609266161697e-05	6.58062059682964e-06	8.34551189767093e-07	2.90768744405458e-06	2.93384459378777e-06
(GACTG)n	0	0	0	0	0	0.000769393825266186	0	0	0	0	0	0	0.000356463566548442	0	0	0	0	0	0	0	0	0	0	0	0	0
(GAGAA)n	0.000120808365111081	0	0.000112065571068135	0.000221614243372617	0.000147901783880593	0	0.000191197526287011	6.55035539893193e-05	0.000280854743058473	0.000280576241193644	0.000336626324300274	0.00031184393401947	0.000608351802241264	0.000763014775142528	0.000491428828466629	0.000277116067402725	0.000438258811127377	0.000156646381318971	7.70058113382929e-05	0	4.39139481495831e-05	0	0.000135777931714919	0.000116230228035316	0.000179982927788318	0.000272403043565885
(GAGTG)n	1.38638382503699e-05	1.73512978972455e-05	2.31489442699744e-05	1.9074159442132e-05	5.0919149682466e-05	3.98876468058626e-05	1.3164973679811e-05	2.25513525449323e-05	0	4.82979422148723e-05	2.31785252947893e-05	3.57868749952018e-05	1.23200822731871e-05	0	6.34453252145356e-05	1.59007711573509e-05	3.77205829063408e-05	5.39297115174548e-05	1.32556563250106e-05	0	1.51185525982697e-05	0	0	1.33384561557767e-05	0	3.12606807602555e-05
(GATTG)n	0	0	0	0	0	0	0	0.000795680327885223	0	0	0	0	0	0	0	0	0	0	0	0	0	0	0	0	0	0
(GCATG)n	0.0106798102805095	0.0111386042785471	0.0101050603376832	0.0112650220180419	0.00849871566304067	0.00853524456794839	0.00980340158467399	0.00636977482087426	0.0140694124068015	0.00496075089239289	0.0107131480442829	0.0101082334111901	0.00695977322854471	0.0080943266128187	0.0130331206359035	0.00530787076108372	0.0101701297751884	0.0055391979920487	0.00306339179969095	0.00986215529663312	0.00621139285478386	0.00402508291470758	0.00270071177334406	0.00479504184551743	0.00238665201794074	0.00200676833818728
(GCCTAA)n	0.000755886379519686	0	0.000420710132310511	0	0	0	0	0	0	0.00263330803632802	0	0	0.000335858736112116	0	0	0	0	0	0.000722726988494845	0	0.000824296113435912	0	0	0.000727241413949932	0.000844601966528803	0
(GCCTG)n	0.000685608233084091	0.000858073534775178	0.000610551719452374	0.000188654837376445	0.00025181041219237	0.000526016889975764	0.000651047291537245	0	0.00191267871854292	0.000955391031705167	0.000229249468810435	0.00106186074981394	0.000548338397895733	0.000692838395846535	0.000836682916274362	0.000629072522110533	0.000373079110276381	0.000533397080324858	0.00196659545803299	0.000633117507683193	0.000598126085806695	0.00403099180958411	0.000115584464415129	0.000263850607368063	0.000153215106825742	0.000154593408506283
(GCGTG)n	0.000521682222035528	0.000163227950996794	0.000798482096197043	0.000538306007048546	0.000958018070854216	0.00025015530622019	0.000371538490908522	0.000212146151251313	0.00121280447999807	0	0.000654138361303178	0.000336655984620753	0.000463592244793053	0.000164744901140038	0.000596845866886873	0.000448747461542113	0.000532270279837463	0	0.000249398475418102	0.000602177257141495	0.000426671891163469	0.000294922963564345	0.000219871777055641	0.000627390780984067	0	0.00102926934579632
(GCTG)n	0.000442526378237527	0.000553844244106326	0.000300366685928901	0.000252444639873391	0.000436059398690735	0.000486504478666541	0.000481714453193599	0.000561816379201759	0.000577122356344308	0.000413612005926119	0.000324810552309675	0.000557218588460795	0.00039804624248223	0.000299946586453989	0.000543330564931159	0.000334236423332547	0.000308346851521656	0.000559807429062249	0.000495352429014323	0.000764135166736864	0.000517886649418727	0.000610179845930579	0.000127372826854584	0.000176533166293786	9.64807925008278e-05	0.000146023080332289
(GCTTG)n	0.000421380269571124	0.00316427288892604	0.00234531212319178	0.00115948762563697	0	0.000404117701992658	0.00080027768038155	0	0	0.00293595460978355	0.00070449272853561	0.00217542685658265	0.00187229520990535	0.00053227998134182	0.00192836989000614	0.000483291215294907	0.000573243466434332	0.000546383475406165	0.00040289506662602	0.000648531754200364	0	0	0.000355195652730058	0.000810823402449011	0	0.000475071688223926
(GGA)n	0.0204711513736919	0.0242012329370172	0.0176984268958981	0.0198199200306347	0.0186155176688334	0.0178084345186463	0.0211449989504017	0.0193193869692443	0.021453725073365	0.019583697664602	0.0200686689239428	0.0195476888466451	0.0215658217462862	0.0218989962781567	0.0192565976101725	0.0183241743118139	0.0169048046871905	0.0179212798817267	0.0288073734631403	0.0318100109052437	0.0323488341637494	0.0323851998897172	0.00990458198401382	0.0104508861393662	0.00993348369246009	0.0102213947138597
(GGAA)n	0.000214290328389358	0.000289573113466864	0.000198782327724166	0.000294825128279059	0.000285161669133574	0.00034847611750327	0.000319977713129096	0.000267743206845256	0.00032129076760639	0.000248843591287549	0.000244035863999879	0.000180374978044819	0.000242865752250643	0.000282456720532498	0.000201343354543618	0.000224403038728717	0.00022814563097162	0.000207388212457789	0.000341482988044719	0.000327416905754827	0.000331899262754977	0.000410839213680316	9.55520016564859e-05	0.00011055471935909	0.000104104691823934	0.000122548070256585
(GGAAA)n	6.66920775719471e-05	0.00019475988758364	3.71193787050187e-05	0.000152927265182186	0.000122473438422798	0.000127919843788235	6.33301853376117e-05	0.000144644556687017	0.000103363627694061	0.000154891695002464	7.43336238756336e-05	5.73843260463096e-05	8.88987451906666e-05	0.000112325644614775	0	0	6.04850305718097e-05	0	0.000148788301082437	0	0	0	0.000131173007811061	6.41647238352153e-05	0.000173878786445239	0
(GGAGA)n	0.00121543503398935	0.00152117869298824	0.00114482085098222	0.00175797593573994	0.00131632352665193	0.00128519573910646	0.00150929395226392	0.00131804307253437	0.00144904507301962	0.000814279594169591	0.0011983875751615	0.0013675913909729	0.00109394217026794	0.00106291085883296	0.000760645002688577	0.001036572888604	0.00156867792248677	0.00149517568933239	0.00131110529943345	0.00100726440470061	0.00118949308075654	0.00169137897883994	0.000288970343152886	0.000419775668395313	0.000487518103654137	0.0005973116944328
(GGAGAA)n	0.000596975933819422	0.00137934592512707	0.00102235073706733	0.00157948463576615	0.00101195775153792	0.000704639738836783	0.00178786136824559	0.000597575205865807	0.00192163425509234	0.00111984175301179	0.00168903430479531	0.00154098040765655	0.00232604681971315	0.00121814420171063	0.00203145103828771	0.00252807185170301	0.00149930375910204	0.000952701422176078	0.000790321377328672	0.000706757653237199	0.000901389944014783	0.000726898972352903	0.00131609073996456	0.000883620025377536	0.0010775274298487	0.000621268980549889
(GGATG)n	0.000118892321740797	0.000942398611513161	0.000154403466075774	0.000436198799663812	0.000363890084494581	0.000494094004163769	0.000526862273264629	0.000193393965945231	0.000737067557497563	0.000483220936255161	0.00072883220860018	0.000306898030631142	0.000387396206579264	0.00055066969278933	0.000423180340545173	0.000636348893843198	0.000593048423048186	0.000308323880555494	0.000568383635259357	0.000487954793947299	0.000777914364250762	0.000716943751410486	0.000200436702308325	7.62578631861834e-05	4.42820911838013e-05	0.000223402233425839
(GGCTG)n	0.00619895082797972	0.00693415992880703	0.00456235629331278	0.00668545921184684	0.00800616317313279	0.00847108079157025	0.010026399606482	0.00727630478230583	0.00871012212063207	0.00700074017888524	0.00876939924128013	0.00773694962259523	0.00652769650838083	0.00648231184547125	0.00640799498379747	0.00713576947817555	0.00676494976719509	0.00668351244671602	0.0123099519063115	0.0120218425494719	0.0127275671121632	0.0130935758506914	0.00185661016444368	0.00205355094177006	0.00192825606110795	0.00232960285339001
(GGGA)n	0.000258225539964479	0.000378192149080018	0.000272155925740222	0.000309918226977401	0.000343042491115352	0.000300337713456451	0.000339118283487546	0.00032173102944796	0.000357638383435652	0.000373233908207631	0.000385791757761462	0.00039709979341071	0.000336884129710128	0.000270664862508265	0.000326859290498351	0.000289863727329277	0.000321391738442743	0.000320580579549343	0.000246897644814783	0.000262132022827526	0.00037146658924067	0.000360298021926572	0.000166723677901807	0.000243153906176694	0.000196447670440176	0.000185826455830125
(GGGAA)n	0	6.35092066483452e-05	3.76576654454629e-05	2.32717410310874e-05	3.10623718053883e-05	1.62218592055864e-05	6.42485681399752e-05	5.50282949996937e-05	3.93234583261565e-05	2.94633482269271e-05	5.6558679797064e-05	0	4.50939552560311e-05	4.27329506859168e-05	5.16050063264983e-05	0.000116399979676512	6.90324236515797e-05	4.38652192991971e-05	4.85183426502166e-05	5.20659736265717e-05	0.000147565104254987	0.000152999314345113	5.70322343278893e-05	3.25476043495895e-05	1.89000310709459e-05	5.72101593243404e-05
(GGGAGA)n	0.000586018674619058	0.00116486281517997	0.000719482531531419	0.00104339113168562	0.00145598880132635	0.00130585004454365	0.0014730298940989	0.00109341809655085	0.000961675464830417	0.00114085719196127	0.00144080385366779	0.0014237141802054	0.00173843527426636	0.00150226851726274	0.00170899497523134	0.00128493334623133	0.00131306275497651	0.00143032876405259	0.000708628715884164	0.000901921011706793	0.000582667728529959	0.000584637059708416	0.000668319011634703	0.000978377898008034	0.00063553876722195	0.000777279981962964
(GGGGA)n	0.012245213942178	0.0127956180174715	0.00883554865615675	0.0108029876572131	0.00757270207434924	0.00854704266175198	0.00672253777569968	0.00612313248040613	0.00580630804430064	0.00605615017084516	0.00662386433800339	0.00642377889210996	0.00662242482483317	0.00621894930086381	0.00686598954332755	0.00585266358984288	0.00628200904496958	0.00639537810168144	0.00752475528333182	0.00528190922498284	0.00538840143770539	0.00735430497477182	0.0021658581003921	0.00264492907493174	0.00268026263099814	0.00267398767532529
(GGGTG)n	0.000765971423958445	0.000934071326478137	0.000792523993267103	0.000810645808006221	0.00153286728301088	0.0013938413958338	0.00170649714936101	0.00145361189741218	0.00182638658080762	0.00124869385431875	0.00185523413652737	0.00139418674048555	0.00140499237181368	0.00143893736676741	0.00103362248002957	0.00140787041427682	0.00109546053003904	0.00119693117391412	0.00115489055457071	0.00243332932410941	0.00148853653206288	0.00119915208935602	0.000645663168288352	0.000755840284042183	0.000779061750347189	0.000996426863157596
(GGTTG)n	0.000120932500299235	0	6.73084336218111e-05	0	0	0	0.00022967278681727	0.00019671258414425	0.000281143331984755	0.000421296815923009	0.000404366664775988	0	0.000107466512972989	0	0.000368950342703599	0.000416101222046447	0	0.000156807341431301	0.000231254813211359	0	0	0	0	0	0	0
(GTATG)n	0.000174280333616489	0.000436241383028305	0.000194001384868196	0	0	0	0	0	0	0	0.000582747872293783	0	0	0.000220147784375493	0	0	0	0	0	0	0	0	0.000146906775962543	0	0	0
(GTCTG)n	0.00335653302792141	0.00799190208152584	0.00528556611135684	0.0104749496129513	0.00315714135536932	0.00337605258010686	0.00497534905132035	0.00319600478946886	0.00628066693982305	0.00313721944478227	0.00903344327996642	0.00338117262684215	0.00749332239413413	0.00341261224264706	0.00362159562188896	0.00319242490169971	0.00278427414049647	0.00371533922080757	0.00344411383749338	0.00277195897110431	0.0037495840318606	0.00796045822188369	0.00662478436110219	0.00527720485961623	0.00338457670351682	0.00378421565342143
(GTGTG)n	3.99048958367121e-05	8.32383407246392e-05	0.000133261250332106	0.000201307306380297	0.000146562829678033	0.000178593907970444	0.000303146585468507	0.000216368502005204	0.000123694296132445	0.000185357457139557	0.000444771796878346	0.000309020812248772	0.00011820478353656	0.000235233352890831	0.000162326641810664	0.00022883944738051	0.000253336566015837	8.62379235078051e-05	0.000101744904086753	6.14162407853259e-05	8.70327907381219e-05	0.000120317129407188	6.72743673464926e-05	2.55951102865096e-05	4.45883857825703e-05	5.99859955564338e-05
(GTTTG)n	0.000798322423569809	0.000528957037273786	0.00070569919608178	0.000969131236055798	0.00181099130655133	0.00193656260041562	0.00173912391052033	0.00106941569565421	0.000327518183729428	0.000736185171037118	0.000549578538648141	0.000242437443557392	0.000813755886718379	0.000652511286679623	0.000573078722399078	0.000377018057227305	0.000766611923270811	0.000243563809242585	0.000449000846335677	7.22747262581444e-05	0.000614521928953658	0.000743344256740585	0.000435427182141313	0.000271083285017966	0.000524716807072598	0.000211774834444087
(T)n	0.00871438669221296	0.0106277576721181	0.00705829149368614	0.010385994085171	0.00620216369246877	0.00907228527147487	0.00910077703310548	0.00609087350620401	0.00871458621832539	0.00578546158260311	0.00940060041384365	0.00648138870565675	0.00830795374533303	0.00638324652790508	0.00611375470127774	0.00607335918792975	0.00632663533890479	0.00575459529264854	0.0100872011486858	0.00955541165645761	0.0105322183695747	0.0106015692269576	0.00376069198169437	0.00423952749691203	0.00379532280407253	0.00394870582367384
(TA)n	0.000237816048490928	0.000252298115462315	0.000228992912554392	0.000266496005429823	0.000219644424539862	0.00027672608221728	0.000285353394753378	0.000221107271350479	0.000260001579278971	0.000202946830421106	0.000256779505752096	0.000224936860136824	0.000255823655762759	0.00020535465179645	0.000222163151383038	0.000194945721675252	0.000220580575722097	0.000197812862775831	0.000315981229873483	0.000384226426201295	0.00032610940701875	0.000305322249982474	0.000147623557550926	0.000151387666479628	0.000153035794582855	0.000151949545935874
(TAA)n	0.00039171556831486	0.000458724478566408	0.000431133739522296	0.000533731808205256	0.000427907438379668	0.00053873970015412	0.000544199768191317	0.000454833588997896	0.000456793375748177	0.000436594910713129	0.000412732656748892	0.000380396575582369	0.000372162163972078	0.000327750679047678	0.000303572495494585	0.000229690097566651	0.000337552700272007	0.000328268991152321	0.000568421105595455	0.000566044198578593	0.00049446969137878	0.000518375389899065	0.000191106911414666	0.000199947726519586	0.000180142415402036	0.000187443043616727
(TAAA)n	0.000238923752039484	0.000252834327082467	0.000248661473415324	0.000312681367281365	0.000196193479023432	0.00029433708186548	0.000319107366819732	0.000202219624828892	0.000243855598200461	0.000186093863937234	0.000217586194075449	0.000160451760507696	0.000258062875831167	0.000169304788630619	0.000198528978436394	0.000173773489430118	0.000235184739630635	0.00020149652532779	0.000349164286952095	0.000212260709858281	0.00024571911158186	0.00031626363254925	0.000109703999912572	0.000117738052266867	9.76702494938662e-05	0.000118258652884056
(TAAAA)n	0.00108146979012441	0.00116215545421957	0.000971378975428854	0.00114415057520755	0.00101355139084194	0.00123029289255477	0.00110131941603146	0.000940236711338733	0.000944990946752615	0.000902913910191921	0.00125318379421279	0.000866361605320731	0.00100744211769853	0.000866762580313115	0.000870367599644303	0.000838314871025623	0.000852296280329103	0.000783348053458322	0.0011695209101452	0.00105606649956785	0.00102074402936541	0.00102881850868827	0.000402364641386106	0.000498715972202533	0.000520861162555905	0.000454072397835884
(TAAAAA)n	0.00121112523305685	0.00134967136001409	0.000941874016081105	0.0015521619429042	0.000670280426465878	0.00127288701870985	0.00113431898569179	0.000674676079425641	0.000732832208839228	0.000664674744769676	0.00147009154631365	0.000984995671149547	0.00141536206276326	0.000922114402253501	0.00113886854072298	0.000894331967675685	0.000857659111710809	0.000602348153467305	0.00134835071882983	0.00107243883332245	0.000741782838442137	0.000825375202437372	0.000377592536694387	0.000462899032452018	0.000259531332521284	0.00052373208020897
(TAAAG)n	0	0	0.000620896375362526	0.000511603307804748	0	0.000356619507635227	0.000353108303523802	0	0.000432241217515899	0	0.000310844895860973	0	0.000578281890187354	0	0	0.000426487318900055	0.00025293349158785	0	0.000177770287691386	0	0	0	0.000156723769048192	0.000357761415962099	0	0.0002096169392116
(TAAG)n	0.000400039120636353	0.00100133856546232	0.000742177289833974	0.000917303687515311	0.000734632483972506	0.000383650829933887	0.000506497974463102	0.000867621513207272	0	0.000232271731960272	0.00133762623439834	0.000344208430230872	0.00029624521421174	0.000336881483772423	0.000203411779695866	0.000152938178599442	0.000362807387661702	0.000518711436712923	0.00242243740093395	0.00102614388708453	0.00218121864143391	0.00361847018790571	0	0.00012829309783821	0	0
(TAATG)n	0.000145298159618784	0.000181848028369762	0.000242609509632395	0	0.000533651547616571	0	0	0	0	0	0	0	6.45595126082178e-05	0	0.00022164350217231	0	0	0	0	0	0.000158448030693792	0	0	0	0	0
(TACGG)n	0	0	0	0	0.00307875892855714	0	0	0	0	0	0	0	0	0	0	0	0	0	0	0	0	0	0	0	0	0
(TACTG)n	0	0	0	0	0	0	0	0.000363610041574899	0	0	0	0.00057701492976594	0	0	0	0	0	0	0	0	0	0	0	0.000215064554894595	0	0
(TAG)n	0.00394354344276649	0.00427007822652249	0.0040136922686325	0.00541036930271278	0.00563487212286366	0.00376074227069119	0.00396565102645883	0.0047569618653814	0.00355386129369701	0.00424496839740128	0.00448181902370549	0.0051755379786757	0.0052024959207283	0.00713629416746885	0.00659016258047276	0.00607294338692952	0.00592235039473084	0.00610448345704742	0.00246780196351027	0.00160258669877427	0.00260925854865507	0.00240475262861919	0.00247443443352524	0.00305872625531792	0.00247549581041055	0.00268509740147797
(TAGA)n	9.4905513621639e-05	0.00011877907179826	0.000137064946881172	0.000181226313648693	0.000180294452815389	0.000210281916631806	0.000156935550975715	0.000165022913872162	0.000135044393550093	0.000143936181659595	0.000202440540559715	0.00019218307610452	0.000195212610855961	0.000208761669088148	0.000200934366059585	0.00019705499768991	0.000178081315114552	0.000178223962822527	0.000118121282833758	8.43655818573355e-05	0.000124907415615062	0.000120256720172389	6.3447531079401e-05	7.87146443268254e-05	7.03914235777756e-05	8.20934323830689e-05
(TAGG)n	0.00195710156911517	0.00197966178632564	0.00155185198534765	0.00180737599924598	0.0017723956272921	0.00221117255024562	0.00257127419408042	0.00204963946417724	0.00255540133447006	0.00182125292022536	0.00237557470813453	0.00138407872854401	0.00265641239263363	0.00179486715774957	0.00159496075847361	0.0014451837427499	0.00131297943149136	0.00232910285282651	0.00340925824060915	0.00301210712845755	0.00207575257869199	0.00339501013917083	0.00131072608871166	0.00118650731337666	0.000778860038019522	0.000846317827418937
(TAGGG)n	0	0	0	0	0	0	0	0	0	0	0	0	0	0	0	0	0	0	0	0	0	0	0	0	0	0
(TAGTG)n	0	0	0	0	0	0	0	0	0	0	0	0	0.000152602918837547	0	0	0	0	0.000111333555614607	0	0	0	0	0.000144752529083688	0	0	9.68027449631156e-05
(TATAA)n	1.23314657681491e-05	1.88631127500067e-05	1.06764453107299e-05	2.63913832644458e-05	1.25808464180353e-05	2.62806356911962e-05	1.82153172780335e-05	1.56012481166095e-05	9.55604535790598e-06	4.77328468445879e-06	6.87219960463802e-06	2.12208969350215e-05	1.1567138155915e-05	6.92306038878505e-06	1.04505004167581e-05	1.41432561223667e-05	7.45584894174858e-06	7.10649644597848e-06	1.57206750640748e-05	1.47613908987279e-05	1.19533300607219e-05	9.29514118191062e-06	1.15495652658454e-05	1.58188723319369e-05	6.12389523090876e-06	1.23579698724916e-05
(TATAG)n	0.000253995833242436	0.000529814481826611	0.000292161831782796	0.00037274964760636	0.00031095890421373	0.000243590457023803	0.000160794742842546	0.000275438373171594	0.000118097673811967	0.000353941696526478	0.000198168987908605	0.000480804265328534	0.000300950766647424	0.000149726719544399	0.000232473113897926	0.000135946514592408	0.000115178191309212	0.000175650212570145	0.000259043720323774	0.000208488626781954	0.000313914218268519	0.000191455515021053	0.000157007884996915	0.000195496353853599	7.56817024565692e-05	3.81812622355383e-05
(TATATG)n	0.000517569068659341	0.000597088569894567	0.000495300304728658	0.000725403649062513	0.000583533581033758	0.000617080812640682	0.000544973137521333	0.000466764372290712	0.000474748638736303	0.000438502597168786	0.000578343496589097	0.000506682779483155	0.000503349526267801	0.000491449834822683	0.000459210684345422	0.000469438435839697	0.000519691524572365	0.000416588437468074	0.000448575912958253	0.000447056049817088	0.00041754854730835	0.000487662786305234	0.000278979491153208	0.000286239635885761	0.000274404203269845	0.000258017574662845
(TATG)n	0.000365650042045078	0.000493264695899215	0.000432048013807494	0.00056698350062017	0.000423803155807909	0.000551874978257833	0.000513711769257288	0.000477772319102682	0.000484256386624385	0.000328898199161216	0.000513608237630837	0.000460323404168151	0.000628561715195275	0.000431595178826547	0.000546347037674872	0.000457185178419565	0.000523930693591902	0.000454689597463337	0.000406922678346084	0.000329813848785299	0.000369326927346858	0.000413426371351477	0.000257691096766087	0.000295564142746595	0.000365029415887733	0.000295664241554711
(TATTG)n	0	9.86220099625101e-05	2.19291512171492e-05	0.000108414480211712	0	0	7.48276107698326e-05	6.40891456225719e-05	0	0	6.58715205650952e-05	0	0.00014005076552551	4.97692741417328e-05	6.01021849819461e-05	0	0	0	3.7671518231277e-05	0	4.29657208871385e-05	8.90959399820779e-05	0	0	4.40241458901726e-05	0
(TC)n	0.000714673831812915	0.000890628169712186	0.000709416930810027	0.00100147182588158	0.00109742925591609	0.00107398231886679	0.00151293971226155	0.00141753452270971	0.00140349289108136	0.00134239954695063	0.00129185824831682	0.00145060823816408	0.00131497025678255	0.00149688930343593	0.00119424105888799	0.00117580402724196	0.00126584893620009	0.00122897715189004	0.00178228382441268	0.00209801405890769	0.00199279191992034	0.00189466811773378	0.000576678136668185	0.000657226961516992	0.000650672370427439	0.000633570283065007
(TCC)n	0.0219478301962975	0.0284647616289739	0.0205299165339292	0.0246980012603687	0.0264867770009254	0.0238263872065451	0.0266366172011161	0.02557415572515	0.0256141296187591	0.0245219667641752	0.0311179167595601	0.0298903234781859	0.0296952381632269	0.033459616444025	0.030989825745583	0.0301720997209757	0.0270717341315567	0.0274799749804551	0.0233347133446273	0.0262416490827302	0.025337930864761	0.0258542313329549	0.0122663049613587	0.0129139774496845	0.0123501449217286	0.0131736932039874
(TCCA)n	0.000794964681421426	0.000875806644600112	0.000536415826035707	0.000667082658133772	0.000804364857294292	0.00064115568720944	0.000543041451245869	0.00062659799425885	0.000511736737091413	0.000567360881523376	0.000402825966293225	0.000522130816875883	0.000415672123193159	0.000478138646463914	0.000441280382326159	0.000441809035378857	0.000410734401888864	0.000431023562235523	0.00069823139091839	0.00066497192561725	0.000785815586183683	0.000756737379071645	0.000233815019873447	0.000249699480511669	0.000248448789978933	0.000239784504882363
(TCCC)n	0.000706568746957889	0.00099733836400235	0.000721471302258431	0.000899020966040803	0.00108291264690017	0.000845754951210744	0.000771846121109006	0.000769098387755318	0.000815138627547757	0.000740300288904728	0.000950361597109241	0.000850226752086559	0.000630251914676203	0.000597253530692692	0.000818500684438879	0.000633681205629549	0.000643217284654104	0.000688852346947172	0.000802560207333662	0.00058052132824698	0.000718374983767101	0.00103315094588033	0.000237340633660495	0.000378230533470933	0.000356163656817752	0.000275515202381717
(TCCCC)n	0.000571652640166475	0.000441897021753118	0.000411748878474385	0.000242887140196593	0.000524891913504492	0.000572420696426021	0.000590733408822338	0.000423910433975108	0.000469050170466831	0.000497871615405694	0.000365425598657116	0.000325502893457515	0.00038099879510357	0.000286716707902741	0.000320596074157437	0.000327821114493314	0.000491763932879733	0.000425119736178855	0.000313476984831015	0.000310521439931705	0.000348364289829492	0.000190101631680785	0.000205501380620984	0.000202201974585359	0.000178472978012697	0.000284334467322982
(TCCCG)n	0.00919464916337618	0.00920605643621919	0.00784690132717276	0.00590342254396572	0.0146337260322982	0.010581569453114	0.0157160781654305	0.0139592167523364	0.0256508147519591	0.0181513100035329	0.0194715185547913	0.0221519637880456	0.0209717541738258	0.0240033320961035	0.0289868142684724	0.0232002437617272	0.0166778021015738	0.0238445163563972	0.0199269381859063	0.0216984538323319	0.0127005999602993	0.0166336551450291	0.0428859901147028	0.0430515553911267	0.0376705673977573	0.045611335866574
(TCCG)n	0.000867233790329157	0.000592029352811523	0.000745965735003142	0.000542344744507646	0.000723904330066691	0.0011341446359179	0.00112297807541483	0.00128242689502401	0.000733142258005263	0.000549311443269389	0.00210894768574487	0.00122105450370485	0.000840726771907659	0.00109547413362572	0.000601323810153977	0.000904228539870495	0.00107252746633915	0.000613363764794782	0.000829189786438318	0.00109205136021802	0.00120364460615461	0.00124796983939125	0.000598107792247821	0.000455110482926063	0.000792832754352098	0.000622194974307743
(TCCGG)n	0.0132663537043238	0.00711579241446894	0.00527411977461727	0.0156446808618553	0.00348033618010807	0.012722874704764	0.0125976078334458	0	0	0.00330117601655614	0.00633703121030583	0.00489208310018949	0.00336832239695049	0.00478794843120033	0.00289100220224752	0.00652092929622548	0.00515642190580061	0	0.00724821849331062	0.00583365278415979	0.00826685377532827	0.0299995068638205	0	0.00182337340019331	0.00211762522042729	0.00213667508085254
(TCCTG)n	0.000846314049946634	0.00154066186028117	0.00102772414356927	0.00116437662033224	0.00282576814780298	0.00162328667821409	0.00219177834997614	0.00250298342013708	0.00214637137232841	0.0020102277959221	0.00205807485472964	0.00258179949453029	0.0014015960081839	0.0016521661629137	0.00176045535163337	0.00132362459729229	0.00146531777632969	0.000598567972861117	0.002133313179807	0.00307871340305433	0.00234921967453435	0.00243573168103975	0.000324266672574705	0.000666198204463646	0.000429837635446606	0.0002602226368326
(TCG)n	0.115197541889484	0.130798460768886	0.0852683069676721	0.106750082732458	0.101049155308022	0.0933940068784769	0.0977372428421584	0.0605295141862877	0.0993936716927579	0.0855041231008708	0.0767733569232409	0.0715300546132652	0.066136041574029	0.0815086619662615	0.0658220814221099	0.0576618601643026	0.0640858429897005	0.0646761452734567	0.143452191083678	0.141959085485778	0.18476543316826	0.150391069727003	0.0286973714747577	0.0312310192682959	0.0314053863416951	0.0312415962881466
(TCGGG)n	0	0	0.000678101113879364	0	0	0	0.00231384633675535	0	0.00566477620471147	0	0.00203690288902687	0.00314491056440753	0.00108267505616266	0.00615593369725756	0.00185850141573055	0	0.00165742132686448	0.00157976091802217	0.00116489225785349	0.00187510268062279	0	0	0	0	0	0
(TCTA)n	7.69812918836323e-05	6.91177809485745e-05	9.91981157757411e-05	0.000124332037000254	8.45138178971389e-05	9.14820519136272e-05	8.58138991461986e-05	0.000110248197601921	8.5592320300178e-05	7.7248203184948e-05	0.000151085727961229	0.000172793598139966	0.000200022924598686	0.000153260876971856	0.00016976333526023	0.000197696641974373	0.000153672463385957	0.000142132050976686	0.000104006018901351	6.31030711729461e-05	0.000104935380214278	7.00102511141437e-05	9.38085566310058e-05	0.000111901072949441	9.34959795898082e-05	9.62237974778721e-05
(TCTCC)n	0.00395073428719408	0.00685739771785414	0.00410888202141309	0.00527680227393584	0.0032833456730011	0.00293154657004171	0.00194425003494931	0.00178250174012276	0.00134082471178851	0.00140646987591586	0.00163922470075465	0.00156320826496058	0.00169134153878042	0.0017849221162035	0.00162762318928358	0.00148834794654367	0.00109844977087696	0.00108437279127397	0.00151648352591777	0.0010651862331559	0.00154091991037847	0.00208674689656348	0.00106955562470113	0.00138723277653637	0.00106332680687583	0.00107289234617052
(TCTCCC)n	0.00125213979931729	0.00162739028580354	0.00108111038542302	0.00145768632140292	0.00138555490204892	0.00138558892912533	0.00117377661988526	0.00114894702555093	0.000895682758613844	0.00125830487741306	0.00110038431708539	0.000911635421812872	0.00124823511365017	0.00119639934099046	0.00107747148122066	0.00115993451390016	0.00107008731055192	0.00137380632743298	0.00142744347138394	0.00177888454650785	0.0017330861201592	0.00152464962455459	0.000514203772906294	0.000556010253631251	0.000394617614118417	0.000343871965504257
(TCTCG)n	0	0	0	0	0	0.000834220799457129	0.000826007228863884	0	0	0	0	0	0	0.0010987863916391	0	0.00099765880585268	0	0	0	0	0	0	0	0.00167378400815971	0	0
(TCTCTG)n	0.0021993501901841	0.00271195610305817	0.00231348782889479	0.00280658426198152	0.00272150723782245	0.00236688996255582	0.00283416924086453	0.00279479661493151	0.00250504615668736	0.00286423374219573	0.00312423821758768	0.00297196036269865	0.00291986923332363	0.00324804624307735	0.00313881544411889	0.00318273639571056	0.00289158208732362	0.00318099140604275	0.0023512611428798	0.00241262421391131	0.00248209970422662	0.00261689756460634	0.00121685944303649	0.0014599006910614	0.0012105974231732	0.00122148778834271
(TCTG)n	0.00304070146697959	0.00481245312296189	0.00238300536728354	0.00339554445941593	0.00285457485586842	0.00311228640548223	0.00407864575331228	0.00317171436807357	0.00459644087793227	0.00372892563213159	0.00661103165608875	0.0058075526845425	0.0062463701382467	0.00564948292872645	0.00565760620052639	0.00478547499775833	0.00502693336431992	0.00526876155329101	0.00363739844499816	0.00333674557862173	0.00432701740350048	0.00419343941185954	0.00316078575615075	0.00318784558767938	0.00326045538961065	0.00284397387025991
(TCTTG)n	0	0.000357603551783217	0	0	0.000524712009673977	0	0	0	0	0	0	0	0	0	0	0	0	0	0	0	0	0	0	0.000274900432512756	0	0
(TG)n	0.000966870521768956	0.00150285853284042	0.00119337822726733	0.00174957703151201	0.00135001648610056	0.00135709739295345	0.00148421211885741	0.0012124225982586	0.00130621743167413	0.00105752753645638	0.00127748922896831	0.0010601363506301	0.00109248267383909	0.00104541047937258	0.000993985817030724	0.000951716683810664	0.000962437575904431	0.000929749276319845	0.0012869678574603	0.0013073661903075	0.00130735716788137	0.00161560714386861	0.000447889132871597	0.000506606538829068	0.000467279278835853	0.000477314433136445
(TGAA)n	0.000328309727789015	0.000434450868671222	0.000371279724820288	0.000494851021754714	0.000691232688554164	0.000583593929423053	0.000492461509325371	0.000605470812767295	0.000466702456890457	0.000422529695738053	0.000496449138328623	0.000469616821433093	0.000478510483743474	0.000517733308504287	0.000478487115769927	0.00047248174028983	0.000583180342458939	0.000515182448919242	0.00071378935629649	0.000566439870984232	0.000620268512451937	0.000685669204587479	0.000274980654999668	0.000313856248775565	0.000343476478693741	0.000287626490471101
(TGAG)n	0.000148267910961298	0.000192987415969603	0.000112230921490465	0.000269266934166147	0.000228714721154529	0.000182008142011327	0.000309746467194301	0.000250824306057064	0.00035848027442889	0.00042355144301433	0.000267715331033435	0.000275562399941133	0.000173920680092889	0.000262205103586249	0.000316643148020852	0.000197260378571494	0.000258179678176387	0.000176871702226405	0.000238162951188405	9.12775991958243e-05	0.000174621476652014	0.000281636538707634	0.000134978429017891	0.000165473038056486	0.000165669566966669	0.000100295944337654
(TGG)n	0.00901130043584958	0.0120517281143638	0.00854069246681826	0.0111041333120548	0.00854317495523515	0.00987552392711242	0.01186469793693	0.00885869275641633	0.0110740488490781	0.00779721736748964	0.0133661703561095	0.0107230334923885	0.0133121904945708	0.0113126021346514	0.0106984330822353	0.0104394374355941	0.00926592994225425	0.00984979097965799	0.00625751731275077	0.00608684097336873	0.00615296087171415	0.00720763154099218	0.00636862863793548	0.00593583182235534	0.00468748320431876	0.00513920194560614
(TGGA)n	0.000126678566094245	0.000189396595199028	0.000107855997024654	0.000146024266838834	0.000150896900976902	0.000131996114088907	0.000176212703247188	0.00014034310057191	0.000140087323610625	0.000121659697222929	0.000176300867595475	0.000199733148193166	0.000144823317829221	0.000143583797326062	0.000139968754840905	0.000131154315766665	0.000157428382011582	0.000145612486531955	0.000211471422036505	0.000110656711138167	0.000177719507021652	0.000195103247889917	9.00428958767271e-05	9.48671787462815e-05	9.64045482934461e-05	8.64638134505902e-05
(TGGG)n	0.000120654437550491	0.000230103098243251	0.000118318370714529	0.000189713035157895	0.000147713335334181	0.000143262006918971	0.000201865564769872	0.000196260278587644	0.000293853887861748	0.00014010937297315	0.00037461997452292	0.000222461856535323	0.000400796376658566	0.000348362323431163	0.000262930005066668	0.00032947973919506	0.000164137651942087	0.000178796332427401	0.000247203304232467	0.000238750790195436	0.000213024548815777	0.000246853988864098	0.0001598200969351	0.000204525664124435	0.000218272232412637	0.000174893118537878
(TGGGGG)n	0.00361965039979202	0.00488648237128781	0.00341806265385055	0.00380493689632103	0.00276341434827366	0.00292530774845919	0.0049047497457637	0.00297699596033358	0.00416019848996227	0.00354210779300809	0.00428370433410731	0.00367438752445292	0.00363222553312044	0.00303106024208219	0.00347423776989978	0.00335848815505372	0.00304301593393842	0.00311137237410172	0.00489964842272775	0.0064471962995579	0.00478990729321063	0.006529764408305	0.00178268006841878	0.00101735389175206	0.00163596756610244	0.00142142276527377
(TTA)n	0.000875422576324524	0.00101535216866284	0.000767265214175678	0.00110924749894036	0.00100245733167217	0.0010180863802134	0.00103195024311644	0.00094318859309516	0.00100296869622565	0.000863216779603352	0.00100096242259355	0.000821427650016108	0.000886922268595551	0.000808708897974607	0.000750205339029522	0.000738606573187092	0.000783680242387516	0.000676830559395007	0.00215869213246791	0.00251656935591119	0.00238799826188621	0.0019255717915032	0.000439997333655175	0.000468318755101269	0.000503137975585074	0.000425416872462144
(TTAA)n	0.000376731610992766	0.000367491673041094	0.000595123241066316	0.000716494612913203	0.00068165655734164	0.000844800091910455	0.000594481173893747	0.000684897930339355	0.000502310796195271	0.000569364402284957	0.000824357274911131	0.000614938804349419	0.00204315526902623	0.00130867164581303	0.00159727555264761	0.00150593490815234	0.00085166051036267	0.000689632535875801	0.00159443712722142	0.00202082425003245	0.00177018029800255	0.00191680142892258	0.00121886919903023	0.00120996021383236	0.00128141281820747	0.00110555758691949
(TTAAA)n	0.000272159141061925	0.000402552080964849	0.000385580199466217	0.000612723689153138	0.000681536569073887	0.000664388260314368	0.0004698905905873	0.000362211188614754	0.000747753317133017	0.000301677853682508	0.000455014507626967	0.000638661201904153	0.000362780813155412	0.000375039855672982	0.000717098364117023	0.000368899695933039	0.000504877964729783	0.000481221318998933	0.000473127279299728	0.000418870692152241	0.000296790269399951	0.000335694352069204	0.000250267774489166	0.000190433044318877	0.000165873519410362	0.000167365694400785
(TTAAG)n	0.00102967199729847	0	0.00343855997904181	0	0	0.000987489712743215	0.00391106834874133	0.00334979329639868	0	0.0017935523239557	0.00172147698232717	0	0.00549010028479332	0.0052026526260287	0.00157070198389826	0.00236191139863285	0.00420228084449105	0.00133512602520509	0	0	0	0	0.00520767169593204	0.00396260675947522	0.00115052078905105	0.00232174142643819
(TTACG)n	0	0	0.0006203084053101	0	0	0	0	0	0	0	0	0	0	0	0	0	0	0	0	0	0	0	0	0	0	0
(TTAG)n	0.000472494015277876	0.000760307482688439	0.0008640772280438	0.000742933915669661	0.000991644307339808	0.00148888030845988	0.00115373824568427	0.000988165968113478	0.00219690391696828	0.000705447455705906	0.00101564772408807	0.00104541762051537	0.000689804840497303	0.000937900772354022	0.000823726711445613	0.000851580408780995	0.00101008023739745	0.000700183090988492	0.00051630462082426	0.000623313554536	0.000588863981931505	0.000915824096078682	0.000625870385342142	0.000649412067859626	0.000980476508632112	0.000684897741849325
(TTAGG)n	0	0	0.000352175094627669	0.000870550789893563	0	0	0	0	0	0	0	0	0	0	0.000965221703008448	0	0	0	0	0	0.000690015617537481	0	0	0	0	0
(TTAGGC)n	0.01014269701494	0.0167743472152717	0.00826619658858297	0.0104659014629863	0.0172956318756617	0.0184121696855252	0.0127272231099276	0.0111953618063851	0.0050527920717925	0.00378583620735247	0.00968986489775295	0.0112206227339526	0.00885234314157003	0.0105242024381093	0.00884118125008661	0.00623191303932906	0.00788461188920204	0.0112727538083798	0.01039045171825	0.017282802361936	0.0130357521097109	0.0139253745750936	0.00366412357553113	0.00557618901333355	0.00445229236095377	0.00490073952062577
(TTAGGG)n	6.93540489645535e-05	3.85778291931373e-05	4.71789692463161e-05	9.54187551828966e-05	8.49079246438591e-05	8.12934723940131e-05	6.58579689634152e-05	5.01393170530907e-05	7.16595469530768e-05	4.02685243528917e-05	3.86503013376802e-05	5.96747845217481e-05	5.47834556694299e-05	2.92022626232631e-05	3.52651273369289e-05	7.07056310577004e-05	6.28992516745994e-05	9.99200564935747e-06	2.21038700639666e-05	0	4.20170974555814e-05	6.97030603155866e-05	1.94869562960391e-05	2.96559189015706e-05	1.72208615619418e-05	2.60636670374477e-05
(TTATA)n	2.5835752991933e-05	3.2334757407511e-05	1.96773822659347e-05	2.24497078989699e-05	3.4959339807884e-05	4.82506229676961e-05	2.96983192262408e-05	1.99066941414785e-05	4.10956288632897e-05	1.65798543813143e-05	5.00141073383536e-05	3.51000565580463e-05	3.80634545943698e-05	2.91999683359398e-05	4.35593818284131e-05	2.18338470129107e-05	3.51468202773482e-05	2.82105052898205e-05	4.16040159334865e-05	5.85979742900348e-05	3.41053170497925e-05	6.14978682944643e-05	1.60468208316733e-05	2.61649314463784e-05	1.36743156514609e-05	2.60616193351291e-05
(TTATG)n	0.000232110263861976	0.000338914085020067	0.000172250120239941	0.000372565864129579	0.000355206384618071	0.000371002446065639	0.000146939852171427	0.000314631507230031	0.000269804447971171	0.000134768451913444	0.000323381683397423	0.000399432482689764	0.000120320953386778	9.77325042163956e-05	0.000177035042658092	0.000133106435688657	0.000157880781160742	0.000200644124091565	7.39759998084656e-05	0.000119077618215272	8.43722873233879e-05	8.74793683464698e-05	0.000130435717460481	0.000111657122721629	0.0002161268221223	8.72284275192733e-05
(TTC)n	0.00939536730853417	0.0112346023709366	0.00977659342012693	0.0105956454213375	0.00963128884616956	0.00946608916308049	0.0094203756647017	0.00852094795952371	0.008690419124848	0.00879794601206401	0.0113602174670935	0.0112790429907855	0.0107378358855779	0.0100045448158201	0.0108229470729954	0.0106252141236723	0.01009416544546	0.00998593765293775	0.00744715817199266	0.00923598171761556	0.00811200998468966	0.00805734912535268	0.0040467786300904	0.00490156170495573	0.00434450934750781	0.00417216468192093
(TTCA)n	0.000291277752401994	0.000453719140710299	0.00044320286892479	0.000593911398823818	0.00071192116925415	0.000592854619994411	0.000537270247254462	0.000657868262185673	0.000501781325898213	0.000609570771569668	0.00061660565098702	0.000746469202343949	0.000681559420754559	0.000831166630516259	0.000805541548723311	0.000807544560969663	0.000635714759265379	0.000622230587802634	0.000402722899363786	0.000403143420499155	0.000356487121634013	0.000488081428245988	0.000365642193071874	0.000401206235072527	0.000419122633245334	0.000366192264178674
(TTCC)n	0.000537667350275445	0.0007795764773429	0.000520891871731334	0.000686439059404354	0.000600391188053764	0.000609258679498936	0.00058707501531217	0.00051668655734365	0.000691624189489312	0.000542494571267176	0.000885956939764424	0.000823932632761213	0.00073735017974605	0.000824009506714066	0.000895814917779518	0.000964980914986138	0.000680850293941479	0.000560546639045113	0.00082223304369514	0.000689190181342553	0.000897233423671489	0.000816399358319817	0.000278200072371019	0.000266845143875896	0.000289132046183245	0.000324924221572221
(TTCCC)n	6.91652029214945e-05	0.000151486589218463	0.000105863634756731	0.000142738405254057	0.000190522634683279	9.94975971143772e-05	0.000229875248723843	0.000281265701235873	0.000321589904428261	0.000421668198870755	0.000607084685102244	0.000267805324860514	0.000606952752086251	0.000458683264951248	0.000342898753801485	0.000337140782108273	0.000282275917092928	0.000156945570752026	3.30655242444309e-05	0	5.65686287297124e-05	3.91012109662178e-05	0.000335234684058037	0.000249540479883649	0.000212527883767319	0.000233934278069363
(TTCCG)n	0	0	0	0.00380099640657753	0	0	0	0	0	0	0	0	0	0	0	0	0	0	0	0	0	0	0	0	0	0
(TTCG)n	0	0	0	0	0.000872190786056139	0	0	0	0	0	0	0	0.000211029883828315	0	0	0.000544726539273073	0	0	0.000454110541197124	0	0	0	0	0	0	0
(TTCGG)n	0	0	0	0.00599712766371121	0	0	0.0041392140024179	0	0	0	0	0	0	0	0	0	0	0	0	0	0	0	0	0	0	0
(TTCGGG)n	0.00118087947400345	0.000422265901181128	0.00107977141461848	0.000116048481989682	0.000929386698708713	0.000970716612913778	0.000640772754620703	0.00082322376645532	0.00431404801485445	0.00440771942868493	0.00310243389934775	0.00326594668374293	0.00254851139859574	0.00213095103259185	0.0014153541205155	0.0010641550926328	0.00218019859766865	0.00284363758453701	0.000403241568510884	0.000908725315442651	0.000919823011982882	0.00114443552922152	0.000497701584356437	0.00162304146996351	0.000753985672979486	0.00066567236984634
(TTCTC)n	0.000512634276630778	0.000874892509975689	0.000363136115629386	0.000384705267094803	0.000513492223294633	0.000670409088658526	0.000531046700238933	0.000530642594529299	0.000541713571488802	0.000487058756541069	0.000623314545275983	0.000601485627072479	0.000559086299493832	0.000412077528914782	0.000710902180880539	0.000481052161196962	0.000570587669904166	0.00048342410606143	0.000980291845406764	0.000932428108943574	0.000711491513450384	0.000737692791733292	0.000314266716741919	0.000358696406595405	0.000156218253965948	0.000315247143076604
(TTCTCC)n	0.0127501303454998	0.0186170085201455	0.0140480722026805	0.0184965577954392	0.0172820275120799	0.0150975889610353	0.0153195760337112	0.0191172621958026	0.015425650259856	0.0156369766895218	0.0168212241235755	0.0165679701367903	0.0176892779074429	0.020214341422749	0.0210372663016964	0.0189010353910051	0.0174042064822968	0.0175446717740636	0.012978645931906	0.0121477467936345	0.01593763687025	0.0143180110615329	0.00764024042809662	0.00959659601848368	0.00848009878509601	0.00894753357702576
(TTCTG)n	0.000103592561650572	0	0.00011531479200906	0	0.000190237546681376	0.000198697428336501	9.83705466642755e-05	0.000168506898062833	0.000481663041435726	0.000180444530083739	0.000173193221617812	0	4.60286992453626e-05	0	0.000316048299902423	0	0	0	9.90481402241417e-05	0	0.000338903894539138	0.000234256211883166	0	0	0	0
(TTG)n	0.00196554874876282	0.00244551362038533	0.00180571421387796	0.00256744030259204	0.00253941535844469	0.00279427481844899	0.002650383237938	0.00242612805514669	0.00262342994395451	0.00212270996198154	0.0030619098057859	0.0031218129377173	0.00290976738975949	0.00260552763931623	0.00260677905291073	0.00237633468989369	0.00261100619985501	0.0024706741144047	0.00226403222123828	0.00240940946030512	0.00230230259863289	0.00223805732584269	0.00110130290990263	0.00128147299915031	0.00117821705495115	0.00123052897755179
(TTGG)n	0.00105319454165981	0.00129325616366703	0.00118343104941746	0.00180442398553564	0.0013502124811796	0.00154365920499283	0.00167941972238717	0.000905065213402419	0.0014783166349242	0.00083072852042604	0.00159469005434097	0.00107719001299381	0.0015716392340953	0.000903651902271929	0.000575945277147174	0.000660945168764421	0.000810996353840082	0.00123679387847993	0.00169098785966799	0.0013150983545691	0.00117018148491312	0.00152782703523719	0.000552764463520696	0.000975045739329386	0.000710523222576758	0.000627300616382399
(TTGGGG)n	0.000536564129893517	0.00134307453543904	0.00140787464558072	0.00200372964145099	0.000797662043623831	0.00124970122497808	0.00111608349420412	0.000997476550158575	0.000950401426555735	0.000934623690502119	0.00170869540254436	0.000593588043223462	0.000896870134123542	0.0010973551211016	0.000584639952975027	0.000732617105378987	0.000868974969471087	0.00069573683259515	0.000610745256983237	0.00035391738755014	0.000640850768925653	0.000808896433608291	0.000236912770588024	0.000344153713283848	0.000428241911516656	0.000230450301803556
(TTGTG)n	0.000133437085364189	8.35016456799926e-05	7.42682172344065e-05	0.000458963851814633	0	0.000127970605631008	6.33553163635394e-05	0	0	0	0.000111544682018138	0	0.000177868044941008	0.000337110654849819	0.000305325232584305	0.000153042218176721	9.07635488521026e-05	0.000173021433878619	0.000127583437764906	0	0	0.000150872155510468	0.000168717935046778	0.00019257055808164	0.000149098102254574	0
(TTTA)n	0.000312516112003653	0.000498866140592786	0.000379126181712066	0.00061791552796578	0.000587651319983044	0.000594042631614456	0.000627288259500073	0.000560096522204413	0.000643876259466912	0.000449831824005031	0.000700819662462878	0.000565173898708193	0.00081485839981179	0.000631150803159774	0.000656566421237685	0.000673938542013201	0.000654265442089628	0.000543534755291782	0.000574352779119395	0.000529945017442241	0.000571400617278948	0.00046972260840678	0.000348611460500113	0.0004159010378752	0.000407742631417868	0.000388202848159015
(TTTAA)n	0.000110290984248163	6.90173849590043e-05	0.00052177755093838	0.00117599003245391	0.000303807811055259	0.000581749983990275	0.00044510805620603	0.000762461736743543	0.000320504979251668	9.60561477968963e-05	0.00055317632578014	7.11738263803223e-05	0.000134763671947151	0.000139317588594106	0	9.48715465503708e-05	0.000187549081828213	0.000178761250914795	2.63631787341035e-05	0	0.000180408918838869	0	4.64839967235991e-05	5.30557061906121e-05	3.08088572271893e-05	0
(TTTAG)n	0.000141320256113371	0	0.000157311641692475	0.000194431372382568	0.000778562236256164	0.00121977745857222	0.000402589258160243	0.00137925566923044	0.000985622084609381	0	0.000472537990105658	0	0.000125584066312816	0.000178513206999004	0.000215575452401022	0	0	0	0	0.000217501103443998	0	0	0	0	0.000157906491580853	0.000159326996302765
(TTTC)n	0.000244774664940156	0.000282253147607754	0.00025920618939707	0.000309017598801737	0.000328289867664181	0.000397399499939089	0.000369111496689304	0.000334035276061573	0.000309035208187839	0.00027945275865394	0.000283549737803571	0.000281606359527039	0.000272916715292518	0.000257083446912994	0.000240535144882108	0.00025865746384686	0.000268138132431374	0.000237743448915532	0.000357629322050449	0.000314642305176129	0.000326911116173238	0.000393886728397654	0.000127506578693811	0.000154353092408506	0.000115752189703394	0.00013436418078299
(TTTCC)n	0.00465403776264422	0.0047484494835431	0.00449085688042943	0.00455874501322728	0.00557392332133362	0.00516684414302064	0.00600466247932965	0.00576008944003564	0.00564505357962737	0.00519887333206965	0.0045247873719234	0.00489681432175641	0.00478764354622644	0.00565524315186166	0.00486158087936943	0.00443852034688926	0.0049549524232142	0.00472278234989375	0.00399037560668962	0.00404857759952908	0.00413742439916091	0.00360342239118618	0.00115132857803681	0.00158178524175377	0.00197836166627927	0.00176802630481376
(TTTCG)n	0	0	0	0	0	0	0	0	0	0	0	0	0	0	0	0	0	0	0	0	0	0	0	0	0	0
(TTTG)n	0.00165068893605606	0.00200054381485063	0.00149876409094352	0.00196201683995399	0.00189937628896965	0.00233201597513255	0.00236857993573866	0.00214550065642797	0.00248952661930603	0.00168331361172311	0.00336670340631676	0.0028586060740698	0.00320764524235768	0.00258990452965972	0.00250208866914801	0.00245039540976524	0.00247654290937207	0.00224874184338747	0.00220758878985287	0.00220687408739654	0.00227288669214021	0.00227980661987855	0.00144866344303756	0.00165598218159924	0.00158468723719556	0.00148704630815116
(TTTTA)n	0.00151627502307707	0.00162725073466042	0.00127404306783634	0.00176866948201577	0.00123082524075913	0.00166139331555719	0.00155113290566177	0.0010366114457095	0.00104729132682844	0.000650718210631349	0.00137772480077298	0.000690145711363253	0.000786004260809762	0.000425629189105901	0.000463714442900225	0.000445264642087805	0.000647717914955535	0.000750339978576993	0.00116611028661612	0.00101462881947175	0.00105041307948225	0.00113464695178046	0.000342684186462806	0.000415797362372068	0.000376496580258578	0.000417046006267939
(TTTTC)n	0.000644658166854945	0.000849286785785575	0.000630737723962999	0.000821581178589095	0.000535848480231473	0.000774437765274763	0.000831250857401091	0.000629172671918374	0.0011516314041025	0.000709205807196209	0.00098702341266863	0.000665625227739752	0.00114273419449231	0.00103718729983632	0.00094198105036561	0.00106625518295889	0.000544656652040604	0.000510337212083686	0.000746141982777189	0.000678853855694925	0.000754801557688201	0.000797942819291507	0.000440443346662625	0.000554941101785118	0.000447356203159871	0.000504934182429381
(TTTTG)n	0.00413456493469684	0.00493981864123885	0.00360643395739399	0.00464273116928142	0.00512365163493403	0.00597430489152991	0.00615986790680231	0.00568471460379518	0.00551894223610465	0.00471326232545406	0.00505867641089506	0.00413493286794063	0.0050698924938147	0.00427782024561918	0.00436979025869985	0.00439444891943409	0.00427655877218634	0.00363331645174094	0.00824443414526956	0.00828088919040455	0.00778737108659794	0.00753297033859053	0.00247550067708451	0.0028925843764179	0.00264450630815785	0.00270083611129897
(TTTTTA)n	0.00160459247352138	0.00198591534344909	0.00129000693632931	0.00272274610800195	0.000622076086000956	0.00174403859373872	0.00220090909963141	0.000522016052233734	0.00198951965597211	0.000527942119717372	0.00235478711557288	0.000460216870450475	0.0011248917075982	0.000315294368151667	0.000462344880463054	0.000429414040639462	0.000533592650404835	0.000323648528378656	0.00138078167012065	0.0013719847826771	0.00134152281940799	0.00141108387584322	0.000661254077369302	0.000789045696993304	0.000378504816939671	0.000804020617590393
(TTTTTG)n	0.00758683077229393	0.00906974429686022	0.00690372564517318	0.0102334518638626	0.00926229446675782	0.0107951455309165	0.0110655585600934	0.00859604865892209	0.0100622914415614	0.00831660302415817	0.0104339596490596	0.00866741440275177	0.00907750113358018	0.00762388711737283	0.00814774000943281	0.00785655408869724	0.00775767753948253	0.00721966143488746	0.00953655096237965	0.0111205981297174	0.0102974053317087	0.00913078938983177	0.00388130460905733	0.00470945939045594	0.00440881311466316	0.00402519028232545
5S	0.000519370534563024	0.000623158336547254	0.000637866288441244	0.000809048263001622	0.000859183837891598	0.000827411727864024	0.000790733574211589	0.000754058090310475	0.000638640808925315	0.000590655397865822	0.000746324320795342	0.000598309626069982	0.000602669411001799	0.000634371604402993	0.000635124054607132	0.000620293437436506	0.000572246215855395	0.000628917587701508	0.000451442429983158	0.00048885572473801	0.000430632196071402	0.000660029570547232	0.000253269808510322	0.00036753950514526	0.000297357704070854	0.000285514981481362
7SK	0.000404700619293929	0.000416639881308401	0.00040871554300727	0.000579247035620765	0.000575375123301672	0.000579052032434614	0.000548557254109892	0.000642372093464649	0.000386960927579291	0.000432056880022472	0.000431063839961611	0.000421233091687004	0.000278428406649641	0.000313322593299794	0.000433138039801964	0.000321918058300211	0.000284156159664758	0.000325856410055088	0.000511768775500634	0.00030640727153286	0.000384381672104539	0.000627326528045555	0.00014305695362779	0.000172701836585088	0.000164104415303241	0.000283326933942103
7SLRNA	0.000465514098296882	0.000863813361187764	0.000478140899285621	0.000812197325341747	0.000655311084143247	0.000650652690153684	0.000801821935582756	0.000711834367008638	0.00076472686965122	0.000688083280478146	0.000820016065720604	0.000610294906849095	0.000601595566062495	0.000606578852391228	0.000732514488532279	0.00058106855737346	0.000641273842443922	0.000637884049706909	0.000520913051270252	0.000404560666246435	0.000573301839319249	0.000750489393535208	0.000345359354965543	0.00040124903311871	0.000321606794922556	0.000642377401931343
A-rich	0.00222805035298231	0.00236476820925247	0.0020302699861203	0.00239545306523836	0.00234570153631694	0.00252277008838937	0.00226052323058578	0.00220966560941809	0.0020998797993953	0.00203357036382944	0.00241294608138779	0.00235280060722523	0.00260545623037029	0.00242451000823401	0.00227685818187909	0.00222451373765797	0.00211439862187263	0.00201338772962923	0.00268379008869963	0.00259282965922534	0.00260289517482189	0.00234846515168382	0.00122287482948432	0.00141229880506589	0.00137881394536584	0.00135666885293186
ACRO1	0.000820306339933927	0.000810517151517108	0.00136969469814252	0.00191267096267417	0.00296525286016339	0.00215307663910248	0.000385377924201082	0.000519688729550461	0.000321186439445706	0.000255691642688377	0.000144362628544594	0.000200602003293928	0.000138119530418831	0.000239961230335728	9.22030724595924e-05	9.90346491403954e-05	0.000270175034595082	0.000179141334484851	0.000379776464757466	6.64476331257609e-05	0.000404899882542408	0.000351469393155369	0.000174685617603954	0.000182766765665492	0.000173668293339909	0.000184965621750556
ALINE	0.000185408741111994	0.000190611234057932	0.000257986312884477	0.000200427255872195	0.000316164559394745	0.000298472078421685	0.000314397215138502	0.000215422608815579	0.000292489668498817	0.000322957484884115	0.00035426191861816	0.000324762643818808	0.000294220076026986	0.000326214091358598	0.000252526565898066	0.000296190745820622	0.000261237241121791	0.000386374136250169	0.000221593986766965	0.000152869372055162	0.000158862571072854	0.000209634498128478	6.69802655464632e-05	0.00010193286693291	0.000125781469333845	0.000141843920887721
ALR/Alpha	8.48217297557959e-06	7.71463873803274e-06	2.01741914902012e-05	2.75439848670438e-05	1.25774403151709e-05	1.34399162793183e-05	7.45425129519056e-06	9.25537704450973e-06	8.08369538404715e-06	8.1674484945366e-06	7.57498920313724e-06	5.847766159731e-06	7.02267601309643e-06	6.65498659514201e-06	7.39373645502994e-06	7.19056331211853e-06	7.31048747458308e-06	6.69469327318935e-06	5.69216453491451e-06	5.10832884510099e-06	5.34307080787264e-06	6.31421930776185e-06	6.57258799473584e-06	6.58941232294674e-06	7.5939289149818e-06	7.60284560651962e-06
AT_rich	0.00239378456585658	0.00261955348165611	0.00226188976627586	0.00272219793185917	0.0020336637834077	0.00271399714447917	0.00243878790108344	0.0019613454925812	0.00221149489268858	0.00173103624151139	0.00240485393308897	0.00191623121704316	0.00240943083001777	0.00184066128990423	0.0018556756463615	0.00177328767371117	0.00190478865639731	0.00164184375581219	0.00287578291753607	0.00319866809818904	0.00285677961056666	0.00275907301691338	0.00104984994754983	0.00118895025524731	0.00110145092698538	0.00114254602295993
AluJb	0.000291365694684552	0.000379087921216766	0.000313572880125043	0.000452159886521441	0.00036992160958836	0.00040968913725129	0.000406869400740599	0.000367233020604864	0.000351401172076615	0.000301567228477703	0.000400725976569611	0.000339990411139136	0.000365804508008095	0.000345846899362575	0.000333108298292106	0.000315007348162236	0.000331349597315431	0.000322125965465792	0.000302116848645049	0.00023229844493871	0.000270636225455873	0.000331493440207768	0.00027735801001126	0.000278650927555205	0.000258089575513288	0.000267345227052889
AluJo	0.000315532373584526	0.000415873713062877	0.000331421231812622	0.000485333270028087	0.000405943651220641	0.000440718434974776	0.000439239393982328	0.000401294915771192	0.000381243768411417	0.000331023627087982	0.000440269649231117	0.000396218916170371	0.000393307130729606	0.000374230517454874	0.000368361670931957	0.000353957022429318	0.000370122439187391	0.000356197266444291	0.000345271300380957	0.000280242054238957	0.000317658023223725	0.000372378000304113	0.000283725572004033	0.000293500360334636	0.000273212425585879	0.000275457968697467
AluJr	0.000302602635515855	0.000396305743453971	0.000322574969676443	0.000470350030658472	0.000391979354752985	0.000421714415265399	0.000415984558140935	0.000384390918927682	0.000364701575712477	0.00031622693433979	0.000405700114153347	0.000357982266471085	0.000363187655435732	0.000346031746999271	0.000336063386171934	0.000320214881533799	0.000348428092760592	0.000329102315686979	0.00034525106792443	0.000255229590378065	0.000311480425028056	0.00036720481992451	0.000276861987660836	0.000276971036546537	0.000252295990289403	0.000260493460195915
AluJr4	0.000293902392161727	0.000379920067630814	0.000313113773169295	0.000486582196726842	0.00039600865696217	0.000439131832644837	0.000419063083965368	0.000386339310669494	0.000360057975116643	0.000305957382301773	0.000386421732535049	0.000357691208038197	0.000352781886999559	0.000336497670874149	0.000327422812240862	0.000303647054279467	0.000330170217099648	0.000315054098156706	0.0003014797247694	0.00023556192157416	0.000273807098750066	0.000328595785446835	0.000248661785327285	0.000254365524504419	0.000240545949347561	0.000248872622907329
AluSc	0.000313922342801797	0.000392588348865776	0.00030896449362428	0.000434109872883673	0.000358600135797463	0.000419931603985006	0.000425020882917276	0.000355963033907597	0.000391263701215748	0.000301476762090217	0.000480077326267884	0.000384288216464467	0.000404021955846264	0.000377527775597183	0.000345146017117821	0.000336751063462386	0.000351431667588348	0.000343396300271155	0.000347278807959744	0.000295225604305651	0.000313706904824791	0.000376133687168702	0.000374407079458174	0.000364392941573597	0.000344352798881135	0.000351794811692119
AluSc5	0.000184460017483279	0.00023834149801461	0.00019707376855754	0.000284124613186	0.000211572239038324	0.000269406918279878	0.00026381872353422	0.000219588514960822	0.000216572046526366	0.00020211695842184	0.000236032659526346	0.000212803856913338	0.000226374657441532	0.000190310400607508	0.000190837092642781	0.000183668607527401	0.000178320487475062	0.000189206402142107	0.000238835886635595	0.000209670687099476	0.000208570997773725	0.000257265074343227	0.000255555556401102	0.000254009770822594	0.000232362448890079	0.000235149833481123
AluSc8	0.000288511307395678	0.000349331719688066	0.000286951557546884	0.000403444276056544	0.000308609815956607	0.000355824511833931	0.000349986693319879	0.000279407168672165	0.000296311040232345	0.000244082441131294	0.000363582808196015	0.000279703626032397	0.000296408635449569	0.000265150283751239	0.000256159836394634	0.000251013076930689	0.000265489772454533	0.000262122466506427	0.000286643121932098	0.000238171872770042	0.000259561720592979	0.000332124100337298	0.000314821023268548	0.00030335258248882	0.00028926920214092	0.000302247183079969
AluSg	0.000303505118726639	0.000401183035036727	0.000323762882231768	0.000453405818982808	0.00037180774354978	0.000419891778063723	0.000425559898886077	0.000356066330697374	0.000370138046772678	0.000308976503056958	0.000455646535128573	0.000377193902174966	0.000407993394431016	0.000382204197120679	0.000356676980981179	0.000344519750128893	0.000340353766379955	0.000332995766720533	0.00032927042066325	0.000278793630266133	0.00029401131804949	0.000373848975193856	0.000356401224553036	0.000352675169240731	0.000335856577621236	0.000342104614399761
AluSg4	0.000212733653303651	0.000299062379745841	0.000246948882422433	0.000386577491881695	0.000289583418281117	0.000335632085175957	0.000330208533771191	0.000277678315847582	0.000295267490587936	0.000247467790951895	0.00035348660134504	0.000297606324924571	0.000303728682426073	0.000252983276808597	0.000266928341248894	0.00026147811686063	0.000280800624671348	0.000274394748626736	0.000222959233838032	0.000158840119741276	0.000181087454983776	0.000244734785364935	0.000328701775159889	0.000304860984015188	0.000298996797258115	0.000310282185791487
AluSg7	0.000453699357109484	0.000602575465811604	0.000448410244964282	0.000649363786031947	0.00053379110084555	0.000637245399767589	0.000657817627771477	0.000492092826199553	0.000540760371938324	0.000410181103314452	0.000551629555771481	0.000436992178001723	0.000448988356086891	0.000403098016115046	0.000390979633658175	0.000395705652459807	0.000411780523324828	0.000405217717698967	0.000438490438511108	0.000371543736306275	0.000409284968882466	0.00051298032907418	0.000367312203552168	0.000359303097084883	0.000349189064929556	0.000355574966364534
AluSp	0.000315059995706177	0.00040765031955241	0.00033225594221941	0.000467141733050146	0.000393118245442223	0.000445746387368132	0.000443515006923997	0.000364974458077322	0.000383044532480132	0.000310883659104926	0.000458324989962655	0.000367433103458481	0.000381859829112257	0.000348713425927051	0.000337813764917101	0.000324002056141422	0.000341442447329787	0.000336630892699001	0.000334856398003444	0.000289548446768281	0.000295380827959549	0.000369650771340478	0.000366684140848112	0.000360002787668696	0.000344965848205135	0.000340750971086218
AluSq	0.000277608068106163	0.000362443543481203	0.00029097981701998	0.000438737598486068	0.000374572080721743	0.000422961730962702	0.000458290080098213	0.000384214085297438	0.000386603573648776	0.000313102572785401	0.000427517982402691	0.000343535075313213	0.000356809785803984	0.000336299719133232	0.00033344279649385	0.00031299411472783	0.000331063084586909	0.000323560444825315	0.000331275690767607	0.000262152587936109	0.000300331289264085	0.000352260047783677	0.000336649929233046	0.000334580664382356	0.000317228798061415	0.000319117193780874
AluSq10	0.000220616566478749	0.000299591824044277	0.000248504471923418	0.000345857759437971	0.000299032360312463	0.000344714841680277	0.000362697937154889	0.000275859752044967	0.000362859820433893	0.00023789062532443	0.00053068092376734	0.000387401305569552	0.000457784893926178	0.000454038040385471	0.000368588306338037	0.000352865624305838	0.000331771494205912	0.000360984089022632	0.000282686302655442	0.000222897474908968	0.000245492810521046	0.000300349283888535	0.000407984769396413	0.000412960870235461	0.000359702661739843	0.000390856842488101
AluSq2	0.000254980353547182	0.000338509562390875	0.000256691702026723	0.000376812904770527	0.000318978275343117	0.000379953763568356	0.000392265178636574	0.000315427635515198	0.000328269898505962	0.000262335702978936	0.000381294329501554	0.000315007594538367	0.000338583205086719	0.000300917743244937	0.000285661209051151	0.000280877266788887	0.000290409146733907	0.000268937285421206	0.000306187474664041	0.000252073829092898	0.000280898948455138	0.000341560216335449	0.00031036542422326	0.000306623631713745	0.000291955629756345	0.00029471933045489
AluSq4	0.000177278863728984	0.000259692851606038	0.00022817347295294	0.000291021793039712	0.000257114610463443	0.00037094472028547	0.000358684055668796	0.000265429028615854	0.000297394387464498	0.000243878907566262	0.000348591630182161	0.000278207198372417	0.000357147251725184	0.000310455997641782	0.000302695112152133	0.000265709347021243	0.00025898285412496	0.000276887603332346	0.000261957567268349	0.000189130325965943	0.000217488458075361	0.000293830277675846	0.000312453616254034	0.000337245076722062	0.000324139791105959	0.000303207895355643
AluSx	0.000281879428058782	0.000373025835463848	0.000274269045648972	0.000401417210018697	0.000322156371047144	0.000373456088779056	0.000376863476851885	0.000313432979903413	0.000332718852895789	0.000266812530817962	0.000380837219880365	0.000318030410635251	0.000335164269729493	0.000306058494526874	0.000293358836655537	0.000279200869757992	0.000294515650355398	0.000290571093224518	0.00034445329219215	0.0002731976181062	0.000303228402051766	0.00036595719770744	0.000309052785238896	0.00030361118526711	0.000286521257836929	0.000293255659249972
AluSx1	0.000242204234894165	0.000326184647866541	0.00026871985506637	0.000392546550296615	0.00031638510656604	0.00036975418341078	0.000371978758848304	0.000305647970689457	0.000339340328461994	0.000276974781848528	0.00042049415284322	0.000335436569212912	0.000402847572542035	0.000356024800509413	0.000341831778831227	0.000328128870404464	0.000315131662617801	0.00030620318782462	0.000283301606863328	0.00023312949061455	0.00025695224980788	0.000319730609115803	0.000346533498796127	0.000338681135402236	0.000316391326427878	0.00032427201099852
AluSx3	0.000331784424110766	0.000432689849348663	0.000320440318037112	0.000459141237875598	0.000378745150593854	0.00044733614776761	0.000455090852990539	0.000363764894500855	0.000398627166354052	0.000321636163269293	0.000520969486139516	0.000422974855785762	0.000472826982784906	0.000435099549272862	0.000411265071208077	0.000406218268905392	0.000389136978334105	0.000377765287704296	0.000375236302995794	0.000333201771987956	0.000341304665448254	0.000391162705440375	0.000360523151808563	0.000360260396265213	0.000347706223137657	0.000357386310857958
AluSx4	0.000256081252430482	0.000353825578201054	0.000301403126693962	0.000458121263287772	0.000324937380647435	0.000387837192001776	0.000370312113917183	0.000296321117603227	0.000301428900372754	0.000233216801676111	0.00031371557060475	0.000262739888879309	0.00026228727716256	0.000258404554658218	0.000254729838887766	0.000225488400614351	0.00026644161638869	0.000258152156319034	0.000292912709579584	0.000218703416471812	0.00023990616466056	0.000298263990221166	0.000265156897885341	0.000277503157585266	0.000257773170413372	0.000242977050197089
AluSz	0.000300566502312735	0.000397192479704302	0.000296015387356467	0.000431952567982486	0.000353641309971436	0.000410444130802908	0.000409131136203681	0.000344468137439081	0.000355895586800579	0.000291654587765596	0.000413845051579643	0.000342034213729056	0.000352243558422732	0.000317659974030791	0.000310420532967298	0.000297338168020033	0.000317202450217735	0.00031234555926008	0.00036044734633062	0.000302299343049166	0.000328358846656897	0.000386445947863679	0.000306191190590626	0.000302222324034754	0.000284991901203103	0.000290168795006392
AluSz6	0.000284177589849435	0.000362777561650953	0.000292909446626894	0.000427506642234266	0.000344627290431713	0.000396722613759762	0.000386222078172859	0.000336469965596611	0.000335433610611688	0.000284464504846294	0.000390540973677276	0.000334508445289306	0.000341615600371938	0.000313964416411803	0.000309674925185746	0.000290625368823137	0.000312904473135177	0.000310053742586705	0.000304354866647219	0.000249008372299202	0.000270939220460076	0.000324449393609646	0.000288415294071594	0.000289132994045443	0.000268374234446835	0.000278690737728821
AluY	0.000182959102187714	0.000248041207933837	0.00020068582610188	0.000288137427433775	0.00022496818704876	0.000274898389495709	0.000277577323135178	0.000218937631743148	0.000238859348112463	0.000186551033212844	0.000277064784184388	0.000217030617587512	0.000235992316304132	0.000212481336692021	0.000205402759075633	0.0001977271550948	0.000215119064291522	0.000204431413712508	0.000202323670094185	0.000161927418164856	0.000178029215273418	0.000222643464526286	0.000256845987516623	0.000251718483003161	0.000240633374461465	0.000244220379479663
AluYa5	7.48517890216798e-05	0.000106029651593172	0.000104720350503055	0.000154942094898665	0.000109341547669131	0.000134760692403805	0.000127295261678466	9.7405007321216e-05	0.000112318838541693	0.000102527591695771	0.000134812501798027	9.74861179083588e-05	0.000117311707153904	0.000116470175859053	0.000127676068603733	0.000111604123648541	0.000128673530402762	0.000104997708417355	6.73391456974318e-05	3.92733380776386e-05	5.37990043854676e-05	9.6942137804929e-05	0.000142250769908308	0.000128645363108934	0.000131537980935131	0.000137707915842811
AluYa8	0.000677946482092253	0.000565656309445111	0.000563480151404271	0.000758622831192962	0.000497992803651408	0.000684849144328526	0.000721024374614732	0.000602847017085758	0.000504347816935602	0.000377885770743108	0.000800962781201212	0.000769995844640425	0.000586390780418421	0.000673677582836977	0.000523977495918872	0.000383592914591329	0.000541067865415115	0.000410228238389628	0.000492636693563203	0.000500833877276023	0.000621014055783733	0.000490577847595327	0.000533366375309168	0.00052180409286638	0.000464608925090061	0.000478979535981897
AluYb8	0.000120276725494683	0.000163382761990044	0.000133614759067213	0.000197767874101011	0.000175982800435388	0.000171617374024852	0.000196391808159588	0.000167810084368772	0.000146629365316283	0.000137967454792576	0.000187190709121126	0.000181739477240004	0.00017183954021171	0.000150696182809202	0.000152895688988782	0.000167108083114489	0.000162958677023012	0.000182583839842597	0.00017156563661577	0.000193391178977733	0.000172750069793961	0.000172477969536242	0.000173509009232839	0.00016275887168549	0.000128383709422259	0.000146626706093663
AluYb9	0.000126611932579849	0.000194242842084449	0.000165944268089995	0.000146099327799072	0.000157507015657291	0.000207597678046742	0.000166769993538539	0.000146158721801577	0.000104445656653556	0.00013517042958695	0.000129738497236592	0.000147598272040948	0.000121587205301517	5.15915861690144e-05	8.72239740779916e-05	9.83709675932113e-05	0.000116680197518637	0.000142988156760172	7.81017369637231e-05	6.91453020183224e-05	7.57161630437889e-05	6.46507440768206e-05	0.000144595800371157	0.000110025425832826	0.000132344686769023	0.000105907260157818
AluYc	0.000248948861175299	0.000297850057769441	0.000235479513818084	0.000318994841259487	0.000281289886185909	0.000317302783889892	0.000325202497837006	0.000252305682239622	0.000250394085282067	0.000189294455514013	0.000309461804930043	0.000232240169795516	0.000266791906054692	0.000243997626831639	0.000226279685059352	0.000219691873790207	0.000245666414583009	0.000205722269129865	0.000270710507122425	0.000228300952818207	0.000236313672228679	0.000286581358839121	0.000278074984981002	0.000270539953646485	0.000247179544624127	0.000253038751495896
AluYc3	0.000569518976996391	0.00066801785032563	0.000584962019592095	0.00076084438095881	0.000495144083692798	0.000659646923246472	0.000655764780695709	0.000492288455112487	0.000588451178872047	0.000474447538781287	0.00056577699417766	0.000603666497049802	0.000727369271157676	0.000656849078378593	0.000696692014626861	0.00064057295199651	0.000568913656888366	0.000552958975927222	0.000481400677375358	0.000393801940359566	0.000429042805902791	0.000441731883122191	0.000517173379785577	0.000502936943450075	0.000454982966799756	0.000564539319274548
AluYc5	7.3936115901002e-05	0	4.1151254931993e-05	0.000101722858977386	0.000271552804101911	0.000283628782928884	0.000210627173134722	0.000240533593277025	0	0.000128786927144199	0.000370834562909906	0	0.000295664560192177	9.33947724517968e-05	0.000338355139011631	0.00050879470950572	0.000201164593761916	0.000287608188241504	0	0	0	0	0	7.11342430908433e-05	0	0.000166713811434782
AluYd8	0.000291414324358575	0.000239947257701128	0.000277438742542323	0.000379832153225904	0.000253493873779863	0.000323603830331286	0.000247595489236821	0.000149691677917886	0.00019611225777121	6.67901551555165e-05	0.00032053069545442	0.000197955508980222	0.000282817006323825	0.000242177194576019	0.0002339656954669	0.000307843542309495	0.000250382203729938	0.000348031619870785	0.000131982866653351	0.00011802780967248	0.000125442670324079	0.000190757897771856	0.000213321527070638	0.000169698192945507	0.000154239416125422	0.000138335050977082
AluYf4	8.48043733183564e-05	0.000110219173136417	9.25851914939548e-05	0.000154071672493828	0.000131775673984936	0.000139721140805015	0.000126988756434551	8.84265665308608e-05	0.000118797215130344	0.000109841584507779	0.000119969237968226	7.85817997735716e-05	0.000125119079358938	0.000104376607025568	0.000137656470220755	0.000129685580469681	0.000100576721798266	0.000125469166441294	6.23724279205868e-05	3.84865100621138e-05	4.62396976732856e-05	8.11334848050904e-05	0.000223618081902654	0.000216529002252827	0.000218671266401501	0.000166704570809806
AluYf5	0.000215723878382775	0.000223439497864169	0.000219433304438265	0.000327500619505637	0.000368834595749251	0.000342432626695133	0.00040969883371803	0.000387203533217914	0.000415045986859667	0.00029801848789912	0.000671577751040981	0.000460841686103785	0.000290859346120682	0.000253705523360562	0.000317726283974111	0.000221823868129783	0.000394666028722442	0.000385818965909317	0.000234710173536183	0.000148833475313569	0.000227135483341247	0.000151392818643368	0.00030724848272389	0.000264803687513378	0.0001745480836057	0.0002432109771011
AluYg6	6.55342533592942e-05	8.80949620510697e-05	0.000112126724594843	0.000160290489375251	6.68595600989647e-05	0.000132682340988587	7.14500929087352e-05	5.92222580382186e-05	0.000112854620019742	0.000105696291418483	0.000146086273438551	8.14494652730013e-05	0.000105689245346655	0.000104243610548812	0.000129588817324139	0.000153109446195768	8.91524479874268e-05	8.18278799329429e-05	2.55278964623742e-05	2.98848876456843e-05	4.49966565953205e-05	9.87960634491824e-05	0.00014526346040073	0.000137777622435088	0.000122042943582403	0.000153241915357038
AluYh9	0.000214345051752884	0.000117365378233455	0.000171493540820604	0.000276469141715959	0.000147608849053894	0.000154173028502321	0.000216261351717641	0.000108956362341884	0.000218009929746955	9.3340176946745e-05	0.000111986533647496	0.00024206489592182	0.000154762934882424	0.000219989913064473	0.000163485167563239	0.000169013295172625	0.000218695397042903	0.000173706807677619	0.0001537065866803	0.000144327326940437	0.000102262934712221	0.000151469791422202	0.000316187688682119	0.000296444500693906	0.000239501937237235	0.000271863521078287
AluYk11	0.000185987578958438	0.000280521191788809	0.000284007339601031	0.000439598359070039	0.0002714867834598	0.000315574645445782	0.000357752714552002	0.000395620349016707	0.000343689119503482	0.000307352115906343	0.000231216940516793	0.000307751115853794	0.000406837233459758	0.000403608285573814	0.000283712735722552	0.000317235683642639	0.000311404933299508	0.000296813692048074	0.000218866011905518	0.000110095011699161	0.000182017904775699	0.000269601240655443	0.000377868450615931	0.000344114268115691	0.000303731446407517	0.000344099673864732
AluYk12	6.94819527058932e-05	0.000124228848163944	0.000104967300425422	0.000122907507213675	0.000109368659658787	0.000123751652132104	0.000150810114704901	0.000161459307988753	0.000230759043837398	0.000103738598096367	0.000232329484698356	0.000230598659404727	0.000163183344117627	0.000100306689801732	0.000166556486464024	0.000147996700116749	0.000216052290463928	0.000205928908474818	6.64339030236008e-05	4.58302555342868e-05	6.4945932678173e-05	6.73376217191167e-05	0.000125504321290774	9.5498391782004e-05	0.000122000673706777	0.000212624119955293
AluYk4	0.000127277649883417	0.00017770998770424	0.000135947297955793	0.000203452967058619	0.000148616282572118	0.000182036898965993	0.000164176283116115	0.000126853081450505	0.000203534371975656	0.00013071377746649	0.000190651427312083	0.000155725663672265	0.00013991038225255	0.000129177472001904	0.000140284906782303	0.000136695986514754	0.00014212134400573	0.000135462082717242	0.000147017855517511	0.000131347279668255	0.000126762228016165	0.000178013265022421	0.000225115871131776	0.000221550362452365	0.000189895027633594	0.000187456039248141
AmnSINE1	0.00166865726432779	0.00191514871270737	0.00172126259905928	0.00216653010801016	0.00143455801865999	0.00134187938166675	0.00135918460474874	0.00123047815687404	0.00125286598883993	0.0014468309722076	0.00076873850195721	0.000963564101116759	0.000645863625699816	0.000624538624811567	0.000652385596586425	0.000592576413606486	0.000790307584431896	0.000775714833427601	0.00141581968385866	0.00144578600325787	0.00138025733569699	0.00136959448516251	0.000247972646541838	0.000252110723449163	0.000193355699925589	0.000209030465110437
AmnSINE2	0.000325548449014067	0.000551242925010359	0.000479629265845552	0.000711364845397747	0.00063300461813349	0.000477500395120291	0.000527352755360282	0.000622996800706774	0.00218146146045928	0.00263517189293871	0.00547476065974801	0.00647557441315233	0.00678999931004911	0.00691828866113253	0.00487840745531068	0.00421699069200406	0.00547080104083649	0.005214460279052	0.000476055744545028	0.000471567363593118	0.000334128425557542	0.000736170099815794	0.000258273671925556	0.000110545238847998	0.000256769552257219	0.000323849269064099
Arthur1	3.50204294674994e-05	4.38298466273469e-05	3.58301824667008e-05	5.45588497895875e-05	7.3769157206878e-05	6.86532392565099e-05	7.09115648896402e-05	7.28821069406989e-05	5.26805119726945e-05	5.02360785770606e-05	6.02716267304485e-05	8.50810463713858e-05	4.21046932368219e-05	4.03338966206836e-05	3.92805400122637e-05	4.48911624702742e-05	5.53483352930086e-05	5.4090492215082e-05	3.84082845616245e-05	3.09125057935971e-05	2.47110934934158e-05	3.027948236745e-05	1.47599510487947e-05	2.18015471375844e-05	1.89898731348672e-05	2.14832128791275e-05
Arthur1A	0.000383025370849677	0.000541632296302655	0.000362689150333914	0.000431160822580755	0.000525257576300617	0.000434122091795779	0.000448742222146225	0.000513806570150582	0.000352712955008663	0.000502550789062048	0.00052809597824058	0.000520034472239935	0.000345900578232591	0.000386436258588329	0.00033766940913331	0.000342312510367315	0.000406025195237737	0.000419250445558629	0.000435186749505645	0.000359825322460966	0.000406841092942958	0.000483690787470651	0.000129984616003731	0.000186648071206809	0.000175082580466695	0.00016263715452711
Arthur1B	2.93935327792458e-05	3.92399995283394e-05	6.28943781953747e-05	9.52592293890015e-05	8.63653293267733e-05	7.8303822632731e-05	5.64439212849216e-05	6.90624118466009e-05	4.70745006863397e-05	5.91640323114262e-05	7.09830976530638e-05	7.75599281384158e-05	6.9074278848351e-05	6.84830827194624e-05	8.66868886899174e-05	8.24074854576039e-05	7.64192271108197e-05	6.69097987719727e-05	4.05947977883307e-05	3.01590443787222e-05	2.49306757096887e-05	4.43121753983049e-05	1.76190584502037e-05	2.7022766663149e-05	1.24074851118361e-05	2.20925313763331e-05
Arthur1C	6.78774096437948e-05	9.91106976494525e-05	7.55582181816307e-05	9.33871638346694e-05	0.000110800163683811	0.000108494491331164	0.000157558538632693	0.00012881343498931	0.000122734185935421	7.22537828352381e-05	0.000107177591865399	0.000116808459055018	0.000120638347938034	0.000142902539375746	8.05333344430452e-05	6.92002147687074e-05	0.000128250090656417	0.000102682257818826	0.000155038287872497	6.38414127706201e-05	9.45817452739465e-05	6.82189900821124e-05	3.81441065075525e-05	5.0792884121002e-05	5.89897233454604e-05	3.40116495140177e-05
BC200	0.00026307757022513	0.000211663892771242	0.000439269984389736	0.000361947638850224	0.000448607781801543	0.000396471656474284	0.000339036065724703	0.000489063082215988	0.0002621149501246	0.000294586909941279	0.000219915654158479	0.000242530344814683	0.000242132961499423	0.000166157428672924	0.000257984245954262	0.000431042890683104	0.000306762274608629	0.000146194285271775	0.000503073650275762	0.000231367749450798	0.000348362533354651	0.000424930916511735	0.000126718265149853	0.000180791442180397	0.000272957295979778	0.000211855985887089
BLACKJACK	6.04315596638252e-05	9.1117122489746e-05	0.000134274793523022	0.000180034070848351	0.000155542024906649	0.000185732613279842	0.000129229786708743	0.000115328186245151	0.000110622848588396	0.000103606080459058	0.000191725307440804	0.000186699847612602	0.000195569868771778	0.000196550327163669	0.000190176243086828	0.000157722128471297	0.000155358936865818	0.000132654473902782	6.18752181831989e-05	3.00262424838675e-05	4.98147605926272e-05	6.77896162009993e-05	5.45497086733916e-05	6.9586621687554e-05	7.17776803475298e-05	7.51057298184685e-05
BSR/Beta	4.47509908149192e-05	4.70743249944013e-05	7.30414522293056e-05	8.76324515864676e-05	0.000193603827697105	0.000178516524414823	0.000206740113604838	0.000222845930717758	0.000188287644500628	0.000193680199246554	0.000245567648286618	0.00025937996647584	0.000264224833413263	0.000274319999146017	0.000250444284686727	0.000244979279135388	0.000227455928244889	0.000221070101530698	5.64379543272782e-05	4.94376662631807e-05	5.92798332792608e-05	5.52544933643996e-05	0.00016639389441231	0.000164560341643552	0.000152157125773545	0.000170549952444462
C-rich	0.00250330393350232	0.00301954959957256	0.00207736702299395	0.00257206028308044	0.00263398232998158	0.00254800085088391	0.00273208809585676	0.00241217214545587	0.00264212466681536	0.00252123766472246	0.00329707609831141	0.0032294089889208	0.00336237687432732	0.0036055769717016	0.00346143131328461	0.00330824673648209	0.00280877421311539	0.00309684858106173	0.00349783493593354	0.00341516533631299	0.00370628189756081	0.00365608271031031	0.00121748913111186	0.00139369528801026	0.0013366975202339	0.00136481472596161
CER	2.45854088846453e-05	3.34848783742511e-05	2.89772699567568e-05	6.06862468458534e-05	5.70998067194966e-05	8.52976974782783e-05	3.6392417021546e-05	4.11676118712596e-05	2.85780239180275e-05	2.51908988014392e-05	1.32982202578524e-05	1.49323719410354e-05	9.63873194809825e-06	9.13407250870426e-06	1.43395908927917e-05	9.95209399127554e-06	1.86903328794558e-05	1.96897940170643e-05	2.00499950304054e-05	2.67095646263316e-05	1.34052269890901e-05	3.59735868793621e-05	4.26667932737938e-06	4.86988427757275e-06	5.65577504073334e-06	5.70665360228582e-06
CR1_Mam	0.000335802387520815	0.000385482874644629	0.000329860640195739	0.000480361741355891	0.000481899531115852	0.000480935744881537	0.000427630203897603	0.000488348336097575	0.000434281044697748	0.00038930326239205	0.000416415774782054	0.000467847953980113	0.000381411924324559	0.000369401386764986	0.000405386822985961	0.000376212790909314	0.000405393282097125	0.000410908434864999	0.000429512645549779	0.000308039486328237	0.000394082300734953	0.000374649923857633	0.000164024351915437	0.00020539986229974	0.000180152547343863	0.000196816471671065
CT-rich	0.00403878109498872	0.0050405285969547	0.00394456673795892	0.0046644390562161	0.00508603406494567	0.00451605648571653	0.00450537723783908	0.00479688887532581	0.00412506807251172	0.00436799008273096	0.00476998718825076	0.00512865170109032	0.00478813841805177	0.00526204073835478	0.00500271211099029	0.00508219646216242	0.00469349363094946	0.00467544648635868	0.00477911858736954	0.00524468174189368	0.00511477929373672	0.00471085492605441	0.00181791951300757	0.00209580718947013	0.00198093951916917	0.00202180269211224
Charlie1	0.000525044002413668	0.000537855608083588	0.000551177782779744	0.000657242164146309	0.000680538590269228	0.000710204892828427	0.000601486095922396	0.000592670218842583	0.000479270696858718	0.000458905902558233	0.000538345377824337	0.000527329739251419	0.000560117014117659	0.00056724323916523	0.000493094746425188	0.00045503234021404	0.000498207625208118	0.000488592573534038	0.000478786535865217	0.000453405012208629	0.000472040937511452	0.000476044301899774	0.000235726231563569	0.000266056075178116	0.000252621506561006	0.000241552492244276
Charlie10	0.000286884770419749	0.000338931635340487	0.00030145332006446	0.000394702084205269	0.000370147463382505	0.000406768493596326	0.0004074604834501	0.000319820092706327	0.000298976878858727	0.00032955362179072	0.00041761221840639	0.000379845305961721	0.000443946870960902	0.000417058240521748	0.000309355788968703	0.000321943803559252	0.000329716360436092	0.000355955610883137	0.000399626208111352	0.000327344467059664	0.00031689406363147	0.000352332412639149	0.00018866508213406	0.000226045149690476	0.000219690967684753	0.000211908340196261
Charlie10a	0.00142232672023386	0.00169965701239497	0.00110918563191214	0.00129352221013681	0.00131335996407478	0.00120222119145034	0.00135825908067871	0.00147704476433687	0.00155056133600081	0.00146970628266792	0.00190772936701894	0.00161793473444612	0.00167098320630365	0.00177635632855625	0.00148322269888762	0.00141010754977985	0.00147579076359687	0.00155251473422507	0.00192849082474877	0.00152120681623815	0.00171754809183029	0.00138102721946984	0.000460604800963428	0.000494798254931604	0.000565668793518891	0.00075195031880638
Charlie10b	0.000234459608432297	0.000316010273647343	0.000311180825613452	0.000397014703739617	0.000529922463613366	0.000449709134536332	0.00037677655961693	0.000440053068428615	0.000377356598042797	0.000329859602426663	0.000542749592901791	0.000232774274029796	0.000424718014630193	0.000444247743714144	0.00045394529338803	0.000424046271124998	0.000355760397900435	0.000409247553009146	0.000327639335856366	0.00019430311889131	0.000295014032875072	0.000244702539831248	0.000114019568094319	9.54353905902942e-05	6.04562919219082e-05	0.000142333679300999
Charlie11	0.000309137407743676	0.000471535802096479	0.000768889750786505	0.00070443248924875	0.000869291287025934	0.000731917871995322	0.000623802351567327	0.000612851567278042	0.000404258204862317	0.000370202555576267	0.000565290836005143	0.000523674191349793	0.000652447092378847	0.000658963377132622	0.00064840917181094	0.000553995569257503	0.000407406724734942	0.000413369930678017	0.000526494927248714	0.00046091445142645	0.000600486392764525	0.000393220934749142	0.00029315515025981	0.000381072423537654	0.000345419721246777	0.000250503830676425
Charlie12	0.00160966290435478	0.00201457490077541	0.00181980463052892	0.00269905348116763	0.00249411449039928	0.00241206296034854	0.0022927817015573	0.00196374598681046	0.00152024318456996	0.00131429048998677	0.000588688179493085	0.00038953501797893	0.000648161281859656	0.000508324310941643	0.000613860706106155	0.000461540322030577	0.000684305253558614	0.000978361999493152	0.00168333577971648	0.00216770429138288	0.00263301253723752	0.00193373261505659	0.000254407349166573	0.000435561564887823	0.000168617163980683	0.000170134020414082
Charlie13a	0.000206940964378293	0.000289305304983908	0.000246286793374262	0.000375579799701553	0.000371941044640981	0.000278693105086346	0.000275949148697382	0.000222023741007328	0.00019448538330981	0.000233917976874474	0.00025028213210025	0.000272772224779504	0.000173137846314891	0.000244718737542706	0.000272018551872257	0.00019442139041659	0.00022162321548677	0.00025405747725116	0.000221016993574748	0.000281224890388412	0.000184857073166737	0.000283763161638889	7.23730153085914e-05	5.50698693025235e-05	8.60958519520071e-05	7.69423172623345e-05
Charlie13b	0.000701266199573571	0.000575426206992025	0.000612605310626943	0.000939258686099692	0.000511711142695799	0.00077052323743733	0.000529204730814738	0.000589236544116913	0.000604614755740635	0.00057435374516503	0.000582330505250186	0.00056343537558443	0.000532384980797231	0.000592506705403533	0.000467568005008768	0.000537974930041497	0.000574926422878115	0.000541965733480314	0.000621658316669651	0.000621845163483798	0.000719152569081243	0.000756137887335736	0.00023096778862843	0.000218939500173555	0.000171244041063284	0.000167548633712159
Charlie14a	0.000892523430607428	0.0010144532557313	0.000800897778777414	0.000983614977054699	0.000861327758192989	0.000956403920344292	0.000817263063471446	0.000807382188286501	0.000603424814925389	0.000650418006813895	0.000578601380137963	0.000728778476254855	0.000837652763095795	0.000914590351337166	0.000812726286824678	0.000783410734825292	0.000712403938825919	0.000755782590999545	0.000774999299498912	0.000602724790563155	0.000615760707087341	0.000669328711635393	0.00041455366148625	0.000289154245376617	0.000305288449788243	0.000297766955934529
Charlie15a	0.000719007226082686	0.000899874071287581	0.000684299478722868	0.00092435799428419	0.00084751133280652	0.000925199466832523	0.000836018350111748	0.000845091631767676	0.000838934192585928	0.000698067608074354	0.000859499136910888	0.000950224874227485	0.000925382308846798	0.000935724629153119	0.000829862630828869	0.000842325194928416	0.000844919933498889	0.000759479306918621	0.00105677255612879	0.000944725820322515	0.000967986926813536	0.0010108100021031	0.00039054799544568	0.000425698355572233	0.000395112021311729	0.000397644172293625
Charlie16a	0.000788803104560054	0.000998649622051083	0.000666891527248825	0.000850263437159912	0.00103913178731422	0.00111034995790179	0.000931038391461534	0.000992540418313308	0.000724429109385071	0.000749449416039475	0.000758568490131992	0.000730320117442178	0.00062971336411024	0.000576430852000824	0.000497219480631952	0.000485994441420365	0.000695287177997894	0.0006593275197919	0.000709321715763135	0.000726405051859521	0.000669670049829491	0.000672218758104414	0.000209913344868297	0.00024209879528576	0.000238920080903	0.000214610538975863
Charlie17a	0.000972285974072327	0.00115241268096713	0.00094931165043141	0.00117331409822144	0.00108567936383038	0.00107271790555567	0.000958483441535289	0.000857790237016114	0.00074228122506419	0.000832444246763345	0.000737001062122931	0.000856087570650028	0.000762425043356871	0.000835262513804355	0.000760435316674477	0.000718224656425579	0.000714590304594702	0.000726514498829348	0.00218030572908283	0.0023333875979866	0.00217671981928824	0.0019331371300875	0.000383740591794326	0.000412227955004164	0.000428115088985284	0.000387840757327491
Charlie18a	0.000647603423921932	0.000711724132211049	0.000671660948259444	0.000909303273811585	0.000660117867892102	0.000741457475205435	0.000659206372192624	0.000584713250432381	0.000550485807955374	0.000535031923621114	0.000639131754724908	0.000611225782072515	0.000544224409618405	0.000557373018257715	0.000539634682989772	0.000487533263238803	0.000558869859241756	0.000520352726997219	0.000527360710523974	0.000497620187025092	0.000472882888742308	0.000541907433894716	0.000212422904821146	0.000249773726943404	0.000242265983825136	0.000235868344052457
Charlie19a	0.000350709189230722	0.000449768154311075	0.000351033658688699	0.000522226067154651	0.00039755735720329	0.000480290531094515	0.000463227233928036	0.000439007146225856	0.000379143897978139	0.000341896715919993	0.000482584296479413	0.000469409322381797	0.000469409724483692	0.000470355811207899	0.000446922068348815	0.000390649775623428	0.000439798563996458	0.000406091561674342	0.000353263355661921	0.000262107789512008	0.000275426455287916	0.000368792311879417	0.00018491745379914	0.000190231977132311	0.000204804814270468	0.000229427217120248
Charlie1a	0.000158931518328531	0.000210925619914273	0.000208776407739702	0.00030548991507285	0.000212203984533546	0.000210217694248903	0.00019599330918882	0.000186807428889349	0.000169449825454371	0.000151424630223421	0.000203296982972805	0.000206502503367025	0.000202451616750732	0.000194471669233914	0.000187931957993534	0.000168213623704656	0.000206535780969226	0.000172423902792012	0.000171166881015047	0.000102603182106646	0.000135317719046105	0.000169647517219943	7.91224781799084e-05	8.31248482745583e-05	7.30997515300931e-05	8.99919800464474e-05
Charlie1b	0.000300450604496145	0.000394681437203352	0.00034274357240905	0.000408445216549158	0.000429137312256018	0.000456225037051534	0.000429089871877981	0.000437328921470118	0.00049891872287592	0.000452735118687317	0.000784367510408787	0.000815565242312212	0.000864025643148318	0.0008366090167533	0.000904816510636805	0.000833452696061326	0.000719334818732976	0.000738191902403034	0.000338568651380556	0.000252308736223868	0.000317890930223214	0.00039632586823879	0.000159794972307419	0.000193283387871586	0.000165858396096066	0.00014651564192193
Charlie1b_Mars	0	0	0	0	0	0	0	0	0	0	0	0	0	0	0	0	0	0	0	0	0	0	0	0	0	0
Charlie20a	0.000161941068682487	0.000221314483731864	0.000160581643458733	0.000274020750722574	0.00025295142606909	0.000233852879605268	0.000233317971468477	0.000236168223379253	0.000173094191746696	0.00014590339959015	0.000171160188483841	0.000163364225770352	0.000140600478685	0.000136374031156418	0.00012209590386273	0.000130227375380473	0.000139272494644452	0.000118265259203896	0.000272299555299703	0.000186212209706039	0.000200955397418144	0.000294644495409963	3.76567153222421e-05	3.76079036750047e-05	3.53575560269484e-05	3.77741939905606e-05
Charlie21a	0.000184979915441115	0.000196434222082702	0.000216311280789031	0.000285347641017889	0.000174995637497802	0.000249079428351097	0.000205818251112088	0.000255304094270651	0.000204160629175466	0.000123676768065339	0.000418597373085848	0.00029421140939942	0.000958065762290185	0.000616021437262656	0.000723965697063571	0.000597899636984539	0.000419409480404793	0.000341611005958509	0.000237606751007738	0.000184046009184052	0.000248585587236247	0.000401398301897738	0.000546527855362306	0.000675926245047107	0.000617983189603784	0.000596157168358692
Charlie22a	0.000413958565065748	0.000471694039548835	0.000434436671123388	0.000623369317122948	0.000491667873789718	0.000481930397275707	0.000498697864176322	0.000499155884535495	0.000411759873851281	0.000412547352950447	0.000444173704127328	0.000340236641597337	0.000403552028299218	0.000408438247602395	0.000355004737948048	0.000422813213242343	0.000425862422551028	0.000392555900662839	0.000413521279653377	0.000386703136742783	0.000426718182679647	0.000470375543160949	0.000203114123163524	0.000215977940785998	0.000179494434283984	0.000167177668726448
Charlie23a	0.000178081309839178	0.00020261618759862	0.000163091258100143	0.000267281455764288	0.000228920162487331	0.000249968457523498	0.000218298380071808	0.000189603899116494	0.00022205595447665	0.000146637196501435	0.00023006306436672	0.000125368146300121	0.000199972640725176	0.000145194425035286	0.000172869583866983	0.000174537284288945	0.00016297548901899	0.000142744021710568	0.000148598574124697	0.000129564507518201	0.000139469575763895	0.000146436112559835	6.9596800937897e-05	7.32058178499151e-05	8.14017494203247e-05	7.11828244206027e-05
Charlie24	0.000228481233654496	0.000296291625880338	0.000294171180423247	0.000325711295309341	0.000288147570654367	0.000382801933735397	0.000358120780354025	0.000320160386787936	0.000265586071431035	0.00027810934696568	0.000393496501612488	0.000419241964905512	0.000357153922057924	0.000363374685954551	0.000352733428010834	0.000312566436668605	0.000318314399603408	0.000306968812042986	0.000326371239415448	0.000269031551804018	0.000297190121564855	0.000339259086637508	0.000126462682593022	0.000127126404122605	0.000138414161111206	0.000135004005034921
Charlie25	2.96730957023135e-05	3.71373867587197e-05	3.74349249786387e-05	4.35465252529159e-05	6.17572833811127e-05	5.88121383426248e-05	5.63545991903141e-05	6.59651525022802e-05	5.28876407457046e-05	4.3072170794419e-05	8.92971669462726e-05	6.89359333755874e-05	6.63618797771468e-05	6.12214510581288e-05	6.94055698926219e-05	4.99147595684121e-05	6.59329639567346e-05	6.15610756427341e-05	3.49913807180714e-05	2.43567104876083e-05	2.8044111355768e-05	2.90768595360884e-05	2.58462024356441e-05	3.42583298117388e-05	2.09986208501704e-05	2.56480523512997e-05
Charlie26a	0.000174873777131856	0.000273579270278056	0.00025414203037234	0.000280694178735137	0.000347900025779924	0.000302809310633669	0.00027676422546844	0.000237045958927186	0.000191979946661078	0.000296145667338805	0.000243638413442127	0.000388708624879781	0.000256843914773472	0.000196353254716206	0.000244529364960226	0.000217280874879494	0.000270938650552431	0.00018895866158287	0.000171846885997778	0.000119618739373814	0.000169511395994894	0.000197723021498346	8.59874222276268e-05	0.000154226219297934	0.000135693100824794	0.000109531021591232
Charlie2a	0.000156245691751135	0.000205637287959206	0.000137346322110995	0.000185962737107811	0.000171930181550081	0.000181359799833618	0.000213133930113264	0.000192632689905938	0.000157115403035561	0.000143639637492642	0.000128537992772657	0.000113633439577393	0.000147387761171201	0.000112780999417774	0.000129575522229236	0.000119467973394285	0.000127364787269715	9.96902201657101e-05	0.000218751797052499	0.000157452116665622	0.000167005662267755	0.000206104459485731	6.95108495575406e-05	7.63553659185112e-05	7.41287806704061e-05	8.38829526926732e-05
Charlie2b	0.000122332292508721	0.00019227149448619	0.000203131561690863	0.000255536383884362	0.0002388318602448	0.000289599035247602	0.000249312267850766	0.000230060984730147	0.000183299425734284	0.000171318843488889	0.000185498150636242	0.000164707951107055	0.000127671559197186	0.000113970782405863	0.000111594300518448	0.000111871784343976	0.000153703703411375	0.000140177921174919	0.000121240289818086	0.000103834040890744	0.000121880448899988	0.000101095039822154	6.81743711202814e-05	6.96011962480201e-05	6.49390939434295e-05	8.24768521094756e-05
Charlie3	0.000120683500111595	0.000123579434858585	0.000153422033386236	0.00022075625233387	0.000181328214710606	0.000165717910340629	0.00015106356401342	0.000156153735068662	0.000124341066378791	0.000126606570198795	7.79554459680495e-05	7.7880404662862e-05	0.000140150028594262	0.000152445227805862	0.000123427555297818	0.000125831657286959	0.000113804642024855	0.000104915727486743	9.57206938838367e-05	6.96524205826652e-05	0.000109172892668859	0.000130249798206904	0.000108664209217678	9.23603027634002e-05	7.81503576232023e-05	0.000109776284300515
Charlie4	0.000296813524335795	0.000392114827261098	0.000826000179909376	0.00131583398783458	0.00139295368446005	0.00118605853228689	0.000908187848035873	0.000965612308297346	0.00046002049630123	0.00040211878844856	0.000441096367713272	0.000340519087634559	0.000351683949141483	0.000291611839637227	0.000327001257881051	0.000321510237672754	0.000560810461151657	0.000320719819849821	0.000157662690525335	7.61358996881853e-05	8.99099833704422e-05	0.000298307183187441	0.000125097069237323	0.000285565520117703	0.000165824714625532	0.000167316450574935
Charlie4a	0.000268401252685526	0.000320349420326059	0.000305696183741747	0.000398892827342696	0.00032244482079596	0.000351007818654526	0.000289399397006528	0.000274716973999636	0.000259156647821455	0.00021084210693831	0.000263959887933573	0.0002432922063063	0.000299312229268835	0.000262891697391536	0.000257626938674487	0.000245829725193752	0.000269455427147619	0.000243181819654223	0.000278584354678484	0.00019292122782326	0.000226432175457129	0.000274800765018078	0.000103644973696566	0.000114615435006992	0.000112797558901096	0.000124060768214988
Charlie4z	0.000827323045801215	0.00111850091056033	0.000877632089483167	0.0012201141201239	0.00121985079353691	0.00114295669845015	0.00110942788962722	0.00117636749212297	0.00102419419475184	0.000984643283608943	0.00120908329634833	0.0011933242974498	0.00118059018904335	0.00117804090300428	0.00113373321564207	0.0011463954102829	0.00106477499449227	0.00101636746871512	0.000849016829463514	0.000707097697762509	0.000872249507646921	0.000890138962432918	0.000417655462926203	0.000475050421387356	0.000427689428343295	0.000474110006047065
Charlie5	0.000186175858956236	0.000219451684960256	0.000230228102684428	0.000285950574657216	0.00021508218492639	0.000275289855015488	0.000261007639093366	0.000235664169537295	0.000237657965621764	0.00018867997243761	0.000371250318008712	0.000302327093584837	0.000415417206085981	0.000304443430316869	0.000297425397368278	0.000253129625693166	0.000280902386325783	0.00027037388938875	0.000162473354348235	0.000145873282866459	0.000176447417233769	0.000235762070463747	0.000138672514688483	0.000171955741809823	0.000133137043538883	0.00015112656649028
Charlie6	0.00101195661749923	0.00128244612516869	0.000977688044073797	0.00119525163813289	0.00122721804808035	0.00124822179322563	0.00114527688919017	0.0013044409590191	0.0010727228522213	0.00115295739395064	0.00154289044993332	0.00146216057811616	0.00160625035141367	0.00150339227137901	0.00139804822629311	0.0014818202070463	0.00141995158022144	0.0012873976984578	0.000809345887536948	0.000935459932864988	0.000829391171300091	0.000834747847002164	0.000743032806038308	0.000771538137457991	0.000878268479588793	0.00091845882822328
Charlie7	8.43880765423603e-05	0.000125507761068254	0.000116684304426227	0.000139011078328348	0.000220989179368309	0.000198879702498662	0.000180032313870072	0.000178510322459474	0.0001310832646448	0.000104806567684279	0.000154371942722406	0.000130894475413559	0.00015452254984848	0.000146272804389894	0.000121801761947015	0.000114581593152073	0.000144144864197295	0.000130521249085245	0.000118315523777597	9.95931306174883e-05	0.000118436306218385	0.000125792892490238	5.74172218659086e-05	6.77191116067267e-05	5.91970178925585e-05	6.52758609741231e-05
Charlie7a	0.000197447966779595	0.000243098012440979	0.000170650424761683	0.000253984562615743	0.000247625009205597	0.000235544334883914	0.000251517386167399	0.00028200734608409	0.000201523672893544	0.000204120001907555	0.000254960838081281	0.000211328477444291	0.00024036851751826	0.000229135265019696	0.000230181437771936	0.000248551293422456	0.000259871966490688	0.000243532415218414	0.000222552926596366	0.000195178373514369	0.000197812043916902	0.000239581915946504	7.4422403075637e-05	9.57549704896389e-05	8.07152575363572e-05	0.000104968864913357
Charlie8	0.000311291707044629	0.000393029962059182	0.000398417722620694	0.000514126661758367	0.000503662194750265	0.000460302587574679	0.000433633114402842	0.00046285920641863	0.000361844779199952	0.000327248308244527	0.000353073183085869	0.000338053439433494	0.000413420183491565	0.000430461211121377	0.000383859817745502	0.000368037655720958	0.000366580336429928	0.000339624037557086	0.000470710510032624	0.000383067556977374	0.000413488620402062	0.000446546540921128	0.000145070418796393	0.000189988042754166	0.000150929277420208	0.000154606107714711
Charlie9	0.000631838526630301	0.000623835989987264	0.000707242940186954	0.000767878749006428	0.00101204754357363	0.00107893507187597	0.000771651325063099	0.0007222927166448	0.000632441058099761	0.000675633267550369	0.000648482401682744	0.000598022917786964	0.000659741943520956	0.000640718674223784	0.000580976046754935	0.000581749676076773	0.000625561210169894	0.000562113370737446	0.000662854870108471	0.000645592613234351	0.000541647534708559	0.000730270856962112	0.000254463499176679	0.000265109528963065	0.00020395413312944	0.00027702348691899
CheshMITE	0	0	0	0	0	0	0	0	0	0	0	0	0	0	0	0	0	0	0	0	0	0	0	0	0	0
Cheshire	0.000270265817518541	0.000327722174494479	0.000733390905785705	0.0012182376426583	0.00141942679948892	0.00155818909032789	0.00134112890390338	0.00120767982171926	0.000635647145359516	0.000589832934031542	0.000608326050122804	0.000548339662487565	0.000236900559469103	0.000236452514141584	0.000251856138391585	0.000209865934851677	0.000547925721706502	0.00045407290783743	0.000236289058948754	0.000186128503932357	0.000173165621979576	0.000204512092509384	8.7757983847904e-05	0.000128494281763741	0.000109278950267782	0.000115004460401819
Cheshire_Mars_	0.00942655238017571	0.010040688682993	0.00904204153998035	0.00855418516449605	0.0143643936513356	0.00980977127214387	0.006094548224419	0.00652490412028577	0.00606154222722961	0.00419229101489031	0.0050297755388547	0.00258860225393463	0.00213878139929065	0.00253350032019036	0.00489519391300808	0.00253036060114271	0.00682118695360893	0.00286069180553913	0.00517769595591936	0.0049389207620494	0.00393689892214636	0.00408187856319732	0.00270500738398106	0.00328039416936618	0.00268925411428496	0.00271344626832193
D20S16	1.03259904972288e-05	3.87705051009442e-05	2.87361232192508e-05	9.94470001089193e-05	0.000189626655422818	0.000118835622411612	7.84437271462648e-05	0.000184762367145805	0.000120029080985279	0.00014389206894654	3.45274126272191e-05	0.000159927542915228	0.000133054586155597	0.000117392450085889	0.000173268372671026	0.000118431280648441	0.0001264268005173	0.000120502925363978	9.87300766026597e-06	0	0	0	0.000104449511273432	0.000119216138294382	9.23033103028951e-05	3.49251217416674e-05
DNA1_Mam	0.000148029477932145	0.000101054406544667	0.000112350040478778	0.000185147327707879	9.88514804174493e-05	0.000193588903276875	0.000230019438937878	0.000109449715793762	3.12852966849117e-05	9.37628204482877e-05	0.000179989772301496	0.00013894912208277	0.000203298684736361	0.000203987100423669	0.000205281783707889	0.000185213002787963	0.000146457098586818	0.000139594680461893	0.000373139541157928	0.000124269291265204	0.000234802240874445	0.000182586774369144	0.000102091944779952	3.88417563638873e-05	4.51099499823458e-05	9.1031505571448e-05
ERV3-16A3_I-int	5.57040942765879e-05	6.88308133190636e-05	0.000156368948931295	0.000231585669602656	0.000132927918659623	0.00014242656236984	8.16961500498098e-05	8.07432306187128e-05	5.38214949007957e-05	5.86401268281072e-05	6.03401037661571e-05	6.15868249167653e-05	6.32467629560168e-05	6.51285832159284e-05	6.89347066521122e-05	6.02939263973746e-05	6.21639883038872e-05	5.62362263307277e-05	3.8857899826875e-05	3.90540689418584e-05	3.51684261888947e-05	3.6806450545019e-05	2.37756920362911e-05	2.42190413224883e-05	2.13497547739333e-05	2.27955705640695e-05
ERV3-16A3_LTR	7.46244639422591e-05	8.4585335350584e-05	9.1689091263822e-05	0.000147224766063888	0.000149968833188733	0.000148535997836038	0.000139051348995893	0.000137418662347238	0.000117839966702465	0.000142248762686534	0.000181258506914452	0.00014174581826343	0.00019456551746124	0.000154735707077435	0.000195452683486479	0.000169562323242627	0.000149404911441686	0.000129624490739573	8.75057244059148e-05	3.90063136588725e-05	6.44883666901488e-05	9.2334902799633e-05	5.69691890476084e-05	4.74127867104073e-05	5.97839381527831e-05	4.76224311333348e-05
ERVL-B4-int	5.40805193441045e-05	7.61216456312295e-05	7.02890507327025e-05	0.00010202363110715	7.7855222696719e-05	7.98807477024798e-05	8.36464453942528e-05	8.30954305014255e-05	7.24405505206834e-05	7.56740188167247e-05	7.73917111834856e-05	8.54606553429849e-05	6.6629700127669e-05	7.58829071202622e-05	6.99278166432632e-05	6.73526089601195e-05	8.45759072667371e-05	7.6922288645912e-05	5.29972248350688e-05	3.89652444390465e-05	4.16582061179633e-05	5.6234687140224e-05	5.15213530460438e-05	6.06789183090281e-05	6.17668688686899e-05	5.40466254617882e-05
ERVL-E-int	3.50683561391451e-05	4.56305024081245e-05	5.8167834328181e-05	7.54469532599368e-05	0.000104170434443118	0.000107754889537583	9.15058689851523e-05	9.21095520469294e-05	6.67457014115652e-05	5.883486606746e-05	7.05881746106897e-05	7.51360944565696e-05	6.44456618752652e-05	5.88544739261008e-05	6.75881333220298e-05	6.09577866423102e-05	6.87896979132843e-05	6.1444418952084e-05	4.15087727240857e-05	2.50750379994166e-05	3.31504067799076e-05	5.21184188210274e-05	2.24423815768823e-05	3.22101455024875e-05	2.54197780288488e-05	2.55364488295959e-05
ERVL-int	5.15657079913839e-05	7.74445239030689e-05	5.74007322251937e-05	0.000113512292132847	9.46953490179951e-05	8.73673731112697e-05	0.000105277595489037	0.000110439882871571	9.19077896828133e-05	0.000107784765222736	0.000102016495752056	0.000113141049809628	9.92849021428891e-05	0.000109647073479978	0.000124545554398074	9.56128300961224e-05	0.000105224570296826	8.02353202900201e-05	9.28551361184414e-05	5.95222441731897e-05	6.74790505592307e-05	6.80205787081228e-05	3.91198282596763e-05	4.29967035868153e-05	4.99354130651592e-05	4.6508884670584e-05
Eulor1	2.9805882918304e-05	3.7303576705543e-05	8.29465729635143e-05	8.20151177228398e-05	5.47355712872186e-05	0.000142924168270462	8.49101793536571e-05	0.00019393272237166	6.92925823551548e-05	0	0	7.69382465992422e-05	0.000132434800214396	0	4.54670609227502e-05	3.4185087482112e-05	8.10955276174385e-05	0	5.69967036968279e-05	4.58732003616881e-05	3.25033948391763e-05	6.74007198299308e-05	0	2.86763633064895e-05	6.66081781839308e-05	0.000100811064063928
Eulor10	0	0.000105816740646198	4.70578790235248e-05	0	0	0.000162169646791019	0.0003211459139807	0.000275058458174116	0	0	0	0	7.51339155354259e-05	0.000213600285616049	0.000128973589626129	9.6970715827491e-05	0.00011501932483844	0	0	0.000130125660163909	0	0.00038238287689722	0	0	0	0
Eulor11	6.61113971976267e-05	4.13708861306334e-05	0.000312767568029629	0.000272872340613756	0.000242814152100563	0.000285313635405838	0.000188336329735901	0.000107538864672051	0.000230543217633606	5.75786514515605e-05	5.52648070666206e-05	0.000170654061634517	0	0	5.04244570159452e-05	0	0	0	6.32112077904996e-05	0	0	0	0	3.18030244219763e-05	0	0
Eulor12	0	0	0.000101134117030642	8.33320194123836e-05	0.000333686701844544	0.000290438150806828	0.000402609977076313	0.00078818665797616	0.000140810401259618	0.000105503077879747	0.000101263351901598	0.000312694519604516	2.69122562980065e-05	7.65095974415986e-05	9.23942343469566e-05	6.9467982312731e-05	0.000164795327234943	0.000314147300048256	0	9.32195558376623e-05	0.0001321011835335	0	5.10556048620788e-05	0	0	6.82865125422997e-05
Eulor2A	0.00184124389599561	0.00230441027686199	0.00171542077517855	0.00291871226975844	0.00338126324936119	0.00460647175457808	0.00478917322593807	0.00332057104082863	0.00409440614571738	0.00362553399063466	0.00414903879976865	0.00382292260630051	0.00222312371240419	0.00171908892249709	0.00183176448076289	0.00169859529571102	0.00277708121923972	0.00269885897473352	0.00156911617061339	0.00301860729465018	0.00200788138069268	0.00153873897202595	0.00104594446826265	0.000924244368142062	0.00098394707211773	0.00121843455023822
Eulor2B	0.00437289572100678	0.00531033973144675	0.00315678856480072	0.00476540328647177	0.00381642426725017	0.00473354245483819	0.00464582346370049	0.00500029017000776	0.00463009961064928	0.00444953787553251	0.00477742635444202	0.00480569823140787	0.00427071756509941	0.00371896932554772	0.00501945112523541	0.00397257805045411	0.00459417217145219	0.00409820771868769	0.00521598153466857	0.00453120497681455	0.00377715203949443	0.00450368619605687	0.00211674813553887	0.00233269445481082	0.00251562938667689	0.00209894546900656
Eulor2C	0	0.000215488117883852	9.58299577218148e-05	0	0	8.25616810522636e-05	8.17487953077927e-05	0.000140034150310281	0.000200138022593493	0.000149954670929805	0	0	3.82511924604319e-05	0.000326236117596599	0	0	0	0.000111626731534593	0	0	9.38796758554396e-05	0	0	0	0	0
Eulor3	0	8.72560292515295e-05	0	0	0	0	0	0	0	0	0	0	0	8.80669384448612e-05	0	0	9.48444405989627e-05	0	0	0	0	0	0	0	0	0
Eulor4	0	0	0	8.3242055788712e-05	0	0	0	0	0.000140658385095396	0.000210778357627119	0.00171961850933577	0.00109324929243902	0.0006989632611192	0.000611415993373515	0.00110753384799242	0.000763322846365691	0.00107001321317932	0.000627616305494311	0	0	0	0	0.000408003889810838	0.000582107177421367	0.000270418519820141	0.000341063958772729
Eulor5A	0.00023540013859251	0.000187482420695423	0.00026203732766318	5.88851723471535e-05	0.000117897052577303	0.000389943161168892	0.000508031393488997	0.000382909221721767	0.000199002611599072	0.000372759892770631	0.000322002213200953	0.00011048016601999	0.000247222222621476	0.000243289000854413	6.52888343732531e-05	0.000245441916560964	0.000174674776538413	0.000305232008053378	0.000163689856874896	0.00013174406789451	0.000326714791633501	0.000435531009688738	1.80387929681259e-05	0.000123534244110849	9.56466115270453e-05	4.82535175361636e-05
Eulor5B	0	9.77482931710844e-05	0	0	0.000286852315063655	7.49021661467579e-05	0.000148329388898113	0	0	0	0.000261151793854929	0	0.000104107515852392	0	0.000119139449704407	0	0	0	0.000149351107716036	0	0.00017034030773372	0	0	7.51420055425074e-05	0	0
Eulor6A	9.76125979026417e-05	0	5.43290765536589e-05	0.000134297459500873	0.000179255931645278	0.00028084118976499	0.000370768111687098	0	0	0	0	0	0	0	0	0	0	0	0	0	0	0	0	9.39134844090606e-05	0.000109069027277544	0
Eulor6B	0	4.67431146799654e-05	0	0	0	0.000107454373730531	7.09309330193472e-05	0.000121503355476761	0	6.50555441191089e-05	6.24412347930934e-05	0	0.000116162870172821	0.000235887596453367	5.69723396672922e-05	0.000128506508408099	5.08082318402859e-05	4.84275528944344e-05	0.000107129276569542	0	8.14565275843942e-05	8.44562332827066e-05	9.44460641731772e-05	0	0	4.2106982267372e-05
Eulor6C	0	0	0	0	0	0.00013806736901107	0.000136707985400958	0.000234178210261999	0	0	0.000240690910189597	0	0	0	0	0	0	0	0	0	0	0	0	0	0	0
Eulor6D	6.47528317191907e-05	0.00012156218781836	0.000216240216557717	0.00031180906397112	0.000118912204222559	0.000155250301458762	9.22330428862618e-05	0.000105328979609466	7.52685457587313e-05	0.000169186292504858	0.000108258270242907	0	5.75425217602337e-05	0	0.000148164757579905	3.71332938383724e-05	8.80894061649522e-05	0	0.000185736720489638	0	0.000141226271477507	0.000146427048675671	2.72911737799525e-05	0	3.61763159716472e-05	3.65017530524449e-05
Eulor6E	0	0.000113471152437799	5.04618809034331e-05	0.000124738037840076	0	0.00017390043011563	8.60941206881469e-05	0	0.000210776281247642	0.000157925453068436	0.000151579091811105	0	8.05688394001331e-05	0.000229051380924074	0.000138303086633981	0	0.000123339419285963	0.000235120413960314	0.000260061456225208	0.000279076987825532	0	0	0	0	0.000101305389560538	0.000102216718681876
Eulor7	0	0	0	0	0	0	0	0	0	0	0	0	0	0	0	0	0	0	0.000276618957985859	0	0	0	0	0	0	0
Eulor8	6.72008343846512e-05	3.36421032990755e-05	2.24415250953258e-05	0.000147930107844464	2.46815440502371e-05	0.000128895673217707	7.65759553703679e-05	4.37243908982115e-05	0	4.6821983310639e-05	0.000112351010700376	3.46932475158185e-05	5.37461426009693e-05	5.0932131552561e-05	8.20086273411542e-05	3.08297044393133e-05	3.65678623625587e-05	5.22816487995278e-05	2.57011413223354e-05	0	1.46565378352543e-05	0	3.3987510982735e-05	2.58616803480773e-05	0	1.51526856602307e-05
Eulor9A	0.000387653192658811	0.000818720434051114	0.000350609098653535	0.000733344415399469	0.000756379880051896	0.00055765846920232	0.000759230829247849	0.000315284398697603	0.000675910797153073	0.00109726589186667	0.00149874388709648	0.00143843920701595	0.00376783222670243	0.00446829846491281	0.00240232427317443	0.00238977238412809	0.00174688440984864	0.00172786350408675	0.000764460544216355	0.00134240305544586	0.000871894734116654	0.00136970151062492	0.000285920216013067	0.000233101713092894	0.000379006786610566	0.000382416278675312
Eulor9B	0.000134673886361386	0.000337102421282772	0.000374782970595872	0.000555861472434613	0.000247315341325908	0.000645783694739384	0.000255770175226647	0.000657194256399535	0	0	0.000675471400892537	0.000695270306721061	0.000418872223925615	0	0.000410873639454334	0.000308921470264029	0.000916048175850263	0.000174625134089646	0.000128765982502171	0	0.000293724464725876	0	0.000227042329345475	0.000129570303412295	0.000150480062007706	0
Eulor9C	0.00016137598970412	5.04925623815669e-05	0.000112273014535765	0.000277530589126907	0.000148175563406493	0.000309529889391333	0.000344792610238431	0.000196874420906196	0.000187583086992708	0.000140547806546096	0.000134899779980801	0.000312421185234232	0.000233035673853193	0.000152885436845712	0.000246169253749584	9.25430114026241e-05	5.48837584584907e-05	0.000104624231921666	0.000115722534048383	0.000124184093615907	4.39952368236568e-05	9.12307974497686e-05	3.40073172245665e-05	0	9.01580462008327e-05	4.54845476898885e-05
FAM	0.000835345780923587	0.00110128840975527	0.000804041207242972	0.00111004928517007	0.000943652427946963	0.00103385328125781	0.00104041535341388	0.000887310446072341	0.000849854572787404	0.000762304245966358	0.0010030126727597	0.000847256182385837	0.00101511528091639	0.000886860564357604	0.000925446878985653	0.000875413535911123	0.000822496787523178	0.000743616862866664	0.00107931179959443	0.000875456193205861	0.000948266783392068	0.00117490028239076	0.000550724926070343	0.000596655990642932	0.000513334003910779	0.000567057932615426
FLAM_A	0.000543631477991233	0.000708279641682736	0.000565516281263646	0.000769236274782765	0.000752723948157869	0.000788572872668883	0.000753958642576287	0.000710384701441458	0.000615602304707304	0.000583834828568295	0.000699431024219619	0.000662749637763796	0.000606531199201508	0.000576425923626251	0.000601965502634338	0.000555803941479236	0.000615171376248844	0.00059758667895722	0.000581746872686349	0.000467895233273818	0.000540615583940984	0.000573592219482756	0.000375782041512146	0.00039157758044928	0.00036828947678898	0.000377419754637569
FLAM_C	0.0005667212010104	0.000701271808460615	0.000563181245307265	0.000795400573700865	0.000642216371793015	0.000687852027888533	0.000687023830254193	0.00063221376666921	0.000620271452497913	0.000543491627161272	0.000732357973190168	0.000645622141610252	0.00074028101940389	0.000686702971399623	0.000655482699867391	0.000635148559236614	0.000642091930234189	0.000642489019842549	0.000604771257154288	0.000541444957321029	0.000567647789198477	0.000662789339428022	0.000456602019019917	0.000479531704577053	0.000426819779029612	0.000437089482949636
FRAM	0.00042198011328331	0.000542190947265235	0.000443613590255031	0.000606028658946606	0.000512773366967406	0.000572337907257707	0.000563251104989831	0.000539664575850347	0.00047168733322317	0.000423637162555465	0.000521525321721433	0.000440140246393345	0.000472043687101327	0.000450807132800683	0.000431993089332696	0.00041727571557623	0.00043740006606705	0.000428473973235393	0.000470134119997685	0.000379908261376101	0.000396748358396656	0.000503643840867728	0.000323947212282737	0.000309022025504187	0.000318276022076979	0.000277550690907806
FordPrefect	5.06501678679046e-05	7.31437595488663e-05	9.97520478575939e-05	0.000108995368205299	9.30140496640264e-05	9.59048753691121e-05	9.24941057249011e-05	9.71769412928845e-05	3.32119000845632e-05	5.65550563964578e-05	5.64536398415367e-05	7.04005205300882e-05	5.36660165389595e-05	6.56209041121904e-05	7.72637493916783e-05	7.44767970072431e-05	6.89042176408255e-05	4.88357250057637e-05	6.33292305044197e-05	4.99704590956185e-05	5.80666633489018e-05	7.34207530043988e-05	1.53263155483285e-05	2.99881453045994e-05	1.59626332535933e-05	3.36766645477503e-05
FordPrefect_a	3.84725930146824e-05	5.61754721354074e-05	7.13767312834347e-05	8.8219000643001e-05	8.24263202408649e-05	8.60918264811923e-05	0.000127866275449803	0.000187742166214754	0.000238509095867032	0.000156366383838052	0.000192963439325288	0.000115861338501105	0.000125358276909161	8.09964797864133e-05	0.000156500266317607	0.000147083822509744	0.000165736714683353	7.48283341575668e-05	2.4523245858509e-05	5.9211833201975e-05	2.79696435470065e-05	0.000115998597548501	1.62149236388979e-05	1.23382136523819e-05	7.16466314648833e-06	1.44582309089757e-05
G-rich	0.00233665675754975	0.00279754101063478	0.00211979114953798	0.00263865319551735	0.00251689341119057	0.00266858477618109	0.0027446811631391	0.00240107142811678	0.0023853173195599	0.00214702047911784	0.00276403940865285	0.00241499010599635	0.00264222813275833	0.00254166197116996	0.00233622677964224	0.00230773830685688	0.00212345681240992	0.00234263201293847	0.0026417700531547	0.00274636709808408	0.00274584792035938	0.00278815152923582	0.00114543908821777	0.00127002277665142	0.00111949931014875	0.00124813678992278
GA-rich	0.00569510289165103	0.00689880118598291	0.00567849053685625	0.00652825173050026	0.00725666778839192	0.00636957114511568	0.00626482640178587	0.00676208451135162	0.00602504046893712	0.00656274919747909	0.00715683653879469	0.00801427708745637	0.00797899227564856	0.00842529081334293	0.00788078911934083	0.00784038037843951	0.00721361721153102	0.00729418781164165	0.0057981849334032	0.00656954484815664	0.00647572329785316	0.00573801559805929	0.00319196217517335	0.00353162587731556	0.00338072448639873	0.00337586125434694
GC_rich	0.0111953438281356	0.00902944894158286	0.00849700809561427	0.0069896125481308	0.00884782346785471	0.0109048510714221	0.00630951143737976	0.00585203454056459	0.00583795593342611	0.00585420984703718	0.00968112605276559	0.00731954509291878	0.00845172636972845	0.0083992567852642	0.00798663501219832	0.0074607647150513	0.00694504688011234	0.00843206072740788	0.009429141647774	0.0116285577711967	0.0108589047197367	0.0101302602492967	0.00406767371898231	0.00412075914241451	0.00372371292475521	0.00457511247550993
GSAT	3.2748030466273e-06	2.04929119161216e-06	1.82268507591431e-06	0	0	0	0	0	0	2.85213671450027e-06	0	0	1.45507478644508e-06	2.06833616857646e-06	0	0	0	0	1.56557163082276e-06	0	0	0	1.38022101378056e-06	3.15070156383835e-06	3.65915456094535e-06	0
GSATII	1.97751335029068e-05	2.4749584218323e-05	2.53147540333122e-05	1.6324226059713e-05	1.08945260826135e-05	2.27580133714178e-05	7.51131417949343e-06	9.65005503945321e-06	9.19462825905997e-06	1.0333699491798e-05	9.91843147245459e-06	5.10457650977768e-06	1.23012031100983e-05	1.24897965710074e-05	6.03315259740237e-06	1.13402892747755e-05	5.38039718373412e-06	1.02565848001722e-05	4.15967938514598e-05	5.47833994691566e-05	4.09731880987359e-05	3.13025708896975e-05	6.66765101226787e-06	5.70772133459038e-06	4.4192135478186e-06	6.68845226259017e-06
GSATX	0	0	0	0	7.01345965559497e-06	3.66267443419715e-06	3.6266124766855e-06	0	0	0	0	9.85836588174984e-06	1.52723995714576e-05	9.64851710223292e-06	0	0	5.19552639918189e-06	4.95208395170549e-06	3.65159321880457e-06	0	0	0	0	0	0	4.30575774901408e-06
HAL1	0.000123259941553698	0.000149781599813669	0.000194690370469345	0.000250605605672671	0.000332874639322986	0.000317356884500563	0.000288213021215927	0.000317478771943955	0.000265385997594303	0.000299511459608777	0.000295580196521594	0.00031926035496447	0.00031330171749151	0.000332539292332456	0.000303773138669152	0.000297292386093003	0.000315522324032101	0.000293905684044706	0.000119747097054896	7.96060730264956e-05	0.00010563828595736	0.000118679712130895	0.000116514359196114	0.000132013293125214	0.000137067075508974	0.000142007125062225
HAL1-2a_MD	0.000951542299318552	0.000956692501598447	0.000940054230434774	0.00101459268596157	0.00110378305509164	0.000836514004549221	0.000819242097094961	0.000941583467606586	0.001006524269417	0.00095303992085684	0.000872318463264457	0.000986584264943822	0.00101399957285325	0.00119596127092878	0.00114186230815536	0.00110226032903089	0.0010140038954104	0.000982942480730487	0.00102200847692698	0.0011008051157594	0.00115007251934634	0.00114042443004282	0.000364949640962242	0.000422647885328391	0.000435920731999023	0.000396930778451298
HAL1-3A_ME	0.00151957934162986	0.00168505332797069	0.00129896024661168	0.00169268041159186	0.00150840969990847	0.00134944042547779	0.00121237333206915	0.00136224673268135	0.000909123096048802	0.00127835299026193	0.00124190812831556	0.00142427087545481	0.00129086701382176	0.00141425361615171	0.00136466620568268	0.00145817120830663	0.0016858471965032	0.00149340257198009	0.000957799122636189	0.000983861340971656	0.000946360973492917	0.000892377554131737	0.000549389215896517	0.00068890648989461	0.000624501846411946	0.000603948668734377
HAL1N1_MD	0	0	0	0	0	0	0	0	0	0	0	0	0	0	0	0	0	0	0	0	0	0	0	0	0	0
HAL1b	0.000177279837708644	0.000201595850712879	0.000187791579654328	0.000233851873903832	0.000220538598572356	0.000227603756925953	0.000208166456552812	0.00019948101196794	0.000175787042346842	0.000180962275357156	0.000226806418031546	0.000220606203134623	0.00033512435468904	0.000286542664286757	0.000302900544632739	0.000305354180143561	0.000250679059710765	0.00021751160282543	0.000272784215262871	0.00027773494773688	0.000289986203958274	0.000284500396550562	0.000175144433911369	0.00019715461337798	0.000166137078094951	0.000173004432484712
HERV-Fc1-int	0.000261229358656568	0.000153854971123653	0.000641446999615614	0.000993648649334055	0.00152382286804732	0.0011200059585661	0.00147377419827571	0.00169969535297879	0.000857371533686061	0.000776222468757794	0.000924864014477067	0.000793310773003702	0.00099684135801643	0.00100935129090169	0.00128923071181309	0.000775461862253841	0.00102431624344958	0.00105602036141662	0.000102846343486164	9.45997748782669e-05	0.000117299952217496	6.94969270976537e-05	0.00041449231829745	0.000502659694107344	0.000429248355492018	0.000311839065854154
HERV-Fc1_LTR1	6.62341771012522e-05	0	0.000368645211327292	0.000364505480151281	0.000243265098525197	0.000635207801038604	0.000251581468997205	0	0.000615923666357283	0.000230742338486281	0.000332204658247503	0.000341941989444277	0.00035315350472839	0.00041832910909103	0.000101036207304616	0.000227896735491926	0.000360418482019492	0.000171765326896215	0	0.000305816172460175	0.000144457093659712	0.00014977684862427	0.000279155117923083	0.000318620879486759	0.000370039186753713	0.000448041609052651
HERV-Fc1_LTR2	0	0	0.000170318688509481	0	0	0	0.000290584446347591	0.000497765696539742	0	0.000533029200801186	0.000511608993967748	0	0.000271935544527595	0.000386546538712351	0	0.000350970453540997	0	0.00119036587114619	0	0	0	0	0.000257946296951392	0	0.000341925445107994	0
HERV-Fc1_LTR3	0	0	0	0	0	0	0	0	0	0	0.000277681088173858	0	0	0	0	0	0	0	0	0	0	0	0.00028000605647052	0.000159796060050811	0	0.000374506131868311
HERV-Fc2-int	0	0	1.80587675683695e-05	0	5.95839541214433e-05	3.11168290923137e-05	3.08104590371029e-05	0	0.000150860800423215	5.65167013007295e-05	0	8.375330425434e-05	0	4.09852504035426e-05	4.94944550380645e-05	3.72131437796343e-05	0.000132418245120428	8.41424225627557e-05	3.10226868769188e-05	0	0	0	2.73498596221722e-05	0	3.6254108066202e-05	7.31604899076132e-05
HERV-Fc2_LTR	0	0	0	0	0	0	0	0	0	0	0	0	0	0	0	0	0	0	0	0	0	0	0	0	0	0
HERV15-int	4.96780441779063e-05	8.39357047224285e-05	7.46542789819764e-05	0.000105939547431314	0.000360353918622426	0.00031682526933713	0.000231151694649997	0.000266665935048472	6.92947760053094e-05	6.48994328912226e-05	7.47496764244408e-05	5.77055117206835e-05	5.18719388497004e-05	7.84405154251379e-05	3.41013752321285e-05	7.40700343640806e-05	3.71699601729401e-05	9.6622686404841e-05	1.42496270216536e-05	1.14686631514801e-05	2.43783178686654e-05	1.68507133969738e-05	0.000159126141134033	0.000219859078715715	0.000174852002985914	0.000184826135119302
HERV16-int	5.79504206466173e-05	7.8726860931924e-05	8.35294864557383e-05	0.000138333923467054	0.000143712810294558	0.000140603496295477	0.000110999046035364	0.000139381760483559	8.17549082016901e-05	9.57654511292964e-05	9.27451209453244e-05	8.82185906210668e-05	0.000111798138621669	0.000101356517883237	9.14220576196403e-05	9.08919494203395e-05	0.000105113923334554	0.000107253274859478	5.63553881460034e-05	2.66806142667819e-05	3.78090271979035e-05	6.38422420284658e-05	2.96430253116398e-05	2.43031736413952e-05	2.37976873800087e-05	2.73622473112051e-05
HERV17-int	7.64507122305378e-05	0.000101873135313999	0.000232527745143463	0.00036071408012936	0.000439351294946898	0.000396783971257844	0.000259213620379973	0.000282363808219494	0.000278098730606113	0.000277300738052917	0.000538329221690493	0.000583903250497598	0.000150062673987516	0.000164739046739762	0.000134457049226271	0.000140293071288461	0.000447213503234381	0.000478739355844353	5.03079046420219e-05	2.42246609571364e-05	4.41369029881223e-05	5.38977986421545e-05	0.000134192832991372	0.000145809089488159	0.000118587847401234	0.000124724759262238
HERV1_I-int	1.06374342945268e-05	5.76909208848475e-05	2.56557928280174e-05	6.34192225756028e-05	9.76730071605452e-05	8.50137791726166e-05	7.07084704721648e-05	0.000115354553631893	4.94597186683835e-05	6.79396757897154e-05	1.77843996312327e-05	4.5764206190368e-05	6.77460878516083e-05	2.68740315420006e-05	3.78624372152375e-05	6.91352060708475e-05	6.75318408653827e-05	3.21837788593712e-05	2.71221039256555e-05	2.18289414459834e-05	1.54668673026053e-05	1.60364478059554e-05	1.49444207147427e-05	2.04686391149603e-05	7.92394039404638e-06	1.99880576350326e-05
HERV1_LTRa	0.000199089079406606	0.000498340194466741	0.000775660954419734	0.00114129554625308	0.000731215010690049	0.000731910035758166	0.000535650632132233	0.000377818604478359	0.000539981627565747	0.000231191215572061	5.54751526910812e-05	0.00017130359498253	0.000250637031947661	0.000461057201126751	0.000253081897938441	0.000152226717902244	0.000225699766239687	0.000215124340524038	0.000190355395599505	0.000357479611107483	0.000217107172226967	0.00045020465587493	0.000251728357796258	0.000223468498425112	0.000148303618583591	0.000112228302901922
HERV1_LTRb	0.000255074792568737	0.000425652082009845	0.00047323051293705	0.000350937249501956	0.000468419758961229	0.00065233390646756	0.000645911157724511	0.000276608419143454	0.000197665576280569	0.000592408699980165	0	0	0.000453343781644182	0.000107401964158915	0.000129700358878465	9.75171481230079e-05	0.000115667461476021	0.00011024772769899	0.000325180153471023	0.000130858921361192	9.27199139300473e-05	0.000384537613524729	0.000215011152595373	8.18028378500248e-05	9.5003992333864e-05	0.000191717269933453
HERV1_LTRc	5.42945167767929e-05	0.000101928519119443	0.000135986231265822	0.000261448372302129	0.000149559806784798	0.000104140497005097	0.000128893938211062	8.83171577003596e-05	6.31118240231504e-05	0	9.0773334754225e-05	0	6.03109418179323e-05	0	8.28229819203152e-05	0.000155679233769137	7.38619704173224e-05	7.04010816695231e-05	2.59563564479153e-05	0.000125344210745389	2.96041576965773e-05	6.13887118124386e-05	2.28833404395325e-05	7.83554689308729e-05	0	3.06063069501402e-05
HERV1_LTRd	5.83874134500248e-05	7.30748141982969e-05	9.74915427902166e-05	0	0	0.000111990945246366	0.000443553219488152	0.000379899165330525	0.000407216387390332	0	9.7616122974647e-05	0.000452148177588581	0.000103771801781329	0	0.000178132893545241	6.69659356213065e-05	7.94299251749313e-05	0	5.58260614717703e-05	0	0	0.000132032783807345	4.92167216388874e-05	0.000168524316344701	0	6.58270191600648e-05
HERV1_LTRe	3.78088888753582e-05	0	2.10436159087466e-05	5.20182623105251e-05	0	7.25199654115584e-05	3.59029741921368e-05	6.15011201777129e-05	0	0.000197574239232976	0.000252846079516828	0.00019519298414403	6.7197642267613e-05	4.7759508734506e-05	5.76751595860869e-05	4.33639284348071e-05	0.000102870020672776	4.90249629532709e-05	0	0.000116380698373273	8.24613883718655e-05	8.54980989207353e-05	3.18703886557136e-05	3.63760884579814e-05	0	0
HERV3-int	0.000113241763118304	0.000156954775405861	0.000136994601223306	0.000197003802475544	0.000281859556570437	0.000211819985140151	0.000296827566337968	0.000344047814051778	0.000291548496453677	0.00030810461636169	0.000267559071896211	0.000280233166981765	0.000253243714142526	0.000261263934140924	0.000244124998098572	0.000252245727484234	0.000275004575878922	0.000199016213861556	0.000130644719539981	7.34595861014726e-05	0.000118387533847578	0.000156608566936831	0.000119121908995244	0.000144967019834445	0.000131761146707598	0.000121340015314815
HERV30-int	1.50208302116871e-05	1.87993321156913e-05	2.34087606068611e-05	5.37315304474574e-05	7.17191195193306e-05	4.32164281921437e-05	3.13800138022447e-05	3.90933629205938e-05	2.0952215051082e-05	5.23285959113174e-06	3.01354375366608e-05	3.10187446450022e-05	2.80313075948291e-05	3.41532768473363e-05	2.29133625807024e-05	2.41188544807439e-05	8.17370285327579e-06	1.16860717131829e-05	8.61713586410955e-06	0	1.63802554187338e-05	1.35867777711648e-05	1.51938777684617e-05	5.7806411639752e-06	6.71350778604989e-06	0
HERV35I-int	2.21545299194727e-05	4.48921747759085e-05	0.00013798680498157	0.000230782192452845	0.000100742854568463	0.000108258174746485	4.20754769366502e-05	4.29014889275797e-05	3.67891081193731e-05	4.41031526571781e-05	4.409461668921e-05	4.90180514528441e-05	2.95313923607419e-05	2.66525751627212e-05	4.18419082735113e-05	2.17796278338198e-05	2.72685322681241e-05	2.73587719929296e-05	3.32870215805132e-05	2.11078328221755e-05	2.30091180776278e-05	3.3399027705572e-05	1.60069723591619e-05	2.23299632510006e-05	2.12183358064225e-05	2.14092129888764e-05
HERV4_I-int	0.000157621336440166	0.000173115464068986	0.000278404192257515	0.000420440415432805	0.000398740512203614	0.000393335177057258	0.000271860082565238	0.000227613121063098	0.00014582711782227	0.000212920595017326	0.000306546314671208	0.000373655804145455	0.000378046073224131	0.00037382874190297	0.000483337004610053	0.000420589553194046	0.000326016901191425	0.000294056918655597	0.000198379318063073	7.17866978457713e-05	0.000133299725305195	0.000192764627319094	0.00174079407024686	0.00198999498131817	0.00340560059156712	0.0032984247589044
HERV9-int	2.75471076051958e-05	3.47459531220602e-05	4.2882047576146e-05	6.51404332056499e-05	0.000110660271471153	0.000106499952858344	6.11045762253369e-05	6.86137599374034e-05	5.50355709761537e-05	5.24818602659841e-05	8.31151769764185e-05	8.77734999826086e-05	6.93272816959252e-05	8.59051211796493e-05	7.32092215983332e-05	6.96065083014042e-05	9.0174069432536e-05	8.12049277766179e-05	2.44867276085961e-05	8.61184952055183e-06	1.61935422582922e-05	3.45530929274571e-05	0.00033451869792974	0.000338329736715703	0.000341227480744344	0.000319063218339487
HERVE-int	7.59282770772072e-05	0.000110866112185689	7.37479287817158e-05	0.000120850181378437	0.00010389260355639	0.000116365611467086	0.000135719144842587	0.000159832987163938	0.000181709414094266	0.000199682149658407	0.000204103071208495	0.000194072964895793	0.000197790162381935	0.000209688287489316	0.000264578277565976	0.000246737932145819	0.000179242732809337	0.000166983221822925	0.000113878335075125	6.30119778559684e-05	9.9847045216064e-05	0.000112782240982945	0.000184477816238255	0.000181194903230901	0.000174669966399198	0.000159456389854368
HERVE_a-int	8.10104262014116e-05	4.93242149079152e-05	0.000104800678908947	7.53080023404113e-05	0.000110570570635152	9.76395623113059e-05	9.97968751210827e-05	9.08172788265339e-05	0.000101801445373712	8.96235627841439e-05	6.95496761603903e-05	6.49946077085417e-05	8.4636671419875e-05	7.46739102511989e-05	9.35173334015708e-05	0.000106724180207287	8.19099769468628e-05	7.23940265985783e-05	4.29151670076176e-05	2.35881717740112e-05	3.22329232315838e-05	3.96088035094286e-05	0.000138418424426416	0.000149561435347202	0.000154125788319952	0.000138233139879018
HERVFH19-int	1.56245780649635e-05	2.73769345169188e-05	2.95674361154972e-05	2.57959466501307e-05	2.29544002129144e-05	2.39751845567689e-05	2.96739121257288e-05	3.55815977310013e-05	5.81183179333315e-05	4.89887042388071e-05	2.61222521035619e-05	2.41991349855241e-05	1.38847614757082e-05	1.18420116765654e-05	1.90674745578014e-05	2.50882886871772e-05	2.55067109828835e-05	2.43115642986661e-05	0.000104574089309539	1.44283476273219e-05	3.74850169395307e-05	0.000113063082104052	1.84386779525557e-05	6.01298848726734e-06	3.49167539392269e-06	7.0461720352152e-06
HERVFH21-int	3.63156531377245e-05	4.22043930769497e-05	3.03187694284617e-05	6.42392193392633e-05	5.23993829691549e-05	7.2143548444493e-05	5.91171621046614e-05	8.43888232329322e-05	9.04569287567077e-05	5.4220337781928e-05	3.46942999539347e-05	6.02627056583576e-05	5.53231870112805e-05	5.89799316789292e-05	4.35264651805948e-05	8.03275076791266e-05	5.64612804803442e-05	5.38157213489439e-05	0.000114088378659494	5.18998645905896e-05	7.35471594563777e-05	0.000134913746710366	4.15444362235564e-05	5.74005088590777e-05	4.34763074474284e-05	6.72633684874663e-05
HERVH-int	0.000593112580504955	0.000453890236421573	0.00376024943761754	0.00495373865909612	0.0104308368747516	0.00886150276545452	0.00823261319642215	0.00930713923436558	0.00783871363388765	0.00891884463617788	0.0192814479593768	0.0223408430543449	0.0226142248777765	0.0277950714443447	0.0257537317204184	0.0235501194526499	0.0165126593227999	0.0164860190196225	7.99125951965764e-05	3.02604469849783e-05	4.44730267948587e-05	6.67703001011497e-05	0.0113374386387436	0.0124954393033524	0.0142385907905654	0.0133265622018591
HERVH48-int	9.15505355674326e-05	0.000144370984363082	0.000127387656978775	0.000156186862274609	0.000238735441896835	0.000154528018299859	0.000206906606890336	0.000226356822423923	0.000140471939995296	0.000223256480471485	0.00134081022634976	0.00124777162487471	0.00230400948961745	0.00253031239692882	0.0049298134456078	0.00445836461903602	0.00168384649700006	0.00168804432125043	9.62878140476129e-05	6.48150364642875e-05	4.79213295728368e-05	0.000107653158532038	0.000168232859959084	0.000167354183382502	0.000204590966240595	0.0001672094647555
HERVI-int	0.000713840082505241	0.000645150634453103	0.00430780391555502	0.00698084688194398	0.00356146373366281	0.00310552311852193	0.00136890919015769	0.00154752106745372	0.000525763301450788	0.000605201959190801	0.000454143665061755	0.000632695150632384	0.0006433350742893	0.0006543382006782	0.000601314901853917	0.000575277904238889	0.000642819439019525	0.000614337618318354	0.000225897717006026	0.000180839159419691	0.000232844465360128	0.000288560179688563	0.000222583113786684	0.000238248753144512	0.000268226480946984	0.000217935945037248
HERVIP10F-int	0.000425834960312412	0.000499002937375933	0.000567772053704221	0.000877507065392004	0.00063023730213445	0.000579611145068269	0.000447501664196979	0.000535669790974335	0.000378392048885191	0.000403291207703699	0.000522089618706078	0.000537392713968369	0.000508481261351239	0.000565798544131562	0.000455190900431546	0.000454393268265296	0.000606766885871385	0.000548069586531345	0.000163464926814963	6.99080335121416e-05	0.000128648841438376	0.000164058193290962	0.000252063131483037	0.000309549280870188	0.00030099618012731	0.000273120134609105
HERVIP10FH-int	8.02788044696087e-05	9.35095268105428e-05	0.000203499715311684	0.000248237452350997	0.000324041147205913	0.00032168117875919	0.000180390613580803	0.000190057918563311	0.000151522849988554	0.000138450545607391	0.000160793026981786	0.000168241707865461	0.000144445148609109	0.000166668507686835	0.000140647624690502	0.00016682660687739	0.000222746895451612	0.000227769283576213	7.29572588712068e-05	4.64857848512364e-05	6.24077824944499e-05	7.54903356698005e-05	0.000180899235615886	0.00017664997695753	0.000206045472401406	0.000194457281121666
HERVK-int	0.000345270213803183	0.00036664999924463	0.00790674237306516	0.00978406782213581	0.0451065680468173	0.0417712275177599	0.0407439667995128	0.0442913181207906	0.0243892032274155	0.0256575699524397	0.0236011806328911	0.0258877920299533	0.0065938538265224	0.00694874343576107	0.0067315481678995	0.00665905595152023	0.0230757023454503	0.0216427774040212	0.000173141865541646	6.56500014309599e-05	0.000133405010650996	0.000231136262335333	0.00128695273613858	0.00139146402134926	0.00107914210079607	0.00103803691635814
HERVK11-int	6.99519283434146e-05	6.79480058100188e-05	0.000310307732080715	0.000494134590734528	0.000818691775445302	0.00083807719740432	0.000502654251311587	0.000546852084083543	0.000813119639656988	0.000943859595440254	0.000858800541027793	0.000843547454808723	0.000783528264397221	0.000813721870504956	0.000660948886717428	0.000528078130551817	0.000659033947050349	0.000720211215704245	5.7898942934589e-05	1.44618697763003e-05	3.52950104299944e-05	4.95800233198471e-05	0.000302744858352467	0.000331482733112987	0.000310314517331117	0.00028721007314358
HERVK11D-int	0	1.15437349022725e-05	5.13362703475313e-06	6.34497319415523e-06	1.69381324920032e-05	3.53827456850131e-05	2.62757807032853e-05	3.00066124168974e-05	0.000107214277027079	0.000104430261920774	0.000100233647914167	9.52353421333295e-05	2.2540351309149e-05	4.66040639154759e-05	4.9244847425019e-05	3.17361193501205e-05	2.50953220910993e-05	2.39194515130905e-05	4.40946214737762e-06	0	0	3.12861169351404e-05	2.3324511745587e-05	1.77480212465622e-05	5.15303905941797e-06	0
HERVK13-int	0.000573503444149867	0.000663936043934625	0.00094695912684525	0.00149917232730739	0.00208003572667595	0.00201669925985275	0.00144771135162413	0.00147705782183503	0.000688860415605949	0.000632679154697039	0.00033558797689252	0.000370097654315922	0.000244203989289911	0.000338071645679374	0.0002478726396635	0.000180885364221736	0.000474616203850553	0.000439983603876701	0.000630596598323439	0.000286864257769425	0.00056286633226506	0.000961849967372487	0.000120856352858594	0.000156334843829161	0.000122822572356484	9.69867133403572e-05
HERVK14-int	8.14891427382985e-05	0.000103842125717132	0.000122046471170646	0.000150844925581204	0.000195901255861753	0.000225926857698518	0.000246213363262779	0.000257875420279939	0.000155000938900958	0.000103231490994765	0.000126330889465631	0.000168279041458888	0.000104014593489207	0.000112293403823364	8.13644045877482e-05	9.34618672758835e-05	0.000145122406977941	0.00012871679631624	6.37481118973684e-05	5.70077784244846e-05	7.10913020436606e-05	0.000103863103872438	0.000101161561320587	0.000118314298944113	8.93977087250831e-05	9.02019180143956e-05
HERVK14C-int	1.22400246785035e-05	3.44677786136564e-05	1.36250699615709e-05	5.89402893535001e-05	5.61940024712467e-05	7.92354893372239e-05	4.6492060805293e-05	6.96850232558678e-05	4.9797219920672e-05	5.86313827158148e-05	6.65070941114668e-05	0.000110583576365395	6.11835885143869e-05	8.50375852379266e-05	7.46856517257168e-05	5.26439254749725e-05	0.000104070400933349	7.14197238842509e-05	2.63319222743395e-05	9.41909867337273e-06	1.00108346745789e-05	4.15179686001162e-05	5.6746414770343e-05	5.88808919908918e-05	5.12872165410341e-05	2.41493416130178e-05
HERVK22-int	0.000161184445502691	0.000237076468429316	0.00030095625964442	0.000355386123031716	0.000382016287049455	0.000281417142760698	0.000218469216569245	0.000255464895678507	0.000214583747722588	0.000200372857823695	0.000207291786996291	0.000229370349278107	0.000183024228850506	0.000218397131529397	0.000185983933573556	0.000180916200743875	0.000214589106456786	0.00020453428366042	7.83739952880974e-05	4.34658500686216e-05	8.71348712329388e-05	6.69789401774562e-05	0.000159093076462208	0.000170981475621519	0.00016009072654771	0.000147552246466262
HERVK3-int	0.000522614867184146	0.000588671151094801	0.000541029762054928	0.000780860602099936	0.000704442393917417	0.00063552800362342	0.000578651153273175	0.000613773409168983	0.000801881974897544	0.000833858543905803	0.0016164259236474	0.00167279891795816	0.00201512288701127	0.00200819973905311	0.00176982214539887	0.00168431293777614	0.00163094791059621	0.00161280580122435	0.000382761530795755	0.000278301090314826	0.000388680602510795	0.00045617513424089	0.000430838058519948	0.000484708769188864	0.000434460466614045	0.000380626683738484
HERVK9-int	0.000169290791300194	0.000211383290876981	0.000326495800542563	0.00042791143920754	0.0007215444405121	0.000625257471362921	0.000610128828987415	0.000628876662890556	0.00056380684873669	0.000659027316199441	0.000531837012754633	0.000622967868857639	0.000345662247347468	0.00038790503649005	0.000339319030570139	0.000377490356365718	0.000694120383153601	0.000683547683788583	8.88371536570559e-05	7.93767336646708e-05	8.11434401279753e-05	0.00010149210832948	0.000198121978203733	0.000185980946788974	0.000186520385552088	0.000194412391571523
HERVKC4-int	1.65881843706345e-05	2.07609554721711e-05	6.15508488263838e-06	3.80372866237726e-05	0	2.12114944850619e-05	1.05013251833743e-05	0	1.28547121024757e-05	9.63147381114773e-06	2.77332758854946e-05	2.85461726518831e-05	3.43958276591725e-05	5.58770567736525e-05	5.06085319763693e-05	2.53671860880102e-05	5.2655113824755e-05	2.86787983257348e-05	0	0	6.0298197701622e-06	0	2.79654810659785e-05	4.78786824981343e-05	7.41403127252165e-05	4.36375733576982e-05
HERVL-int	2.88234912666886e-05	3.82800315656716e-05	5.59180498459361e-05	7.0610439180615e-05	8.30148794111006e-05	8.50161787705854e-05	6.31097311208939e-05	6.99904839118574e-05	6.38752212486762e-05	5.67082943770067e-05	5.87629790153505e-05	5.80766845080847e-05	5.36234680133494e-05	5.04229736058608e-05	4.64990423578479e-05	4.67335791018127e-05	5.6560218367506e-05	5.09523662426663e-05	3.9157651469928e-05	3.12762667217088e-05	3.31280704238044e-05	4.50158609138237e-05	6.11777179827771e-05	6.64351775363019e-05	6.12848360401606e-05	6.17192533319112e-05
HERVL18-int	2.89797051813185e-05	3.38516017422417e-05	4.40872502526876e-05	7.44256542452163e-05	5.67662689743002e-05	5.74378368657806e-05	4.21955888820466e-05	5.18532234745413e-05	4.0423132844116e-05	4.37483023884869e-05	2.90701673281339e-05	3.74028125542353e-05	3.04741209232693e-05	3.66066426150026e-05	2.50505069960357e-05	3.10216893168905e-05	2.36543016187614e-05	4.13342448479221e-05	1.93958919414979e-05	8.92033177375789e-06	2.00148823481694e-05	1.74753240943186e-05	2.2799440248419e-05	2.32345785721858e-05	2.48253918807987e-05	3.15831657142099e-05
HERVL32-int	1.09760234729651e-05	1.37370509931833e-05	2.44360761758329e-05	1.51010433029492e-05	0	2.10527435820696e-05	3.12681937399372e-05	0	0.000165860564552363	0.000152950240149319	0.000394535244270971	0.000524151760734589	0.00038527625872455	0.000381279677195007	0.000226033955967229	0.000214007332115508	0.000268771025978024	0.000256177446165758	1.0494524845527e-05	8.44640847127383e-06	2.39387657586726e-05	2.48203311063049e-05	4.62603033814118e-06	0	0	6.18728305266179e-06
HERVL40-int	0.000165926822455303	0.000205734072581689	0.000208756908923749	0.000260139407441686	0.000279197822455151	0.000257567497557094	0.000236710308363245	0.000251071399667125	0.000195564215404327	0.000211053684342962	0.000245151218206016	0.000254993082884388	0.000237635599003081	0.000239816566023629	0.000221325205481999	0.000229251721229999	0.000217326856807242	0.000230159726139952	0.000142414168466475	0.000131843330141482	0.000142230119028146	0.000118672363738724	8.52202644003121e-05	0.000106920925998784	8.96823633178421e-05	0.00011746185575202
HERVL66-int	0.00010577499456285	7.82261878274237e-05	9.63361494220183e-05	0.00017860187784568	0.000176586699989551	9.22197636019768e-05	0.000136967679472129	8.60284558196389e-05	0.000100597594468128	0.000125622299545399	5.62678976881742e-05	8.68757694978194e-05	0.000128177474631182	9.71731429875329e-05	0.000146684835067158	0.000110287179714335	0.000137355021904009	6.85766673403338e-05	3.67763031586568e-05	3.69987783050762e-05	6.81601308579214e-05	8.69786898120277e-05	6.48445914953974e-05	7.40120436477754e-05	5.37224610121268e-05	5.96263148367085e-05
HERVL74-int	0.000334137514169237	0.000416271771134375	0.000257633384325395	0.000383797425792497	0.000385617713349032	0.000314569198041826	0.000374057510747904	0.00042135151506508	0.000356330911880659	0.000288341828584212	0.000240878986696876	0.000213649950747873	0.000193413691220869	0.00019942146610983	0.000170681517007862	0.000172277882012412	0.000256471299362355	0.000246441468782142	0.000492408764062063	0.000530772374335305	0.000605067806993992	0.00057189359357787	7.23519458907377e-05	7.37328177065862e-05	7.7068485752218e-05	0.000100226298186035
HERVP71A-int	1.96013905652076e-05	2.62844315411793e-05	1.48060393532928e-05	3.08205762915658e-05	2.05691572183205e-05	2.95403206740006e-05	2.6590429640298e-05	2.04970078540016e-05	2.92945014619195e-05	2.68266646788997e-05	3.97933119241861e-05	3.97550061711057e-05	4.04363859226055e-05	2.12229635884296e-05	3.63080277150766e-05	2.24813085751997e-05	2.28562516756164e-05	1.27080889557455e-05	6.69339729457071e-06	1.29290657997674e-05	1.37413084528053e-05	1.26643055896409e-05	2.59642015975027e-05	2.8287868473866e-05	2.03375094332216e-05	2.8412948526601e-05
HERVS71-int	0.000217341213926909	0.000141187996299263	0.000508063306933035	0.000542512432499479	0.00082866109031197	0.000760300439265267	0.000647656488213832	0.000747471907949773	0.000964832494980603	0.000995123587551564	0.000813247936244775	0.000881611054292909	0.000886604544031559	0.000993578813568035	0.0010719819142721	0.00106831667597652	0.000750438176735883	0.000754192950790558	7.02585035352392e-05	4.30074414340293e-05	5.07881086317404e-05	4.91478622107471e-05	0.000454521009018155	0.000429162875593046	0.000452163102000568	0.000462064850199824
HSAT4	0.000134259646987414	0.000138990068201883	0.000374552730551573	0.000643089644310234	0.0003013445495792	0.000244801954552733	0.000154249253219844	0.000129416851805889	0.000154136406210646	0.00018766746508069	0.000157956555977029	0.000166865049868092	0.00012520150027747	0.000119344188041568	0.000139065071013677	0.000102657089321645	0.000119509180560625	0.000118207907935883	9.98432672788097e-05	0.0001045927032148	0.000130142669529338	0.000157424497635489	3.77239961073152e-05	5.90043851094111e-05	5.37098634796414e-05	7.10115564239887e-05
HSAT5	0.000309088812279959	0.000446354251453052	0.000595496069097696	0.000899569149556682	0.00144085917856474	0.000991888530554526	0.000530571976673568	0.000676810509204188	0.000690931037089808	0.000973246711062869	0.000934136009773718	0.000981974498656219	0.00116207122694792	0.00112625605143008	0.00128754725352824	0.00114531230911888	0.00109972416281893	0.000909463573351067	0.000125031769009608	0.000128075195215872	0.000181495016976525	0.000268826749818652	0.000531103608868463	0.000514688582509111	0.000664164273679468	0.000442291741736475
HSAT6	0	0	0	0	0	0	0	0	0	0	0	0	0	0	0	0	0	0	0	0	0	0	0	0	0	0
HSATI	0	0	0	5.41637220004023e-05	0	1.88777511568071e-05	5.60756538210153e-05	3.20188471130933e-05	4.57616140972678e-05	0	0	0	8.74614571210176e-05	7.45939783184999e-05	0.000120107868713545	6.77286685558793e-05	0	0	3.76412751659633e-05	3.02951863101123e-05	2.14656137919337e-05	0	4.97772934307603e-05	1.8938198386353e-05	0	2.21922599968126e-05
HSATII	8.28533378092019e-06	0	5.38001207579158e-06	0	0	3.9729554153015e-06	1.31127949783739e-06	6.738591422941e-06	0	4.81065157853064e-06	1.38519950354807e-05	0	2.45425045114592e-06	0	8.42584838737945e-06	1.58377492622057e-06	3.75710793006845e-06	3.58106425717461e-06	2.64062364150727e-06	8.50111318935203e-06	9.03517859188243e-06	3.12263556826407e-06	5.81998959316013e-06	1.32855898653981e-06	7.71479395395304e-06	1.71252293559263e-05
HSMAR1	0.0006880983888891	0.000832833832170062	0.000608098769614165	0.000858957250521068	0.000787454107804587	0.000812815057690632	0.000729112082195982	0.000771212833577817	0.000714007098601576	0.000726454178999369	0.00087683731634815	0.000909758815353118	0.000965314586305256	0.000966712787253771	0.000791079360959468	0.000890252343994711	0.000807088240035436	0.000858493579357007	0.000887379861592964	0.00110423078848669	0.00105418273705572	0.000943095387818702	0.00089903310560962	0.000868702442689197	0.000958259542941213	0.000938497918321013
HSMAR2	0.00021377981271987	0.000267556296310718	0.00027763226066811	0.000364434922699591	0.000399194776652437	0.000399689265728857	0.000331845543406362	0.000379353735293597	0.000255190699387416	0.000310313446842395	0.000342971016970883	0.000417125635943639	0.000379790406984125	0.000376877937218656	0.000378812436341515	0.000355400556271138	0.000389235365452591	0.000364930666222943	0.000231930517362552	0.000198298908035254	0.000208794287279092	0.000224621784401925	0.000221460640970062	0.000248614683069503	0.000253347349596229	0.000246294033569355
HUERS-P1-int	5.36484911082375e-05	5.94387845131994e-05	7.19567373316455e-05	9.80109551082576e-05	0.000108210684324678	0.000149291341712413	0.000115250621347277	0.00010729464609774	0.000147212581552416	0.000124087445651392	0.000357302675753866	0.000347343679852625	0.000718246160900011	0.00059102417487833	0.000653358474041494	0.000687933970810802	0.000346968933766318	0.000380888186671947	5.21359293099565e-05	3.92538920099977e-05	5.17902692560353e-05	6.16526735157322e-05	0.000180888496146892	0.000177692482242201	0.000191627510065949	0.000201283728021612
HUERS-P2-int	5.20144383808576e-06	6.50987121319092e-06	1.15800479258127e-05	1.19270925440742e-05	1.27359197635072e-05	2.16162168907403e-05	1.8110559040398e-05	1.41013851547939e-05	4.83691728245947e-05	2.11405288795531e-05	7.53664961613182e-05	6.713271500523e-05	5.46967015384274e-05	6.13234565960505e-05	0.000113727634176461	7.95421553190803e-05	6.84014918227604e-05	8.54298443560895e-05	9.94653149674035e-06	0	3.78145892130305e-06	0	2.63068355016433e-05	3.16940940701042e-05	2.51849782255912e-05	2.73662725201229e-05
HUERS-P3-int	0.000591708000114864	0.000786580310771481	0.00052561528736312	0.00069120363134642	0.00056682392392401	0.000545423970123513	0.000328023461079142	0.000322610653308791	0.000258020439284384	0.000299708521029628	0.000247040118235518	0.000303442197361624	0.000229645273912355	0.000222322481129079	0.000184329720053508	0.000207133359217832	0.000346640492181759	0.000349983710872697	0.000135629497977334	6.26659154522319e-05	0.000102410720128285	0.000132170703138503	0.000102964861468165	0.000109307720102253	9.90631166181603e-05	9.77330684641347e-05
HUERS-P3b-int	5.60281014249469e-05	7.36281161053054e-05	0.000185025295123773	0.000307053804297928	0.000380693353313576	0.000330456805322473	0.000281093258740402	0.000274930133002491	0.000214918898415905	0.000175668365466036	0.000212322433128624	0.000207297183038907	0.000163059961602462	0.0001498043115566	0.000179481665632873	0.000125306968095546	0.000188010146609636	0.00020462784001783	5.53559232111777e-05	5.46129078637816e-05	5.19339749653314e-05	5.06790471813432e-05	0.00011492141287879	0.000119489124624442	0.000127294621763205	0.000112647974287585
HY1	0.000359303046179161	0.000573349670433581	0.00061493961433132	0.000654996083617312	0.00102272827163775	0.0011974279364649	0.00116004898542829	0.00116890712637074	0.000918836713700968	0.00115783794068798	0.00090106158849657	0.00104340692582006	0.000917970813978643	0.000805610638976865	0.000739928163592133	0.000679954023332208	0.000806510006835279	0.000826956406736797	0.000317775481065772	0.000207371569982325	0.000323252267592088	0.000406250068416701	0.000446731281971181	0.000406182163540795	0.000531951877394051	0.000546864359888484
HY3	0.00139698062976585	0.00167639960799188	0.00140412667598305	0.00165065474447351	0.00164488532115162	0.00172591441436073	0.00150603576082947	0.00155055995525383	0.00116534912246484	0.00118804996104841	0.0017173301483731	0.00197271662676472	0.00185848634640707	0.00167121865696076	0.00156691834903969	0.00133833400176827	0.00169922139551854	0.0016302576746393	0.00161855117821403	0.00174533017838614	0.00174744214830921	0.00159809450353023	0.00106673275061834	0.00105151430835195	0.0010008374078027	0.000944988639654807
HY4	0.00128850567764595	0.00120009697915883	0.000800544669731091	0.00131925814783748	0.00159581867470125	0.00155183420027337	0.00150810042709543	0.00146227227993572	0.00111460918907247	0.00114830091501655	0.000801567650799454	0.00170169160084502	0.00091868600663848	0.00124910157857965	0.00127988456799776	0.00134034683288594	0.00134523060031026	0.00104907129707339	0.00111737832066332	0.000276710844711521	0.00137244169574366	0.000813133157104995	0.000858796455202969	0.00115318757665755	0.000970982599925528	0.000743233907592611
HY5	0.000562444488846906	0.00175981962938479	0.000469566792836893	0.00116073438652475	0.000516436981564423	0.00107880596574958	0.00160227638803274	0.000457444891013583	0.00130756841427749	0.000489851925037362	0.000470166831732368	0	0.000374861686112232	0.000355234883605186	0.00128696227067793	0.000322540588845562	0.000765146476344607	0.00109394196903901	0.00134442762375923	0.000432819400115082	0.000613347215588872	0	0	0.000270565085189975	0	0.000317055011997473
Harlequin-int	8.49902885306362e-05	0.000106369663872021	0.000157500052782359	0.000231869693827718	0.000283775095329684	0.000289910968712921	0.00019717942859517	0.000208157288123938	0.000196462397685542	0.000203557519892864	0.00024462541900282	0.000270493393949263	0.000257905873643622	0.000249485827725868	0.000308649479634334	0.000268062894006913	0.000265401221781457	0.000244199405566534	9.23430860674486e-05	7.50645798893573e-05	8.63628998100814e-05	0.000109199130275488	0.000232019740439392	0.000273184493722793	0.000284895852500103	0.000273848000164264
Helitron1Na_Mam	9.56503263408591e-06	4.78844971020841e-05	0.000186329214141838	0.000217136246464327	0.000237130757544576	0.000201810061617565	6.81215046296331e-05	7.00145144604413e-05	5.55918619609252e-05	8.33051037349133e-05	4.79744527130639e-05	2.4690321757896e-05	8.2874552629501e-05	4.83295090886622e-05	1.45908753212946e-05	4.38814684016198e-05	9.10855348901618e-05	4.3408807973058e-05	5.9445305823242e-05	2.20818148396496e-05	3.12920808158021e-05	8.65185019348328e-05	8.06268887080628e-06	2.30063937046663e-05	1.06876451164454e-05	2.15675793554219e-05
Helitron1Nb_Mam	7.43750280885298e-05	3.49065473024485e-05	8.0203866564889e-05	9.59313033474748e-05	0.000119509618460255	0.000151572270144862	7.50399599940683e-05	0.000128542041476238	6.48400238610259e-05	0.000121454488197249	7.77158279834887e-05	7.19943978960288e-05	6.81586891805463e-05	9.3949198436729e-05	9.21818463919437e-05	6.93082952629215e-05	7.58845430061539e-05	9.04111053267029e-05	2.66671229595705e-05	2.86170063705451e-05	7.096789573109e-05	2.10232424764868e-05	4.701991625452e-05	4.02505438066252e-05	5.19400936819064e-05	4.1925871602486e-05
Helitron2Na_Mam	0.00189879910273341	0.0023465511704827	0.00180126510705594	0.00257133203888441	0.00179830524105126	0.00232493925062628	0.00206390543095555	0.00164145021051289	0.00130486176895486	0.00120649363798947	0.0018168773216318	0.00107892245356609	0.00149103673356128	0.000988073222697214	0.00127518978129912	0.00121215977678881	0.00127531206158669	0.00123878300933779	0.00142728157497156	0.00193906068898302	0.0010939259177593	0.00122872822286633	0.000382524217356935	0.000436603861917492	0.000320249679459453	0.000444304576103977
Helitron3Na_Mam	0.000183630338912588	0.000172367023614085	0.000174927282986667	0.000242925453558316	0.000226974360213904	0.000260774724577357	0.000204553747103971	0.000247000970253932	0.000188822474039954	0.000249121531116537	0.000177118801605873	0.00018686813303977	0.000199271386538706	0.000196272613290663	0.000218167977555019	0.000190359105135016	0.000196965365258208	0.000206052062273983	0.000185704118087579	0.000108699647708303	0.000155963455121576	0.000191652671530238	7.73941055160029e-05	9.85283415669933e-05	0.000120347341205196	9.55514510646618e-05
Kanga1	0.000315908822029676	0.000395375939939186	0.000264340157798089	0.000340019782740037	0.000374917479590823	0.000354492086264446	0.000302024829016902	0.000349569498032829	0.000304760733318021	0.000232087236832201	0.00022994645129289	0.000238535580445725	0.00030937809371549	0.000236172653088997	0.000285205937366272	0.000248943331737755	0.00023680690141978	0.000267509378292411	0.000392460126555092	0.000410131525409105	0.000372621814290108	0.000364475404303043	8.51404071044441e-05	0.000103379994916437	0.000112859428260561	0.000118720427639085
Kanga11a	8.5267483026754e-05	0.000112052416209585	0.000112712870234302	0.000105581512377669	0.00015658534284943	0.000136972042802706	0.000131574982553018	0.000162971034201677	0.000133804885819984	0.00012253285173524	0.000263728758332558	0.00037967572972536	0.000864757543567896	0.000770114714657326	0.000608078921111742	0.000616110623537744	0.000379891577198889	0.000345506979381055	9.57941664919975e-05	6.88969181208537e-05	6.97383132893045e-05	0.000106049512521173	0.000181483970015813	0.000198937780870386	0.00018816814861112	0.000185054278336776
Kanga1a	0.000145694096817079	0.000205136509374328	0.000202725516722904	0.0002906510415302	0.000267552873515478	0.000260238720516959	0.000250758973374651	0.000165893399590466	0.000165120627767977	0.000171301386235113	0.000188775650849914	0.000159834740053449	0.000143227154700354	0.000158732916404382	0.000175019890719269	0.000112792554570691	0.000193246433806355	0.000151131607649496	0.000175869729356684	0.000154160001828254	0.000170795786359683	0.000205913355833109	6.6010628725947e-05	8.23515749303927e-05	4.06984184453537e-05	6.98097107372358e-05
Kanga1b	0.000182401471237095	0.000152189805217241	0.000209809536149521	0.000217491533808197	0.000200977412932004	0.000256562652442433	0.000134716372450446	0.000184613291759989	0.00014134870624971	7.06042708505575e-05	8.80970759256754e-05	7.32409816828494e-05	0.000113463585211116	8.19222255728444e-05	8.03811223459016e-05	9.29780692131133e-05	0.000121311904525577	8.93486724725254e-05	8.9137697594286e-05	4.36687652231624e-05	0.000110505161665867	5.49958118139102e-05	4.78340666186246e-05	3.11980818383026e-05	5.43491351711669e-05	1.82793507976019e-05
Kanga1c	0.000363748266055718	0.000373051619964625	0.000431621696091115	0.000503927858159308	0.000320077535562175	0.000416677993982733	0.000244666846155606	0.000238317286191101	0.000305370119351241	0.000246400517587449	0.000278730628103404	0.000319502906443592	0.00029294026937324	0.000210595124004568	0.000300557751247471	0.000252053305207441	0.000295530159257791	0.000222725894601033	0.000241521719860162	0.000217712575493321	0.000228635289774822	0.000257047566711115	0.000106463781813749	0.000123945481380772	9.59650127257156e-05	9.96761917567151e-05
Kanga1d	0.000105153224380587	0.000108380260824095	0.000115330701008565	0.000191477662365136	9.65517751133279e-05	0.000157200247301266	0.000117473573743994	0.000115707264091156	0.000172559818166808	0.000129291527984508	0.000139607824522453	0.000103783263479703	0.000177269294831114	0.00010548079096068	0.000188711583518802	0.000141885616984102	0.000134635185317837	9.22348132700987e-05	0.000109411545878629	8.09188398127599e-05	0.00010792458514544	0.00010490531203752	6.77813899420861e-05	7.14129546001116e-05	7.25702368459437e-05	8.71703197033583e-05
Kanga2_a	0.000214925863606937	0.000292690252832898	0.000288254835576303	0.000394700228287135	0.000220817865925079	0.000346864508167303	0.000276018194753168	0.000249497931477612	0.000242125351363698	0.000196256899619223	0.000253270801176473	0.000241957067007567	0.000238952340412707	0.000234414693769742	0.000219533752851534	0.000224785282610557	0.000212525812118216	0.000201339984551278	0.000283351107051199	0.000195265118991737	0.000236442225247552	0.000248360975012501	0.000119714712663277	0.000131173890083993	0.000133299627843494	0.000119554464586154
L1HS	6.6617389368888e-05	9.12461180562468e-05	7.29240121701651e-05	9.53389736018596e-05	0.000176018809737305	0.000115937147852795	0.000130721062601242	0.000171067867827248	0.000148102934070699	0.000213819515209793	0.000180693227419908	0.000202624413411869	0.000162384528785464	0.000234207382440066	0.000279457129333913	0.000233623267913204	0.000199947441987693	0.000191031711083401	9.45403103748596e-05	0.000268689232127745	9.60152259921704e-05	0.000119566626770666	5.71357602335306e-05	5.86023932187335e-05	6.01214054732741e-05	0.000110951516451645
L1M	0.000350882608081287	0.000384253983716676	0.000339729713114782	0.000517952292795346	0.000436286354647258	0.000448677464629342	0.000454672217197946	0.000368613647468764	0.000518328632447349	0.000407460705163703	0.000476636756270662	0.000537781376642187	0.000886713624766239	0.00066022593942199	0.000618882893434837	0.000540773030342048	0.000537006177625141	0.00031753293064957	0.000349468762662764	0.000393772785827636	0.00035075188518764	0.000454585775969043	0.000397442004763002	0.000464180212859809	0.000510500522472642	0.000581024806768124
L1M1	4.72834030209549e-05	5.60748479897437e-05	7.37576412353234e-05	9.01694809282461e-05	8.95629030568308e-05	9.06927141637124e-05	7.69162011926612e-05	6.98739427086645e-05	6.55982609356319e-05	6.15551578118318e-05	8.48543177647181e-05	7.69086149615919e-05	8.09123345486896e-05	7.47590716528883e-05	8.18917004409407e-05	7.54780719083703e-05	7.44417957373998e-05	7.0018598715468e-05	3.69775623542077e-05	3.03159877585279e-05	2.98857080075438e-05	4.04656282724055e-05	4.21744726837441e-05	4.44507594572458e-05	4.53788616063766e-05	4.50756304833533e-05
L1M2	6.11607377713413e-05	0.00010714513169923	8.25319758949449e-05	0.000113930657207325	0.000195440398560658	0.000134514918308992	0.000179264509158454	0.000195155022567604	0.000174389272052014	0.000205552431800728	0.000368261791907304	0.00035443690128959	0.000422056510254139	0.000466220094551655	0.000485421438054822	0.000420272663070185	0.000336929910594878	0.000308285182250647	6.20963960885702e-05	0.00032176742708579	6.11654668933411e-05	0.000106980325702026	0.000163659857766246	0.000188326726747124	0.000201718303372661	0.000244495535901892
L1M2a	2.04013566218905e-05	3.57466679721894e-05	7.49427171375658e-05	9.76787778831095e-05	0.000151358939699542	0.000155742016438359	0.000107713552963277	0.000107520968893567	7.58863711706305e-05	6.82300084880657e-05	9.27748519100634e-05	6.74076692217634e-05	4.5686691994566e-05	4.32946532394793e-05	4.73039629459931e-05	3.65021420081433e-05	5.99484164455179e-05	5.29069106411383e-05	4.99363466071565e-05	2.2607294547275e-05	1.86880964116081e-05	2.21443444666252e-05	2.20121499335056e-05	1.64877128945327e-05	1.91484622123616e-05	2.85210615305569e-05
L1M2a1	9.57534389039346e-06	4.79361173465376e-05	3.90824929479169e-05	6.14784751265235e-05	1.75841769072509e-05	4.2854342799036e-05	5.75868388031553e-05	3.63429584068768e-05	3.71011939109822e-05	5.55966053019763e-05	0.000106724822069083	2.47169383148593e-05	6.66547514053489e-05	8.06360151051141e-05	8.2770758920756e-05	6.22324288670053e-05	4.34208221599664e-05	6.20794333627347e-05	3.05176352831581e-05	2.45617993166006e-05	1.74032300962989e-05	2.88705900823051e-05	4.84282834607994e-05	5.83456939001414e-05	6.06286105448953e-05	5.75755454579623e-05
L1M2b	1.44930465659611e-05	5.13932215316208e-05	3.3610494158209e-05	5.98195123188218e-05	3.992258100462e-05	5.09641512718574e-05	4.58748804228299e-05	1.5716561635947e-05	3.93089309388516e-05	4.62824426282599e-05	5.65377851483775e-05	1.87055285985412e-05	3.00515307040857e-05	2.74610338195264e-05	3.68471012348448e-05	3.87856592235367e-05	4.60046138593142e-05	3.44527967418126e-05	1.15477186591064e-05	1.11528725854875e-05	5.26823531501239e-06	4.91601829285821e-05	2.23972432877608e-05	9.29588005344501e-06	2.15920557414682e-05	1.08931474281046e-05
L1M2c	2.86286524380512e-05	4.40987236338073e-05	6.68006222421942e-05	0.000106044347434576	0.000123345996301334	7.07515630710221e-05	8.78300958176044e-05	0.000102091956161223	7.42352732645807e-05	9.20627502231416e-05	7.73177427872131e-05	7.95840218721534e-05	6.21342998095842e-05	7.23263982012107e-05	0.000112537496892846	7.82985919357945e-05	9.88635976875862e-05	9.70867203158533e-05	2.31615698561657e-05	3.38933582849939e-06	1.20075468691616e-05	2.9879363914233e-05	4.26951786322638e-05	5.50874899790076e-05	5.41347085685906e-05	3.72420660262438e-05
L1M3	9.1835239489404e-05	0.000138006897976065	0.0001166460504124	0.000177299650147033	0.000161022223081537	0.000166112463153477	0.000156119063894864	0.000141548290956202	0.000142074719006379	0.000119178138230757	0.000167141017269226	0.000165895837817862	0.000187937439706837	0.000157539732947226	0.000191260846487361	0.000158658716797711	0.000169889676387573	0.000144056781957817	0.000106860462311663	8.10215491187245e-05	9.77923142461552e-05	9.95159398966741e-05	9.49089941159502e-05	0.000107048630850035	0.000105768088539137	0.000103349471998364
L1M3a	0.000104293187037862	0.00014451338864531	0.000158939170031128	0.000263062715942404	0.000298686512990086	0.000304824799181324	0.00028531757969137	0.000304959882608075	0.000317507576915097	0.000298449522547774	0.000450441820508413	0.000384590181404961	0.000459538374746868	0.000479914659144496	0.000439399469447307	0.000451409422055632	0.000412127311712431	0.00036544823588846	0.000111589224519685	0.000141405213370467	0.000123209665258725	0.000117920275990091	0.00026164359442139	0.000296244582168375	0.000251102361082977	0.000302353748334748
L1M3b	2.49772406946625e-05	2.5248692257653e-05	2.72689075128791e-05	5.28680178695257e-05	3.8811591879433e-05	4.97506259044612e-05	7.115447621385e-05	4.21914048814347e-05	6.25336671756164e-05	5.18737869383835e-05	9.79722911050198e-05	6.19942504046111e-05	8.15275906154922e-05	8.49444653831372e-05	8.79259869184837e-05	8.04319643878153e-05	8.88679046965482e-05	8.84408319628152e-05	2.29630130487883e-05	1.33067092958693e-05	9.42845109657967e-06	1.52065850268038e-05	1.70052824933464e-05	8.31832152920553e-06	2.46884892693968e-05	1.73291015424374e-05
L1M3c	2.00779221674828e-05	2.66990733405797e-05	4.53981956506979e-05	6.30163977893436e-05	9.44822668638475e-05	0.000102896019964643	8.9370988069837e-05	8.36896500659635e-05	4.8135721238208e-05	5.90170771354022e-05	6.08413861218611e-05	6.15449861273383e-05	5.49205836307777e-05	3.96282349060246e-05	4.01987888824666e-05	4.89341901471566e-05	6.06027111864908e-05	4.55596285558076e-05	5.27921334414549e-05	5.21458314578267e-05	6.56850830638381e-05	5.67533266204058e-05	2.59154236722034e-05	3.25975252655902e-05	3.71569643812539e-05	2.61731181095776e-05
L1M3d	2.73496743310982e-05	1.79297416966783e-05	2.24709281060463e-05	4.83791857343124e-05	2.39166599479582e-05	2.74782596803507e-05	2.96811428175705e-05	3.38954932937943e-05	3.33050665069102e-05	2.26854821288778e-05	3.70155412549858e-05	5.37889591761228e-05	2.77762895975601e-05	4.77086138808126e-05	7.3507132100635e-05	3.88365745121704e-05	4.25215437430781e-05	3.20855748907283e-05	2.36594267857836e-05	1.00221273659314e-05	2.27237278644595e-05	1.4725342757101e-05	1.75649247010273e-05	2.25542013083916e-05	2.76491658791286e-05	2.20246530867197e-05
L1M3de	1.20904340636393e-05	3.19448951996684e-05	1.57016441301939e-05	2.95720404746947e-05	6.16747015082775e-05	6.82824241833788e-05	2.16862678363013e-05	4.15185421819655e-05	1.24923496234409e-05	1.87199428938902e-05	2.47055420471091e-05	2.08061117784437e-05	1.96976063027936e-05	1.18785480789672e-05	1.43447278721789e-05	2.61928652885083e-05	2.74129364607347e-05	3.48379618120961e-05	4.49557431000071e-05	2.68781754526518e-05	3.80889906265981e-05	5.16429269276451e-05	6.79428998640577e-06	1.0339783687592e-05	1.05073449956824e-05	1.6660077660708e-05
L1M3e	2.04987475687489e-05	3.0406191387984e-05	5.74683758491059e-05	7.52069515775259e-05	6.41341080320887e-05	6.48018266342504e-05	3.89308454611361e-05	3.82837409224278e-05	6.35405280216356e-05	4.49632431975981e-05	4.18870544520685e-05	5.68331666113908e-05	3.91310662689584e-05	3.54838899480221e-05	2.89533261276401e-05	4.61502584276708e-05	4.23459945063049e-05	4.82373013251778e-05	2.25031341908353e-05	1.16847819378266e-05	2.23539389107137e-05	1.71682530858047e-05	1.98389508819804e-05	2.55654646454804e-05	2.12079719536296e-05	2.56785070851752e-05
L1M3f	7.04214497267777e-05	0.000110170027457279	0.000101756424431355	0.000124835569329105	0.000228800573779839	0.000225338176197461	0.000209616629984451	0.000194954830313565	0.000152696158706479	0.000142715827995619	0.000153961753499547	0.00017304024056024	0.000108311420702299	8.63890965549397e-05	0.000117752832788721	9.94068463650091e-05	0.000192523090720575	0.000169454181753136	5.7620813003142e-05	3.96015575675101e-05	5.98113181029788e-05	4.74674454039302e-05	3.71003856376541e-05	4.29969490622336e-05	4.84224951804488e-05	3.66435728829854e-05
L1M4	9.09790118069105e-05	0.000112011075562792	0.000101464175198981	0.000137946565691467	0.000133282580108136	0.000140848715363057	0.000128967138116724	0.000136313253450384	0.000114163774884063	0.000108857429733003	0.000140961441673637	0.000148671508574871	0.000160760201354385	0.000151119855714265	0.000147733882330128	0.000140478371354341	0.000137562345925737	0.000130451884728539	9.472260519225e-05	7.65433722044455e-05	8.85274380118462e-05	9.50725635859156e-05	7.10228209978733e-05	8.19954918754444e-05	7.47308573276663e-05	7.73941792462995e-05
L1M4b	9.38495059802599e-05	0.000105077195381108	0.00010859845974479	0.000140858311317545	0.000119665371743049	0.000127714320285884	0.000100155720260703	0.000112030047899042	8.25005544401462e-05	8.11982583967091e-05	0.00010356911353539	0.000112350024619841	0.00010597967226921	9.84003630485308e-05	0.000103363132810425	9.51584675822e-05	0.000107487011950256	9.6358059760915e-05	8.48852851977809e-05	5.40462547246611e-05	7.25436199144971e-05	8.7797551941665e-05	5.33646445551825e-05	6.28125204153666e-05	6.23106562678845e-05	6.37076180901296e-05
L1M4c	0.000219821846668023	0.000276365596095763	0.000223863161380813	0.000269373287974901	0.000296710760604139	0.000284310166786499	0.000253538585808634	0.000271644423457143	0.000224497537334011	0.000224532116548672	0.000301046235152159	0.000294433932187279	0.000361165726435531	0.000318102247495117	0.000340561663845986	0.000350807378742328	0.00031877989343824	0.000274837275016558	0.000268520435571498	0.000239295481104577	0.000258917767832657	0.000260689544944436	0.000137967952756451	0.000165037957944797	0.000162469047907894	0.000155815220671983
L1M5	0.000143975568344659	0.000173612184088233	0.000182063078032045	0.000238563312382054	0.000210031441129095	0.000232219024024994	0.00020312308650363	0.000189126163429755	0.000162892609127609	0.000154501613761848	0.000196602675380534	0.000177797467394326	0.000204988244997287	0.000176294088562233	0.000177011975541708	0.000164394919016985	0.000191696283119725	0.000162201771698651	0.000150468211845644	0.000115543719119706	0.000130705160695486	0.000142574858992623	8.38048200909966e-05	9.63126146930508e-05	8.91215401729719e-05	9.12377066247185e-05
L1M6	0.000115937947830282	0.000110287434515564	0.000332711920519416	0.000345783119943244	0.000786976040337411	0.000692501940542304	0.00064264375298298	0.000780299866976294	0.00060916045211503	0.00074815841872703	0.000717442624747789	0.000841074476519093	0.000819903233141121	0.000885830347261952	0.000730867501752147	0.000734692800866987	0.000744148451470843	0.000747872228482115	6.52836185415973e-05	5.59858149570072e-05	7.25491264470426e-05	6.64230540431514e-05	0.000280066175338308	0.000300758083418283	0.000361900476937181	0.000364936770068897
L1M7	0.000106965167242918	0.000128986489113542	0.000124863145223183	0.00015575849256147	0.000154372784959755	0.000154249123833966	0.000134936582816311	0.000151132504831642	0.000114957923142325	0.000118772799517246	0.000125312778258461	0.000137719268477759	0.000145010088875218	0.000131171469732997	0.000133393516156303	0.000134322192150232	0.000123563697768964	0.00012924765917067	0.000124419459376862	9.93365979319201e-05	0.000112104844515146	0.000119470074409483	4.47532073151355e-05	6.38502814344365e-05	5.99050371103413e-05	5.60426770862773e-05
L1MA1	5.97179770435434e-05	5.10532253335378e-05	8.92816940527388e-05	0.000106430413180019	8.04781110086718e-05	9.10176735295544e-05	5.9673889387703e-05	6.38129346281854e-05	4.57077938243064e-05	4.70494131007548e-05	4.97667246847679e-05	5.26483783499338e-05	0.000116423695806346	4.43323782586605e-05	5.12941345416923e-05	4.49939695803206e-05	5.38683803543165e-05	5.1463442921769e-05	5.49900123230742e-05	3.54913485284911e-05	7.0632988252957e-05	4.77839569522633e-05	4.36781544814102e-05	3.96880859565706e-05	4.14733068044514e-05	3.97747911675826e-05
L1MA10	0.000103869995403884	0.00011900086582414	0.000101829044375051	0.000138876616409002	0.000131164441196427	0.000138077756908533	9.45688197048517e-05	0.000104820042551156	8.85239220615839e-05	8.94827212897862e-05	0.000124309822156005	0.000111668506874751	0.000146765266288054	0.000127791351847134	0.000117890333804543	0.000113445797310255	0.000124139252833997	0.00010313053056376	9.39276440458501e-05	8.49595728293191e-05	7.71517119906204e-05	8.20309245982237e-05	7.86290399957484e-05	7.52212843753791e-05	7.57794154930109e-05	7.54450219486345e-05
L1MA2	0.00010147697797863	0.00011497878499117	0.000120830951147325	0.000157511501081982	0.00012895988486172	0.000134953572365188	0.000120554522108708	0.000120550585709484	0.000106035463840883	0.00010060246053062	0.000136446935267804	0.000133479778897018	0.000137352632875785	0.0001255929432689	0.000135859030336545	0.000124124855941743	0.000127107641621089	0.000121221854387299	7.4833392018781e-05	7.29392411565557e-05	6.34534396778518e-05	8.34888196968212e-05	6.62922367884735e-05	6.9744147710087e-05	6.79718609948533e-05	6.54797330579588e-05
L1MA3	3.64164557082118e-05	4.07223466794238e-05	4.31279605432473e-05	6.23456214156369e-05	5.58969719300259e-05	5.74198821573547e-05	5.23911096504361e-05	5.65638375867392e-05	4.5194869671436e-05	4.66603545074864e-05	5.43984633404307e-05	5.71316564287826e-05	6.00389821111555e-05	6.01236071601278e-05	7.04482463145946e-05	6.47439493817454e-05	6.69234715925746e-05	5.6331989769289e-05	3.564795272419e-05	2.18429967687318e-05	2.91123579322083e-05	3.70468917137294e-05	3.68513784826379e-05	4.36418599108437e-05	4.32400516960769e-05	4.3114539840378e-05
L1MA4	4.85215293722581e-05	6.57086838231811e-05	7.44424350997697e-05	9.86577140529042e-05	8.86409258928026e-05	8.80990744258975e-05	6.52737657880053e-05	6.79303468538529e-05	5.30231126148193e-05	5.1173057147359e-05	6.30594110763418e-05	7.06157296571117e-05	6.67271494489305e-05	6.44837904840007e-05	7.02579833339762e-05	6.49980621249097e-05	7.36578435313801e-05	6.10313383234455e-05	4.61513460964307e-05	4.57012593596518e-05	4.20960361534194e-05	4.78608725275073e-05	4.11134580296917e-05	4.60749157216335e-05	4.70157164812246e-05	4.50880988961582e-05
L1MA4A	4.15406662822891e-05	5.06571708074431e-05	5.45410042448317e-05	8.22745067217852e-05	8.84407036935257e-05	8.85065259653064e-05	7.96157374565164e-05	8.45260609298999e-05	5.836863145583e-05	6.6659791275129e-05	5.96562535989666e-05	6.28450515958264e-05	4.7225585501809e-05	4.98785832761364e-05	5.84933159714822e-05	5.01745359472221e-05	6.19972683593667e-05	5.35678239316402e-05	4.50286801364146e-05	3.2669468377058e-05	4.50513051654226e-05	4.76566080185335e-05	3.20018294294443e-05	3.60869200437842e-05	2.83937563082125e-05	3.63690221850899e-05
L1MA5	4.07106087985812e-05	6.00744489987416e-05	5.55749343685165e-05	7.39868553764141e-05	8.46112979211755e-05	7.63709385347276e-05	7.58802111449343e-05	7.09192705048029e-05	6.01116280852111e-05	6.34858456603974e-05	8.09395653088301e-05	7.88150497219547e-05	6.51438197623365e-05	6.94931205096136e-05	7.42701050687054e-05	7.00379717173999e-05	7.35314877763277e-05	6.59843540607301e-05	3.90562091876693e-05	9.33493985570658e-05	3.59959682460627e-05	5.10061187420257e-05	5.58799963810594e-05	5.04153683210415e-05	5.50166929084529e-05	6.23342720258083e-05
L1MA5A	6.58564327269463e-05	6.96376364552511e-05	0.000131737648024203	0.000176428812636639	0.000149676805552739	0.000160501825814422	0.000117230447274323	0.000125154925906646	8.43833573408858e-05	8.63188349441974e-05	8.03064015101308e-05	8.07901397704266e-05	7.05948598585342e-05	6.75393096738224e-05	7.36043426940512e-05	7.10452649778827e-05	8.98864180839776e-05	7.77835957337998e-05	6.21361749806609e-05	4.01415251056474e-05	6.04397259847851e-05	6.24197232015265e-05	4.81842127278581e-05	4.64227251375697e-05	4.80857431894354e-05	4.63129378209935e-05
L1MA6	4.08633223686204e-05	5.47419977555966e-05	5.10898369055154e-05	8.80404953956254e-05	9.35267598724175e-05	8.95262576361289e-05	7.90861823457858e-05	7.25122441629013e-05	6.68613732202104e-05	5.61496073851537e-05	6.57136297893458e-05	6.18656505253604e-05	5.37775234288733e-05	4.76821450945321e-05	5.86785289293452e-05	5.05780193160421e-05	6.03178615067323e-05	5.98223382248419e-05	4.8236872674225e-05	3.20911730059243e-05	4.24706969770695e-05	4.79639680234748e-05	4.33341250381391e-05	4.94605190625429e-05	4.84711622957265e-05	4.63402494990019e-05
L1MA7	5.53453571029336e-05	6.81889660383025e-05	9.57163523472423e-05	0.000129499710988762	0.000110428370429436	0.000115981944109733	0.000105383666364305	0.000103421431907857	8.43679158933136e-05	8.03925015861127e-05	9.15696812829462e-05	9.51599879888011e-05	0.000104278985255318	9.57953599223521e-05	9.8156150751027e-05	9.63136082541708e-05	0.000100692649011624	8.44278301716957e-05	6.41784355759034e-05	5.96850315166373e-05	6.171170831697e-05	6.90727237996024e-05	5.31095588870139e-05	5.84069726128257e-05	6.06641313006308e-05	5.96985028422379e-05
L1MA8	5.0970439469304e-05	6.37034943244592e-05	6.44607913588582e-05	8.687856958536e-05	8.21619284316866e-05	9.14507255633187e-05	9.02814252816771e-05	8.25646508838096e-05	7.20849742573932e-05	6.75743052438056e-05	9.27906597490445e-05	8.97238017895726e-05	0.000101913336837116	7.93186726360466e-05	8.1747908756545e-05	7.81080252879935e-05	8.95640548283643e-05	7.84829567190418e-05	5.12388665406426e-05	3.83517860488328e-05	4.45439193440093e-05	4.91458443393387e-05	6.42680362710478e-05	7.62145782954666e-05	6.82640806798482e-05	7.27091740998379e-05
L1MA9	6.0816550114739e-05	7.19001648898611e-05	7.28804954799182e-05	9.27349548529006e-05	0.000106681494259672	0.000105251149581044	9.77719811947265e-05	0.000100617833938886	7.7831404103301e-05	7.67765458753346e-05	8.48691001576771e-05	8.76976231763242e-05	8.20570551081636e-05	7.73854032214317e-05	8.14398687478454e-05	7.11152018775441e-05	8.8730740462383e-05	7.63534434689709e-05	6.50147211285943e-05	5.31267489894612e-05	6.36202595717529e-05	5.65558241699744e-05	4.32073080053033e-05	4.70763129464973e-05	4.70368151498713e-05	4.89116679344796e-05
L1MB1	3.8968269565408e-05	4.87707690726643e-05	5.03612282798684e-05	6.37384867830167e-05	7.22260497488273e-05	7.6942079882618e-05	8.37456943672777e-05	6.92743429682711e-05	5.91801156213953e-05	6.66166838360793e-05	7.24111367484102e-05	7.4429789877061e-05	7.22065048961008e-05	6.81211636477462e-05	7.85834992922108e-05	6.84933648096221e-05	7.9764525251643e-05	7.85300140702615e-05	4.26803601524432e-05	2.22816266693436e-05	3.47327569884317e-05	4.11953397922322e-05	5.53223911978944e-05	4.93309650236078e-05	6.03923850034397e-05	5.35907423739723e-05
L1MB2	0.000108731665494675	0.000129897603130608	0.000131022040065138	0.000181820381680541	0.000173630439338157	0.000184443025249245	0.000176607485877437	0.000160787568157603	0.000154864535015626	0.000142982878368299	0.000176575873749351	0.000170010715797424	0.000179499607126606	0.000166256086305756	0.000172255514563515	0.000152803012889645	0.00017218120196985	0.000145863143618569	0.000116392016027044	7.32548364134045e-05	8.90462946511102e-05	0.000103015821004987	9.93517681484404e-05	0.000101820175469336	9.03995091985478e-05	9.86018096461051e-05
L1MB3	0.000111275575008316	0.000144829159571354	0.000135759204198165	0.000196444826696409	0.000187814760542719	0.000182998036307102	0.000168860427675783	0.000172014353397238	0.000132459270642954	0.000140829989986148	0.000144315359290747	0.00015692867821404	0.000143036271604679	0.000144807653638436	0.000142626779258533	0.000128996954364538	0.000159207293703744	0.000139040263632793	0.000119305227065032	7.40988318640777e-05	0.000100718059803101	0.000117118103358376	8.8418845001345e-05	9.7081895628121e-05	9.80423908150272e-05	9.13444474676637e-05
L1MB4	0.000125562748041782	0.000161817246050702	0.000137576013874634	0.00020486787063608	0.000178516360470815	0.000188703908858584	0.000179254717982355	0.000181011068395727	0.000166025608169901	0.000148532215031355	0.000201014293317476	0.0002137848049311	0.000200950311109077	0.000188095265440725	0.000181457367694559	0.000169439029916544	0.000185605314824446	0.000167372084243528	0.000139520081934899	0.000119099295085916	0.000129836089634626	0.000149440996439616	0.000109165458869564	0.000121727393650857	0.000127794102434722	0.000125338583678727
L1MB5	0.00010969186382242	0.000146082079942186	0.000170593334928138	0.000231822794644456	0.000263615123408701	0.000269356629685401	0.000256457576427693	0.000262006050084853	0.000261225321579665	0.000259701690358511	0.000291968201382391	0.000289537525739018	0.000205512205078556	0.000209341844044346	0.000219731610632375	0.000219256074168906	0.000294408083366087	0.000261229625983712	0.000131194503001238	9.53819149602459e-05	0.000112493934550871	0.000136561108709946	0.000125509308505778	0.000134204701770311	0.000120242990283632	0.000122998893020837
L1MB7	0.000123059280862528	0.000149320520853061	0.000135191871759035	0.000188021026923452	0.000177351902587704	0.000183131295117042	0.000167548715439948	0.00016418054170675	0.00015423014036781	0.000146245751126669	0.000174700815524223	0.000182983711917844	0.000180970149875553	0.000181529466501212	0.000168531374281831	0.000158825575630025	0.000180810169722234	0.000169095705435962	0.000249558455951401	0.000193069904499139	0.000187453633899116	0.000231583141808642	9.44691411471477e-05	9.99511707479844e-05	9.62262046010971e-05	9.68355503765438e-05
L1MB8	0.000124445815590021	0.000150846371986043	0.000156834287197236	0.000207584149073238	0.000203500333222577	0.0002101683512531	0.000182944818372487	0.000182139823193224	0.000152417540132555	0.000138135616194858	0.000174749541530038	0.000173223823559683	0.000230078267256477	0.000226211348972838	0.000220729982979819	0.000212734030820317	0.000198950274616138	0.00017309837070665	0.000130542282011	9.01168877755735e-05	0.000113381287143144	0.000127789818219506	0.000190447394540092	0.000208717506970698	0.000199728604969144	0.000189454969691018
L1MC	0.000107365804515316	0.000134211078778464	0.000138975982215295	0.000186165238347289	0.000175444976897132	0.000185864846314689	0.000160706496010222	0.000153289727960314	0.000121175567835838	0.000129508154076966	0.000161899134248245	0.00014796698285594	0.000166159787016919	0.000156146548412561	0.000153865958640424	0.000145949742022155	0.000157907337607914	0.000145789216666186	0.000149633961977352	0.000108228153581804	0.000128138931496459	0.000148436210028323	7.52724613913871e-05	8.67895603983162e-05	8.74335264611949e-05	8.35306275043789e-05
L1MC1	6.05412047519231e-05	7.34243645140649e-05	7.55973234784364e-05	0.000108247166072162	0.000105874916282488	0.000105141480556733	9.25121875321273e-05	9.32040684605217e-05	8.11497397143819e-05	7.74805720914463e-05	0.000102656887326539	0.000105142789757624	0.000107194542331222	0.000113783908224495	0.000110667745343392	0.000102149613787603	0.000106551007420108	9.7419896626301e-05	6.9607762656021e-05	5.2241423851063e-05	5.96116757936335e-05	6.79360654252119e-05	5.64557334614406e-05	6.42422357467242e-05	6.49861203239e-05	6.2657741145826e-05
L1MC2	7.7257020313292e-05	9.26372670079075e-05	0.000109368545380233	0.000149699827376144	0.000128216151021102	0.000136333980583298	0.000114942268810066	0.000115716660459351	9.31500964723832e-05	9.63314641397227e-05	0.000103892492274319	0.000100950850049886	9.89837994491263e-05	0.000100620414584334	0.000107602981011987	9.72761121961652e-05	0.000109016809076697	9.83088293465053e-05	8.22411160543307e-05	6.24059265674475e-05	6.75038465340576e-05	9.22345317572718e-05	5.96619636919466e-05	7.34059536405628e-05	6.76922630329534e-05	6.49199649907783e-05
L1MC3	5.84491273807998e-05	7.45864062849431e-05	7.06520427647701e-05	0.000103616656193794	9.03988202093467e-05	9.64600703215712e-05	8.11034661348546e-05	8.04277408867832e-05	7.53632747251636e-05	6.87293137024664e-05	8.5675465231715e-05	9.26946668683434e-05	7.9366037115657e-05	7.54863830300869e-05	7.49248635455279e-05	7.18563500554727e-05	8.80517854763051e-05	7.3594483182436e-05	5.61459694672768e-05	4.8128267855062e-05	5.0407911439284e-05	6.3309439650906e-05	4.63705810769549e-05	5.30312687362569e-05	4.98812620513197e-05	4.86687281743385e-05
L1MC4	0.000196987187677581	0.000239601990932515	0.000227428068272686	0.000325655463090194	0.000309787203664151	0.000311146186122968	0.000278621779149633	0.000285166596822341	0.00025455831390075	0.000237060740101008	0.000289431882590074	0.000272608690860976	0.000302408376161921	0.000288334241991145	0.000270770903288528	0.000257005329262967	0.000287113729194983	0.000254994683602911	0.000214133488996484	0.00014464851009298	0.000184320518558007	0.000213932761460002	0.000112034752629224	0.000130182082854292	0.000117679972090903	0.000121863304790237
L1MC4a	0.000155626908280865	0.000185151712189209	0.000168492978167064	0.000235453700656419	0.000209544249309397	0.000228048698965308	0.000194511334936537	0.000205762822823192	0.000180389638253853	0.00016829705303961	0.000190917056809345	0.00018827147038223	0.000190110468747692	0.000167724509022661	0.000171246588215705	0.000164079843673283	0.000195694997875129	0.000170117619112207	0.000186860998160336	0.000133893153985396	0.000158020530908335	0.000179538184419394	7.41470114528281e-05	8.63627737456614e-05	7.35433679634321e-05	8.09418521639122e-05
L1MC5	0.000205234802706679	0.000273331896439037	0.000254794544873741	0.000347565863316711	0.000331333512759638	0.000339585205832389	0.000314594962429455	0.000306703575045047	0.000271164382842251	0.000248265194893311	0.000316916436234481	0.000316305630906395	0.000298271316625706	0.00027214777299444	0.000267988030339606	0.000249244855969457	0.000314711792977424	0.000264439681587319	0.000254262140742415	0.000180512819312311	0.000221064419259156	0.000244572385339806	0.000118808238232025	0.0001475740437069	0.000137400628198255	0.000129799591069642
L1MCa	5.48735101869564e-05	6.90303836154866e-05	0.000104301823074772	0.00013506425325618	9.1436064166304e-05	8.3225954889328e-05	6.64078643455525e-05	6.26190691050725e-05	4.9671216938692e-05	4.75452718123082e-05	9.45738301313546e-05	8.86803391814714e-05	0.000124082879553373	9.58286049269839e-05	0.000108401684152173	9.99631375128163e-05	8.83503339122856e-05	7.33486321385499e-05	3.35676371728996e-05	2.27431642984844e-05	2.85342009810321e-05	3.51188814821275e-05	3.14183098651678e-05	3.85767706855094e-05	3.93333881911382e-05	3.8307723349358e-05
L1MCb	2.59521305642962e-05	2.67743919047574e-05	4.00148884582582e-05	6.61033989143402e-05	6.69795616790032e-05	8.34116393213789e-05	5.82795055855268e-05	7.35902230984153e-05	5.62568154137596e-05	4.52051762185612e-05	6.21511946936987e-05	4.88849697787615e-05	4.75270946638424e-05	4.74013828657882e-05	5.02879627141767e-05	3.41896714901955e-05	6.20225427245599e-05	5.27500221790815e-05	1.84425827238788e-05	1.45734411197141e-05	2.29466494183854e-05	2.53777911899033e-05	1.30073078600723e-05	1.45088114240051e-05	1.48908833955061e-05	1.4629449182251e-05
L1MCc	6.08312040371066e-05	7.88403055510572e-05	7.38842447748274e-05	0.000106382906948198	6.90122773222619e-05	8.63419407052793e-05	8.3437977378135e-05	7.6081507477222e-05	9.11374036719746e-05	8.75935217515719e-05	7.27733033040609e-05	6.97885520708033e-05	7.0394971922744e-05	6.14727066985395e-05	7.25857640456181e-05	6.38771924014253e-05	7.2456113915601e-05	7.25667377166545e-05	5.7128644693517e-05	2.41339793495373e-05	4.54037106868572e-05	4.82984873475216e-05	2.4840700436923e-05	2.65317654290375e-05	2.59799262695681e-05	2.43847795852346e-05
L1MD	0.000114400929164115	0.000145177260467078	0.000122821210707613	0.000167581942798431	0.000161030424227848	0.000185456148927781	0.000166259762003908	0.000157985985504092	0.000152555027541907	0.000134280516942484	0.000152185471228347	0.000150275437297062	0.000154041516802578	0.000121585783877318	0.000116488745651302	0.000111228095547261	0.000136275361250421	0.000117465757489071	0.000138948916551861	0.000104793229794585	0.000125862743872434	0.000157253887800486	6.36355970406824e-05	7.73811503758089e-05	7.00781534403725e-05	7.33274025154664e-05
L1MD1	5.73495256278214e-05	6.89000180216549e-05	6.77290540440569e-05	9.47095610364012e-05	9.58224286406776e-05	9.9716381595617e-05	9.46433816487282e-05	9.64012728228855e-05	8.61387823035695e-05	8.20508830541179e-05	0.000105805144652509	0.000113684467719249	0.000114476629695715	0.000107999166258185	0.000111727307540054	0.000102671361918602	0.000102113693978717	9.06252520160477e-05	6.18824438480772e-05	4.28798290525427e-05	5.09506304163009e-05	6.170358695299e-05	6.14159408691729e-05	6.2268984940603e-05	6.03361618507704e-05	5.54818685976604e-05
L1MD2	0.000173868076827332	0.000183748675945602	0.000171580211267952	0.000228608006932901	0.000206209168459996	0.000204514258676093	0.00017469066031696	0.000173502587802265	0.000161432250619492	0.000158274047736031	0.000224971400891849	0.000201724665292335	0.000265970940979608	0.000230822555755374	0.000243123074887244	0.000216826823639414	0.000217028124529522	0.000199663922394916	0.000179062556876356	0.000146014456671315	0.000159179619452836	0.000174626850054202	9.30937212125704e-05	0.000105068537724086	0.000100323401568149	0.000107221250410892
L1MD3	0.000140669135429604	0.000158011709828153	0.000149413997627192	0.000192032941711659	0.000179303240338337	0.00019565615076373	0.000168009748658709	0.000151360189052923	0.000127459270313173	0.000136210669198326	0.000149361469271239	0.000158438077597577	0.000151404114937433	0.000132992125020554	0.000141277726620298	0.000121754192477711	0.000169376331950111	0.00013651593525498	0.000140554828000371	0.000113628349893994	0.000125292601688135	0.000131388432411245	7.18076977747768e-05	7.98580369468283e-05	7.34640750510786e-05	7.78188818652399e-05
L1MDa	7.29864870605103e-05	9.18400602658831e-05	8.09709460267658e-05	0.000115478790656516	0.000104146876649074	0.000101305701953647	9.77794865169203e-05	0.000101395091400565	8.13998959605514e-05	8.29799217733278e-05	9.64648127356501e-05	8.98722759679435e-05	8.65521719860912e-05	8.37232253324353e-05	8.47059712359284e-05	8.08819265913932e-05	9.98271318923216e-05	7.94192352910614e-05	8.60049271847276e-05	6.80057765279585e-05	8.4539567107493e-05	0.000102373127310088	4.04886361200943e-05	4.97237771037551e-05	4.28702396299174e-05	4.42566733578722e-05
L1MDb	0.000335642668633769	0.00032706479922619	0.000260445235722726	0.000340439463823534	0.000328433253507276	0.000350870645335219	0.00037610888623589	0.000263020528050189	0.000347433097937096	0.00029445629149475	0.000427348318373348	0.000368904273048987	0.000375194109919611	0.000355893761255757	0.000350055216447949	0.00034093487752298	0.000307737222364505	0.000335674202192819	0.000338096747484265	0.000393402150715362	0.00034909862877679	0.000354567655636111	0.000165899788083483	0.000164997255750406	0.000144174348977682	0.000169409639953686
L1ME1	6.8787359201113e-05	8.67682475925741e-05	8.98398310720093e-05	0.000122403201172548	0.000108667483765952	0.000116367095712733	0.000105138275206746	0.000105184037182686	9.21512337504923e-05	8.77651246353662e-05	0.000100353348881138	9.56663584077181e-05	0.000105513590200316	9.67878646850105e-05	9.57312917224846e-05	8.74956533804414e-05	0.000102483463755897	9.25016561653033e-05	8.05550435175589e-05	5.55719002039332e-05	6.50916604864259e-05	8.10680518685405e-05	4.74032648717399e-05	5.31626874298653e-05	5.54640928711153e-05	5.22728500173022e-05
L1ME2	8.12156440374808e-05	9.81763746776706e-05	0.000118329733946585	0.00015969408048806	0.000126365637750825	0.000136039053507582	0.000113379325945723	0.000116327096875862	9.63380874901874e-05	9.82543156048373e-05	0.000119562254726601	0.000115375099624199	0.000120882241859187	0.000106003977296859	0.000117124225386312	9.97448568108887e-05	0.000117178551846688	0.00010521855558422	8.24233409418846e-05	5.49257958945902e-05	6.46863398266939e-05	8.54026067329816e-05	5.25128050977187e-05	5.86034304278005e-05	5.33490722466782e-05	5.82040635941037e-05
L1ME2z	0.000139431428715542	0.000172117755821436	0.000179101013784774	0.000269265717268333	0.000253716390744428	0.000274300074494978	0.000226458619513918	0.000210769518983186	0.000175565609789583	0.000170868260131392	0.000191645518081329	0.000183446276351202	0.000156118182756388	0.000139978004683455	0.000156185906232305	0.000137488740800698	0.00017843496071441	0.000153169839577818	0.00014988416471617	0.000119653936761713	0.000131071905147398	0.000157829488112932	7.02240408677345e-05	7.66338937909812e-05	6.91044880570815e-05	7.20563219354655e-05
L1ME3	0.000129993048791913	0.000147955699808536	0.000137564880422773	0.000170827110823852	0.000168067052285074	0.000173640247433742	0.000157427779916327	0.000161385285113396	0.000142023857630657	0.000136061487313681	0.000169187123098844	0.000168227644325243	0.000156286225279805	0.000143587228952437	0.000160593477658304	0.000147086445142874	0.000165739669913856	0.000143914837027055	0.000137109682950848	0.000105327169222495	0.000115694679390376	0.000140782626348215	6.35832888427821e-05	7.04412394037145e-05	6.20080085050719e-05	6.96636274299267e-05
L1ME3A	9.2027514833882e-05	0.000104176587827428	0.000108537892428467	0.000155401460511963	0.000147317433569761	0.000147137686470754	0.000131799025428348	0.000140732346935459	0.000128550080620816	0.000130593452264865	0.000151445376778944	0.000152215895994201	0.000153272176168868	0.000150467187650794	0.000147586602034059	0.000137521600811039	0.000164902373633817	0.000151562263473481	9.7836830398049e-05	6.64267440266788e-05	8.59072393282975e-05	0.000104126118359489	6.25339804129095e-05	8.36807627313749e-05	7.25589160664881e-05	7.80184711691242e-05
L1ME3B	0.000146376130233043	0.000169399191888955	0.000169519309043535	0.000243967434028817	0.000205872708253536	0.000219359017445134	0.000193738706131276	0.00018624518095043	0.000171382473120593	0.00017190663125171	0.00018587305762989	0.000185149575328961	0.000177941035273276	0.000169295638442715	0.000159462397601054	0.000150210498143011	0.000180336702880073	0.000167925496976138	0.000159004988136091	0.000134310846191511	0.00015165686739485	0.000152886448724487	6.95302374079515e-05	8.74111535196926e-05	7.65832754506805e-05	8.01175023663595e-05
L1ME3C	0.000166640362755496	0.000195297910608075	0.000186515521899226	0.000236953724516271	0.000226241518900815	0.000240921392322489	0.000216688404732879	0.000212149432853468	0.000214080320863857	0.000194796642905818	0.00034285625645297	0.000328456008061718	0.000465610971723406	0.000390210539574416	0.000391291267677869	0.000347558186101115	0.000329692944235706	0.000286017720556012	0.000168263686435853	0.000137723122935806	0.000140755583007565	0.000152691429431791	0.000157355278906435	0.000181084276118628	0.000176511707349633	0.000179294152358487
L1ME3D	0.000128628671696691	0.000148083033284323	0.000278673976288768	0.000351683600304948	0.000241377044743517	0.000297500091468773	0.000217813425222956	0.000207325848584528	0.000128547074961444	0.000126923189911254	0.000153551415981113	0.000154221852071822	0.000170521626866928	0.000160705672434718	0.000151182212958453	0.000140540609851122	0.00016287381067031	0.000153419364033491	0.000106856654337501	6.38257248307393e-05	9.30022716033645e-05	0.000115500663116058	7.48510842232447e-05	9.37736571658012e-05	7.43497219945326e-05	7.81883600806719e-05
L1ME3E	0.000290454306235536	0.000356037379210982	0.000393431705044063	0.000464793926035541	0.000352476969767388	0.00036815165387895	0.000284431894226529	0.000284125425643602	0.000231601439241736	0.000204764023581402	0.000287585722776234	0.000290872096008425	0.000218273703061633	0.000222598887091604	0.000214105652395882	0.000184592095489987	0.000257197517379042	0.000221894653506826	0.000189234037831418	0.000172746394898606	0.000177925504059994	0.000179721889878908	7.05389887946931e-05	8.83922449522795e-05	8.55885466666836e-05	9.30974465215773e-05
L1ME3F	0.000198782972919529	0.000214274922124633	0.000246500609917686	0.000323964978618631	0.000299434079869939	0.000312519978469292	0.000276882009476801	0.000280441739857388	0.000199568702179113	0.000202572990099479	0.000247350124429743	0.000237062968513455	0.000225338371911316	0.000187491350052868	0.000204105045275114	0.000190861716733527	0.000240086301905961	0.0002247948243225	0.00015819454167322	0.000126583126941594	0.000134143226601696	0.000164839306271207	6.69030766236859e-05	8.81272253137938e-05	7.47522764173302e-05	8.08315286598329e-05
L1ME4a	0.00029325067419843	0.000346495250015477	0.000330397287611852	0.000395399057022447	0.000343574662260142	0.000411104958701849	0.000360420551583661	0.000324449355379816	0.000324177864570163	0.00027953523159378	0.0003734729567004	0.0003317984986693	0.000375527747700982	0.000303610931599746	0.00030556895101622	0.000299375228601492	0.000336829403871732	0.000281476589693217	0.000360607813240316	0.000349943509867576	0.000329730021481463	0.000363817600977591	0.000136474616150566	0.000162658816504483	0.000150262818095102	0.000157715843294905
L1ME5	0.000108455587460815	0.000137132242775437	0.000142020902638472	0.000206448803661866	0.000175977218815808	0.000178459833555797	0.000177055453952573	0.000160104694079597	0.000158017404803932	0.00012486523467857	0.000179460651745291	0.000198463076155482	0.000197048682753299	0.000183916664931543	0.000169975068436976	0.000187437490291715	0.000166743124964018	0.000152669295484747	0.000154481361909618	0.000116043859970204	0.000142978427861454	0.000138584789808436	7.01310826076525e-05	8.64781774924789e-05	7.22127520560092e-05	7.49561140810769e-05
L1MEa	0.000143203683968899	0.000160938248372836	5.04250405538333e-05	9.65008809447329e-05	4.83023526169876e-05	5.04503627965357e-05	4.44032343537958e-05	6.65541678511214e-05	8.83255231233368e-05	7.63597536514829e-05	0.000146582351160276	0.00012070308956552	0.000133750515561108	8.49086396280581e-05	0.000142660249470612	0.000177651420540817	0.000139152518745206	9.47374037328453e-05	9.2212501448588e-05	4.0481599943717e-05	0.000140228897429303	0.000145392945482431	9.85397706087635e-05	9.84120407077179e-05	7.83727201928169e-05	0.000102142094042766
L1MEb	7.73777181401808e-05	0.000109139560560043	9.77547474709282e-05	0.000128425388121176	0.000117286054421224	0.000136047645828626	0.000107299996681445	0.000154833946275026	0.00012563562391339	0.000132642349946719	0.000142712656941024	0.000149009349994501	0.000152530716601833	0.000161352108304187	0.000178926073182212	0.000154953988160519	0.000179617542435785	0.000136164797076073	6.28270840801544e-05	5.29286051422782e-05	5.29053018800066e-05	6.24914253593653e-05	2.89885735429923e-05	4.07677315596897e-05	4.18572581608831e-05	4.70803018660661e-05
L1MEc	6.36051794040044e-05	7.82373279156729e-05	8.6130943076287e-05	0.000122092068678875	0.00010155181229446	0.000107199780155713	9.34418645809155e-05	0.00010331995644463	7.96765107314079e-05	8.08665945363652e-05	9.85193865684153e-05	0.000100429150404952	0.000109626771220131	0.000105359522894879	0.000106828441030115	9.57128220662716e-05	0.000103655366758892	9.44338824790555e-05	7.20165842609953e-05	5.08637449504386e-05	6.16865522120559e-05	7.86873826826178e-05	5.49415082152762e-05	6.47277023685063e-05	5.96892693841799e-05	6.20004844017349e-05
L1MEd	9.33720872108573e-05	0.000121801747763685	0.000117899592517089	0.00016185733649116	0.000161018447142395	0.000150915550255622	0.000145790419552159	0.000145647994110524	0.000133914452558356	0.000120363035820971	0.000156494247554391	0.000148090861867268	0.000162802290732929	0.000139070588338604	0.000150759770854661	0.00012986745758352	0.000143769687079826	0.000139141393689301	0.000113038542507928	8.18622250952929e-05	0.000100049481418834	0.000118965699870161	5.25688829998104e-05	6.84925878653737e-05	5.83941176524158e-05	6.38948409107097e-05
L1MEe	8.654183887899e-05	9.27395659181622e-05	9.42315066291652e-05	0.000110316812593273	9.95188885268974e-05	0.000113578814809781	0.000109659966816904	0.000101043768420537	0.000105845459154778	9.10245906977926e-05	0.000120186986955094	0.000113479966600051	0.000131164888681738	0.000110016613283268	0.000115002881145365	0.00010327371382744	0.000105067757322045	9.44084739661021e-05	0.00011349955080472	0.000100427079495904	9.25650178783919e-05	0.000104414495936357	5.72560600604875e-05	6.97842382020628e-05	6.94090326688933e-05	7.02412409452738e-05
L1MEf	6.66768189144438e-05	7.47765164611091e-05	9.27934207866228e-05	0.000128349394076083	0.00010961270989924	0.000118843295698039	9.50011925600216e-05	9.57656260930134e-05	8.43416683320696e-05	7.94230016388217e-05	9.18086066277116e-05	8.77854471863339e-05	9.53469942976691e-05	8.8785611800934e-05	9.08740553359783e-05	7.96123319373647e-05	9.85495583830888e-05	7.56589772692734e-05	7.3773946495649e-05	5.37746613860772e-05	5.84865154972021e-05	7.16359176474756e-05	5.0461010713382e-05	6.39259384625129e-05	6.05128910635426e-05	5.99411561825157e-05
L1MEg	6.2433707038193e-05	7.40670249584786e-05	7.65233053969879e-05	0.000103493878209735	0.000112181050283574	0.00011491028037202	0.000101101285648454	0.00010100914389572	8.89391732409852e-05	8.51054283534973e-05	0.000102505327621831	0.00010584774941945	9.08991559840488e-05	8.82184139829547e-05	9.45542656844554e-05	8.4538400696235e-05	0.000107751561238757	8.7719192531183e-05	7.11189334227421e-05	4.40302531793953e-05	6.01929722387437e-05	7.20501413523878e-05	3.65035164903928e-05	4.02610287776043e-05	3.90487892837128e-05	3.63011850796911e-05
L1MEg1	0.000148189921277037	0.000163939770398002	0.000173059306396485	0.00021662547691003	0.00020167236958788	0.000252515126629357	0.000196002565249621	0.000185092238337733	0.000169179637343533	0.000186681298316678	0.000391540083633326	0.000416678189849495	0.000381544740263475	0.000402794585120508	0.000308806878766476	0.000280741798341034	0.000318594906233459	0.000284794824232531	0.000106266819754607	0.000122182482199374	9.37865874311903e-05	0.000158576583878132	8.14173476014859e-05	6.87411015462473e-05	7.3920724965084e-05	9.09945606761743e-05
L1MEg2	0.000156697105953859	0.000176887487946903	0.00020093478100942	0.00030013115114083	0.000228514354815723	0.000215103431001206	0.000185268266126409	0.000222402631688602	0.00015000124016611	0.000115065309098965	0.000172082982573505	0.000170517734055382	0.000130374993742542	0.00015136356321938	0.000199193251053567	0.000121575089790064	0.000142113270259254	0.000165334031527535	0.000107226323837567	0.000144227371117505	9.8841550126176e-05	0.000128536086060233	5.43880564094309e-05	6.65112944667679e-05	7.72447347269417e-05	9.17955495721169e-05
L1P	0	0	0	3.74898582853378e-05	5.00402576427291e-05	0	0	0	0	4.74642936325012e-05	4.55569028454993e-05	7.03383483878048e-05	2.42148619909965e-05	3.44205502972309e-05	4.15668164107271e-05	0	0	0	0	0	0	0	4.59383416950315e-05	5.24329087782197e-05	3.04472057114988e-05	0
L1P1	4.58948882780424e-05	5.689789952829e-05	5.75947376717832e-05	9.39204713665776e-05	9.75332463611149e-05	7.75102079589544e-05	6.78389173436264e-05	7.67669102351458e-05	4.96573646945883e-05	5.88258489577406e-05	7.06980012265797e-05	7.41362418696653e-05	8.27872713996426e-05	0.000105920315509224	9.64286746827715e-05	7.66395405495098e-05	8.22651960217914e-05	7.29835801733054e-05	4.51234921356726e-05	3.5761861903982e-05	4.04480000420943e-05	4.69961447432296e-05	6.77619409554914e-05	7.664756413438e-05	7.43419059034729e-05	7.25699808715692e-05
L1P2	3.31540075974927e-05	4.24008958715753e-05	4.63841098417715e-05	6.53052595775709e-05	8.78327608014698e-05	7.29739595166395e-05	8.13734250435162e-05	9.54814629696442e-05	0.000109086111857309	0.000111712907217868	0.000151748702719489	0.000177241103950656	0.000223784430820892	0.000291554874836125	0.000252872107060249	0.000246436105238245	0.000160939645772561	0.00014752578909006	3.77623653287256e-05	1.78452224352936e-05	3.27959158461689e-05	4.09682569350361e-05	0.000118658651060698	0.000108765613879059	0.000126520391988183	0.000124186239138644
L1P3	8.20298306233359e-05	9.49411159666027e-05	0.000103375333604867	0.000158622944714449	0.000126869042500651	0.000123705728889647	9.87619991253871e-05	0.000105521679336208	7.41815543467105e-05	7.89145268991148e-05	7.42334503235874e-05	8.39207501311835e-05	7.20263066028389e-05	7.58602281609872e-05	7.41605129762845e-05	7.0259398309153e-05	8.19030775251905e-05	6.92830543284491e-05	0.000101169217398128	6.48620084770447e-05	7.99339006037983e-05	8.74723873019374e-05	7.25712805524933e-05	7.67490953138116e-05	8.40893286887789e-05	7.07613843008812e-05
L1P3b	0	0	1.37878228547742e-05	2.27216523073106e-05	4.54921965911114e-05	1.58384129556575e-05	1.56824711198978e-05	2.68637783562672e-05	5.75909176550894e-05	2.876690460448e-05	2.76108834227895e-05	4.26302890710908e-05	4.03590377499857e-05	5.2153556445014e-05	6.29814830732322e-05	5.68242802129565e-05	5.61672175009328e-05	7.49496118466391e-05	7.89524736426413e-06	0	1.80096269285078e-05	0	4.17630957534384e-05	1.58891281163575e-05	9.2266395973068e-06	3.72385646287209e-05
L1P4	5.2268463791832e-05	7.74196906535421e-05	8.9943460119575e-05	0.000107868073129111	9.90680066620381e-05	9.38160370430966e-05	8.19638322069581e-05	8.77515652987677e-05	7.74787843935263e-05	7.14158322972258e-05	9.09937195153514e-05	9.34545570160804e-05	8.93810254339255e-05	8.78308683954183e-05	0.000100945558421874	8.96469558965907e-05	9.49163760590629e-05	8.64273899886523e-05	4.14934523144971e-05	5.42447392548412e-05	4.78476997937941e-05	4.60855433048765e-05	5.96209241591861e-05	6.22829377886562e-05	5.81351161927113e-05	6.08206018586219e-05
L1P4a	1.65199614400515e-05	1.91440472301902e-05	2.11136543011264e-05	4.71406121624642e-05	2.69664744310892e-05	2.75788911754501e-05	1.7430226561935e-05	1.49288252941605e-05	1.70691253092005e-05	1.49206742838645e-05	2.86421499918373e-05	3.79050261265069e-05	3.45262265289169e-05	3.1688016693958e-05	4.20003267640744e-05	3.43855558839174e-05	3.82884701183083e-05	3.09409206312794e-05	1.46252408468797e-05	1.2241810887284e-05	1.00083677903774e-05	5.53436502438667e-06	2.4755969994605e-05	2.8844527413855e-05	3.07647469630589e-05	2.5523013023294e-05
L1P4b	5.40841831601849e-06	6.76891028728296e-06	1.65561524302464e-05	1.86025383855606e-05	9.93202808650009e-06	3.63079720950446e-05	5.13578444107218e-06	1.7595004493326e-05	1.25734665401807e-05	0	4.52108422208733e-06	4.18824253504146e-05	1.80231902822931e-05	1.70795419732696e-05	4.12510653927179e-06	3.10152283996608e-06	1.83939584223821e-05	1.40256704423497e-05	0	4.16195449956255e-06	0	6.11508957208524e-06	6.83840753608589e-06	0	9.06477653775605e-06	1.82926440003505e-05
L1P4c	0	0	2.19788171190453e-05	0	7.25179515106317e-05	3.78714158291977e-05	1.87492707341895e-05	3.21171484706804e-05	4.59021072504176e-05	0	0	0	8.77299733465137e-06	0	3.01191532470299e-05	0	5.37208382153468e-05	2.56018428508299e-05	1.88784189958641e-05	0	0	0	1.66433717193459e-05	1.89963407237412e-05	2.20619266509864e-05	2.22603926587385e-05
L1P4d	8.45497128487586e-06	7.05455073490074e-06	1.41175665456572e-05	2.7142562595282e-05	3.62290199929352e-05	1.35143314040132e-05	1.87337808123916e-05	9.16874700734132e-06	1.31040527731511e-05	1.47274408129525e-05	2.82712135346766e-05	1.45499389608935e-05	8.76574942380865e-06	3.56005591049608e-06	2.5795088544314e-05	9.69721091049207e-06	1.91701629064485e-05	1.09631535425036e-05	8.08406673290187e-06	8.67516865415507e-06	3.07338958083621e-06	0	1.18783011498615e-05	8.13456286383456e-06	0	3.17742885484328e-06
L1P4e	2.65629147039195e-05	2.32713860625266e-05	3.99177398727541e-05	6.2127885797034e-05	4.87801792470916e-05	4.58544945797789e-05	1.26119501187499e-05	3.02456470065316e-05	1.85260033372536e-05	3.70152650733431e-05	3.55277768969471e-05	2.05701413457852e-05	1.41630602719651e-05	1.34215185323006e-05	1.62080440890043e-05	1.52328244296988e-05	1.80680235918167e-05	3.09985655020229e-05	2.53976468815433e-05	1.63528241957231e-05	2.89669293497307e-05	3.00336610851705e-05	1.11953887118094e-05	1.27781450832498e-05	1.78083034198261e-05	1.19790029517832e-05
L1P5	5.88354584403805e-05	0.000102271618424767	7.82278769779761e-05	9.89352927749993e-05	6.00252946802952e-05	0.000106580862839633	0.000102427621726041	0.000101020461721824	0.000144379320370705	0.000142338306510344	9.29004625401647e-05	7.59363012777183e-05	5.08317206278617e-05	4.54177126413009e-05	5.48471685331535e-05	7.12286875409438e-05	6.22529002549977e-05	5.085940116511e-05	6.25049461392298e-05	2.01225806537369e-05	4.27734829278115e-05	6.6522979058781e-05	5.78601261989599e-05	7.23296819583267e-05	5.11317010256395e-05	4.05363158039112e-05
L1PA10	4.10712270689995e-05	5.38782126724244e-05	5.68893786750411e-05	8.32392660705105e-05	8.43971405618721e-05	8.24037831622491e-05	6.45226702727852e-05	7.11606537632781e-05	6.62695181450474e-05	6.85006704665342e-05	7.1875310504983e-05	7.79364515708197e-05	6.91960777516499e-05	7.42198867569163e-05	8.19086123856972e-05	7.33939677767162e-05	8.06440031947572e-05	7.76196556336095e-05	6.39659082101345e-05	4.61102264474239e-05	5.38601303163301e-05	6.56441556356475e-05	6.5758999997857e-05	6.98505202888105e-05	7.00724506868405e-05	7.5556252486499e-05
L1PA11	2.88491010259686e-05	3.69514092350453e-05	4.1887279123203e-05	6.07978889836209e-05	5.82941076046549e-05	5.09854636647402e-05	4.70018523293863e-05	5.21060667449338e-05	4.48617124558153e-05	4.70580879039286e-05	5.42004249847196e-05	5.25513461079339e-05	4.71149699227918e-05	5.55765872976351e-05	5.57821432378466e-05	4.63670882115022e-05	5.90661313591519e-05	4.42881682033311e-05	3.87461128959569e-05	2.39080426007571e-05	3.0933934314783e-05	4.27641369012766e-05	5.07503604390334e-05	5.56045078711282e-05	5.59530831993956e-05	5.52598575937054e-05
L1PA12	6.82632598132187e-05	9.59097192732291e-05	7.23484709234496e-05	9.67967379879145e-05	0.000126799665302987	0.000105850434543425	9.98410366514927e-05	0.000103381279121092	8.63415053229128e-05	9.43044118301212e-05	0.000110191824823192	0.000132325298103465	0.000165135605688682	0.000179065425523647	0.000160386370535741	0.000147286422250061	0.000137696340433488	0.000113270376126335	6.80194589639137e-05	3.26053287811901e-05	5.10535892043943e-05	8.043553748294e-05	6.90055940406741e-05	7.39802729613776e-05	7.30604080377987e-05	7.01792020899876e-05
L1PA13	2.9139292334835e-05	3.33655341104888e-05	4.339259151881e-05	6.48981922773053e-05	5.94887853358039e-05	5.35127574265052e-05	4.8962879436913e-05	4.82392892549446e-05	5.65725244913005e-05	5.96662267135834e-05	8.96601721170742e-05	0.000110692521971157	0.000100272687666148	0.000113361517595973	9.29198696548438e-05	8.60994178927128e-05	0.000100437765509568	8.86304797845638e-05	3.23563071496191e-05	2.55247782418752e-05	2.94664839777647e-05	3.51664829178884e-05	7.35132772010116e-05	7.31694497806258e-05	9.91787486594459e-05	9.1450166764838e-05
L1PA14	3.54212577735041e-05	4.31470741297451e-05	4.10096101999855e-05	5.8219564238901e-05	8.44129870085672e-05	7.1570729353189e-05	7.03525361519641e-05	7.96086701623462e-05	5.06026567350985e-05	5.08664685519116e-05	3.4356474592482e-05	4.67635829841965e-05	3.98268854673514e-05	4.54266028591551e-05	4.51649664908263e-05	3.96951417342614e-05	5.22331171307542e-05	4.27736068297791e-05	4.89913774215233e-05	4.09907592027406e-05	5.07163350315202e-05	5.47240538728169e-05	3.78350416174054e-05	3.9672046952642e-05	3.83700152940479e-05	4.1153938498265e-05
L1PA15	4.18179729544638e-05	4.5810546261992e-05	5.74207596888737e-05	8.00738522048015e-05	7.97760298618463e-05	7.37928830772504e-05	5.79298293580512e-05	5.8259203462544e-05	5.05534822861609e-05	4.91036553371567e-05	6.48145615361251e-05	6.69260140706851e-05	5.23976989467011e-05	6.34505995491444e-05	6.0488662801058e-05	5.73287488945528e-05	6.83336644395244e-05	6.16870334517216e-05	3.25983065315707e-05	2.41541513637098e-05	2.94002716072998e-05	3.50442806012e-05	4.69858844910085e-05	5.32972161083011e-05	4.95295533026981e-05	5.00305805151727e-05
L1PA15-16	1.72825230574798e-05	2.1962724161261e-05	3.81803535937671e-05	4.49946445755777e-05	4.9803701810612e-05	4.43687010818924e-05	3.66098797952066e-05	4.93046353518035e-05	2.71976399600236e-05	3.28826860580097e-05	3.33393685465428e-05	2.88259329562651e-05	2.24464424315358e-05	2.2166833551589e-05	2.59578460647938e-05	2.622569125058e-05	3.61708492181376e-05	3.51655423404492e-05	1.11857270530715e-05	6.5474293330247e-06	8.11855153883319e-06	1.86388033272458e-05	1.29991581362385e-05	1.38136876256707e-05	1.78254543048393e-05	1.22903032264287e-05
L1PA16	4.03019766133264e-05	4.69415008530803e-05	8.18276544585477e-05	0.000106174497429633	9.05801552007818e-05	8.9043071295358e-05	6.84095775629824e-05	7.36143155711036e-05	5.00139271727426e-05	5.40526965972229e-05	6.35344423170379e-05	6.99635255022598e-05	9.37806417131394e-05	8.46989006119496e-05	7.8534504188252e-05	7.52397002835834e-05	7.17703696331089e-05	5.95067125464204e-05	3.45080602224515e-05	2.38524932628804e-05	2.97497782570639e-05	3.72064401201171e-05	5.66098854144404e-05	5.8247154621071e-05	5.67744101678526e-05	5.42932326642494e-05
L1PA17	3.92287637084922e-05	4.86336134556557e-05	4.72380967901671e-05	6.68706660978867e-05	9.19752970854571e-05	7.93841318836227e-05	6.95825690022113e-05	7.92617594851171e-05	6.33803350668536e-05	7.2199123970765e-05	9.11595324791764e-05	8.34293934940863e-05	9.64147480348226e-05	9.41196658349606e-05	0.000122128518470263	0.000121819091845129	0.000100523879501873	8.70161293125392e-05	4.43489252340818e-05	3.85416752972869e-05	3.82052084910699e-05	5.10494579377089e-05	3.89943974997906e-05	4.84238981500273e-05	4.12139517612289e-05	4.93731467618727e-05
L1PA2	4.33192909803e-05	5.64053080829435e-05	7.25807918289975e-05	9.37364429515486e-05	0.000183379545744579	0.000151121072285215	0.000147508790745483	0.000180627341753876	0.000185341451077635	0.000225306645240723	0.000193879221662611	0.000238130528437837	0.000237570467342586	0.000281359191810954	0.00025774670056248	0.000257936632995864	0.000232460587173696	0.000225049335264872	7.55652781938125e-05	6.12248367168928e-05	7.11036649939616e-05	6.61337525407241e-05	7.68364044102283e-05	8.14769080977008e-05	8.94442433703787e-05	8.62592108107343e-05
L1PA3	5.02252338427768e-05	6.27059913197124e-05	7.72097861223955e-05	0.00010955505481462	0.000142177986094697	0.000118302777981946	9.22240978434242e-05	0.000114004848151264	8.68362451042291e-05	0.000104783534479298	9.47993576455577e-05	0.00011276857259833	0.000116248105508621	0.000142296434355513	0.000130009524258183	0.000124302055052076	0.000111773558824352	9.95945959940475e-05	6.54880187720361e-05	4.93423785975408e-05	5.63973848820787e-05	6.36262859227802e-05	7.52515723475129e-05	7.88917030564081e-05	7.79241270368146e-05	8.10209647318225e-05
L1PA4	3.21243552101977e-05	4.19851830427057e-05	5.28243482141339e-05	7.35471721502655e-05	8.98340727877109e-05	7.49147764586835e-05	5.81501431870878e-05	6.93324416626649e-05	5.22680651162657e-05	6.16030139071212e-05	5.53511230326388e-05	6.17603177391013e-05	5.61187983253412e-05	6.44084490258917e-05	7.0091951370062e-05	6.43334262745358e-05	6.22807569379758e-05	5.50777875770462e-05	4.53127961331026e-05	3.24459716652444e-05	3.70615263479677e-05	4.32266861688142e-05	7.10639669305796e-05	7.48930737616055e-05	6.73959855142756e-05	6.93227028120828e-05
L1PA5	4.67238460026528e-05	6.0279857771518e-05	6.96468861260682e-05	0.000102470955032816	0.00010709777895012	9.35057652965715e-05	8.0600521814404e-05	8.95034289185186e-05	6.63431238705983e-05	7.38603936510003e-05	7.566738031205e-05	8.38716137795346e-05	7.11759063350453e-05	8.09453479997249e-05	8.12542876102771e-05	7.66312927963346e-05	8.45512371686256e-05	7.89435149121323e-05	5.97756051989195e-05	3.83976455220256e-05	4.91422548125063e-05	5.52025568965559e-05	9.38328566567694e-05	9.60363937913147e-05	8.97677006754164e-05	9.11532025069168e-05
L1PA6	4.75125988878926e-05	6.02514605365319e-05	6.43223393370938e-05	9.21892765243094e-05	0.000109065266184088	9.414773497342e-05	7.8159482750508e-05	9.02421612240539e-05	7.25280652690518e-05	8.14218827760833e-05	8.65022203030841e-05	9.36068272085696e-05	8.79676966120235e-05	9.72188124221973e-05	0.000109515753276469	9.96907718785122e-05	9.70013547426758e-05	9.20485478217657e-05	6.75412015362873e-05	4.00574408112361e-05	5.2498371052043e-05	6.13837534095971e-05	9.29983940454829e-05	9.4415587549235e-05	9.68873826354982e-05	9.43322837720259e-05
L1PA7	3.46825317977463e-05	4.58611413338953e-05	4.3523944004044e-05	6.85914191367039e-05	7.48215331284523e-05	6.82520251796369e-05	6.00941258130454e-05	6.84334241458105e-05	5.41522772109564e-05	5.5202631222291e-05	5.76535078360782e-05	5.7775456281643e-05	5.80152242502771e-05	6.39766228900933e-05	6.55963026303916e-05	6.12234954179604e-05	6.65558933579895e-05	5.79154656999354e-05	4.52058686670965e-05	2.81983325866025e-05	3.84261901493585e-05	4.73436980484831e-05	6.48815009912034e-05	7.06049162337996e-05	6.88304493155686e-05	6.87350440644217e-05
L1PA8	2.64155420314336e-05	3.32746070540687e-05	3.61048422746492e-05	5.32979169345334e-05	7.9836441472796e-05	6.75192132814255e-05	6.51207682760802e-05	7.73059014025245e-05	6.40634645851208e-05	6.88694983022468e-05	6.20957450613485e-05	7.03957962568225e-05	8.08159305318377e-05	9.03016202779797e-05	0.000116186238459035	0.000103976965157459	7.48204793713561e-05	7.47176611561951e-05	3.67122796376459e-05	2.56400244966845e-05	2.96772494390807e-05	3.57372267924972e-05	6.30965793840288e-05	6.79549759347801e-05	6.3621608572703e-05	6.61236172138619e-05
L1PA8A	3.05329715592592e-05	4.51196310560758e-05	3.19405235833795e-05	5.29738210294142e-05	4.09834748695779e-05	3.42212913041293e-05	2.89938298243879e-05	2.73262102032701e-05	3.44937055625348e-05	3.26795679360351e-05	3.09562960672775e-05	3.32352782153246e-05	3.12738787495666e-05	3.64001794514258e-05	3.94681774127558e-05	3.37532559200542e-05	4.22041506077097e-05	3.29126939349275e-05	2.82555992021823e-05	2.11370705768149e-05	2.28661247673155e-05	3.21654964597126e-05	4.02080278952373e-05	3.66903789974427e-05	3.6856795639617e-05	4.31329610288333e-05
L1PB	4.42369329078982e-05	5.4300061816147e-05	8.28602358605706e-05	0.000118798137716582	0.000101545968347293	9.50476247092632e-05	7.35122252625017e-05	7.88761368512308e-05	7.02093210409377e-05	7.2609407645948e-05	6.82692639115241e-05	6.5878425788088e-05	6.65264672913913e-05	6.01777059682036e-05	7.72135500899526e-05	7.12261105173756e-05	8.6218974759085e-05	6.56329598360334e-05	3.74159907260673e-05	1.83301808180582e-05	2.87587556523265e-05	3.36652820167562e-05	4.48182739742606e-05	5.15637265790327e-05	4.70524706084966e-05	5.70668082691538e-05
L1PB1	3.34414630787167e-05	4.12552457933378e-05	6.89122719643429e-05	9.49382106185264e-05	0.000158002701400313	0.000149896174782857	0.000129179604029022	0.000139225026231523	0.000111162913653619	0.000117854658787621	8.90359098691185e-05	9.27256623829738e-05	8.11726470483075e-05	8.62973273352386e-05	9.35920635683071e-05	8.04800023295389e-05	9.51746994048341e-05	9.21489504575357e-05	3.19744455735533e-05	2.05598411615882e-05	2.62673921275839e-05	3.1897726170343e-05	6.93513372652161e-05	7.16227502512914e-05	7.06588256375189e-05	7.50343894653274e-05
L1PB2	3.33281842199735e-05	4.4706617370705e-05	5.09880359487932e-05	7.12494631030121e-05	8.94518992381847e-05	8.83485619854993e-05	7.85523018366019e-05	7.53417050044591e-05	7.94679103137747e-05	9.61600572477355e-05	0.00010229687964848	0.000117795471982297	0.000101381435681754	0.000117878776858478	9.59444264042947e-05	9.52682122421243e-05	0.000122532861002641	0.000117677903475376	3.59515381154337e-05	2.15698906258135e-05	3.22440716325868e-05	3.05328030751547e-05	8.54329062269969e-05	7.94229941305955e-05	8.57470033237676e-05	9.2684491386782e-05
L1PB3	4.03201624387305e-05	5.5160986013275e-05	6.28357432216781e-05	7.80452298661289e-05	6.76609066895902e-05	7.04031151293658e-05	5.66393264004616e-05	5.67658451538602e-05	4.52519258052877e-05	4.69830443474142e-05	4.92790644605153e-05	5.0603864169584e-05	4.0587263807625e-05	3.75840852822347e-05	5.09014796809277e-05	3.60385591168997e-05	5.20141955311066e-05	4.30869284739444e-05	4.06783617929728e-05	2.84598734702892e-05	3.30527425724116e-05	4.4645240127423e-05	3.91439084609775e-05	4.09324541886807e-05	4.05471516199785e-05	4.01281550979409e-05
L1PB4	3.92248926906599e-05	4.9692091989708e-05	5.7915478142132e-05	7.98280933629482e-05	9.05251471100438e-05	8.33297985454353e-05	6.2382897128177e-05	6.53644468998675e-05	5.95298067909436e-05	5.94707756988438e-05	7.39165519486643e-05	7.84762084032808e-05	7.21858361988485e-05	7.41405519086124e-05	7.76833360178168e-05	7.2706731255199e-05	7.64541367576307e-05	7.0011633491192e-05	4.53901280572994e-05	3.38011119347876e-05	4.08923383827585e-05	5.07477576459022e-05	4.99597637901329e-05	5.02871521170708e-05	5.00438720704949e-05	5.200780029635e-05
L1PBa	1.93444971321791e-05	2.30668120601771e-05	3.50130728261102e-05	5.36482567698742e-05	7.04890939838339e-05	6.55894127777975e-05	5.95919301188973e-05	5.32698280629073e-05	3.64733541687702e-05	4.35123681923005e-05	4.09998169606935e-05	3.89250529196212e-05	3.40425307335093e-05	3.42483507210704e-05	4.1823571754449e-05	3.31926578326409e-05	4.64158874990561e-05	4.93761350098619e-05	2.43213651268461e-05	1.6410008740358e-05	2.10952257303005e-05	2.16998542398491e-05	5.0459125448431e-05	4.93862109599402e-05	5.22501651619144e-05	5.1518111084169e-05
L1PBa1	2.6653849866134e-05	4.87549459186344e-05	4.86891016540339e-05	9.77891351417488e-05	9.78943454502178e-05	7.53749190167694e-05	9.54001784809448e-05	9.11587379630812e-05	4.92540321411287e-05	7.14268897805785e-05	3.99913166382697e-05	4.23396121433349e-05	5.98221056968392e-05	6.30208326021199e-05	0.000104253400717261	9.01421443177251e-05	5.11355517711342e-05	5.051188262711e-05	6.20778544511157e-05	4.83849415273017e-05	5.14246285303585e-05	9.2727624488422e-05	5.7032706266444e-05	6.24656161519966e-05	5.11641438518142e-05	5.31654364812094e-05
L1PBb	9.72131869175766e-06	1.21667242165241e-05	1.21740239190338e-05	1.33747941490457e-05	2.23153065838097e-05	1.74807527802462e-05	1.73086407961324e-05	5.92987529121718e-06	1.41250486920581e-05	1.26999377791629e-05	1.21895805724797e-05	2.82304627220614e-05	5.18330251363676e-05	4.14443081609502e-05	4.81951606285948e-05	5.57480767857315e-05	3.14089712203744e-05	2.36346846715476e-05	1.16185771642643e-05	1.30915262997072e-05	1.45765454561398e-05	8.2436395104855e-06	1.74131587863953e-05	2.33823023618447e-05	3.25868216709859e-05	2.05499801018059e-05
L1PREC2	6.34419516457332e-05	8.15192270086115e-05	7.6936259474319e-05	0.000104965970634233	0.000105107683280225	0.00010112433801459	8.69726594987432e-05	9.92197146903567e-05	8.3509406960278e-05	8.89956501103013e-05	9.90444509485526e-05	0.000105993105205157	0.00011442649271109	0.000117198937323955	0.000118006538712608	0.000109216561761752	0.000102765652928118	9.52679880207014e-05	9.99792377467992e-05	9.36854831283973e-05	9.90583614511734e-05	0.000100508965012115	8.10086924003209e-05	8.2207976923838e-05	8.60881695013068e-05	9.05378349095717e-05
L2	0.000204213086159523	0.000267461059746137	0.000236970208103923	0.000328663718876098	0.000359354727529146	0.000318855366772735	0.000300118837513084	0.000327692145937644	0.000265706722214235	0.00027949127838229	0.000288146456583761	0.000312075293715247	0.000272975217882506	0.00030619960224935	0.000299353637822659	0.000276828207280742	0.000301187916653061	0.000289733511237436	0.00023121302595427	0.000166983817492242	0.000216485179738127	0.000255419049031971	9.87303436309486e-05	0.000113759786946835	0.000101068069387608	0.000102433793049624
L2a	0.00020356273199876	0.000269886110208566	0.000229966278143845	0.000327441705553499	0.000340089367418292	0.000310736990783943	0.000295782339037238	0.000311652514792962	0.000260694267805452	0.000271919012239659	0.00029783294326237	0.00031523271934615	0.000303776176433197	0.000330479036480183	0.000318249710529467	0.000296403217366901	0.000295434630283627	0.000284674254452258	0.000235084036813706	0.000172149041538846	0.000222234978806354	0.000261164933093349	0.000105760974711147	0.000120466693669925	0.00011322134217645	0.000114353260102228
L2b	0.00028888619793642	0.000371116633675121	0.000303336665816219	0.000427932367639371	0.000431411483673134	0.000401904228490776	0.000387843901241599	0.000408887919212883	0.000338570971896341	0.00035190005952156	0.000355439951547987	0.000375104582710262	0.000347494462254452	0.000374941898810843	0.000366377149321919	0.000341092806385087	0.000354295646218618	0.000332700614465442	0.000382621304924138	0.000310536006427838	0.00035522224097054	0.000420368468785847	0.000130724434840536	0.000149349008177269	0.000133838722004647	0.000140656501415156
L2c	0.000248902438512907	0.000324598333697722	0.000279422891968644	0.000397814829546315	0.000411989890944467	0.000378231085523117	0.000359225950100369	0.00039008603435623	0.000315634608734112	0.000330888865297844	0.000335791801823724	0.000364188043446243	0.000324364062590989	0.000344232229502676	0.00033611087844335	0.000321268012172392	0.000343983845358866	0.000329364258069503	0.000300953334726053	0.000216562830457187	0.00026991071520972	0.000318569866185174	0.000125075297434546	0.000141498951290487	0.000130113737108357	0.0001317393616592
L3	0.000438724151898766	0.000545834174985031	0.0004623167991239	0.000634394430504452	0.000586218456033603	0.000579286705722146	0.000537531344604334	0.000551875560174934	0.000486449469433737	0.000469268922872435	0.000546269036200268	0.000545300276288696	0.000528752808484105	0.000526266022070906	0.00052998856071145	0.00050098785212386	0.000498315700776073	0.000481467261617399	0.000571084619653383	0.000503367491581495	0.000548857357449892	0.000583034706766345	0.000198776736121039	0.000231658574290977	0.000209102969007508	0.000212165869510881
L3b	0.000617784041648331	0.00077536304491179	0.00071235468277818	0.000956354702418404	0.00124539654447715	0.00121328307103298	0.0012128886498528	0.00119005843763916	0.000902940979103986	0.000901288852902997	0.00080260467569657	0.000795103413333264	0.000696472138392571	0.000643725980859417	0.000634225818067186	0.000596937155436215	0.000712769838586506	0.000686695425704406	0.000729838221623575	0.000580381904304713	0.000626318553040451	0.000686715434371597	0.000252318884653754	0.000313487649341428	0.000270873710363339	0.000297310832619829
L4	0.000332744164975046	0.000415454688288543	0.000362081494600748	0.000498281797093761	0.000477825973596352	0.000467597833926235	0.000432901501578371	0.000447361394092358	0.000412829588889676	0.000401183146862506	0.000461127439096361	0.00046568444162459	0.000495888693579275	0.000490941047784048	0.000467699616023546	0.000433295476176535	0.000436650801230846	0.000404157286944115	0.000399523714932396	0.000343500265719646	0.000390381332638651	0.000393624386775009	0.000170101407151655	0.000204276324359061	0.000184633942064173	0.000188846867895249
L5	0.000353995168164565	0.00042721997499712	0.00051086056033737	0.000626186541834224	0.000413263423671978	0.000349192951382484	0.000223300018693001	0.00028379680430363	0.000352699873913238	0.000237836336943136	0.000228278692592373	0.000313293099519067	0.000212339716044199	0.000204416152060064	0.000200570719524801	0.000171102365856062	0.000251105991642184	0.000180324753679787	0.000246596678828626	0.000151771754376453	0.000267465496443491	0.000291609734996739	5.54161170084872e-05	7.54141907499175e-05	7.62831522643626e-05	8.26708207511249e-05
LFSINE_Vert	0.00108778697568767	0.00144650945454151	0.00104059807373475	0.00135963449870793	0.00157847157936213	0.00120157039757915	0.00135575020584367	0.00137841623340132	0.00110074116288964	0.00115463212541765	0.00124219445228723	0.00133501374626602	0.00138741676731461	0.00132193179132878	0.00127414593652026	0.00121140622784202	0.00127502312670525	0.00102322834251014	0.00141152044435211	0.00114352145106502	0.0012868527123173	0.00153190765900657	0.000579222896791753	0.000619061502315443	0.00045308311770792	0.00059403293921987
LOR1-int	0.000164400958078561	0.000196280538902002	0.00023417299441239	0.000328118921809665	0.000382348291726121	0.000433062834477346	0.000364607519932432	0.000348349392899791	0.000211215019567862	0.000241149227446139	0.000225129509883016	0.000220560704847631	0.000193671596190381	0.000196738422440358	0.000193037421697686	0.000197238905991486	0.000214086196482971	0.000178811028249333	0.000200105708673462	0.000202252585857153	0.000199330700596828	0.000218900289096169	0.000141314230995887	0.000120189028070463	0.0001311251695919	0.000134133851257088
LOR1a	6.69915393396602e-05	6.61072290289859e-05	8.17425001421402e-05	0.000108120581890404	0.000125389204542207	0.000112432452466947	8.80816866734141e-05	0.00011316170566888	5.99006265037763e-05	8.30297034317091e-05	9.26162915382087e-05	8.64629910126295e-05	7.26976653728823e-05	7.8113084476258e-05	9.43306313717314e-05	9.30876073044004e-05	8.7629742351807e-05	0.000111921823119496	7.02116569374249e-05	6.93971614133303e-05	8.00789189455151e-05	9.90508197641248e-05	6.40710837886251e-05	6.94107477982648e-05	5.32615628944896e-05	4.64784401885208e-05
LOR1b	4.18524547564248e-05	4.05948668578498e-05	6.75531158385506e-05	0.00011228389586429	0.000157558726095984	0.00011539645374564	0.00011028601269041	0.00012594524498343	6.08114989397363e-05	7.65465080851095e-05	4.02338042415554e-05	5.40170961158809e-05	4.83497700715247e-05	4.09721330596181e-05	7.66120479796325e-05	5.40017908545081e-05	4.83954773858083e-05	3.66309403913809e-05	4.00164620064303e-05	5.95826365666596e-05	3.53711655142286e-05	7.0981429697063e-05	4.40985585321003e-05	3.92597594281782e-05	4.0918957174584e-05	4.60055793517448e-05
LSAU	2.27205878997317e-05	1.42179850171823e-05	6.32289574230895e-05	9.37783841080721e-05	0.000187758558582844	0.000152528599535873	0.00028047840516775	0.000166311082346612	0.00034333468266473	0.000158305026595343	0.00028489389725769	0.000175946694768348	0.000166572628308928	0.000200901667298215	0.000207953246760573	0.000130293956922236	0.000278180697029118	0.000265146216107969	3.25858141802471e-05	1.74842343022772e-05	2.47768617191231e-05	0	2.87279256964368e-05	4.37191432936628e-05	1.26936096090247e-05	5.12311981856746e-05
LSU-rRNA_Hsa	0.0626216629915725	0.167450781291283	0.0692219225825635	0.120283474123588	0.206745448284975	0.0726314148334508	0.192458422058437	0.251671864798858	0.126616799573257	0.182552394324475	0.264676801919019	0.231196947877455	0.104478156155657	0.249939126255308	0.419113994647203	0.33090403816034	0.265422496313015	0.221245209493055	0.0902084999617477	0.983592563575286	0.0787335505265866	0.232600309311842	0.0522199314325349	0.057715325305642	0.0425122621683352	0.217409549765767
LTR1	3.27455778341816e-05	5.10880909001468e-05	4.89341807211945e-05	6.54180492468918e-05	0.000112030524912731	7.3132833080498e-05	8.13578902311468e-05	7.07767545242319e-05	7.40411068721357e-05	6.17265549073229e-05	0.000137990738717087	0.000141263487057265	0.000127558646358378	0.000129757125786638	0.000147117097691578	0.000132734619374122	0.000115333778249994	0.000110511318105943	3.13090875769713e-05	2.34728467936301e-05	2.59258139635428e-05	4.15887817318743e-05	7.37323124589123e-05	7.85458545625132e-05	9.27250540737929e-05	8.29389626716497e-05
LTR10A	0.000156602096676505	0.000181995802739507	0.000202338883616256	0.000315489800537393	0.000236229995202579	0.000195778989924348	0.000175262899892807	0.000241087407275774	0.000182033924488825	0.000243553681560213	0.000275844211722713	0.000259867722100652	0.000202533691878567	0.000286128093130946	0.000204760260336252	0.000269416094271153	0.00028912660358858	0.000329969878818169	0.000144384661188975	0.000111902539399327	0.000121982145865799	0.000139121666002553	0.000195650554391812	0.000250215711668458	0.000243724796551466	0.000236458952641287
LTR10B	0.000115312610143945	0.000259775261713954	0.000192541570208831	0.000237974261368276	0.000127056157540761	7.74120415004308e-05	5.4749898624028e-05	7.50284380781222e-05	0.000402117354997743	0.000321374885124891	0.00026990265494057	0.000565549596809185	0.000292046353440661	0.000305887713918283	0.000281443793358332	0.000198382229258205	0.000250993053584721	0.000284088571660435	3.30762153107338e-05	3.54947275600681e-05	2.51497417990793e-05	5.21518047324623e-05	0.000213841961118634	0.000199696930987339	0.000206154279123341	0.00026001101774579
LTR10B1	0.000898166037664749	0.000975048435654102	0.00204102791439836	0.00367983838405513	0.0018589850010575	0.00167991163368632	0.00109791947216858	0.00113811534364538	0.000576810043865609	0.000734703534257194	0.00082962221440797	0.000909445537750576	0.000919420618350988	0.0010781332435962	0.000915921629179764	0.000711414596624564	0.000870828595149091	0.000836459207523693	0.00029890718640512	0.000175655979821048	0.000238098940605916	0.000314194536710306	0.000276067596924425	0.00031032266310305	0.000343767892926254	0.000212591846315187
LTR10C	9.16397898260154e-05	0.000108547646171837	0.000156657415087179	0.000249908462166139	0.000285487650769086	0.000273073139770489	0.000211335024337889	0.000212948779838887	0.000186413299291165	0.000190979173387131	0.000320098941076941	0.000384395011776725	0.000315562884018094	0.000322467976332672	0.000309537045493484	0.000281528276106893	0.000251558744099857	0.000231284173229143	0.000111089281822054	5.2889857993565e-05	0.000112425114694322	0.000111014537973689	0.000297949906693713	0.000357391317430989	0.000281586835257479	0.000274895277324085
LTR10D	2.84279007949795e-05	4.74386160964596e-05	4.48300180842468e-05	7.82234043092767e-05	0.000104410085403242	7.72460249932102e-05	0.000121476932679656	6.93625677134727e-05	4.40593704810892e-05	8.25294004139034e-05	0.000134661913218999	0.000122302077504737	0.000130522492881832	0.000119698710780008	0.00012286759359552	8.69457239496731e-05	0.000174029239320771	0.000141300837667539	4.07712290248722e-05	1.45841319603995e-05	3.61674852670612e-05	4.28564383768865e-05	9.98451547982139e-05	0.000118519271012565	0.000132351576276706	0.000138883880255415
LTR10E	6.70105061767748e-05	8.7860722008458e-05	9.76815956044601e-05	0.000166828070227362	0.000164077601632529	0.000168313895418442	9.99940263472302e-05	0.000119382467571463	8.90204131013206e-05	0.000111165173077894	8.53583290028343e-05	0.000115316627550789	0.000141782860244821	0.000141077444583813	0.000141161573913649	0.000117113857640724	0.00013457060796767	0.000111714803901716	0.000100682802719585	3.4377848433601e-05	7.65549041272408e-05	9.38057585464703e-05	0.000185594943434516	0.000221043721075638	0.000135488604251444	0.000205061161189659
LTR10F	5.68851143703108e-05	9.49261474379758e-05	0.000110227301856569	4.92771655038461e-05	0.000243749136027096	0.000111129980722939	0.000118038422122184	0.000284447470011427	6.85721336030357e-05	0.000190832950109612	0.000133850743003012	0.000255607164624517	0.000173183586538446	0.000290086358115757	0.000327815839070343	0.000258555245827333	0.000286615576061934	0.000319627466786789	4.23030732293899e-05	0.000152401688301784	0.000128661802329173	7.62285041697536e-05	0.000129643628206123	0.000119593882712299	0.000209517569095894	0.000180523363472171
LTR10G	0.000283252729942756	0.000316180297155738	0.000703044437123828	0.00100059403892538	0.00105439007115187	0.000778237087303103	0.000574296254409041	0.00068489529247765	0.000498327858929443	0.000426714605008642	0.000819133471305801	0.000889252689594402	0.00109868964670947	0.00112175058766692	0.000945915385405098	0.000790222869149385	0.000864401256352427	0.000794119255502998	2.19589407959113e-05	2.35645648613734e-05	5.00899228654392e-05	1.7311508916022e-05	0.000696930675982084	0.000847017343967249	0.00098370706161131	0.000811306931861229
LTR11	0.00303608094725817	0.00244273470944456	0.00289682996575993	0.0020885519226855	0.00398247423594456	0.00228776638259083	0.00226524149386055	0.00176378005241556	0.0030249717046718	0.00075549301871434	0.0018128323114059	0.00111958120700854	0.00144536222257204	0.00136968674026875	0.00066162239454421	0.00348215461589487	0.00118007665505885	0.00281195696850823	0.00103674767006309	0.00100129861220653	0.00212840638245392	0.00147119116816177	0.000365602158863111	0.000625934152305165	0	0
LTR12	4.8972392851704e-05	6.50632183824148e-05	7.12874928917652e-05	0.000109876738362362	7.74807220304529e-05	9.60999777487852e-05	5.86662505672081e-05	7.72089469264886e-05	7.00620297338224e-05	7.34921823857951e-05	0.000128481458517603	0.000145861113602207	0.000184119924069621	0.000180824596790375	0.000208023037368317	0.000196154614703302	0.000157842374575197	0.000141654158960578	5.11462821041113e-05	3.01486843471148e-05	3.9437187732458e-05	6.30379724002346e-05	0.000102248580911317	0.000100756912536176	0.000121226070717569	9.17374526261659e-05
LTR12B	7.04379909552643e-05	7.37310783830284e-05	9.62286717626033e-05	0.00011629207836971	0.000115241264530695	0.000127735404712467	7.7832460030514e-05	9.37445214149041e-05	6.2524225566247e-05	5.57698438761634e-05	4.71052453321049e-05	4.95879121910153e-05	5.91803786865092e-05	6.63275665483773e-05	6.83765533612668e-05	6.46296273650381e-05	6.6205304059812e-05	5.81213475517995e-05	5.02048739016718e-05	6.50452009294039e-05	6.70366403368844e-05	4.92329360342721e-05	6.04540976378996e-05	8.62510505864758e-05	6.29640298235906e-05	5.91988241535748e-05
LTR12C	7.58691362178458e-05	0.000107175890436442	0.000168370985350353	0.000238883508451209	0.000229779849329236	0.000219312231359315	0.000157030812162749	0.000157274976254079	0.00014045554076348	0.00013832242513906	0.000183178199578051	0.000180052591231408	0.000175943092638276	0.000189775304883173	0.000180066656778655	0.000167016845943414	0.000172555226948438	0.000166974569125296	6.8231532225321e-05	5.26857852826965e-05	5.85116658068243e-05	8.20209829594372e-05	0.000334869493562663	0.000340191319298195	0.000356960473436166	0.00036476906095018
LTR12D	3.53454634898581e-05	3.58675485560164e-05	3.88133625446487e-05	4.99433281058281e-05	6.31541830870247e-05	6.32142115872062e-05	4.62635170200287e-05	4.19551069596843e-05	5.77417657357196e-05	6.15671188007944e-05	7.02727503944362e-05	5.91811625463364e-05	8.48910845679553e-05	8.68821160333623e-05	8.45190955250671e-05	6.68338525864213e-05	7.79736966633025e-05	7.0604140778532e-05	2.37477822352051e-05	2.20536391775568e-05	3.22938915990016e-05	4.10438509203993e-05	0.000106291695149384	0.000115804273085726	0.000106740080363614	0.00012170133810008
LTR12E	3.98279219259611e-05	2.492333383748e-05	4.87682059971717e-05	4.38368722626606e-05	7.31400598256214e-05	7.25729749294227e-05	0.000102114619552036	0.000116613616379199	0.000148146837597327	8.32499616764005e-05	0.000106539326743822	2.05616487662787e-05	7.96343226588676e-05	6.54028894840613e-05	9.72081146583127e-05	5.93834881087742e-05	8.66907073706173e-05	8.26287131944186e-05	1.90403709151688e-05	1.22595545819399e-05	3.47459640912275e-05	2.70191352609609e-05	0.000161147038875135	0.000149442573195539	0.00015130808427784	0.000202062217036968
LTR12F	5.9185761268897e-05	6.62767252572441e-05	6.67499305914964e-05	0.000113572042639303	0.000128710453146788	0.000120990797231074	9.90934517289322e-05	9.37398980842555e-05	0.000101385635628516	6.23988558541189e-05	0.000117178645463277	0.000116592853883378	0.000125259982259808	0.000133785328844869	0.000135426416695061	0.000123258658474855	0.000114417464135493	0.000109056300441363	6.70137479902854e-05	4.31482508868964e-05	6.28437508091609e-05	6.33969975116044e-05	0.000183804069338473	0.000185813562264913	0.000140965952051804	0.000151013942421874
LTR12_	6.61739339420355e-05	9.2563574312072e-05	0.000110492973250627	0.000182086972471685	0.000312144536084216	0.00031855939719172	0.000157711462645211	0.000173069182144561	7.54121880216296e-05	9.94453780372065e-05	0.000117142059594901	7.36851126459013e-05	7.14888963089927e-05	8.03116953604206e-05	7.9172007867125e-05	7.73846505181349e-05	0.000102378718233694	0.000109358738983569	5.70679618298316e-05	2.79577271364373e-05	6.79179778861294e-05	6.74849852197985e-05	0.000117029136418995	0.000113600502531657	8.26394088130948e-05	7.60685388039502e-05
LTR13	0.000479343703791293	0.000575029927039059	0.000509230336660817	0.000696433570036961	0.000805390017905961	0.000701004823344326	0.000654439849347633	0.00063412542670679	0.000619611598287591	0.000588971195032488	0.000690002086449877	0.000670009236623338	0.000634533504406019	0.000624341659066083	0.000596193764826615	0.00064558157147729	0.000581745940639822	0.000590593722723485	0.000406018307948733	0.000309177874508982	0.000390417451459687	0.000443025535090855	0.000788829343723937	0.00069846545571047	0.000794514082497017	0.000764661662253951
LTR13A	0.000165074050247493	0.000259068035768091	0.000237712661219275	0.000447014765545592	0.000457119267588098	0.000427189783027064	0.000363268404053989	0.000362281614939258	0.000261933754994039	0.000241896328379513	0.00037673765246879	0.000392289374312894	0.000344611763645207	0.000423656782680848	0.000335747226811557	0.000489847128642738	0.000342195589532833	0.000349944234027887	0.000235496178655839	0.000185503940004707	0.000165726891216039	0.00021923128299687	0.000485908374134533	0.000501664554802654	0.000456728828215212	0.000490378362086099
LTR13_	3.95748038909227e-05	2.47649387974557e-05	3.85463510209847e-05	2.72239226134373e-05	7.26752334593333e-05	6.64187194564248e-05	3.75798708985788e-05	1.60934031817802e-05	0.000115004157288226	3.44670349756441e-05	4.96229242106315e-05	5.10774337606792e-05	5.71481613171705e-05	8.74828164633471e-05	3.01844777496841e-05	4.5389299045653e-05	6.72966896058664e-05	1.2828684949136e-05	5.67580914499382e-05	3.04541038616231e-05	4.31564292215513e-05	2.23728506607876e-05	0.000158454955642641	0.000199894183663883	0.000243207536916823	0.000122697698958469
LTR14	8.40449528623156e-05	0.000157779792385607	0.000294698984449993	0.000277513941334595	0.000447586830823702	0.000620634682350309	0.000598562374487357	0.000341775366855879	0.000332158457352399	0.000234232292875314	0.000323178002402267	0.000325419213035871	0.000220325000181865	0.000191095332433399	0.000205128739317104	0.000134950462748057	0.000308702622557946	0.000239749482481449	0.000184823515610415	5.17402684914125e-05	0.000128311743438565	0.000190052760272837	0.000155857520871011	0.000177891993326199	0.000187817995898903	0.000123179927215694
LTR14A	0.000191239482123194	0.000296333053031808	0.000375073547239199	0.000613926344552251	0.000719108436573317	0.000550215083334697	0.000354550933608535	0.000281449820940946	0.000359908365382096	0.000301388734026214	0.000289277185521168	0.000376113169475327	0.000263009690632146	0.000287583661777916	0.000263940937845343	0.000313338834308753	0.000371658813285148	0.000307011732066242	0.000156728696732024	8.40943006792923e-05	0.000119169808827476	0.000164744450781411	0.000253317765937593	0.000201515373112661	0.00030526364629758	0.000308009755381839
LTR14B	0.000140010598854632	0.00024824303471883	0.000187024544952702	0.000221523946226142	0.000325679872384041	0.000344638714507045	0.000285848478854566	0.000299865060339475	0.000233272140194491	0.000252009261331217	0.000237980742967831	0.000198775976738924	0.000232251116629095	0.000262340659382111	0.000281210572415528	0.000238195950511669	0.000247610571417268	0.000266265988014825	0.000216420875705136	0.000215485455392238	0.000223933499642186	0.000211072764225496	0.000218336370577671	0.000251448916297372	0.00024770161410261	0.000244668221020308
LTR14C	5.54416380682189e-05	2.08164079959733e-05	9.25728767675898e-05	0.000144927760103818	0.000162900981183125	0.000116974827193522	0.000147411239204256	0.000135274651561041	0.000154668564549217	0.000212458388629122	0.000120498523084603	0.000214668146213798	9.36094685359405e-05	5.60263044238817e-05	6.76582765251823e-05	5.722861917688e-05	6.78802572817025e-05	7.90773483837554e-05	2.1203804806604e-05	0	6.04592542217691e-06	1.25371435048269e-05	7.94471678315239e-05	6.93428182577754e-05	4.33640325664096e-05	4.37541293408045e-05
LTR15	0.000890537107340934	0.000884798202551798	0.000708698029929755	0.000865177019585578	0.000875073774317495	0.000958938636221846	0.000752921543450569	0.000768761552953383	0.000653784207138743	0.000741581386514896	0.000927273473694392	0.0010082250116878	0.0010655790521894	0.00121371918565105	0.0012571714773752	0.00104825691374808	0.00100956826739913	0.000921747399838425	0.0008327982224953	0.000715354286301315	0.000817796287451829	0.000591772146404857	0.00129390731787965	0.00121754288335489	0.00150131279068286	0.00140032630298884
LTR16A	4.99462675029483e-05	7.43699512007129e-05	7.63648976650364e-05	0.000113261027818091	0.00012942506682713	0.000127986125423418	0.000108167014549404	0.000123632416703672	0.000120704377788082	0.000106600529178209	0.000138292573608243	0.000148800935843795	0.000124294667664275	0.000120696260773354	0.000131299749424815	0.000128607281393393	0.000129179176291566	0.000110839299816556	8.17312548685266e-05	5.7425048491541e-05	7.14738758996533e-05	8.88378700904683e-05	3.51122304399033e-05	4.55843579438212e-05	3.63967017916646e-05	3.6946691865412e-05
LTR16A1	7.94225905519104e-05	0.00012733775013732	8.11867935528352e-05	0.000108557074594065	0.000121066504316127	0.000104545559329536	0.00010943143757269	0.000108925970855441	7.60287626722336e-05	9.22290931692813e-05	0.000136255671478561	0.00011389688244846	0.000104714928394699	0.000122619674955695	0.000112443887607694	0.000105975951475566	0.000114401718710133	0.00012990721918364	8.0405431166184e-05	6.63113330841174e-05	7.86853988014102e-05	9.03869821669935e-05	4.50695568136622e-05	5.34390191321352e-05	3.88618068458991e-05	4.97458087956414e-05
LTR16A2	9.31442321604322e-05	0.000101159897106963	0.000104969501035938	0.000135563412304569	0.000141363816211505	0.000129932245044835	0.000149120474315369	0.000143998360845272	0.000116323834213005	0.000100565035000106	0.000127411347681836	0.000141081230472982	0.000106714963505072	0.000110851451528826	0.000123297646255406	0.000110360920475219	0.000117287987967774	9.38256992682802e-05	9.12662139277557e-05	7.58241620206788e-05	7.21931148349355e-05	6.78887398291704e-05	3.37417330679782e-05	3.70307649736685e-05	4.04263026551467e-05	3.55827415510833e-05
LTR16B	8.34401048122102e-05	0.000106802928607671	9.28819422777642e-05	0.000120016766540491	9.75097089016705e-05	0.000129126146696589	9.72416762623797e-05	0.000101794711501848	8.81732635599353e-05	0.000105702994768107	0.000101455234969125	0.000181119071040795	0.000104482601904711	0.000124563684097994	0.000118604430229682	8.04745566981692e-05	0.000118671084987416	0.000140158802976618	8.1592911637617e-05	5.54539918406079e-05	7.44477192826317e-05	0.000107207388433615	5.11523496951443e-05	5.29105462380623e-05	5.50923224812428e-05	6.62779109489478e-05
LTR16B1	0.00014267749858005	0.000205353358633188	0.000194557520525169	0.000227145632825923	0.0002227112095157	0.000177882210252011	0.000131614237405525	0.00016245857451744	0.000149263202719334	0.000127813019981537	0.0001141575322265	0.00013153391563676	7.60741068653998e-05	0.000104274569671271	9.48314031110567e-05	0.000111041612749831	0.000130322745761149	0.000111001819258082	6.43115740873387e-05	4.54864975636799e-05	7.00155867778191e-05	6.68325439289582e-05	3.17850296007261e-05	3.52981573330091e-05	4.09944930616329e-05	3.33204149974354e-05
LTR16B2	0.000117812688056073	0.000129393638111829	0.000263180188632392	0.00034512863493623	0.000216351409663222	0.000218286435185715	0.000140793618620496	0.000162957312971901	0.000115518402755957	0.000113077161549015	9.11141779669955e-05	8.27513362102428e-05	9.18744105833031e-05	0.000106299192590071	0.00012836863399466	9.74350696892175e-05	0.000103576982015756	0.000112233329149041	6.20693935585476e-05	4.19382878459851e-05	6.64224751547839e-05	7.24931990783622e-05	3.44538970436447e-05	3.93248422578341e-05	2.77608009860794e-05	3.79497547537303e-05
LTR16C	8.3813015765256e-05	0.000105445442208464	0.000131153183893971	0.000178401093286145	0.000150691019517306	0.000153815166482195	0.00013459134563469	0.000140258686258109	0.000141290391794293	0.000136436782772297	0.000198815257318667	0.000182932521507852	0.000166800844053404	0.000176267058362533	0.000174038903650559	0.000148217029166056	0.000183862742557593	0.000174678653526906	7.59406706720535e-05	5.13273380709773e-05	6.91468944943809e-05	7.88874236339166e-05	5.71478675359252e-05	6.50160984090484e-05	6.69277647022185e-05	6.28299587150271e-05
LTR16D	4.86098466617366e-05	4.79327275277565e-05	4.59118497085252e-05	9.11978816864685e-05	7.3036800427386e-05	5.79199056898754e-05	6.43434962039385e-05	4.79213912996815e-05	8.56120852788074e-05	6.67112085230324e-05	8.86574284508441e-05	8.36514138246471e-05	8.70486583270541e-05	7.81493801973064e-05	9.21274516587744e-05	6.92673977719858e-05	7.81519529552659e-05	5.73000400565254e-05	5.21110457111454e-05	3.85404056446954e-05	4.81901522427294e-05	8.99366318303202e-05	2.35915978955941e-05	2.8344081602248e-05	1.48131830375406e-05	3.15535963180201e-05
LTR16D1	0.00101586491608779	0.00121471963532498	0.00087512287244936	0.00088131960223762	0.00128329862514425	0.00118523196249442	0.00139475741496615	0.00118933408205387	0.000797254417859195	0.0011045300457176	0.00123322829045684	0.00145310118013051	0.00135124561273014	0.0015938111366106	0.00151015884458818	0.0014174390103077	0.00139077960457789	0.00134239291599047	0.000921807698289541	0.00167302580588769	0.00131948557970139	0.0013900245104428	0.000507239076370223	0.000566499830767629	0.000506092519280742	0.000488760460107931
LTR16D2	1.44488311551569e-05	4.82225232988786e-05	6.43352739958716e-05	0.000112647694716996	8.84461891720935e-05	5.08086697535642e-05	5.94554028387673e-05	8.61773743782188e-05	6.71811551765571e-05	5.03359026267921e-05	9.66262278488452e-05	8.70261547888941e-05	0.000124119376266935	0.000146012030140958	9.55101888949357e-05	0.000116001995607714	8.51764882541646e-05	8.11854445802639e-05	5.52599465262098e-05	5.9300519376388e-05	3.67651408170583e-05	8.7129253262116e-05	2.02990124912027e-05	2.78025605008973e-05	4.84339109884848e-05	3.80097010847267e-05
LTR16E1	5.83022514408101e-05	6.69502312983151e-05	7.09211721215282e-05	8.1867346132063e-05	8.60945893013198e-05	7.49360198441408e-05	7.76227478218696e-05	9.09254903678551e-05	5.44957902073454e-05	7.85217561909223e-05	8.64200197687008e-05	5.27512557306761e-05	8.33236556449225e-05	8.35164860910773e-05	7.79340790852468e-05	7.58299869898673e-05	7.84964003953376e-05	6.62454229406795e-05	5.45952614433056e-05	4.99533249230791e-05	5.04697379039817e-05	8.01914649103968e-05	3.44521198768713e-05	4.33707505619027e-05	4.23106512223815e-05	5.42111389529842e-05
LTR16E2	0.000115705805819529	0.000120051145454644	0.000189193997263661	0.000248271154431467	0.000149728479649868	0.000166736053634463	0.000114996791687869	0.000108245520373668	7.66558471038276e-05	8.4585906942508e-05	0.000111255922545209	9.59466520794408e-05	9.48304845837685e-05	9.99626382879804e-05	8.50502669657827e-05	9.14501006327594e-05	9.54220232898808e-05	9.17282713573132e-05	7.85301021479291e-05	5.99747225675761e-05	6.79920152983107e-05	5.69389791233532e-05	4.39653505245877e-05	4.67202269665989e-05	4.55514623177793e-05	5.47479439596538e-05
LTR17	9.18750919940131e-05	9.88479107655625e-05	0.000156547023438888	0.000210672797557535	0.000233839399288001	0.000228007235872972	0.000200507554115047	0.000207128153754492	0.000189233954420317	0.000197937097393933	0.000398829216108635	0.000422307959589511	0.000227387606602577	0.000231091903119771	0.000274152802012309	0.000247720777327245	0.000396886588022942	0.000404415004454628	5.23985900717783e-05	7.44219824840735e-05	7.11876549735861e-05	6.74306278279983e-05	0.000626350317355618	0.000673805877313627	0.000615948789201359	0.000658742820667624
LTR18A	6.40803825074361e-05	0.000111045951961632	8.77926530389757e-05	0.000142417370731579	0.000208198330801444	0.000137092412530938	0.000107657946461169	0.000136307507386723	4.58380875750335e-05	0.0001116195441536	0.000115375101759498	7.63437145568416e-05	5.47547602127823e-05	2.49062114480623e-05	6.767357863454e-05	3.95744135358401e-05	0.000134114784386989	7.66984078711055e-05	2.82781338933865e-05	1.51729067099033e-05	2.15014855628803e-05	3.34399440009631e-05	2.07751990081096e-05	7.11369244675665e-05	4.40623137576186e-05	2.22293460859927e-05
LTR18B	8.23864796356045e-05	8.49148298008276e-05	9.30577550844453e-05	0.000133351819576037	0.000129045448358176	0.000125488655651507	0.000119651152139072	9.065546218759e-05	5.63328578726712e-05	7.59739458782469e-05	4.45627549903223e-05	4.37839926632154e-05	5.49094804580086e-05	4.89737035334635e-05	5.91414409749463e-05	7.22578576740489e-05	5.27426477826177e-05	6.28391619027967e-05	0.000134376329880617	0.000111880740548587	0.000113624560614881	0.000136987071402339	4.49358700384006e-05	6.06139323029054e-05	5.68580409709538e-05	7.10289393770745e-05
LTR19-int	0.000111255034684596	0.000133052824548642	0.000100451510498294	0.000197286368649545	0.000163447139579307	0.000132778838346143	0.000110342172388282	0.000108582549691996	9.19627390270658e-05	9.90490112985024e-05	0.000148803099923112	0.000172310291577655	0.000119738492800505	0.000112428287819688	0.000101827671815636	0.000119094348935968	0.00010090050301561	8.97611794759696e-05	8.03718249472519e-05	6.84915056711686e-05	5.93139125979105e-05	0.00015095012168569	7.08564715431078e-05	7.61165719436876e-05	0.000116025117952047	0.000117068863692081
LTR19A	0.000395028257017531	0.000398608332952718	0.000434231889459543	0.000285331284653938	0.00029470615117563	0.000430936466144987	0.000497027654179334	0.000297186454743212	0.000499358202479553	0.000253732057182956	0.000503582151283735	0.000312280275179658	0.000579218243102609	0.000389837963137468	0.000395450718804319	0.00043041408244846	0.000403045747056543	0.000412972611268967	0.000509893744489991	0.000387583607257374	0.000460395449702158	0.000508056621399655	0.000278872970922583	0.000266040824622753	0.000220695630819184	0.000189278831180452
LTR19B	0.000136057301289575	0.000101358705182069	0.000117195887049719	0.000151535157561034	0.000148723718287553	0.000164657724640582	0.000169188859902963	0.000226584464232216	0.000143090538638605	0.00013542503385783	0.000151646681701923	0.000192327192284208	0.00014105833954959	0.000167773110004778	0.000158131150498651	0.000126324091500925	0.000189498568906918	0.000159617137561058	0.000133186059703716	0.000109686275945334	9.53812607353919e-05	0.000117207415157675	0.000131071190642606	0.000152718174746583	0.000195461798433851	0.000135132321879487
LTR19C	0.000217212926226041	0.000277637118920919	0.000517023540896027	0.000737577607722652	0.00248669827368158	0.00233134867200736	0.00226012026732406	0.00225526808766092	0.00159013603427968	0.00156977558028754	0.000649036935918748	0.000823146607450069	0.000439442150472731	0.000449515291360778	0.000472343019378589	0.000392242124573279	0.000628713412400588	0.0006651722867369	0.000128145558794571	7.82415674524177e-05	0.000115915730580832	0.000219467212054197	0.000101287208373392	0.000173410143719348	0.000134263116843056	0.000151102190118015
LTR1B	4.01196965333466e-05	7.12465274866707e-05	5.46173904595184e-05	7.75748929066195e-05	8.96057941420778e-05	7.74721959299551e-05	8.1342875148228e-05	7.05512995970363e-05	8.82284633161437e-05	7.55494062791265e-05	0.000108770089002332	8.95666203398711e-05	0.000130564567876498	0.000117793222450872	0.000132324661778745	0.00012063195161861	9.07185182287353e-05	8.22498549964377e-05	5.70212006555713e-05	6.25812497488808e-05	5.55751323455179e-05	5.51697450494953e-05	4.2044306373606e-05	3.54696509822719e-05	3.51357704978172e-05	4.76766217966651e-05
LTR1C	3.51944083477515e-05	3.52380720277286e-05	0.000148872236506045	0.000145263615495212	0.000161577670112133	0.000199140392334614	0.000130339121079474	0.000131671146231841	0.000114547722803133	4.29128005166491e-05	2.94202250989815e-05	8.17629347943179e-05	9.69539456222024e-05	7.55768046856226e-05	0.000112742550087648	7.66941033063445e-05	4.78782850011091e-05	5.01983813438344e-05	2.35553445760377e-05	4.87498436183016e-05	2.68657173369278e-05	4.77515488428006e-05	1.77999328610014e-05	2.03164115534511e-05	2.35950274856523e-05	3.17430467389009e-05
LTR1D	3.6249407585555e-05	4.39720374802887e-05	5.55606143986165e-05	7.44254067484045e-05	8.29545553473527e-05	6.3110735591487e-05	6.61963558823257e-05	5.98715640881373e-05	5.44529738167459e-05	5.63417976342097e-05	4.56862966118174e-05	5.32634844650352e-05	5.05496151773836e-05	5.70608861589838e-05	4.84905715139114e-05	5.50073486488859e-05	5.99348696260296e-05	4.77259796714889e-05	5.81208299978561e-05	3.43324342373308e-05	3.95300756789851e-05	8.19716084697681e-05	3.33763891664848e-05	3.86315502149833e-05	3.42725023413931e-05	4.02394914687285e-05
LTR2	7.97705731025773e-05	9.15171810994141e-05	0.000131962471561465	0.000195111160117352	0.000211597834689956	0.000183818829777863	0.000173592385935513	0.00016580100345303	0.000190601665404085	0.000202635094805975	0.000300073434164189	0.000374646608003159	0.000369700708056379	0.000398860484197045	0.000508711554168253	0.000499387273647227	0.000315007880638611	0.000278698932551072	5.72033849573739e-05	6.82067342382489e-05	6.52425170864889e-05	7.5161253444171e-05	0.000340876078772247	0.000311254149513638	0.000328058774510827	0.000329760851248071
LTR21A	0.00614184240349227	0.00668083355165486	0.00624033286485173	0.00645098053085119	0.0049392451286532	0.00457580046224071	0.00372832614838609	0.00383863662451717	0.00304257214683169	0.00366182617949336	0.00451394245527498	0.00377729624226983	0.00418961033645754	0.00445189026817615	0.00381991388729026	0.00360484796130882	0.00353279035822038	0.00379484558121547	0.00122177672309686	0.00111021603985494	0.00130357832391961	0.000932126690379626	0.00529009104492463	0.00580994615540856	0.00674754194983506	0.00702898693820609
LTR21B	0.000398182970052443	7.11923165681522e-05	0.000158300066700692	0.000208696564421076	0.000243741282019168	0.000236396159846165	0.000306089773982571	0.000215898954120234	0.00026448399293143	0.000330277155837178	0.000602308935479285	0.000293666854056808	0.000362269667173228	0.000502977569609179	0.000520631909404267	0.000326204051309491	0.000464302272136614	0.000491718719771038	0.000235680956567169	5.83647233601294e-05	0.000103385616934084	8.57543039537506e-05	0.000127863567981318	0.00023715310874433	0.000233051359444801	0.000235147856892278
LTR22	4.7629101291467e-05	2.98051199877594e-05	3.97640029951921e-05	9.82936747795646e-05	7.28884651236717e-05	3.04519288187102e-05	3.01521052381717e-05	1.29124974294607e-05	3.69093067162504e-05	4.14817949470126e-05	7.96296313557248e-05	2.04909186916072e-05	5.29069255490251e-05	3.00821122599697e-05	3.63276480695207e-05	3.64179782630157e-05	4.31962498786211e-05	5.14652990290509e-05	1.51798991108387e-05	1.22173829049077e-05	8.65661033737836e-06	1.79507947066279e-05	2.0074088589135e-05	6.10988739522484e-05	5.32191526461087e-05	3.57986031352874e-05
LTR22A	0.000416225129460057	0.000475908521426137	0.000663525648192337	0.00088372108476981	0.0005756264974291	0.000680073798108753	0.000473316369652345	0.000593459024565333	0.000394223013630651	0.000420684281420848	0.000506871191115758	0.000384664023189961	0.000452073029541597	0.000337530138931432	0.000446799855711815	0.000353613822599692	0.000314572467434231	0.000439754784593715	0.000289876522558133	0.000197715326203595	0.000224145488439708	0.000220779844307151	0.000177590847604415	0.000173034780069428	0.000137800276312565	0.000156419896874515
LTR22B	3.4307392301768e-05	5.72499258531825e-05	0.000142149865722522	0.000236004149424578	0.000203006928914043	0.00014623080427738	0.000123072388353484	0.000142613995318183	0.000141791415278013	8.63184633974888e-05	6.37305281316283e-05	9.83978236155298e-05	3.55684240867313e-05	6.74123041034764e-05	5.81487106704793e-05	5.68359673392048e-05	6.74145233858497e-05	8.40267333746623e-05	4.73812271425421e-05	1.17336260634609e-05	7.06676831253466e-05	4.31000473401132e-05	6.42641311162968e-05	5.86796162021108e-05	6.81491981737859e-05	8.16551823640192e-05
LTR22C	0.000117400491534316	0.000110199509604092	0.000135711540064736	0.000217433540404923	0.000211448404167751	0.00022085153465713	0.000192950360085778	0.000154242825943877	0.000173206931139725	0.00016910255764096	0.000184954528772328	0.000180662725976853	0.000131412899233592	0.000156853855220086	0.000137759466829011	0.000147596524703503	0.000175067828210095	0.000140517743990094	6.69184723899424e-05	4.86465063577835e-05	5.41646554399454e-05	5.61593148047458e-05	0.000137022697546666	0.00013032865241968	9.5861834705208e-05	0.00012217792972814
LTR23	8.54058503402305e-05	0.000151895975573253	0.000133848729748494	0.000188623493977511	0.00014858473339539	0.000161658656783944	0.000202751530911905	0.000146235605377015	0.000167200956784151	0.000176169891688458	0.00034193828962627	0.000249466809938623	0.000298590057454106	0.000289581046050884	0.000329132029579277	0.000221685445109149	0.000262946498903072	0.000291425388486473	0.000150424929773805	0.000131445181323979	0.000166663182098999	0.000132141708017418	5.11518368529102e-05	9.51434255454634e-05	8.28730901216775e-05	6.33474279198618e-05
LTR23-int	6.4796846565354e-05	0.000106049328549838	8.32258472572281e-05	0.000144009697795802	7.32264819426349e-05	7.64828705055794e-05	9.93954091068119e-05	8.91851023746736e-05	0.000104288827177086	0.000112867529705777	0.00023333015421076	0.000218725658830432	8.63724532461577e-05	0.000144811913050585	0.00014446379180301	9.71838599422223e-05	7.45878554608103e-05	9.04819421200649e-05	4.76571724279702e-05	2.30138258284729e-05	2.71773592484301e-05	7.88989279328503e-05	2.10074804459377e-05	5.2750342818811e-05	3.89855914264188e-05	2.2477885917973e-05
LTR24	9.26359982113577e-05	0.000147558291953825	0.000112492817449333	0.0001737962035465	0.000216512413059273	0.000161529100358563	0.000207920332424392	0.000184931111755395	0.000137047114518071	0.000234704940898891	0.000140795708884306	0.000206514713560936	0.000198318440971921	0.000234032255234483	0.000314737198795688	0.000173857852179118	0.000177575773707295	0.000163795406878909	9.25982318141741e-05	0.000123131098661023	0.000142346086307213	0.0001523490081404	0.000141974563237027	0.000190404428671654	0.000183492061700471	0.000132922986096313
LTR24B	8.27196415323429e-05	0.000103527833797596	0.000100017880511555	0.000184446504653349	0.000183335410076584	0.000136777395046775	0.000138139326506694	0.000115995132686943	0.000106100000024261	0.000154023677596544	0.0001573717969884	0.000147258690768055	0.000154621757757276	0.000169345803930447	0.000143588439623026	0.000117773573067394	0.000135813708174375	0.000110957141586463	0.000114545409497296	4.39003208754527e-05	8.08743356578631e-05	0.000109653402150917	6.97271780132973e-05	7.6840602228672e-05	9.24281397333407e-05	6.75328212925145e-05
LTR24C	2.2526107316072e-05	8.45777031110541e-05	4.29858780570731e-05	8.85482597238939e-05	8.86435278710806e-05	4.62927569607451e-05	8.86181376790125e-05	7.85178645092588e-05	5.98498203714933e-05	3.92374972150526e-05	8.0701514687183e-05	3.32267905319287e-05	4.86146491024813e-05	8.129878230963e-05	7.36332989195102e-05	3.6908195575352e-05	6.12887919801252e-05	4.58990982752261e-05	7.07674746053447e-05	2.97164145302089e-05	3.15832887306035e-05	7.27697113750051e-05	2.9838311196126e-05	2.16724610724401e-05	2.51699131680117e-05	1.45121932502596e-05
LTR25	7.53738201440756e-05	8.64729847109142e-05	0.000120610419470614	0.000172834804381863	0.000109579811842974	0.000117464753165364	0.000113325956756748	0.000148148205307245	0.000167927521002654	0.000120350282827496	0.00017852149725066	0.000121602033591549	0.000173033861595736	0.000218191541805291	0.00016767650766748	0.00020531413298687	0.000166624480829077	0.000105878064329197	6.00560872639514e-05	4.35019618816383e-05	4.45224823067854e-05	5.68148436553849e-05	0.00013765946395523	0.000160142733647046	0.000112293555298486	0.000138088923890026
LTR25-int	0.000118830958380961	6.82376032319408e-05	0.000173127931906666	0.000126945273433474	0.000308077218245843	0.000347251488646561	0.000264180198895306	0.000241049175776116	0.000151129199660649	0.000170460541272158	7.59619934453827e-05	7.21740312304676e-05	7.98204057830568e-05	7.50525651974935e-05	9.80987325043286e-05	8.49808847173869e-05	8.36812709124944e-05	8.70112226079033e-05	1.93819036012421e-05	9.68233793886825e-06	1.29585477134186e-05	1.26454185609406e-05	8.24901625115341e-05	8.27194946525272e-05	7.18561714970739e-05	8.19594377746737e-05
LTR26	3.15428738760104e-05	3.75036336770687e-05	4.21346075327222e-05	3.90576127070891e-05	7.24067303414726e-05	6.50389314470785e-05	5.24174416573522e-05	5.64394868025233e-05	3.29988289994007e-05	3.57132821718416e-05	4.21884495073909e-05	2.84976860232793e-05	5.46595429650189e-05	6.37510259710203e-05	5.77400819347028e-05	5.42659265879247e-05	5.1492908427977e-05	5.726017285598e-05	9.19853895119412e-05	5.09738700285085e-05	8.59939702813411e-05	9.98600636929671e-05	2.3929697795526e-05	1.5173764747693e-05	2.46714609751322e-05	2.31153018467749e-05
LTR26B	2.18584778365074e-05	4.44551176750149e-05	8.51617167117473e-05	3.75916903283193e-05	0.000115405213494181	9.69539105762718e-05	7.52427117029582e-05	0.00010666704938804	8.25767975794756e-05	0.000114223725102736	9.59293587937019e-05	0.000105794107996158	6.79857800972457e-05	5.5222472503606e-05	6.66875560234281e-05	7.52100495511172e-05	0.00011522760610643	6.37713767993906e-05	3.39618260995593e-05	2.94364218005556e-05	1.78775462964161e-05	3.08931701630293e-05	5.29725902765618e-05	4.99465634695659e-05	3.05299081089601e-05	1.84827305364177e-05
LTR26E	4.25813258964625e-05	8.60881957799574e-05	0.000102091669745952	0.000130688012042133	0.000138347503995112	0.000109945523248149	0.000124414881929569	0.000117216195250955	0.000129452220692121	0.00014263660253551	0.00019166649043444	0.000219831270311596	0.00018337769215426	0.000186189110948614	0.000159889776969922	0.000161539594405118	0.000218341769184836	0.000161392290163808	7.20313272243714e-05	3.0247126817761e-05	2.85754150704342e-05	5.1848525680979e-05	9.93966560649631e-05	7.87839805126523e-05	4.39190201848659e-05	7.75496917129998e-05
LTR27	6.44702622993712e-05	7.41455538130383e-05	0.000126074576285672	0.000215755635545047	0.000236786586571864	0.000262356025828285	0.00022999003837603	0.000195567153835105	0.000153930990954464	0.000200316534256241	0.00024178988221976	0.000256373340524794	0.000172648458746543	0.000213498773135044	0.000209980852569005	0.00018785392394888	0.000301041487298503	0.000241749091347146	7.33040791539229e-05	6.70432054569391e-05	5.32037785111535e-05	8.66847972073094e-05	8.07818598428699e-05	9.22024551124412e-05	0.000103187989594833	7.26849322631418e-05
LTR27B	5.17438369327146e-05	8.38071114580731e-05	9.57160147321697e-05	0.000167506484980121	0.000142533697938144	0.000109464841865789	7.9483853532195e-05	7.92170749711819e-05	6.7223027695304e-05	5.03672758745555e-05	7.88757904633317e-05	3.928438928761e-05	4.32772659263628e-05	5.38274343856067e-05	4.87521639757232e-05	5.06188663912886e-05	5.79699146277991e-05	5.72270119230616e-05	4.07432338680607e-05	1.17113447507058e-05	3.31922307167232e-05	3.78560190335718e-05	3.97681008524508e-05	3.36767080007927e-05	4.25123673396433e-05	2.9168465803854e-05
LTR28	0.000269782275812234	0.000312401646480032	0.000758493365515351	0.00100598049431608	0.000270865171796038	0.000265984298037965	8.85865671861899e-05	0.000114835662205223	9.67160020940073e-05	5.70936932896251e-05	6.11223378002852e-05	8.13541932506632e-05	5.93752751815518e-05	7.32526615045672e-05	8.84611055332963e-05	6.50649138137278e-05	5.48800547320491e-05	7.02896621375916e-05	4.58037452065958e-05	1.35817186408381e-05	2.74951674302908e-05	5.13138605131541e-05	4.78195626166921e-05	4.36640709608647e-05	4.22587322137141e-05	3.55324048838869e-05
LTR29	0.000215354323862135	0.000253262324073279	0.000393683337842964	0.00055937318990577	0.000395477026400309	0.000434429302627655	0.000253860196065268	0.000317083773016528	0.000263275349037316	0.000255468787674941	0.000242098739131335	0.000206065058040578	0.000221895255436689	0.000239200297132144	0.000243550456687254	0.000210797524170269	0.000234878612180375	0.000170913872757238	0.000299985362483656	0.000340016205817429	0.000263187762162095	0.000268681722752393	9.23296232564306e-05	0.00012324428232375	9.12733207816413e-05	0.000117211058127917
LTR2B	0.000497177600159426	0.000369352811510404	0.000722131385792062	0.000844974986469832	0.0014256747658192	0.00120349869555107	0.000727108040680913	0.000817374082478983	0.000389399376804503	0.000509422099535653	0.000337820389009289	0.000363735852341018	0.000236265370935838	0.000241806727723932	0.000219007303152877	0.000228699868577594	0.000347221090820608	0.00031716199000704	0.000320300963611073	0.000278250471315216	0.000371113411323063	0.000324658105910906	0.00032720222488554	0.000194404190517713	0.000252513406888402	0.000260779922951261
LTR2C	0.000203111284718316	0.00027078261922969	0.000135165346736038	0.000157947041386235	0.000843290533105602	0.000702939563886158	0.00150105207948299	0.00132873098154523	0.00239175614270824	0.00250731541451964	0.0024656135412059	0.00247329687530853	0.00215416363990548	0.00245969210583797	0.00189941656035023	0.00165599369384494	0.00174196384277198	0.00176339781205842	0.000202644682349446	8.83439111863745e-05	0.000130006994390166	0.000299543582658546	0.0022331655368158	0.00221327830779137	0.00194387355627148	0.00193149193897164
LTR3	0.000984467854792357	0.0012998099703125	0.00107178235234563	0.00133956743998182	0.00139067565424168	0.00142139372186685	0.00125330418736863	0.00140779444163792	0.000754512011382302	0.000678387438308368	0.000868167858500382	0.00103324227075397	0.000975789892192157	0.00088825864023661	0.000742621556791652	0.000707244710091687	0.00069170819735728	0.000687352611878604	0.000951624748273774	0.000999006805549246	0.000967388081394411	0.00107640416054017	0.000674815908755057	0.000593276418081263	0.000628577830644992	0.000670822761368506
LTR30	0.000176650320141713	0.000160287966288639	0.000110609748065021	0.000109367646965195	0.000145980419298031	0.00020753158149319	0.000167745524233435	0.000229875944871739	0.000174537244149578	0.000138465663698759	0.000177201746289622	0.00021659495264145	0.000310035663709764	0.000290083961373381	0.00020883871951349	0.000222864973695747	0.000168219905923655	0.000217601253972885	8.44504923966194e-05	0.000129141280169874	0.000125214469500903	0.000139812183015374	0.00030153164814511	0.000297423007123571	0.000281270938128395	0.000293759149433223
LTR31	2.35557331007376e-05	3.43947294616866e-05	8.0848794815751e-05	0.000113429650785723	0.000367691182008696	0.000225907319749714	0.000231139184331324	0.000344848424234466	0.000118651568125024	0.000123092907128156	0.000124710004153738	0.000121609335116693	4.18655446731833e-05	9.42247322013835e-05	8.38432878541453e-05	6.30388257325803e-05	0.000117498675815183	0.000101811943959158	3.00298466488261e-05	0	2.14063248240317e-05	3.55114094190321e-05	1.32372816961225e-05	4.53261366018871e-05	3.94805734809363e-05	4.42619280003678e-05
LTR32	6.76602778965275e-05	8.60244064954798e-05	9.26512702273273e-05	0.000113774747072192	0.000140029404077508	0.000152436378056976	0.000131558662761227	0.00013102181240431	0.000129831874338445	0.000106630938719861	0.000120301307825872	0.000130296088746684	0.000119775248011381	0.000127522558576746	0.000124509276742913	0.00011824945975788	0.000102271867115793	0.000137864287909437	8.00950327642282e-05	4.62815939611236e-05	7.14413734389339e-05	8.01437595275215e-05	4.52643905415628e-05	5.47634979181151e-05	4.08007093148544e-05	6.90165166801149e-05
LTR33	0.000108263604799683	0.000136507069212627	0.000132458073866045	0.000179363161327755	0.000306371361240766	0.000258101000297772	0.000252801950183907	0.000292633433001816	0.000204053298048421	0.000237201569891648	0.000236840951655076	0.000253639886067275	0.000245037273377773	0.000269233264594927	0.000250308620405071	0.000225023690332939	0.000228713920905733	0.000209838056860887	0.000129894214428422	9.85842459226804e-05	0.000119117443601444	0.000138280746979853	6.17460615231721e-05	6.70603464688388e-05	6.32794430796974e-05	6.36667909856646e-05
LTR33A	8.38657374199051e-05	0.000104016625341262	6.34987228451243e-05	9.8752277926732e-05	0.000104061604705744	8.76759821644136e-05	0.000109771483733304	0.00011429668941621	0.000121197995616881	0.000115813560227464	0.000165476072716741	0.000148222958348528	0.000141333077793132	0.000131706319596086	0.00016020323508958	0.000142981628743795	0.000145953613791018	0.000161647463806264	0.000109082803599449	9.07012438086986e-05	0.000105462556131399	8.37182641428337e-05	4.2033830819018e-05	2.83496878275467e-05	3.37689184338013e-05	3.32208814303454e-05
LTR33A_	6.32895478874119e-05	9.87413382006702e-05	0.000130286479528376	0.00017415017481075	0.000234042178548558	0.000204539843040757	0.000211582024760277	0.000173461603250782	0.000173337424707478	0.00016913843385983	0.000195679450395138	0.000140990540711014	0.000152547273082428	0.000170843975129417	0.000163993150276001	0.000159097670322675	0.000178094700847753	0.000163004838191841	8.04078815764029e-05	6.27139333133228e-05	6.9962864937192e-05	0.000115670786459309	7.16190661658557e-05	6.75641371438448e-05	5.61865925808184e-05	6.74439778027138e-05
LTR33B	0.000232444605858182	0.000260146246954967	0.000221428025393091	0.00031672714317718	0.000316041796870195	0.000267935231659373	0.000285459781963593	0.000281758448420055	0.00023382094011454	0.000280306893628825	0.000326961415063607	0.000354814649276667	0.000302890813720406	0.000314794355677752	0.00029832460646923	0.000298639165174711	0.000361824533912891	0.000350666971778754	0.000195535213563562	0.00017199395616012	0.00017670582743896	0.00015162469189228	0.000106445676398908	0.000125795203459579	0.000126116839767307	0.000153709574708516
LTR33C	9.78214486466078e-05	9.28087111802433e-05	0.000102743584711965	0.000154121304067287	0.000133280893748498	0.000145260425397134	0.000106374433835454	0.00015398654061532	0.00010270348660682	9.61890408047956e-05	0.000155631223046952	0.000134399184613444	0.000131795438494612	0.000173391414495883	0.000156441023106104	0.000135718286672486	0.000150246843735775	9.81989846969213e-05	0.000102581504942609	8.2561650488881e-05	8.25867489439421e-05	0.000117738604502993	5.85178716666832e-05	6.37549300663619e-05	5.28882532550432e-05	4.80276257284848e-05
LTR34	3.16372705528397e-05	6.11932793907088e-05	8.96439123281551e-05	0.000150366761313277	0.000100352359560158	0.000151705976719629	0.000111976449358304	0.000145029760132861	0.000100295705562116	0.00012524531261265	0.000105786761577015	0.000141058810661544	0.000113735609561182	8.35603202357195e-05	0.000131620176362029	0.000115454023433732	0.000101728956155083	0.000145443490945979	6.3248744962742e-05	3.09857071584796e-05	5.64554093571036e-05	7.15420782722784e-05	2.42437484103257e-05	4.70410847081784e-05	4.82051180667791e-05	5.18813488741549e-05
LTR35	0.00019342521988498	0.000314705936090062	0.000328351791707387	0.000532236948756542	0.000568330215388913	0.000426652812975485	0.000725515520096423	0.000597799863737059	0.000269804447971171	0.000505381694675417	0.000517410693435877	0.000699006844707088	0.00073052007413401	0.00067191096648772	0.000693387250410861	0.000820823020080054	0.000565739465825994	0.000564311599007526	0.000342138999114153	0.000282809343261272	0.000326942613378128	0.000349917473385879	0.000497286172818084	0.000502457052247332	0.000551123396411865	0.000457949244476185
LTR35A	5.0880974153979e-05	0.000127360248136794	0.000212394434683527	0.000210009334224186	0.000163516329722661	0.000109792231931406	0.000169106372784493	0.000165529165192814	5.9143929766126e-05	0.00013294188296627	4.25331688509875e-05	0.000164174508242149	8.47787121245362e-05	6.42719318607352e-05	0.00013582770309188	8.75349284600808e-05	5.19136539590509e-05	0.000181430990293263	1.21622290791098e-05	0	1.38714595140637e-05	5.75291510911806e-05	7.50562585143734e-05	0.000134620188458226	8.52790286881324e-05	0.000172092373815301
LTR35B	0.000148392660345802	0.000153421657024402	9.69560247359129e-05	0.000213038331611154	0.000260660323397947	0.000160876130160913	0.000232811641941769	0.000304348870421092	0.000104994700809306	0.000157335878562284	0.000204946499055446	0.00019985090734102	0.000100335070166542	0.000171147206894399	0.000147628679187214	0.000125796399382822	0.00011410189415763	0.000133852943831103	0.000104869997853631	6.95087812206853e-05	0.000105536473038378	0.000131307531775577	2.71924309424952e-05	7.44882744195407e-05	5.04635958292762e-05	4.3643622241902e-05
LTR36	4.02168748702041e-05	9.27195353455406e-05	8.48230075762338e-05	0.000116486778835439	0.000143821597083456	0.000125857785661057	9.44689502008619e-05	0.00010329161912657	3.93667408636472e-05	2.21218334550703e-05	5.30821244955206e-05	4.91742247526332e-05	5.92509609078334e-05	6.68437280982564e-05	6.78061215774792e-05	7.04023930168727e-05	6.91084062480237e-05	8.78270017227822e-05	4.45241003271509e-05	3.25770509960364e-05	6.69390353044346e-05	6.70108764520433e-05	3.74685993661669e-05	3.2583428841266e-05	2.12859381982089e-05	2.1477423522328e-05
LTR37A	0.000104185111695763	0.000123706141748137	0.000147198268392517	0.000242575489247374	0.000160255720004976	0.000174214237896068	0.000183491540218726	0.000169470758483613	0.000124209783791757	0.000127188779947802	0.00022331267671299	0.000239052578612353	0.000343826784681873	0.000302578465647652	0.00035045672342009	0.000350306845743177	0.000267717641592455	0.000204369661638409	0.000112385811044162	6.71541611790167e-05	8.15691277702919e-05	8.45729800659278e-05	7.95644583025623e-05	8.13889579257293e-05	8.45734981090345e-05	6.92713806319172e-05
LTR37B	0.000122097946236013	0.000171235898318773	0.000155674765582881	0.000212066063272073	0.000248074148146623	0.000229209179435777	0.000203928272096309	0.000219736881194019	0.000189235170299408	0.000185528018747954	0.00019544534583412	0.000183291950217457	0.000181221734565027	0.000189234922092313	0.000183611101861804	0.000170825380845766	0.000201442115451269	0.000200985921253762	0.000144892213743757	0.000122612323493326	0.000149201457480325	0.000160570456564189	5.83945987209345e-05	9.16439952551477e-05	6.38599758993233e-05	6.73632900105881e-05
LTR38	1.9555282017017e-05	4.48697863433963e-05	6.71183094407046e-05	8.51977959669195e-05	9.57636035201875e-05	6.87652762545995e-05	7.11831465589281e-05	5.30153880569544e-05	3.03080210341136e-05	7.94796631661213e-05	4.90408129436385e-05	7.57173901340309e-05	2.60666648341701e-05	4.11698011622054e-05	5.46890536896651e-05	2.99045674225414e-05	7.09410696863436e-05	5.07127823610733e-05	1.86974265766063e-05	5.01614268875896e-06	0	7.37013387612613e-06	8.2419036461107e-06	1.88142177575443e-05	2.54921486142425e-05	3.30704645389828e-05
LTR38-int	2.05589053018927e-05	3.85957716642666e-05	2.8606613388161e-05	0.000113141492450269	0.00016989483029927	6.9008360336604e-05	4.88063699058814e-05	3.34417578327192e-05	9.55905008865472e-05	1.79054458502023e-05	6.87436044719268e-05	0	6.85111691812394e-05	1.29848197942887e-05	3.13613591796058e-05	0.000141477032210321	2.79682248847271e-05	3.99866116447285e-05	4.91425567326308e-05	0	2.24195410791971e-05	4.64903193796012e-05	2.59946928538689e-05	1.97798078733893e-05	1.14859139667867e-05	1.15892396430268e-05
LTR38B	4.52997657064175e-05	3.4016974891921e-05	8.5723782300077e-05	9.9718988426874e-05	5.8231993775855e-05	5.64771777466703e-05	6.88259874307959e-05	5.15802101654424e-05	9.4781422145296e-05	6.3124956506974e-05	6.8161758070251e-05	4.6773109246402e-05	5.6357811057265e-05	8.58327745252824e-05	3.45510182135076e-05	7.2737554561717e-05	0.000104763450535278	7.04856260506417e-05	3.46500364452391e-05	3.48596489203794e-05	2.46997576772614e-05	6.14624332741657e-05	4.20031717467094e-05	5.22997104695062e-05	4.55547884073813e-05	4.08574159244798e-05
LTR38C	7.14740233352184e-05	0.00010933189826883	0.000137023124329315	0.000163892433976601	0.000204174462032697	0.000129475715488933	9.80360003811605e-05	0.000129179866589192	5.53874958374793e-05	8.29988585307946e-05	0.000146049718272297	4.09992591647291e-05	0.000137616483686822	0.000180569402767793	0.000145372365237816	9.10836497580029e-05	9.72328793144247e-05	6.17846129196712e-05	6.07454089400716e-05	6.11128831717787e-05	5.1961742084646e-05	8.97921288286757e-05	5.35536594168601e-05	7.64060596044484e-05	8.87362943841877e-05	8.95345536825595e-05
LTR39	0.00015738673825461	0.000205886028761223	0.000183559795587448	0.000301409372914839	0.000265787047258486	0.000233614316062889	0.000181746868588177	0.000171102285651915	0.000178349357175215	0.000173580427158418	0.000313375992777058	0.000279689343283532	0.000231228350848555	0.00027073866668116	0.000384858100443341	0.000332901557701672	0.000324927836182839	0.00030867745704713	0.000173168260269219	0.00017406367350419	0.000169043261092865	0.000168114609356564	0.000132666594196018	0.000163597100132055	0.000133440473508502	0.000137315869829541
LTR39-int	4.69890697921874e-05	4.20065771703875e-05	0.000291420341127855	0.000674191998059318	0.00016025434893862	0.000154505423040347	7.01177554223628e-05	4.36765081936928e-05	0.00014045140003126	0.000128619448165674	8.97823798318542e-05	8.66381371050978e-05	3.57915233651527e-05	4.23969630256694e-05	7.16789670281076e-05	3.84949284281474e-05	5.47917251891136e-05	6.96325266901392e-05	6.4182489823898e-06	0	0	0	1.13167637210117e-05	6.45833978713964e-06	7.50057185976607e-06	3.02721838223521e-05
LTR3A	0.000389227142490103	0.000487137542798382	0.000366613875715222	0.000428405492965907	0.000384880111501099	0.000333082206432206	0.000449214084885541	0.000409098760028175	0.000570766366384291	0.000563246718458108	0.00181205199160888	0.00177757484201867	0.00182787556761888	0.00173973673420527	0.0015619990376554	0.0013941853138601	0.00125451367275019	0.00132772835833771	0.000566816793293855	0.000626694268323055	0.00070524537885505	0.000595806149428644	0.000762184572098244	0.000604924456653563	0.000608873008474354	0.000580594831476278
LTR3B	3.26295459511534e-05	1.36125114807274e-05	6.65899843455795e-05	2.99282757899586e-05	3.99473004121196e-05	7.30165811052747e-05	0.000113610631356393	5.30762391220119e-05	2.52856738184742e-05	5.68363499481927e-05	0.000109104671091517	5.61513322653373e-05	5.79924092297058e-05	6.86950931033899e-05	6.63658494402659e-05	0.000112270844574455	8.87781198120873e-05	8.46183174919969e-05	2.07987638708489e-05	6.69586695678326e-05	2.37217379396844e-05	7.37859331615695e-05	0.000229204547320195	0.000188358127176253	0.000182295775026386	0.000159410924688075
LTR3B_	9.2456083563088e-05	0.000127284834205294	0.000164669028373095	0.000203524830273362	0.000178275825447248	0.000226104575708064	0.000131693173780427	0.000105274368352465	6.44824459864874e-05	0.000185203198270433	0.000139117037399099	0.000190926307434661	0.000162267938198424	0.000169343850868432	0.00016924335624201	0.000111342122600317	0.000163509790468278	0.000167836683087893	0.000154700349339628	9.9607165481394e-05	0.00011090596636003	0.00018816573700232	0.000229906343268673	0.000182352380276924	0.000165291699092777	0.000234532462653234
LTR4	0.000123867545089371	0.000155026525543085	0.000147076301964194	0.000261310001976176	0.000227470558848918	0.000364298833972627	0.000345028889417873	0.000443271003384981	0.000326362272345029	0.000244528983144822	0.000234702389427518	0.000298424586363044	0.000216480315711139	0.000323365662776144	0.000352711153392693	0.000179951129462008	0.000190976579099	0.000289103530454139	0.000150016015188239	3.8128048276709e-05	0.000108062310701136	0.000112041796922755	0.000243628314652766	0.00034163063622457	0.000221448672723657	0.000214130760939208
LTR40A1	9.52731845487069e-05	0.000105611889997496	0.000139385281590646	0.000220961482485353	0.000119972454310514	9.39807305073303e-05	7.75461792444323e-05	0.000115123794899095	8.85962681216193e-05	5.68982661906164e-05	0.000159284310599802	0.000182690632360895	0.000276973519422568	0.000275079711976483	0.000303124045255396	0.000199810044283764	0.000103687304817617	0.000141184164642591	7.54776532159945e-05	7.54105644425072e-05	3.85898172853829e-05	8.00218400573148e-05	0.00017667976295464	0.000167611840255351	0.000228117954934004	0.000211756466391085
LTR40a	0.000105682918654494	0.000135223240979584	0.000258614548053886	0.000377717099811599	0.000156128405343639	0.000161372789324076	0.000107083275569915	0.000108522383263116	8.92174651521232e-05	8.33013300468749e-05	0.000137204667675596	0.000112777842216976	0.000121197558979767	0.000124547259312503	0.000126988902766885	0.000114438768818953	0.000100398378253626	0.000114067361448485	5.81442463093902e-05	4.72511257693754e-05	4.76442198349343e-05	6.67550792292709e-05	3.53348751869693e-05	3.57861023709615e-05	2.90268569565767e-05	3.92725166298481e-05
LTR40b	0.000232965275829215	0.000261196224108293	0.000356574546587799	0.000464084096443023	0.000409992064938424	0.000407278689581895	0.000375615994107841	0.000337501094970123	0.000270798311956293	0.000278983837970252	0.000381373165646929	0.000331998501131562	0.000272797641122436	0.000283548679443674	0.000233214419845973	0.00023657758278839	0.000349937707284949	0.000353993951864266	0.000157778065006356	0.000117648816436649	0.000160103957453001	0.000153652819849273	9.61415817500822e-05	9.10555977481238e-05	0.000104394172937701	0.000109437182672694
LTR40c	0.000172208522387166	0.000185454079923836	0.000218443291729344	0.000347127211834138	0.000286825960054232	0.000259252907510641	0.000197754347868369	0.000221490045997236	0.000172243431342502	0.000163934060511317	0.000160694030843985	0.00022743073718973	0.00018951165403867	0.00017705987996859	0.000189383774920985	0.000199806745605194	0.000226099289905215	0.000197330011412289	0.000101472839101282	5.54735223790404e-05	9.17132770879004e-05	0.000117731338256082	9.62109471118904e-05	0.000111739382092851	9.84474415315404e-05	0.000103848200086149
LTR41	0.000240264820366777	0.000333345799145895	0.000277130039489672	0.000421900707567702	0.000384618473966759	0.000400964526834073	0.000421032844282272	0.000349683079315904	0.000321543257008344	0.000286348614685843	0.000358086717023247	0.000328460214274809	0.00029919637450127	0.000288522961609133	0.000349630644357294	0.000313637082708306	0.000302125817929601	0.000322812628260637	0.000228969156257271	0.000192189978442308	0.000201678309397665	0.000248424226470904	0.000133907870893259	0.000136110527179943	0.000132465697288057	0.000133657340181298
LTR41B	0.000398124513077389	0.00058933675019767	0.000429421404502592	0.000653520093532592	0.000443712080072848	0.000489776043499713	0.000432808236226241	0.000359530640280499	0.000414905343852419	0.000428044676990403	0.000553146643503709	0.000481947933540737	0.000533739203519426	0.000490764672310333	0.000477475022614262	0.000477087736941662	0.0004295499507196	0.000425443782493588	0.000400348783227213	0.000350740613605948	0.000422179130708015	0.000443935117946192	0.000216399360141324	0.000246992979966065	0.000222425456906734	0.000241451813616589
LTR42	0.000292554611624322	0.000330425304597881	0.000295873327710366	0.000422137052147844	0.000504488749213275	0.000359265962388639	0.000477692828151249	0.000493288661700594	0.000381536141399005	0.000316940998070036	0.000357887610982268	0.00033153996728428	0.000383626492949277	0.000423630173857056	0.000527909795641358	0.000478755374352516	0.000441671529568139	0.000379341457083617	0.000433226056918131	0.00031847704747507	0.000377391020641367	0.000459865146471761	0.000216530479486002	0.00022997995332152	0.000191350632419043	0.000148826330216259
LTR43	0.000121608867270965	0.000204012330996547	0.000177132784041064	0.000288346264796562	0.00029459592755248	0.000277919542423021	0.000265355230863356	0.000248318175404781	0.000270685289560313	0.000247882132624269	0.000276853282792942	0.000353983931487792	0.000346046140988647	0.000405279845442719	0.000406536459267376	0.000379849937635295	0.00035199160219652	0.000352273556511869	0.000168226361152619	0.000266808239228044	0.000270872771110875	0.000228188911104475	0.000165757971274027	0.000176745276761912	0.000170574837205372	0.000221700121171166
LTR43-int	0.000204332961853517	0.000309258611421376	0.000282995939503611	0.000222285338020474	0.000436322534298951	0.000460283096964178	0.000469288407556374	0.000533344937249566	0.000452937821472442	0.000397307132048182	0.00043695325853248	0.000331187572791636	0.000280815932962814	0.000348147999957551	0.000311697501147149	0.000277955233274192	0.000336153962680559	0.000215655917076806	0.000181738826279455	8.77623551961247e-05	0.000176187715368656	0.000150439040197944	0.000148205780849502	0.000132583675779891	0.000106192914138946	0.0001285778528977
LTR43B	3.10396553719924e-05	3.23730880090697e-05	4.89486832563084e-05	2.13525044400462e-05	2.85006365018806e-05	5.95361249938942e-05	5.89499442539704e-05	8.41501223694102e-05	6.01340424985525e-05	7.20892946793212e-05	6.05432873797235e-05	2.670766557407e-05	3.44791879608194e-05	3.26739455533365e-05	3.15660704899048e-05	6.52669067007126e-05	0.00011260315002711	8.04952486020291e-05	5.44096683148111e-05	2.38860283713109e-05	5.64147116523464e-05	4.67937849960598e-05	3.05251021170439e-05	1.49316904450575e-05	1.73413324263229e-05	1.16648884189331e-05
LTR44	2.89421482405286e-05	0.000108667706627547	4.51040195557023e-05	0.000151313015388588	0.000106298815073977	0.00013323112009508	0.000109932794351111	0.000103572046103276	0.000107655321386791	0.000131074817194685	0.000116129972603061	8.96504147672463e-05	8.74459712785787e-05	7.31184027251208e-05	8.82989724474338e-05	5.97500087490192e-05	6.29963900316184e-05	0.00011258366385409	6.08795168843077e-05	8.9087712568321e-05	5.04983837900361e-05	9.1626551786981e-05	1.46377882089747e-05	6.68288654363056e-05	5.17423697144567e-05	1.95779388144336e-05
LTR45	0.000163544060056388	0.000111645654391077	0.000136537669567433	0.00021477974123916	0.000354938497363077	0.000420627617394401	0.000317658967839473	0.000362762562085128	0.000345642267431659	0.000155384784361803	0.000136712145091869	0.000191890019847124	9.24847773138018e-05	9.39026893732086e-05	0.000113398415073094	9.37863175456226e-05	0.000303387907026527	0.000289172312889056	0.000220339084719337	0.000183058173887568	0.000218878241479117	0.000134482144187604	6.26621857183947e-05	3.57605493187818e-05	4.15315048062881e-05	8.38102328343046e-05
LTR45B	0.000127097259058308	0.000152152647235134	0.000149168299627485	0.000266095983275679	0.000218179766590663	0.000249080589439702	0.000199401516885739	0.00025168393282423	0.000154160940198365	0.000197322840649866	0.000327973700568594	0.000320945403619125	0.000256581162683767	0.000303643187699797	0.000370899216233579	0.000275697171307323	0.000334528618210826	0.000283027609994281	0.000105671068141598	9.35530783987988e-05	0.000108469487015879	0.000106215969636629	0.00023290123863739	0.0002445615978567	0.000185235905213943	0.000186902261520069
LTR45C	7.76938513508054e-05	8.28322017542503e-05	0.000116915528763016	0.000142523773630921	0.000179667476220729	0.000182137973320039	0.000114764795971186	0.000159144236397455	0.000127104592506674	0.000165406272649285	0.0001635701761794	0.000163412720605158	0.000131692256873577	0.000145394779731755	0.000109738188088217	0.000145214594730114	0.00010960890380913	0.000100741870429645	0.000137565852372069	7.52885366985921e-05	8.15873761650092e-05	7.80848312060807e-05	5.57884335554029e-05	4.98330506122528e-05	4.17986068535852e-05	3.24420163670187e-05
LTR46	0.00013352287103341	0.000198057074350457	0.000178908801491196	0.000346995625514433	0.000281527780102529	0.000251363054739424	0.000305240226325111	0.000305678297629241	0.000252929411905962	0.000215351080760857	0.000305911596261974	0.000191480013943052	0.000175785081412536	0.000174910493686023	0.000165962309231621	0.000226874974568976	0.000269101926029756	0.000230843557358759	0.000151307212052621	0.000159833658893612	0.000129428486290735	0.000190109300064621	0.000137562253889821	0.000147494448550221	8.84112333453741e-05	7.80557473850755e-05
LTR46-int	0.000485096535114504	0.000546410662323036	0.000706138985356765	0.000841958322471322	0.00115122911930068	0.00093402608624217	0.000765376429922137	0.0009043992639954	0.0010323252195416	0.00102696834293214	0.000661291596437515	0.000760943138095544	0.000414500404350176	0.0006221923798147	0.000313070682588607	0.000402297541355412	0.000538090844250031	0.000522554913158942	0.000246179374554031	0.000269922897363771	0.000390645463896501	0.000396593161965062	0.000223324625389836	0.000276437927441252	0.000208473277005531	0.000197727753051985
LTR47A	0.000115425269910949	0.000125340805389924	0.000158718561838454	0.000203176354862943	0.000230670135069664	0.000205114427540816	0.00019342372575844	0.000209843098280352	0.000114439180587312	0.000198098842463415	0.000212841135745094	0.000219079773824346	0.000193077684094204	0.000201551379981343	0.000132055669851751	0.000171320511631257	0.000182424848508672	0.000187082976701268	8.27713264643884e-05	7.83736890614544e-05	9.07015687326708e-05	7.29303219305782e-05	8.44184634138093e-05	9.79862910577797e-05	9.67292300092632e-05	8.42033975709486e-05
LTR47B	9.92904379553908e-05	0.000113615567881142	0.000101052208107905	0.000163927040443338	0.000182337119814322	0.000152356534992836	0.000113142347341343	0.000138436225044244	0.000138497977757502	0.000113653382902521	0.000175486383633187	0.00012448831734906	0.000143695895383616	0.000136172344526719	0.000138479105834835	0.000156176369815883	0.000146651968034202	0.000150815715316793	0.000108496849192649	9.6054808729115e-05	7.11531203436631e-05	8.33960109859145e-05	0.000153042764175256	0.000161032478136649	0.000158491127439998	0.000140726864488639
LTR48	3.54128866088591e-05	4.56640880923043e-05	5.73383344928917e-05	8.26794048419736e-05	0.000118240512499329	0.000109090500003686	6.62364820191335e-05	6.63315425634413e-05	6.98538224190366e-05	4.85999571116874e-05	8.79115196144868e-05	6.92512618299409e-05	5.1018924140092e-05	7.18437834079174e-05	8.51227455515075e-05	6.76931592126806e-05	8.02925027662449e-05	6.53986233559394e-05	4.41198063386158e-05	2.31223767605759e-05	3.27666583339962e-05	3.63999839048711e-05	3.43735534494536e-05	4.02655910818863e-05	3.83701004174529e-05	3.38758634168674e-05
LTR48B	0.000128573588893001	0.000164973093868253	0.000286846553468763	0.000313652812588134	0.00077183073868156	0.000612387002010781	0.000407316332151982	0.000446403543525486	0.000185875127936381	0.000259716200457575	0.000157154338912785	0.000209173354917575	0.000160823586052463	0.000147398986389082	0.000146686350014063	0.000137550599789011	0.00019401872814491	0.000176521947391021	0.000242767429788908	0.000207860451825333	0.000174378626651058	0.000241881438871899	6.37523635433742e-05	9.56345272389005e-05	7.24355269922029e-05	8.16139806671106e-05
LTR49	9.35952783896848e-05	0.000111862703235901	0.000169889283209568	0.000203016312926945	0.000241559000569685	0.000222380823185187	0.000176153044979172	0.000182419690309238	0.000115655883024982	0.000149811889801908	0.000101499937839085	0.000139300036133385	0.000126258606581346	0.000136334844648317	0.00016206767321936	0.000110247948647972	0.000128473602185546	0.000129013847918829	6.77217232420389e-05	3.37412648110055e-05	7.99975979081921e-05	8.3896951735639e-05	6.61008973542078e-05	6.89559855658297e-05	5.37033509991716e-05	5.22851795792565e-05
LTR49-int	3.18658626983438e-05	4.4465854795574e-05	0.000178785573994625	0.000175366888993552	0.000554917013897289	0.000672329302017504	0.000418764084575321	0.000406926753070415	0.000173708612299995	0.000138446286362209	0.000137169250141429	0.000133310953304811	0.000116036891854848	0.000101787639991851	0.000101688702564889	9.15793646103321e-05	0.000114105565374717	0.00010305985364704	4.86787010706188e-05	5.0734803905676e-05	5.23244239693187e-05	4.55545395227434e-05	4.93991931711864e-05	5.18019186387452e-05	4.78837173081552e-05	5.16180262121856e-05
LTR5	0.00367759239846105	0.0039604573869935	0.00752105347061838	0.00882507340964697	0.0532429977690699	0.0564309359978098	0.0490533405649525	0.0400660691985213	0.0157074969583007	0.0131097061952445	0.00786430132214212	0.00905147357124662	0.00182404901548398	0.00194461476505913	0.00208742081836577	0.00205991422503395	0.00663185328826481	0.00665380007329155	0.00891331773842204	0.00816100935599594	0.0113784131917452	0.00792942211695303	0.000865107005079619	0.000658274765799023	0.000668942433921766	0.00115707453691688
LTR50	0.000124543170597849	0.000161293743632283	0.000178418646428227	0.000196678974131806	0.000185952213485371	0.000193702217075865	0.00019642282685193	0.000198181773866668	0.000140992126206688	0.000166004514402804	0.000162954705244659	0.000185901980335543	0.000164328509060613	0.000167580739451065	0.000199069174084799	0.000164578333392892	0.000173111078020281	0.000176935909216001	0.000163087392236569	0.000129175701480469	0.000158253603588223	0.000193469144949675	5.52294727396742e-05	6.25166086176626e-05	7.13953057039609e-05	7.02061043020594e-05
LTR51	2.94978131134246e-05	2.83984705337033e-05	5.80939291861506e-05	0.000127994777573958	0.000108339662804981	0.000115333644331602	3.44748958227446e-05	5.53639207166237e-05	4.22008511140901e-05	2.76668462458853e-05	9.10458232918607e-05	7.02858671020267e-05	5.74673872881188e-05	6.30572584074725e-05	7.26876540586952e-05	5.2048853503561e-05	8.64309757075773e-05	6.47280476553074e-05	3.47123649451464e-05	1.04767063413881e-05	2.47441876116001e-05	2.56554133019136e-05	3.25153800082053e-05	3.27461170064735e-05	2.53537402109078e-05	3.32563645871966e-05
LTR52	0.000133492789277241	0.000222189876135943	0.000147832470324411	0.000240464915215407	0.00017943703571884	0.000190056288303008	0.00019733291573684	0.00014998574599326	0.000220759763202051	0.000177391555567429	0.000250792699103228	0.000280642511383173	0.000270276615695052	0.000257284560389273	0.000302303695155052	0.000247810914386783	0.000260235050560408	0.000285515319515831	0.000153953543004383	0.000154620111522514	0.000168085723693535	0.000168051493602014	9.74448304962849e-05	0.000140350518475139	0.000121481104850006	0.000105506675546919
LTR52-int	3.21818091971832e-05	3.66156083164935e-05	2.93100613458181e-05	4.42764080680878e-05	5.90987261237058e-05	6.17268520520358e-05	5.55628198664526e-05	5.23479365261679e-05	7.48161250665137e-05	4.58643696452767e-05	6.35862833516029e-05	8.30712506926646e-05	4.28974858746706e-05	4.80426615422135e-05	6.69428071411525e-05	4.69764842322404e-05	0.000131339883657327	3.0348072791459e-05	5.03509916738297e-05	4.05244686034681e-05	2.55231627526113e-05	1.98473061472609e-05	3.20593393017674e-05	3.65917521415748e-05	1.96139285702512e-05	3.62823500041108e-05
LTR53	8.96499750845089e-05	0.00010200136211003	0.000112495621847345	0.000190619942941984	0.000161640024519266	0.000139126919242347	0.000119183112028337	0.000151130267448396	0.000109893052542392	0.000113569738061164	0.000119906431546434	0.000134641132366295	0.000106464531673862	0.000127657139759398	0.000136755582448699	0.00014208092650515	0.00012195934692315	0.000122585424945288	6.85737521055862e-05	2.75954332957974e-05	5.68806033453146e-05	0.000110578649615031	4.80893573330714e-05	5.01833379157233e-05	6.19244230937903e-05	4.77799603002699e-05
LTR54	3.68462760981433e-05	4.4407023983488e-05	4.86111912325971e-05	8.82449012856894e-05	9.77376986966075e-05	9.29227094886674e-05	8.94160418094875e-05	6.8814608471402e-05	7.93148673221427e-05	9.27063737965141e-05	8.66993322809355e-05	8.10210686991112e-05	0.000103081063088701	0.00010687778970057	8.32692627590592e-05	7.35635027799647e-05	7.6116465164364e-05	9.90926002058497e-05	5.87164925028859e-05	3.36052297816775e-05	5.35746165124015e-05	6.17194968815324e-05	4.71636208882254e-05	4.72666062950368e-05	4.87950070097866e-05	5.07725213232072e-05
LTR54B	0.000116338588456292	0.00011324728630595	0.000118711194996225	0.000155614929224644	0.000115724034177595	0.000127068769458191	0.000118145866349066	0.000120903322842863	7.88851660404607e-05	0.000121024946243338	0.000105355744160201	0.000137640273557893	0.000101948248221683	0.000136751479239999	0.000128170927690863	0.000146404049547657	0.000120897939786771	0.000127804012306022	0.000137498846026275	9.20131855667629e-05	0.000105722950901781	0.000160770556048899	9.26176274369088e-05	8.70565402137675e-05	7.22182322455855e-05	6.92245024979759e-05
LTR55	2.90500463865653e-05	5.61890319165532e-05	3.0867388754231e-05	2.54339674325513e-05	4.84977744234139e-05	3.29254087689392e-05	3.76168059244032e-05	3.43663369239213e-05	2.45583334511453e-05	6.90018211593939e-05	3.53220946767277e-05	2.72680718615198e-05	2.22950204767556e-05	4.67033590048353e-05	4.02855257097145e-05	9.08678189902776e-06	4.67048965274402e-05	4.45164841422077e-05	2.27255502444272e-05	2.84517663674866e-05	2.87992300771623e-05	2.98597861446913e-05	1.33566898205313e-05	2.28675026056058e-05	8.85260258827287e-06	1.78644787270116e-05
LTR56	0.000280676275414004	0.000329325579304386	0.000459705157038737	0.000561139195470983	0.000582548212572894	0.000485080987446339	0.000469199659986185	0.000413754600689843	0.000275279740668884	0.000353943894695465	0.000391045035764006	0.000441499922132834	0.000361792700919652	0.000365624763660101	0.000327805851119164	0.000328620953872409	0.000359954798843035	0.000384790085621373	0.000250193060683779	0.000357732707220966	0.00025825350414354	0.000297515453795967	0.000110902268743415	0.000140645732367972	0.000117606829178786	0.000151627249264072
LTR57	0.000353243713020408	0.000651519404045021	0.0009908001749951	0.00155392140189285	0.000845013617114766	0.00100294483229364	0.000591428378621392	0.000483871378959442	0.000356582104824796	0.000331940202508316	0.000287517902230536	0.000275949097673122	0.000237497377669916	0.00027007514431715	0.000304876671747846	0.000250549425473428	0.000183368090970339	0.000283257923005397	0.00020887018897629	0.000135916285958607	0.000263566934143031	0.000231231008445501	0.000203731244253443	0.000187815842155355	0.000212931676766106	0.000204366830099551
LTR57-int	9.15677646659339e-05	8.98836936564498e-05	6.69535626125098e-05	0.000121040425615407	0.000112103460117165	9.81478905796083e-05	9.8886485549755e-05	0.000110980108341556	7.51328212414363e-05	7.19308879396969e-05	6.90402873964898e-05	5.56152605074174e-05	6.14275637128077e-05	7.93791450435844e-05	8.76430141312934e-05	7.00141882331578e-05	7.57179848272826e-05	7.44981990814666e-05	0.000109867732951235	4.97395658438888e-05	8.81072573423145e-05	0.000117742425435446	5.14570397781111e-05	7.25510679234811e-05	5.81789665822655e-05	4.4532806948295e-05
LTR58	0.000621398914492976	0.000669194313704616	0.000764103329044452	0.000775404947125883	0.000875757042999898	0.00062366048274146	0.000288176021828189	0.000681693486055715	0.00040315127371358	0.000528611343572753	0.000579849910723088	0.000671451785880799	0.000565047342089828	0.000492869263306786	0.000661329932440311	0.000546953844163459	0.000432503506078314	0.000187380931816827	0.000248709453218361	0.000422583644603464	0.000457011117372966	0.000228750798276452	0.000146176219556497	0.000222455987823341	0.000258355425279227	9.77548329619793e-05
LTR59	3.83344356634388e-05	0.000107949360923054	9.06785268688319e-05	0.000105482641208552	7.03974192531937e-05	0.000202201997611179	0.000209311664468183	0.000202656970771499	0.000178239446724524	0.000217013916222122	0.00035249590975611	0.000173167910398793	0.000170329238101564	0.000145270109968262	0.000160811335398012	0.000164875090303979	0.00029986227792252	0.00016154584592258	1.83263860768938e-05	1.47498000039218e-05	4.18038043603995e-05	6.50148973544558e-05	5.65484321202343e-05	8.29838681949464e-05	3.21252048829937e-05	6.4828397469619e-05
LTR5A	0.000164381487748517	0.000211609833961014	0.000182111069811218	0.000336008397842297	0.000301870428251349	0.000252235707748447	0.000340436096659988	0.000287760488909789	0.000349397341532797	0.000359958711017207	0.000442336350563732	0.000396031724465833	0.000403451868183908	0.000359915816393924	0.00043702832706809	0.000337564028726982	0.000451506893614526	0.000377572113996616	0.000308353286062932	0.000240946519051407	0.000329494105043079	0.000339857911562201	0.000692813523245863	0.000679300966214849	0.000612247782096338	0.000607165383647052
LTR5B	0.000222658650565134	0.000310270208229826	0.00028490439794636	0.000410556674100138	0.000950565501889492	0.000955413219357725	0.001563962214242	0.00134418625653956	0.000992580041170645	0.000909629190164564	0.000967098472706827	0.000995445330268422	0.000575237343442979	0.000594412092290728	0.000493721274487939	0.000488367165053425	0.000932131298724929	0.00084976200856436	0.000227156904122356	0.000160744559852108	0.000202758742771487	0.000233583894889689	0.000414071230452036	0.000376542762519185	0.000318042451284058	0.000344194900988858
LTR5_Hs	0.000239218840688779	0.000275095845525963	0.000827422867168632	0.0010474674886492	0.00348130810049489	0.00348716620670806	0.0034548075724872	0.0033374161482384	0.00221970357781455	0.00207860661806722	0.00220837887722785	0.00225163100814441	0.000710453599281144	0.000698072523092897	0.00075309743818454	0.000683131252989821	0.0022421795380786	0.00219825722568786	0.000225409884389339	0.000149403706109222	0.000207182744365773	0.00023206013752948	0.000309774454605311	0.000331554371024934	0.000275817522259054	0.000284552642355822
LTR60	5.28208198570086e-05	6.6107939516046e-05	4.8107347255071e-05	0.000138737438914223	8.81820349680984e-05	0.000115129372981947	0.000118555665569021	7.81090874885491e-05	0.000156287859744665	0.000142192445375175	0.000112393916910244	0.000198322838108982	0.000130149473996591	0.000188035601134743	0.000241724840798463	0.000181744424679985	0.000163311729555914	0.000143206802600703	9.18248444340925e-05	2.21712794619405e-05	3.66553377085445e-05	8.68690322310509e-05	5.66674843653894e-05	8.77784962050512e-05	8.04820963723314e-05	9.20335823339627e-05
LTR61	0.000393108591179157	0.000484760146948761	0.000463332288772024	0.000628337007839358	0.000583893951025337	0.000737375903889376	0.000592876027519518	0.000733478413097184	0.000456948541055844	0.000493417844357273	0.000521914905975439	0.000775974160275264	0.000621611611060985	0.000730246625645413	0.000696667585407727	0.0007558631591652	0.000778580879412121	0.000794571250850013	0.000298479930734244	0.000213536398164674	0.000214342983712148	0.00041832723922208	0.000545776824707397	0.000628498359940491	0.000490922326045329	0.000488820981568731
LTR62	6.73832069685189e-05	5.50001131314157e-05	7.82693144154813e-05	7.25534839007375e-05	0.000301286402400286	0.000382117059396162	0.000347752584105279	0.000366947283678282	0.00041546881473923	0.000321498935312149	0.000416337072817241	0.000499123559174263	0.000415254792238272	0.000410783277462137	0.000388810498859466	0.000426738931958418	0.000438411000235538	0.00038747828769077	0.00010924616502714	7.21441086326872e-05	8.30661191784102e-05	0.000106000122402467	4.44518449393628e-05	7.04670242259523e-05	5.23768518965183e-05	4.29390217210146e-05
LTR64	0.00013585083316068	0.000219241756534556	0.000119386827540432	0.000211499376302569	0.00015756422420173	0.000137142600102124	0.000196898866292627	0.000180272513891488	0.000149601507643449	0.000143225944455495	0.000119539386752933	0.000175336609404887	0.00019697019930953	0.000194183847387407	0.000218139137327284	0.000147610045763194	0.000204264510179207	0.000203964575445739	0.000157236835315314	9.35372677243282e-05	0.000128652841252261	0.000266781182441802	7.83511730075527e-05	7.91094979570815e-05	7.19029623302691e-05	6.85192473642874e-05
LTR65	8.11624677157276e-05	0.000132834013704965	0.000149419334666534	0.000223330050736184	0.000280896054640505	0.000302368779579318	0.00018674928897782	0.000243731827061258	0.000152400343336512	0.000135936803336262	0.00012003614774958	8.05790584882374e-05	0.000158120025628492	0.000161670837553003	0.000147617715275535	0.000121729409888719	0.000148632867471634	0.000141668501158641	0.000107448943313502	7.20659644267908e-05	6.80829904391935e-05	5.64721634337718e-05	3.68386219608315e-05	3.904337303892e-05	3.83680872336376e-05	3.87132411822844e-05
LTR66	6.64623386555314e-05	3.69693303665655e-05	6.98728540278525e-05	7.62002329080089e-05	7.45870555879271e-05	0.000134561366436039	8.76555935682581e-05	7.80792400659902e-05	0.000120175490977898	7.71790643129795e-05	0.000117289472508343	0.000104842192033087	0.00016734140663639	0.0002611903198859	0.000185871132101807	0.000143984829163325	0.000120553347018379	9.09662045069992e-05	3.88341274877369e-05	2.27310843746909e-05	4.02651986741622e-05	2.5048799254618e-05	0.000220980986381952	0.000181173791373398	0.000132022715346269	0.000195652735690219
LTR67B	0.000156303603030989	0.000199614183583193	0.000165113395894053	0.000242109359299475	0.000203073221283321	0.00021669269304025	0.000210015574096671	0.000202360911893575	0.00016067553945019	0.000150020919327604	0.00017332395420838	0.000185265998247472	0.000158505489833839	0.0001746067155846	0.000164631368057594	0.000163414713684906	0.000216250820573647	0.000199913911388561	0.000169779745642583	0.000121098962672528	0.000183204220292968	0.00017672644331953	7.88728931977109e-05	9.05351046603135e-05	8.91063155491841e-05	7.8519569062103e-05
LTR68	4.231611744259e-05	6.74046173464831e-05	5.78100499521194e-05	7.40974206089109e-05	7.06448964279284e-05	6.27185093934811e-05	5.84479957979759e-05	5.63176791954769e-05	7.15464139839415e-05	0.000120614850485768	7.71785638533408e-05	8.93708588596969e-05	0.00011452177243184	0.000199233755653601	0.000140837809164296	9.70667556229252e-05	9.94332527065072e-05	0.000119714768476602	6.9885082551777e-05	2.96033037762941e-05	5.03409152323406e-05	2.60973810608522e-05	0.000119979845356322	0.000151746634576144	0.000227816180716694	0.000190831804944203
LTR69	3.63077307700802e-05	5.45291635278138e-05	5.25410691846185e-05	6.99341125060261e-05	5.33404601042014e-05	9.74969019485851e-05	8.27459717281136e-05	4.72474315938139e-05	3.37632195819915e-05	8.8540565441737e-05	3.64210678537706e-05	9.372153648674e-05	7.42090834423013e-05	0.00015593512752794	3.32311405385602e-05	0.000124926641769429	4.93928428737032e-05	2.82470901769443e-05	1.38859900797344e-05	1.11759937651187e-05	3.16749418138446e-05	0	3.67260141813995e-05	4.19181816388725e-05	2.43414208585904e-05	4.09339881292435e-05
LTR6A	0.00444426870236587	0.00494790347404523	0.00462295343665747	0.00480048659400278	0.00478936104367167	0.00405235267622901	0.00434378332860978	0.00429999507759506	0.00410393444384504	0.00419772598699888	0.00600153486047438	0.00655654106181359	0.00646407758539843	0.00700712876841892	0.00750567128624328	0.00722702375605963	0.00624306651370334	0.00575116657801293	0.00314386485129644	0.00512887710522809	0.0039758604914542	0.0032764228928023	0.00343964688153976	0.00372109840240847	0.00332710392900476	0.00329702752313865
LTR6B	0.000247747116515641	0.000221477216184126	0.000537492424453978	0.000688667596546853	0.00130917982870197	0.00122193118145019	0.00123870744205054	0.00138169097779309	0.00136350041111974	0.00140031197217348	0.00151310085857549	0.0018924343577501	0.00142430144839926	0.00156474851908291	0.00164280880642466	0.00166429048282859	0.00152696970176413	0.00153409320219013	6.76796831901064e-05	5.44712845835699e-05	7.71911118586606e-05	0.000102900522864945	0.0010356481821871	0.00107504559728117	0.00123158556658635	0.00108875672013077
LTR7	0.000119063099604499	0.000114745600920679	0.000240827483743313	0.000319057546652036	0.000715366410195936	0.000613498265964287	0.000747307138858314	0.000767938889323249	0.00184981648784269	0.00190193785205477	0.00669791817042008	0.0072101482703995	0.0105202514157939	0.0121293400799202	0.0115745438227151	0.0105219757726616	0.00620632379426576	0.0060085796210073	5.94982647357719e-05	4.46941185403816e-05	5.83595225810163e-05	6.37920772247812e-05	0.00560874919581104	0.00618536031415425	0.00685720469008132	0.00677202899245852
LTR70	0.000230018284440705	0.000188228948722985	0.000322520083727892	0.000492953507446946	0.000885427850800316	0.00069996550594897	0.00101230777233047	0.000856239165757598	0.0010283566761665	0.00124050934854508	0.00165656832468576	0.00182691900007077	0.00277323172451208	0.00310111545822687	0.00259110570823845	0.00273452870124393	0.00199784603922876	0.00172069394597851	0.000198780888399273	0.000136158908343979	0.00018330290399133	0.000130036392378001	0.000749460103858792	0.000770299602934361	0.0011318531066651	0.00099242351395407
LTR71A	4.87714102216897e-05	6.8669884838931e-05	7.1255939892032e-05	0.000109038684794749	8.95638961034804e-05	0.000128626865147065	0.000144727762322304	0.000168582837457453	0.000113383554804481	0.000127430011268461	7.13469947454013e-05	0.000220314791365177	9.20988851194156e-05	0.000107812545094161	0.000139495910458097	9.08978023110219e-05	9.95225486713964e-05	0.000126479071478636	2.91449345010742e-05	2.81483945529389e-05	5.98335220801732e-05	2.75719743403745e-05	7.7083252375684e-05	9.97117481784032e-05	6.81194126850736e-05	5.49857643184429e-05
LTR71B	2.74833388390214e-05	4.91382782824616e-05	6.77422469850261e-05	8.10260442955378e-05	6.489057549581e-05	0.000101664398268509	8.9478605336496e-05	7.66375848235327e-05	4.56379588149793e-05	7.52279602651954e-05	0.000111589335613822	8.10777583458147e-05	9.76921367730437e-05	9.91898844333935e-05	8.38483224791165e-05	9.90669602849308e-05	0.000101482222555613	7.12726402966768e-05	2.25237374116588e-05	2.41706590536645e-05	3.42521763709558e-05	4.4391927261887e-05	5.95713445601513e-05	6.79932875212196e-05	5.70309194172321e-05	4.86910444265535e-05
LTR72	0.000229485247716126	0.000179507778808993	0.00031532495128077	0.000335463780545414	0.000302900712077627	0.000323248360011932	0.000435834173989601	0.000396618367592393	0.000250081064170412	0.000287308039902453	0.000239793335136975	0.000203628129919777	0.000152948830689255	0.000135882018489297	0.000306307560036316	0.000148051224515795	0.000243898831552703	0.000260367147500876	0.000116565885849116	3.3111823440363e-05	0.000109486245251267	0.000129735050365831	6.04502692109689e-05	0.000103494706193335	7.21178668041832e-05	5.65962670399848e-05
LTR72B	5.18980840003594e-05	0.000111348152080362	0.000107288478009563	6.120211925774e-05	6.80755177535596e-05	0.000106654263679319	5.63222225071038e-05	0.000120598636081935	3.4472123406227e-05	9.03995926973928e-05	0.00016113836590442	0.000133965083194893	0.000102121011552856	0.000168574440173228	0.00012440586639675	0.000102039714579784	8.06878583740202e-05	9.61339183586838e-05	3.54438624020887e-05	1.14106486593442e-05	1.61699997306285e-05	0	6.24952097160835e-05	0.000106995774418872	0.000107694172963107	7.52282132446664e-05
LTR73	0.000174918348589483	0.000218919199666036	0.000258761462764704	0.00029765388517	0.000270501335942504	0.000269286936074262	0.000236038064108969	0.00025457737287652	0.000267532492713065	0.000200450401117945	0.000284744808155565	0.000201995170834802	0.000220889797439236	0.000244211999042872	0.000203631359210709	0.000248132890287697	0.000244220038753012	0.00026262000664748	0.000193652095713377	0.000205450318349513	0.000170670091494263	0.000239409925506719	0.000116403616041472	0.000115145561681182	0.000108010663802096	8.82237768934372e-05
LTR75	0.000154332475897957	0.000198237958748327	0.000228308222307645	0.000346439451347998	0.000320708039206803	0.000288229962120651	0.000316245308588982	0.000323712089003804	0.000264372643547625	0.00028297552039552	0.000319134607972883	0.000366929023136767	0.000306776987050665	0.000266773696675986	0.000278792528665711	0.000284143853736392	0.000430956312457589	0.000442360532855702	0.000178627907771973	8.75102271802342e-05	8.41499883490851e-05	8.26568365489984e-05	0.00010612772774129	0.000132854028102786	5.44566023515062e-05	0.000132787341971114
LTR75B	2.5090661057895e-05	4.71033554985472e-05	6.98246166317531e-05	0.000138081030919129	8.06339280000095e-05	6.015694742016e-05	5.9564654187204e-05	6.12198800451487e-05	2.91653279063205e-05	6.55569155537514e-05	5.24353818447326e-05	6.47667936259938e-05	4.7380666251754e-05	9.50822159756773e-05	5.74114152919866e-05	0	5.11998017892325e-05	3.25338502512321e-05	3.59849675765557e-05	1.93080829893684e-05	3.42017910262894e-05	2.83690407854418e-05	2.64372064126255e-05	2.41398288407799e-05	2.80354590917111e-05	2.12157466216211e-05
LTR75_1	7.59563456948555e-05	0.000142594838190186	0.0001638182269354	0.000169816291936933	0.000261536916170177	0.000227639572929624	0.000198350485848821	0.000293438293189937	0.000176582970344596	0.00019845885004781	7.93681756899554e-05	0.000196066933224759	0.000151871648043727	0.000179900044517982	0.000130350131968033	0.000141563774019561	0.0001420795842047	0.000160044512278632	4.53901724423177e-05	4.38381662063849e-05	0.000144953545831829	0.000150291583068585	4.00163547873477e-05	0.000155290568389367	6.36532956695635e-05	7.49302304546414e-05
LTR76	0.000130461128740838	0.000147477562994175	0.000103062000036933	0.000237391530472268	0.000208665603692638	0.000230053037381268	0.000267750785082225	0.000143756617022741	0.000185890756285869	0.000190593433968452	0.000288473293437312	0.00031503421888711	0.000183250700352229	0.000191376177116815	0.000154072656226367	0.000144802278968738	0.000229004673832744	0.00017461951425461	9.25475714356834e-05	0.000213742274475137	0.000110143129501043	9.51660363661432e-05	0.000209297911464502	0.00025103438374238	0.000225712828824226	0.000185041439274424
LTR77	4.96188241729891e-05	6.98630391517164e-05	5.17814481990376e-05	9.38666011141974e-05	5.69500552783648e-05	7.13791555336988e-05	3.53381853457759e-05	3.02668237481122e-05	2.88384047353733e-05	0.000140447813640141	0.000342194275170346	0.000304193812477989	0.000471251473829887	0.00057193316108732	0.000444681671841808	0.000377022314845561	0.000278442380662155	0.000369945435135325	2.96513341313833e-05	9.54582636101467e-06	2.02910475505481e-05	2.80510434428404e-05	6.27380726360091e-05	6.56404046140007e-05	6.93030024234318e-05	6.99264425442247e-05
LTR78	0.000103471897728557	0.000126000327607318	0.000171992464720746	0.00022931310547971	0.000275779919251904	0.000263369728565502	0.000195715260631683	0.000202882533975695	0.000143030325380005	0.000123241325471379	0.000180939744838408	0.000185521440214154	0.00016029151369981	0.000167442218044642	0.000168504955052643	0.000145937462757266	0.000164349865879224	0.00015954996982186	9.43872099288115e-05	8.95243288804526e-05	9.3928662701064e-05	0.000120153613094939	6.19968871062321e-05	6.43043975778597e-05	5.21834430013679e-05	6.84172126772961e-05
LTR78B	6.65274685513303e-05	8.59269069125112e-05	8.70892935375155e-05	0.000112764820249647	0.000130967472963825	0.000127093696279442	0.000102088980579529	0.000122932989008278	9.03230513911391e-05	0.000108465593302736	0.00011122523104842	0.000116775088348748	0.000140704530260845	0.000116306242390708	0.000116097244768738	0.00011903106001771	9.7019872734973e-05	0.000101445241345824	6.92066211953426e-05	5.16046199000068e-05	7.42895431051422e-05	7.94323597266928e-05	2.91606894008629e-05	3.37953542864521e-05	2.73554828905126e-05	3.90022170512594e-05
LTR79	0.000126215089958246	0.000145254802031447	0.000182215742208006	0.000279435764555411	0.000270855885730392	0.000250900609900985	0.000180927052458424	0.000195866080389848	0.000170883101301699	0.000138985619478993	0.000188377493108918	0.000176007097031152	0.000139663930501342	0.00013316595371468	0.000129093302997011	0.000134775748335356	0.000174991650494358	0.0001605218287333	0.00012021588964581	0.000112384073577149	0.000139747285304486	0.000145440365875505	4.28009607833704e-05	4.8851978316347e-05	4.05254275789416e-05	4.6341987147688e-05
LTR7A	0	0	0	0	0	0.000181404812225248	0	0.000307683521197661	0	0.000329480923542488	0	0.000488264803152953	8.40456528650859e-05	0.000238935710043025	0.000577085299773614	0	0.000514647702266502	0	0	0	0	0	0.00143499728747597	0.00127389973812927	0.00105677054153435	0.00127953252189916
LTR7B	0.00017726084525768	0.000186737852737747	0.00112287379502062	0.00153696524700935	0.00322009272648543	0.00281293391783869	0.00220397120416884	0.00268216599429306	0.00112955594800605	0.00141720880999942	0.00107669255979514	0.00118176944694365	0.000371141437215186	0.00042688394943486	0.000453261495106428	0.000427086232268685	0.0011172459779644	0.00117403143107334	8.16940771676546e-05	6.08438599801601e-05	5.56268847924426e-05	7.20942399912841e-05	0.000563277946124678	0.000581565238795451	0.000686816345530681	0.000583725951945236
LTR7C	0.000196702032273933	0.000253997906682901	0.000281520330641181	0.000399496677585499	0.000441495912189152	0.000443163201341561	0.000352818842845853	0.000462166860512856	0.000290344126116945	0.000206665052736459	0.000365400094857584	0.000443273001525352	0.000310753798114177	0.000319462034198459	0.000323871028578538	0.000325870010274734	0.000318562373008542	0.000449380927129349	0.000244793511845502	0.000177798081441328	0.000194075129916708	0.000183571048758757	0.000428992151795051	0.000534700244361411	0.000491906972722298	0.000570253901067339
LTR7Y	0.00185750896270754	0.00142938100012705	0.00974841027861455	0.0128906588010341	0.0260544037254613	0.0212157598184018	0.0217721737985179	0.0246275329679365	0.0143677100364349	0.0158924061300407	0.019793136762087	0.0239072903922748	0.00498074295751515	0.00578154753767834	0.00596945093132407	0.00597111295218986	0.0174716865150569	0.0178656838178039	0.000148345337680443	7.29631174790548e-05	6.10975411400145e-05	7.79661660299955e-05	0.00155485846344536	0.00165443087481918	0.00170953331784085	0.00175892439065996
LTR8	9.9068763730713e-05	0.000132150930971044	0.000266344952016594	0.000463077936634191	0.000324710572209862	0.000267471869493389	0.000235782384160962	0.000247638092727149	0.000181919392646371	0.000216251931877285	0.000264588720030136	0.000299751201374569	0.000304787469436132	0.000308577702438463	0.000312194104088385	0.000291108485515224	0.000277733949256057	0.00027642793739474	0.000111269306528106	8.45358281365388e-05	9.81885459783441e-05	0.00010322231133366	0.000169553774145366	0.000184837676367514	0.000174871810353313	0.000178707047232977
LTR80A	3.99252016049987e-05	3.84372447195319e-05	6.66645304302326e-05	7.18314465975524e-05	3.94793023608996e-05	5.00710115191862e-05	2.62471883226487e-05	6.99392406448769e-05	9.28179288579836e-05	6.41948458964869e-05	2.05383748067655e-05	3.96382126594759e-05	3.8208670506672e-05	4.26739050941895e-05	3.27941739424186e-05	2.81791868630828e-05	5.84920332360385e-05	3.98223720117067e-05	2.93644261714466e-05	1.41801906205015e-05	1.00473551223576e-05	1.38898099923523e-05	2.32991308320559e-05	8.86435423695411e-06	1.02948634070155e-05	2.07749491178729e-05
LTR80B	4.20355078062108e-05	4.95148927590114e-05	5.9178272632448e-05	0.000108862745004842	0.000108979869294429	0.000109083455435266	7.51370028676102e-05	0.000104575472702341	0.000126466300153086	0.000146440580907889	0.000264575526529509	0.000191482427718944	0.000337291876770823	0.000284233135206108	0.000290437702334758	0.000303449103683647	0.000238830969990267	0.000266114677636273	3.54630748627998e-05	1.14168338385035e-05	2.42681470972364e-05	2.79576024355067e-05	5.00232683579595e-05	8.80219901679138e-05	5.24948315345182e-05	7.80567313471997e-05
LTR81	2.33282311368556e-05	8.02902826435239e-05	9.7379944996427e-05	0.000104310276458622	6.42600017199254e-05	9.50833375865997e-05	8.86090975289783e-05	6.64062521109554e-05	4.06750250029827e-05	5.0793363419442e-05	5.85026295449465e-05	3.0108707144342e-05	5.70091582637569e-05	4.42017032984287e-05	5.33786958715481e-05	4.68224961731147e-05	5.55373016598413e-05	6.04971847239377e-05	5.01859420408138e-05	1.79518356151022e-05	3.17993728628628e-05	5.27526587718525e-05	8.35726522032889e-05	4.48883754399649e-05	3.90992689397579e-05	8.54771677430862e-05
[truncated: 569 more rows]
