# Supplementary material for: Unique molecular events during reprogramming of human somatic cells to induced pluripotent stem cells (iPSCs) at naïve state
Source: eLife. 2018 Jan 30;7:e29518. doi: 10.7554/eLife.29518 (PMC5807049; doi:10.7554/eLife.29518)
Supplement: Source data 1. — The Source Data files include the source R code for Figures 2–6. The R scripts use the data in the ‘Expression Data’ folder with the relative path. The ‘Expression Data’ folder contains the non-redundant related gene expression, methylation and histone modification tables for the main figures and figure supplements. [file elife-29518-data1.zip › Source Data/Expression data/RRBS_average_methylation_ratio.txt]

x
he6 0.511
hiFT 0.58
n12 0.324
n20 0.323
n24 0.492
niPS 0.248
p20 0.561
p24 0.569
piPS 0.581
ICM1_r1 0.194
ICM1_r2 0.199
ICM2 0.234
ICM3 0.256
n12_r2 0.324
n24_r1 0.342
n24_r2 0.3
p20_r2 0.569
p24_r2 0.581
