# Supplementary material for: Unique molecular events during reprogramming of human somatic cells to induced pluripotent stem cells (iPSCs) at naïve state
Source: eLife. 2018 Jan 30;7:e29518. doi: 10.7554/eLife.29518 (PMC5807049; doi:10.7554/eLife.29518)
Supplement: Source data 1. — The Source Data files include the source R code for Figures 2–6. The R scripts use the data in the ‘Expression Data’ folder with the relative path. The ‘Expression Data’ folder contains the non-redundant related gene expression, methylation and histone modification tables for the main figures and figure supplements. [file elife-29518-data1.zip › Source Data/Expression data/ZNF_repeats.txt]

	DNA/hAT-Charlie/Charlie8	DNA/hAT-Charlie/MER102c	DNA/hAT-Blackjack/MER63A	DNA/hAT-Blackjack/MER63B	LTR/ERVL/MLT2A1	LTR/ERVL/MLT2A2	LTR/ERVK/LTR22A	LTR/ERVL-MaLR/MLT1F2	LTR/ERVL-MaLR/MLT1E1A	LTR/ERVL-MaLR/MLT1E1	LTR/ERVL-MaLR/MLT1F	LTR/ERVL-MaLR/MLT1F1	LTR/ERVL-MaLR/MLT1G	LTR/ERVL-MaLR/MLT1G3	LTR/ERVL-MaLR/MLT1G1	LTR/ERVL-MaLR/MLT1H1	LTR/ERVL-MaLR/MLT1H2	LTR/ERVL-MaLR/MLT1H	DNA/TcMar-Mariner/MADE1	LTR/MamRep605	LTR/MamRep605b	SINE/Alu/AluYg6	SINE/Alu/AluYa5	SINE/Alu/AluYb9	SINE/Alu/AluYb8	SINE/Alu/AluYd8	SINE/Alu/AluYa8	SINE/Alu/AluYh3	SINE/Alu/AluYk3	SINE/Alu/AluYj4	SINE/Alu/AluYm1	SINE/Alu/AluYf1	SINE/Alu/AluYc	SINE/Alu/AluYc3	SINE/Alu/Alu	SINE/Alu/AluSx	SINE/Alu/AluSx4	SINE/Alu/AluSg	SINE/Alu/AluSx1	SINE/Alu/AluSg7	SINE/Alu/AluY	SINE/Alu/AluSx3	SINE/Alu/AluYk2	SINE/Alu/AluSq2	SINE/Alu/AluSg4	SINE/Alu/AluSc8	SINE/Alu/AluSc	SINE/Alu/AluSz	SINE/Alu/AluSp	SINE/Alu/AluSq	SINE/Alu/AluSz6	SINE/Alu/FRAM	SINE/Alu/AluJr4	SINE/Alu/AluJr	SINE/Alu/AluJo	SINE/Alu/AluJb	DNA/hAT-Charlie/Charlie3	DNA/hAT-Charlie/MER1A	LTR/ERV1/MER57C1	LTR/ERV1/MER57D	LTR/ERV1/LTR54B	LTR/ERV1/MER57C2	LTR/ERV1/MER57E1	LTR/ERV1/MER57B1	LTR/ERV1/MER57A1	LTR/ERVL/MER77B	LTR/ERV1/MER57A-int	LTR/ERVL/MER21C	LTR/ERV1/MER57-int	LTR/ERVL-MaLR/MLT1F2-int	LTR/ERVL-MaLR/MLT1H2-int	LTR/ERVL-MaLR/MLT1F-int	LTR/ERVL-MaLR/MLT1G1-int	LTR/ERVL-MaLR/MLT1F1-int	LTR/ERVL-MaLR/MLT1G3-int	LTR/ERVL-MaLR/MLT1H-int	LTR/ERV1/MER72B	LTR/ERV1/MER72	LTR/ERV1/MER49	LTR/ERVL-MaLR/THE1C	LTR/ERVL-MaLR/THE1D	LTR/ERVL-MaLR/MSTB1	LTR/ERV1/MER4CL34	LTR/ERV1/MER4D	LTR/ERV1/LTR19A	LTR/ERVL-MaLR/MSTB	LTR/ERVL-MaLR/MSTB2	LTR/ERVL-MaLR/MSTA1	LTR/ERVL-MaLR/MSTA	LTR/ERV1/LTR26C	LTR/ERVL-MaLR/THE1A	LTR/ERVL-MaLR/THE1B	LTR/ERV1/LTR26	LTR/ERV1/LTR31	LTR/ERV1/LTR39	LTR/ERV1/LTR8	LTR/ERV1/LTR8A	LTR/ERV1/LTR8B	LTR/ERVL/LTR33	LTR/ERVL/MER54A	LTR/ERVL/MER74A	LTR/ERVL/MER74B	LTR/ERVL-MaLR/MLT1A0	LTR/ERVL-MaLR/MLT1A	LTR/ERVL-MaLR/MSTD	LTR/ERVL-MaLR/MLT1A1	LTR/ERVL-MaLR/MSTC	LTR/ERVL/LTR16B	LTR/ERVL/LTR16B1	LTR/ERVL/LTR16B2	LTR/ERVL/MLT2B4	LTR/ERVL/MLT2B1	LINE/L1/L1P3	LTR/ERV1/HERVP71A-int	LINE/L1/L1MB4	LINE/L1/L1M4a2	LINE/L1/L1M4b	LINE/L1/L1MA6	LINE/L1/L1MA9	LINE/L1/L1MA5	LINE/L1/L1M2	LINE/L1/L1MA4A	LINE/L1/L1MA4	LINE/L1/L1M3b	LINE/L1/L1M3c	LINE/L1/L1M2a	LINE/L1/L1M2c	LINE/L1/L1M1	LINE/L1/L1M4c	LINE/L1/L1MDa	LINE/L1/L1MA8	LINE/L1/L1M3f	LINE/L1/L1PBa	LINE/L1/L1MEg2	LTR/ERVL/LTR16A2	LINE/L1/L1MCc	LINE/L1/L1M4a1	LINE/L1/L1MEf	LINE/L1/L1MEg	LINE/L1/L1MEc	LINE/L1/L1MCa	LINE/L1/L1MEb	LINE/L1/L1P4	LINE/L1/L1PA8A	LINE/L1/L1PA11	LINE/L1/L1PA10	LINE/L1/L1PA16	LINE/L1/L1PA13	LINE/L1/L1PA14	LINE/L1/L1PA15	LINE/L1/L1PREC2	LINE/L1/L1PA7	LINE/L1/L1PA8	LINE/L1/L1PA2	LINE/L1/L1HS	LINE/L1/L1PA5	LINE/L1/L1PA6	LINE/L1/L1PA4	LINE/L1/L1P1	LINE/L1/L1PA3	LINE/L1/L1P2	LINE/L1/L1PB1	LINE/L1/L1PB2	LINE/L1/L1M3	LINE/L1/L1MA2	LINE/L1/L1PB	LINE/L1/L1MA3	LINE/L1/L1MC	LINE/L1/L1MD	LINE/L1/L1MC1	LINE/L1/L1MB8	LINE/L1/L1MB7	LINE/L1/L1MB5	LINE/L1/L1M5	LINE/L1/L1M4	LINE/L1/L1ME3	LINE/L1/L1ME3A	LINE/L1/L1ME1	LINE/L1/L1PA12	LTR/ERVL/LTR18A	LINE/L1/L1PBa1	LINE/L1/L1M8	LINE/L1/HAL1M8	DNA/TcMar-Tigger/Tigger2a	DNA/TcMar-Tigger/MER8	LINE/L1/L1M7	LINE/L1/HAL1b	DNA/TcMar-Tigger/Tigger2	LINE/L1/L1MEd	LTR/ERV1/MER89	LINE/L1/L1ME4b	LINE/L1/L1ME4c	LTR/ERV1/MER34A	LTR/ERV1/LTR10B	LTR/ERV1/LTR10B2	LTR/ERV1/LTR10A	LTR/ERV1/LTR10B1	LTR/ERV1/LTR10G	LTR/ERV1/LTR10F	LTR/ERV1/LTR10C	LTR/ERV1/LTR10E	LTR/ERVL/MLT2B3	LTR/ERV1/LTR19C	LTR/ERV1/LTR9A1	LTR/ERV1/LTR9D	LTR/ERV1/MER61D	LTR/ERV1/LTR77	LTR/ERV1/MER39B	LTR/ERV1/LTR1F1	LTR/ERV1/LTR1F	LTR/ERV1/MER61C	LTR/ERV1/LTR9	LTR/ERV1/LTR1F2	LTR/ERV1/LTR1E	LTR/ERV1/LTR1C	LTR/ERV1/LTR27	LTR/ERVL/MER21A	LTR/ERV1/MER61F	LTR/ERV1/LTR25	LTR/ERV1/MER61A	LTR/ERV1/MER39	LTR/ERV1/LTR27B	LTR/ERV1/LTR27D	LTR/ERV1/LTR28	LTR/ERV1/LTR28B	LTR/ERV1/LTR28C	LTR/ERV1/LTR27C	LTR/ERV1/LTR2752	LTR/ERV1/LTR27E	LTR/ERV1/MER52A	LTR/ERV1/MER52C	LTR/ERV1/MER52D	LTR/ERV1/LTR1D	LTR/ERV1/LTR1D1	LTR/ERV1/LTR1A1	LTR/ERV1/LTR1A2	LTR/ERV1/MER61E	LTR/ERV1/MER65C	LTR/ERV1/LTR71B	LTR/ERVL/LTR55	LTR/ERV1/MER31B	LTR/ERVL/MER68	LTR/ERV1/MER4A1_	LTR/ERV1/MER4A	LTR/ERV1/MER4A1	LTR/ERV1/LTR12C	DNA/TcMar-Tigger/Tigger1	LINE/L1/L1MC5	LINE/L1/L1MC5a	LINE/L1/L1MC4a	LINE/L1/L1MC4	LINE/L1/L1MC3	LTR/ERV1/LTR12E	LTR/ERV1/LOR1a	LTR/ERV1/LOR1b	DNA/TcMar-Tigger/Tigger16a	LTR/Gypsy/MamGypLTR3a	LTR/Gypsy/MamGypLTR3	LTR/ERVK/LTR13_	LTR/ERVK/LTR13	LINE/L1/L1PA15-16	LTR/ERVL-MaLR/MSTD-int	DNA/TcMar-Tigger/Tigger4	LTR/ERVL-MaLR/THE1C-int	LTR/ERVL-MaLR/THE1D-int	LTR/ERVL-MaLR/THE1A-int	LTR/ERVL-MaLR/MSTB-int	LTR/ERVL-MaLR/MSTB1-int	LTR/ERVL-MaLR/THE1-int	LTR/ERVL-MaLR/MSTA-int	LTR/ERVL-MaLR/MST-int	LTR/ERVL-MaLR/MSTC-int	LTR/ERVL-MaLR/THE1B-int	LTR/ERV1/MER4-int	LTR/ERV1/MER41-int	LTR/ERV1/HERV9-int	LTR/ERV1/HERV9NC-int	LTR/ERV1/HERV17-int	LTR/ERV1/HERV9N-int	LTR/ERV1/HUERS-P3-int	LTR/ERV1/HUERS-P3b-int	LTR/ERV1/MER61-int	LTR/ERV1/LTR25-int	LTR/ERV1/MER52-int	LTR/ERV1/HUERS-P2-int	LTR/ERV1/HUERS-P1-int	LTR/ERV1/HERVIP10FH-int	LTR/ERV1/HERVIP10B3-int	LTR/ERV1/LTR12D	SINE/Alu/FLAM_C	LINE/L1/HAL1	LTR/ERV1/Harlequin-int	LTR/ERV1/HERVH-int	LTR/ERV1/MER4E1	LTR/ERV1/MER66A	LTR/ERV1/MER66C	LTR/ERV1/MER66D	LTR/ERV1/MER66B	LTR/ERV1/MER41B	LTR/ERVL/LTR41	LTR/ERVL/LTR41C	LTR/ERVL/LTR41B	LTR/ERVL/LTR50	LTR/ERVL/LTR33A	LTR/ERVL/LTR33B	LTR/ERVL/MER70A	LTR/ERVL/MER70B	DNA/PiggyBac/MER75	LTR/ERVL-MaLR/MLT1L	LTR/ERVL-MaLR/MLT1O	LTR/ERVL-MaLR/MLT1N2	LTR/ERVL-MaLR/MLT1K	LTR/ERVL/LTR67B	LTR/ERVL-MaLR/MLT1J	LTR/ERVL-MaLR/MLT1E2	LTR/ERVL-MaLR/MLT1C2	LTR/ERVL-MaLR/MLT1D	LTR/ERVL-MaLR/MLT1J1	LTR/ERVL-MaLR/MLT1J2	LTR/ERVL-MaLR/MLT1I	Retroposon/SVA/SVA_B	Retroposon/SVA/SVA_C	LTR/ERVK/MER11D	Retroposon/SVA/SVA_A	Retroposon/SVA/SVA_D	Retroposon/SVA/SVA_F	Retroposon/SVA/SVA_E	LTR/ERVK/MER9a1	LTR/ERVK/MER9a2	LTR/ERVK/MER9a3	LTR/ERVK/HERVK3-int	LTR/ERVK/LTR14	LTR/ERVK/HERVK9-int	LTR/ERVK/HERVK22-int	LTR/ERVK/MER11B	LTR/ERVK/MER11C	LTR/ERV1/LTR7B	LTR/ERV1/LTR7Y	LTR/ERVK/MER11A	LTR/ERV1/LTR17	LTR/ERVK/LTR14A	LTR/ERVK/LTR14B	LTR/ERVK/LTR5B	LTR/ERVK/LTR5_Hs	LTR/ERVK/HERVK-int	LTR/ERVK/HERVK14-int	LINE/L2/L2b	LINE/L2/L2c	LINE/L2/L2a	LTR/ERVL/ERVL-B4-int	LTR/ERVL/ERVL-E-int	LTR/ERVL/HERVL-int	DNA/hAT-Charlie/MER20	LTR/ERVL-MaLR/MLT1B	DNA/hAT-Charlie/Charlie1a	DNA/hAT-Tip100/MamTip2	LTR/ERV1/LTR48	LTR/ERV1/MER34C2	LTR/ERV1/PABL_A	DNA/TcMar-Tigger/Tigger17a
ZNF157	0.379285288	0	0	0	0	0	0	0	0	0	0	0	0.452634704	0	0.366502497	0	0	0.380002592	0	0	0	0	0	0	0	0	0	0	0	0	0.314527726	0	0	0	0.347751885	2.10E-06	0	0	0	0	2.81E-07	0.002683367	0	0	0	0.023801111	0	2.77E-08	4.43E-05	0	0	0.05961844	0	1.53E-05	0.035965545	8.05E-08	0	0	0	0	0	0	0	0	0	0	0	0	0	0	0	0	0	0	0	0	0	0	0	0.10456859	0	0	0	0	0	0	0	0	0	0	0	0	0	0	0	0	0	0	0	0	0	0	0	0	0	0.201975622	0	0	0	0	0	0	0.20540276	0	0	0	0	0	0.016385135	0	0	0.07705973	0	0	0	0	0	0.019026994	0	0.108794398	0	0	0	0	0	0	0	0	0	0	0	0	0	0.181941995	0.383197622	0.17424481	0.007582392	0	0	0.027532999	0.17840316	0	0	0	0	0.002267865	0.06548996	0	0	0.001002925	0	0.004893776	0	0	0	0.487379379	0	0.162493823	0.136033738	0	0	0	0	0	0.012634738	0.108651453	0.029662012	0	0	0	0	0	0	0	0	0	0	0	0	0	0.015778222	0	0	0	0	0	1.596012382	0	0	0	0	0	0	0	0	0	0	0.740447614	0	0	0	0	0	0	0	0	0	0	0	0.953009099	0	0	0	1.426578162	0	0	0	0	0	0	0	0	0	0	0	0	0	0	0	0	0	0	0	0	0	2.885621531	0	0	0	0.294778976	0	0	0	0	0	0	0.801673088	0	0	0	0	0	0	0	0.731404749	0	0	0	0	0	0	1.298046364	0	0	0	0	0	0	0	0	0	0	0	0	0	0	0	0	0	0	0.012597913	0	0	0	0	0	0	0	0.423317209	0.79807849	0	0	0	0.615920726	0.744616361	0	0	0	0.355118801	0	0.314923326	0	0.446528812	0.061581924	0	0.658313111	0.107324969	0	0.233030017	0.126118456	0	0	0	0	2.507186428	6.309713356	0.930201107	0	0	0	0	0	0	0	0	0	0	0	0	0	0	1.172755598	0	0	0	0	0.536492843	0.244089904	3.35E-09	76.49997706	98.14288085	288.3344492	0.071170601	17.52104118	0.203188235	0.39731871	0	0	0	0
ZNF302	0	0	0	0	0	0	0	0	0	0	0	0	0	0	0	0	0	0	0	0	0	0	0.726371734	0	0	0	0	0	0	0	0	0	0	0	0	0.000557401	0	0.044548374	0	0	0	0.065970908	0	0.113616488	0	0	0	0.000680267	0	0	0	0.697260368	0	0.00879834	0.050846356	0.007587835	0	0	0	0	0	0	0	0	0	0	0	0	0	0	0	0	0	0	0	0	0	0	0	0	0	0	0	0	0	0	0	0	0	0	0	0	0	0	0	0	0	0	0	0	0	0	0	0	0	0	0	0	0	0	0	0	0	0	0	0	0	0	0	0	0	0	0	0	0	0	0	0	0	0	0	0	0	0	0	0	0	0	0	0	0	0	0	0	0	0	0	0	0	0	0	0	0	0	0	0	0	0.060889695	0	0	0	0	0	0	0	0	0	0	0	0	0	0	0	0	0	0	0	0.046083733	0	0	0	0	0	0	0	0	0	0	0	0	0	0	0	0	0	0	0	0	0	0	0	0	0	0	0	0	0	0	0	0	0	0	0	0	0	0	0	0	0	0	0	0	0	0	0	0	0	0	0	0	0	0	0	0	0	0	0	1.413903302	0	0	0	0	0	0	0	4.224543204	0	0	0	0	0	0	1.932027643	0	0	0	0	0	0	0	0	0	0	0	0.618973731	0	1.015756445	0	0	3.289411989	0	0	0.356954642	0	0	0	0	0	0	0	0	0	0	0	0	0	0	0	0	0	0	0	0	0	0	0	0	0	0	0	0	0	0	0	0	0	0	0	0	0	0	0	0	0	0	0	0	0	0	0	1.149222237	1.265338587	0	1.155262209	7.123625639	0	2.992092595	0	0	0	0	0	0	0	0	0	0	0	0	0	0	0	0	0	0	0	0	0.001014223	0	1.310377372	0.896856106	319.9422275	0	0	0	0	0	0	0	0
ZNF485	0.127736326	0	0	0.222224513	0	0	0	0.037056488	0.009576053	0	0	0.015032505	0.086475926	0.453304952	0.04012129	0.008534304	0.006487985	0.003716964	0.02646807	0.41962539	0.070196971	0	0	0	0	0.72644406	0	0	0.000929703	0	0	0.058011979	0.009938874	0	0.032749323	0	3.83E-05	3.70E-09	7.86E-10	0.00814119	0	2.86E-06	0.000510842	0	6.11E-06	3.01E-06	9.98E-07	0	1.07E-09	0.002286447	1.09E-08	0.003850039	0.000522096	0	0	0	0.279819144	0.006013925	0	0	0	0	0	0	0	0	0.027656421	0.138913512	0.044007307	0	0.434145185	0	0	0	0	0.575275236	0	0.191676267	0.087437958	0.033824509	0.0139317	1.84787695	0	1.531374269	0.413708043	0.018108523	0	0	0.235618667	0	1.669401602	0.015110457	0.271277255	0	0.109338518	0.076583426	0.066829955	0	0.002342244	0.227448117	0.530359303	0.184798361	1.32E-05	0.092599144	0.000154507	0	0.196288307	0	0.813797418	0.643845291	0.024695056	0.003500419	0.000384487	7.742869484	0.000349133	0.299081984	0.313811276	0.000445369	0.001296881	0	0.020071709	0.02321935	0.002177333	0.178728768	0	0.499415572	0	1.56E-05	0.170999189	0.000596927	0.000614915	0	0.12867378	0.70199032	0.534761675	0.09819103	0.012305671	0.000542767	0.000908713	0.000158263	0.000304188	0.063904505	0.057014538	0.053984751	0.026791046	0.000110983	0.001304398	16.26078745	1.787722572	3.966390289	2.020733088	0	0.009425004	1.97E-09	0	0	1.20E-07	1.03E-09	0	2.87E-09	0.014439859	0.00051627	0.001115577	0.080580163	0.003320351	0.026244198	3.99E-07	0.036201662	3.40E-05	30.56977544	0.006272576	0.000141715	0.007650987	1.29E-06	6.68E-05	0.07228669	0.000456345	6.46E-09	1.388914408	0	0.107890034	1.201715462	0.505806551	0	0	0.164478845	0.004840569	0.024671267	0.004087384	0.110695265	0.004766808	8.14E-05	0.730132155	0	0	0	0	0	0	0	0	0.4391687	0	0.31532311	0	0.560838565	0	0	0	0	0	0.539986953	0.687681668	0	0	0	0.368537904	0	0	0	0.772837993	0	0.52515035	0	0	0	0	0	0	0	0	0.770310304	0	0	0	0.394232557	0	0	0.608414518	1.064567607	0.318868466	0.563597892	0.36275076	0	0.140250403	0	2.183079207	0.006449311	0.167666403	1.854891385	0.044671967	0.089869323	0	0	0	0	0.891597212	0	0	0	0.01307367	0	0.187778529	0	0.010248251	0.006349505	0.208055928	0.478070678	0	0.027674418	0	0	2.37E-06	0.022017926	0.202613939	0	0.129889093	0	0	0	0	0.029992296	0	0	0	0.968980728	3.400223989	0	0	0.099693845	0.310786529	0.257719163	0.60233397	0.133494525	0	0	0	0	0.179191147	0.450369353	0.269361969	0.633328898	0.031873785	0.848385104	0.118951014	0	0	0	0.197434728	1.190814085	0.690867257	0.048390051	0.082565165	0.671166956	0.152527401	1.153716638	0.124714243	0	0.21863525	0.182455144	0.11056343	0.492581325	0	0	0.03405276	0	0	0	0	0.282071193	0	0	0.202921764	0.194039633	0	1.222271664	0	0	0.050186299	0	0	0	0	0.126551291	0	2.36494883	0.379270987	2.7022478	0.232816889	43.86243688	24.44888553	319.9422275	154.6637409	0.044248322	0.002947073	0.054448886	0	0.334332051	0	0.021005071
ZNF671	0.045087846	0	0.086207189	0	0	0.51204667	0	0.244197536	0	0	0	0.065881674	0.26733535	0.084190749	0.044201965	0.046902935	0.037063318	0.027880168	0	0.073227835	0.165546045	0	0.175412727	0	0.097621575	0	0	0	0.012169761	0	0.027904682	0.153998311	0.014747284	0	0.118081931	2.17E-10	0.003347216	1.44E-09	0	0	0	2.07E-06	0	5.13E-06	0.018118857	0.000809357	0.010871687	0	0	0.010404744	1.39E-06	0.098517885	0	0	3.44E-08	0	0	0	0	0	0	0	0	0	0	0	0.334608206	0.41109464	0	0	0	0	0	0	0	0	0	0	0.207914966	0.005385099	0.017678064	0	0	0	0	1.283929257	0	0	4.361643474	0.737335177	0.030143687	2.03E-07	0.452500086	0	0	0.134898303	0.176436714	0.138475743	0	0	0.179161807	0	1.91E-06	0	0.004295622	0.006970921	0.895687104	0	0	0	0.29728554	0.027432367	0.00944986	0	0.196720189	0.107282347	15.29029997	0.016444379	0	0.031126769	0.000127389	0.00284241	0	0.348533699	0	0	0.996536282	0.000798037	0	0.001037011	5.57E-05	0	0	0	0	0	0	0.00050113	2.79E-05	0.00055182	0.00066675	0.167348056	0	0.00714011	0	5.49E-05	0	0.000786177	0.0087239	8.33E-06	0	0	3.37E-05	0.594754122	0.008347821	2.83E-05	0.000405759	1.41E-05	0.133094403	4.07E-05	0.114699992	1.95E-06	0	0	2.75E-05	0	0	0	0.997720068	2.43E-06	0.225548129	1.24E-07	0.038065341	3.30E-05	0.000538834	0.000863436	7.41E-05	1.88E-06	0	0.923711682	0	0	0	0	0.206088538	0	0	0.592809415	4.93E-05	0.237742981	5.00E-06	0	0	0	0	0	0	0	77.56508998	0.478718642	0	63.47901647	0	0	0	0	0	0	0	0	0.732455808	0.344154595	0	0	0	0	0	0	0	0	0.054780389	0	0	0	0	0.654881842	0	0	0	0.056188165	0	0	0	0	0	2.935086764	0	0.453247982	0	0.613858588	0	0	0	0	0	0.004875576	0.019561639	0.002928813	0.000595782	0.000397809	0.000787446	0.027489824	0	0	0	0.233698583	0	0.527113066	1.391025825	2.648001542	0	0	0.89275344	0.032733978	0	0	0	0	0	0.007844718	0	0	0.000661703	0.032026503	0.580905224	0	0	0	0	0	0.351436531	0	0	0	0	0.336379016	1.040828039	4.554720015	0	0.000141503	0.000488227	1.751058838	0	0	0	0	0	0.234676235	0	0.289177817	0.440490181	0	0.340266674	0	0.242766772	0	0	0	0	0.333618102	0.025580992	2.53E-05	0.246218512	8.15E-05	0	0.004563393	0.000239204	0.033732418	0.01033448	0	0	0	0	0.25844268	0	0	0	0	0	0	0.502951219	0	0	0	0	0	0	0	0	0	0	0	0	0	0.965250554	0	0.009571473	0.003765228	0.009569623	1.726022463	0.003697713	57.73951088	0.000120696	0.000839308	0	0	0	0	0	0
ZNF614	0	0	0	0	0	0	0	0	0	0	0	0	0	0	0	0	0	0	0	0	0	0	0	0	0	0	0	0	0	0	0	0	0	0	0	0	0	0	0	0.894356059	0.16677723	0	0	0	1.545771101	0	0	0	0	0	0	0	0	0	0.208199713	0	0	0	0	0	0	0	0	0	0	0	0	0	0	0	0	0	0	0	0	0	0	0	0	0	0	0	0	0	0	0	0	0	0	0	0	0	0	0	0	0	0	0	0	0	0	0	0	0	0	0	0	0	0	0	0	0	0	0	0	0	0	0	0	0	0	0	0	0	0	0	0	0	0	0	0	0	0	0	0	0	0	0.526370709	0.502410809	9.431839565	6.607303886	0	0	0	0	0	0	0	0	0	0	0	0	0	0	0	0	0	0	0	0	0	0	0	0	0	0	0	0.714460468	0	0	0	0	0.548746756	0	0	0.450018987	1.751022692	0	0	0	0	0	1.105613655	0	0	0	0	1.957500746	0	0	0.735859742	0	0	0	0	0	0	0	1.806786633	0	107.6833798	0	0	0	0	0	0	0	0	0	0	0	0	0	0	0	0	0	0	0	0	0	0	0	0	0	0	0	0	0	0	0	0	0	0	0	0	0	0	0	0	0	0	0	0	0	0.527993965	0	0	0	0.444592654	0	0	0	0	0	0	0	0	0	0	0	0	0	0	0	0	0	0	0	0	0	0	0	0	0	0	0	0	0	0	0	0	0	0	0	0	0	0	0	0	0	0	0	1.873386944	0	0	0	0	0	0	0	0	0	0	0	0	0	0	0	0	0	0	0	0.487223219	0	0	0	0	0	0	0	0	0	0	0	0	0	0	0	0	0	0	0	0	0	0	0	0	0	0	0	0	0	0	0	0.031513289	0.049791553	0	0.631040819	0	0.553022614	0	0	0	0	0	0	0
ZNF561	0.31168587	0	0.40615429	0	0	0	0	0	0	0	0	0	0	0	0	0	0	0.086003885	0	0	0	0	0	0	0	0	0	0	0	0	0.26153206	0	0	0	0.698256323	8.16E-08	0	0	0	0	2.77E-06	0	0	0	0	0	0	0	7.04E-06	0	0	0.031829683	0	8.28E-08	0	5.36E-09	0	0	0	0	0	0	0	0	0	0	0	0	0	0	0	0	0	0	0	0	0	0	0	0	0	0	0	0	0	0	0	0	0	0	0	0	0	0	0	0	0	0	0	0	0	0	0	0	0	0	0.375473123	0	0	0	0	0	0	0	0	0	0	0	0	0	0	0	0	0	0	0	0	0	0	0	0	0	0.223090178	0	0	0	0	0	0	0	0	0	0	0	0	0	0	0	0	0	0	0	0	1.868118159	0.538162968	0	0.012476486	0	0	0.227877559	0	0	0	0	0	0	0	0	0	0	0	0	0	0	0	0	0	0	0	0	0	0	0	0	0	0	0	0	0	0	0	0	0	1.843854847	1.745920686	25.33047189	5.356807821	3.575650648	1.066280557	155.356378	132.7211402	0	0	0	0	0	0	0	0	0	1.248606021	0	0	0	0	0	0	0	0	0	0	0	0	0	0	0	0	0	0	0	0.947074611	0.720549175	0	0	0	0	0	0	0	0	0	0	0	0	0	0.150977641	0	0	0	0	0	0	5.127440585	0	0	0	0	0	0	0	0	0	0	0	0	0	0	0	0	0	0	0	0	0	0	0	0	0	0	0	0	0	0	0	0	0	0.888829804	0	0	0.020509697	0	0	0	0	0	0	0	0	0.372437239	0	0	0	0	0	0	0	0	0	0	0	0	0	0	0	0	0.109843475	0.014782269	0	0	0	0	0	0	0	0	0	0	0	0	0	0	0	0	0	0	0	0	0	0	0	0	0	0	0	0	0	5.20E-07	0	7.75E-08	0	0	0	0	0.022455541	0	0	0	0	0	0
ZNF562	0	0	0	0	0	0	0	0	0	0	0	0	0	0	0	0	0	0	0	0	0	0	0	0	0	0	0	0	0	0	0	0	0.518830394	0	0.60488587	0.051663131	0.280546389	0	0.000425185	0	0.005417179	0	0	0.016062854	0	0	0	0	0.007059581	0	0	0	0	0.000460639	0.034484479	0.003062577	0	0	0	0	0	0	0	0	0	0	0	0	0	0	0	0	0	0	0	0	0	0	0	0	0	0	0	0	0	0	0	0	0	0	0	0	0	0	0	0	0	0	0	0	0	0	0	0.360293135	0	0	0	0	0	0	0	0	0	0	0	0	0	0	0	0	0	0	0	0	0	0	0	0.130222436	0	0	0	0	0.511587039	0	0	0	0	0	0	0.332680815	0	0	0	0	0	0	0	0	0	0	0	0	0	0	0	0	0	0	0	0	0	0.068787162	0	0	0	0	0	0.39128061	0	0	0	0	0	0	0	0	0	0	0	0	0	0	0	0	0	0	0	0	0	0	0	0	1.053378127	72.65634873	92.45306352	319.9422275	151.4960127	67.37618867	53.79204914	20.26256213	113.4053756	0	0	0	0	1.707093403	0	0	0	0	0	0	0	0	0	0	0	0	0	0	0	0	0	0	0	0	0	0	0	0	0	0	0	0	0	0	0	0	0	0	0	0	0	0	0	0.407202854	0	0	0	0	0.089498528	0	0	0	0	0	0	0	0	0	0	0	0	0	0	0	0	0	0	0	0	0	0	0.601855055	0	0	0	0	0	1.117762323	0	0.827510097	0	0	0	0	0	1.430862522	0	0	0.678170023	0	0	0	0	0	0	0	0	0	0	0	0	0	0	0	0	0	0	0	0	0	0	0	0	0	0.141050389	0	0	0	0	0	0	0	0	0	0	0	0	0	0	0	0	0	0	0	0	0	0	0	0	0	0	0	0	0	0.018335555	0.003043214	0.000182182	0	0	0	0.667928525	0	0	0	0	0	0	0
ZNF714	0	0	0	0	0	0	0	0	0	0	0	0	0	0	0	0	0	0	0	0	0	0	0	0	0	0	0	0	0	0	0	0	0	0	0	8.71E-07	0	0	0	0	0	0.009331334	0.295848228	0.011175332	0	0	0.008039518	0	0	0	0	0.099310099	0	5.72E-05	0	0	0	0	0	0	0	0	0	0	0	0	0	0	0	0	0	0	0	0	0	0	0	0	0	0	0	0	0	0	0	0	0	0	0	0	0	0	0	0	0	0	0	0	0	0	0.749082387	0.981913739	0	0	0	0	0	0	0	0	0.416571068	0	0	0	0	0	0	0	0	0	0	0	0	0	0	0	0	0.046783157	0	0	0	0	0	0	0	0.449551362	0	0	0	0	0	0	0	0	0	0	0	0	0	0	0	0	0	0	0	0	0	0	0	0	0	0	0	0	0	0	0	0	0	0	0	0.016742149	0	0	0	0	0.221903711	0	0	0	0	0	0	0	0	0	0	0	0	0	0	0	0	0	0	0	0	0	0	0	0	0.472991929	0	0	0	0	0	0	0	0	0	0	0	0	0	0	0	0	0	0	0	0	0	0	0	0	0	0	0	0	0	0.877178292	0	0	0	0.880922215	1.429284686	0	0	0	0	0	0	0	0	0	0	0	0	0	0	0	0	0	0	0	0	1.216314437	0	5.430019734	0	0	0	0	0	0	0	0	0	0	0	0	0	0	0	0	0	0	0	0	0	0	0	0	0	0	0	0	0	0	0	0	0	0	0	0	0	0.837413303	0	0	0	0	1.496142171	0	0	0	0	0	0	0	0	0	0	0	0	0.078689924	0.053668209	0	0	0	0	0	0	0	0	0	0	0	0	0	0	0	0	34.01435558	0	0	0	0	0	0	0	0	0	0	0	0	0.000991856	4.20E-05	7.83E-05	0	0	0	0.116464395	0	0	0	0	0	0	0
ZNF419	0	0	0	0	0	0	0	0	0	0	0	0	0	0	0	0	0	0	0	0	0	0	0	0	0	0	0	0	0	0	0	0	0	0	0	0	0	0	0	0	0	0	0	0	0	0	0	0	0	0	0	0	0	0	0	0	0	0	0	0	0	0	0	0	0	0	0	0	0	0	0	0	0	0	0	0	0	0	0	0	0	0	0	0	0	0	0	0	0	0	0	0	0	0	0	0	0	0	0	0	0	0	0	0	0	0	0	0	0	0	0	0	0	0	0	0	0	0	0	0	0	0	0	0	0	0	0	0	0	0	0	0	0	0	0	0	0	0	0	0	0	0	0	0	0	0	0.863059888	0	0	0	0	0	0	0	0	0	0	0	0	0	0	0	0	0	0	0	0	0	0	0	0	0	0	0	0	0	0	0	0	0	0	0	0	0	0	0	0	0	0	0	0	0	0	0	0	0	0	0	0	0	0	0	0	0	0	0	0	0	0	0	0	0	0	0	0	0	0	0	0	0	0	0	0	0	0	0	0	0	0	0	0	0	0	0	0	0	0	0	0	0	0	0	0	0	0	0	0	0	0	0	0	0	0	0	0	0	0	0	0	0	0	0	0	0	0	0	0	0	0	0	0	0	0	0	0	0	0	0	0	0	0	0	0	0	0	0	0	0	0	0	0	0	0	0	0	0	0	0	0	0	0	0	0	0	0	0	0	0	0	0	0	0	0	0	0	0	0	0	0	0	0	0	0	0	0	0	0	0	0	0	0	0	0	59.64457082	0	0	0	0	0	0	0	0	0	0	0	0	0	0	0.262225733	0	0	0	0	0	0	0	0	0	0	0
ZNF682	0.127407227	0	0.199103391	0	0.130585886	0	0	0	0.409835912	0	0.08838592	0.157606477	0.175439593	0	0.11961564	0.124962989	0.111887699	0.057759241	0	0	0.311477589	0	0	0	0	0	0	0	0.196375047	0.226422563	0.089625321	0	0.062953525	0.755371055	0.350989783	0	0	7.86E-08	3.56E-09	0	0	0.000499683	0.04245038	7.28E-08	0.008604229	0	9.07E-06	0	6.72E-09	0	0	0.002393052	0	0	2.61E-07	2.33E-09	0	0	0	0	0	0	0	0	0	0.3645839	0	0	0.251288654	0	0	0	0.853614826	0	0	0	0	0.517051039	0	0.008831561	0	0	0	0	0	0.015725458	0.876887433	0.739396533	0	0	0	0.002964611	0	0	0	0	0	0.254723613	0.079412864	0	0	0	0.027745093	0.203692505	1.191953612	0.339864215	0	0	1.084495927	0	0	0.087834357	0	0	0	0	0.045135296	0	0	0	0.002520472	0.004387282	0	0.498253415	0	0	0	0.000149278	0.224325722	0.009665453	0	0.409584284	0	0	0	0	0	0	0.02832077	5.00E-05	0	0	0	0	0	0.008802405	0	0	0	0	0	3.95E-08	0	0.000213026	0.031730225	1.03E-05	6.73E-05	1.86E-06	0.037927565	0.000947998	0	5.00E-06	0	0	0	0	0	0	0.015882603	0.001769274	0	0	0.095003155	7.92E-07	0.00053936	0	0	0	0	0	0	0	0.201196084	0	0	0	0	0	0	0	0.000885102	0	0	0	0	0	0	0	0	0	0	0	0	0	0	0	0	0	0	0	0	0	0	0	0	0	0	0	1.117685442	0	0	0	0	0	0	0	0	0	1.995190014	0	0	0	0	0	0	0	0	0.634154183	1.023622259	0.802588363	0.362898945	0	0	0	0	4.212578774	7.78E-05	0	0.004632499	0	0.000324318	0	7.503237318	0	0	0	1.14756426	2.888412813	0	0.531940828	0	0	0	1.516189404	0.22881137	1.195623335	0.282714348	0	0	0.574138183	0	0	5.619306292	0.090228456	0	0	0	0	0	0.427712428	0	0	0.526962653	0	0	0	0	0.695102054	0.536870127	0.260750352	0	0	0.00306563	0	132.3036585	195.9976713	110.1788371	319.9422275	8.231514926	4.029357917	1.511622095	5.941462567	1.822904657	0	0	0	0	0	0.136493974	0.111802854	0	0.00131311	0.171211625	0.016116263	0	0.00100458	0	0.105525717	0.049584121	0.013429968	0	0	0	0	0	0	0	0	0	0	0	0	0	0	0	0	0	0	0.266839005	0	0	0	0	0	0.506475072	0	0.000328713	4.25E-06	6.14E-09	0	0.098866538	0	0.021491708	0.059095137	0	0	0	0.706513843	0	0
ZNF799	0	0	0	0	0	0	0	0	0.513193249	0	0	0	0	0	1.235180644	0	0	1.745796425	0	0	0	0	0	0	0	0	0	0	0.350956841	0	0	0	0.374646114	0	0.465985083	0.009075648	0.167069665	0.03445093	0.000708224	0	2.29E-05	0.013032075	0	0.016518489	0	0.061534145	0.011229386	4.59E-05	0.000760511	0	0	1.246137603	0.543759536	0.000824592	0	0.000106342	0	0	0	0	0	0	0	0	0	0	0	0.302448724	0	0	0	0	0	0	0	0	0	0	0	0	0.131433063	0	0	0	0	0	0	0	0	7.298518209	0	0	26.99801736	5.352023941	0	10.33463309	0	130.7860354	0	0	0	0	0.061269898	0	0	0	0	0	0	0	0	0	0	0	0	0	0	0.23385569	0.047673687	0	0.123732456	0	0	1.008602869	0	0	0	0.053712823	0	0.190977642	0	0	0	0	0	0	0	0.104701007	0	0.152550308	0	0	0	0	0	0	0	0	0	0	0	0	0	0	0	0.012266945	0	0	0	0	0	0.020734702	0.364206528	0	0.296837473	0	0.060980288	0	0	0	0	0.021251533	0.161257952	0.197186157	0	0	0	0.005798049	0	0	0	0	0	0.5375903	0.839467697	0	0	0	0.067298912	0	0	0	0	0	1.977174516	0	0	0	0	0	0	0	0	0	1.047945166	0	0	0.889422578	0	0	0	1.014085393	0	0	0	0	0	0	0	0	0	0	0	0	0	0	0	0	0	0	0	0	0	0	0	0	0	0	0	0	0	0.797465968	0	0	0	0	0.170371291	0	0	0.16095268	0.033464958	0	0	226.6436567	268.6651887	0	0	0	0	3.895984823	0	0	0	1.103027978	0	0.481555063	0	1.423950228	0	0	0	0	0.963837751	0	0	0	0	0	0	0	0	0	0	0	0	0	0	2.755800844	0	0.093328607	0.039260031	0	0	0	0	0	0	0	0	0	0	0	0	0	0	0	0	0	0	0.476413489	0.433629525	0.327862945	0	0.122961744	0	0.092242767	0.230060794	0	0	0	0	0	0	0	0	0	0	0	0	0	0	0	0	0	0	0	0	0	0	0.918710159	0	0	0	0	1.020474771	0	0.000227606	0.000112116	0.005795743	0	0.16448907	0	1.356960244	0.291203381	0	0.522622348	0	0	0	0
ZNF124	0	0	0	0	0	0	0	0	0	0	0	0	0	0	0	0	0	0	0	0	0	0	0	0	0	0	0	0	0	0	0	0	0	0	0.41243611	7.41E-06	0	0.003578375	0	0.322931413	0.005979172	0.007947755	0	0.032637612	0	0.046013994	0	7.22E-07	0	0	0.084797004	1.071110488	0	0.00106853	0	0.002770257	0	0	0	0	0	0	0	0	0	0	0.588380877	0	0	0	0	0	0	0	0	0	0	0.979052806	0	0	0	0	0	0	0	0	0	0	0.043462216	0	0	0	0	0	0	0	0	0	0	0	0	0	0.045694435	0	0	0	0	0	0	0	0	0	0	0	0	0	0	0	0	0	0.335019263	0.125316888	0	0	0	0	0	0	0	0	0	0	0	0	0	0	0	0	0	0	0	0	0	0.255955163	0	0	0	0	0	0	0	0	0	1.107567339	0.26442305	0	0	0.004841676	0	1.047683814	0	0	0	0	0	0	0	0	0	0	0	0	0	0	0	0	0	0	0	0	0	0	0	0.49245195	0	0	0	0	0	0	0.032724061	0	0	0	0	0	0	0	0	0	3.153238597	0	0	0	0	0	0	0	0	0	0	0	0	0	0	0	0	0	0	0	0	0	0	0	0	0	0	0	0	0	0	0	0	0	0	0	0	0	0	0	0	0	0	0	0	0	0.033584737	0	0	0	0	0	0	243.1505135	319.9422275	0	0	0	28.1809273	77.97498564	0	0	0	2.720684219	0.347123882	0	0	0	0	1.34720677	0	0	0.440518843	0	0.536738065	0	0	0	0	0	0	0	0	0	0	0	0	0	0	0.247938109	0.117643285	0.754391177	0	0	0	0	0	0	0	0	0	1.024146168	0.60078222	0	0	0	0	0	0	0	0	0.077753144	0.528554086	0	0	0.072348881	0.183221955	0	0	0.177839164	0	0	0	0	0	0.719098564	0	0	0	0	0	0	0	0	0	0	0	0	0	0	1.859123967	0	0	0	0	0	0	0	6.87E-09	0	0	0	0.109170593	0	0	0	0	0	0	0
ZNF44	0.342353333	0	0	0	0	0	0	0.027537583	0	0	0.523383543	0	0	0	0.320315229	0	0	0.007444463	0	0	0.277851848	0	0	0	0	0	0	0	0	0	0	0	0	0.708532497	0	3.47E-09	0.003884601	1.86E-06	1.24E-09	0	0	2.09E-07	0.030879682	1.25E-09	0.005221395	9.93E-05	8.03E-05	0	4.34E-09	0.003005287	3.70E-08	0.162812759	0.03095017	4.05E-10	3.91E-08	0	0	0	0	0	0	0	0	0	0	0.324613918	0	0	0	0	0	0	0	0	0.928804294	0	0	0	0	0.08791437	0.038083733	0.225442166	0	0	0	0	0	0	0.012293065	3.392291592	0.255586046	0.860179172	0.578859727	0	0	10.82657251	76.38353967	228.4274445	0.056284702	0	0	0	0.004434454	0	0.084772847	0	0.137745589	0	0	0	0	0	0.026463585	0	0.025477995	0.181822156	0	0	0.000343171	0	0.008473471	0.002246776	0	0	0	0.432601202	0	0.002429621	0	0	0.005402503	0	0	0	0	0.087339074	0	0	0.042901771	0.003586984	0	0.261757001	0.22502721	0	0.007130402	0.004190155	0.010473991	0.00158915	0	0	0	2.36E-09	0	0.003233773	0	9.80E-08	0.00019641	0	0.026064837	1.55E-06	0.055280694	9.33E-05	0.041271861	0	0	0	7.64E-05	0.073066188	0.139740929	0.003342335	0.000618856	0.000121649	0.062709573	0.000131057	0.011288155	0.005775237	0.001567016	1.08E-06	0	1.078175004	0	0	0	0	0	0.386882408	0.079534966	0	0.157615992	0	3.21E-05	0.014817079	0	0	1.365657345	0	2.591301274	1.245359972	0	0	0	0	0	0	0	0	1.225033465	0	0	0	0.877426396	2.02857474	0	0	0	0	0.211214021	0	0	0	0	0	2.04194775	0	0	0.774741436	1.128100585	0.7080367	0	0.669197715	0	0.361802454	0	0	0	0	0	0	0	0	0	0	0	0	0.19452	0.01458936	0.000244116	0.000971115	0.000260098	0.062735282	0	0.001048155	0	0.48861029	0	0.36034904	0	0	0	23.33691604	0.120266097	0	0.230314005	25.78677956	21.66478209	4.141359547	1.964772591	0	0	4.164043361	0.966461611	0	17.21620273	0	0	0	0	0	0.55174661	0.995492453	0	0	0	0	0	0	0	0	0.488135361	0.000562633	0.162761152	0	0	0	0	0	0	0	0	0	0	0.515867338	2.348374092	0	0.364774692	0	0	0	0.006142826	0.091400211	0.071870301	0.050760579	0.445873806	0.009276508	0.524943491	0	0	0	0.037079948	0.008680087	0	0	0	0	0.086282158	1.317748169	0	0	0	0.592038299	0	0	0	0	0	0	0	0	0.648650459	0.378878858	0	1.756689508	0.521148342	0	0	0	4.30E-05	1.13E-09	2.56E-08	0.02565158	0.020676214	0.063223248	0.35034589	0.002917399	0	0	0	0	0	0
ZNF442	0	0	0	0	0	0	0	0	0	0	0	0	0	0	0	0	0	1.126947808	0	0	0	0	0	0	0	0	0	0	0	0	0	0	0	0	0	0	0	0	0	0	0	0	0	0	0	0	0	0	0	0	0	0	0	0	0	0	0	0	0	0	0	0	0	0	0	0	0	0	0	0	0	0	0	0	0	0	0	0	0	0	0	0	0	0	0	0	0	0	0	0	0	0	0	0	0	7.301466327	0	90.91614526	0	0	0	0	0	0	0	0	0	0	0	0	0	0	0	0	0	0	0	0	0	0	0	0	0	0	0	0	0	0	0	0	0	0	0	0	0	0	0	0	0	0	0	0	0	0	0	0	0	0	0	0	0	0	0	0	0	0	0	0	0	0	0	0	0	0	0	0	0	0	0	0	0	0	0	0	0	0	0	0	0	0	0	0	0	0	0	0	0	0	0	0	0	0	0	0	0	0	0	0	0	0	0	0	0	0	0	0	0	0	0	0	0	0	0	0	0	0	0	0	0	0	0	0	0	0	0	0	0	0	0	0	0	0	0	0	0	0	0	0	0	0	0	0	0	0	0	0	0	0	0	0	0	0	0	2.133357759	0	0	0	0	0	0	0	0	0	0	0	0	0	0	0	0	0	0	0	0	0	0	0	0	0	0	0	0	0	0	0	0	0	0	0	0	0	0	0	0	0	0	0	0	0	0	0	0	0	0	0	0	0	0	0	0	0	0	0	0	0	0	0	0	0	0	0	0	0	0	0	0	0	0	0	0	0	0	0	0	0	0	0	0	0	0	0	0	0	0	0	0	0.34705429	0	0.149920994	0	0	0	0	0	0	1.553363298	0	0	0	0
ZNF480	0	0	0	0	0	0	0	0	0	0	0	0	0	0	0	0	0	0	0	0	0	0	0	0	0	0	0	0	0	0	0	0	0	0	0	1.42E-08	0.057753134	0	0	0	0	0.000705792	0	3.94E-05	0	0	0.004166698	9.69E-09	4.03E-06	0	0	0.033471166	0	7.33E-09	0.00034236	9.65E-10	0	0	0	0	0	0	0	0	0.715674939	0	0	0	0	0	0	0	0	0	0	0	0	0	0	0	0	0	0	0	0	0	0	0	0	0	0.2525441	0	0	1.26869128	0	124.3415193	319.9422275	319.9422275	0	0	0	0.771571395	0	0	0	0	0	0	0	0.602458075	0	0	0	0	0	0	0	0	0	0	0	0	0.022454709	0	0	0	0	0	0	0	0	0	0	0	0.55096149	0	0	0	0	0	0	0.53202457	0.233663726	0	0	0	0	0	0	0.063850654	0	0	0	0	0	0.000606003	0	0.000245656	0	0	0	0	0	0	0	0	0.010565131	0	0	0	0	0.001668795	0	0	0	0	0	0	0	0	0	0	0	0	0	0	0	0	0	0	0	0.10893121	0	0	0	0	0	1.5976582	1.030547126	0	0	0	0	0	0	0	0	0	0	0	0	0	0	0	0	1.102760666	0	0	0	0	0	0	0	0	0	0	0	1.046878288	0	0.304752161	0	0	0	0	0	0	1.206491607	0	0	0	0	0	0	0	0	0	0	0	0.016826491	0	0.003764348	0	1.38480446	0	0	0	0	0	1.878907636	0.800988172	0	0	0	0	0	0	0	0	0	0	0	0	0	0	0	0	0	0	0	0	0.764785241	0	0	0	0	0	0	0	0	0	0	0	3.014178031	0	0	0	0	0	0	0	0	0	0	0	0	0	0	0	0.070887044	0	0.689405741	5.679561557	0.964125392	0.03517366	0	0.021738224	0	0	0	0	0	0.739227245	0	0	0	0	0	0	0	0	0	0	0	0	0	0	0	0	0	0	0	0	0	0	0	0	5.07E-05	0.000474275	1.83E-07	0	0	0	0.041759434	0	0	0	0	0	0	0
ZNF823	0	0	0	0	0	0	0	0.228258196	0.089834171	0	0.056155501	0.111466978	0.126643974	0.135434293	0	0.084784611	0	0.179836922	0	0	0.242939625	0	0	0	0	0	0	0.614731127	0.029983551	0	0	0	0.334920473	0	0.235560914	4.51E-09	0.014650377	3.39E-07	0	0.576975817	9.15E-10	0.003967818	0	4.68E-07	0	0.000416653	12.48224857	4.03E-09	0	0.001752765	7.30E-06	0.004450697	0	1.74E-09	0.000137982	0	0	0	0	0.733324417	0	0	0	0.427515845	0	0	0	0.019041941	0	0	0	0	0	0	0	0.449384711	0	0	0	0	0.134448067	0	0	0	0	0.006826054	0	0.653076397	0.000339895	14.8192776	0.059638757	0.002013964	319.9422275	29.48733964	22.41639327	319.9422275	187.2284115	306.4972727	7.233505586	0	0	0	3.95E-05	0.241127	0.013404372	0.019383388	0	0	0	1.435117271	0.060852967	0	0.021561399	0	0.057180543	0	0.109043959	0.119572486	0.000929971	0.068647434	0.000763343	0.010458926	0.002206107	0	0.275190768	0.410805737	0	0.001487009	0.038204731	0.071736645	0	0	0.031308559	0	0	0.07364991	0	0.003119832	0.00220953	0.005765866	0.002792932	0	0.192323089	0.07502399	0	0.011915742	0.000639324	0.000105832	0	0.066042998	0.003031158	7.85E-10	0	4.26E-05	0	0.000153622	0.002845635	8.76E-08	0.021405857	2.98E-09	0.183298325	0.002638725	0.034653094	0.155000938	0.000200981	0	0.000446504	0.011058969	0.006930915	0.041962303	0.20470312	0.203599476	0.002073779	2.95E-05	0.062674823	0.003767671	0.012830347	1.81E-06	0.310607858	0	0	0	0.149995832	0	0.289322758	0.103930828	0.497410327	0	0.057482979	0.318192593	0.00878534	0	0	0	0	3.07136071	0	0	0.66393028	0	0	0	0	0	0	0	0	0	0	0	0	0	0	0	0	0	0.187943674	0	0	0	0.09563037	0	0	0	0.704063757	0	0	0	0	0	0	0	0	0.662382262	0	0	0.829162444	0	0.935465742	0	0.293986938	0	0	0	0	0	1.11E-05	0.043885013	0.001088086	0.013224962	0.193625935	5.74E-05	0	0.456362591	0	0	0	0	0	0	0.108708156	0	0	0.057207877	0	0	0.643268259	0	0	0.018188427	0.930383685	0	0	0.059135125	0	0.316978717	0.947326265	0	1.321964794	0	0.428719031	0	0	0	0	0.411883151	4.225202634	0	0	0.00815034	0.005820458	2.064565062	0.001023127	0.356357361	0	0	0.959494744	0	0	0	0	0.480421184	0.162171072	0.232461499	0	0	0	0	0.686919308	0.918787138	0	0.134166646	0.384069773	0.335562674	0.208363748	0.000222485	0.097340214	0.06797033	0.027228356	0.089308361	0	0.407340971	0	0	0.077253308	0.238237528	0.489027964	0	0	0	0.586423073	0	0	0	0	0	0	0	0.608889291	0.353894978	0	0.708200459	0	0	0	0	0.00029651	8.44E-07	5.51E-05	0	0.791597949	0	0.007269492	0.006642855	0.020080853	0.092154875	0	0	0	0
ZNF254	0	0	0	0	319.9422275	319.9422275	24.67609478	0	0	0	0	0	0	0	0	0	0	0.275616397	0	0	0	0	0	0	0	0	0	0	0	0	0	0	0	0	0.58282905	4.38E-05	0	0	0	0	0	0.030608538	0	0.008757428	0	0	0	0	0	0	0	0	0	0.0001473	0	0.000115748	0	0	0	0	0	0	0	0	0	0	0	0	0	0	0	0	0	0	0	0	0	0	0	0	0	0	0	0	0	0	0	0	0	0	0	0	0	0	0	0	0	0	0	0	0	0	0	0	0	0	0	0	0	0	0	0	0	0	0	0	0	0	0	0	0	0	0	0	0	0	0	0	0	0	0	0	0	0	0	0	0	0	0	0	0	0	0	0	0	0	0	0	0	0	0	0	0	0	0	0	0	0	0	0	0	0	0	0	0	0	0	0	0	0	0	0	0	0	0	0	0	0	0	0	0	0	0	0	0	0	0	0	0	0	0	0	0	0	0	0	0	0	0	0	0	0	0	0	0	0	0	0	0	0	0	0	0	0	0	0	0	0	0	0	0	0	0	0	0	0	0	0	0	0	0	0	0	0	0	0	0	0	0	0	0	0	0	0	0	0	0	0	0	0	0	0	0	15.86759075	0	0	0	0	0	0	0	0	0	0	0	0	0	0	0	0	0	0	0	0	0	0	0	0	0	0	1.104251876	0	0	0	0	0	0	0	0	0	0	0	0	0	0	0	0	0	0	0	0	0	0	0	0	0	0	0	0	0	0	0	0	0	0	0	0	0	0	0	0	0	0	0	0	0	0	0	0	0	0	0	0	0	0	0	0	0	0	0	0	0	0	0	0	0	0	0	3.80E-05	0	0	0	0.202141148	0	0	0	0	0	0	0
ZNF30	0	0	0	0	0	0	0	0	0.442501988	0	0	0	0	0	0	0	0	0	0	0	0	0	0	0	0.551212975	0	0	0	0	0.564852868	0	0	0	0	0	1.67E-06	0	0	0	0.292897972	2.59E-05	0.00475658	0	0	0	0	0.004317208	1.73E-07	0.000149701	0	0	0	0	0	0.00254472	3.97E-07	0	0	0	0	0	0	0	0	0	0	0	0	0	0	0	0	0	0	0	0	0	0	0	0	0	0	0	0	0	0.17241744	0	0	0	0	0	0	0	0	0	0	0	0	0	0	0	0	0	0	0	0	0	0	0	0	0	0	0	0	0	0	0	0	0	0.250691113	0	0	0	0	0	0	0	0	0	0	0	0	0	0	0	0	0	0	0	0	0	0	0	0.284218268	0	0	0	0	0	0	0	0	0	0	0	0	0	0	0	0.040541953	0	0	0	0	0	0	0	0	0	0	0	0	0	0	0.025048184	0	0	0	0	0	0	0	0	0	0	0	0	0	0	0	0	0	0	0	0	0	0	0	0	0	0	0	0	0	0	0	0	0	0	0	0	0	0	0	0	0	0	0	0	0	0	0	0	0	0	0	0	0	0	0	0	0.881281144	0	0	0	0	0	0	0	0	0	0	0	0	0	5.709760653	0	0	0	0	0	0	0	0	0	0	0	0	0	0	0	0	0	0	0	0	0	0	0	0	0	0	0.162075434	0	0	0	0	0	0	0	0	0	0	0	0	0	0	0	0	0	0	0	0	0	0	0	0	0	0	0.864094279	0	0	0	0	0	0	0	0	0	0	0	0.215690328	0	0	0	0	0	0	0	0	0.844846035	3.652937151	0	0	62.59229236	133.5950393	27.27386534	0	0	0	0	0	0	0	0	0	0	0	0	0	0	0	0	0	0	0	1.74E-05	2.91E-07	0	0	0	0	0	0	0	0	0	0	0	0
ZNF641	0	0	0	0	0	0	0	0	0	0	0	0	0	0	0	0	0	0	0	0	0	0	0	0	0	0	0	0	0	0	0	0	0	0	0	0	0	0	1.13E-06	0	0	0	0	0	0	0	0	0	0	0	0	0	0	9.73E-07	0	0	0	0	0	0	0	0	0	0	0	0	0	0	0	0	0	0	0	0	0	0	0	0	0	0	0	0	0	0	0	0	0	0	0	0	0	0	0	0	0	0	0	0	0	0	0	0	0	0	0	0	0	0	0	0	0	0	0	0	0	0	0	0	0	0	0	0	0	0	0	0	0	0	0	0	0	0	0	0	0	0	0	0	0	0	0	0	0	0	0	0	0	0	0	0	0	0	0	0	0	0.069185132	0	0	0	0	0	0	0	0	0	0	0	0	0	0	0	0	0	0	0	0	0	0	0	0	0	0	0	0	0	0	0	0	0	0	0	0	0	0	0	0	0	0	0	0	0	0	0	0	0	0	0	0	0	0	0	0	0	0	0	0	0	0	0	0	0	0	0	0	0	0	0	0	0	0	0	0	0	0	0	0	0	0	0	0	0	0	0	0	0	18.40473936	0	0	0	0	0	0	7.9644794	0	0	0	0	0	0	0	0	0	0	0	0	0	0	0	0	0	0	0	0	0	0	0	0	0	0	0	0	0	0	0	0	0	1.07634476	0	2.385767963	0.047729978	0	0	0	0	0	0	0	0	0	0	0	0	0	0	0	0	0	0	0	0	0	0	0	0	0	0	0	0	0	0	4.767072929	12.42177603	0	1.966602999	200.5754425	303.6276773	103.3826615	0	0	0	0	0	0	0	0	0	0	0	0	0	0	0	0	0	0	0	0	0	0	0	0	0	0	0	0	0	0	0	0	0
ZKSCAN5	0.103566317	0	0	0.106447993	0.02710882	0	0	0.017255504	0	0	0	0.038667551	0	0.753552214	0	0	0.019005317	0.000231253	0.011049092	0	0	0	0	0	0	0	0	0	0.027167199	0	0.01346705	0	0.006051682	0	0.013387754	5.04E-09	0.003391336	0	5.46E-09	0	0	1.51E-08	0	0	0	9.10E-08	1.15E-09	0	1.57E-09	4.51E-05	0	5.93E-05	0	0	1.33E-08	2.18E-09	0	1.452826059	0	0	0	0	0.509029035	0	0.657526727	0	0.066085216	0.016083987	0	0	0	0	0	0	0	0	0	0	0	0	0.001055567	2.363057647	0	0	0	2.705395699	0	0.466859498	0.005196863	0.649334663	0	9.18E-07	0	0	0	0.016963827	0	0	0.000500807	0	0	0	0.16748945	0.016016761	0.001308835	0	0	0	0.205158325	0.156209503	0	0	0	0	0	0	0	0	0	0	0	0	0	0.280311667	0	0	0	0	0	0	0	0	0	0	0.125542834	0.094450666	0	4.99E-06	0	1.07E-07	0	0	0	0	0	0	0	8.49E-07	0	0	0	0	3.18E-06	4.44E-06	0	0	0	0	0	0	0	0	0	0.00792156	0	0	0	0.000969246	0	0	7.03E-08	3.47E-10	0	0	5.53E-09	0	3.60E-07	1.04E-09	0	0	0	0	0.062495262	0	0	0	0	0	0	0	0.000175731	0	0	0	0	0	0	0	0	0	0	0	0	0	0.300215638	0	0	0	0	0	0	0.275494226	0	0	0	0	0.086158709	0	0	0.335700152	0	0	0	0	0	0	0	0	0	0	0	0	0	0	0	0	0	0	0	0.529928619	0.48378277	0	0	0	0	0.001598511	1.95E-08	0	5.20E-07	6.70E-05	0	3.83E-06	0	0	0.227755178	0	0	0	0	0.310282132	0	0	0	0	0	0	0	0	0	0	0	0	0	0	0	0	0	0	0	0.641677594	0	0	0	0	0	0	7.662042826	0	0	8.05E-05	5.58E-06	0.15104653	0.006475925	0	0.627143878	0.458226494	0	0	0.039359639	0	0	0.313514338	0	0	0	0	0	0	0.001231161	0	0	2.72E-05	0.160602647	0.000105481	0	0.00065416	2.14E-06	0.016915545	0.022773211	0.000259839	4.02545736	2.085529549	0	12.53267857	38.58546104	73.7164112	30.55741852	0	0	0	0	0	0	0	0	0	0	0	0	0	0	4.477380286	0.341228296	0	0	0	0.215299883	0.002966136	3.061635732	0	0	0.001441395	0	0	0	0	0.241515755	0.437351896	0	0
ZNF558	0	0	0	0	0	0	0	0	0	0	0	0	0	0	0	0	0.176156486	0.032814961	0	0	0	0	0	1.016032066	0	0	0	0	1.130014382	0	0	0	0.356860448	0	0	0.000304963	0.23391209	0.001848484	9.05E-05	0	0.001703399	0.001914628	0.291093995	6.19E-05	0	0	0.00549736	1.47E-05	0.012857796	0	0.000140266	0.041803738	0.025427325	0.00119098	0.00864517	0.001573906	0	0	0	0	0	0	0	0	0	0	0	0	0	0	0	0	0	0	0	0	0	0	0	0	0.012963218	0	0	0	0	0.041925185	0	0	0	0	0	0.005629015	0	0	0	0.169953723	0.422395255	0	0.043392076	0	0	0	0.001993591	0	0	0	0	0	0	0	0	0	1.069095449	0	2.584376256	0	0.099676527	0	0	0.072456755	0.013196833	0.091805663	0	0	0	0	0	0.014273989	6.672947977	2.830947867	0.009098102	0	0.11945887	0	0	2.358241253	0.234116425	8.176080616	25.04946533	0.746332001	3.80722057	1.051418194	0	0	1.979827745	0.27182508	0	0.525938749	2.128222797	0.074473804	1.382491439	0.000149643	0.039709317	0	0	0.00378962	0	0	0	0	0	1.120502935	0.390717911	0.468389421	0.006967233	0.305250767	0	0	0	0.571958166	0.042345498	0.052012081	0.726835406	4.87E-05	10.51452995	0.543142231	0	0.000518773	0.649118594	0	0	0	0	0	1.160265321	0	0	0	4.139116498	0	0.00662117	0	0.501553967	1.658592281	0	0	0	0	0	0	0	0	0	0	0	1.113996498	0	0	0	0	1.069541953	0	0	0	0	0	0	0	0	0	0	0	0	0	0	0	0	0	0	0	0	0	0	0	0	0	0	0	0	0	0	0	0	0	0	12.57715163	0.001372582	0	0.02244887	0.093442885	0.000481705	0.018615759	1.261267789	0	0	0	0	3.263311401	0	0	0	0	0	0.984558318	5.008819559	0	0.414861641	0	0	0	1.167368156	0	0.832477399	0	0.272423221	0	0	0	0	0	0	0	0	0	0	0	0	0	0	0.004239257	0.021177277	0	0	23.02027907	0	0	0	0	0	0.569192576	0	0	0.309263155	0	0	0.817669911	0	0	0.112841507	0	0.145193644	0.097603948	0	0.051228502	0	4.8931038	0.227111414	0	0	0	0	3.772314917	0	1.316307189	56.04851648	134.1916446	29.80909932	0	0	0	0	0	0	0	0	0	0	0	0	0.558377301	0	0	0	0	0	0	0.000222906	0	5.73E-09	0	0.023135053	0	0	0	0	0	0	0	0	0
ZNF202	0	0	0	0	0	0	0	0	0	0	3.53E-07	0	0	0	0	0	0	0	0	0	0	0	4.26E-05	0	0	0	0	0	0	0	0	0	0	0	0	0	0	0	0	3.70E-09	2.91E-09	1.69E-09	0	3.40E-09	1.95E-09	0	0	0	0	0	2.86E-10	0	0	4.63E-09	3.55E-09	0	0	0	0	0	0	0	0	0	0	0	0	0	0	0	0	0	0	0	0	0	0	0	0	0	0	0	0	0	0	0	0	0	0	0.194755194	0	0	0	0	0	0	0	0	0	0	0	0	0	0	0	0	0	0	0	0	0	0	0	0	0	0	0	0	0	0	0	0	0	0	0	0	0	1.38E-09	0	0	3.73E-11	0	0	0	0	0	0	0	0	0	0	0	0	0	0	0	2.79E-09	0	0	0	0	0	0	0	0	0	0	0	0	0	0	0	0	0	0	0	0	0	0	0	0	0	0	0	0	3.51E-09	0	0	0	0	0	0	0	0	0	0	0	0	0	0	1.50E-09	0	0	0.65937684	0	0	0	0	0	0	0	0	0	0	0	0	0	0	0	0	0	0	0	0	0	0	0	0	0	0	0	0	0	0	0	0	0	0.457267067	0	8.44E-05	0.073858704	0.392815641	0	0	0	0.013922213	0	0.050767827	0.269143582	0	0	0	0	0	0	0.104779978	0	0	0	0	9.81E-10	0	10.82944652	0	0	0.00319646	0	0	0	0.045896641	0	0	0	0	0	0	0	0	0	0	0	0	0	0	0	0	0	0	0	0	0	0.000900263	0	0	0	0	2.244669176	0	0.178586687	0	0	0	0	0	0	0	0	0	0	0.011366034	0	0.296118116	0	0	0	0	0	0	0	0	0	0	0	0	0	0	0	0	0	0	0.057700114	0.135823431	0	0.042565708	11.59853539	56.11494883	12.69075195	0	0	0	0	0	0	0	0	0	0	0	0	0	0	0	0	0	0.054103651	0	1.62E-09	0	0	0	0	0	0	0	0	0	0	0	0	0
ZNF334	0	0	0	0	0	0	0	0	0	0	0	0	0	0	0	0	0	0	0	0	0	0	1.967787147	0	5.292462291	0	0	0	0	0	0	0	0	0	0	0.002896417	0	0.083878563	0	0	0.963633293	0.111853634	0	0	1.966135671	0	0	0.003433846	0	0	0	1.548406732	0	0.029355346	0.089128064	0	0	0	0	0	0	0	0	0	0	0	0	0	0	0	0	0	0	0	0	0	0	0	0	0	0	0	0	0	0	0.512518404	0	0	0	0	0	0	0	0	0	0	0	0	0	0	0	0	0	0	0	0	0	0	0	0	0	0	0	0	0	0	0	0	0	0	0	0	0	0	0	0	0	0	0	0	0	0	0	0	0	0	0	0	0	0	0	0	0	0	0	0	0	0.321908383	0	0	0	0	0	0.313747926	0	0	0	0	0	0	0	0	0	0	0	0	0	0	0	0	0	0	0	0	0	0	0	0.093041967	0	0	0	0	0	0	0	0	0	0	0	0	0	0	0	0	0	0	0	0	0	0	0	0	0	0	0	0	0	0	0	0	0	0	0	0	0	0	0	0	0	0	0	0	0	0	0	0	0	0	0	0	0	0	0	0	0	0	0	0	0	0	0	0	0	0	0	0.62946858	0	0	0	0	0	0	0	0	0	0	0	0	0	1.487597179	0	0	0	0	0	0.896596414	0	0	0	0	0	0	0	0	0	0	0	0	0	0	0	0	0	0	0	0	0	0	0	0.272777811	0	0	0	0	0	0	0	0	0	0	0	1.455842883	0	0	0	0	0	0	0	0	0	0	0	0	0	0.310329509	0	0	0	0	1.301867182	0	0	0	11.67749989	20.66868211	16.53586082	0	0	0	0	0	0	0	0	0	0	0	0	0	0	0	0	0	0	0	0	0.004124765	0.004605243	2.694377095	4.02515713	0	0	0	0	0	0	0	0	0
ZNF28	0.196230923	0.019256506	0.010404179	0	0.00236627	0	0	0.001402574	0.000309749	0.052908468	0.000481822	0.000690696	0.001129502	0.001447151	0.023563358	0.00206547	0	0.000137114	0	0.025350124	0	0	0.001975308	0	0	0	0	0	0.080779455	0.136787439	0.000478826	0	6.08E-06	0	0.256742643	2.83E-09	0.000967489	0	1.03E-09	5.16E-06	0	0	0.000487737	4.70E-09	4.89E-08	8.12E-09	8.07E-09	0	3.17E-09	2.73E-07	0	3.71E-06	3.78E-05	1.42E-10	0	0	0.133651374	0.001353435	0	0	0	0	0	0.061138271	0.393037562	0.022080089	0.002561033	3.836166029	0.006502994	0	0	0	0.725238374	0	0	0.071815435	0	0.068959278	0.018520243	4.798282019	14.03055001	0.001747752	0.875022408	0.08365459	0.630633508	0.042194908	0.014647642	0	33.81533801	0	6.157631834	19.68877116	0.118819299	0	2.613495946	0	0.314317477	0.006137623	0.028491165	0	0.160857375	0.062722483	1.13E-05	0.001621567	7.90E-05	5.75E-05	0	0.764213768	0.140294321	0.019376609	0.407377804	0.048436156	0.000135014	0	0	0.002957571	3.29E-05	2.70E-08	0	0.000163761	8.42E-10	3.19E-09	2.06E-09	0	0.08250283	0.219215351	0	2.76E-09	0.000858929	1.60E-06	0	0	0.000544495	0	0.057663167	0.00139721	0.000568007	0	0	3.54E-09	4.65E-07	0.010365724	0.002089418	0	3.39E-05	3.93E-05	0	1.31E-06	0.000108055	5.31E-06	0	0	0	0.030808677	0.001610794	0	3.16E-08	1.90E-09	0.00013703	5.61E-07	0.000453136	3.56E-08	0	1.02E-05	0	0.227064218	7.03E-10	0	0	6.38E-09	4.55E-09	2.78E-09	1.45E-08	0	0	9.58E-07	0.000439538	2.32E-09	3.59304203	0.467120189	0.032032035	0.008510856	0.002246494	0.000482284	0.018075923	0	7.77E-05	0.014079014	0	0.802142483	3.13E-09	4.09E-07	0.109801052	0	0	0.270216461	0	0	0	0	0.316329	0.002145615	0	0.151598263	0.952050731	0.909524333	0	0.029983122	1.530244059	0	0	1.296882981	0.467010797	0.199997554	0	0.666916766	0.777317615	0	0.4661063	2.200331223	0.012995385	3.199908878	0.315122852	17.23100971	21.20463687	2.011631822	0	0.208934149	0	5.469402905	0	1.369736115	8.738025873	1.689871091	0.163956956	0.609031247	0	0	0	0.63258989	0.02051991	0.014573064	0	0.235826868	0.003522663	0.295591813	5.86E-10	2.30E-08	7.07E-09	4.30E-05	0	1.39E-06	0.455035359	0.074512163	0	0.025028944	0.041113461	0	0	0.278131338	0	0.130094052	0	3.23071249	1.548389369	3.596298756	0.010584079	0	0.394844845	0.116564577	0.383427113	0	10.973062	7.32E-05	0.001270391	2.796993081	0.389982691	1.007992034	0.774373888	0.163947932	0	0.020977778	0	0.188720225	0.199514064	0.220649505	0.308175668	0.985880907	0.283807433	0.0001654	5.59E-09	0.204035578	0.005450992	0	0	0	0	0.262179822	0.054882818	1.473970748	0	0.284854247	0.127784969	0.131313604	0.027584194	0.146737325	0	0.175190845	0.001152495	0.004674857	0.042618077	2.39E-06	0.000831088	0.004087897	0.024598591	0.000396611	1.00E-08	0.000821173	0.000172199	5.02E-05	21.96107047	24.33563134	0.226051146	66.96078245	233.5999231	109.4886347	3.472436526	0.239776612	0	20.07728558	23.86450294	57.59470234	45.72491046	24.87860274	0	0	0.074518969	0	0.123440751	3.625419938	6.68596498	0.625394262	0	1.416088533	0.94572416	3.682942792	2.31E-08	0	0	0.000505364	1.71E-07	2.01E-06	0.001031548	4.63E-06	7.40E-07	0.008991229	0	0	0	0.001447039
ZNF611	0.024137818	0.07007959	0.052257984	0	0	0	0	0	0	0	0.014361407	0	0	0	0	0	0.019024497	0.009160668	0	0	0	0	0	0	0	0	0	0	0.028256009	0.070895292	0	0	0.005989145	0	0.011576221	4.54E-09	0	3.73E-09	0	0.006017682	0	0	0	0	0	1.10E-07	3.82E-09	0	0	0	0	5.03E-05	0	3.04E-09	0	1.27E-09	0	0	0	0	0	0	0	0	0	0	0	0.00297446	0	0	0	0	0	0	0	0	0	0	0	0	0	0.012217301	0	0	0	0	0	0	1.35E-06	0	0	7.75E-06	0.385016515	0	0	0	0	0	0	0	0	0	0	0.004256561	0	0	0	0	0	0	0	0	0	0	0	0	0	0	0	0	0	9.18E-05	0	0	0	0	0	0	0	0	0	0	0.008792464	0.353734089	0	0	0.038833601	0	0	1.07E-08	0	0	0	0	0	0	0	0	0	0	0	0	0	1.15E-05	0	0	1.04E-07	0	0	3.57E-10	0	0	0	0	0	0	0	0	0	0	0	0	8.73E-05	0	0	0	0	9.07E-10	0	0.837763309	0	0	0	0	0	0	0	0	0	0	0	0	0	0	0	0	0	0	0	0	0	0	0	0	0	0	0	0	0	0	0	0	0	0	0	0	0	0.909337976	0	0.340209696	0	0	0	0	0	0	0	0	0	0.038380254	0	0	0	0	0	0.220566697	0	0	0	0	0	0	0	0	0	0.048397185	0	0	0	0	3.76E-08	0	0	0	0	0	0	0	0	0	0	0	0	0	0	0	0	0	0	0	0	0	0	0	0	0	0	0	0	0.240268602	0	0	0	0	0	0	0	0	0	0	0	0.166743959	0	0	0	0	0	0.179900744	0	0	0	0.318080177	0	0.114367704	0	0	0	0	0.000135506	0	0	2.12E-06	0	0	0	0	2.71E-06	0	0	0.002200404	319.9422275	319.9422275	319.9422275	319.9422275	319.9422275	319.9422275	199.1093969	0	0	0	0	0	0	0	3.739781805	0.13429769	0	0	181.5559956	0	0	0	0	0	0	0	0	0	7.04E-09	0	0	0	0	9.79E-05	0	0.102065125	0	0	0	0
ZNF730	0	0	0	0	0	0	0	0.469981006	0	0	0.694722192	0	0	0	0	0	0	0	0.243901761	0	0	0.94005681	0	0	0	0	0	0	0	0.441579612	0.249142298	0	0.197501428	0	0.259080944	0.17601936	0.058564297	0.023911399	0.003394856	0.560944959	0.001453814	0.340192263	0	0.154869054	0.066272215	0.055374992	0.046969047	0.04979347	0.027446408	0.052210767	0.076416733	0.031451461	0.067406344	0.21004333	0.372543977	0.240543982	0	0	0	0	0	0	0	0	0	0	0	0	0	1.16354613	0	0	0	0	1.284158981	0	0	0	0	0.069206967	0	1.238536205	0	0	0	0	0	0	0	0	0	0	0	0	0	0	0	0	0.663587718	0	0	0	3.372471648	0.098198755	0	0	0	0	0	0	0	0	0	0	0.065569899	0.435324585	0	0.104120262	0.007848758	0.135088516	0.15200689	0.052598623	0.025220296	0	0	0	0	0	0.603323921	0.076188387	0	0	0	0	0	0	0	0	0.104840434	0.197882462	0	0	0	0	0	0	0.003409763	0	0	0	0.029558227	0	0	0.013153126	0	0.00089907	0	0.003150908	0	0.000358326	0	0	0	0.11999906	0	0	0.01280799	0.115779675	0.094605845	0	0.139175716	0.001929466	0	0.000154173	0.091432405	0	0.015436506	0.001744875	0	0	0	0	0	0	0	0	0.265205943	0	0.013523443	0	0.220294125	0	0	0	0	0	0	0	0	0	0	0	0	0	0	0	0	0	0	0	0	0	0	0	0	0	0	0	0	0	0	0	0	0	0	0	0	0	0	0.322583456	0	0	0	0	0	0	0	0	0	0	0	0	0	0	0	0.793640884	0.039104232	0	0.017332211	0.056709515	0.163493376	0	0	0	0	0	2.839731986	0	0	0	0	0	0	0.717149134	1.162753763	0	0	0	0	0	0	0	0.496308532	0	0	0	0	0	0	1.679480722	3.077576359	0	0.816407233	0	0	0	0	0	0	0.708306735	0	0	0	0	0	0	0	0	0	0	0	0	0	0	0	0	0	0	0.070182326	0	0	0.48346198	0.958506332	0.329113322	0	0.097706468	0.012362402	0	0	0.082999816	0	0.760321377	0	0	26.52718251	41.39864805	6.218281581	0	0	0	0	0	0	0	0	0	0	0	0	0	0	0	0	0	0	0	5.97E-06	4.06E-05	0.001031028	0.928508858	0.05941222	0.775023934	0.157718889	0.2210859	0	0	0	0.989813534	268.0990857	0
ZNF605	0	0	0	0	0	0	0	0.062559438	0	0	0.125505283	0	0	0	0.489550426	0	0.460303226	0	0	0	0	0	0	0	0.26091453	0	0	0	0	0.280501247	0.398032693	0	0	0	0	1.15E-08	0	0.000571996	0	0	4.27E-06	0.008619234	0	0.000291159	0	0	8.43E-05	0	3.05E-06	0.011833817	4.00E-05	0.091868905	0	7.26E-05	0.003711196	0.000489393	0	0.15158479	0	0	0	0	0	0	0	0	0	0.059183924	1.535561786	0	0	0	0	0	0	0	0	0	0	0	0	0	0	0.415079402	0	0	1.02113782	0	0.00085533	0	0	0.002523104	1.684379829	0	0	0.422805363	0.37109142	0	0	0	0	0	0.006963953	0	0	0.059636852	0	0	0	0	0	0	0	0	0	0	0	0	0.000510019	0	0	0	0	0	0	0.561869062	0	0.000754827	0	0	0	0	0	0	0	0	0.194390865	0.004419386	0.020332232	0	0	0	0	0.198818356	0	0.004194839	0.000118508	0	0	0	0	1.21E-06	0	0	0	1.16E-05	0	0.000235331	0.230571467	2.35E-06	0	0.023995628	0.090040767	0	0	0	0.001076352	0	0	0.006598263	0	0	0	0	0.000293045	0	0.001607043	0	0	0	0	0	0.714284151	0	0	0	0	0	0	0	0.000417676	0	0	0	0	0	0	0	0	0	0	0	0	0	0	0	0	0	0	0	0	0	0	0	0	0	0.822507927	0	1.206046779	0	0	0	0	1.128139616	0	0.918369908	0	0	0	1.004285919	0.696833595	1.218153201	0	0	0	0	0	0	0	0	0	0	0	0	0	54.32363223	0.000439124	37.64440192	62.29960302	93.21912444	170.7422751	90.30350506	23.02367252	0	0	0	0	1.876965229	0	0	0	0	0	0.128326008	0.099524147	0.159557431	0	0	0	1.221760591	0	1.002988051	0.01507717	0	0.223314448	0	0	0	0	0	0	0.274565423	0	0	0	0.563069531	0	0	0.620480495	0	0.000284211	0	0	0	0	0	0	0.453237073	0	0	0	0	0.748486855	0	0	0	0	0	0	0	0.12397268	0.283556563	0	0	0	0	0.001134389	0	0.075178096	0	1.173838153	1.374210461	0	2.09920244	57.10640521	66.32942153	22.9872523	0	0	0	0.750567199	0	0	0	0	0	0	0	0	0	0	3.367074964	0	0	0.593684999	0	1.36E-05	5.71E-06	0	0	0.066475797	0	0.008193075	0.051374211	0	0.177951082	0	0	0	0
HKR1	0	0	0	0	0	0	0	0	0	0	0	0	0.864985032	0	0	0	0	0	0	0	0	0	0	0	0	0	0	0	0	0.935533263	0	0	0	0	0	0.007890768	0	0	0.00226635	0	0.065243062	0.59133064	0	0.03655969	0	0	0.267805468	0.00923199	0.019351515	0	0.511598302	2.149887358	0	0.002303078	0	0.044064903	0	0	0	0	0	0	0	0	0	0	0	0	0	0	0	0	0	0	0	0	0	0	0	0	0	0	0	0	0	0	0	0	0	0	0	0	0	0	0	0	0	0	0	0	0	0	0	0	0.504749555	0	0	0	0	0	0	0	0	0	0.387919111	0	0	0	0	0	0.321218408	0	0	0	0	0	0	0	0	0	0	0	0	0	0	0	0	0	0	0	0.39393167	0	0	0	0	0	0	0	0	0	0	0	0	0	0	0	0	0	0	0	0	0	0.6438344	0	0	0	0	0	0	0	0	0	0	0	0	0	0	0	0	0	0	0	0	0	0	0	0	0	0	0	0.165910926	0	0	0	0	0	0	0	0	0	0	0	0	0	0	0	0	0	0	0	0	0	0	0	0	0	0	0	0	0	0	0	0	0	0	0	0	0	0	0	0	0	0	0	0	0	0	0	0	0	0	0	0	0	0	0	0	0	0.657893211	14.81222006	65.61821701	0	0	0	0	0	0	0	0	0	0	0	0	0	0	0	0	0	0	0	0	0	0	0	0	0	0	0	0	0	0	0	0	0	0	0	0	0	0	0	0	0	0.345203806	0	0	0	0	0	0	0	0	0	0.928375499	0	0	0	0	0	0	0	0	0	0	0	0	0	0	0	0	0	0	0	0	0	0	0	1.397044905	0	0	0	0	0	0	0	0	0	0	0	0	0	0	0	0	0	0	0	0.009264017	0.012297834	0.000176646	0	0.37464511	0	0	0	0	0	0	0	0	0
ZNF615	0	0	0	0	0	0	0	0	0	0	1.454587555	0	0	0	0	0	0	0	0	0	0	0	0	0	0	0	0	0	0	0	0	0	0	0	0	0	0	0	0	0	0	0	0	0	0	0	0	0	0	0	0	0	0	0	0	0	0	0	0	0	0	0	0	0	0	0	0	0	0	0	0	0	0	0	0	0	0	0	0	0	0	0	0	0	0	0	0	0	0	0	0	0	0	0	0	0	0	0	1.174498092	0	0	0	0	0	0	0	0	0	0	0	0	0	0	0	0	0	0	0	0	0	0	0	0	0	0	0	0	0	0	0	0	0	0	0	0	0	0	0	0	0	0	0	0	0	0	0	0	0	0	0	0	0	0	0	0	0	0	0	0	0	0	0	0	0	0	0	0	0	0	0	0	0	0	0	0	0	0	0	0	0	0	0	0	0	0	0	0	0	0.856807669	0	0	0	0	0	0	0	0	0	0	0	0	0	0	0	0	0	0	0	0	0	0	0	0	0	0	0	0	0	0	0	0	0	0	0	0	0	0	0	0	0	0	0	0	0	0	0	0	0	0	0	0	1.876590309	0	0	0	0	0	0	0	0	0	63.58707393	0	0	0	0	0	0	0	0	0	0	0	0	0	0	0	0	0	0	0	0	0	0	0	0	0	0	0	0	0	0	0	0	0	0	0	0	0	0	0	0	0	0	0	0	0	0	0	0	0	0	0	0	0	0	0	0	0	0	0	0	0	0	0	0	0	0	0	0	0	0	0	0	0	0	0	0	0	0	0	0	0	0	0	0	0	0	0	0	0	0	0	0	0	0	0	0	0	0	0	0	0	0	0	0	0	0	0	0
ZNF169	0	0	0	0	0	0	0	0.075674219	0	0	0	0.648236007	0	0	0	0	0	0.029317365	0.13653143	0	0	0	0	0	0	0	0	0	0	0	0	0	0	0	0.453079539	5.89E-09	0	0	4.33E-09	0	0	0.000259987	0.079403152	3.77E-05	0	0	0.000189896	3.40E-08	1.96E-07	0	0	0.233421688	0.244659673	1.72E-08	0.000533658	9.72E-09	0	0	0	0	0	0	0	0	0	0	0	0	0.35238762	0	0	0	0	0	0	0	0	0	0	0	0	0.134369526	0	0	0	0.037384373	0	0	0.172425609	0	0	0.000565863	0	0	0	0	0	0	0.153864781	1.639591359	0	0.614601256	0.037126654	1.906481156	0.454805716	0.071526855	0	0	0	0	0	0.142755622	0	0	0.022517058	0.30067572	0	0	0	0	0	0	0.00567168	0	0	0	0	0.036220286	0.115927705	0.028278529	0	0.529006989	0	0	0	0	0	0.106455756	0.029643015	0.004434877	0.022958854	0	0	0	0	0	0.002422263	0	0	0.002966535	0	5.65E-06	0.005676978	0	0	0	0	0	0	0	0	0	0	0.053065001	0.005147739	0.287980351	0.013613666	0	0.149334641	0.011345657	0.001421116	0.000116978	0	3.11E-05	0.00057455	0	0.002656898	0	0	0	0	0	0.284915071	0	0	0	0.474581554	0	0	3.139776092	0.000717853	0	0	1.636484516	0	0	0	0	0	0	0	0	0	0	0	1.094018321	0	0	0	0	0	0	0	0	0	0	0	0	0	0	0	0	0	0	0	0	0	0	0	0	0.742462882	0	0	0	0	0	0	0	0	0	29.50833503	0	0	0	0	0	0.006687078	0	0.003111119	0	0.011904884	0.002275835	0	0	0	0	0.548595888	0	0	0	0	0	0	0	0.385661652	0	0	0	0	0.935284866	0	0	0	0	0	0	1.370747854	3.604423931	0	0	0.625292734	0	0	0.575152286	0	0	4.011895817	0	0.664794701	0.003836332	0.004210029	2.920279301	0	0	0	0	0	0	0.229807936	0	0	0	0.296806848	0.383926253	0	0	0	0	0.103880761	0.165761503	0.429261971	0.087228356	0	0	0	0	0.001885187	0	0.087278555	0.030920596	2.176516185	0.603085083	0	2.208480297	1.055157444	1.841131784	0	0	0	0	0	0	0	0	0	0	0	0	0	0	0	0	0	0	0	0.82144873	0.000405184	2.04E-07	3.56E-08	0	0	0	0	0.022160808	0	0	0	0	0	0
ZNF430	0	0	0	0	0	0	0	0	0.612908781	0	0.528259871	0	0	0	0	0	0	0	0	0	0	0	0	0	0	0	0	0	0	0	0	0	0	0	0	0	0	0	0	0	0	0	0	0	0	0	0	0	0	0	0	0	0	0	0	0.000116226	0	0	0	0	0	0	0	0	0	0	0	0	0	0	0	0	0	0	0	0	0	0	0	19.31331685	43.84340099	0	0	0	0	0	0	0	0.328821258	0	8.493769591	319.9422275	0	0	0	0	0	0	0	0	0	0	0	0	0	0	0	0	0	0	0	0	0	0	0	0	0	0	0	0	0	0	0	0	0	0	0	0	0	0	0	0	0	0	0	0	0	0	0	0	0	0	0	0	0.281831577	0	0	0	0	0	0	0	0.144681988	0	0	0	0	0	0	0	0	0	0	0	0	0	0	0	0	0	0	0	0	0	0	0	0	0	0	0	0	0	0	0	0	0	0	0	0	0	0	0	0	0	0	0	0	0	0	0	0	0	0	0	0	0	0	0	0	0	0	0	0	0	0	0	0	0	0	0	0.625841478	0	0	0	0	0	0	0	0	0	0	0	0	0	0	0	0	0	0	0	0	0	0	0	0	0	0	0	0	0	0	0	0	0	0	0	0	0	0	0	0	0	0	0	0	0	0	0	0	0	0	0	0	0	0	0	0	0	0	0	0	0	0	0	0	0	0	0	0	0	0	0	0	0	0	0	0	0	0	0	0	0	0	0	0	0	0	0	0	0	0	0	0	0	0	0	0	0	0	0	0	0	0	0	0	0	0	0	0	0	0	0	0	0	0	0	0	0	0	0	0	0	0	0	0	0	0	0.000121873	0	0	0	0	0.578952223	0	0	0	0	0	0	0
PRDM9	0.308544297	0	0	0	0	0	0	0	0	0	0	0	0	0	0	0	0.285630308	0	0	0	0	0	0	0	0	0	0	0	1.06384207	0	0.259818639	0	0.200605753	0	0	2.93E-06	0	0.129219419	6.93E-07	0.201126951	0.002209774	0.127969244	0.169260674	0.026250166	0.070108343	0	0.005284657	8.09E-05	7.99E-05	0	0.013978223	0.125333728	0.070037003	0.005000392	0.003036532	0.026590149	0	0	0	0	0	0	0	0	0	0.642392467	0	0	0	0	0	0	0	0	0	0	0	0	0	0.263730171	5.258665881	0	0	0	0	0	0	0	1.53116155	0	19.63603696	37.01262012	0	0	0	0	0	0.515485205	0.689694429	0	0	0	0.012644658	0	0.133698861	0	0	0	0	0.621219113	0	0.259090123	0	0	0	0	0.564909079	0	0	0	0	0.06639199	0	0	0	0	0	0.015439992	0	0	0	0	0	0	0	0	0	0	0.029330987	0	0.078231721	0	0	0	0	0.039341812	0	0	0	0.100091958	0.039145957	0	0.03386478	0	0	0	0	0	0	0	0	0.003784164	0	0	0.131661513	0	0.01890073	0.123843807	0.102993372	0.608009351	0	0	0.065302329	0.007817518	0	0.08117128	0.018613092	0	0	0	1.695753787	0	0	0	0	0	0	0	0	0	0.007455325	0	0	0	0	1.195367919	0	0	0	0	0	0.323880207	0	0	0	0	0	0	0	0	0	0	0	0	0	0	0	0	0	0.880145893	0	0	0	0	0	1.177304692	0	0	0	0	0	0	0	0	0	0	0	0	0	0	0	0	0	0	0	0	0.011080247	0	0	0	0	0.081671459	0	0	0	0	0	0	0	0	0.396257096	0	0	0	0.687407577	0	0	0	0	0.524055903	0	0	0.082579292	0	0.412394207	0	0	0	0	0	0	0	0	1.832181616	0	0	0.892600192	0	0	0.086764139	0.036466709	0	0	0	0	0	0	0	0	0	0	0.851495522	0	0	0	0	0	0	0.07263819	0	0.245559747	0.026332409	0.36943037	0.037707719	0	0.025566026	0.014555477	0	0	0	0	0	0	0	6.569554536	4.813836643	7.986353159	0	0	0	0	0	0	0	0	0	0	0	0.55439303	0	0	0	0	0	0	0	1.203856692	0.023494402	0.690369031	0	0.068692168	0.150871288	0.040977578	0	0	0	0	0	0	0
ZNF100	0	0	0	0	0	0	0	0	0	0	0	0	0	0	0	0	0	0.185483716	0	0	0	0	0	0	0	0	0	0	0	0	0	0	0	0	0	2.13E-08	0	0.000314848	6.20E-09	0	2.53E-09	0.006365973	0	0	0.040477149	0	0.00010745	6.20E-09	0	0	0	0	0	0	0	8.66E-09	0	0	0	0	0	0	0	0	0	0	0	0	0	0	0	0	0	0	0	0	0	0	0	7.362837905	26.67886166	0.175912264	0	0	0	0	0	0	0.003877254	0	319.9422275	107.5778465	0	0	0	0	0	0	0.227827521	0	0	4.00720419	0	0	0	0	0	0	0	0	0	0	0	0	0	0	0	0	0	0	0	0	0	0	0	0	0	0	0.1437529	0	0	0	0	0	0	0	0	0	0	0.001477619	0	0	0	0	0	0	0	0	0	0	0	0	0.009060434	0.003268895	0	0	0	2.66E-05	0	0	0	0	0	0	0	0	0	0	0	0	0	0	0	0	0	0	0	1.99E-05	0	1.330828455	0	0	0	0	0	0	0	0.193103147	0	0	0	0	0	0	0	0	0	0	0	0	0	0	0	0	0	0	0	0	0	0	0	0	0	0	0	0	0	0	0	0	0	0	0	0	0	0	0	0	0	0.231326237	0	0.566906566	0	0	0	0	0	0	0	0	0	0	0	0	0	0	0.001841594	0.015599052	0	0.03063363	0	0	0	0	0	0	0	0	0	0	0	0	0	1.598972125	0	1.148848408	0	0	0	0	0	0	0	0	0	0	0	0	0	0	0	0	0	0	0	0	0	0	0	0	0	0	0	0	0	0	0	0	0	0	0	0	0	0	0	0	0	0	0.044624106	0	0	0	0	0	0	0	0	0	0	0.054388461	0	0	0	0	0.608429297	0	0	0	0	0	0	0	0	0	0	0	0	0	0	0	0	0	0	0	0	0	3.85E-07	1.93E-09	2.47E-09	0	0.031474793	0.066627216	0	0.009014002	0	0	0	0	0	0
ZNF766	0	0	0.098261602	0	0.008310348	0	0	0.002644524	0.255667735	0.484460321	0.137278745	0.013402773	0.079411806	0.223363629	0.006730195	0.237265005	0.030054887	0.002821454	0.020074111	0.386367644	0.227407758	0	0	0	0	0	0	0	0	0	0	0	0.001141307	0	0.17095425	1.91E-09	2.59E-05	0	6.75E-10	0	0	1.12E-06	0.000403055	4.61E-09	5.01E-05	0	2.50E-09	0	0	1.01E-06	0	5.76E-05	4.51E-06	0	0	0	0	0	0	0	0.633024499	0.416737801	2.693844255	0	0	0.092635845	0.026000781	0.216559574	0.164534942	0.458298208	0.425737435	0.835981759	0	0	0.561087545	0	0.68045084	0.18561407	2.048912605	37.67606626	93.96540213	319.9422275	122.8004358	35.20320468	21.57521728	319.9422275	140.7724156	36.45410039	319.9422275	20.7097176	228.8677672	250.4584565	0	1.371583993	0	0.022751058	0.227970629	0.377174365	0.214520666	0	0.066647012	0	1.57E-06	0.000340466	4.328506775	0.000275078	0.069220307	0	0	0	0	0.135397382	0.002879693	3.349717668	0.289908863	0.028670817	0.097818407	0.043670219	5.57E-05	0.018788834	9.91E-05	0.009991144	0.017950595	0.175700708	0.275537957	0	0.582385535	1.33E-05	0.875221038	2.32233008	0.000482185	0	0.000828	0	0.508635221	0.091106342	0.785328665	0.525897514	0.324039316	0.942910293	0.840500572	0.820987728	2.601274985	0.000185987	0.010685306	4.14E-07	9.80E-05	2.06E-06	1.170568811	1.12E-06	0.000400127	0	1.09E-05	1.82E-09	0	0	6.27E-07	0	0.000347642	1.07E-09	0	0.005563045	0.001041354	0.004046501	1.25E-07	0.024790473	0.000112479	0.030448294	0.73576408	0.110178475	3.785235043	2.804128927	0.09541253	0.00079471	0.160913622	0.000456732	0.000103174	0.011615678	0.009206137	0	0.349091537	0.0529047	0.483642184	0.010973389	0.296382843	0.011574443	0.004125053	0	0.081752604	0.696653462	0.003012422	0.000565787	0.105363691	1.053822001	0	0	0	0	0	0	0	0.039132966	0	0	0	0	0	0.359995548	0	0	0	0.52603351	0	0	0	0	0.038796259	0	0	0	0.009701797	0	0	0	0	0	0	0	0	0	0	0	0	0	0	0	0.502848055	0	0	1.044059554	0.090695727	0.923462046	0.937102263	1.026324398	0.032432521	0	7.731269897	0.487048015	0.000539702	0.014528046	0.049654667	0.032809379	0	4.969133602	0.437177718	0.346984002	0	0	0	0	0.012755742	0	0	0	0.009749639	0.033740054	0.204828398	0	0	0.008881129	0	0	2.93E-05	1.582011676	0.016643338	0	0	0	0	0.131255439	2.280049013	1.231100732	0.571519208	0.445874863	0	0	0.215132633	6.441324644	0.202563382	0.000480886	0.08459351	0	3.38E-05	3.280550784	0	0	0	0	0	0.140118599	0	1.15378575	0	0	0.358302111	0	0	0	0.472540028	0.005317549	0.018146502	0.010681597	0.015863882	0.353427188	0	8.94E-06	2.46E-06	0.026376075	0.048710363	0.339103846	0.107958054	0	0	0.117402674	0.006158938	0	0.220311366	0	0	0	0	0	0	0	0.143492822	0	0	0	0.049121217	0	0	0	0	0	0	0.31721716	1.20E-09	3.16E-09	2.12E-09	0.002618103	2.45E-05	0	3.42880671	0.000317448	0.002484962	0.127337749	0.151409809	0	0	0.019349947
ZNF776	0	0	0	0	0	0	0	0	0	0	0	0	0	0	0	0	0	0	0	0	0	0	0	0	0	0	0	0	0	0	0	0	0	0	0	2.02E-05	0	0	0.000625315	0	0.000123465	0.103157667	0	0	0	0	0	0	0	0	0	0	0	0.003506122	0	0.002849176	0	0	0	0	0	0	0	0	0	0	0	0	0	0	0	0	0	0	0	0	0	0	0	0	0	3.117581341	0	0	0	111.4160487	0.876350681	0	125.203606	0	0	0	0	0	0	0	0	0	0	0	0	0	0.089403173	0	0	0	0	0	0	0	0	0	0	0	0	0	0	0	0	0	0	0	0	0	0	0	0	0	0	0	0	0	0	0	0	0	0	0	0	0.061167552	0	0	0	0	0	0.139484952	0	0	0	0	0	0	0	0	0	0	0	0	0	0	0	0	0	0	0	0	0	0	0	0	0	0	0	0	0	0	0	0	0	0	0	0	0	0	0	0	0	0.516928345	0	0	0	0	0	0	0	0	0	0	0	0	0	0	0	0	0	0	0	0	0	0	0	0	0	0	0	0	0	0	0	0	0	0	0	0	0	0	0	0	0	0	0	0	0	0	0	0	0	0	0	0	0	0	0	0	0	0	0.069121562	0	0	0	0	0	0	0	0	0	0	0	0	1.129181071	0	0	0	0	0	0	0	0	0	0	0	0	0	0	0	0	0	0	0	0	0	0	0	0	0	0	0	0	0	0.400060991	0	0	0	0	0	0	0	0	0	0	0	0	0	0.832366384	0	0	0	0	0	0.542271992	0	0	0.647176407	0.162889607	0	0	0	0	0	0	0	0	0	0	0	0	0	0	0	0	0	0	0	0	0	0	0	0	0	0	0	0	0	0	0	0	0	5.78E-05	0	0	0	0	0	0	0	0	0	0	0	0
ZNF267	0.224683391	0	0	0	0	0	0	0	0	0	0	0	0	0	0	0	0.20398764	0	0	0	0	0	0	0	0	0	0	0	0	0	0.173063977	0	0	0	0.1998371	0	0	0	0	0	0	0	0	0	0.03339078	0	5.87E-05	0	0	0.103133123	3.08E-05	0.014129074	0	0	0	0	0	0	0	0	0	0	0	0	0	0	0	0	0	0	0	0	0	0	0	0	0	0	0	319.9422275	209.7767204	0.160516248	0	0	0	0.05040865	0	0	186.1607807	0	0	0.076465035	0	0	0	0	0	0	0	0	0	0	0	0	0	0	0	0	0	0	0.180695143	0	0	0	0	0	0	0	0	0	0	0	0	0	0	0	0	0	0	0	0	0	0.115562818	0	0	0	0	0	0	0	0	0	0	0	0	0	0.000474577	0	0	0	0	0	0	0	0	0	0	0	0	0	0.150766366	0	0	0.068450993	0	0	0	0	0	0	0	0	0.025686168	0	0	0	0	0	0	0	0.526221066	0	0	0	0.502303758	0	0	0	0	0	0	0	0	0	0	0	0	0	0	0	0	0	0	0	0	0	0	0	0	0	0	0	0	0	0	0	0	0	0	0	0	0	0	0	0	0	0	0	0	0	0	0	0	0	0	0	0	0	0	0	0	0	0	0	0	0	0	0	0	0	0	0.003567668	0	0	0	0	0	0	0	0	0	0	0	0	0.135010918	0	0	0	0	0.084152188	0	0	0	0	0	0	0	0	0	0	0	0	0	0	0	0	0	0	0	0.008457137	0.001112654	0	0	0	0	0	0	0	0	0	0	0	0	0	0	0	0	0	0.036664274	0	0	0.009413225	0.280671224	0.069350162	0	0	0	0	0.363195935	0	0	0	0	0	0	0	0	0	0	0	0	0	0	0	0	0	0	0	0	0	0	0	0	0	0	0	0.002725316	1.47E-09	4.07E-09	0	0	0	0	0	0	0	0	0	0	0
ZNF484	0	0	0	0	0	0	0	0.592960719	0	0	0	0	0	0	0	0	0	0	0.738194523	0	0	0	0	0	0	0	0	0	0	0	0	0	0	0	0	0	0	0	0.00392725	0	0.00563725	0	0	0	0	0	0	0.002462673	0	0	0	0.324437696	0	0.004186199	0	0.068441973	0	0	0	0	0	0	0	0	0	0	0	0	0	0	0	0	0	0	0	0	0	0	0	0	0	0.718007668	0	0	0	0	0	0	0	0	0	0	0	0	0	0	0	0	0	0	0	0	0	0	0.54409313	0	0	0	0	0	0	0	0	0	0.417630079	0	0	0	0	0	0	0	0	0	0	0	0	0	0	0	0	0	0	0	0	0	0	0	0	0	0	0	0	0	0	0	0	0	0	0	0	0.072908109	0	0	0	0	0	0	0	0	0	0	0	0	0	0	0	0	0	0	1.839646957	0.416767797	2.725357678	0	0.18229622	0	0	0	0	0	0	0	0	0	0	0	0	0	0	0	0	0	0	0	0	0	0	0	0	0	0	0	0	0	0	0	0	0	0	0	0	0	0	0	0	0	0	0	0	0	0	0	0	0	0	0	0	0	0	0	0	0	0	0	0	0	0	0	0	0	0	0	0	0	0	0	0	131.3034208	87.70438688	0	0.166387061	0	0	0	0	0	0	0	0	0	0	0	0	0	0	0	0	0	0	0	0	0	0	0	0	0	0	0	0	0	0	0	0	0	0	0	0	0	0	0.281747884	0	0	0	0	0	0	0	0	0	0	0	0	0	0	0	0	0	0	0	0	0	0	0	0	0	0	0	0	0	0	0	0	0	0	0	0	0	0	0	0	0	0	0	0	0	0	0	0	0	0	0	0	0	0	0	0	0.015213717	0	0.00042718	0	0	0	0	0.274217486	0	0	0	0	0	0
ZNF519	4.97E-05	0.001366046	0.000571215	0	0.000575453	0.027895615	0	5.48E-06	5.91E-05	0.031975127	0.000449211	0.00667091	0.000297016	0.00040323	3.52E-05	0	2.36E-05	3.78E-08	0	0	0	0	0.008098562	0	0.503196237	0	0	0.365201249	0.173710183	1.390509714	0.816080302	0.449762192	1.528035698	0.437483535	2.125025483	28.47583611	3.569127661	19.72657331	34.01305684	7.72608281	4.986306131	14.10198474	1.118923247	13.51760788	7.754929864	10.6607901	8.572686537	16.37146097	26.48741292	3.834805515	9.659158602	0.001283559	0.000949626	0	0.000149738	1.094352325	0	0	0	0	0	0	0	0.14995231	0	0	0	2.11E-08	0	0	0	0	0	0	0	0	0	0	0	1.66E-08	0	0	0	0	0.168647023	9.88E-09	0.006648797	0.133215552	2.59E-09	0	0	0	0.079993776	0	0	9.63E-06	0	0	2.36E-06	0	0.005306225	0.038541453	0	1.02E-08	0	2.51E-05	0.001808886	0.083873905	0.019310088	0.009610116	0	5.76E-06	6.18E-07	0	2.58E-09	0.006178716	0	0	0	0	5.53E-10	0	0	0	0.007594149	0	0	0	1.07E-05	0	8.63E-10	0	2.32E-07	0	0	0	0.000106305	0	5.05E-09	0	1.38E-10	0.004269331	0	3.98E-05	5.92E-08	8.54E-05	0	2.24E-10	2.35E-08	0	2.08E-09	0	0	0	1.02E-08	0	2.28E-10	0	3.00E-05	2.87E-09	0	0	0	0	0	0	0	0	0	0	2.06E-09	0	1.18E-08	0	7.96E-09	0	0	0	0.026853494	0	0.013193374	0.003222965	0	0.000990231	0	0.000117126	1.21E-05	0.002625058	2.31E-09	0.171647288	0	2.25E-08	0	0.723126014	0	0	0	0	0	0	0	0	0	0	0	0	0	0	0	0	0	0	0	0.141420637	0.647323532	0	0	0	1.012748965	0	0	0	0	0	1.496376592	1.648600581	1.128320226	6.146822125	0.202105961	319.9422275	308.4472851	153.9559688	0.12055735	0.13520892	0	0.017703196	0	0	0.317069998	0.504887083	0	0	0.134737775	0	0	0.05845414	0	0	2.86E-09	0	0	0	8.179282749	0	0	0.069396334	0.02499846	0.125249718	0	0	0.001146543	0.0681512	0	0.000403522	8.79E-07	0.000258623	0	0.215636176	0	2.35E-06	0	0	7.99E-09	6.90E-06	0	0	0	0.127615179	0	0	0	0	0.044615559	0	0	0	0	0.111322346	0.047646459	0.006267641	0	0	2.85E-09	0.020204721	0	0.404953821	0.337324552	2.995580873	0	0.024440211	0.270755053	0	0.555793188	0.004169441	0	0	0	0	1.35E-09	0	0.173054263	0	0.21354188	0	7.65E-05	0	0	0.004011544	0.000450989	1.10E-08	2.529444566	4.653376771	0	4.455068236	0.286712925	9.823922434	0.459658407	0	0	0.086005581	0	0	0.0031542	0	0	0.003480872	0	0	0.002560187	0	0	0.162626172	0	0.082475501	1.420490844	0	0	0	0	0	0	1.32E-06	0	2.25E-06	5.24E-07	0	0	0.116323203	0.088988812	0
ZNF273	0.004550971	0.098456106	0.063054489	0	0	0	0	0.095770354	0.000828008	0	0.00660251	0.011002515	0.015832772	0.018993847	0.000570759	0.000669203	0.000350369	1.36E-08	0	0	0.016798478	0	2.146249472	0	0.004587076	0	0	0	0	0	0.000162238	0	0.005741443	0	0.001459016	1.57E-09	0	0	4.52E-09	0.001414277	0	0	0.001883094	2.42E-09	6.38E-08	3.36E-09	4.82E-09	0	0	1.48E-08	0	0.031807102	0.009977323	0	2.38E-06	8.47E-09	0	0.003532456	0	0	0.114300523	0	0.688830264	0	0	0	0	4.97E-05	0	0	0	0	0	1.272088511	0	0	0	0	0	0	5.38E-09	0	0	0	0	0	0	0	7.89E-09	0	0	0	0	0	0	0	0	0.011052824	1.61E-06	0.117814079	0.020428525	0	0	1.71E-06	0	4.31E-05	0.001895168	0.895592374	0.420789893	0	2.265335303	0.000155075	8.19E-06	0	3.07E-09	0.005860361	1.31E-05	2.28E-07	0	0	1.03E-08	0	0	0	0	0.082271897	0	1.99E-09	5.43E-05	1.55E-08	0	0.052928118	3.43E-05	0	0.019486596	0.000459884	0	0	3.72E-09	0	0	0.079057122	0	0	0	0	0	4.44E-10	0	0	0	0	0	0	0	1.17E-09	0	0	9.91E-05	1.70E-09	0	8.77E-10	0	6.46E-05	0	0	0	0	0	1.91E-09	0	0	6.07E-10	2.98E-10	2.93E-09	9.67E-09	0	0	0.008370167	0	0.047037111	0	0	0	0	0.009315444	0	0.010666565	0	0.03900754	1.18E-09	0	0	0.869029654	0	0	0	0	0	0	0	0	0.605952764	0	0	0	0	0	0	0	0	0	0	0.238988205	0	0	0	0	0.51819954	0	0	0	0.949626933	0	0	0.800161631	0	39.35877328	32.19923032	319.9422275	319.9422275	146.8780277	0.213865717	0	0.199675571	1.6300078	0	0	0.437080976	1.337736082	0	0.023403916	0	0	0	0.533138805	0	0	0	0	0	0	14.25448881	0	0.061267565	0	0	0.576707082	0.955061408	0.106630626	0	0	0	0.000258243	0	0	0	0	0	0	0	0	0	0	0	0	0	0	0	0	0	0	0	3.114509711	0	0.082861334	0	0.599266065	0.353285913	6.50E-08	1.58E-09	0	0	0	0.340880156	0.207496239	0.451532015	0.345705579	0.039201942	0.473579136	0.43659888	1.181103167	0.005415852	0.189339511	0	0	0	0	9.61E-07	0	0.005377764	6.26E-08	0	1.92E-07	0.001599258	3.47E-08	3.80E-09	0.000270778	0.000118072	3.57E-06	0	0.081232627	0	0.400795301	0	0.020110283	0	0	0	0	0	0	0	0	0	0	0	0	0	3.448965222	0	0.25892343	0	0	0	0	0	0	1.88E-09	7.89E-05	2.37E-06	0	6.97E-09	4.89E-09	4.48E-06	0.00065978	0	0	0	0.003152229
ZNF680	0.048895588	0.004268429	0.000205051	0.012433587	0.027780906	0.005061666	0	0.005411029	0.001131709	0.022118225	0.000590213	0.395766334	0.67902313	0.019951321	0.002754386	0.023965871	0.0308951	0.043606974	1.43E-06	0.036407125	0.002578675	0	1.26E-05	0	0	0	0.2919762	0.089985562	0.00013893	0.003717787	0.000132714	0.01169166	1.36E-05	0	0.190000046	2.54E-09	0	2.18E-09	6.03E-09	0.000222568	0	0	1.35E-06	4.72E-09	1.18E-05	0	9.17E-09	0	7.39E-09	1.14E-09	0	7.30E-05	1.07E-08	0	3.86E-09	0	0	0	0	0	0.043918365	0.149188813	1.332913618	0.273108577	0	0	0.000309828	0.000722489	0.001060316	0.177867103	0	0.08620105	0.172053547	0	0	0.131565461	0	0.030439467	0.028553137	2.38E-09	2.44E-08	1.07E-05	3.289928845	0	0.860487469	1.20E-09	0.157580448	0	7.06E-09	0	2.53E-05	2.11E-10	0.062807901	0	0.008568701	0.995910485	1.142495964	0.816892499	0.197053444	0	0.058887813	0.027486601	0	0.000150922	1.43E-05	0.004266274	0.00070802	0.861260158	0.828668254	0.005697555	0.000827718	0.013358875	1.17E-07	2.945520692	0	0.000391409	0.037687005	2.40E-05	0	0.003977691	0.004799976	0.000268258	7.36E-05	0.027426258	1.060350847	0.767121077	0	0.451506124	0.097644762	0.047769205	2.17E-09	0.157241847	0.020972081	0.052936832	0.058086786	0.172600705	0.007358377	2.20E-08	3.21E-05	2.86E-06	2.51E-05	0.049169935	8.79E-07	2.64E-08	0	0	0	0	5.60E-09	0	0	0	7.95E-10	0	0	0	0	0	0	0	6.94E-07	2.74E-10	9.61E-08	0.000304449	3.49E-05	0.009952159	0.000275945	1.26E-06	0.000103424	0	2.25E-09	2.33E-09	2.02E-05	0	3.49E-08	8.00E-09	5.73E-11	0	2.40E-05	0	0.047782493	0.324656478	2.060081732	3.46E-05	0	0.045507838	0.000241413	0.009230507	0.001442248	0.008534334	3.01E-09	3.19E-06	0.04427288	1.629285118	1.45941814	5.720904598	1.06681367	4.341896441	0.114079242	0	3.424634159	0.458730481	5.076707499	4.912360987	11.37543954	222.1340774	110.6357984	93.62615036	40.94657564	28.61373932	88.6650347	80.3420894	20.65349848	62.65670642	21.17366371	319.9422275	25.71547128	88.60551913	90.54586127	113.2001533	59.92947274	128.006404	214.5299548	87.06133571	175.4738533	208.0574388	137.622394	149.4161826	184.2995598	319.9422275	160.5989917	196.4107277	7.050217992	9.331579039	1.073683242	0.539365604	95.82821753	0	8.252098181	0.437372368	4.410954242	0.02191039	0.112023714	4.547808819	0.000524071	4.94E-09	6.73E-11	0	7.43E-09	0.000119798	2.42E-06	7.33E-10	0	0.137410581	0.19838395	0	0.193762118	0	12.52006002	52.04047742	0.000549692	0.282440075	0.001389539	0.000706568	0.000139758	0.002560783	0.351988222	0	0	0.000657448	0	0.607047331	4.79E-07	0.165577247	0.015025319	2.680139515	0.899026883	0.001602381	0.059106759	0.354951633	0.027843354	0.162584548	0	0	0.117927603	0.02408932	0.042054996	0.652897841	0	0.000108947	0.015110303	0.003963652	0.00062811	0	0.590099578	3.700002393	0	0.042374296	0.002833826	2.176408644	0.822454886	2.471379878	0.565956298	0.110754918	0.048583076	0	0.415239917	0	0.053884707	0.099618453	0.005325374	8.57E-05	0.068908161	0.02890562	0.312728912	0.006595503	8.55E-08	0.004204128	0.066124435	3.22E-06	0.009392902	0.023161328	0	0.011123378	8.90E-06	0	0	0.154005169	0	0.068517224	0	0	0	0.583916146	0.01779763	0	0	0	0.001502288	0	0	0	0	0	0	0.303990656	0.001013841	4.48E-05	3.76E-09	0.000360392	0.000782503	2.53E-09	0.000229521	2.68E-09	9.21E-05	0.106075215	0.087253298	0.310332076	0	0.046001457
ZNF736	0	0.086009771	0	0	0	0	0	0.003839802	0	0	0	0	0.055263981	0	0	0	0.024594387	0.003175205	0.017045746	0.197734451	0	0	0.030635675	0	0.252508272	0	0	0	0	0.082397598	0.01720079	0	0.008632532	0	0	5.66E-09	0.001192862	1.30E-09	2.16E-09	0	9.32E-10	2.82E-09	0	2.13E-09	0.001796181	2.99E-05	0	0	1.16E-09	8.54E-05	0	0.003519931	0.000222695	0	0	2.92E-09	0.412754809	0	0	0.566862623	0	0	1.327125358	0.288226539	0	0	0	0.667740687	0.104509475	0	0	0.448219281	0	0	0.722123749	0	0	0.301712299	0.49939316	0	0.136458528	0.068310878	0	0	0.551981984	0.005246189	0.15229747	0	0.000118529	0	0	7.33E-05	0	0	1.085559549	0	0.137680192	18.80715194	0.005993805	0	0	0	0.000584589	0	0.001955154	0.064765199	0	0.399894238	0	0.172388029	0.019047567	0	0	0	0.001669911	0.078401626	0	0.006927985	9.51E-07	0	0.000277744	7.95E-05	5.03E-06	0	0	0	0	0	0	0.002635109	0	0	0.007552999	0	0.434567263	0.108575784	0	0.000105211	0	1.47E-05	0	0	0	0	0	0.000587637	2.72E-06	0	0.003786236	8.44E-05	9.00E-06	8.12E-05	4.71E-06	0	0	6.44E-10	6.27E-06	3.22E-09	0	0	0.014537693	0	0	0.001638057	0	0	0	0	0	3.50E-06	1.95E-05	0	0	1.93E-08	2.50E-06	0.002379811	0.000394973	0	0	0	0	0	0	0	0.171081199	0	0	0	4.84E-07	0	2.90E-05	0	0	0	0	0	0	0	0	0	0	0	0	0.446979215	0.85003293	0	0	0.595087108	0	0	0	1.445596352	0.850169156	12.65312267	4.232722474	105.5408923	0	0	26.85770556	0	0.037017812	109.1020468	164.0843134	114.1227807	218.199741	318.1992429	146.4631329	175.112972	194.8656529	319.9422275	319.9422275	319.9422275	319.9422275	232.8397063	29.77022581	20.98725884	0.65956755	0	0.762165956	0.552586916	0.176431897	1.446551206	0	0	0	5.893837017	4.12E-08	1.27E-05	1.32E-06	0	0	4.86E-07	0	0	0	0	0	0	0	0.320557433	0.174900253	0	0	0.664723224	0.294241737	0.118419084	0.126767792	0	0	4.309975499	0	0	0.986222895	3.94984234	0.775392268	0.199775773	0	0	0	0	1.450717532	2.017488332	2.341051777	0	0	0.278472022	0	0	1.564634161	0.000244031	6.55E-05	0.155269467	0	0	0	0	0	0	0	0	0	0	0	0	0.203568786	0	0	0	0.064365274	0	0.193812403	0.340490858	0	0.00022132	0	3.56E-06	5.31E-06	7.682392954	9.56807866	0.003696059	0	0.274783812	4.619873406	0.213748617	13.50414569	22.90671022	3.399785186	0	1.505480888	3.796644021	0.435189865	1.126429174	0.12597005	0	0	0.128350786	0.314612581	0	0	0	1.079182702	1.347584211	0	0	0.303827843	0	4.33E-09	3.58E-09	6.29E-09	0.02303232	0	0	0.000365132	0	0.003685128	0	0.717416141	0.462043703	0	0
ZNF681	0	0	0	0	0	0.52989573	0	0	0	0	0	0	0	0	0	0	0	0.287420684	0	0	0	0	0	0	0	0	0	0	0	0	0	0	0	1.419948701	0	0	0	0	0	0	0.000304824	0.034031959	0	0.01025571	0	0	0	7.83E-05	0	0	0	0.190646253	0	0	0	0.000157968	0	0	0	0	0	0	0	0	0	0	0.745021009	0	0	0	0	0	0	0	0	0	0	0	0	0	0	0	0	0	0	0	0	0	0	0	0	0	0	0	0	0	0	0	0	0	0	0	0	0	0	0	0	0	0	0	0	0.538620045	0	0	0	0	0	0	0	0	0	0	0	0	0	0	0	0	0	0	0	0	0	0	0	0	0	0	0	0.075492642	0	0	0	0	0	0	0	0	0.392578826	0	0	0	0	0	0	0	0	0	0	0	0	0	0	0	0	0	0	0	0	0	0	0	0.235759821	0	0	0	0.124607883	0.017613153	0	0	0	0	0	0	0	0	0	0	0	0.99911731	0	0	0	0	0	0	0	0	0	0	0	0	44.21878545	181.3561214	49.41743983	1.647026434	0	1.011204804	0	0	1.602036988	0	0	0	0	0	0	25.42133901	27.55359197	0	0	0	0	0	0	0	0	0	0	0	0	0	0	0	0	0	53.50366954	0	0	0	0.966349351	0	0	0	0	0	0.082439529	0	0	0	0	0	0	0	0	0	0	0	0	0	0	0	0	0	0	0	0	0	0	0	0	0	0	0	0	0	0	0	0	0	0	0.753895545	0	0	0	0	0	0	0	0	0	0	0	0	0	0	0	0	0.667709878	0	0	0	0	0	0	0	0	0	0.273911017	0	0.545657314	0.162877298	0	0.192369363	0	0.151742795	0.114010334	0	0	0	0	0	0	0	0	0	0	0	0	0	0	0	0	0	0	0	0	0	0	0	0	0	0	0	0	0	0.011670525	0.021382072	0.001548984	0	0	0	0	0	0.403025913	0	0	0	0	0.710120451
ZNF780A	0.255902256	0	0	0.463823117	0.261979892	0	0	0.117225727	0	0	0	0	0.322581824	0	0	0	0	0.055315487	0	0.320465114	0	0	0	0	0	0	0	0	0.1429308	0	0	0.456966396	0	0	0	0	0.038799604	4.78E-05	0.060817311	0	0.018346694	0.024986062	0.123765828	0.383625681	0.045145549	0.005586817	0	0	7.36E-06	0.033867681	9.01E-05	0.02004846	0	1.48E-07	0.004188884	0.000112494	0	0.233068377	0	0	0.777255626	0	0	0	0	0	0	0	0	0	0	0	0	0	0	0	0	0	0.53049064	0.046487401	0	0.189840043	0	0	0	0.066277641	0	0	0.084989452	0	0	0.015007181	0	0	0	0	0	0	0.246815044	0.774892485	0	0	0.005529752	0	0	0	0	0	0	0.541394687	0	0	0	0	0.04307552	0.373322244	0	0.072143738	0	0	0.02244817	0	0	0	0	0	0	0	0	0.05021245	0	0	0.876249846	0	0	0	0	0.074736006	0.169853996	0	0	0	0	0	0	0.071408865	0	0	0	0	0	4.06E-05	0.329322397	0	0	0	0	0	0	0.003202339	0.184902489	0.000622726	0	0	0	0	0.005686351	0.084720292	0.06677042	0.028719173	0.004665242	0.000634614	0.337804501	3.46E-05	0	0.184846191	0.040996401	4.07E-05	0	0	0	0	0	0	1.340296784	0	0.217695166	0.614425877	0.00673963	0	0	0	0.578446715	0	0	0	0	0	0	0	0	0	0	0	0	0	0	0	0	0	0	0	0	0	0	1.036830207	0	5.022718522	1.345266556	0	0	1.382742341	18.05808954	1.264884788	0	0	1.412910963	2.255342214	0	1.330944396	3.204949422	0.603181051	0	0	0	0.608666043	250.6851081	59.55416626	4.513538592	1.02064576	0	0	0	0	0	0	0.002986298	0	0	0	0.01078612	0.006523911	0	0	0	0	0	0	0	0	0	0	0	0	0	0	0	0	0	0	0	0	0	0	0	0	0	0	0	0	0	0	0	0.650842147	0	0	0	0	0	0.06020824	0.047902636	0.506516077	0.025749526	0	0	0	0	0.572839654	0	0	0	0	0	0.470270511	0	0	0	0	0.183441511	0.658659524	0.582261863	0.177849433	0.314398453	0.23604963	0	0.161444656	0.006139174	0.639013204	0.135931895	0	2.432051381	2.748403372	0	0.60168401	25.94234722	13.58586912	1.823258424	0	0	0	0	1.628979265	0	1.734057374	0	0	0	0	0	0	0	0	0	0	0	0	0.084646667	0.056299783	0.053227012	0.116340437	0	0	0.026220738	0.146386824	0	0	0	0.918702492	0	0
ZNF93	0.204610421	0.131937425	0	0.176176112	0	0	0	0	0	0.335462892	0.1324675	0.074800371	0.293242755	0.312904452	0.050548983	0.053841523	0.046339293	0.313065789	0.039249446	0	0	0	0.053514672	0	0.109294937	0	0	0	0	0.123968338	0.033443504	0	0	0	0	3.49E-09	0	5.79E-09	0	0.017565313	0	2.07E-08	0	0	0	4.37E-06	9.94E-08	0	1.46E-09	0.000469152	0	0.000143956	0	3.40E-09	0	0	0	0	0	0	0	0	0	0	0	0	0	0.008446732	0	0	0	0	0	0	0	0	0	0	0	0	0.000207521	0	0	0	0	0.002465976	0	0	3.21E-06	0	0	6.57E-06	0	0	0	0	0	0	0.017873025	0	0.190421752	0	5.42E-05	0	0	0	0	0	0.28360163	0.646688047	0	0	8.288003813	0	0	0.113718325	0	0.002806651	9.94E-07	0	0	0.002714676	0	0	0	0	0	1.69E-06	0.217952136	0	0	0	0	0	0.561965386	0	0.066175963	6.30E-05	4.02E-05	3.24E-07	0	0	0	0	0.001593897	0.022988316	4.88E-08	0.000726442	0.008191852	8.41E-05	5.39E-05	14.26987742	2.361550929	1.977553185	1.21974304	212.1642798	158.1551148	319.9422275	175.8485319	319.9422275	46.9623094	0.000536253	0	0	0	0	0	0	0.002500353	2.82E-06	2.41E-06	1.24E-08	0	0	0	0.001157403	0.000115948	2.12E-09	0	0	0.247799572	0	0.104613733	0.066735201	0	0	0	0	0	0.25432767	9.25E-07	0	0	0	0	0	0	0	0	0	1.785638808	0	0	0	0	0	0	0	0	0	0	0	0	0	0	0	0	0	0	0	0	0	0	0	0	0	0	0	0	0	1.141704404	0.737956468	0	0	0	0	0	1.193384831	0.843843139	1.528094276	0	0	0	0	0	0	0.001170424	0	1.64E-05	0.000536563	2.50E-06	5.48E-06	0	0	0	0	0	2.357557844	0	0.985659042	0	0	0	0	0	0	0	0.701276457	0	0	0	0	0	0	0	0	0	0	0	0	0	0.359165256	0	0	0	0	0	0	0	4.45E-05	3.70E-07	0	0	0	0	0	0.871717121	0.251348717	0	0.306346134	0.464233848	0	0.116960718	0	0.737672906	0	0	0	0.001230677	0	0.13640953	0.000550244	0	0.000156257	0	0	0.000413263	0.16443182	0	0.012795873	0	0	0	0	0	0	0	0	0	0	0	0	0	0	0	0	0	0	0	0	0	0	0	0	0.353649127	0	6.17E-09	6.87E-10	0	0.008867079	0.004468234	0	0.002265007	2.54E-05	0.009134327	0	0	0	0	0
ZNF649	0	0	0	0	0	0	0	0	0	0	0	0.057778916	0	0	0	0	0	0	0	0	0	0	0.039762486	0	0.295092352	0	0	0	0	0	0	0	0.012405738	0	0.02674406	7.09E-09	0	0	2.19E-09	0	0	0	0	0	0	0	2.18E-10	0	0	0	0	0	0	0	0	0	0	0	0	0	0	0.601644299	0	0	0	0	0	0	0	0	0	0	0	0	0	0	0	0	0	0	0	0	0	0	0	0	0	0	0	0	0	0	0	0	0	0	0	0	0	0	0	0	0	0	0	0	0	0	0	0	0	0	0	0	0.000396385	0	0	0	0	0	0	0.000184322	0	0	0	0	0	0	0	0	0	0	0.011333632	0	0	0	0	2.50E-05	0	0	0	0.152544566	0	0.00473239	0	0	2.35E-07	4.55E-06	0.006050401	3.04E-06	2.58E-05	0.007560293	0.051705317	207.8138518	16.90225825	319.9422275	160.6953302	319.9422275	240.4101371	319.9422275	110.9084163	3.05E-06	0	0.002771079	0	0	0	0	0	0	0	4.45E-10	0	0	0	0	0	0	0.047540425	0	0	0	0	0	0	0	0	0	0	0	0	0	0	0	0	0	0	0	0	0	0	0	0	0	0	0	0	0	0	0	0	0	0	0	0	0	0	0	0	0	0	0	0	0	0	0	0	0	0	0	0	0	0	0	0	0.24852017	0	0	0	0	0	0	0	0	0	8.559505567	0	0	0	0	0	1.81E-06	2.033543738	0	0	0	0	0	0	0	0.058466529	0	0	0	0	0	0	0	0	0	0	0	0	0	0	0	0	0	0	0	0	0	0	0	0	0	0	0	0.357065076	0	0	0	0	0	0	0	0	0	0	0	0	0	0	0	0	0	0	0	0	0	0	1.49E-05	0	5.05E-05	0	0	1.80E-05	0.029362536	0	0.000878492	1.214611047	5.140886963	0	2.727614337	157.2161921	190.4139605	65.01425083	0	0	0	0	0	0	0	0	0	0	0	0	0	0	0	0	0	0	0	0	0	0	0	0.000284413	0	0	0	0	0	0	0	0	0
ZNF382	0.003021942	0	0.011917277	0.034424305	0	0	0	0	0.003062797	0	0.006237487	0	0.007624822	0	0.014588471	0	0	0	0.010691445	0	0	0	0	0	0	0	0	0	0	0.016618908	0	0	0.002532431	0	0	0	1.56E-06	0	7.20E-09	0	0	6.29E-09	7.22E-05	8.61E-09	0	3.81E-09	4.63E-09	0	0	7.01E-07	2.13E-09	4.59E-08	0.000737308	0	4.71E-09	5.87E-10	0	0	0	0	0	0	0	0.126461344	0	0.057018834	0	0.462732678	0	0	0	0	0	0	0	0	0	0	0	2.52E-07	6.52E-09	0.000636691	0	0	0.328944748	2.68E-05	0	0	1.25E-05	0	0	2.54E-09	0	0	0.066119708	0.001047287	0	0	3.19E-06	0.485084773	0	0	0	0	1.54E-05	0	0	0.208223693	0.083431687	0.203760665	0	0	9.505124563	0	0.137534684	2.007019738	0.787245405	1.175355727	0.497314006	4.928492816	20.2701615	16.2210385	4.407447239	0.117634456	0	3.015895956	0.843828005	21.21181661	1.662230569	6.469704503	1.851052978	0.255849664	1.954434047	1.035838656	0	1.571694343	1.672315749	9.271194221	2.173168629	18.89401886	17.46335466	0.585277536	12.8076681	21.25479411	3.091966068	24.59325169	21.87743366	4.332760966	9.710343439	66.59633169	15.42653414	10.16630858	4.209401734	319.9422275	319.9422275	305.3873624	169.4612151	319.9422275	185.5084847	319.9422275	20.39084241	2.286375521	1.510260315	2.468253878	10.84318718	2.302940955	37.00574201	22.37900881	28.57872063	50.73837927	0.83768034	0.961633027	0.202533341	12.61469776	15.56215376	1.098925037	1.080829908	17.99583491	0.402511019	0	0.221149978	0	0	0.004298496	0	0.004461888	0.001308888	0.007033379	1.96E-07	0	4.73E-07	0.00217423	0	0	0	0	0	0	0.285439537	0	0	0	0	0	0	0	0	0	0	0	0	0	0	0	0	0	0.01975898	0	0	0	0	0	0	0	0	0	0	0	0	0.014298675	0	0	0	0	0	0	0	0.206459856	0	0	0	0	0	0	0	6.68E-05	0	0.01023572	2.42E-07	4.22E-05	7.09E-06	0.00095389	0	0	0	0	0.099575364	3.865296754	0	0.136020921	7.612441494	0	0	0.000642938	0	0	0	0	0	0	0	0	0	0	0	0	0	0.02410222	0	0	0.117490719	0	0	0	0	0	0.148260466	0.239567945	0	4.30E-05	1.02E-06	0	5.91E-08	0	0.415849891	0	0	0.236614088	0	0	0	0	0.068160175	0	0	0	0	0	0	0.002044679	0	5.26E-07	0.007524663	1.66E-09	0	2.05E-05	2.63E-06	0.001660124	0.000131928	1.84E-05	0	0	0	0.076873259	0	0	0.160485787	0	0	0	0	0	0	0	0	0	0	0	0	0	0	0.853655312	0	0	0	0	8.78E-10	3.57E-09	0	0	4.77E-05	0.001339971	2.39E-07	1.90E-08	0	0.004274697	0	0	0	0
ZNF425	0	0	0.023898156	0.211661171	0	0	0	0.079006782	0.129393484	0	0.020023934	0.067275574	0.211624214	0.021260002	0.110255658	0.041963305	0	0.003252491	0.003624102	0.206991981	0.065909014	0	0	0	0	0	0	0	0.006107999	0.03301654	0.003416963	0.056025785	0	0	0.081034093	1.96E-09	0	0	0	0.00105733	0	0	0.000456933	0	0.001588342	1.04E-05	0	0	0	1.76E-05	0	0.02721085	6.78E-05	0	4.12E-10	0	0	0.005879029	0	0	0.227050862	0	0	0	0	0	0	0	0.044739876	0	0	0	0.456189131	0	0	0	0	0	0	7.01E-05	0.000176368	6.978468264	0.187699655	0.086529431	0	0.001664931	0.265066134	0.356116744	3.49E-08	0	0.003808978	0.000439936	1.364166195	0	0	0	0	0.04507897	0.08449258	0.64265145	0	0.181860555	0.497671689	0.00207707	1.177618361	41.3354799	0.188865873	0	0.128111472	1.055996222	0	0	1.28809291	0	0.000324625	0	0	0.002341931	5.36E-08	0.050008238	3.01E-06	9.91E-05	0.354874539	0	0	0.168924894	0	41.89982328	0.086170358	0.000100601	8.19E-07	0.12421698	0.000937539	0	0.243429769	0.032804155	0	6.89E-07	1.85E-08	1.39E-06	4.83E-05	0.062514028	0	0.198059742	0.258790858	0.815589027	5.52E-09	5.93E-05	0	0	5.66E-06	21.85452173	1.347572028	98.08060207	31.6602174	71.89093278	42.13768176	92.18896557	5.91496134	136.4031773	3.043483132	0	0	0.004577851	0.028639232	0	11.96772263	0	0	8.09E-06	2.57E-08	3.24E-09	2.54E-05	2.95E-10	6.08E-08	0.002200705	9.13E-06	0	0.009934402	0	0.111182483	0.202959082	0.110407113	0	0.304342511	0	0	0	0	0.10807325	0.000139132	0.000651542	0	0	0	0	0	0	0	0	0	0	0.78521422	0	0.202468292	0	0	0	0	0	0	0.18201822	0	0.374248331	0	0	0	0	0	0	0.01040627	0	0	0	0	0	0	0	0	0	0	0	0	0	0.874607599	0.395745707	0	0	26.07896628	33.44680721	0.093798193	0.556484567	0	0.546860194	0	0.001006118	0	0.000812128	0.001737755	0.000753969	3.74E-07	1.23E-08	0	0.200986018	0	0.109998977	0	0	2.577352435	5.076318774	0.171698191	0	0.050167148	0.00352183	0.010729596	0.036222121	0.058333097	0	0	0	0	0	2.83E-06	0.003764649	0.080443236	0	0	0	0	0.13534417	0	0	0	0	0.370445243	0	0	0.329736696	0	0.000590294	1.40E-06	0	0	0	0	0	0	0.3451352	0.066641869	0.443178245	0	2.579364605	0.297304092	0.219584506	0	1.512921238	0	0	8.32E-05	0.031552522	0.019526463	0.041321634	0.197758152	0.000102679	0.003464099	0.004173267	0.079326728	0	0.052541417	0	0.359889451	0.166554545	0	0	0	0	0.225301503	0	0	0.281079138	0.301969037	0	0	0.575925285	2.758649847	0.470569213	0.201245702	0	0.051453453	0	0	0	0	2.56214925	1.059562578	0	3.12E-06	0	0	0.00295801	0.002997982	0	0.194176255	3.16E-05	0	0.273902323	0.472015984	0.329401449	0	0.020532256
ZNF84	0.001609589	0	0	0	0	0	0	3.42E-07	0.00020364	0	0	0	0	0.007558225	0	0	0	0	0.00270384	0	0	0.126460322	0.020035433	0	0.001745466	0	0	0	2.62E-05	0.002612295	0	0	0.000388946	0	0.070442905	0	3.20E-07	0	0	0	2.83E-10	0	5.96E-07	2.64E-09	3.61E-09	3.16E-10	0	1.13E-09	1.90E-09	4.66E-09	0	0	0	0	0	2.11E-09	0	0	0.504744078	0	0	0	0	0	0	0	0	3.40E-06	0	0	0	0	0	0	0	0	0	0	0	5.70E-09	5.57E-09	0	0	0	0	0	0	0	3.60E-09	0	0	1.61E-09	0	0	0	0	0	0	8.29E-08	0	0	0	0	0	0	0	0	0	0.030257701	0	0	0	23.78047175	0	0.277087722	0.001987356	7.72E-07	0.05527089	0.003043969	0.010536375	0.030121524	0.000651981	0.12966648	0	0.013160761	0	0.064453613	2.40E-09	4.41E-06	3.89E-08	0.001173734	0.026492544	2.05E-05	0	0	0	0	0	4.89E-10	3.38E-09	9.48E-10	0	33.61346309	57.43176845	85.87494799	136.6943401	285.8832099	100.0964488	67.44619505	126.1542651	96.69643837	319.9422275	75.69921356	319.9422275	319.9422275	319.9422275	258.6836873	319.9422275	76.3770533	319.9422275	3.60027727	8.50E-09	2.232662598	0.313787667	0.187497709	0.463474838	0.074369002	0.069186567	0.107995734	4.528610194	6.87E-05	4.81E-10	0.003549585	0.32934205	7.68E-06	0.572485065	2.560037717	3.03E-06	11.68590386	0	0	0	0.001516725	0	0	0	0	0	0	0	0.006477721	0.000815276	0	0	0	0	0	0	0	0	0	0.000152724	0.520791763	0	0.064983284	0	0	0	0	0	0	0	0	0	0	0	0	0	0.4387306	0	0.000264227	0	0	0	0	0	0	0	0	0	0	0.025784611	0.150049927	0.500181526	0	0	0	0	0	0	0	0	0	0	0	1.82E-08	0	0	0.000151477	0.000127885	2.20E-07	0	0	0	0	0.024567061	0	0	0	0	0.002930183	0	0	2.28E-05	0	0	0	0	0	0	0	0	1.58E-09	0	0	0	0.028996887	0	0	0.030832674	0.05182893	0	0	0	0	0	0	0	0	0	0	0	0	0.031254151	0	0	0	0	0	0.14715677	0	0	0.111118433	0	0	0	0	0	3.97E-10	0.000913099	0	0	0	0	0	0	2.12E-09	0	1.40E-06	0	0	0.044208243	0	0	8.28E-05	0	0	0	0	0	0	0	0	0	0	0.006554211	0	0	0.337932753	0	0	0	0	0	0	0	9.29E-10	2.10E-09	0	2.63E-07	0	0	0	6.10E-09	0	0	0.041857781	0	0	0
ZNF765	0	0	0	0	0	0	0	0	0	0	0	0	0	0	0	0	0	0	0	0	0	0	0	0	0	0	0	0	0	0	0	0	0	0	0	5.15E-09	0	0	0	0	0	6.60E-06	0	0	0	0	3.05E-08	2.83E-09	0	0	8.12E-09	0.00066692	0	0	4.17E-09	0	0	0.250540346	0	0	0	0	0	0	0	0	0.151065684	0	0	0	0	0	0	0	0	0	0	0	0	0	0	0	0	0	0.714962865	0.006790164	0	0	0	0	0	0	0	0	0	0	0	0	0.007760443	0	0	0	0	0	0	0	0	0	0	0	0	0	0	0	0	0	0	0	0	0	0	0	0	0	0	0	0	0	0	0	0.000385861	0	0	0	0	0	0	0	0	0	0	0	0	0.014703794	0	0.002438476	1.57E-05	0	0	6.24E-05	0.002638803	0.008329458	0.056271816	0.076746157	0.073432631	319.9422275	319.9422275	319.9422275	141.5417259	0.064959569	136.550911	0.002062331	0	0	0.000165074	0	0	0	0	0	0	0	0	4.39E-09	0	0	8.00E-05	0	0	0	0	0	0	0	0.293305969	0	0	0	0	0.318121824	0	0	0	0	0	0	0	0	0	0	0	0	0	0	0	0.880309251	0	0	0	0	0	0	0	0	0	0	0	0	0	0	0	0	0	0	0	0	0	0	0	0.286036895	0	0	0	0	0	0	0	0	0	0	0	0	0	0	0	0.010702409	0	0	0	0	0	5.05E-05	0	0	0	0	0.377815428	0	0	0	0.103758584	0	0	80.21714274	54.22408758	25.28579017	2.588548563	0	0.937459474	55.49198915	0	0	152.9018085	0	0	0	0.920857662	0.20820326	0	0	0	0.157234873	0	0	0	0	0	0	0	0.000257006	6.96E-05	0	0	0.354049066	0	0	0	0.314851949	0	0.374557227	0	0	0	0	0	0	0	0	0	0	0	0.000312399	0	0.00072615	0	0	4.89E-05	0	0.027907557	0	0	0.39861836	0	0	0	0	0	0	0	0	0	0	0	0.441301515	0	0	0	0	0	0	1.260797914	0	0	0	0	0	4.69E-09	1.67E-09	0	0	0	0	0	0	0	0	0	0	0	0
ZNF141	0.030413253	0.086494714	0	0.122944979	0	0	0	0.003477739	0.893088169	0.264627124	0	0	0.435777742	0.212753287	0	0	0.024197263	0.00292866	0.083840251	0.052959207	0	0	0	0	0	0	0	0	0.03388289	0	0.016370483	0	0	0.500690436	0.09708205	1.70E-09	0.00507448	3.17E-09	3.90E-09	0.038664475	0	0	0	5.78E-09	0.001678512	1.99E-07	3.92E-08	0	0	0	0	0.000973689	0	0	3.44E-09	1.07E-09	0	0.023274006	0	0	0	0	0	0	0	0	0	0.421192604	0	0	0	0	0	0	0	0	0	0	0	0.192134618	0.202119439	0	0.29156339	0	0	0.018487093	0	0	0.921036206	0	0.079559045	0.000668163	0	0	0	0	0.131675841	0.098990228	0.021427734	0	0.136923236	0	0.000504761	0.057299358	0.011845097	0.061409412	0	0	0	0	0	0	16.51214876	0	0	0	0.081182726	0	3.31E-08	0.00193064	1.83E-05	0	3.29E-06	0	0	0	1.509024189	0	0	0.002114367	0	0	0	0	0	0.250152219	0	6.42E-06	3.57E-06	8.49E-09	0.005948293	0	0	0	0.037076308	0.02902261	3.01E-05	0.001341625	0	6.62E-06	6.91E-05	52.02175004	1.455994086	126.5856378	8.904508567	28.21212487	47.56057091	9.959049351	6.708235977	109.797148	31.80977285	5.77E-06	0	0.001460429	0	0	1.78E-07	0.001332227	0	0.001231412	1.11E-07	0	0	0	1.87E-07	0	5.97E-07	2.34E-08	0.032668513	0.852261936	0.190137599	0	0	0.038496202	0	0	0	0	5.46E-06	0.560543084	0	0	0	0	1.133645256	0	0.921676289	0	6.765079179	0	0	0	0	0	0	0	0	0.580808394	0	0	0.660912765	0	0	0	0	0.557488417	0.639517004	0	0	0	0.035267844	4.835038851	0.664076198	1.806180261	0.528894089	0.569423801	2.096396604	2.194752569	0.595607495	0.124084782	0	0	0	0	1.996687984	1.144259634	0	0	0	0	0	0	0	0	0.081652715	0.447597472	0	0	1.08E-06	0	0	4.62E-06	0	0	0	0.1972607	0	0	1.291211683	12.33231191	0	0.196343277	0	0	0.128687841	0.256863343	0	0.615312066	0	0.002646001	0	0	0.34888316	0.016779209	0	0	0	0.109137376	0	45.54359184	48.87111534	0.546385119	2.271372151	0	0	0	0.325688197	0	0	0.000273131	1.79E-07	0.143296589	0.005754678	0	0	0	0	0	0	0	0.383687892	0.329560598	0.262935705	0.125859908	0	0	0	0	0.000248083	0.024097393	0.01628265	0.001576725	0.189158317	0.000203153	0	0.192733106	0.000639621	0.02179829	0	0.089320553	88.34356793	61.98407805	1.326913193	5.110063264	4.294760301	0.398798934	0.891921884	0	0	1.032964245	0	0	0	0.298338836	0	0	0	0	0	5.2365218	0	0	0.901258687	0.214073437	0	0	0	3.49E-09	3.02E-09	0	0	0	3.50E-05	2.49E-05	0	0	0	0	0	0
ZNF248	0.012810009	0	0.137961093	0.261772003	0	0	0	0	0	0	0	0	0	0	0	0	0	0	0	0.267406449	0	0	0	0	0	0	0	0.359073584	0	0	0	0	0.002474402	0	0.009580864	0	0	0	3.08E-09	0.012609544	2.95E-09	1.72E-08	0	5.32E-09	0.000183111	0	0	0	5.64E-09	4.61E-06	8.56E-10	0.000347397	0.001185377	0	2.38E-10	0	0	0	0	0	0	0	0	0	0.171242664	0	0	0	0.19560936	0	0	0	0	0	0	0	0	0	0	0	1.16E-06	0.004322701	0	0	0	0.003500339	0	0	0	0	0	7.42E-09	0.803208401	0	0	0	0	0	0	0	0	0	3.07E-08	0	0.000305124	0.000645762	0	0	0	0	0.006392601	0	30.43040969	0	6.633518047	0.627777799	0.026242456	5.499751874	3.8179365	7.242575451	32.12707315	21.54573888	16.8163843	0.19740937	0	1.64150645	0.635066792	22.25193054	0.553874978	3.161192862	13.52455721	0.427642263	5.53649086	0.276777391	0	0.259242095	0	0.379448016	0.959643199	1.071186546	1.848061534	0.949260528	4.021894952	10.44350088	21.31563514	19.86167263	0.718837787	20.79166437	33.52567997	29.41872256	48.52748582	306.7954329	40.65879551	5.94E-06	0	319.9422275	235.5594481	8.16165365	18.16312954	0.422949682	11.54928071	319.9422275	50.94789033	32.60949969	83.2954426	57.11977297	112.6746208	41.70393335	26.19386968	67.25744525	21.8989208	40.96758244	6.997953158	47.86616634	55.37565609	0.881046052	3.347714971	28.08894356	2.447538343	0	6.564286263	0.067371156	0	0	0	0.017372141	0.230518257	0.006086376	4.55E-06	0	0.165690752	0.10219039	0.129887958	0	0	0	0	0	0	0	0	0	0	0	0	0	0	0	0	0	0	0	0	0	0	0	0	0	0	0	0	0	0	0	0	0	0	0	0	0	0	0	0	0	0	0	0	0	0	0	0	0	0	0	0	0	0	0.000198516	0.000855475	0.001765514	2.88E-06	0.045219974	0	0	0	0	0	0	0	0	0.384471863	0	0.217636236	0	0	0.008515153	0	0	0	0	0	0	0	0.349421038	0.453966913	0	0	0	0	0	0	0.611295183	0	0	0	0	0	0	0	1.61E-06	4.49E-09	0	0	0	0	0	0	0	0.019395195	0	0	0	0	0	0	0	0	0	0.000257197	0.009602666	0	0	0	7.47E-07	0	1.02E-06	5.04E-09	0	0	5.23E-05	0	0	0	0	0	0	0	0	0	0	0.320370679	0	0	0	0	0	0	0	0.470740216	0	0	0	0	0	0.200912292	0	0	2.00E-09	1.50E-09	0.048789388	0	0.000133494	2.55E-05	6.03E-07	0.000646832	0	0	0	0	0
ZNF354C	0	0	0	0	0	0	0	0	0	0	0	0	0	0	0	0	0	0	0	0	0	0	0	0	0	0	0	0	0	0	0	0	0	0	1.370050856	8.98E-05	0	0	0	0	0.000436478	0	0	0	0	0.120497754	0	0	0	0	0.028004221	0	0	0.009431286	0	0.000204173	0	0	0	0	0	0	0	0	0	0	0	0	0.867334147	0	0	0	0	0	0	0	0	0	0	0	0	0	0	0	0	0	0	0	0.116862685	0	0	0	0	0	0	0	0	0	0	0	0	0	0	0	7.025808405	0	0	0	0	0	0	0	0	0	0	0	0	0	0.106230834	0	0.218051244	0.255234359	0	0	0	0	0	0.123443539	0	0.302220695	0.192621596	0	0	0	0	0	0	0	0	0	0	0	0	0.429137025	0	0.19437142	0.077347931	0.924405486	0	0.45754223	0.56864906	25.29602073	3.078661876	5.115858548	0.443714372	34.22745778	12.40446626	11.42928883	0	7.855975761	0	0	0	0	0.176313153	0	0.135620041	0	0	0.12563048	0.376028902	0.469814993	0.259079101	0	0.090834372	1.445207416	0.140552124	0.024081051	0	0	0	0	0	0	0	0	0.582290653	0	0.132249734	0	0.315127599	0.925980265	0	0	0	0	0	0	0	0	0	0	0	0	0	0	0	0	0	0	0	1.174999086	0	0	0	0	0	0	0	0	0	0	0	0	0	0	0	0	0	0	0	0	0	0	0	0	0	0	0	0	0	0	1.443611165	0	0	0	0	0	0	0.257511024	0.078375292	0.423465193	0	0	0	0	0	0	0	0	0	0	0	0	0	0	0	0	0	0	0	0	0	8.916845064	0	0	0	0	0	0	0	0.814281681	0	0	0	0	0	1.420811325	0	0.151116082	0	0	0	0	0	0	0	0	0	0	0	0	0	0	0	0	0	0	0	0	0	0	0	0.200790424	0	0	0	0	0	0	0	0	0	0	0	0	0	0	0	0	0	0	0	0	0	0	0	0	0	0	0	0	0	0	0	0	0	0.007566454	6.64E-06	0	0.265035979	0	0	2.110788714	0	0	0	0	0	0
ZNF17	0	0	0.222136579	0	0	0	0	0.049324509	0	0	0.343579941	0	0.199373244	0.210322786	0.851994141	0	0	0	0	0	0	0	0	0	0	0	0	0	0	0.252001606	0	0	0	0.792920769	0	0	0	3.34E-07	0	0	0	3.46E-06	0	3.31E-07	0.012297508	0	2.84E-05	0	2.86E-09	0.007983087	0.000421097	0.003675817	0.012859366	3.23E-07	0.00451686	1.25E-05	0	0.128567665	0	0	0.608733817	1.997362031	0.827290972	0	0	0	0	0	0	0	0	0	0	0	0	0	0	0	0	0	0.004992224	0.321473308	0	0.379340776	0	0	0	0	0.014015103	0	0	0.000136736	0	0	0	0.366628676	0	0	0.023591061	0	0	0	0.000504975	0	0	0	0	0	1.157191522	0	319.9422275	51.58689861	119.3400611	0	0.011375354	0	0	0.024271204	0	0.037546196	0	0.10838404	0.201269672	0	0	0.519322152	0.57442438	0	0.268066046	0	0.002746079	0.446838651	0.066208637	0	0	0	0	0.052962417	0	0.005242025	0	0	0	0.360606846	0.080830244	0.569743237	0.000444352	0.007019186	0	0.000779386	0.015566941	319.9422275	25.39557805	13.91524138	0.377356629	1.482127234	0.051287494	6.64790251	1.127094363	73.93521295	28.10464516	0	0	0	0.090503355	0	0.043955367	0.030949184	0	0.000439255	0.256976703	0.001097809	0.008921725	2.45E-05	0.042359497	0	0.006245047	2.96E-05	0.154767867	0	0	0	0.227585885	0	0.391012265	0	0	0.741051428	0.019720428	0.421510669	0.023485984	0	0	0	0	0.908794404	0	0	0	0	0	0	0	0	0	0	0	0	0	0	0	0	0	0	0	0	0.273155157	0	0	0	0	0	0	0	0	0	0	0	0	0	0	0	0	0	0	0	0	0	0	0	0	0	0	0	0	0.130004343	0.000189227	0.003231405	0	0.008868304	0.119629867	0.00063851	0	0	0	0	0	0	0	0	0	0	0	0	0.080107524	0	0	0	0	0	0	0	0.00977428	0	0.193844904	0	0	0	0	0	0	0	0	0	0	0	0	0	0	0.011806374	0.247474263	0	0.00517026	0	0	0	0	0	0	0.483398306	0	0	0.681982561	0	0	0	0	0	0.065443629	0	0	0.00220092	0	0.004101481	0	0.001764984	0.104195769	0	0.220529559	0	0.425065561	0	0	0	0	0	0	0	0	0	0	0	0	0	0	0	0	0	0.299265294	0	0	0	0	0	5.879088033	0.73293448	8.74E-05	0	0.000187102	0.048482061	0	0	0.030373501	0.009694121	0.048093685	0	0	0	0	0
ZNF708	0.518051473	0	0	0	0	0	0	0	0	0	0	0	0	0	0	0	0	0.614730932	0	0	0	0	0	0	0	0	0	0	0	0	0	0	0.385868755	0	0	5.48E-05	0	0	0.000184931	0	3.57E-05	0	0	0.145875283	0	0	0	5.97E-06	0	0	0.010162205	0.123303998	0	1.85E-05	0	0	0	0	0	0	0	0	0	0	0	0	0	0	24.51102223	0	0	0	0	0	0	0	0	0	0	0.196494144	0	0	0	0	0	0	0	0	0	0	0	0	0	0	0	0	0	0	0	0	0	0	0	0	0	0	0	0	2.159103818	0	0	0	0.335703634	0	0	0	0	0	0	0	0	0	0	0	0	0	0	0	0	0	0	0	0	0	0	0	0	0	0	0	0	0	0	1.516212013	0	0	0	0	0.328118283	0	0	0.042332727	0	0	0	0	0.198568791	0	0	0	0.436663226	0.026435147	0	0	0	0	0	0	0	0	0	0.025489286	0	0	0	0	0.080934523	0	0	0	0	0	0	0	0	0	0	0	0	0	0	0	0	0	0	0	0	0	0	0	0	0	0	0	0	0	0	0	0	0	0	0	0	0	0	0	0	0	0	0	0	0	0	0	0	0	0	0	0	0	0	0	0	0	0	0	0	0	0	0	0	0	0	0	0	0	0	0	0	0	0	0	0	0	0	0	0	0	0	0	0	0	0	0	0	0	0	0	0	0.319940553	0	0	0.185976627	0	59.80963991	0	0	0	0	0	5.50836768	5.300574907	25.93359361	0.985433964	0	25.1377133	0	0	0	0.32019225	0	0	0	0	0	0	0	0	0	0.968230202	0	0	0	0	0	0	0	0	0	0	0	0	0	0.131189077	0	0.100685787	0	0	0	0	0	0	0	0	0	0	2.508914137	0	0	0	0	0	0	0	0	0	0	0	0	0	0	0	0	0	0	0	0.22908416	0.003508472	0.00038938	0	0	0	0	0	0	0	0	0	0	0
ZNF85	0	1.00117755	0	0	0	0	0	0	0	0	0	0	0	0	0	0	0	0	0	0	0	0	0	0	0	0	0	0	0	0	0	0	0	0	0	0.215651068	0	0.072160269	0.071213275	0.652201598	0.571618316	0.336453128	0	0.180962957	0	0	0.095089525	0.388293419	0	0	0.083459613	0	0	0.024541518	0	0.021820567	0	0	0	0	0	0	0	0	0	0	0	0	0	0	0	0	0	0	0	0	0	0	0	0	0	0	0	0	0	0.478863523	0	0	0	0	0	0	0	0	0	0	0	0	0	0	0	0	0	0	0	0	0	0	0	0	0	0	0.587851587	0	0	0	0.612218836	0	0	0	0	0.369950436	0	0	0	0	0	0	0	0	0	0	0	0	0	0	0	0	0	0	0	0	0	1.363947447	0	0	0	0	0.576639612	0	0	16.91423444	0.771754783	3.433723938	0.56175054	7.869503707	4.850656806	4.713250801	0.586350317	6.285883362	0.698842262	0	0	0	0	0	0	0	0.479897054	0.625654434	0	0	0	0	1.016237107	0	0	0.068292586	0	0	0	0	0	0	0	0	0	0	0.237968722	0	0	1.281364768	0	0	0	0	0	0	0	0	0	0	0	0	0	0	0	0	0	0	0	0	0	0	0	0	0	0	0	0	0	0	0	0	0	0	0	0	0	0	0	0	0	0	0	0	0	0	0	0	0	0	0	0	0	0	0.188641666	0	0	0	0	0	0	0	0	0	0	0	0	0	0	0	0	0	0	0	0	0	0	0	0	0	0	60.88244544	64.00040464	0	0	0	0	0	1.346383532	10.361433	6.891552818	0	0	1.324898398	0	0	0	0	0.178245834	0	0	0	0	0	0	0	0	0	0	0	0	0	0	0	0	0	0	0	0	0	0	0	0	0	0	0	0	0	0	0	0	0	0	0	0	0	0	0	0	0	0	0	0	0	0	0	0	0	0	0	0	0	0	0	0.073207525	0	0.003466398	0	0	0	0.357053233	0	0	0	0	0	0	0
ZNF417	0	0	0	0	0	0	0	0	0	0	0	0	0.530112208	0	0	0	0	0	0	0	0	0	0	0	0	0	0	0	0.302633079	0.600882775	0	0	0	0	0	0.000771584	0	0.003119892	0.002477416	0.314297437	0.004807243	0.007074663	0	0.150803195	0	0	0.006019457	0.001024234	0.127290451	0	0.00438104	0.087943666	0.451939954	0.00018152	0.077099061	0.006084958	0	0	0	0	0	0	0	0	0	0.787539529	0	0	0.648385087	0	0	0	0	0	0	0	0	0.96786581	0	0	0.102017023	0.366816679	0	0.765767578	0	0	0	0	0	0	0	0.112539659	1.089730522	0	0	0	0	0	0	0	0.721449284	0	0	0	0	0	0	0	0.855276175	0	0	0	0	0	0.142609808	0	0	0	0	0	0	0	0	0	0	0	0	0	0	0.157591752	0	0	0.311012682	0	0	0	0.486385809	0	0	0	0	0	0	0	0	0.078901852	0	0.208016297	0	0	0.08021391	0.018963356	0	0.045124621	0	0	0	0	0.27190761	0.004053389	0	0	0	0	0	0	0.044966544	0	0	0	0.039337417	0	0	0.002608692	0.026413976	0	0	0	0	1.616218595	0	0	0.57151369	0	0	0	0	0	0	0	0	0	0	0	0	1.349285121	5.853977387	0	0	0	0	0	0	0	0	0	0	0	0	0	3.116886203	0	0	0	0	0	0	0	0	36.74951693	0	0	1.414785704	0	0	0	0	2.785460144	0	0.461227256	0	0	0	0	0	0	0	0	0	0	0	0.738550912	0	0	0	5.316252877	0.031261978	0	0	0	0	0	0	0	0	0.816358374	0.885128801	0	2.083440428	0.992441848	0	0	0	0.387869094	0.338885716	0	0.69264052	0	0	0.257456937	0	0	3.398540859	0.391204894	0	0	0	0	1.078922019	0	0	31.2422609	0	0	0	0	0	0	3.742594203	0	0.110226071	0	0	0	0	2.689666058	0	0.809512919	0	0	0	0	0	0	0	0	0	0	0.151830853	0	0.378528336	0.256064068	1.288796225	0.093580504	0.384510735	0.068302771	0	0	0	0	0	0	1.275049213	0	0	0	0	2.900199865	0	1.106807821	4.174765668	1.895508333	33.5827883	0.983170513	0	0.695623858	0	0	0	0	0	2.834704122	9.001837946	7.893041848	16.1656911	13.89231553	0.026533906	0.002178121	0.002744115	0.267691792	0	0	0.103827709	0.844333087	0	0	0	0	0	0
ZNF587	0	0	0	0	0	0	0	0.473368415	0	0	0	0	0	0	0	0	0.658155252	0	0	0	0	0	0	0	0	0	0	0	0	0	0	0	0	0	0	0.029806306	0	0	0.693931483	0.532314166	0.14641744	0.053544308	1.219676901	0.019626081	0	0	0.048701217	0.000337422	0.009036497	0	0	0	0	0.020718879	0.368295441	0.105953462	0	0	0	0	0	0	0	0	0	0	0	0	0.896578581	0	0	0	0	0	0	0	0	0	0	0	0	0	0	1.024541866	0	0	0	0	0	0	0	0	0	0	0	0	0	0	0	0	0.978944796	0	0	0	0	0	0	0	1.119852979	0	0	0	0	0	0	0	0	0	0.125370148	0	0	0	0	0	0	0	0	0.423338317	0	0	0	0	0	0	0	0	0.724962172	0	0	0.109299194	0	0	0	0	0	0	0.088237406	0	0	0	0	0	0	0.146879244	0	0.05180163	0	0.03780536	0.474244445	0.611748988	0	0	0	0	0	0	0.148204853	0	0	0	0	0	0	0.030881426	0.110481085	0	0	0	0	4.090027768	0	0	0	0	0	0	0	0	0	0	0	0	0	0	0	0	4.239392782	0	1.492415502	1.388080429	0	0	0	0	0	0	0	0	0	0	0	0	0	0	0	0	0	0	0	24.44332785	0	0	0	0	0	0	0	0	0	0	0	1.104123113	0	0	0	0	0	0	0	0	0	0	0	0	0	0	0.119783631	0.226492148	0	0	0	0	0	0	0	1.084651228	1.153633981	1.46400682	2.35461934	2.803081851	0	0	0	0	0	0	0	0	0	0	0	0	0.298136473	0	0	0	0	0	1.339112315	0	0	32.71591816	0	0	0	0	0	0	0	0	0	0	0	0	0	1.472663439	0	0	0	0	0	0	0	0	0	0	0	0	0	0	0	0	0	0.240048858	0	0	0	0	0	0	0	0	0	1.104472415	0	0	0	0	0	1.375122009	1.401809988	4.64819444	15.81076004	0	0	0	0	0	0.919626714	0	4.555636897	3.381109637	10.63091393	2.523626947	33.12703707	11.45701285	0.07649229	0.004676997	0.000328886	0	0	0	0	0	0	0	0	1.445757677	0	0
ZNF626	0.859627262	0	0	0	0	0	0	0	0	0	0	0.919162073	0	0	0	0	0	0	0	0	0	0	0	0	0	0	0	0	0	0	0	0	0	0	0	0.003715864	0	0.089975695	0	0	0.008863333	0.3917082	0	0.061779269	0	0	0	0	0.339845966	0	0	0	0	0.036907141	0	0	0	0	0	0	0	0	0	0	0	0	0	0	0	0	0	0	0	0	0	0	0	0	0	0	0	0	0	0	0	0	0	0	0.251583422	0	0	0	1.544587298	0	0	0	0	1.079095849	0	0	0	0	0	0	0	0	0	0	0	0	0	0	0.635931574	0	0	0	0	0	0.228396162	0	0.3734152	0	0	0	0	0	0	0	0	0.475064612	0	0	0.684056492	0	1.160098338	0	0	0	0.32451156	0.206612629	0	0	0	0	0	0	0	0	0	0	0.3388748	19.41160054	0	0	0	2.505618914	1.839992069	0.097879354	0	0.095416758	1.77767931	0	0	0	0	0	0.259000017	0	0	0	0	0.155302429	0	0	0.208083423	0	0	0.086887258	0	0	0	0	0	0	0	0	0	0	0	0	0	0	0	0	0	0	0	0	0	12.31931885	0	0	0	0	0	0	0	0	0	0	0	0	0	0	0	0	0	0	0	0	0	0	0	0	0	0	0	0	1.800483816	0	0	0	0	0	0	0	0	0	0	0	0	0	0	0	0	0	0	0	0	0	0	0.268375143	0	0	0	0	0	0	0	0	0	0	0	0	0	0	0	0	0	0	0	0	0	0	0	0	0	0	0	1.314394039	0	0	0	0	0	0	0	0	0	0	0.207366472	0	0.388129688	0	0	0	0	0	0	0	0	0	0	0	0	0	0	0	0	0	0	0	0	0.370583664	0	0	0	0	0.668484881	0.501115033	0	0	0	0	0	0	0	0	0	0	30.66556683	0	64.04195747	0	0	0	0	0	0	0	0	0	0	0	0	0	0	0.214201594	0.000888951	0	0	0	0	0	0	0	0	0	0	0
ZNF616	0	0	0	0	0	0.284389094	0	0	0.358450168	0.800938004	0	0	0	0.438045504	0.340161443	0	0	0.33373508	0.27615568	0	0	0	0	0	0	0	0	0	1.816065279	1.222447054	0.783860498	1.39310836	1.21918064	0	0.291867004	0.015158367	0.565011465	0.451769418	0.386319609	0	9.32092068	0.09084638	0.192598601	0.001215697	0.086151641	0.65928117	0.441095466	0.086580514	0.001145508	0	0.000829739	0.043354455	0.087171046	0.072486172	0.221890971	0.266260562	0	0	0	0	0	0	0	0	0	0	0	0	1.344097741	0	0	0	0	0	0	0	0	0	0	0	0	0	0	0	0	0.118602029	0	0	0.016778972	0	0	0	0	0	0	0	0	0	0	0	0.607215589	0	0.017703074	0	0	0	0	0.970160492	0	0	0	0.285592821	0	0	0.086477718	0	0.209034064	0.132049644	0	0	0	0.072421522	0	0	0	0.822628136	0	0	0	0	0	0	0.659185197	0	0	0	0	0	0	0	0	0	0	0	0	0	0.103838527	0.117682667	0	0	0	0	0.037698701	0	0	0	0	0	0	0	0	0.004425662	0	0	0	0	0.021113685	0	0	0	0	0	0	0.000413742	0	0	0	0.00054798	0	0	0	0	0.465158629	0	0	0	0	0	0	0	0	0	0	0	0	0	0	0	0	0	0	0.922857999	0	0	0	0	0	0	0	0	0	0	0	0	0	1.174652024	0.521853276	0	0	0	0	0	0	0	0	0	0	2.552523143	0	12.02298675	0	11.94038414	0	0	0	0	0	0	0	0	0	0	0	0	0	0	0	0.044558471	0.110894542	0	0.007348605	0	0	0	0	0	0	0	0	0	0	0	0	0	0	0	0	0	0	0	0	0	0	0	6.213320405	0	4.379474016	0	8.614184318	39.39950751	22.47194365	67.40052853	51.48533986	31.69334705	0	0	0	0	0	0.02956947	0.133406246	0	0	0	0	0	0	0	0	0	0	0.888546278	0.478936282	0	0	0	0	0	0.090336429	0	0	0.141980037	0	0	0	0	0	0.308530405	0	0.105095964	0	0	0	0	0	0	0	0	0	0	0	0	0	0	0	0	0	0	0.567869162	0	0	0	0	0	0	0	0.03683822	0.057737063	0.000283011	0	0	0	0	0.290649837	0	0	0	0	0	0
ZNF816	0	0	0	0	0	0	0	0	0	0	0	0	0	0	0	0	0	0	0	0	0	0	0	0	0	0	0	0	0	0	0	0	0	0	0	0.004572946	0	0	0	0	0	0	0	0	0	0	0	0	0	0	0	0	0	0	0	0	0	0	0	0	0	0	0	0	0	0	0	0.639820718	0	0	0	0	0	0	0	0	0	0	0	0	0.399753218	0	0	0	0	0	0	0	0.732049826	0	0	0	0	0	0	0	0	0	0	0	0	0	0	0	0	0.642225342	0	0	0	0	0	0	0	0	0	0	0	0	0	0	0	0	0	0	0	0	0	0	0	0	0	0	0	0	0	0	0	0	0	0	0	0	0	0	0	0	0	0	0	0	0	0	0	0	0	0	0	0	0	0	0	0	0	0	0	0	0	0	0	0	0	0	0	0.307186399	0	0	0	0	0	0	0	0	0	0	0	0	0	0	0	0	0	0	0	0	0	0	0	0	0	0	0	0	0	0	0	0	0	0	0	0	0	0	0	0	0	0	0	0	0	0	0	0	0	0	0	0	0	0	0	0	0	1.309038877	0	0	0	0	0	0	0	0	0	0	0	0	0	0	0	0	0	0	0	0.282126192	0	0	0	0	0	0	0	0	0	0	0	0.798547848	0.739314385	0	0	0	0	0	0	0	0	0.804820993	0	0	0	0	0	0	0	0	0	0	0	0	0	0	0	0	0.219285183	0	0	0	0	0	0	0	0	0	0	0	0	1.154014343	0	0	0	0	0	0	0	0	0	0	0	0.332332162	0	0	0	0	0	0	0	0	0	0	0	42.17340647	62.1824277	93.69255041	0	0	34.06903244	0	0	0	0	0	0	0	2.333225712	0	0	0	0	1.640753919	0.025244744	0.007401471	0.274564088	0	0	0	0	0	0	0	0	0	0	0.981704283
ZNF737	0	0	0	0	0	0	0	0	0	0	0	0	0	0	0	0	0	0	0	0	0	0	0	0	0	0	0	0	0	0	0	0	0	0	0	0	0	0	0	0	0	0	0	0	0	0	0	0	0	0	0	0	0	0	0	0	0	0	0	0	0	0	0	0	0	0	0	0	0	0	0	0	0	0	0	0	0	0	0	0	0	0	0	0	0	0	0	0	0	0	0	0	0	0	0	0	0	0	0	0	0	0	0	0	0	0	0	0	0	0	0	0	0	0	0	0	0	0	0	0	0	0	0	0	0	0	0	0	0	0	0	0	0	0	0	0	0	0	0	0	0	0	0	0	0	0	0	0	0	0	0	0	0	0	0	0	0	0	0	0	0	0	0	0	0	0	0	0	0	0	0	0	0	0	0	0	0	0	0	0	0	0	0	0	0	0	0	0	0	0	0	0	0	0	0	0	0	0	0	0	0	0	0	0	0	0	0	0	0	0	0	0	0	0	0	0	0	0	0	0	0	0	0	0	0	0	0	0	0	0	0	0	0	0	0	0	0	0	0	0	0	0	0	0	0	0	0	0	0	0	0	0	0	0	0	0	0	0	0	0	0	0	0	0	0	0	0	0	0	0	0	0	0	0	0	0	0	0	0	0	0	0	0	0	0	0	0	0	0	0	0	0	0	0	0	0	0	0	0	0	0	0	0	0	0	0	0	0	0	0	0	0	0	0	0	0	0	0	0	0	0	0	0	0	0	0	0	0	0	0	0	0	0	0	0	0	0	0	0	0	0	0	0	0	0	40.87147673	0	0	0	0	0	0	0	0	0	0	0	0	0	0
ZNF69	0	0	0	0	0	0	0	0	0	0	0	0	0	1.387957777	0	0	0	0	0	0	0	0	0	0	0	0	0	0	0	0	0	0	1.109744901	0	0	0	0	0	0	0	0	0	0	0	0	0	0	0	0	0	0	0	0	0	0	0.099995467	0	0	0	0	0	0	0	0	0	0	0	0	0	0	0	0	0	0	0	0	0	0	0	0	0	0	0	0	0	0	0	0	0	0	0	0	0	0	0	0	0	0	0	0	0	0	0	0	0	0	0	0	0	0	0	0	0	0	0	0	0	0	0	0	0	0	0	0	0	0	0	0	0	0.862561805	0	0	0	0	0	0	0	0	0	0	0	0	0	0	0	0	0	0	0	0	0	0	0	0	0	0	0	0	0	0	0	0	0	0	0	0	0	0	0	0	0	0	0.808753867	0	0	0	0	0	0	0	0	0	0	0	0	0	0	0	0	0	0	0	0	0	0	0	0	0	0	0	0	0	0	0	0	0	0	0	0	0	0	0	0	0	0	0	0	0	0	0	0	0	0	0	0	0	0	0	0	0	0	0	0	0	0	0	0	0	0	0	0	0	0	0	0	0	0	0	0	0	0	0	0	0	0	0	0	0	0	1.879941601	0	0	0	0	0	0	0	0	0	0	0	0	0	0	0	0	0	0	0	0	0	0	0	0	0	0	0	0	0	0.66143241	0	0	0	0	0	0	0	0	0	0	0	0	0	0	0	0	0	0	0	0	0	0	0	0	0	0	0	0	0	0	0	0	0	0	0	0	0	0	0	0	0	0	0	0	0	0	0	0	0	0	0	0	29.10151583	149.0210095	0	0	0	0	0	0	0	0	0	0	0	0	0	0	0	0
ZNF707	0.169267745	0.288878137	0	0	1.585161068	0.386550299	0	0	0	0	0.396119541	0	0	0	0.489785501	0.97418447	0.461433288	0.023032312	0	0	0	0	0	0	0	0	0	0	0.080747914	0	0	0	0.30737767	0	0.140899835	0	0.014272106	1.80E-05	2.65E-09	0	1.46E-09	0	0	0	0.017481946	0	8.52E-05	0	3.09E-06	0	3.15E-06	0.031351223	0	3.96E-09	4.08E-05	1.36E-07	0	0	0	0	0	0	0	0	0	0	0.261830504	0	0	3.593401666	2.105741083	0.767785829	2.163960409	0	1.067660376	9.069432163	0	0	0	5.194382646	11.81192167	0.750341211	0	0.414915177	0	3.279097603	0.394172298	0.818565491	14.96985537	0	10.76599582	31.0011641	0	0	0	0.13584829	0.37080058	0	0.560324149	0	0	0	0.025921963	0.031893423	0.397324761	0.81844579	1.801453872	0	0	0	0	0.124684673	0	0	0.016560491	0	0	0	0.04377041	0.049456819	0.623585493	0.147940366	0.273917508	0	0	0.560775676	0.616718926	0.000740579	0.317820483	0.020478719	0.02640011	0	0	0.67739906	0	0.464543469	0	0	0.064330698	0	0	0	0	0	0	0	0	0.001885249	0	0	0.004318824	0	0	0	0	0	0	0	0	0	0	0.002563472	0.089597544	0	0	0	0.007483518	0	0.02973425	0	0.000784921	0	0	0	0	0	0	1.51E-05	0	0	0	0.343995059	0	0	0	0	0	0	0	1.158262997	0	0.037534706	0.458449242	1.59463517	0	0	0	0	0	0	0	0	0	0	0	0	0	0	0	0	0	0	0	0	0	0	0	0	0	0	0	0	0	0	0	0	1.273257476	0	0	1.588739524	0.695739463	0.483905893	0	0	0	0	0	0	0	0	1.098761338	0	0	0	0	0.16640572	0	0.005251799	0.012971936	0.013203608	0.007068703	0	0	0	0	0.461037729	0	0	0	0	0.202825111	6.549381616	0	104.7137172	126.0072601	142.0982453	34.7565207	12.26102972	5.822418248	103.5377415	4.073795594	12.55524663	319.9422275	0	0.222699183	0	0	0	0	0	0	0.27368732	0	0	0.83605417	0	0	0	0	0.002948195	0.000284157	7.127612168	0	0	0	0	0	0.453458746	0	0.520689274	0.69975824	0	0	0	0.469109678	0	0	0	0.01933619	0	0.124490483	1.267648223	1.830108803	0.101479462	0.127031226	0.424523828	0.416460365	0	0.555018417	0.487318011	0	0	0	0	0	0	0	0	0	0	0	0	0	0	0	0	0	0	0	0	0	0	0	0	0	0	0.000403525	3.57E-08	2.32E-08	0.224254046	0.174614628	5.07442243	0.252050653	0.002498294	0	0	0	0	0	0
ZNF793	0.02856173	0.023129081	0	0.00940362	16.65028794	17.26580318	0.475754117	7.92E-05	0.522284182	0	0.023195067	0.116798105	1.408453276	1.519893309	0.823539276	2.020394372	0.006031465	0.409892588	0	0	0.154465787	0	0	0	0	0	0	0	3.80E-06	0.003392343	5.16E-05	0	8.72E-06	0	0.004970949	7.08E-10	8.49E-09	9.99E-12	3.81E-09	0	0	0	1.69E-05	3.53E-09	1.66E-09	0	5.75E-09	0	2.08E-09	5.32E-08	9.79E-10	2.16E-07	6.36E-07	1.65E-11	6.04E-09	2.83E-09	0	0.005639233	1.303594206	0.232946619	0.302382453	0.654726207	4.221269416	0	0	1.061810823	0.221215589	2.177261294	0.029992278	0	0.237131793	0	0	0.450081976	0	0.070529523	0	0	0.206250239	0.000174012	3.78E-08	0.784491066	0.065957789	0.017923776	0.220485538	1.3757452	0.014709727	0	0.02089378	0	0.003065351	0.000187796	0.116526118	2.488474367	1.16912774	0.003475888	0.011192382	0.09211253	0.01807457	0	0.158869417	0	0	0.126767444	0.000363523	6.41E-05	87.06554557	0.771071761	0	0.088229495	2.071464662	0.002450963	8.18E-05	0.162886532	8.49E-06	4.119654588	8.463398042	2.20E-06	0.000778492	0.00010683	0.149311432	0.001772354	2.09E-06	0.060453662	2.685979744	0	8.968379091	14.72020365	6.967566875	0.623663062	0.0003853	0.131519399	11.4148091	0	0.160097298	2.789531258	5.101809289	13.77920507	19.38199781	58.25419028	4.70658218	0.751025542	0.006666001	0.022223291	2.91E-06	0.016530215	0.036712832	0	0.034562869	0.000271535	1.697854201	8.82E-10	0	0	0	5.68E-10	3.05E-08	0	0.000378367	5.93E-10	0.001383235	2.349701498	0.032153784	0.002268295	3.674795458	0.013428406	4.974075206	4.91E-08	0.000154857	3.39E-06	2.99E-05	1.25E-05	0.000328245	0	1.156574703	0.001623222	0.002505974	0.000513065	1.218830314	0.468962456	5.11283327	0.435532429	0.212310771	0	0	0.046006735	8.59E-05	7.24E-05	5.347005069	0.026615372	1.70E-09	6.25E-07	0.027054584	0	0.724060797	0	3.342674443	0	0	0	0	12.64004877	0	0.147253725	0.074021079	0	0.600360282	0.535888608	0	0	0.309171799	0	0	0.190147974	0	0.652625694	6.526311214	0	0.460406628	0.096891947	0.037384725	0	6.302630718	0	0.604494635	1.254602403	0	16.39947727	64.74119546	33.54591066	9.180597946	0.88866742	0	0	0.921847568	1.309343654	0.815093162	0.382067535	0	2.597819105	0.020912394	0.06735924	0.181998452	0	0.003476193	25.33425408	0	4.66E-07	2.27E-07	9.74E-08	0	3.18E-05	1.119007573	0.256417526	0	0.0281944	0.167659458	0	0	0	14.30137387	0.836265947	0.006756602	135.6895909	127.6798781	127.1217544	2.153673227	0.754401201	4.758569766	28.44507457	0.379476732	0.29862527	319.9422275	2.656959822	2.407320225	12.41429687	12.66415099	53.82922866	5.416472933	0.619497591	0.219885559	7.05089067	0.917237703	0.043796945	0.186363636	0.775697808	0	0.922882777	7.180644719	8.99E-09	0.079253987	0.866361276	0.00026572	0.146124437	0.803311087	0.174598093	1.045113827	0.025790955	7.684967518	0.377207669	0	1.011780056	4.704538771	0.137754309	0.02979907	0	0	0	0.092875336	0.734325805	0.051656414	0.26763104	0.141574775	0.024853016	0.009027555	12.63744081	1.68E-07	0.498840701	0.997038816	0.008793615	0.027113465	0	0	0.031992495	0.000153681	0	0	0.234157084	0	0.124036697	0.136337084	0	0	0.069477594	0.166414913	2.174169179	0	0	1.590370493	1.355010472	18.19158626	16.83266086	0	0	0	0	1.18E-09	4.97E-09	0	0.001248325	0.000978767	3.44E-05	0	0.005442272	0.003660229	0.152885301	0.048484768	0.159893766	0	0.083071373
ZNF506	0.059735745	0	0	0.257184436	0.165498966	0.004678132	0	0.019938235	0.06241761	0.188191414	0.190856956	0.088029238	1.142823246	0.028417048	2.789614203	0.011742156	0.267831005	1.24614607	0.036844789	0.025345138	0	0.877629689	0	0	0	0	0	0	0.03598507	0	0	0.069447163	0.049230447	0	8.896966592	0.261418193	0.519511608	0.084293869	0.077954132	0.737592893	7.07E-07	0.713035243	0.547583939	0.114887688	0.052929739	0.133246366	0.021249633	2.053278202	0.466004801	0.012093626	0.892056745	1.936815827	3.867402064	15.433012	14.03048468	26.7729657	0.303468674	0.043572765	0	0	0	0	0	0	0	0.361127316	0.034671949	0.868649112	0.197084772	0	0	0	0	0	0	0	0	0.21256448	0	1.59E-05	0.001764692	0.024456995	0	0	0.441957426	7.06E-05	0	0	1.72E-08	0	0.205267674	5.08E-07	0.295445229	0	0.125325077	6.918941584	0.572670509	0.446420433	0.000884916	0	0	0	0.000500081	1.316284361	0.00029265	0.004726023	0.021805075	0	0	0.713797796	0.00623323	0	0.000659836	4.548629783	0.000746039	0	0.001003377	0.000846564	7.39E-06	0	6.24E-05	3.22E-05	9.86E-07	1.094299588	0	0.185465095	0	3.40E-06	0.047504158	1.96E-05	2.75E-06	0	0.001373257	0	0	0.124559504	0	0.003599298	6.51E-08	0.000552445	0.002593381	0.55710186	0	0	0.000362893	0.000292831	4.58E-09	4.11E-05	0.000537812	4.75E-06	0.003080222	1.95E-10	6.72E-06	0	0	0	1.88E-09	5.72E-10	0	0	0.003381398	9.80E-07	0.040033341	0.000217594	0	0	2.36E-07	0.007563288	0.003459234	6.79E-06	8.45E-05	1.46E-06	0.014039643	2.98E-09	0.000249864	1.98E-05	7.56E-06	2.55E-09	0.061845311	0	0.389718416	0	0	0.016545029	0	0	0	0	2.15E-05	0	1.38E-06	0.000163946	0.128553026	0	1.014137354	0.498225243	6.014378734	4.930702885	16.75066479	0	0	0.151246233	0	1.621387463	3.458859529	1.444920638	0.879876473	0	0	0	0	1.749309765	0.718970412	0	0	0.453038279	0.189768064	0	0	0.265485983	0.014732663	0	2.346826079	0.649530513	0	0.463004635	1.854732093	2.768291795	4.266871092	1.910770259	1.411732423	1.361471449	0	0	1.660367034	4.253772227	0	0	0	5.128862639	0	0.090426115	0	0	3.130979753	6.707121952	8.38E-07	0.000187137	0.000802528	0	6.10E-07	3.31E-06	0.698196926	0	0	0.132841099	1.547043489	1.745753706	0	10.74786447	0	0.128868336	0	81.10345554	60.80480003	41.54851293	6.038487389	0.506512667	0.644363163	64.32107712	2.606044385	0	160.5338065	0.030100481	0.740353048	0.118222277	3.52573338	0.061408113	1.393533891	4.381054931	2.44221463	0.147192998	2.585187656	24.39373464	27.98848867	46.59173064	23.11497229	22.02523227	19.85345044	12.11260453	0.001431872	3.408805518	0.023947204	0.151159771	2.285449449	0.381690462	0	4.009547098	0.085835512	2.925399741	0	0.686303207	0.357456324	0.075577458	0.136210028	0	0	0	0.000236487	0.268066788	0.353434657	0.015454039	0.252260584	0.003659878	0.029565265	1.274850253	0.003815619	0.118126281	0.001303172	0.022974187	0.39786295	0.182447961	0	1.37923106	0	0	0	0.458139069	0	4.123462245	0	0	0.503983311	0	0	0	0	0	0	0	0	0	0	0	0	0.347086957	1.44E-05	0	0	0.049449509	0.006031275	0.018728176	0.720286985	0.000441015	0.004818831	0	0	0	0	0.273334129
ZNF550	0	0	0	0	0	0	0	0	0	0	0	0	0	0	0	0	0	0	0	0	0	0	0	0	0	0	0	0	0	0	0	0	0	0	0	0	0	0	0	0	0.044020928	0	0	0	0	0	0	0	0	0	0	0	0	0	0	0	0	0	0	0	0	0	0	0	0	0	0	0	0	0	0	0	0	0	0	0	0	0	0	0	0	0	0	0	0	0	0	0	0	0	0	0	0	0	0	0	0	0	0	0	0	0	0	0	0	0	0	0	0	0	0	0	0	0	0.64650916	0	0	0	0	0	0	0	0	0	0	0	0	0	0	0	0	0	0	0	0	0	0	0	0	0	0	0	0	0	0	0	0	0	0	0	0	0	0	0	0	0	0.396661353	0	0	0	0	0	0	0	0	0	0	0	0	0	0	8.515165001	0.622706021	0	22.59859635	0	0	0	0	0	0	0	0	0	0	0	0	0	0	0	0	0	0	0	0	0	0	0	0	0	0	0	0	0	0	0	0	0	0	0	0	0	0	0	0	0	0	0	0	1.718769104	0	0	0	0	0	0	0	0	0	0	0	0	0	0	0	0	0	0	0	0	0	0	0	0	0	0	0	0	0	0	0	0	0	0	0	0	0	0	0	0	0	0	0	16.66920577	15.9834651	5.648916669	1.363670981	0	0	7.79372447	0	0	39.25693287	0	0	0	0	0	0	0	0	0	0	0	0	0	0	0	0	0	0	0	0	0	0	0	0	0	0	0	0	0	1.231578147	0	0	0	0	0	0	0	0	0	0	0	0	0	0	0	0	0	0	0	0	0	0	0	0	0	0	0	0	0	0	0	0	0	0	0	0	0	0	0	0	0	0	0	0	0	0	0	0	0	0	0	0	0	0	0	0	0
ZNF675	0	0	0	0	0	0	0	0	0	0	0.018538562	0.049705845	0.058995185	0	0.031101006	0	0	0	0	0	0	0	0.579946127	0	0	11.67273724	0	0	0.040824797	0	0	0	0.011262032	0	0	0	0.007108471	4.71E-09	2.30E-09	0.046022055	0	5.17E-08	0.005237767	0	0.000300779	4.64E-05	0	0	0	0	0	0.044130204	0.000349093	2.78E-09	1.31E-05	0	0	0.107773599	0	0	0	0	0	0	0	0	0	0	0	0	0	0	0	0	0	0	0	0	0	0.000283667	0	0	0	0	0	0	0	0	0	0	0.020263898	4.33E-07	0	0	0	0	0	0.10330621	0.001077183	0	0	0	0	0.145585319	0	0.004062305	0.053745489	0	0	0	0	0	0	0	0	0	0	0	0	0	0	0	0	0	0	0	0	0	0	0.00028181	0	0	0	0	0	0	0	0	6.39E-05	2.36E-07	0	0	0	0	0	0	0	0	0	0	0	0	0	0	0	0	2.08E-07	0	0	0	0	0	0	0	0	0	0	0	0	0	2.56E-06	6.23E-08	0.000122793	0	0	0.000323428	0	4.90E-09	0	2.02499736	0	0	0	0	0	0	0	0	0	0	6.40E-08	0	0	0	0	0	0	0	2.183844678	0	0	0	0	0	0	0	0	0	0	0	0.676121378	0	0	0	0	0	0	0	0	0	0.154871241	0	0	0	0	0	0	0.507455055	0	0.029184655	0	0	0	0	0.453257478	0	0	0	0	0	0	0	0	0	0	0.077922441	0	0	2.04E-06	0	0	0	0	0	0	0	0	0	2.887547767	0.828787553	0	9.087733575	0	319.9422275	319.9422275	319.9422275	198.7965641	46.12264302	23.34756215	319.9422275	29.14552956	21.39809936	319.9422275	0	0	0	0	0	0	0	0	0	0	0	0	0	0	0	0	0.000119335	0	0	0.015556209	0	0	0	0	0	0	0	0	0.344400669	0	0	0	0	0.546712515	0	0.013360696	0	0.020878752	0.000114791	0	3.32E-05	0	0	5.48E-05	0	0	0	1.07899945	0	0	0	0.46961017	1.298149004	0	0	0	0	0	0	0	0	0	0	0	0	0.106666623	0	0	0	0	0	0	0	3.13E-09	0	2.97E-09	0	0	0	0	0	0.003901998	0	0	0	0	0
ZNF135	0	0	0.293719291	0.402335138	0	0.154074738	0	0	0	0	0.479054286	0	0.269182498	0	0	0	0	0	0	23.86033186	49.90760688	0	0	0	0	0	0	0	0	0.327698882	0.159560041	0	0	0	1.597734335	0.006848186	0	0.121329106	0.017531326	0	2.64E-05	0.694575997	0	0.043369228	0.117141142	0.225506619	0.006775121	1.705394586	0.437192226	0.088948127	0.167376388	5.743360182	0.120315102	129.4413965	47.32630405	319.9422275	0	0	0	0	0	0	0	0	0	0	0.30652572	0	0	0	0	0	0	0	0	0	0	0	0	0	0	0	0	0.467371745	0	0.044092698	0	0	0.210419032	0	0	0	0	0	0	0	0	0	0	0	0	0	0	0.402896931	0	0	0.709763138	0	0	0	0	0	0	0	0.02667903	0	0	0.048815582	0.009035804	0.069120782	1.53648099	0.212525851	0.104795371	0	0	0.616766346	0	0.001804033	0.392434233	0	0.045269474	0	0.354470123	0	0	0.188340551	0	0.008452176	0.036267716	0.005856796	0.026139892	0	0.150182203	0	0	0	0.000366295	0	0	0.003394458	0	0	0	0	0	0	0.001092981	0	0	0	0	0	0	0.22009098	0.005804555	0	0.229630736	0.058633924	0.044482288	0	0	0.001570976	0	6.71E-05	0.022766052	0.031159421	0	6.69E-06	0	0	0.515744317	0.393468266	0	0	0	0	0	0	0.002969416	0	0.007981436	0.054716584	0.512989904	0	0	0	0	0	0	0	0	0	0	0	0	0	0	0	0	0	0	0	0	0	0	0	0	0	0	0	0	0	0	0	0.933518063	0	0	0	0	0	0	0	0	0	0	0	0	0	0	0.947337503	0	0	0	0	0	0	0.150766251	0	0.004328432	0	0.00053998	0	0	0	0	0.516248513	0	0.86252838	0	0	0	0	0	0.482740755	0	0	0	0	0	0	0	0	0	0	0	0	0	0	0	0.560356922	0	0	0	0	0	0	0	0	0	1.166770933	0.000804633	0.444584844	0	0	0	0	0	0	0	0	0	0	0	0	0	0	0	0	0.030719944	0.186682413	0	8.594946774	0	0	0	0	0.016475627	0	0.101027564	0	0	0	0	0.535758911	0	0	0	0	0	0	0	0	0	0	0	0	0	0	0	0	0	0	0	0	0.648149637	0	3.01E-07	1.34E-06	7.88E-07	0	0	0	0.014788489	0.02922793	0.284793903	0.218558729	0	0	0	0.278018323
ZNF786	0	0.056233252	0	0	0	0.119320834	0	0	0	0	0.043824984	0.027724007	0.034506585	0.038584634	0.619734512	0.017414824	0	0	0.039375177	0	0	0	0.017065886	0	0.178477794	0	0	0	0.126781577	0.200587566	0.123400136	0.608240854	1.985680531	1.113852162	0.00927774	1.78E-08	0.065917005	1.15E-06	3.62E-09	0.06251525	0.414875635	0.020524462	0.093459391	0.003169615	0.086605639	0.530858875	0.000363384	0	8.41E-09	0.233732637	0.00527119	3.852943677	1.066006711	3.762038992	2.217954845	22.74058633	0	0.013936476	0	0	0	0	0	0	0	0	0	2.559309354	0.075517123	0	0	0	0	0	0	0.253910258	0	0	0	0	4.41E-06	0	0	0	0.484021109	0	0	0	9.70E-09	0	0	5.35E-09	0.335457873	0	0	0	0.101935639	0.257864011	0.008066981	0	0.340816406	0.66671883	1.25E-08	0	0.049775431	0.030550703	0	0	0	0	0	0.008306942	0.011683977	0	0.000405621	0	0.002303428	0.352844514	6.62E-05	0.061820885	0.141498794	0.054217994	0.001085307	0	0	0	0.271011045	0.016197351	0	0.031105909	0.001903538	0.17670296	0.021317352	0	0.102486878	0.014167124	0	0.004874689	0	1.08E-07	4.13E-05	0	0.00766799	0.029451358	0.759780744	0.132871286	0.008389516	0.030416028	0.036741026	0.000807347	0.662554817	1.52E-09	0.312902028	4.74E-06	0.009713383	2.55E-08	5.03E-08	5.30E-10	0.01170982	5.85E-10	0	9.36E-05	0.489302469	0.095956765	0.015045186	0.405660174	0.227902082	0	0.000188722	9.78E-09	1.43E-07	9.46E-09	0.004816369	0	6.88E-05	0.003074608	0	0	1.088580261	0	0.492654771	0.086822425	0.046748894	0.023619981	0	0.02495201	0	0	4.46E-06	0.460068237	0	0	0	1.153078506	0	0	1.98820975	0	0.438561885	0	0	0.017629349	0	0	0	0	0	0	0	0	0.597550299	0	0	0	0	0	0.511320363	0	0.779951322	0	0.094128173	0	2.503110741	0	0.480986658	1.295973486	0.846431846	0	0.545837829	0.722540635	0	0.175586374	0	0	0.402565728	0.176300801	0	0	6.82209333	0	0.133619173	0	0	0	0.057657195	1.491651323	3.96E-08	0.000605615	8.27E-08	2.06E-05	0	5.73E-07	0.764856191	0	0.195511103	0.148912725	0	0	0	0	0.53864564	0.164513233	0	5.02128398	1.447878029	0.19979967	0.094918242	0	0	0.649060587	0	0	6.264671328	0	0	0	0.194283782	0	0	0.190187803	0	0.454939841	0	0	0.451571857	0	0.288438082	0	2.11930718	0.000115749	6.12E-05	0.120774455	0	0	0	0	0	0.148336948	0	0.563870202	0	0.759777506	0.426675482	0.091562559	0	0	0	0	0.000504109	0.320009088	0.040377202	6.55E-06	0.547744723	2.30E-06	0	3.49E-05	3.03E-06	0.011242855	0	0.000103894	0	0	0	0.167283458	0.387055495	0	0.287412361	0	0	0	1.755492026	0	0	0.732412541	0	0	0	0	0	0.537006384	0	0	0.299070597	0	0	0.398032834	0	0	3.32E-09	0	0.000276346	0	0.011855929	2.55E-06	0.001379627	0	0	0	0	0
ZNF460	0	0	0	0	0	0	0	0	0	0	0	0	0	0	0	0	0	0	0	0.038168962	0	1.744250432	2.314781573	0	0.754338757	0	0	1.847268679	25.44469134	16.26396658	23.50819197	14.80538055	18.21280741	0.453331946	0.178306963	225.5891008	31.04911003	145.38719	177.4088927	18.61121464	319.9422275	75.16367404	37.67270209	66.44276154	24.17721679	71.66179124	113.5289743	116.1391318	79.5788494	28.18090111	17.74690874	0.69431547	0.029416584	6.24568215	7.014456113	45.66120769	0	0	0	0	0	0	0	0	0	0	0	0	0	0	0	0	0	0	0	0	0	0	0	0	0	0	0	0.131676324	0	0	0	0	0	0	0	0	0	0	0	0.011598252	0	0	0	0	0	0.246457514	0	0	0	0	0	0	0	0	0	0	0	0	0	0	0	0	0	0	0	0	0	0	0	0	0	0	0	0	0	0	0	0	0	0	0	0	0	0	0	0	0	0	0	0	0	0	0	0	0	0	0	0	0	0	0	0	0	0	0	0	0	0	3.40E-07	0	0	0	0.000248196	0	1.56E-08	9.92E-08	0.000294426	0	1.74E-07	8.23E-05	0	0	0	0	0	0	0	0	0	0	0	0	0	0	0	0.000487146	0	0	0	0	0	0	0	0	0	0	0	0	0	0	0	0	0	0	0	0	0	0	0	0	0	0	0	0	0	0	0	0	0	0	0	0	0	0	0	0	0	0	0	0	0	0	0	0	0	0	0	0	0.061900555	0	0	0	0	0	0	3.97E-08	0	0	0	0	0	0	0	0	0	0	0	0	0	0	0	0	0	0	0	0	0	0	0	0	0	0	0	0	0	0	0	0	0	0	0	0	0	1.25417981	9.18E-09	0	0	0	0	0	0	0	0	0	0	0	0	0	0	0	0	0	0	0	0	0	0	0	0	5.21E-07	6.09E-07	0	0	0.000168734	0.160469135	0	0	0	0	0	0	0	0	0	0	0	0	0	0.202221317	0	0	0	0	0	0	0	0	0	0	0	0	0	5.93E-09	0	0	0	0	0	0.001619691	0	0	0	0	0
ZNF182	0.005460946	0	0	0.046025071	0	0	0	0.000235161	0.228476909	0	0	0	0.014788135	0	0	0.033146637	0.00383616	0.005476231	0.036784437	0.012970737	0	0.735589805	2.780542829	2.002927334	0.730510068	0.68393168	1.408268939	0	9.767147756	8.006640027	4.492441627	4.593822601	9.569497924	0.908507832	7.920025952	42.33335942	4.804080973	14.02663502	20.61784575	3.391308602	116.8752065	23.62178343	10.78155856	15.05200838	8.453445948	9.226938197	13.17526123	20.98621081	29.009012	7.325585828	7.2484965	6.921544792	3.009061162	3.626401284	4.437791585	26.57969554	0	0.004779018	0	0	0.598437384	0	0	0.163474722	0.136304658	0	0.104710651	0.024464928	0.043062729	0.44907758	0	0.812074537	0	0	0.551118708	0.182849022	0	0	0	2.70E-06	1.07E-07	0	0	0.078573058	1.012843207	0.000170816	0	0.333234415	1.34E-09	1.253512782	0	1.54E-08	0	0	0.098369548	0.003434302	0.824745869	0	1.73E-05	0	0	0	0.000315566	0.000202006	0.003511711	0.000182313	0.058609642	0	0	0	0.002761026	0	0.252645326	0	1.155961369	1.595307515	1.354075176	0.018629206	0.046249132	0.090854455	0.740008106	0.010703357	0.23689257	0	0.271083016	0	0.203272228	0.028069763	3.41477418	1.972785172	2.38E-05	0.776553129	0.244736505	0	0	0.331289194	1.827815783	5.221269989	5.687285727	2.854186322	1.001249958	0.445406812	0.014073655	0.000235922	0.004193867	0.001284459	5.10E-06	2.88E-08	0.032745205	0.000960378	0.001306298	1.26E-07	1.27E-05	17.57765438	0.0326298	1.85E-05	0.001159876	4.99E-10	0.00305964	0.128640422	0.016443248	0.018484866	0.258901616	0.942171889	0.00054808	0.471917118	0.004986659	0.512744941	1.776841389	0.047789277	0.020439434	0.386310915	0.373576426	0.342525706	9.068366927	0.049328937	0.000188466	0.19243676	0.134134954	0.673975367	0.366043823	0	0.24118042	0.046027221	0.074636317	0.04942338	0.018958171	0.022338016	2.536723314	0	0.002585954	0.037617311	0	0	0	0	0	0	0	0.277388237	0.50599966	0	0	0	0	0	0	0	0	0	0	0	0	0	0	0	0.035166624	1.755101542	0	0.626230059	0	0	0	0	0	0	0	0	0	0	0	0.121727124	0	0	0	0	0	0.254215819	1.438034654	0	0	0	0	0	0.028927945	0.001090855	1.53E-07	0.001089149	0.014631564	9.17E-07	0.000613848	4.42E-05	0	0	0.132374539	0.304917898	0	0	0	0.585165175	0.341752129	0	0.046349362	0	0.010317389	0.006959769	0.057896714	0.474992569	0	0.00227129	0.583025006	0	3.04E-06	5.4150943	0.076663722	0	0	0.195126888	0	0	0	0.297954085	0.200258397	0	0.368923385	0.974080732	0.219709699	0.332965677	0	21.12858455	37.98897538	0.272344919	0	0	0	0.325263867	0	0	0.152184712	0	0.243111636	0	0.024481741	0.05058397	0	0	0	0.331990257	0.003036269	0.003583779	0.012470252	2.66E-05	0	0.000532026	0.002605208	8.17E-05	1.96E-05	0.003225045	0.000363918	6.24E-06	0.108084144	0	0	0	0.400132098	0.062426776	0.212795699	0	0	0	0	0	0.059430225	0	0.146990812	0	0	0	0.050864594	0	0	0	0	0	0.194752783	0	1.07E-08	0	0	0.00031317	1.80E-05	0.000103017	5.92E-05	1.69E-08	0.025694134	0.030979728	0.14345858	0	0	0.017373448
ZNF284	0	0	0	0	0	0	0	0	0.005735015	0	0	0	0	0	0	0	0	4.30E-06	0.003757969	0	0	0.273478425	0.338757255	0	0	0	0	1.460381495	1.945816555	0.496218417	27.52422304	15.97020764	87.53947006	11.51513589	7.228668934	113.2223773	17.6107029	61.93697244	123.5615135	12.62118726	319.9422275	74.82719234	46.95596203	64.02557839	35.951949	28.38876973	82.02773037	97.53160246	72.29226229	37.10304989	23.85561668	236.3959716	42.42290402	319.9422275	192.2937226	319.9422275	0	0	0	0	0.200591812	0	0	0	0	0	0	0	0	0.418976828	0	0	0	0	0	0	0	0	0	1.51E-06	9.52E-07	0.001450736	0	0	0	0.000111805	0	0	8.15E-09	0	0	5.80E-09	0	0	0	0	0.048886523	0	0	0	0.053257846	0	0	0.000165614	5.70E-05	0	0	0	0	0	0.002404723	0.001871761	0	0	1.22E-05	0	0.001832999	0	2.41E-09	0	2.90E-06	0	2.12E-08	0	0	0	0	0	0.000565908	2.03E-05	7.39E-09	0.309448374	0	0	0	0	0	3.07E-09	3.26E-07	2.93E-09	8.47E-06	0.047788169	0	0	0	0	0	0	0	0	0	0	2.84E-09	0	0	0	1.30E-10	0	0	0	0	1.62E-09	0	0.002011222	0	0	0	0.000355921	0.000113368	0	0	1.43E-09	0.000205758	0	4.15E-07	1.89E-06	0	2.12E-09	0	0	0	0	0	0	0	0	0	0.01303203	0	0	3.35E-09	0	0	0	0	0	0	0	0	0	0	0	0	0	0	0	0	0	0	0	0	0	0	0	0	0	0	0	0	0	0	0	0	0	0	0	0	0	0	0	0	0	0	0	0	0.096390836	0	0	0	0	0	0.058708101	0	0	0	0	1.60E-10	2.20E-06	0	0.000800559	0	1.90E-09	0	0	0	0	0.39814264	0	0	0.950017171	0	0	0	0	0	0	0	0	0	0	0	0	0	0	0	0	0	0	0	0	0	0	0	0	0	0	0	0	0	0.002614214	0	0.050241022	0	0.107148556	0	0	0	0	0.00901931	0	0	0	0	0	0	0	0	0	3.61E-05	0	0	1.47E-09	0.062469021	4.02E-08	0	0	0	0	0	7.27E-06	0	0.127450211	0	0	0	0.04347703	0.191485986	0	0	0	0	0	0	0	0	0	0	0	0	0	0	0	0	0	0.439721704	0	0	0	0	0.000107435	4.03E-07	0	0	2.01E-08	0.001218351	0	0	0	0	0.01345685
ZNF441	0.000111698	0.003676408	0.000167133	0	0	0	0	1.48E-05	1.24E-05	0	1.19E-05	4.12E-05	0	0.000117622	6.72E-06	0.000105964	0	1.85E-10	0.000550775	0	0	319.9422275	319.9422275	152.5441128	319.9422275	199.1926464	37.36936723	25.02824575	135.3076599	66.72479844	177.8862749	93.72165343	319.9422275	40.59555763	28.92237359	188.3047564	24.91973014	115.2583954	168.7719515	22.46673319	319.9422275	114.624596	65.43920562	124.5713345	56.99950837	118.4334043	12.52162969	29.45150003	6.973473577	0.027342028	0.000376826	1.43E-07	1.80E-07	1.74E-09	1.31E-10	0	0	0.000299881	0	0	0	0	0	0	0	0.005453011	0.000223521	2.62E-07	0	0	0	0	0	0	0.240827366	0	0	0.027034411	0.004218209	0	1.94E-09	0	0.026339696	0.004240581	0	6.08E-09	0	0.101617412	4.02E-09	2.52301782	0	2.30E-09	1.21913146	0.670199385	0	0.000142354	0.046685243	2.287459798	0	0.15473934	0	0	0	1.33E-08	0	3.02E-07	0.002722092	0.060024269	0	0.004859051	0	0	0	0	8.06E-08	0.000289649	1.43E-07	4.94E-09	0	3.58E-09	0	0	0	0	0	0.020292518	0	2.19E-09	1.11E-05	0	0	0	0	0	0	3.93E-06	2.56E-05	8.99E-10	0	0	0	0.001899658	7.36E-06	0	1.20E-09	0	4.01E-09	0	3.08E-08	0	0	0	0	0	0	6.61E-10	9.91E-10	2.43E-10	4.65E-08	3.42E-10	3.16E-07	1.63E-10	0	4.27E-06	0	0	1.06E-09	3.16E-09	0	0	4.02E-09	0	2.61E-07	0	4.57E-09	1.63E-09	0	0	0.000162104	0	0	0	0.023366483	0.001438265	0	0	2.51E-05	1.56E-06	0	0.007364739	0	6.42E-10	0.007506399	0	0	0.169669783	0	0	0	0	0	8.62E-06	0	0.078595966	0	0.233297096	0	0.008514301	0	0	0	0	0.334085067	0	0	0	0.000632479	0	0	0.044458345	0	0	0	0	0	0.149053605	0	0	0	0	0	0.009637472	0.092566258	0	0	0.051162811	0	0	0.269784573	0	0.029204475	0	0	0.02575696	0.003223512	1.83E-08	1.34E-10	0	0	0	0	3.83E-09	0.857928378	8.41880776	2.586368416	0	0.014664374	0.313238468	0.729291706	0.031119516	3.33E-05	0.008185636	0	8.42E-07	0	0	0	0	0	2.85E-09	0	0	0	0.000105194	0	0.00685298	0	0	0	0.012149361	0	0.002446056	0	0.015212544	0	0	0	0	0.03229073	0.012482837	1.76E-09	0	0	0.057234501	0	0	0	2.010074478	0.000405608	0	0	0.037005272	0.00251936	0	0.008552401	0.076818492	0	0	0	3.82E-06	0.000400444	9.38E-10	6.58E-05	0	9.04E-07	1.58E-10	2.81E-09	2.62E-06	0	0	0	0	0	0.009592099	0	0	0	0	0	0	0	0	0	0	0	0.001584462	0	0	0	0	0	0	0.04097569	0	0	0	1.25E-08	1.59E-09	3.01E-09	3.66E-08	0	0	0	0	5.20E-05	0	0	0	0.064989402	0
ZNF445	0.119364184	0	0	0	0.011046258	0.005391428	0	0.000693591	0.01252482	0	0	0.081120374	0.02339707	0	0.010014488	0.145172918	0	0	0	0	0	0.292220455	0.285590978	0	0.032291521	2.893731651	1.437639597	0	0.834805735	0.933793877	0.511026159	0.853379494	4.366209905	0.381752992	3.789224901	0.540435816	0.052630738	2.124004841	2.310673004	0.086677733	13.80206099	1.958050017	2.955589854	0.139086533	1.243728106	4.558617468	2.751896491	0.001051796	8.109815018	0.119291849	0.000345765	0.01595393	0.001863049	0	0.007934855	1.75E-08	0	0.01019446	0	0	0	0.445270238	0	0	0	0.118033095	0	0.957220384	0.074677392	0	0	0	0	0	0	0	0	0	0	1.40E-05	1.22E-05	0	0	0.351744311	0	0.403599651	0.090379067	0	1.44E-09	0	0.030289339	0	0.306762896	0	0	0.040977255	0	0	0.000545328	0.733691451	0	0	0.000258047	5.97E-05	0.000215352	0.000481055	0.084336335	0	0.144583821	0	0.086291052	0.026199125	0	0	0.010727933	0	0	0.000224865	0	0	2.38E-06	0	0	0	0	0.235128205	0	2.51E-07	0	5.15E-05	5.11E-07	0	0.080150825	0	0	0	0	4.02E-07	8.29E-05	2.33E-05	0	0	0.029821671	0	0.000204727	1.52E-06	2.12E-09	9.79E-05	0	0	0	1.40E-07	9.27E-06	1.56E-07	0.002632688	5.82E-07	0.000801379	2.42E-05	0.042851585	1.94E-07	0.05167949	1.74E-05	0.004204887	0.196892652	6.00E-07	0	3.51E-05	0.006264739	0.111824814	0.000145374	2.16E-06	0.000281565	0.521794921	2.79E-09	5.26E-05	0.000231649	4.60E-05	1.86E-07	0.101078808	0	0	0	0	0.01506803	7.501984226	0	0.005699704	0.278980189	0	0	1.87E-06	0.00069642	0.117465642	0	0	1.287680558	0	0	0.40637693	0	0	0.012083586	0.846900161	0	0.240165731	0	0	0.137920552	0	0	0	0	0	0	0	0.480222757	1.634051514	0	0	0	0.013962201	0	0	0	0	0	0.82674115	0	0	0	0	0	0	0	0	0.5046565	0	0	0	0	0	0	0.411348499	0	0.382063649	4.231941133	4.03E-07	0.001632605	0.007462925	0.002037996	8.80E-05	0.057706456	0.771344562	0	0	0	0	0.343612893	0	0.272801825	0	0	0	0	0.005672489	0	0	0	0	0	0	0	0	0.008499783	0.324113264	1.063225615	2.650988884	1.070515693	0.958317954	0.193800838	0.247569749	0	0	1.172777487	0	0.667059466	0	20.77209583	0.758105988	0.013979117	7.11E-10	0	1.06E-05	0.158599123	0	0	0	0	0.223679279	0	0	0	0	0	0	0	0	0.38525025	7.15E-06	0	0.002937544	0.000112955	0.016325642	0.000554731	0.092042929	1.181424382	0.136795063	0	0.000721439	0	0.157347996	0	0	0.141659326	1.04208626	0.335605918	0	0.482821139	0	0.326213519	0	0	0.10980998	0	0	0.102290296	4.394196962	0	2.124264997	0	0	0	0.810104554	1.650673934	0	0	0	3.18E-09	2.83E-09	0.009648061	0.000755656	0	0.042476473	0.000734594	0.020807577	0.00664517	0	0.348030572	0	0
ZNF33A	0	0	0.434663411	0	0.336731319	0	0	0.169931156	0	0	0	0.376877884	1.833904832	0	0	0.328110713	0.828830596	0.092215462	0	0	0	0	0	0	0	0	0	0	0.584226958	0	0	0	0	0	0.301228192	1.83E-08	0	0.000356909	1.41E-07	0	0.000420623	0	0	0.000798023	0.078477498	0	0	2.84E-08	0	0.222787069	0	0	0	1.13E-05	0.000613298	3.51E-05	0	0	0	0	0	0	0	0	0	0	0	0	0.503750582	0	0	0	0	0	0	0	0	0	0	0.273148102	3.923834121	0	0	0	0	0.345888201	0	1.055661331	1.196897951	0	0	0.039361127	0	0	0	0	0	0.507987668	0.731138356	0.871407988	0	0	0.068827543	0	0.141622725	0	0	0	0	0.633903293	0.279743477	0	0	0	0.25838843	0	0	0	0.134557623	0.143540048	0.378536274	0.056514636	0.028449949	0.795097335	0.610966322	0	0.83502709	7.242797311	0	0.083291043	0	0	0	0	0	0	0	0.135350013	2.693079253	1.5924153	0	0	0	0	0.093548096	0.031278667	0.072133327	0.019830788	0.489081855	0	0	0.000266146	0	2.031119188	0	0	0	0.013942826	0.168469102	0.081919637	0	0.002402257	0	1.338530035	2.035178379	0	0.066420287	0	0	0	0.012495533	0	0.065090288	0	0	0	0	0.010492559	0	0	0	0	0.437804581	0	0	0.362748045	0	0	164.9299272	89.43870484	0.009193305	0	0	0	0	0	1.532701943	0	0	0	0	0	0	0	0	0	0	0	0	0	0	0	0	0	0	0	0	0	0	0	0.348195713	0	0	0	0	0	0	0	0	0	0.918387419	0	0	0	0	0.698999676	0	0.943447562	0	0	0	0.596092305	0	0	0	0.406373901	0	0.348062375	0.238105865	0.231740516	0.005501356	0	0	0.834049473	0	0.679978316	0	0	0	0.832492631	0	0	0	0.264546306	0	0.306862043	0	0	0	0	0	0	0.237265605	0	0	0	0	0	0	0	0	0	0	0	0	0	0	0	0.837922997	0	0.230257147	0	0	0	0	0	1.379656088	0	0	0	0	0	0	0	0	0	0	0	0.285337421	0	0	0.031593424	1.025734505	0.678821876	0	0.027857644	0.189490573	0.297071734	0.566693318	0.323840229	0	0	0	0	0	0	0	0	0	0	0	0	0	0.820396776	1.749361409	1.347878066	0	0	8.354989068	0	0	0	0	0	0	0	0.000619128	0.155360562	0.006240556	0	0	0	0	0	0	0	0	0	0	0
ZNF197	0	0	0	0	0	0	0	0	0	0	0	0	0	0	0.541293051	0	0.522969708	0	0	0	0	0	0	0	0	0	0	0	0	0	0	0	0	0	0.505816531	1.14E-05	0	0	0	0	0.000754578	0	0	0.005007123	0.214463229	0	0	0.00098881	0.001670608	0	0	0	0	0.002343913	0.014040815	0.001877998	0	0	0	0	0	1.414942307	0	0	0	0	0	0	0	0	0	0	0	0	0	0	0	0	0	0	0	0	0	0	0	0	0	0	0.077138301	0	0	0	0	0	0	0	0	0	0.268648173	0	0	0	0	0	0	0	0	0	0	0	0	0	0	0	0	0.698599669	0.983413973	0	0	0.320633403	0.153661332	0	0.120841196	0	0.871586259	2.38584457	0	0.256562714	1.087664261	0.645444994	0	0	0	0	0	1.303377853	0	0	5.641130964	0.20071808	5.127148273	0	0	0	0	0	0	0	0	0	0	0.289921719	0	0	0	0	0	0	0	0	1.16131258	0	0	0	0	0	0	0	0	0.570843584	0.074966861	0	0	0	0	0	0	0	0	0	0	0.792489724	0	0	0	0	0	0	65.68135151	0	0	0	0	0	0	0	0	0	0	0	0	0	0	0	0	0	0	0	0	0	0	0	0	0	0	0	0	0	0	0	0	0	0	0	0	0	0	0	0	0.560707423	0	0	0	0	0	0	0	0	0	0	0	0	0	0	0	0	0	0	0.101461323	0.193518866	0.178813622	0	0	0	0	0	0	0	0	0	0	0	0	0	0	0	0	0	0	0	0	0	0	0	0.631129922	0	0	0	0	0	0	0	0	0	0	0	0	0	0	0.115292853	2.205328239	0	0	0	0	0	0	0	0	0	0	0	0	0	0	0	0	0	0.222646993	0	0	0.123913249	0	0	0	0.116489854	0	0	0	0	0	0	0	0	0	0	0	0	0	0	0	0	0	0	0	0	0	0	0.780085866	0	0	0	0	0	0	0	0.102103166	0.001918641	0.099875368	0	0	0	0	0	0	0	0	0	0	0
ZNF792	0	0	0	0	0	0	0	0	0	0	0	0	0	0	0	0	0	0	0	0	0	0	0	0	0	0	0	0	0	0	0	0	0	0	0	0	0	0	0	0	0	0	0	0	0	0	0	0	0	0	0	0	0	0	0	0	0	0	0	0	0	0	0	0	0	0	0	0	0	0	0	0	0	0	0	0	0	0	0	0	0	0	0	0	0	0	0	0	0	0	0	0	0	0	0	0	0	1.194382642	0	0	0	0	0	0	0	0	0	0	0	0	0	0	0	0	0	0	0.770279252	0.643265488	0	0	0	0	0	0	0	0	0	0	0	0	0	0	0	0	0	0	0	0	0	0	0	0	0	0	0	0.44180869	0.259246597	0	0	0	0	0.469139407	0	0	0	0	0.320945354	0.169443695	0.757779998	0	0	0	0	0	0	0	0.941310397	0	0	0	0	0	0	0	0.280828546	0	0	0	0	0	0	0	0	0	0	0	0	0	0	165.907716	0	0	0	0	0	0	0	0	0	0	0	0	0	0	0	0	0	0	0	0	0	0	0	0	0	0	0	0	0	0	0	0	0	0	0	0	0	0	0	0	0	0	0	0	0	0	0	0	0	0	0	0	0	0	0	0	0	0	0	0	0	0	0	0	0	0	0	0	0	0	0	0	0	0	0	0	0	0	0	0	0	0	0	0	0	0	0	0	0	0	0	0	0	0	0	0	0	0	0	0	0	0	0	0	0	0	0	0	1.021776076	0	0	0	0	0	0	0	0	0	0.546322646	0	0	0	0	0.444231089	0	0	0	0	0	0	0	0	0	0	0	0	0	0	0	0	0	0	0	0	0	0	0	0	0	0	0	0	0	0	0	0	0	0.173691115	0.003018065	0	0	0	0	0	0	0	0	0	0	0
ZNF26	0	0	0.144659898	0	0	0	0	0.437548648	0.090332417	0	0.05653398	0	0.400385373	0	0.081088518	0.085274219	0.073494422	0.082434781	0.470331307	0	0.24391948	0.580436584	0	0	0.154043329	0	0	0	0.030247209	0	0.057152777	0	0.036533256	0	0.066950584	4.04E-09	0.002351572	3.60E-07	8.82E-09	0	0	3.67E-05	0	7.86E-08	0.019253213	0.002220397	3.58E-06	0	0	0.001783012	1.24E-07	0.048609837	0.003374725	0	1.23E-06	1.41E-10	0	0	0	0	0	0	0	0	0	0	0	0.01921153	0	0	0	0	0	0	0	0.45036245	1.024462177	0	0	0	0.000945187	0.050865591	0	0	0	0.036854661	0	0	0.0003488	0	0.060032749	0.000504777	0	0	0	0.489978195	0.243740312	0	0.040450855	0	0	0	0	0.00780091	0.013551865	0	0	0	0	0	0.220828727	0	0.021717262	0	0.05776695	2.889589877	1.582136557	0.96907808	0.010703391	0.014766441	0.021784095	0.010575644	0	0	0	0.411557729	0	0.015518504	0.038452531	0.71408913	0.013875502	0	0.30452375	4.439417739	0	42.3108574	32.7953029	69.25942651	77.48359783	280.8613577	3.628370288	28.70089201	0	0.379338546	0	0.012060631	0.030936739	0.00475946	0.088477711	0.203203934	0.255977904	1.96E-06	0.000248543	0	0	7.27E-07	1.07E-05	8.85E-07	0	0	0	0.000233975	0.034867183	0.058090015	0.001776741	0	0.002346924	0.054963417	0	0.001949428	1.444644763	0.975226165	0.211238703	0.453342527	2.61236028	0.29113663	0.457523902	29.40596821	0.311661698	0	0	0	0.150613907	0.101905389	0	0	0.064819799	0.492218457	7.772516077	1.543480312	0.021888225	0.049859885	0.320304401	0	0	0	0	0	1.598265982	0	0	0.287742917	0	0	0	0	0	0.880978215	0	0	0	0	0	0	0	0	0.188649248	0	0	0	0	0	0	0	0	0	0	0	0	0	0	0	0	0	0	0	0	0	0	0	0	0.262082628	0	0	0.17236779	0	0.000132187	0.444539194	0.150118708	0.768471332	2.59580682	0.026137608	0	0.457357277	0	0	0	0	0	0	0	0.328768502	0.210087353	0.057479905	0.156806591	5.511990532	0	0	0	0.082538073	0	0	1.420125913	0.059465899	0.124005393	0	0	0	0	0	0	0	0	0	0	0	0	0	0	0.313137375	0.170857018	0	0	0	0	0.64590949	0	0.847713671	0	0.375887091	0	0	0.162886233	0.233328416	0.879364192	0	0	0	0.286893873	0.54190948	0.056023223	0.031040197	0	0.054649098	0	0.000227639	5.09E-05	0.241643378	0.027490188	0.005467467	0.324161442	0	0	0.340024766	0	0	0	0	0	0	0	0	0	0	0	0	0	0	0	0	0	0	0	0	0	0	0.376897935	0.535451356	2.846102277	0.020731329	0.114589931	0	0.069936382	0	0.429521838	0	0	0	0	0
ZNF354A	0	0	0	0	0	0	0	0	0	0	0	1.359688844	0.580742107	0	0	0	0	0	0	0	0	0	0	0	0	0	0	0	0	0.648995506	0.428168801	0	0	0	0	0.06536928	0	0.03205426	0.002384153	0	0.060723502	0	0	0.015047065	0	0.468976652	0.010328442	0.042951757	0.11235666	0	0.115985278	0.34761453	0.175929296	0.040779188	0.651774438	0.015873109	0	0	0	0	0	0	0	0	0	0	0	0	0	0	0	0	0	0	0	0	0	0	0	0	0	0	0	0	0	0	0	0	0	0	0	0	0	0	0	0	0	0	0	0	0	0	0	0	0	0	0	0	0	0	0	0	0.863828462	0	0.522181256	2.641682957	0.336830428	0	0.726482199	0	0.401732654	0	1.637112029	0	0	1.004319145	0	1.728079441	7.022229751	33.02143779	0.352587508	0.918807851	1.714461295	0	0	1.200582714	4.554965474	33.32868114	2.199281771	71.53152066	0.178070686	0.758286338	0	0.81610165	0	0.715159594	0.03087613	0	0.316554454	0.076259919	0.353953787	1.251785528	0.098927455	0.522980917	3.211660237	4.311074738	2.129263825	4.361690132	0.864825604	0.129235016	1.916332717	0.102123056	0	0	1.606663053	0	0.877071834	1.303379046	5.282969488	0.479814194	0.454378977	4.154949569	0.486191983	1.083069208	9.057126742	0.551503622	0.251897099	9.827624605	0	0	0	1.750478819	0	0.53170012	0	0	0	0	13.5176773	0	0.164787228	0	0	0	0	0	0	0	0	0	0	0	0	0	0	0	0	0	0	0	0	0	0	0	0	0	0	0	0	0	0	0	0	0	0	0	0	0	0	0	0	0	0	0	0	0	0	0	0	0	0	0	0	0	0	0	0.0481647	0.109876927	0.264256028	0	0.032526249	0.517824413	0	0	0	0	0	0	0	0	1.387737793	0	0	0	0	0	0	0	0	0	0	0	0	1.132294408	0.588165906	0	0	0	0	0.941580318	0	0	0	0	0	0	0	0	0	0.081908169	0.351092878	0	0	0	0	0	0	0	0	0	0	0	0	0	0	0	0	0	0	0	0	0	0	0.117026212	0	0	0	0	0	0	0	0	0	0	0	0	0	0	0	0	0	0	0	0	0	0	0	0	0	0	0	0	0	0	1.047075289	0	0	7.39E-05	3.87E-05	0	0	0	0	0.082353976	0	0.49739418	0	0	0	0.596542084
ZNF567	0	0	0	0	0	0	0	0	0	0	0	0	0	0	0	0	0	0	0	0	0	0	0	0	0	0	0	0	0	0	0	0	0	0	0	2.79E-08	0	0.000448971	2.22E-06	0	0	0	0	0	0	0	0.001111251	0	0.000162184	0	0.005320605	0.041414774	0.083534229	2.84E-07	0.005151422	0.000593439	0	0	0	0	0	0	0	0	0	0	0.463088231	0	0	0	0	0	0	0	0	0	0	0	0	0	0.05257383	0	0	0	0	0	0.61466101	0	0.015376599	0	0	0	0	0	0	0	0	0	0	0	0	0	0.016311548	0	0	0	0	0	0.725004816	0	0	0.278065122	0	0	0.588060085	5.346021509	0.201150876	0	0.05846664	0.159659559	1.142100291	0	0.034598359	0	0	0	0	0.015571847	0.239560819	0	0.040437801	0	0	25.71782479	20.27767656	92.51884514	42.62355984	106.3125081	157.427659	113.3130605	15.41919853	16.65374567	0.271866071	0	0.10952326	0.039442649	0.093761428	0.025581748	0	0.02315382	0.644993602	0	0	0	0	0	0.011984781	0	0	0	0	0	0	0	0	0	0.084715225	1.36512032	0	3.244383155	0.01509119	0.064652801	0.072316936	0.034255223	0.045088644	7.600586371	2.427629075	11.02461501	0.956655762	0	0	0	0	0.370708014	0	0.376505221	0	0	7.475664946	0	0.13981906	0	0	0	0	0	0	0	0	0	0	0	0	0	0	0	0	0	0	0	0	0.823946306	0	0	0	0	0	0	0	0	0	0	0	0	0	0	0	0	0	0	0	0	0	0	0	0	0	0	0	1.14140768	0	0	0	0	0	0.150479021	0.011529624	0.041840362	1.13007721	0.071764352	0.103052329	0.08847009	0	0	0	0	0	0	0	0	0	0	0	0	0	0	0	0	0	0	0	0	0	0	0	0	0	0	0	0	0	0	0	0	0	0	0	0	3.350176754	0.117361969	0.12381839	0	0	0	0	0	0	0	0.389366922	0	0	0	0	0	0	0	0	0	0	0.309884178	0	0	0	0	0	0.03089494	0	0	0.199135139	0	0	0	0	0.712487146	0	0	0	0	0	0	0	0	0	0	0	0	0	0	0.555083363	0	0	0	0	0	0	0	0	4.72E-05	1.83E-06	0	0.075000933	0	0.194240907	0.027400628	0.178514303	0	0	0	0	0
ZNF317	1.051893299	0	0	0	0	0	0	0.022472253	0.313817681	0	0	0.373236799	0	0	0.084929033	0.299936587	0.077733186	0.194514354	0.064521046	0	0	0.591133052	0	0	0	0	0	0	0.032459802	0	0	0	0	0	0.253369193	0	0.016622528	5.42E-08	7.47E-09	0	0	5.20E-05	0	3.07E-09	0.003633201	5.23E-05	5.99E-07	0	2.27E-09	0	1.81E-06	0.055671259	0.003857983	5.42E-09	1.18E-05	2.75E-09	0	0	0	0	0	0	0	0	0.391173792	0	0.158863805	0.020571518	0	0	0	0	0	0	0	0.458084583	0	0	0	0.003816812	0.001094132	0.439356382	0	0	0	0	0	0	0	0	0	0	0	0	0.869450167	0	0	0	0.008583317	0	0	0	5.14E-05	0	0.014796014	0	0.122461615	0	0	0	0	0	0.244391479	0	6.0147427	25.70232102	86.6836952	0.04536114	0.028923081	2.136966425	2.324926924	0.09648622	0.031175903	0	0	1.071384948	0.468793065	4.667647587	7.360534383	32.50457533	0.000490999	0.349565631	7.725958758	0.529066464	0	9.002821343	21.36370733	114.361357	155.5020097	177.9612573	9.954203682	0.6809516	0.054615232	1.326016371	0.842161517	1.578806483	0.454363762	0.520049655	0.230047036	1.055786624	0.003404544	2.088749262	0.346117677	0.000490619	0.018694455	1.270482622	1.684660867	0.992641551	0.743276961	0.002514099	7.046393857	10.92221809	1.366077886	0.013016206	0.117871354	0	0.09907293	0.059241787	0.423161662	0.660746824	5.701671653	15.58996095	6.213367199	2.10E-06	59.79843619	5.742572801	1.941344036	17.002742	0	0	3.299714559	0	0	0	0	0.108788246	0.06838469	0.065978846	47.16159884	0	0.010784896	0.147739294	0.328283499	0	0	0	0	0	0	0	0	0.088567345	0	0	0	0	0	0	0	0	0	0	0	0	0	0	0	0	0	0	0	1.075352231	0	0	0	0.755100666	0	0	0	0	0	0	0	0	0	0	0	0	0	1.726826459	0	0	0	0	0	0.162695281	0.000891758	0.474831138	0.001332156	0.049272793	0.004425017	0.011279901	0	0	0	0.332250872	0.385339041	0	0	0	4.612066349	0	0.61631505	0	0.162088439	0	0	0.803765699	0	0.019263103	0	0	0.053864733	0	0	0	0	0	0	0	0	0.166983575	0	0	0	0	0	0	0.47132358	0.002363929	6.838110162	0	0	0	0	0.655639612	0	0	0	0.383806706	0	0	0	0	0.338635174	0	0	0	0.024485638	0	0.059801795	0.012379003	0.127366033	0.023203141	0	0.028980734	0.058796355	0.072541504	0.122636474	0	0.32961373	0	0	0	0	0	0	0	0	0	0	0	0	0	0.385631652	0	0	0	0	0.36081816	1.272858852	0	0	0	0.443973969	0.6204051	1.94E-05	4.31E-08	1.63E-09	0.021918101	0.002546635	0.011579361	0.008624098	0	0.021738447	0	0	0	0	0
ZNF133	0.703609613	0.038155811	1.580112345	0.06151476	0	0	0	0.263345546	0.009712987	0.504733323	0.021399858	0.015179315	0.019594128	0.097311301	0.040602019	0.258357953	0.03488416	0.096653978	0.077599265	0.0194371	0	0	0	0	0	0	0	0	0.000940929	0	0.003730792	0	0	0	0.359840135	1.19E-08	0.00110541	2.02E-09	1.83E-09	0.001181201	0	4.35E-09	0.004028317	1.59E-09	6.18E-06	2.03E-09	3.69E-09	0	0	0	0	0.008668222	7.14E-06	0	5.43E-08	0	0	0	0	0	0	0	0	0.542602024	0.152472878	0.098067414	0	0.074457233	0.389966442	0	0	0	0.459701295	0	0	0	0.692507287	0	0.088369549	0.002052301	0.014306618	0.057117832	0	0.297983769	0	0.221317322	0.079120744	0.361897168	1.1468596	0.530019339	0	9.99E-08	0.272936908	0	0	0	0	0	0.000459636	0	0	0	0.000162824	0.002397244	0.019887101	0.0003575	0	0	0	0.093963328	0.004331882	0.021076477	0.003312624	0.339221162	0.327887118	3.348528791	10.09846144	0.002458035	0.001425294	0.587734846	0.001695651	0.194771877	1.211305764	0.181250018	1.010821386	0.169243308	0.206325892	0.142337964	1.523935135	1.579677993	0.000667571	0.12469955	2.364896812	2.012189219	0	11.33000194	25.44176725	65.36732248	62.88913068	87.31768467	23.26397772	6.753750997	1.506875525	0.00021273	0.000200645	0.177001848	3.440729786	0.068117226	0.075431291	0.701109905	0.032040841	2.06E-07	0.558203542	1.10E-05	0.00025573	4.97E-06	0.00079635	1.69E-07	0.037691924	2.83E-09	0.050816974	2.166057707	1.754371946	0.039917907	0.394566703	0.112886935	2.005862702	0.076267813	0.081843517	0.391433121	0.35730036	2.041549173	0.958442111	1.79E-05	7.753086364	1.087816433	1.604589446	10.76902	0.484870507	0	0	55.34013636	92.52777592	29.6455541	37.60176388	59.9193783	20.06987366	9.151229201	39.36048861	0	0.167520207	0.031933063	0.112344862	1.066611788	0	0	1.826250663	0	0	0	0.528067392	0.008470593	0	0	0	0	0	0	0	0	0	0	0	0	0	0.427566894	0.042117347	0	0	0.242803864	1.879579224	0	0	0	0.401417423	1.119948633	0.758775008	0	0	0	0	0.123073064	0	0	0	0.126619626	0	0	0	1.067987189	0.320278133	0.268400677	0	0.554168482	0	0.000105489	5.48E-05	1.208761297	0.170170089	0.172930627	25.52343569	0.000255388	0	0	0	0	0.148963075	0	0	0.591913819	0.860361694	0	0	0.003507442	0.001623306	0	0	0	0	0	0	0	2.78E-06	0.003894956	0	0	0.133264376	0	0	0.422364395	0	0	0.201369748	0	0	0.16996033	0.62941815	1.582934321	0.20818363	0.000868742	19.01244857	0.263874402	3.86E-07	0	0	0	0	0	0	0.147639612	0.74385775	0.635226048	0.032056077	0.063591816	0.118887381	0	0	0	0.01889492	0.034661468	0.068085854	0.00127533	0.209214337	0.066862158	0	1.50E-05	4.47E-06	0.030817636	0.218542221	0.031617766	0.362114868	0	0	0	0	0	0	0	0	0	0	0	0.056951897	2.43529373	0	0	0	1.419561794	7.948558693	0	0	0.406823407	0	0	0.187768224	0.868645418	0.042471166	9.20E-06	3.54E-09	0.035985703	0.000988428	0.033008864	0.033701247	0.00015832	0.254194965	0.295412957	0	0	0	0.093611692
ZNF585A	0.020868786	0.063719153	0.046911632	0.321709876	0	0	0	0.01496657	0	0	0	0	0.043169548	0	0.021371688	0	0.193152354	0.050175798	0	0	0.106212004	0.376637825	0.24051551	0	0.05721317	0	0	0	0.023274998	0.064025156	0.011727476	0.100433631	0.083074001	1.172569381	0.742772156	0.00028198	0.023437048	2.15E-05	9.53E-07	0.082477225	8.24E-07	0.003922727	0.002561977	0.017236875	0.065822396	0.000596417	0.000297256	1.31E-05	0.00442189	0.782840337	0.003111116	0.260005304	0.066139835	2.79E-08	0.292849933	0.070920702	0	0.019628224	0	0.526081558	0	1.305808994	0	0.257265472	0.637210378	0	0.490100379	0	0.655457596	0	0	0	0	0	0	0.281975183	0.812513535	0.276999246	0	0.00010641	1.16E-05	0.010072673	0	0	0	0.002859893	0.130909223	0	3.19E-05	0	0	5.07E-07	0	0	0	0	0	0	0.994559269	0	0.122457698	0	6.38E-06	0	0.007392957	0	0.037218772	0	0	0	0	0	0.274901633	0	0.471615107	1.82771286	0.48450479	0.91753037	0.037353421	1.593907389	0.990989688	0.024855185	2.827996238	0.277130805	0.455846685	0.266475484	0.833997567	0.013179976	3.542287166	4.277054416	0.441275483	0	0.619985377	0.337341689	0	0.088226104	0.135521715	4.511551084	24.56470157	11.83684854	19.21100352	0.732533431	0.305515007	0.124223101	0.003451173	0.163565089	0.000866876	0.000375715	0.061487817	0.001036378	0.014128454	0.033725975	0.001065298	0.000736188	0.003289045	2.60E-06	0.00049984	1.03E-05	0.149520657	0.017673688	0.33976836	0.001681612	0	1.630649811	0.000904472	0	0.418598056	0.121004917	0.385640037	1.61337795	0.001615347	0.003816993	0.054157627	0.000134486	2.032898023	0.089657774	0.848919475	0.309845643	0	0	0	0	0.810410025	0.296577954	0.139720932	0.896633522	0.176613277	0.016973167	1.485525752	0	8.97E-08	0.180066495	0	0	0	0	0	0	0	1.019559119	0	0	0	0	0.292764882	0	0	0	0	0	0	0	0	0	0	0	0.277860664	0	0.821190502	0	0	0	0	0	0	0	0	0	0	0	0	0	0.464333426	0	0	0.205475688	0	0	0	0	0.152135004	0.131403197	0	0.271381863	0	0	0.000312204	0.025490741	0.000181499	0.098946244	0.015335261	0.811910917	0	0	0	2.165751688	0	0.429620575	0	3.177104104	0.164692628	0	0	0	0	0	0	0	0	0	0	0.644877923	0	0.015213311	0	0	0	0	0	0.223825037	0	0	0.826951977	0	0.498486416	0	0	0	0	0.756228234	10.53294554	1.454245346	0	0	0	0	0	0	0	0	0.351509806	0	0.222629804	0.105137859	0	0.411132291	0	0	0.034386482	0.071497047	0.13677182	0.005258374	0	0.102271453	0.06113351	1.36E-05	1.31E-06	0.878958627	0	0.007152809	0	0	0	0.189737527	0	0	0.318100906	0	0	0	0	0	0	0.30692176	0.241033592	0.121715266	0	0	2.348367271	0.210768619	0	0	1.612118468	0	0.301701583	0	0.006527228	0.000547349	0.004949503	0.003028105	6.68E-05	0.001487865	9.79E-05	7.47E-06	0.002345062	0.020828154	0	0	0	0.048880171
ZNF45	0	0	0	0	0	0	0	0	0	0	0	0	0	0	0	0	0	0	0	0	0	0	0	0	0	0	0	0	0	0	1.411316776	0	0	0	0	0.188998056	0	0	0	0	0.241756062	0	0	0	0	0	0	0.196000455	0	1.005633267	0	0	0	0	0	0	0	0	0	0	0	0	0	0	0	0	0	0	0	0	0	0	0	0	0	0	0	0	0	0	0	0	0	0	0	0	0	0	0	0	0	0	0	0	0	0	0	0	0	0	0	0	0	0	0	0	0	0	0	0	0	0	0	0	0	1.664072914	0	0	0	1.211326794	0	0	0	0	0	0	0	0	0	0	0	0	0	0	0	0	12.21906514	15.85257331	0	4.219673059	0	39.9863332	0	0	0	0	0	0	0	0	0	0	0	0	0	0	0	0	0	0	0	0	0	0	0	0	0	0	0	0	0	0	0	0	0	0	0	0.51110363	0	0	0	0	0	0	0	0	0	0	0	0	0	0	0	0	0	0	0	0	0	0	0	0	0	0	0	0	0	0	0	0	0	0	0	0	0	0	0	0	0	0	0	0	0	0	0	0	0	0	0	0	0	0	0	0	0	0	0	0	0	0	0	0	0	0	0	0	0	0	0	0	0	0	0	0	0	0	0	0	0	0	0	0	0	0	0	0	0	0	0	0	0	0	0	0	0	0	0	0	0	0	0	0	0	0	0	0	0	0	0	0	0	0	0	0	0	0	0	0	0	0	0	0	0	0	0	0	0	0	0	0	0	0	0	0	0	0	0	0	0	0	0	0	0	0	0	0	0	0	0	0	0	0	0	0	0	0	0	0	0	0	0	0	0	0	0	0	0	0	0	0	0	0	0	0	0	0	0	0	0	0
ZNF570	0	0	0	0	0	0	0	0	0	0	0	0	0	0	0	0	0	0	0	0	0	0	0	0	0	0	0	0	0	0	0	0	0.666505816	0	0	0	0	0.073424136	0	0	0	0.103250786	0	0	0	0	0	0.015880093	0.027442151	0	0.084477447	0.326753781	0.427066683	0.004286866	0.084437432	0.003733338	0	0	0	0	0	0	0	0	0	0	0	0	0	0	0	0	0	0	0	0	0	0	0	0	0	0	0	0	0	0	0	0	0	0	0	0	0	0	0	0	0	0	0	0	0	0	0	0	0	0	0	0	0	0	0	0	0	0	0.418609735	0	2.563932012	0	0	0.55648543	1.629379511	1.765146521	1.458351558	0	0	0	1.402987952	1.833965743	1.623379393	1.969855843	0.845073528	0	0	0	0	0	0.858623227	0.310600054	0.799483342	1.633248762	0.417104406	0	0	0	0	0	0	0	0	0.251382158	0	0	0	0	0	0	0	0	0	0	0	1.350767198	1.594795741	1.322173707	0	0	0	0.526520346	0	0.643192652	3.429283231	0	1.029325496	0.068281237	1.638663039	0.436986272	0	1.380429515	0	0	0	0	0.954172182	0	0	11.34689038	7.280797964	0	0	0	0.195207341	0.514491906	0	0	0	0	0	0	0	0	0	0	0	0	0	0	0	0	0	0	0	0	0	0	0	0	0	0	0	0	0	0	0	0	0	0	0	0	0	0	0	0	0	0	0	0	0	0	0	0	0	0	0	0	0	0	0	0	0	0.396561697	0	0.241030773	0	0	0	0	0	0	0	0	0	0	0	0	0	0	0	0	0	0	0	0	0	0	0	0	0	0	0	0	0	0	0	0	0	0	0	0	0	0.284089989	23.9851784	0	0	0	0	0	0	0	0	0	0	0	0	0	0	0	0	0	0.4338455	0.782904112	0	0.808493597	0	0	0	0	0.235801039	0	0	0	0	0	0	0	0	0	0	0	0	0	0	0	0	0	0	0	0	0	0	0	0	0	0	0	0	0	0.015538807	0.003768651	0	0.594712291	0	0	0.355309366	0	0	0	0	0	0	0
ZNF432	0	0	0	0	0	0	0	0	0	0	0	0	0	0	0	0	0	0	0	0	0	0	0	0	0	0	0	0	0	0	0	0	0	0	0	0	0	0	0	0	0.015390181	0	0	0	0	0	0	0	0	0	0.131338393	0	0	0.012219936	0	0	0	0	2.213116656	0	0	0	0	0	0	0	0	0	0	0	0	0	0	0	0	0	0	0	0	0	0	0	0	0	0	0	0	0	0	0	0	0	0	0	0	0	0	0	0	0	0	0	0	0	0	0	0	0	0	0	0	0	0	0	0	0	0	0	0	0.652706888	0	0	0	0	0	0	0	0	0	0	0	0	0	0	0	0	0	0	0	0	0	0	0	0	0	0	0	0	0	0	0	0	0	0	0	0	0.266005634	0	0	0.127421313	0	0	0	0	0.364402249	0	0	0	0	0	1.449673762	25.99600768	1.219733093	0.110378699	108.1077783	0.527106123	0	1.227363324	0	0	0	0	0	0	0	0	0	0	0	0	0	0	0	0	0	0	0	0	0	0	0	0	0	0	0	0	0	0	0	0	0	0	0	0	0	0	0	0	0	0	0	0	0	0	0	0	0	0	0	0	0	0	0	0	0	0	0	0	0	0	0	0	0	0	0	0	0	0	0	0	0	0.315662618	0	0	0	0	0	0	0	0	0	0	0	0	0	0	0	0	0	0	0	0	0	0	0	0	0	0	0	0	0	0	0	0	0	0	0	0	0	0	0	0	0	0	0	0	0	0	0	0	0	0	0	0	0	0	0	0	0	0	0	0	0	0	0	0	0	0	0	0	0	0	0	0	0	0	0	0	0	0	1.660426097	0	0	0	0	0	0	0	0	0	0	0	0	0	0	0	0	0.011030879	0.002083292	0	0	0	0	0	0	0	0	0	0	0
ZNF10	0	0	0	0	0	0	0	0	0	0	0	0	0	0	0	0	0	0	0	0	0	0	0	0	0.4004533	0	0	0	0	0	0.233284696	0	0.18501638	0	0.250641235	5.91E-07	0.051487033	0.001188953	1.44E-08	0	5.37E-08	0	0.148037822	0.005333215	0.05890141	0	0	7.35E-10	0.002963689	0.39247073	0.008544573	0	0	0.002075304	0.001946601	0.000210938	0	0	0	0	0	1.084669777	0	0	0	0	0	0	0	0	0	0	0	0	0	0	0	0	0	0	0	0	0	0	0	0	0	0	0	0	0	0.004243083	0	0	0	0	0	0	0	0	0	0	0	0	0	0	0	0	0	0	0	0	1.409726582	0	9.082897655	0	0.47709766	0.306443241	0.095588964	0	0.13046028	0	0.020257208	0	0	0	0	0.114196315	0	0	0.77883481	0	0	0	0	0	0	0.251858922	0.089188961	0.487954579	0.056506603	0	0.634631606	0.798951428	1.425076744	7.797948557	0.049060377	3.049183905	6.913327088	1.95408269	10.31833439	3.544822096	4.022578893	0.728859985	0.133346783	9.259883924	7.386468184	4.372527744	2.027990996	5.253309715	0.217601514	0	0.182889704	0.351122891	0	0	0	0.341813711	0	0.008607442	54.15884723	137.9958515	24.23705521	57.94375299	106.3520253	5.923993035	12.10815615	6.861753673	0.82385506	0	0	0	0	0.31772603	0	0	0	0	1.455787691	0	1.097651267	1.111157525	0	0	0	0	0	0	0	0	0	0	0	0	0	0	0	0	0	1.38640178	0	0	0	0	0	0	0	0	0	0	0	0	0	0	0	0	0	0	0	0	0	0	0	0	0	0	0	0	0	0	0	0	0	0	0.427790221	0	0	0.026643498	0.583384427	0.184381019	0.003011165	0.052762362	0	0	0	0	0	0	0	0	0	0	0	0	0	0	0	0	0	0.133819656	0	0	0.053611369	0	0	0	0	0	0	0	0	0	0	0	0	0	0	0	0.795250437	0.401612722	0.004065883	0	0	0	0	0.991744979	0	0	0	0	0	0	0	0	0	0	0	0	0.062937787	0	0	0.020978289	0	0.030408227	0	0	0.049661411	0	0	0	0	0	0	0	0	0	0	0	0	0.901606902	0	0	0	0	0	0	0	0	0.485970905	0	0	0	0	0	0	0	3.11E-06	1.86E-05	9.32E-07	0	0	0	0.142466647	2.174646119	0	0.300003788	0	0	0	0
ZNF154	0	0	0	0	0	0	0	0	0	0	0	0	0	0	0	0	0	0	0	0	0	0	0	0	0	0	0	0	0	0	0	0	0.693159088	0	0	0.060121762	0	0	0.005349781	0	0.007494793	0	0	0	0	0	0.107813338	0	0.13326106	0	0.095221601	0	0	0	0	0.028608081	0	0	0	0	0	0	0	0	0	0	0	0	0	0	0	0	0	0	0	0	0	0	0	0	0	0	0	0	0	0	0	0	0	0	0	0	0	0	0	0	0	0	0	0	0	0	0	0	0	0	0	0	0	0	0	0	0	42.5859993	29.21907337	0	0	0	0	0	0.358956273	0	0	0	0	1.358947281	0	0	73.17875353	0	0	0	0	0	0	0	0	0.327410006	0	0.195456647	0	0	0	0	0.482785319	0	0	0	0.607871385	0	0	0	0	0	0	0	0	0	0	0.087329599	0	0	0	0	0	0	0	0	0.505908213	0	0.66389676	12.45493768	3.849024887	0	72.47728534	0	0	0.27463937	0	0	0	0	0	0	0	0	0	0	0	0	0	0	0	0	0	0	0	0	0	0	0	0	0	0	0	0	0	0	0	0	0	0	0	0	0	0	0	0	0	0	0	0	0	0	0	0	0	0	0	0	0	0	0	0	0	0	0	0	0	0	0	0	0	0	0	0	0	0	0.281707438	0	0	0.255714709	0	0	0	0	0	0	0	0	0	0	0	0	0	0	0	0	0	0	0	0	0	0	0	0	0	0	0	0	0	0	0	0	0	0	0	0	0	2.294577812	0	0	0	0	0	0	0	0	0	0	0	0	0	0	0	0	0	0	0	0	0	0	0	0.357380337	0	0	0	0	0	0	0	0	0	2.833747085	0.816696834	0	0	0	0	0	0	0	0	0	0	0	0	0	0	0	0	0	0	0	0	0	0	0	0.005198968	0	0	0	0	0	0	0	0	0	0	0
ZNF136	0	0	0	0	0	0	0	0	0	0	0.065826762	0	0	0	0	0	0	0	0.018785021	0.049610939	0	0	0	0	0	0	0	0	0	0	0.014407304	0	0.007639543	0	0.022583233	6.77E-09	0	2.47E-09	3.51E-09	0	0	1.07E-06	0.003463845	7.03E-09	0.000147964	0	0	0	0	5.45E-05	0	0.023368344	0.000169119	2.87E-09	5.48E-09	1.67E-09	0	0	0	0	0	0	0	0	0	0	0	0	0.087068862	0	0	0	0	0	0	0	0	0	0	0	1.84E-05	0	0	0	0	0.000477155	0	0.473165435	7.67E-08	0	0	1.32E-08	0	0	0	0	0	0	0	0	0	0	1.51E-05	0	0.00146378	0	0	0	0.207516911	0	0	0	0.835324354	0	3.419720129	38.78982785	110.8631364	29.85458645	33.31522595	46.58164003	240.4421289	81.96667254	104.0791068	20.90337276	20.6870612	35.52810488	23.24671849	114.723023	172.6289347	102.9967276	21.0894001	81.28475693	81.90467912	0	0	4.052675353	35.11982145	155.122643	60.55599496	116.3459204	30.11315645	0.377742969	0	2.257346553	2.365105951	4.208661948	0.00484616	2.27383095	9.344683924	7.040457174	0.075018485	13.61361677	1.465835296	25.00888984	8.954966097	5.242575009	10.57505388	2.050010331	1.782952897	17.53304762	12.23067016	90.33625603	21.48667097	0.001142429	0.004462694	0	0.786722207	0.001060658	0.015262203	0.289219273	7.394063894	25.15874303	7.227576254	0	144.5674464	1.542336021	1.302791124	15.61572098	0.514653373	1.953902157	10.83627122	1.165220289	2.307379444	0	0	0.142069166	0.203908151	0	19.05515936	0.182196209	1.55E-05	0.066061578	0	0	0	0	0	0	0	1.019319199	0	0	0	0	0.293463647	0	0	0	0	0	0	0	0	0	0	0	0	0	0	0	0.031611026	0	0	0	0	0	0	0	0	0	0	0	0	0	0	0	0	0	0	0.52859347	0	0	0	0.275329416	0	0.000887293	0	0.000518365	0.009046828	6.30E-05	0.000464338	0.056589872	0	0	0	0	0	0	0	0	1.790683455	0	0	0	0	0	0	0	0	0	0	0	0	0	0	0	0	0	0	0	0	0	0	0	0	0	0	0	0	0.001039796	25.77415573	4.909750959	0	0	0	0	0	0	0	0	0	0	0	0	0	0	0	0	0.00173532	0.022345945	0.01494376	0	0	0.000149912	0.066099621	1.82E-06	2.40E-06	0.088414986	0.004793018	0.000369528	0	0	0	0.197163375	0	0	0	0	0	0	0	0	0	0	0	0	0	0	0	0	0	0	0	0	0	0	0	0	0	0.015389072	0.000676802	0	0	0	0	0.033723297	0	0	0	0
ZNF879	0	0	0	0	0	0	0	0	1.021433926	0	0.320547127	0	0.46138601	0	0	0	0	0	0.313893819	0	0	0	0	0	0	0	0	0	0.68861963	0	0	0	0.262868078	0	0	0.038481446	0.095575152	0.071673628	0.016124248	0	0.202080564	0.250300639	0.630569758	0.031858661	0	0.025351219	0.002377486	0.014638821	0.920504859	0.293913973	0.037578984	0.209544038	0.348049173	0.033216611	0.480528735	0.442772425	0	0	0	0	0	0	0	0.871099002	0	0.713433034	0	0	0	0	0	0	0	0	0	0	0	0	0	0	0.070670957	0	0	0	0	0	0.666213472	0	0	0	0	0	0	0	0	0	0	0	0	0	0	0	0.025067778	0.14632596	0	0.207477102	0	0	0	0	0	0.3187674	0	0	0.698667316	3.29377987	7.545959465	0	0.681293917	3.166462132	10.57706407	1.036383427	2.661047801	0	1.646057094	0	0.92256649	13.03157161	2.97815165	3.166710401	0.451376768	0.779404582	15.31078583	0	0	0.363033493	1.081430128	0.773689934	1.552247271	0.885352512	0.701356532	0.629359818	0	0.203127197	0.135990097	0	0.281827762	0	0	0.033915854	0.203112157	0.008670263	0.04829424	0	0	0.003511266	0.018896184	0.001831572	0	0	0.311815182	26.33729675	0.268766163	2.996979471	2.595310178	1.262530432	13.54685521	1.546558679	2.007768412	0.264117695	1.974966654	3.361137761	0.646151709	0.547875863	25.19860623	0	1.298647611	1.085401011	0	0	10.44738504	0	0	0	0	0	0	0	0.5363903	0	0.381850914	0	0	0	0	0	0	0	0	0	0	0	0	0	0	0	0	0	0	0	0	0	0	0	0	0	0	0	0	0	0	0	0	0	0	0	0	0	0	0	0	0	0	0	0	0	0	0	1.431514554	0	0.706170749	0	0	0	0.535940952	0	0.018334353	0.210418645	0	0.643183103	1.900483889	0	0	0	0	0	0	0	0	0.920191041	0.439683466	0	0	0	0	0	0	0	0	0	0	0	0	0	0	0	0	0	0	0	0	0	0	0	0	0.863756184	0	0	0	3.065587886	0.1759392	0	0	0	0	0	0	0	0	0	0	0	0	0	0	0	0	0	0	0	0	0	0	0	0	0.044059356	0.51380299	0	0	0	0	0	0	0	0	0	0	0	0	0	0	0	0	0	0	0	0	0	0	0	0	0	0	0	0	0	9.56E-05	6.50E-05	0.000220501	0	0	0	0	0	0.212362975	0	0	1.090899732	0	0.474668271
ZFP69	0.355936194	0	0	0	0	0	0	0.19103472	0	0	0	0	0	0	0	0	0	0	0.30012683	0.428202649	0	0	0	0	0	0	0	0	0	0.499131302	0.294997362	0	1.261192422	0	0.850642078	9.40E-05	0	0.000630112	0.000124398	0	7.85E-05	0.012240166	0	0.006651877	0.091447353	0.019481301	0.010141919	0.001240567	0.034233188	0	0.067906136	0	0.64358679	6.80E-07	0.068220523	2.31E-05	0	0	0	1.177144029	0	0	0	0	0	0	0	0.184488935	0	0	0	0	0	0	0	0	0	0	0	0	0	0	0	0	0	0	0.631984986	0	0	0	0	0.010492133	0	0	0.702604881	1.505255873	2.50564783	4.560745172	0	0	0	0	0.418351601	0.128634936	0	0	0	0	0	0	0	0	0	0	0.620206571	0	0	0	0	0	0.443723368	0.529985446	0.147323463	0.835620999	0	0	0	0.195949186	0.247443967	1.117244933	0	0	0	0	0	0.332266697	0.388851042	0.375906093	0.617749878	3.827388759	1.530733374	0.594826132	0.282743253	0.173054347	0	0	0	0.027124557	0	0.024378105	0.042247231	0	0	0	0	0.001863777	0	0.000885142	0	0	0	0	0	0.463772021	0	0	0.088597785	12.38801651	7.528600711	31.80666873	4.468539193	11.27441819	1.98820806	18.68001833	23.75479856	2.224065823	1.561275506	5.783599476	0	0	0	0	0	0	0	0	0	0	0.456513686	0.703253038	51.16311857	11.07926297	0	0	0	0	1.569846682	0	0	0	0	0	0	0	0	0	0	0	0	0	0	0	0	0	0	0	0	0	0	0	0	0	0	0	0	0	0	0	0	0	0	0	0	0	0	0	0	0	0	0	0	0	0	0	0	0	0.060281536	0	2.661637366	1.43822134	0.429956279	0.237889052	0	0	0	0	0	0	0	0	0	0	0	0	0	0	0	0	0	0	0	0	0	0	0	0	0	0	0	0	0	0	0	0	0	0	0	0	0	0.933256992	0	0	0	0	0	0	0	0	0	0	0	0	0	0.590592618	0	0	0	0	0	0	0.292339006	0.15285803	0.421444734	0.052813591	0.295591394	0.3290123	1.444121885	0	0	0.361216536	0	0	0	0	0	0	0.907479039	0	0	0.988704828	0	0	0	0	0	0	0	0	0	0	0	0	0	0	1.980835379	0	0.001247646	0.001176948	0.00468235	0	0	0	0.06061537	0.031715541	0.188584646	0	0	0	0	0
ZNF782	0	0	0	0	0	0	0	0	0	0	0	0	0	0	0	0	0	0	0	0	0	0	0	0	0	0	0	0	0	0	0	0	0	0	0	0	0	0	0	0	0	0.301476933	0	0	0	0	0	0.045560843	0	0	0	0	0	0	0	0	0	0	0	0	0	0	0	0	0	0	0	0	0	0	0	0	0	0	0	0	0	0	0	0	0	0	0	0	0	0	0	0	0	0	0	0	0	0	0	0	0	0	0	0	0	0	0.482235636	0.797909506	0	0	0	0	0	0	0	0	0	0	0	12.85173495	26.10272335	0	0	0	0	0	0	0	0	0	0	0	0	0	0	0	0	0	0	0	4.315438205	1.418244353	0	0	0	1.431915383	0	0	0	0	0	0	0	0	0	0	0	0	0	0	0	0	0	0	0	0	0	0	0	0	0	0	0	0	0.464720107	1.636271711	0	0	7.402292222	0	0	0	0	0	0	0	0	0	0	0	0	0	0	0	0	0	0	0	0	0	0	0	0	0	0	0	0	0	0	0	0	0	0	0	0	0	0	0	0	0	1.353110015	0	0	0	0	0	0	0	0	0	0	0	0	0	0	0	0	0	0	0	0	0	0	0	0	0	0	0	0	0	0	0	0	0	0	0	0	0	0	0	0	0	0	0	0	0	0	0	0	0	0	0	0	0	0	0	0	0	0	0	0	0	0	0	0	0	0	0	0	0	0	0	0	0	0	0	0	0	0	0	0	0	0	0	0	0	0	0	0	0	0	0	0	0	0	0	0	0	0	0.555045069	0	0	0	0	0	0	0	0	0	0	0	0	0	0	0	0	0	0	0	0	0	0	0	0	0	0	0	0	1.696689636	0	0	0	0.091991836	0	0	0	0	0.542203059	0	0	0	0	0	0
ZNF225	0	0	0	0	0	0	0	0	0	0	0	0	0	1.156457986	0	0	0	0	0	0	0	0	0	0	0	0	0	0	0	0	0	0	0	0	0.969267394	0.234313387	0	0	0	0	0.037690328	0.227716759	0	0.85933808	0.621493321	1.031723277	0.218499223	0.02305644	1.644590287	0	0	0	0	0.306052502	0	0.028711519	0	0	0	0	0	0	0	0	0	0	0	0	1.281602954	0	1.966675146	0	0	0	0	0	0	0	0	0	0	0	0	0	0	0	0	0	0	0	0	0.341752038	0	0	0	0	0	0	0	0	0	0	0	0.699318345	0	0	0	0	0	0	0	0	0	0	1.509968155	0	0.846722388	0	0	0	2.300637116	0.587491563	20.29024764	0	1.400216121	0	0	1.814191897	0	0	0.505155154	63.77141475	0	0	0	0	0	0	0	0	0.624266698	0	0	0	0	0.503021697	0	0.447391086	0	0.43616751	0	0	0	0	0	0	0	0	0	0	0	0	0	0	0	0	0	0	0.692280887	0	0.389923129	0.277084743	0	0	1.633198944	0	0	0	0	0	0	0	0	0	0	0	0	0	0	0	0.353326478	0	0	0	0	0	0	0	0	0	0	0	0	0	0	0	0	0	0	0	0	0	0	0	0	0	0	0	0	0	0	0	0	0	0	0	0	0	0	0	0	0	0	0	0	0	0	0	0	0	0	0	1.876741097	0	0	0	0	0	0.439425498	0	0.319879851	1.076861473	0	0	0	0	0	0	0	0	1.116698549	0	0	0	0	0	0	0	0	0	0	0	0	0	0	0	0	0	0	0	0	2.743977653	0	0	0	0	0	0	0	0	0.33993981	0	0	0	0	0	0	0	0	0	0	0	0	0	0	0	0	0	0	0	0	0	0	0	0.966683675	0	0	0	0	0	0	0	0	0	0	0	0	0	0	0	0	0	0	0	0	0	0	0	0	0	0	0	0	0	0	0	0	0	0	0	0	0	0	0	0	0	0	0	0	0
ZNF90	0	0	0	0	0	0	0	0	0	0	0.239588454	0	0	0.381544317	0	0.296045865	0.268250999	0	0	0	0	0	0.798657138	0	0.407961988	0	0	0	0.994186976	0	0.239322551	0.505950057	0	0	0	0.016888378	0.199175514	0.271981377	0.002262835	0.183103392	2.409536961	0.01685731	0.152719831	0.006190161	0.479131686	0.049569842	0.088207726	0.022473702	0.389768553	0.047986582	0.002206482	0	0	0.000125786	0.062415004	1.27E-07	0	0	0	0	0	0	0	0	0	0	0	0	0	0	0	0	0	0	0	0	0	0.782367519	0.588070309	0	0	0	0	0	0	0	0	0	0.00913551	0	0	0.004815795	0	0	0	0	0	0	0	0	0	0	0	0.09183379	0	0	0	0	0	0	0	0.2377409	0	0	0	0	0	0	0	0	0	0.051008883	0	0	0	0	0	0	0	0	0	0	0	0	0	0	0	0	0	0.004976725	0	0.527197644	0	0	0	0	0	0.017236548	0	0	0	0	0	0.062737483	0	0	0	0	0	0.012045603	0	0	0	0	0	0	0	0	0	0	0	0.001677871	0	0.0001146	0	0	0	0	0	0	0	0	0	0	0	0	0	0	0	0	0	0	0	0	0	0	0	0	0	0	0	0.297869912	0	0	0	0	0	0	0	0	0	0	0	0	0	0	0.462652644	0	0	0	0.316177569	0	0	0	0	0	0	0	0	0.320479978	0	0	0	0	0	0	0	0	0	0	0	0	0	0	0	3.242365313	0	0	0	0	0	0	0	0	0	0	0	0	0	0	0	0	0	0	0.212948914	0	0	0	0	0.453666593	0	0	0	0	0	0	0	0	0	0	0	0	0	0	0	0	0	0	1.920291315	0.017274164	0	0	290.1589204	0	0	0	0	0	0	0	0	0	0	0	0	0	0	0	0	0	0	0.095201087	0	0	0	0.020240063	0	0	0	0	1.56791992	2.990766213	0	0	16.18126109	4.570415153	0.836919841	0	0	0	0	0	0	0	0	0.533228641	0	0	0	0	0	0	0	0	0	0	3.26E-06	4.70E-06	7.11E-08	0	0	0	0.035856375	0	0	0	0	0	0	0
ZNF534	4.19E-06	0.020351124	2.08E-06	0.030378128	7.84E-07	0	0	0.709277438	1.93133145	0.069593568	0.017410454	0.013119751	0.001572022	0.058119152	9.12E-05	0.000125797	0.007028086	3.04E-05	8.73E-07	0.000348926	0.005125779	0	0	0	5.30E-05	0	0	0	2.39E-09	8.47E-06	1.86E-08	0.000700453	1.63E-05	0.045322027	0.00016392	3.49E-09	6.92E-10	2.06E-09	5.83E-09	1.70E-08	0	0	3.16E-06	2.06E-09	2.04E-09	0	4.48E-09	0	0	1.67E-09	1.54E-09	1.10E-08	3.12E-09	0	0	0	0.023123295	1.77E-06	0.263415269	0.066849351	0.053443001	0	0.055524585	0	0.002750496	0.01756971	6.35E-05	4.10E-06	0.007281339	0.086541323	0	0.030299342	0	0.213085892	0.140668289	0	0	0.006373293	0.003196596	0.000726472	7.43E-07	3.40E-06	0.032787502	0.003225493	0	6.35E-09	0.000245363	0.041595335	2.28E-09	0.745190014	4.65E-05	3.19E-09	0	0.137769723	0.00089192	3.68E-06	0.019490417	1.801651725	0.506841159	0.149530743	2.182387738	0.088903496	1.14E-09	0.135033102	0.017851514	3.59E-06	0.000939502	0.019534915	0.482672215	0.089723826	0.000516004	1.75E-07	8.24E-09	0.647225224	0	7.19E-06	8.97E-05	2.74E-09	0	0	0	0	1.09E-09	0	0	0	0.044963307	5.80E-09	0.007540396	0	0	0.037861575	0.021206613	0.068073051	0.006457455	0.052518388	0.000123215	0	0	0	7.82E-09	0.081766385	0	7.37E-07	0	0	0	0	6.09E-09	5.84E-10	0	2.35E-10	2.19E-07	1.68E-09	0	1.01E-09	2.461590938	1.34E-09	0	1.85E-09	1.375346362	0	1.64E-06	2.16E-09	2.38E-09	5.49E-05	0	0	0	0	0	2.71E-10	0	0	0	2.39E-09	4.24E-09	3.78E-09	0.083094584	3.455690998	0.075596856	0.064168073	0.004410426	1.84E-05	0.000412034	1.84E-07	0	2.18E-05	0	0.023555782	6.07E-09	1.80E-09	0.006243275	0	0	0	0	0	0	0	0	0.007903345	0	0.030267622	0.116837322	0.133378817	0	0.073503682	0	0.215624029	0	0.030651177	0	0.050276167	0.445496281	0.068983622	0.064864671	0	0	1.165611808	0.013654317	0.244162362	0.369600621	0.175714576	0.827432737	0.561101548	0	0.054008689	0.086945864	0.238841007	0.018398823	0.948341555	0	0.401041589	5.581491534	0.315568337	0.350889485	1.016321375	0.491861509	0.486806608	1.097583279	0.000239495	0	0	0.021432754	1.18E-06	0	4.46E-09	0	0	0	2.97E-10	1.143436158	0	0	0.126218739	0.048455994	0.036166684	1.434578007	0.124184894	0.000227697	0.030442502	0.002766822	3.79E-08	3.99E-09	2.72E-08	0.004741817	0	0	0.000248777	0	0	0	2.69E-06	0.001689024	0	0.014704983	0.003534793	0.018524362	0.557410215	0.368071805	0.007991439	0.042706932	0.649249071	4.741736652	1.400939326	20.34638181	0.339740888	0.008998841	0	0	35.80599293	319.9422275	4.804778664	0	0	0.174482777	0.022358368	1.107286196	0.01513259	0.078927716	0.048708994	0.644795954	0.073911345	0.007104277	0	0.455485008	0	0.000788003	2.214397943	2.21E-05	0.001617035	0.000278225	0	0.002479194	2.23E-07	7.23E-09	2.32E-05	0.004137693	6.34E-08	0.072461108	0	0	0.032494219	0.001142022	0.000147475	0.054273182	0.070840983	0.090318543	0.021806737	0	0	0.00473736	0	0.636355935	0.016061743	0.039664161	0	0.028392462	0.012156124	2.673543897	0.217842355	0.012557226	0	0.037403937	4.113476716	0	0	3.80E-10	1.48E-10	5.97E-10	0	0.003046011	3.29E-09	2.67E-09	3.49E-05	0.019362371	0	0.466110156	1.52E-06
ZNF75D	0.007076542	0.031976482	0.232883568	0	0.007963623	0	0.700580771	0.071092331	0.250952837	0	0.002933468	0.165104352	0.199053141	0.019514525	0.102003515	0.038275871	0.085261892	0.000645464	0.002810683	0.016047371	1.254606555	0	0	0	0.025087004	0	0	0	0	0	0	0	0.069260851	0	0.021694731	8.68E-09	2.28E-05	0	1.78E-10	0.000887019	5.48E-09	0	0.000374033	1.78E-09	0	3.62E-08	0	4.46E-09	0	8.85E-05	0	0.010005163	3.77E-06	0	5.46E-09	4.79E-09	0.279167885	0	0	0	0	0	0	0	0.143746257	0.307167687	0.266525199	3.587122964	0	0	0	0.308956844	0	0	0	0	0.678876919	0	0.082674041	1.841667609	1.612800343	0	0	0.282411887	0.401724985	0.004994923	0	0	2.288482172	0	4.308820925	12.94571322	0	0	0	0.003846233	0.22725871	0.671273768	0.037241315	1.180399327	0.234171181	0.175607256	2.43E-08	0.006009591	0.001005078	0.027655526	0.01425118	2.083280484	1.270345397	0.609218645	0.003462548	0.017519198	0.150526045	0	3.10E-06	0.283802774	0.181195483	3.81E-05	1.70E-05	0.04639196	2.38E-06	0	6.00E-05	0	0.276356501	0	0.586765771	0.000426623	0.001314627	0.002087603	5.31E-06	1.84117809	0.006444653	0	0.860811766	0.090218465	0	0.027641943	0.12180538	1.99E-07	0.00987144	0.469636566	0.002509744	0.111130415	0.027037668	0.516324143	3.39E-09	0.000171084	0.000310191	2.70E-10	0.000433027	0.000978945	0.083215017	6.04E-08	0	1.17E-08	0.020310351	1.67E-08	0.002979614	1.77E-09	0.226895212	1.74E-05	0.027965276	8.30E-05	8.49E-06	0	3.15E-09	0.00334208	0.001394443	0.078065874	0.000154266	2.20E-09	0.000133954	0	0.005420175	0.00043067	1.16E-06	1.48E-09	0.273324959	0.689808771	1.189279788	0.052402972	1.541834361	0	0	0.011278094	0.071237139	0	0.010933089	1.140262222	2.86E-05	0.023404335	0.103263048	0	0	0	0	0	0	0	0	0.232707375	0	0	0	0.548171914	0	0	0	0	1.27163163	0	0	0	0	20.34102173	3.603789082	0	0	1.895199521	0.468613367	17.06350598	0	0	0	0.43297192	0	0.378818418	0	0.044788671	0	0.383382493	0	0	0	0	1.253339866	1.350075859	0	0.402361521	0.623066429	0.537999193	0	0	0	0.076305955	0	4.241248515	0.621386125	0.000597622	0.000509011	5.54E-05	0.666708264	4.952544901	0	0	0.425935439	0.33113143	0	0	0.013229689	0	1.106291264	14.78609878	0.302266374	2.400440607	0.056931427	0.475556338	0.60472956	0.06406751	0	0	2.519888462	0	0	0	0	0	0	1.33592233	0	0.123406975	0	0	0	0.167026995	0.217533676	0.3273797	0	0.000985125	0.038000544	0	85.62435194	0	0	0	1.499653875	0.10109282	0.837887746	0.84660558	0.712284932	0	0.281059927	0.456631142	0.712479365	0	0.388317488	0	0.028224593	0.083374026	3.100983403	0.245608697	0.069837078	0.002692388	0.003074493	0.001286824	0.065138841	0.49915477	0.045604784	0.046568905	0	0	0	0.11620398	0.006480709	0.062287071	0	0.422281784	0.465143312	0.275110666	0	0	0	0	0	0.05795481	0	0.565107836	0	0.127072997	0	0.396430494	0	0	0.552303689	0	0.070439428	4.72E-06	6.64E-09	0.141275421	0.006906828	0.003913333	1.40594864	6.29E-07	0.000288149	0.247412404	0	0.320606847	0	0
ZFP69B	0	0.460443111	0	0	0	0	0	0.068272863	0.072940944	0	1.050034548	0.092263143	0.344904948	0	0.064811483	0.068476785	0	0.002839052	0.174489899	0	0.21415097	0	0.067865992	0	0.130427799	0	0	0	0.095435026	0.14499482	0.383688999	0	0.113082937	0	0.052327047	0.000273673	0.00881632	0.000333119	4.46E-08	0.024563379	6.65E-06	0.001269324	1.292902309	0.000342393	0.001795861	0.010420107	8.27E-05	3.36E-09	2.91E-08	0	6.84E-06	0.066795325	0.001909709	3.19E-09	2.97E-05	1.59E-07	0	0.058042983	0	0	0.454125219	0	0	0	0	0	0	2.007677972	0	0	0	0	0	0	0	0	0	0	0	0.001931836	0.603115476	0.987142508	0	0	0	0.024535444	3.526427906	17.17156726	0.937730389	0	0.046602629	0.063035507	0	0	0.285517157	0.049169282	0.214260823	0	0.004812107	0	0.219904203	0.39390842	1.458382793	0.004862528	0.264519119	1.19532606	0	0	0	0.258032595	0	0.043151475	0	0	0.010887414	0	0.018502483	0	5.60E-05	0.280665221	0.079931931	0.060145231	0.00011307	0	0	0	0	0.007382911	0.028583672	0.002322941	0	0	0.022962441	0	0	0	0.28646336	0.006966075	0.004943567	0.00664194	0.03687793	1.127816486	0.155624107	0.011173916	0.660558316	0.001403512	5.45E-06	4.14E-05	0.065573094	0.130789207	0.100206764	3.93E-09	0	0	0	1.25E-07	4.08E-05	5.16E-06	0	6.82E-11	0	6.529128359	0	0.116192189	0.032815691	1.300134637	0.000989529	1.615840097	1.343431725	1.953115403	0.007942008	0.025692847	0.150250273	0.330437498	1.320057946	0.216261647	0.077934201	2.75E-05	24.25580036	42.98970967	0.290107455	0	0	0	0	0	0.050682425	0.049552103	0.06483941	0	0.001183304	0.006362641	0	0	0	0	0	0	0	0	0.802108135	0.068123025	0	0	0	0	2.586446762	0	0	0	0	0.393912015	0	0	1.287500229	0	0	2.397453641	0	0	0	0	0	0	2.694741948	0	0	1.551939648	0	1.90787234	0.497491728	0.30827829	1.453358997	0	0	0.840181258	0	0	0	0	0	0.231576181	0	0	0	0	3.38E-06	0.002029085	0.00047322	0	7.82E-05	2.09E-05	0	0	0	0.289417928	0	0	0	2.847927861	0	0	0.182613703	2.00797325	3.926764824	0.838759257	0	0	0	2.950776751	0	0	3.49369117	0.046184101	0.103194043	3.034368952	0	0	0.494684543	0	0	0.43102953	0	0	0	0	0	0	0	0.830148389	0.000154042	0	49.66089567	0	0	0	0	0.282739897	0	0.903162259	1.253805298	0	0.847263428	1.116000059	0.296196606	0	0	0	0.212345782	0.210049	0.37761378	1.163353881	8.83844494	1.82483301	0.385155575	0.133420483	0.505043955	0.053767324	0.220229626	0.143174659	0	0	0	0	0.22274054	0	0	0	0	0	0	1.262196466	0	0	0	0	0.420014348	0	0	0	0	0	1.162473257	0	1.839876235	0	0.309796955	0.080393474	3.050957855	0.067884087	0.157931104	0.007202158	0.096283837	0.028548419	0	0.074964937	0	0	0	0
ZNF222	0	0	0	0	0	0	0	0.234096176	0	0	0.811735768	0.21210132	0.232759382	0.244450607	0	0	0.473756699	0.257508901	0	0.229897283	0	0.749232916	0.992193415	0	0	0	0	0	0.084399611	0	0.410535291	0	1.089714644	0	0.445359886	0.00871253	0	0.033172979	0.0004522	0.303843997	0.187399371	0.618703509	0.070276744	0.201214533	0.084374625	0.029076379	0.000637153	0.002700485	0.018667795	0.061871942	0.729758098	1.92836736	0.218835299	0.019043933	0.145801106	0.065297589	0	0.1568441	0	0	0	0	0	0	0	0	0	0	0	0	0	0	0	0	0	0	0	0	0	0	0	0	0.598836028	0	2.071386287	0.031407314	0	0	0.000990576	0	0	0.551408764	0	0	0	0	0	0	0	0	0	0	0	0.033940189	0	0	0	0	0.501778368	0	0	0	0	0	0.01792742	0.278538637	0.076543994	0.14192014	0	0.05245608	0.007635198	0	0.158200601	0	0	0.570342931	0	0.130063934	0	0	0.005181891	2.148697314	0.616859632	0	0	0	0	0.02773181	0.003811781	0.075523792	0.080037023	0	0	0	0	0.004663178	5.972788288	0	0	0.506404114	0.083067726	1.61E-06	0.021818833	0.077746871	0.060422373	0	0.00050309	3.62E-06	0	3.08E-06	0	6.27E-05	0	0	0	0	0.001233353	0.043181012	0	0.001052514	0	0.003035839	0	0.00051051	0.034092861	0	0.001832345	2.02E-05	0	35.48974295	0	0	0	0	0	0	0	0.141934388	0.301270909	0	0	0	0	0	0	0	0	0	0	0	0	0	0	0	0	1.065371861	0	0	0	0	0	0	0	0	0	0	0	0	0	0	0	0	0	1.137794686	0	0.927770852	1.28374708	0	0	0.535899184	0	0	0	0	0	0	0	0	1.120370093	0	0	0	0	0	0	0	0.015985761	0.09431952	0	0.014359751	0.024562596	0.009842464	0	0	0	0	0.529037735	1.896798092	3.678188017	0.624154299	14.0606302	0	0	0.133017291	0.103647791	0.958072658	0	0	0	0.219573719	0	0	0.193570108	0.421918614	0	0	0	0	0	2.213305914	2.458434251	0	0	0	0	0	0.647850397	1.870042794	0	0.143193307	0.011592661	0	0	0	0	0	0	0.461530326	0	4.487739222	0.708651448	0	0.764391539	0	0	0	0	0	0	0	0.128885124	0.163971337	0.638278701	0.007091767	0	0.064595048	0	0	0.572253137	0.026734952	0	0.566659961	0	0	0.164325085	0	0	0	0.968144384	0.73141186	1.795137617	0	0	0	0	0	0	0	0	0	0	2.055152375	0	0	0	0	1.91E-07	0.000163323	0	0	0.015273188	0	2.181957116	0.002808833	0	0	0	0	0	0.241518854
ZNF337	0	0	0	0	0	0	0	0.094238408	0	0	0.507825277	0	0.283551896	0	0	0.626198419	0.196760833	0.040079747	0	0.277252883	0	0	0	0	0	0	0	0	0.1156389	0	0	0	0	0	0	6.95E-08	0	0.003376171	2.33E-09	0	4.30E-10	7.11E-05	0	1.55E-06	0.031586096	0	0.000521995	0.000160714	1.20E-06	0.023165248	0.001539771	0.057109841	0.131024348	3.58E-09	0.015204964	9.05E-05	0	0	0	0	0	0	0	0	0	0.507278024	0	0	0	0	0	0	0	0	0	0	0	0	0.48735289	0.033553946	0	0.159491367	0	0	0	0	0	0	0.002702531	0	0.176414167	0	0	0	0	0.184191314	0	0	0	1.730646127	0.447549834	0	0.002952015	0.195290114	0	0.301267619	0	0	0.567310212	0	0	0.168717281	0.100285713	0	0.128099115	0	0.353951072	0.798036991	0.51739963	5.560025387	41.3930142	7.073314422	0.457978578	0.66382574	1.216300147	6.525073525	4.092087674	0.128853408	14.35966327	0.15066684	0.011283945	0	1.876382234	0	0	0	0	0.010777091	0.008579111	0.008171354	1.278426522	0	0	0.087318855	2.627221041	8.605668333	18.25066688	0.833610282	1.613708111	0.1849991	0.054721243	0.001099035	0.008915584	0.003832209	0	0.000103799	0	3.38E-05	0	0.001717423	0.492893024	0.000324005	0.132092982	0	0	0	0.067988086	0	0	0.259426123	0.053505322	0.002358849	0.110679774	0	4.356661325	0	0	0.000150094	0.240210098	0	0	0.412694954	0.319147563	0	0	0	0	0	0.00386306	0	0.009885204	0	0	0	0	0	0	0	0	0	0	0	0	0	0.693409421	0	0	0	0	0	0	0	0	0	0	0.989881223	0	0	0	0	0	0	0	0	0	0	0	0	1.03816674	0.663636467	0	0	0	0	0	0	0	0	1.198823175	0	0	0.462782359	0	0	0.347646349	0.073509668	0	0.057759817	0.005361601	0	0.02143117	0.071969383	0	0	0	0.527176347	0.59221168	0.877575735	0	0	51.30180747	0	0	0	0	0	0	0	0	0	0	0	0	0.179504963	0	0	0	0	0	0	0	0	0	0	0	0.64819499	0	0.87977798	0	0	0.001122324	1.19870131	0	0	0	0.889956386	0	0	0	0	0	0.713599064	0.885015662	0	0	0	0	0	0	0.194595094	0	0.123737677	0	0.013757055	0	0	0	0	0.711725314	0.042247098	0	0	0	0	0.215880413	0	0.726935694	0	0	0	0.841458642	0	0	0	0	0	0	0	0	0	0	0	0	0	0	0	0.004189014	0.002374703	0.015550888	0	0	0.070482656	0.075511004	0	0.093030044	0	0	0	0	0.294929084
ZNF443	0	0	0	0	0	0	0	0	0	0	0	0	0	0	0	0	0	0	0	0	0	0	0	0	0	0	0	0	0	0	0	0	0	0	0	0.038925834	0	0	0	0	0.062198878	0	0	0	0	0	0	0.041615691	0	0	0	0	0	0	0	0	0	0	0	0	0	0	0	0	0	0	0	0	0	0	0	0	0	0	0	0	0	0	0	0	0	0	0	0	0	0	0	0	0	0	0	0	0	0	0	0	0	0	0	0	0	0	0	0	0	0	0	0	0	0	0	0	0	0	0	0	0	0	0	0	0	0	0	0	0	0	0	0	0	0	0	0	0	0	0	0	0	0	0	0	0	0	0	0	0	0	0	0	0	0	0	0	0	0	0	0	0	0	0	0	0	0.329067916	0	0	0	0	0	0	0	0	0	0	0	0	0	0	0	0	0	0	0	0	0	0	0	0	0	0	0	0	0	0	0	0	0	0	0	0	0	0	0	0	0	0	0	0	0	0	0	0	0	0	0	0	0	0	0	0	0	0	0	0	0	0	0	0	0	0	0	0	0	0	0	0	0	0	0	0	0	0	0	0	0	0	0	0	0	0	0	0	0	0	0	0	0	0	0	0	0	319.9422275	0	0	0	0	0	0	0	0	0	0	0	0	0	0	0	0	0	0	1.802302371	0	0	0	0	0	0	0	0	0	0	0	0	0	0	0	0	0	0	0	0	0	0	0	0	0	0	0	0	0	0	0	0	0	0	0	0	0	0	0	0	0	0	0	0	0	0	0	0	0	0	0	0	0	0	0	0	0	0	0	0	0	0	0	0	0	0	0	0	0	0.08324769	0	0	0	0	0	0	0	0	0	0	0
ZNF2	0	0	0.070948594	0	0	0	0	0	0	0	0.092010559	0	0.063454839	0.069402383	0.034482278	0	0.028357194	0.000584929	0	0	0	0.437541049	0	0	0	0	0	0	0.008398269	0	0	0	0	0	0.092214606	0	0.023944016	1.03E-09	7.94E-09	0	3.28E-09	7.77E-05	0	7.75E-09	0.002562687	8.43E-06	0	0	0	0.000139423	1.87E-07	0.004540017	0.002646466	0	2.87E-09	4.73E-09	0	0	0	0	0	0	0	0	0	0	0.085724681	0	0	0	0	0	0	0	0	0	0	0	0	0	5.82E-05	0	0	0.184228254	0	0	0.967037829	0	0	0	0	0	0	0	0	0	0	0	0	0.369315131	0.156700952	0	0	0	0	0	0.056257499	0	0.239894038	0.54909094	0	0.020481379	0	0.515872632	0	0.090356838	0.0077411	0.001591511	0	0	5.66E-05	0.00152457	0.000848207	0.318983387	0	0	0.352120497	0.000307663	0	0	2.27E-05	0.245564239	0.303518526	0	0.153392591	0.031602577	0	0	0	8.79E-07	0.000349054	0	0	0.026992987	0	2.27E-05	0.122097649	0	0.095427675	0.003500731	0.014557669	0	0.000151251	1.59E-06	0.005667751	0	2.34E-07	0	0	0	0	0.025590228	0	0	1.06E-05	0	1.29E-06	0.002054144	0	0	4.47E-07	0.080828263	0.001768915	0	0.000177967	0	0	0	0.046651082	0	0.231918621	0	0	0	0	0	0	0	0	0	0	0.00158151	0	1.261468299	0	0	0	0	0	0	0	0	0.980758012	0	0	0	0	0	0	0	0	0	0	0	0	0.598273223	0	0	0	0	0	0	0	0	0	0.619011696	0	0	0.644706369	0.045136831	0.420438499	0.685466979	0	0.536083129	1.236876356	0.684431387	0	0.42004576	0	0	0	0	0	0	0	105.7546009	0	0	0	0	0	1.42E-06	19.10991849	0	0	39.56648486	45.55262103	47.16332434	23.19227019	112.6341606	9.132108855	0	0	0.106786016	0.361039947	0.037743426	0.451714591	0	0	2.694004675	1.849781147	0	0.002858677	0.024386701	0	0	0	0.138152956	0	3.763525188	6.392317925	0.096841529	0	0	0	0	0	0	3.467987717	0.004502708	0	0	0.014635027	0	0	0	0	15.28422758	0.053971015	0.261056839	0.407457365	3.464326398	1.528481709	0	0	0	0	0	0.002978754	0.027437704	0.411788397	9.29E-06	0	3.38E-05	0.021803679	0.000524772	1.19E-05	0	0	0.004911681	0	0.304271193	0	0	0	0.155565449	0.367512365	0	0	0	0.469749352	0	0.148794602	0	0	0	0	0	0.135353054	0	0	0	0	0	0.899618695	0	6.80E-09	0	0	0	0.000236368	0	5.17E-05	0	0	0	0	0	0	0
ZNF257	0.000311091	0.011900211	2.09E-05	0	8.94E-07	4.94E-07	0	0.000229636	0.001670433	0.04663316	0.550904559	0.012187759	0.043382423	1.260815224	0.057270141	6.92E-05	0.000129157	7.55E-06	4.28E-06	0.000599863	0.016956897	0	6.13E-07	0	3.58E-05	0	1.168784454	1.167701261	0.211431093	0.749099101	0.337970838	1.539739965	1.162626893	0.071750025	0.155829718	0.036057137	0	0.002920183	0.016492666	9.49E-05	2.388135836	0.047726978	0.535344683	0	0.265882792	0.024383785	0.00083814	3.51E-07	0	0.419023115	0.138790058	1.006268224	0.187191521	2.19710662	0.768186247	2.102745787	0	2.55E-07	0	0.099476601	0	0.098812183	0.085109136	0	0	0.012732466	0	0.268558363	0.001767364	0	0	0.050887876	0.118563546	0	0.187071715	0	0	0	0	3.34E-09	0	0.573048333	0.16851895	0.001446401	0	0.017096929	0.000975818	0.066654378	9.45E-09	0	0.010360221	9.53E-10	0	0	0.002782969	1.19E-05	0.000650707	0.023183124	0.160076751	0.022169619	0.211619185	0.05880066	1.31E-08	0.009142906	0.001928763	4.62E-06	0.001830819	0	0.004501457	0.010806875	9.99E-07	0	0	0.062953438	0	0.000540502	0	0	0	1.74E-09	5.70E-07	0	0	0.060454151	0	0	0.017872125	0	5.57E-08	0	0	0.078357266	1.76E-07	0.027613192	0.698475755	2.72E-07	2.75E-06	0	0	0	0	0.00406975	2.08E-05	0	0	0	2.79E-09	0	8.24E-09	0	1.25E-09	0	0	0	0	1.18E-09	0	0	6.93E-10	0	0	0	2.88E-08	0	0	3.55E-05	0	4.39E-09	0	0	4.18E-10	2.63E-10	8.01E-09	1.42E-09	0	5.26E-09	0	2.34E-09	1.65E-06	1.403884725	0.020081286	0.000361855	3.34E-05	2.27E-06	0	2.79E-06	1.22E-05	0.014477533	0	0.054930683	8.52E-09	4.37E-09	0.055007732	0	0.504796233	0.789775879	1.59562973	0.411376905	0	0.660962988	0.158212249	0	0	0	0.016551732	0	0.398102675	0.003365083	0	0	0.154374275	0.012403529	0	0	0	0.101450578	0.044002489	0.325635462	0.276010114	0	0.096680187	0	0	0.643989442	0.629617015	0.109832529	0.325396126	0	0	1.27E-06	0.57864325	0.313557347	0.063265538	0.072739957	0	0.025692606	0	0.035238102	0.212803265	0.311027396	0.193243709	0.025421279	0	0.013106853	0.120792918	4.53E-09	0	0	3.46E-09	1.73E-09	0	8.91E-10	0.730394667	0.016034872	0.006536862	0.016696559	0.033333732	0.216029796	0	68.2506539	6.02E-05	0.003501532	0.000279133	9.89E-07	8.07E-07	5.01E-07	0	0	0	4.64E-09	0.209470262	0	0	0	0.000723177	8.112737818	31.1931766	0	13.42490718	0.093352697	0.012818121	0	0.016937969	0.007595323	0	0	2.965388517	1.24381921	0.018297671	0.003738891	5.74E-09	0.151156503	20.4922031	0.0050216	0.144364788	0.063443176	0	0.016053376	0.004716173	0.598941803	0.566260587	0.22147925	5.08E-05	0.278447153	0	0	0.08604433	0	0	0.00946464	0.00302092	0.00019133	0.000495787	5.16E-07	3.57E-05	4.533080606	4.56E-06	1.56E-05	0.00361595	5.80E-09	9.386402934	3.314557115	0.093289279	82.35361652	5.67650359	4.309811143	0.731714299	0	0	0	0	0	0.000466353	0.016397316	0	0	0.016065388	0	0.01117943	0	0	0.630317714	0.103728784	0	0	0	0.342357166	0	5.02E-05	0	0	0.760810531	1.59E-08	0.000272331	2.65E-09	0.000421502	0	0.203650234	0.040431947	0
ZNF101	0.436321354	0	0.214722875	0	0	0	0	0.047578803	0.148382556	0	0.102494339	0.175996785	0.195057547	0	0	0.141623301	0.125093928	0	0.103663406	0	0	0	0	0	0	0	0	0	0	0.245742022	0	0.830834016	0.252385202	0	0.365811986	2.02E-09	0.266242106	0.001908671	2.74E-05	0.068166017	0	0.041315295	0.051114078	1.37E-05	0	0.014477104	0.002416164	4.41E-05	0.000344522	0	0.003694383	0.90181036	4.591531689	4.318056554	1.282459552	1.442150871	0.679506539	0	0	0	0	0.850875394	0	0	0	1.019829149	0	0.171322639	0	0	0	0	0	0	0	0	0	0	0.374935085	0	0	0.647992532	0	0.980111998	0	0.226734279	0.354789191	0	0.036445968	0	0	0.001104789	0	0	0	0.112175528	0	0	0.022165	1.465518377	0.899990227	0.536644338	0.000442363	0.097131192	0	0	0	0.666161524	0.450938541	0	0	0	0	2.983907984	0.296112495	0.238069767	0	0.023832405	0.000217134	0	0.004104334	0.007031776	0.001865739	0	0	0	0	0.076175607	0.076809438	0.013869674	0.053384527	0	0	0	0.338076068	0	0.49684652	0.015475424	0.041160074	0.145411991	0.053042724	0	0.319680265	0.1583772	0.08098302	0	0.856886923	0.000972862	0	0.021908848	0.050971534	3.87E-06	0	0	0	0	0	6.35E-07	0.049652439	5.31E-07	0	1.66E-05	0.071582505	0.12721884	0	0	0.000510797	0.290719037	0	0.000420484	0.00035331	0.026596437	0.123008378	0.008592152	0.039852646	0.013187774	0.058290787	2.62E-05	0	0	0	0	0	0	0.994996453	0.166709842	0.365525527	0.113254665	0.000617561	0.415625206	0.000170075	0.026672466	0.416437367	0	0	0	0	0	0	0	0	0	0	0	0	0	0	2.870979699	0	0	0	0	0	0.794560191	0	0	0.26914061	0	0	0	23.82590406	0	0	0	0	0	0	0	0	0	0.651719751	0	0	0	0	0	0	0	0	0	0	0	0	0	0	0.032270006	0.007298747	0.058236322	0.393095035	0.122136619	0.010803976	0.004630978	0	0	0	0	0	0	0	0	0	0.429035918	0.295063213	0	0	0	0	0	0	0	0	0.954697579	0.009875054	0.710230993	0	7.38832712	9.201984296	1.485073799	14.39134333	0	0	0	0.567500112	1.226039467	0	0	0	1.756697304	0	0.300552714	0.03892804	0.357644257	4.224861193	0	0	0	0	0	0	0	0	0.590000698	1.245503947	0.319359993	0	0	0	0	0.012671295	0.783752374	0.330868963	0.001946938	0.548646031	0.06836079	1.682929157	1.232373155	0.854158525	0.757989632	0.211453592	0.198816875	0	0	0	0.439012574	0	0.32899431	0	0	0	0	0	0	0	0	0	0.318376102	0	0	0	0.456526525	0	0	0.610014266	0	1.359490534	2.91053349	0.455068883	0.077120439	0.009309053	0	0.046095688	0	1.065977089	0.079494572	0.176701782	0.456312797	1.24236807	0	0	0
ZNF669	0	0	0	0	0	0	0	0	0	0	0	0	0	0.865011001	0	0	0	0	0	0	0	0	0	0	0	0	0	0	0	0	0	0	0	0	0	0	0	0	0.001889794	0	0.00285988	0	0.550901914	0	0	0	0	0	0	0	0	0	0	0.013472525	0.063239854	0	0	0	0	0	0	0	0	0	0	0	0	0	0	0	0	0	0	0	0	0	0	0	0	0	0	0	0	0	0	0	0	0	0.184910025	0	0	0	0	0	0	0	0	0	0.440843684	0	0	0	0	0	0	0	0	0	0	0	0	0	0	0	0	0	0	0	0	0	0	0	0	0	0	0	0	0.175718576	0	0	0	0	0	0	0	0	0	0	0	0	0	0	0	0	0	0	0	0	0	0	0.260691429	0	0.684832937	0	0	0	0	0	0	0.055855109	0.64889243	0	0	0	0	0	0	0	0	0	0	0	0	0	0	0	0	0.05055418	0.771259102	0	0	0	0	0	1.11587123	0	0	0	0	0	0	0	0	0	0	0	0	0	0	0	0	0	0	0	0	0	0	0	0	0	0	0	1.954357919	0	0	0	0	0	0	0	0	0	0	0	0	0	0	0	1.68860429	0	0	1.178167406	0	0	0	0	0	0	0	0	0	0	0	0	0	3.086236644	0	0	0	0	0	0	0	0	0	0	0	0	0	0	0	0	0	0	0	0	0	0	0	0	0	0	0	0	0	124.6765934	101.036584	141.0888473	38.95264483	2.70227095	8.516334245	2.104304958	2.943485897	4.457631829	12.30744499	1.269110681	0	0	4.774241156	0	0	0	0	0	0	0	0	0	0	0	0	0	0.915024744	1.030706241	0	0	0	0	0	0.728094281	0	0	0	0	0	0	0	0	0	0	0	0	0	0	0	0	0	0	0	0	0	0	0	0	0	0	0	0	0	1.196826575	0	0	0	0	0	0	0	0.001830887	0.000150897	0	0	0	0	0.233988823	0	0	0	0	0	0
ZNF81	0.479513833	0	0	0	0	0	0	0	0	0	0	0	0	0.57854678	0	0	0	0	0.414022941	0	0	0	0	0	0	0	0	0	0.330056856	0	0.412737831	0.717352985	0	0	0.432758644	0.00052178	0	0.082224473	0.005211134	0	0.087203947	0.010107713	0.816541999	0.00187497	0.165372728	0	0.044764834	0.000149799	0.003872538	0	0.006510723	0.103567082	0	0	0.03501673	0.225731919	0	0	0	0	0	0	0	0	0	0	0	0	0	0	0	0	0	0	0	0	0	0	0	0	0	0	0	0	0	0	0	0	0	0	0	0	0	0	0	0	0	0	0	0	0	0	0	0	0	0	0	0	0	0	0	0	0	0	1.515004813	0	0.315454331	0	1.954495009	0.263494559	0.365441952	1.978099238	0.291465718	0	0	0	0	0	0	0.178265771	0.321060516	0	0.338319011	0	0	0	0	0.09493697	0	0.318770939	0	0	0.400187713	0	0	0	0	0.242935577	0.290710903	0	0	0	0	0	0	0.010620978	0	0.100965991	0	0	0	184.7245633	54.20380019	2.764080288	0	12.16716431	0.203545206	0	3.318647259	2.155146621	12.43769792	13.12642019	1.430163983	10.56120828	0.584685763	26.18908341	23.41739679	44.35154808	0	0	0	0	0	0	0.80956236	0	0	0	0	0	0	0	0	0	0	0	0	0	0	0	0	0	0	0	0	0	0	0	0	0	0	0	0	0	0	0	0	0	0	0	0	0	0	0	0	0	0	0	0	0	0	0	0	0	0	0	0	0	0	0	0	0	0	0	0	0	0	0.332521523	0	0.147635481	0.028165455	0.058705977	0	0	0	0	0	0	0	0	0	0	0	0	0	0	0	0	0	0	0	0	0	0	0	0	0	0	0	0	0	0	0	0	0	0	0	0	0	0.975818494	0.033484786	0	0	0	0	0	0	0	0	0	1.118628408	0	0	0	0	0	0	0	0	0	0	0	0	0	0	0	0	0	0	0.192750703	0	0	0	0	0	0	0	0	0	0	0	0	0	0	0	0	0	0	0	0	0	0	0	0	0	0	0	4.19E-06	0	0	0	0	0.120848626	0.075571364	0	0	0	0	0	0
ZNF528	0	0.580041958	0	0	0	0	0	0	0	0	0	0	0.492156978	0	0	0	0	0.43964103	0	0.493536055	0	0	0	0	0	0	0	0	0	0	0	0	0	0	0	0	0	0.001829654	6.69E-06	0	1.27E-06	0	0	0.004556894	0	0	0	0	0	0	0	0	0	5.86E-07	0	0	0	0	0	0	0	0	0	0	0	0	0	0	0	0	0	0	0	0	0	0	0	0	0	0	0	0	0	0	0	0	0	0	0	0	0	0	0	0	0	0	0	0	0.501777826	0	0	0	0.032787781	0	0	0	0	0	0	0.734520651	0	0	0	0	0	0	0	0	0	0	0	0.094598058	0.054629969	0	0	0	0	0	0	0	0	0	208.7402413	0	0	0	0	0	0	0	0	0	0	0	0.14256655	0	0.011529607	0.158882202	0	0.146495453	0	0.001383728	0	0	0	0	0.01964934	0	0	0.001841508	0	144.5920084	18.53242321	0	0	0	0.127048284	0	0	0.029771962	0	0	0	0.00151528	0.018472748	0	0.03997958	0.010427836	0	0	8.871094774	0	0	0	0	0	0	0	0	0	0	0	0	0	0	0	0	0	0	0	0	0	0	0	0	0	0	0	0	0	0	0	0	0	0	0	0	1.629393903	0	0	0	0	0	0	0	0	0	0	0	0.410518373	0	0	0	0	0	0	0	0	0	0	0	0	0	0	0	0	0	0.069931231	0	0	0	0	0	0	0	0	0	0	0	0	0	0	0	0	1.460843418	0	0	0	0	0.218563606	0	0	1.722845868	0	0	0	0	0	0	0	0	0	0	0	0	0	0	0	0	0.20870492	0	0	0	0	0	0	0	0	0	0	1.03957631	0	0	0	0	0	0	0	0	0	0	0	0	0.078020591	0	0.05429736	0	0.379819396	0	0	0	0	0	0	0	0.65580086	0	1.250768737	1.303766009	0	0	0	0	0	0	0	0	0	0	0	0	0	0	0	0	0	0.001559717	0.000938143	0.002146329	0.23072346	0.717788718	0	0.300186642	0	0	0	0	2.549776864	0	0
ZNF429	0.024968204	0.550167794	0.203522041	0	0.02701494	0.012478207	0	0	0.27793823	0	0.063104396	0	0.397975876	0	0.100526821	0	0.087272907	0.008661385	0.063245395	0	0	0	0	0	0	0	0	0	0	0.249517886	0.01337442	0	0.034499446	0	0.373672393	11.15251441	0.11559405	2.090813573	8.314974563	0.569718181	0	1.977446778	0.060248478	0.008362486	2.679518518	1.178398731	2.539841405	13.17650322	0.001390216	1.08372931	6.7302453	0.015456665	0.085268335	1.16E-05	0.001599976	0.289513491	1.787852068	0.020154262	0	0	0.321603396	0	0	0	0	0.162678865	0.226002504	0.002363242	0	0.584704386	0	0	0	0	0	0.28640948	0	0	0	0.000133102	1.57E-05	0	0.276487591	0	0	0.000430051	0.423868581	0	0.064470176	0	0	0	0.37111237	0.688688678	0	0.015923722	0.122624079	0.091431674	0.176639277	0	0.126364987	0	6.13E-05	0.000517282	0.001294742	0.01495537	0	0	0	0.471755171	0	0	0.018222375	0	2.277849403	0.239003465	0.003907549	0.000606401	1.50E-08	0	0.448994002	1.304025573	0.000835718	0	0	0	0	0.200313934	0	0	5.61E-05	0	28.35444209	0	0	0	0	0.0003143	0	7.22E-08	0.014932848	0	0.011758875	0.012676475	0.000326761	3.59E-06	70.36056263	4.94E-07	0.125280216	6.998121695	0.00031701	9.62E-09	0.000175786	1.97E-06	0	0	0.001893053	2.08E-09	0	0	0.054865334	77.88186808	0.215789185	0	0.002165115	0	1.19E-07	0	0.000442258	5.77E-05	2.691663903	4.881747485	0.181358798	6.61E-08	9.87E-05	0.00016285	0.00556416	2.67E-08	0	4.630592955	103.4973422	0	0	0	0	0	0	0	0.00011426	0.178011492	1.64E-06	0.000757687	0	0	0	0	0	0	0	0	0	0	0.918884767	0.421830662	0.294493538	0	0	0	0	0	0	0	0	0	0	0	0	0.890240427	4.608423498	0	0.124730059	0	0	0	0	0.557452882	0	0	0	0.282745269	0	0	2.013118498	0	0	0.201826458	0.631593609	0.978839588	0	0.525834092	0	0.421152674	0	0	0.073613379	0.00826404	2.23E-07	0.005673896	5.07E-07	0.002977677	8.84E-06	0.00045139	0	0	0	0.179023996	0.222587189	0.448988727	0	0.808477158	0	0.552382946	0	0	0.008052581	0	0	0	1.755473615	0	0	0	8.82E-05	0	0.045917329	0	0	0.104200226	0	0	0	0	0	2.681539265	1.219952127	0	0	0	0.302139103	0.001859269	4.68E-06	0	2.50876579	0.20918004	0	0	0	0.175388464	0	0	0	0	0.06721403	0.36497549	0	0	0.51084479	0	0.0013228	0.019241345	0.324686564	0.000870067	0.164836713	0.129149862	0.339300181	0	0.001147926	0.203337649	0.004050519	0.000279487	0	0	0	0	0	0	0	0	0	0	0	0	0	0	0	0	0	0	0	0.208265136	0	4.436479013	0	0	0	0.432588293	1.79E-06	1.53E-09	0	0.404146938	0.011408054	0.400004837	0.004072041	8.71E-07	0	0.115480811	0	0	0	0
ZNF479	0.000763926	0.009604423	1.45E-05	0	0	2.03E-07	0.748658668	0.002914261	7.47E-06	0	0.002142387	0.008460836	30.18830916	13.76025183	0.041144729	0.189148736	0.015084156	0.0008128	1.55E-08	0.005456192	0.164085482	0	0	0	0	0	0.210292326	0	2.65E-09	0	2.96E-07	0.000253927	4.69E-06	0	4.49E-08	1.45E-09	0	0	6.29E-09	4.66E-09	8.36E-10	3.90E-09	0	7.50E-10	0	0	1.59E-09	0	0	6.68E-10	0	1.69E-08	7.55E-06	0	0	0	0	0.007059127	0	0	0	0	0	0.009733371	3.244234915	3.548534712	0.033017793	0.187840256	0.001085163	1.204066075	1.086939755	2.01578779	0	1.301033524	0.516090332	0.05970175	0	0	0.007318598	0	0.001935324	0.006862802	1.46531782	0.027085104	0	0.032253499	0.115488857	0	2.49E-08	0.448906029	3.77E-06	6.02E-09	0.291660677	0	0	5.158478437	0	0.151080326	0.000169474	0.991907313	0.043826294	0	4.61E-10	6.69E-09	3.18E-08	6.99E-06	0.00027944	0.031054529	0.150767121	0.077454705	0.007122046	2.53E-07	1.952813761	0.052929069	0	0.001778338	2.50E-06	2.94E-10	2.95E-09	5.13E-09	0	0	2.94E-09	0	0	0.007968868	0.066481159	0	1.48E-08	0	0	0.019221306	0.003932713	0.023759738	0.439904356	1.89E-06	1.84E-05	0	2.39E-09	0	6.68E-09	0.000362647	1.43E-06	1.22E-11	0	1.76E-09	1.51E-09	2.18E-07	1.86E-09	0	0	0.025840376	0	2.15E-09	0	0	0	2.68E-09	0.000117463	6.79E-10	0.000373659	166.2688288	33.50596058	0	0	0	0	0	0	0	2.12E-09	0	6.17E-09	0	0	6.38E-11	0	0	0.00122842	0.733316245	0.047770406	0.002050011	0.001187038	0.005456047	0.274378611	2.00E-05	3.68E-08	3.17E-05	0	0.013502817	3.27E-09	0	0.013733705	0	0.486417726	0.365096636	0.316078342	0	0	0	0	0.002241499	0	0.168687042	0	0	0	0.002553157	0	0.251906119	0.142717327	0.009990821	0.713469589	0.515131921	0	0	0.128273604	0	0	0.442652584	0	0	0	0.208043061	0.078934291	0.097286434	0	0	0	5.231415809	5.173768266	0.899664106	0	0	0	0.062968634	0	0	2.446384706	0.600302619	0.009225789	47.87151376	118.2036746	64.38649822	21.35946719	180.8107306	137.7010981	1.12E-09	3.31E-09	0	0	2.48E-10	11.37979085	0.013271052	0.005213055	0.1133242	4.207826256	0.443177082	1.53370762	4.216810985	0.002728086	0.231685275	0.001537037	6.329161201	0.712164785	1.81869249	0.34942414	0.770331093	0	4.510269985	0.569357486	0.426965732	15.4263286	3.54E-06	0.013337859	0.107041706	0.003963098	0.447674212	0.026321119	1.332002727	0.48267374	0.80313508	0.013156105	1.871384512	0.234035762	0	5.149638336	1.130478773	3.674328036	9.49E-08	2.77E-09	1.519623912	3.39E-07	0	0.133248186	0.209097045	0.213249512	0	3.05E-05	0.338440153	0.282530669	0.94925907	0.454404154	0.033191677	0.233133476	0	0.077923998	0	0.000555757	0.006852476	6.63E-05	9.52E-07	0.319093677	1.204376612	0.005386736	0.001531008	0.066372364	0.022219122	3.186621589	7.70E-05	0.048535211	0	0	0.002973122	0	0	0.018212995	0	0	0.03292213	0.039344737	1.194099863	5.092106223	0.01251456	0	0.000297211	0	0	0.106119508	0.003727132	1.951818818	0.985302865	0.01946276	0.020971372	0.01089995	0.046939626	3.06E-08	0	0	0.009869821	0.007341399	0.177630915	4.51E-08	6.27E-08	8.47E-05	0.430306155	0.100278133	0	0.138947666	9.99E-05
ZNF627	0	0	0	0	0	0.244074401	0	0	0.317042655	0	0	0	0	0	0	0.307815199	0	0	0	0	0	0	0	0	0	0	0	0	0	0.446785591	0	0	0	0	0	2.68E-09	0	0.001882021	4.35E-08	0	0.000182438	0.021848558	0	0.008390382	0	0	0	7.97E-09	4.86E-06	0.053260947	0.000369923	0	0	0	0.003055647	3.83E-08	0	0	0	0	0	0	0	0	0	0	0	0	0	0	0	0	0	0	0	0	0	0	0	0	0	0	0	0	0	0	0	0	0	0	0	0	0	0	0	0	0	0	0.099621848	0	0	0	0.011521634	0	0	0	0	0	0	0	0	0	0	0	0	0.433560465	0	0	0	0	0	0	0	0	0	0	0	0	0	0	0	0	0	0	0	0.285652692	0	0	0.024286692	0.088725549	0	0	0	0	0	0	0.003050083	0	0	0	0	0	0	0	0	0	0	0	0	0	0	0	0	0.12040228	0	0	0	0.117047937	0	0.010697665	0	0	0	0.000166489	0	0	0	0.000187568	0	0	0	0	0	0	0	0	0.267821613	0	0.013554742	0	0	0	0	0	0	0	0	0	0	0	0	0	0	0	0	0	0	0	0	0	0	0	0	0	0	0	0	0	0	0	0	0	0	0	0	0	0	0	0	0	0	0	0	0	0	0	0	0	0	0	0	0	0	0	0	0	319.9422275	0	0	0	0	0	0	0	0	0	0	0	0	0	0	0	0	0	0	0	0	0	0	0	0	0	0	0	0	0	0	0	0	0	0	0	0	0	0	0	0	0	0	0.023080909	0.005405198	0	0	0	0	0	0	0	0	0	0	0.83676277	0	0	0	0	0	0	0	0	0	0	0	0	0	0.099139591	0	0	0	0	0	0	0	0	0	0	0	0	0	2.135614951	0	0	0	0	0	0	0	0	0	0	0	0	0	0	0	0	7.99E-06	2.26E-09	7.93E-09	0	0	0	0.043033249	0	0	0	0.733621502	12.43935508	0	0
ZFP57	0.164081458	0.048175217	0.136109736	0	0	0	0	0.356205108	0.014096612	0	0.005751053	0.23108737	0	0.123864839	1.488428735	0.012651949	0.009581821	0.020643848	0.101372316	0	0.084223267	0	0	0	0	0	0	0	0.011165798	0	0.032206535	0.072185103	0.002462219	0.407501259	0.11925681	2.35E-09	0	4.01E-09	6.01E-10	0.002072127	0	1.08E-06	0.000982821	2.85E-09	0.004155182	0.001655275	2.90E-09	0	7.47E-09	5.28E-06	2.32E-07	8.33E-06	0.012958599	0	6.58E-09	5.74E-09	1.535499451	0.46983047	0	5.293171325	0	2.042517319	0	0	0.175994825	0.117182521	0.148572251	0.000672189	0.058170147	0	0	0	0	0	0	0	0	0.219835795	1.706138574	0.001213248	1.95E-05	0.026593293	0	1.164885138	0	0.003925718	0.317726075	0	3.43E-08	0	1.549335301	1.20E-08	0	1.476960246	0	0.037511384	0	0.058883176	0.000107042	0	0	0.211293619	3.03E-06	0	0.011497646	0.501104636	0.749348125	0	0.15315692	0.11207632	0	0	0.000851581	0.375285	0.000163848	0.15962359	0	0.0405144	1.23E-05	0.012975871	0.004551488	0.001362307	0.002834558	0	0.336724438	0	0.235359916	2.96E-05	0.002678132	0	2.72E-07	0	0.19323855	0	0	0.009642885	0	0.000569262	1.39E-05	0	0.000152384	0	0.004869512	0.430966731	0.05283303	0.220064599	0.000146854	0.010815926	0	0.000167411	0.001688158	4.62E-06	0.04606263	6.49E-05	0.000573966	0.13290333	0.022239901	0.157829103	0.000837513	0.006389399	0.024596009	3.05E-08	0.216250292	0.00942505	4.70E-05	0.036028876	5.02E-07	0	0.033420352	1.73E-09	1.62E-06	7.32E-05	0.18279712	4.38E-09	0	0.000270381	0.000194444	1.77E-09	0	0.746248963	0	0.24876242	0	0	0	0.018497568	0	0.405178964	6.30E-06	0.131126695	3.21E-07	0.007098096	0.132005024	0	0	1.268991514	3.177124609	6.577607115	1.8399767	0.324950841	0.566015935	0	0	0	0	0	0	0	0	0	0	0.211002068	0	0	0	0	0.053842161	0	0	0	0.015852827	0	0	0	0	0	0	0	4.345124472	0.858740314	0.294370727	2.740241064	0	0	0	0.893610243	0.551682187	0	0	0	0	0	0	0	0	48.88128674	10.15409379	4.11E-07	2.00E-05	8.67E-05	9.55E-07	0.000107619	4.153860521	1.221746131	3.796273806	0	0	0	0	1.913906354	0.019858915	0.137074118	0	0.09478676	0.002909908	0.010508527	0	0	0	0.004592791	0	0	0.020144735	0	0	0.405666675	0.934723883	0.238890805	0	0.482675696	0.209506299	0	0.230345913	0	0.407264641	0	1.295435968	1.708584085	21.60470857	0	3.05E-06	0	20.32319077	0	0.544928708	0	0	0.805539066	0.091519513	0.170558893	0	0.699327318	0.161318108	0	0	0	1.114315585	3.665347707	0.00026076	0	0.200844635	0.008170508	1.132610499	8.21E-05	0	0.23127497	0.009798692	0.008365297	0.033703764	0.169900021	16.59642049	1.074453539	0	4.300957664	0.757748653	1.463659315	0.71438836	0	0	0	0.894253596	0	0.541109848	0	0	0.074953617	0	0	0	45.68248544	0	0	1.339460724	0.152321207	0.216889395	2.544617232	2.91E-09	0	3.91E-09	0.00077738	0.039305687	0.453774001	0.016302808	6.17E-06	0.000749942	0.014991216	0	0	0	0.531912218
ZNF211	0	0	0	0	0	0.495203817	0	0	0	0	0	0	0	0	0	0	0	0	0	0	0	0	0	0	0	0	0	0	0.404899523	0	0	0	0	0	0	0.003874017	0	0.059838492	0.002723474	0	0.015376509	0.021759824	0.375090626	0.032115615	0.220843957	0.086812017	0.088310478	0.013960738	0.013101192	0.195094037	0.072314628	0.432626609	0.221160648	5.34E-05	0.356823508	0.047427143	0	0	0	0	0	0	0	0	0	0	0	0	0	0	0	0	0	0	0	0	0	0	0	0	0	0	0	0	0	0	0	0	0	0	0	0	0	0	0	0	0	0	0	0	0	0	0.085809051	0	0	0	0	0	0	0	0	0.492841439	0	0	0.226553031	0.725329565	0	1.480681791	0.076472205	0	0	0	0	0	0	0	0	0	0	0.251553311	0.151111817	0	0	0	0	0	0.616208599	0.889577474	0.13374039	1.810689676	6.432870969	0	0	2.622969859	0.282597609	0.155036688	1.182954036	0.771622645	1.010371668	0.370149534	0	0.017359948	0	0.10899762	0	0	0.084030035	0	0	0	0	10.27658879	2.972236755	2.343578768	0	0	0	1.508194933	0.757748875	0.644549494	0.085634574	0.631983356	0	0.010717823	0.851319355	0	0	0.860998258	0.612993199	0	0	0	0	0	0.891190063	0	0	0	0	0	0.065280044	0	67.99588575	0	0	0	0	0	0	0	0	0	0	0	0	0	0	0	0	0	0	0	0	0	0	0	0	0	0	0	0	0	0	0	0	0	0	0	0	0	0	0	0	0	0	0	0	0	0	0	0	0	0	0	0	0	0.077900366	0	0	0	0.052992762	0.102025328	0	0	0	0	0	0	0	0	0.650874796	0	0	0	0	0	0	0	0	0	0	0	0	0	0	0	0	0	0	0	0	0	0	0	0	0	0	0	0	0.109858474	0.0616425	0	0	0	0	0	0	0	0	0	0	0	0	0	0	0	0	0	0	0	0	0.127656676	0	0	0	0	0	0	0	0	0	0	0	0	0	0	0	0	0	0	0	0	0	0	0	0	0	0	0	0	0	0	0	0	0	0	0	0.044541296	0.001268357	0	0	0	0	0.115326368	0	0	0	0	0	0
ZNF433	0	0	0	0	0	0	0	0	0	0	0.281913406	0.392239603	0	0.432521291	0.334251253	0	0.861327623	0.100370578	0.298774864	0	0.595892642	0	0.34176503	0	0	0	0	0	0	0	0	0	0.23428749	0	0	4.41E-08	0.076081804	0	0	0	5.06E-08	0.001557794	0	0.005294884	0.290899702	0.017285193	0	6.19E-07	0.001056637	0	0	0.711422105	0	9.98E-05	0.022984383	1.46E-05	0	0.31648813	0	0	0	0	0	0	0	0	0	0.516450059	0.520103484	0	0	0	0	0	0	0	0	0	0	0	0	0	0	0	0	0	0	0	0.015843648	0	0	0.009008561	0.95407043	0	0	0	0.587274375	0.524569645	0.385048132	0	0	0	0	0.12152453	0	0.176977977	0	0	0	0.651683947	0	0	0	0	0.081425529	0	0	0	0.056152165	0.153559125	0	0	0	0	0	0	0	0	0	0	0.038969127	0	1.141144002	0	0	0	0	0	0	0	0.079237184	0	0	0.15819478	0	0	0.004905401	34.1274841	24.6628956	62.78669062	100.3868149	0	0	0.073262249	0	0	0.009499339	0.000580291	0	0.000524679	0	0.018425887	0	0.143322792	0	0	0	0	0	0.015512042	0.593809953	0.143206822	0	0	0.008612839	0.09069669	0	0.038207895	11.73204301	0	0	0	0	0	0	0	0	0	0.019650459	0	0.010999806	0	0	0	0	0	0	0	0	0	0	0	0	0	0	0	0	0	0	0	0	0	0	0	0	0	0	0	0	0.911700524	0	0	1.275584428	0	0	0	0	0	0	0	0	0	0	0	1.029631924	0	0	0	0	0	0	0	0	0	0	0.138892553	0	0.043047673	0.107647667	0.53547481	0.006721412	0	0	0	0	0	0	0	0	0	0	0	0	0	0	0	0	0	0	0	0	0	0	1.421116	0	0	0	0	0	2.916676793	0.814084253	0	0.845183326	0	0	0	0	0	0	0.033251337	0.008585219	0	0	0	0	0	0	0	0	0	0	0	0	0	0	0	0	0	0	0	0	0	0	0.048932498	0	0.306458934	0.018428096	0	0	0.106572304	0	0	0	0	0	0	0	0	0	0	0	0	0	0	0	0	0	0	319.9422275	0	0	0	0	0	0	0	0.008844611	0.000275982	0.010787553	0.177234255	0.073622341	0	0.057288374	0.028711177	0	0	0	0	0	0
ZNF440	0	0	0	0	0	0	0	0.035935231	0	0	0.083579378	0	0	0	0.113913923	0	0	0.010480275	0.086773601	0.498224964	0	0	0	0	0	0	0	0	0.049055433	0	0	0	0.209765846	0	0	2.15E-09	0.005773209	0.00017194	1.46E-09	0	6.30E-07	9.78E-06	0.039076484	3.88E-08	0.007439072	0.055916147	5.95E-06	0	1.32E-06	0	2.29E-06	0.19595266	0.007786761	2.96E-06	0.093365384	4.76E-08	0	0	0	0	4.666446761	0.806746834	0	0	0	0	0	0	0	0	0	0	0	0	0	0	0	0	0.338739931	0	0.002709848	1.419706645	0	0.339118553	0	0.066916011	0.319873252	0	0.00676791	0	0	4.57E-05	0.617352114	0	0	1.061623184	0.298137801	0.248931255	0.01556845	0	0	0	0	0	0	0	0.156946061	0	0	0	0	0	0	0	0.22653533	0	9.21876315	0.016483497	0.000825907	0.112985939	0.372021857	0.727326565	0.065955762	0	0.332994008	0.476840176	0	0.090454861	0.217991472	0.265423211	0.001407458	0.406096969	0.190272803	0	0	0.105440437	0	0.283667494	0.136443447	0.492029209	0.394321151	0	0.077898617	0.029459928	0.011836772	0	0.335710482	0.000451952	15.11658361	0.545619123	0.873016114	6.79E-07	0.000902113	0	0.031856961	6.90E-07	6.73E-05	0	0.036996605	0	0	4.646111522	0.203913691	0.097553408	0.005677086	1.080597323	0.114592209	0	0	0.02177494	0.966405103	0.027869645	0.550131484	0.00307636	0.047653524	0.044471277	0.079740309	0.128844218	0	4.109053371	0.383724618	0	0.568361927	0.848141964	0	0	0	0.308325933	0.029764398	0	0.00067453	0	0	0	1.405887523	0	2.672077018	1.289410848	0	0	0	0	0	0	0	0	0	0	0	0	0	0.496656414	0	0	0	0	0	0	0	0.575807884	0	0	0	0	0	0	0	0	0	0	0	0.403724804	0	0	0	0.4081581	0	0.622762036	1.013961279	0	0	0.317886969	0.73337178	0	15.56120908	0.022752698	0.000686979	0.010976206	0.174071736	0.029197303	0.066437007	0.009817632	0	0	0	0	0.439275227	1.690182527	0	38.94594716	0	0	0.724288766	0.085035427	0	0	0	0.872818082	0	0	0	0	0	10.35657874	0	0.37795468	0	0	0	0.424426128	0	0.209713032	0	0	0	0	0	0	1.321074041	0.12397635	0.046763672	0.319454827	0	0	0	0.718340124	0	0	0.149825738	0	0	2.324567985	0.601054775	0.286545184	0	0	0	0	0.44289067	0	0	0	0.486893528	0.546528731	0	0.006081343	0.008920494	0.098343793	0.692280666	0.056822355	0	0	0	1.036627698	0	0	0	0	0	0	0	0	121.820225	0	0	0	0	0	319.9422275	0	0	0	3.493157436	1.063247109	0.506585992	0	0.000377144	1.52E-08	7.61E-05	0.142589329	0.358406634	0	0.057834	0.000648578	0.140119893	0	0	0	0	0.521347226
ZNF468	0.113703787	0	0.04563422	0	0.002721139	0	0	0.000470485	0	0	0.005805191	0	0	0.255078009	0.002146403	0.002441507	0.001472674	7.60E-06	0	0	0	0	0	0	0	0	0	0	0	0	0	0	0.00019221	0	0.000835542	2.83E-09	5.78E-08	7.90E-09	2.08E-09	0	0	0	5.70E-05	3.34E-09	1.45E-07	5.16E-09	0	0	2.40E-09	0	5.62E-09	0	1.94E-05	1.06E-09	1.49E-09	0	0	0.001744342	0	0	0.161208483	0	0	0	0	0.057916008	0	0.007473589	0	0	0.349995286	0	0.373861148	0.589959069	0	0	0.592530048	1.939381502	0.190357623	2.09E-07	8.30E-07	0.048112244	0	0.051204929	0	0.230953364	0.043179601	0	0.000187338	0	0.000930634	0.000153094	0	0	0	0.419622131	0.037282982	0	0.007722072	0	0.151268368	0	0	2.93E-05	0.000136686	0.006936982	0.092341301	0	0	0	0.006835639	0	6.87E-05	0	2.37E-06	0	0	0	3.76E-08	0	9.54E-10	6.54E-07	2.27E-09	0	0	0	0	4.97E-10	0	4.62E-07	0	0	0.008169496	0.180672735	0.147110119	0	0	0	3.55E-08	0	2.67E-06	0	0	0.00197823	2.05E-05	2.19E-05	2.18E-09	0	0	2.90E-09	1.42E-07	0	3.89E-09	0	0	0	0	2.06E-09	0	1.36E-09	0	0	0	0	3.15E-08	0	0	0	0	0	1.06E-09	0	8.13E-06	5.30E-09	0	3.57E-05	0	4.34E-10	0.699812582	0	0	0	0	0.022986535	0	0	0	0.001265886	0	0	0	4.09E-06	0.065284651	0.958827981	0	0	0	0.764528398	0	0	1.113158993	0	0	0	0.444274935	0	0	0	1.107748633	0	0.428964659	0	0.599870318	0.30179583	0	0	0.692506226	0.661628449	0	0.51082691	0	0	0	0	0	4.558865981	0	0	0	0.456557041	0.201346969	0.082945333	0	0.796123728	0.717584796	0	0	0	0	0	0.055035137	0.042986379	0	0.129831048	0.369669946	0.158876458	2.03E-09	0	0	8.94E-07	0	0	1.437082397	0.141632979	0	0.063766121	0.091360274	0	0	0.460161883	0.005828547	0	0	1.385647014	0.569059665	1.425523769	0.136887308	0	0	1.088307938	0	0	5.312500036	0.001053154	0	0	0	0	0	0.092828869	0.817177142	0.072442714	0.148792897	0	1.48216876	0	0.165650591	0.266121664	0	6.04E-08	0	0	2.27E-07	0	0	0.268439709	0	0	0	0.311787255	0.19318947	0.154781357	0.062840168	0	0.068314531	0	0	0	2.48E-05	0.00138544	0	0	0.005781853	1.11E-05	0.006215288	3.83E-09	1.36E-09	0.001199221	0.000824887	6.56E-07	3.857449645	0.380916326	0	3.222575079	12.53567962	15.44719528	0.953289556	0	0	0	0	0	4.817843735	0	1.145502592	0.326458717	1.389674972	2.105995706	319.9422275	203.3539486	0	0	0	0	0	0	4.92E-09	0	6.60E-11	0	0	0	0.082506254	3.37E-07	0.000448407	0.002484948	0	0	0	0
ZNF808	0	0.175059923	0	0	0	0.049464607	0	0	0	0.396971364	0	0	0	0	0.263745524	0	0	0.075961894	0	0	0.241835593	0	0	0	0	0	0	0	0	0.16535186	0	0	0	0.659838011	0.070826627	6.72E-09	0	0	0	0	0	5.29E-07	0	0	0	0.000339292	1.77E-08	0	0	0	0	0.048562773	0	1.94E-09	9.44E-08	1.92E-09	0	0	0	0	0	0	0	0	0	0.286636455	0	0.016804793	0	0	0	0	0	0	0	0	0	0	0	0.017781273	0.021860329	0.047193854	0	0	0	0	0	0	0	0	0.056033587	5.98E-05	0	0	0	0	0	0	0.40171502	0.476181151	0.674202465	1.894404263	0.006447333	0	0.059445212	0.017909739	0	0	0	0.770364201	0.057792369	0	0.081384963	0	0.015134064	0	0.240942323	0	0.007804584	0	0.016995995	0.007844076	0.007068203	0	0	0	0	1.38E-05	0.13538352	0.140028796	0	0.325491214	0.109723566	0	0.242482945	0	0	0.002391796	0.007685727	4.61E-05	0.002182811	0.227015038	0	0.01284749	0.004120092	0.025302263	7.39E-05	6.42E-05	0.016192315	4.50E-05	0.000247301	0.018964619	0.019771732	0.000228501	0	0.000722722	5.80E-05	0	0.017712909	1.69E-08	0	2.09E-05	0.029623513	0.010555104	0	0	0	0.138201916	0.589653096	0.013765556	0.00021264	0.001805818	0.001702462	1.20E-07	0.001388645	0	6.24E-05	0.007269515	0.08345962	0	0	0	0	0	0	0.098469178	0	0.056608409	0.002378595	0	0.000627228	0	0	0	0	0	0	0	0.64991912	0	0	0.079076832	0	0	0	0	0	0	0	0	0	0	0	0	0	0	0	0	0	0	0	0	0	0	0	0	0	0	0	0	1.282002857	0.322531549	0	0	0	0	0	0	0	0	0	0.70216385	0	0.423104929	0	0	0	0	0.00090625	0.011276586	0.000813995	0.002046453	0	0	0	0	0	0.631019889	0	0	0	0	0	0	0.034253657	0	0.605062634	0	0	0.069282377	0	0	0.001708404	0	0	0	0	0	0	0	0	0	0	0	0	0	0	0	0	0.000227601	0.00450889	0	0.005204024	0	0	0	0	0	0.104583503	0.365905431	0	1.188151686	0	0	0	0.5844263	0.690149595	0	0.020532049	0.071392797	0.054668625	0.028291431	0	0.004729705	0	0.007160972	3.82E-05	0	0.026130714	0.085805959	0	0	0	0	0	0	0	0	0	0	0	0	0	0.428318819	319.9422275	319.9422275	319.9422275	137.0214763	319.9422275	0	0	0	0	0	0	0	7.79E-08	3.55E-06	1.35E-06	0	0.001817677	0	0.000987018	0.018180463	0	0.093639159	0	0	0	1.871151692
ZNF525	0	0	0	0	0	0	0	0	0	0	0	0	0	0	0	0	0	0	0	0	0	0	0	0	0	0	0	0	0	0	0	0	0	0	0	0	0	0	0	0	1.24E-05	0	0	0	0.1177901	0.030375908	0	6.63E-08	0	0	0.002275153	0	0	3.44E-07	0	2.29E-07	0	0	0	0	0	0	0	0	0	0	0	0	0	0	0	0	0	0	0	0	0	0	0	0	0	0	0	0	0	0	0	0	0	0	0	0	0	0	0	0	0	0	0	0	0	0	0	0	0	0	0	0	0	0	0	0	0	0	0	0	0	0	0	0	0	0	0	0	0	0	0	0	0	0	0	0	0	0	0	0	0	0	0	0	0	0	0	0	0	0	0	0	0	0	0	0	0	0	0	0	0	0.002452132	0	0.002298235	0	0	0	0	0	0	0	0	0	0	0	0	0	0	0.017816507	0	0.151213438	0	0	0	0	0	0	0	0	0	0	0	0	0	0	0	0	0	0	0	0	0	0	0	0	0	0	0	0	0	0	0	0	0	0	0	0	0	0	0	0	0	0	0	0	0	0	0	0	0	0	0	0	0	0	0	0	0	0	0	0	0	0	0	0	0	0	0	0	0	0	0	0	0	0	0	0	0	0	0	0	0	0	0	0	0	0	0	0	0	0	0	0	0	0	0	0	0	0	0	0	0	0	0	0	0	0	0	0	0	0	0	0	0	0	0	0	0	0	0	0	0	0	0	0	0	0	0	0	0	0	0	0	0	0	0	0	0.072243502	0	0	0	0	0	0	0	0	0	0	0	0	0	0	0	0	0	0	0	0	319.9422275	319.9422275	0	0	6.384825151	0	0	0	0	0	0	0	1.59E-05	2.21E-07	3.62E-06	0	0	0	0	0	0	0	0	0	0	0
ZIK1	0	0	0	0	0	0	0	2.196880963	0.737012815	2.760272033	0	0.784821592	0	0	0	0	0.695155739	0.376067736	55.50599337	0	0	0	0	0	0	0	0	0	0	0	0	0	0	0	0	1.776591607	0	0	0.077158015	0	0.001865673	0.236286105	0	0.11228106	0.348030836	0	0.061062764	0.000664462	0.563504617	0	0.193985978	0.259212083	0.351542579	0.449585843	0.432029304	0.149848911	0	0	0	0	0	0	0	0	0	0	0	0	0	0	0	0	0	0	0	0	0	0	0	0	0	0.630814359	0	0	0	0	0	0	0.498181239	0	0	0	0	0	0	0	0	0	0.412611086	0	0	0	0.170863375	0	0	0	0	0	0	0	0	0	0	0	0	0	0	0.418624398	0.147626813	0.472732144	0	0	0	0	0	0	0	0	0.588576046	0	0	0	0	0	0	1.665874622	0	0	0.64795719	0.130070277	0.341080019	0	1.535320001	0.484236602	0	0.674279652	0.10773902	0	0	0.189630696	0	0.165514682	0.226191939	0	0	0.066848285	0	0	0	0	0	0	0	0	0.219397669	0	0.173909619	0.445095628	0	7.506152273	0.490133032	0	0	0.157214093	0	0.360213653	0.191334257	0	0	0	0	0	0	0	0	0	0	0	0.182228589	0	0.14181073	0	0	0	0	0	0	0	0	0	0	0	0	0	0	0	0	0	0	0	0	0	0	0	0	0	0	0	0	0	0	0	0	0	0	0	0	0	0	0	1.391530971	0	0	0	0	0	0	0	0	0	0	0	0	0	0	0	0	0	0.201451404	1.557438318	0	0.534904419	0	0	0	0	0	0	0	0	0	0	0	0	0	0	0	0	0	0	0	0	0	0	0	0	0	0	0	0	1.262690732	0	1.296220011	0	0	0	0	0	0	0	0.408638526	0	0	0	0	0	0	1.114571349	0	0	0	1.324982031	0	0	0	0	0	0	0	0.693493523	0	0	0	0	0	0	0.176791863	1.633436092	0	0	0	0	0	0	0	0	0	0	0	0	0	0	0	0	1.20111566	0	0	0	5.194022593	0	0	0	0	0	0	0	0.035252563	0.151196406	0.205187367	0	0	0	0	0.212157411	0.506219403	0	0	0	0	0
ZNF547	0	0	0	0	0	0	0	0.029942421	0	0	0	0	0	0	0	0.699583642	0.299662784	0.007728241	0	0	0	0	0	0	0	0	0	0	0	0	0	0.254212167	0	0	0.074308217	8.64E-10	0.023655952	1.40E-05	0	0.04478608	0	2.15E-07	0.031931983	1.64E-05	0.005240692	0	0.003340319	0	0	0.003199011	7.31E-07	0.000994555	0	0	5.57E-06	1.80E-10	0.621647081	0.647184583	0	0	0	0	0	0	0	0.337219363	0	0	0.668545539	0	0	0	0	0	0	0	1.077320607	3.140073552	0	0	0	0.066162517	0	0	0	0	0	0	0	0	0.265233784	0.000255994	0.594818996	0	0	0.281099518	0	1.230982284	0.057286584	0	0	0	0.000107714	0.011937948	0	0	0	0	0	0.324598309	0	0	0	0	0	0	0.038144641	0.014099065	0	0	0	0	0	0.480546218	0.318414629	0	0	0.000107195	0	0	0.001029952	0.394478794	0.048104322	0	0	0	0	0.006847869	0.019040998	0.001459803	0	0	0.06930944	0	0.292474095	0.007193462	0.000108391	0.002896858	0.031905885	0.002361092	0	5.05E-07	0.00541362	0	0	0.00028039	0.002949131	0.000268749	0	9.98E-06	0.071096307	0.000270601	0.051151934	0	0.004792702	0	0	0	0	0.000124	0.000881012	0	0	1.28E-06	2.44E-05	0.006612856	0.001991709	1.62E-08	0	0	0	0	0	0	0	0	0	0.084769085	0	0	0	0	0	0	0	0	0	4.56681084	0	0	0	0	0	0	0	0	1.249179577	0	0	0	0.889827952	0	0	0.732350815	0	0	0	0	1.084765426	0	0	1.122358887	0.89645318	0	0	0	0	0.745793558	0.835519944	1.248783092	0	0	0.695523878	0	0	0.393301409	0	0	0	0	0	0.298290328	0	0	0	0.442711242	0.052135689	0.007614184	0.002425564	0.022852034	0.000133909	0	1.070783912	0	0	0	0	0	0	0	0.437152791	32.26625085	158.1824315	0.582252194	0.464359831	0	3.843886568	1.997047499	0	0.029640455	6.943696317	8.119756066	0.030182857	0.273900294	0.155799984	0	0	0	0	1.063040214	3.123955928	0	0	0	0	0	0	9.847992281	0	0.003099997	0	0.313789041	0	0	0	0	0	0	0	1.876647144	0	1.29875768	0	0	0	0	0	0	0	0	0.06857759	0	0.859489454	0.03291259	0	0	0.000139422	0	0.0363214	0	0	0	0	0.379393349	0	0.282434252	0	0	0	0	0	0	0	0	0.433763105	0	0	0	13.88142439	0	0	0	0	0	1.254469331	0	1.25E-09	3.97E-09	4.45E-09	0	0.025079718	0	0.001770394	0.036447491	0.02945195	0	0	0	0	0
ZNF891	0	0	0	0	0	0	0	0	0	0	0.795753849	0	0	0	0	0	0	0	0	0	0	0	0	0	0	0	0	0	0	0	0	0	0	0	0	0	0	0	0	0.714195836	0	0	0.663835393	0	0	0	0	0.005262556	0	0	0	0.38393615	0	0.008490912	0	0	0	0	0	0	0	0	0	0	0	0	0	0	0	0	0	0	0	0	0	0	0	0	0	0	0	0	0	0	0	0	0	0	0	0	0	0	0	0	0	0	0	1.093936646	0	0	0	0	0	1.354453839	0	0.643116476	0	0	0	0	0	0	0	0	0	0	0	0	0	0	0	0	0	0	0	0	0	0	0	0	0	0	0	0	0	0	0	0	0	0	0	0	0	0	0	0	0	0	0	0	0	0	0.328270475	0	0	0.125380129	0	0	0	0	0	0	0	0	0	0	0	0	0	0	0	0	0	0	0.21825241	0	0.293699587	0	0	0	0	0	0	0	0	0	0.822419638	0	0	0	0	0	0	0	0	0	0	0	0	0	0	0	0	0	0	0	0	0	0	0	1.890320324	0	0	0	0	0	0	0	0	0	0	0	0	0	0	0	0	0	0	0	0	1.298362599	0	0	0	0	0	0	0	0	0	0	0	0	0	0	0	0	0	0	0	0	0	0	0	0	0	0	0	1.450656292	0	0	0	0	0.729836387	0	0	0	0	0	0	0	0	0	0	0	0	0	0	0	0	0	0	0	0	0	0	0	0	0	0	0	0	0	0	0	0	1.27415746	0	0	0	0	1.03860384	0	34.18982198	0	0	0	0	0	0	0	2.213517882	0	0	0.332556981	0	0	0	0	1.276419544	0	0	0	0.84330513	0	0	0	0	0	0	0	0	0	0	0	0	0	0	0	0	3.789230429	0	0	0	0	0.026391832	0	0.030924243	0	0	0	0.411048067	1.555874568	0	0	0	0	0	0
ZNF431	0	0	0	0	0	0	0	0	0	0	0.736123315	0	0	0	0	0	0	0	0	0	0	0	0.81340606	0	0	0	0	0	0	0	0	0	0	0	0	0	0	0.073246167	0	0	0	0	0	0	0	0	0	0	0.115090272	0	0	0	0	0.004329979	0	0.003769719	0	0	0	0	0	0	0	0	0	0	0	0.581713549	0	0	0	0	0	0	0	0	0	0	0	0	0	0	0	0	0	0	0	0	0.634599187	0	0	1.640212844	0	0	0	0	0	2.357054489	0	0	0	0	0	1.235844105	0	0.585499425	0	0	0	0	0	0	0	0	0	0	0	0	0	0	0	0	0	0	0	0	0	0	0	0	0	0	0	0	0	0	0	0	0	0	0	0	0	0	0	0	0	0	0	0	0	0	0.286847871	0	0	0	0	0	0	0	0	0	0	0	0	0	0	0	0	0	0	0	0	0	0	0	0.250769303	0	0	0	0	0	0	0	0	0	0	0	0	0	0	0	0	0	0	0	0	0	0	0	0	0	0	0	0	0	0	0	0	0	0	0	0	0	0	0	0	0	0	0	0	0	0	0	0	0	0	0	0	0	0	0	0	0	0	0	0	1.506012059	0	0	0	0	0	0	0	0	0	0	0	0	0	0	0	0	0	0	0	0	0	0	0	0	0	0	0.676960482	0	0	0	0	0	0	0	0	0	0	0	0	0	0	0	0	0	0	0	0	0	0	0	0	0.288300364	0	0	0	0	0	0	0	0	0	0	0	0	0.975213988	2.474234873	28.19299159	0	0	0	0	0	0	0	0	0	0	0	0	0	0	0	0	0	0	0	0	0	0	0	0	0	0	0	0	0	0	0	0	0	0	0	0	1.681488957	0	0	0	0	0.191648696	0.003868374	0.284246981	0	0.399588683	0	0.357756927	0.757169118	0	0	0	0	0	0
ZNF33B	0	0	0	0	0	0	0	0	0	0	0	0	0	0	0	0	0	0	0	1.035699699	0	0	0	0	0	0	0	0	0	0	0	0	0	0	0	0	0	0	0.070089759	0	0.019390068	0	0	0	0	0.323830704	0	0	0	0	0	0	0	0	0	0.066825051	0	0	0	0	0	0	0	0	0	0	0	0	0	0	0	0	0	0	0	0	0	0	0	0.543881389	0	0	0	0	0	0	0	0	0	0	0	0.271216618	0	0	0	0	0	0	0	0	0	0	0	0	0.667463983	0	0	0	0	0	0	0	0	0	0.53388732	0	0	0	0	0	0	0	0	0	0	0	0	0	0	0	0	0	0	0	0	0	0	0	0.397751988	0	0	0	0	0	0	0	0	0	0	0	0	0	0	0	0	0	0	0	0	0	0	0	0	0	0.389996373	0	0	0	0	0	0	0	0	0	0	0	0	0	0	0	0	0	0	0	0	0	0	0	0	0	0	0	0	0	0	0	0	0	0	0	0	0	0	0	0	0	0	0	0	0	0	0	0	0	0	0	0	0	0	0	0	0	0	0	0	0	0	0	0	0	0	0	0	0	0	0	0	0	0	0	0	0	0	0	0	0	0	0	0	0.509986242	0.251081139	0	0	0	0	0	0	0	0	0	0	0	0	0	0	0	0	0	0	0	0	0	0	0	1.040719758	0	0	0	0	0	0	0	0	0	0	1.483417619	0	0	0	0	0.268893553	0	0	0	0	0	0	0	0	0	0	0	21.99327918	134.8743268	13.26749009	0	0	0	0	0	0	0	14.74366207	0	0	0	0	0	0.751747444	0	0	0	0	0	0.935546957	0	0	0	0	0	0	0	0	0	0	0	0	0	0	0	0	0	0	0	0	0	0.039982698	0.014048585	0.018307443	0	0	0	0	0.982607227	0	0	0	0	0	0
ZNF684	0	0	0	0	0	0	0	0	0	1.115906123	0	0.675705772	0.704573487	0	0.60565558	0.616637011	0	1.445774052	0	0	0	0	0.61666166	0	0	0	0	0	0	0	0	0	0	0	0	0	0	0.090230193	0.001636239	0	0.000331361	0	0	0.05335367	0	0	0	8.78E-05	0	0	0.02585662	0	0.75609319	0.000232562	0	0	0	0	0	0	0	0	0	0	0	0	0	0	0	0	0	0	0	0	0	0	0	0	0	0	0	0.524809226	0	0	0	0	0	0	0.34765516	0	0	0.080123285	0	0	0	0	0	0	1.56989661	0	0	0	0.363696198	0	0	0.406366679	0	1.292532675	2.376258745	0	0	0	0	0	0	0	0	0	0	0	0	0	0	0	0	0	0	0.089631061	0	0.729923398	0	0	0	0	0.909383374	0	0	0	0	0	0	0	0	0	0	0	0	0.119154361	0	0	0	0	0.140839632	0	0	0	0	0.017300953	0	0	0	0	0	0	0	0	0.098993526	0	0	0	0	0	0	0	0	0.270441235	0.124480342	0.016995825	0	1.815737786	0	0	0	0	0	0	0	0	0.11780798	0	0.091143276	0	0	0	0	0	0	0	0	0	0	0	0	0	0	0	0	0	0	0	0	0	0	0	0	0	0	0	0	0	0	0	0	0	1.434446255	0	0	0	0	0.593216768	0	0	0	0	0	0	0	0	0	0	0	0	0	0	0	0	0.078022813	0	0.137073415	0	0.243618431	0	0	0	0	0	0	0	0	0	0	0	0	0	0.466676209	0	0.841643408	0	0	0.3727472	0	0	0.225206931	0	0	0	0	0	0	2.346134403	0	0	1.144637765	0	0	0	0	0	0	0	0.266968577	0	0	0	0	0	0	0	25.26622702	9.24820397	4.607385342	0	0.772872215	2.059481462	2.346647429	0	0	0	0.281634803	0.604000932	1.373223841	0.972547077	0	1.09017661	0	0	0.369391524	0	0	0.306559478	0	0	0	0	0	0	0	0	0	1.286385568	0	0	0	0	9.101825759	3.263929288	1.17183824	0	0	0	0	0	0	0	0	0	0.359324932	0.008242119	0.000439381	0	1.242775772	0.85649758	0	0.147194934	0	0	0	0	0	0
ZNF573	0	0.459529464	0.412511058	0	0	0	1.461120471	0.164756575	0.329312798	0	0	0	1.801023498	1.049078899	0.311600002	0	0	0.085997752	0	0	0	0	0	0	0	0	0	0	0	0	0	0	0	0	0	1.52E-05	0	0	4.97E-06	0	2.68E-06	0.000911083	0	0	0.071914569	0	0.005460947	1.03E-06	0.000512951	0	0	0.323045254	0.072857449	0.011647918	0.087409466	0.049034393	0	0	0	1.12763267	0	0	0	0	0	0	0	0	0	0	0	0	0	1.433904214	0	0	0	0	0	0	0	0	0	0	0	0	0	0	0	0	0	0	0	0	0.662119718	0	0.567973107	0	1.152348013	0.868343562	0	0	0	0	0	0	0	0	0	0	0.269622236	0	0	0	0	0	0	0	0	0.146117036	0	0	0	0	0	0	0	0	0	0.285601198	0	0	0.20854465	0	0	0	0	0	0	0.105487229	0	0	0	0	0	0.033820297	0	0	0	0	0	0	0	0	0	0	0	0	0	0	0	0	0	0	0	0	0	0	0	0.013572532	0	0	0.063203759	0.000211806	0.006773487	0	0	0	0	0	0	0	0.433204994	0	0.615225751	0	0	0	0.015775217	0	0.007788664	0	0	0	0	0	1.522312371	0	0	0	0	0	0	0	0	0	0	0	0	0	0	0.798562824	0	0	0	1.135846823	0	0	0	0	0	0	0	0	0	0	0	0	0	0	0	0	0	0	0	4.084961978	0	0	0	0	0	0	0	0	0	0.138208174	0.046759807	0.329071905	0	0	0.004939052	0	0	0	0	0	0.724290349	0	0	0	0.375609869	0	0	0	0	0	0	0	0	0	0	0	0	0	0	0.679453918	0	0	0	0	0	0	0	0	0	0	0	1.026238857	0	0.243029678	0.035252686	0	0	0	0	0	1.366300536	0.654800962	0	85.45318013	69.36136925	57.48482787	34.422585	3.39827546	0	0	0	0	0.075716172	0	0.705553811	0	0	0	0	8.822330497	0.177890851	0.769575081	0	0.089105418	0	0	0	0.687220046	0.318090726	0.568206394	0	0	0	0	0	0	0	0	0	0	0	0	0	0	0	0	0	0	0	0	0.003646911	0.02865039	0.011433881	0.169635321	0.06578312	0	0.044166762	0.022428246	0	0	0	0	0	1.047601687
ZNF320	0.181560269	0.305461872	0	0.368655771	0	0	0	0	0	0.571424944	0	0	0.238832109	0.25067902	0	0	0	0.026540345	0	0	0	0	0	0	0	0	0	0	0	0	0	0	0	0	0	5.51E-09	0	0	4.07E-09	0	0	0	0	0	0	0	1.18E-05	0	0	0	5.48E-06	0	0	0	5.72E-06	0	0	0.484491759	0	0	0	0	0	0	0	0.448117073	0	0.064618674	0	0	0	0	0	0	0	0	0	0	0	0	0.009339601	18.60014898	0.60613173	0	0	23.34974849	14.01397245	0.837200727	2.906332334	0	0.434300878	0.003347268	0	0	0	0.872665718	0.383879739	0	0.605361792	3.909336399	0.391903055	0	0.28181246	0	0.192886967	0.06606342	0	0	0	0	0	0	0	0	0	0	0	0.03666826	1.482698654	0	0.008019452	0.012488477	0.004047069	0	0	0	0	0	0	0.023001259	0.005527932	1.246298271	0	0	0	0	0	0	0.00414533	0.00303775	0	0	0	0	0.027913617	0	0	0.014311061	0	0.012053977	0	1.63E-06	0	0	0	1.49E-05	0	0	0	0	0	6.56E-05	0	0	0	0	0	0	0	0.150271634	0.007212465	7.06E-05	0.071547257	0	0	0	0.013126438	2.41E-05	0.189164933	0	0	0	0.268941883	0	0.442338311	0	0	0	0	0	0	0	0	0	0	0	0	0	0	0	0	0.178464208	0	0	0	0	0	0.485390222	0	0	0	0	0	0	0	0	0	0	0	0	1.081141253	0	0	0	0	0	0	0	0	0.537690165	0	0	0	0	1.87079142	0	0	0	0	0	0.445428033	0.406419146	0	0	0	2.60743963	0.000542821	0.034656801	0	0	0.002124603	0.010487572	0	0	0	0	0	0	0	0	0	0	0	0.133837693	0	0	0	0	0	0.482535147	0	0	0.075648993	0.138236627	0	0.465523489	0	0.918944132	0	0	0	0.773727739	1.508293056	0.540368367	0.8488657	0	0	0	0	0.003937237	0.012897582	0	0.13294887	0	0	0	0	0	0	0	0	0	0	0	0	0	0	0	0	0.489032355	0	0.080285415	0.232709627	0.00791808	0.135923786	0.069806519	0.035179286	0	0	0	0	0	0	0	0.164969562	0	0	0	0	5.634257195	0.761488497	5.298789218	0	0	0	0	0	0	0	0	153.3663435	319.9422275	1.601590317	3.222002032	0	0	0.000325834	6.13E-06	0.002493841	0	0	0	0	0.14078823	0	0.193580305	0	0	0	0
ZNF790	0	0	0	0	0	0	0	0	0	0	0	0	0	0	0	0	0	0	0	0	0	0	0	0	0	0	0	0	0	0	0	0	0	0	0	0	0	0	0	0	0	0	0	0	0	0	0	0	0	0	0	0	0	0	0	0	0	0	0	0	0	0	0	0	0	0	0	0	0	0	0	0	0	0	0	0	0	0	0	0	0	0	0	0	0	0	0	0	0	0	0	0	0	0	0	0	0	0	41.58627864	0	0	0	0	0	0	1.103170845	0	0	0	0	0	0	0	0	0	0	0	0	0	0	0	0	0	0	0	0	0	0	0	0	0	0	0	0	0	0	0	0	0	0	0	1.643190144	0	0	0.948950954	0	0	0	0	0	0	0	0	0	1.071668376	0	0	0	0	0	0	0	0	0	0	0	0	0	0	0	0	0	0	0	0	0	0	0	0	0	0	0	0	0	0	1.397841634	0	0	0	0	0	0	0	0	0	0	0	0	0	0	0	0	0	0	0	0	0	0	0	0	0	0	0	0	0	0	0	0	0	0	0	0	0	0	0	0	0	0	0	0	0	0	0	0	0	0	0	0	0	0	0	0	0	0	0	0	0	0	0	0	0	0	0	0	0	0	0	0	0	0	0	0	0	0	0	0	0	0	0	0	0	0	0	0	0	0	0	0	0	0	0	0	0	0	0	0	0	0	0	0	0	0	0	0	0	0	0	0	0	1.844277111	0	0	0	0	0	0	0	0	0	0	0	0	0	0	0	0	0	0	0	0	0	0	0	0	0	0	0	0	0	0	0	0	0	0	0	0	0	0	0	0	0	0	0	0	0	0	0	0	0	0	0	0	0	0	0	0	0	0	0	0
ZNF132	0	0	0	0	0	0	0	0	0	0	0	0	0	0	0	0	0	0	0	0	0	0	0	0	0	0	0	0	0	0	0	0	0	0	0	3.34E-05	0	0	1.00E-04	0	0	0	0	0	0	0	0.0249762	0.002337597	0.002966895	0	0	0	0	0.004889308	0	0.000827223	0	0	0	0	0	0	0	0	0	0	0	0	0	0	0	0	0	0	0	0	0	0	0	0	0	0	0	0	0	0	0	0	0	0	0	0	0	0	0	0	0	0	0	0	0	0	0	0	0	0	0.65916334	28.61686906	113.262095	25.92848395	0	0	0	0	0	0	0	0	0	0	0	0	0	0	0	0	0	0.094625956	0	0	0	0	0	0	0	0.567894	0	0	0	0	0	0	0	0	0	0	0.206171159	0	0	0	0	0	0	0	0	0	0	0	0	0	0	0	0	0	0	0	0	0	0	0	0	0.043400843	0	0	0	0	0	0	0	0	0	0	0	0	0	0	0	0	0	0	0	0	0	0	0	0	0	0	0	0	0	0	0	0	0	0	0	0	0	0	0	0	0	0	0	0	0	0	0	0	0	0	0	0	0	0	0	0	0	0	0	0	0	0	1.343414483	0	0	0	0	0	0	0	0	0	0	0.345790197	0	0	0	0	0	0	0	0	0	0	0	0	0	0	0	0	0	0	0	0	0	0	0	0	0	0	0	0	0	0	0	0	0	0	0	0	0	0	0	0	0	0	0	0	0	0	0	0	0	0	0	0	0	0	0	0	0	0	0	0	0	0	0	0	0	0	0	0	0.522840149	0	0.103580936	0	0	0.274604964	0	0	0	0	0	0	0	0	0	0	0	0	0	0	0	0	0	0	0	0	0	0	0	0	0	0	0	0.003991853	0.000791049	0	0	0	0	0	0	0	0	0	0	0
ZNF530	0	0.551105114	0	0	0	0	0	0	0	0	0	0	0	0	0.402655025	0	0	0	0	0	0	0	0	0	0	0	0	0	0	0	0	0	0	0	0	0	0	0	5.33E-06	0	1.46E-05	0	0	0.000527017	0	0	0.003459584	7.84E-08	0.00010163	0.10001055	0.002383388	0	0.118900182	5.43E-06	0.013985716	2.41E-07	0	0	0	0	0	0	0	0	0	0	0	0.662127614	0.627573342	0	0	0	0	0	0	0	0	0	0	0	0	0	0	0.729392825	0	0	0	0	0	0	0.354813057	0.019159123	0	0	0	0	0	0	0	0	0	0	0	0	0	0	0	0	0	0	0	0	0	0	0	0	0	0	0	0	0.08566468	0	0	0	0	0	0	0	0	0.141729049	0	0	0	0	0	0	0	0	0	0	0	0	0	0	0	0	0.015702369	0	0	0	0	0	0	0	0	0	0	0	0	0	0	0	0	0	0	0	0	0	0.160575174	0	0	0	0	0	0	0	0	0	0	0	0	0	0	0	0	0	0	0.37869767	0	0	0.020777526	0	0	0	0	0	0	1.7557275	0	0	0	0	0	0	0	0	0	0	0	0	0	0	0	0	0	0	0	0	0	0.995363592	0	0	0	0	0	0	0	0	0	0.450847121	1.06095415	0	0	0	0	0	0	0	0	0	0	0	0	0	0	0.2180398	0	0	0.043560191	0	0	0	0	0	0	0	0	0	0	0	0	0	0	3.602292946	1.562940619	0	0	0	0	1.976707637	0	0	3.320379092	0	0.506561999	0	0	0	0	0	0	0.579230308	0	0	0	0	1.00175515	0	0	0.686488345	0.085459311	0	0	0	0	0	0	0.764417416	0.466031011	0	0	0	0	0	0	0	0	0	0	0	0	0	0	0.541841875	0	0	0	0	0	0	0	0	0	0.800565679	0	0	0	0	0	0	0	0	0	0	0	0	0	0	0.654762438	0	0	0	0	0	0	0	1.42E-05	0.000131573	1.45E-08	0	0	0	0	0	0	0	131.5381289	40.80785723	0	0
ZNF300	0	0	0	0	0	0	0	0	0	0	0	0	0	0	0	0	0	0	0	0	0	0	0	0	0	0	0	0	0	0.855501364	0	0	2.304156308	0	0	0.137879238	0	0.141344783	0.116856475	0	0.856907761	0	0.490315694	0.020461127	0.319035812	0.463724772	0	0.08102179	0.134054919	0.28749826	0.372631102	0.226354526	0.32061883	0.021096486	0	0.682581295	0	0	0	0	0	0	0	0	0	0	0	0	0	0	0	0	0	0	0	0	0	0	0	0	0	0	0	0	0	0	0	0	0.452828874	0	0	0	0	0	0	0	0	0	0	0	0	0	0	0	0	0	0	0	0	0	0	0	0.499606682	0	0	0	0	0.401020036	0.134449606	0	0.256660562	0	0	0	0	0	0	0	0	0.346124822	0	0	0	0	0	0	0	0	0	0.376452368	0	0	1.483238614	0	0	0	0.100206491	0	0	0.181003469	0	0.158083306	0	0.16961309	0	0.063494947	0.137818006	0.047820724	0	0.709090221	0	0.084772589	0	0	0	0.83769639	0.963460371	0	0	0	0.14765116	0.274057062	0.301798154	0.031906241	0.117262923	0.336378089	0.173659225	0	0	0	0	0	0	0	0	0	0	0	0.16453787	0	0	0	0	0	0	0	0	0	0	0	0	0	0	0	0	0	0	0	0	0	0	0	0	0	0	0	0	0	0	0	0	0	0	0	0	0	0	0	0	0	0	0	0	0	0	0	0	0	0	0	0	0	0	0	0	0	0	0	0	0.300358668	0	0	0	0	0	0	0	0	0	0	0	0	0	0	0	0	0.973560394	0	0	0	0	0	0	0	0	0	0	0	0	0	0	0	0	0	0	0	0	0	0	0.554049127	0	0	0.275805832	0	0	0	0	0	0	0	0	0	0	0	0	0	0	0	0	0	0.606115944	0.207138663	0	0	0	0	0	0	0	0	0	0	0	0	0	0	0	0	0	0	0	0	0	0	0	0	1.265298067	0	0	2.581169242	0	0	0	0	0	0	0.023747154	0.048706843	0.081247635	0	0	0	0	0.18994962	35.70273925	0	0	0	0	0.800404415
ZNF79	0	0	0	0	0	0	0	0	0	0	0	0	0	0	0	0	0	0	0	0	0	0	1.267632571	0	0	0	0	0	0	0	0	0	0	0	0	0.07962133	0	0	0	0	0	1.011618967	0	0	0	0	0	0.084774095	0.216219169	0	0	0	0	0	0	0	0	0	0	0	0	0	0	0	0	0	0	0	0	0	0	0	0	0	0	0	0	0	0	0	0	0	0	0	0	0	0	0	0	0	0	0	0	0	0	0	0	0	0	0	0	0	0	0	0	0	0	0	0	0	0	0	0	0	0	0	0	0	0	0	0	0	0	0	0	0	0	0	0	0	0.720615606	0	0	0	0	0	0	0	0	0	0	1.569546195	0	0	0	0	0	0	0	0	0	0	0	0	0	0	0	0	0	0	0	0	0	0	0	0	0	0	0	0	0	0	0	0	0	0	0	0	0	0	0	0	0	0	0	0	0	0	0	0	0.536380421	0	0	0	0	0	0	0	0	0	0	0	0	0	0	0	0	0	0	0	0	0	0	0	0	0	0	0	0	0	0	0	0	0	0	0	0	0	0	0	0	0	0	0	0	0	0	0	0	0	0	0	0	0	0	0	0	0	0	0	0	0	0	0	0	0	0	0	0	0	0	0	0	0	0	0	0	0	0	0	0	0	0	0	0	0	0	0	0	0	0	0	0	0	0	0	0	0	0	0.63344273	0	0	0	0	0	0	0	0	0	0	0	0	0	0	0	0	0	0	0	0	0	0	0	0	0	0	0	0	0	0	0	0	0	0	0	0	0	0	0	0	0	0	0	0	0	0	0	0	0	0	0	0	0	0	0	0	0	0	0.391171001	0	0	0	0	0	1.036373911	21.62151225	0	0	0	0
ZNF555	0	0	0	0	0	0	0	0	0	0	0	0	0	0	0	0	0	0.179105031	0	0	0	0	0	0	0.600762401	0	0	0	0	0.617662767	0.404856302	0	0	0	0.986909162	1.05E-05	0	0.004264788	4.69E-05	0	0.007921438	0.008628221	0.294120667	0.001620198	0.156252054	0	0.007785105	1.11E-06	0	0	0.031306213	0	0	0	0	2.49E-06	0	0.460541314	0	0	0	0	0	0	0	0	0	0	0	0	0	0	0	0	0	0	0	0	0	0	0	0	0	0	0	0	0	0	0	0	0.416402812	0.914459983	0	0	0	0	0	0	0	0	0	0	0	0	0	0	0	0	0	0	0	0	0	0	0	0	0	0.233812907	0	0	0	0	0.095136891	0	0	0	0	0	0	0	0	0	0	0	0	0.461730898	0	0.329321524	0	0.0363258	1.573279605	0	0	0	0	0.109276001	0	0	0	0	0	0	0	0	0	0.016163813	0	0	0	0	0	0	0	0	0	0	0	0	0	0	0	0	0	0	0	0.174728198	0	0.028896464	0	1.647836311	0	0	0	0	0	0	0	0	0	0	0	0	0	0	0	0	0	0	0	0	0	0	0	0	0	0	0	0	0	0	0	0	0	0	0	0	0	0	0	0	0	0	0	0	0	0	0	0	0	0	0	0	0	0	0	0	0	0	0	0	0	0	0	0	0	0	0	0	0	0	0.115601	0	0	0	0	0	0	0	0	0	0	0	0	0	0	0	0	0	0	0	0	0	0	0.436846599	0	0	0	0	0	0	0	0	0	0	0	0	0	0	0	0	0	0	0	0	0	0	0	0	0	0	0	0	0.613657297	0	0	0	0	0	0	0.426207704	0	0	0	0	0	0	0	0	0	0	0	0	0	0	0	0	0	0	0	0	0	0	0	0	0	0	0	0	0	0	0	0	0	0	0	0	0	2.01E-06	1.58E-08	0	0	0	0	0	0	0	0	0	0	225.5646806
ZNF778	0	0	0	0	0	0	0	0	0	0	0.1371921	0.221660779	0	0	0	0	0	0	0	0	0.398468089	0	0	0	0	0	0	0	0.091140793	0.302110632	0.850366837	0	0.105920779	0	0	0.000108191	0	0.009309699	3.04E-06	0	0.304765925	0.001317499	0	0	0.23632899	0.034306461	0.003510287	0	1.30E-06	0	8.06E-05	0.043667011	0	0	7.48E-06	4.27E-08	0	0	0	0	0	0	0	0	0	0	0	0	0	0	0	0	0	0	0	0	0	0	0	0.449034044	0.734381664	0	0	0	0	0	0	0	0	0	0	0	0	0	0	0	0	0	0.037808904	0	0	0	17.67524132	1.866700841	319.9422275	49.96596471	186.5421175	0	0	0	0	0	0	0	0	0.284356915	0	0	0	0	0.007868013	0	0	0	0	0	0	0	0	0	0	0	0	0	0	0	0	0	0	0	0	0	0	0	0	0	0	0	0	0	0	0	0	0	0	0	0.000421424	0	0	0	0	0	0	0.410088165	0	0	0	0	0	0	0	0	0	1.87E-06	0.000405691	0	0.045639585	0	0	0	0	0	0	0	0	0	0	0	0.011500437	0	0	0	0	0	0	0	0	0	0	0	0	0	0	0	0	0	0	0	0	0	0	0.597417197	0	0	0	0	0	0	0	0	0	0	0	0	0	0	0	0	0	0.177596092	0	0.490141408	0	0	0	0	0	0	1.12905291	0	0	0	0	0	0	0.044055546	0	0	0.002757707	0	0.000269538	0	0	0	0	0	0	0	0	33.85335668	0	0	0	0	0.102447797	0.161030432	0	0	0	0	0	0	1.266709155	0.137298296	0.229430051	0	0	0	0	0	0	0	0	0.534062571	0	0	0	0	0	0.180458057	0.003282002	0	0	0	0	0	0	0	0	0	0	0	0	0	0	0	0	0	0	0	0	0.005114017	0.674387215	0.008587689	0	0	0	0	0	0	0	0	0	0.499257801	0	0	0	0	0	0	0	0	0	0	0.532659524	0.358822232	0	0	0	0.509433102	0	0	0	0	0	0	0	0	0	0	0.016269786	0	0.0114407	0.147876985	0	0	0	0	0	0
ZNF564	0	0.683716265	0	0	0	0	0	0	0	0	0	0	0	0	0	0	0	0	0	0	0	0	0	0	0	0	0	0	0	0	0	0	0	0	0	0.00023575	0	0.006367698	1.03E-05	0	0	0	0	0.016600042	0	0.061526282	0.011310231	0	0.000766759	0	0	0	0	1.34E-05	0	9.75E-06	0	0	0	0	0	0	0	0	0	0	0	0	0	0	0	0	0	0	0	0	0	0	0	0	0	1.878767634	0	0	0	0	74.38783795	8.4175561	0	0	0	0	0	0	0	0	0	0	0	0	0	0	206.3198951	30.17472773	319.9422275	95.46725657	34.30631119	0	0	0	1.134441316	0	0	0	0	0	0	0	0.045258533	0	0	0	0	0	0	0	0	0	0	0	0	0	0	0	0	0	0	0	0	0	0	0	0	0	0	0	0	0	0	0	0	0	0	0	0	0	0	0	0	0	0	0	0	0	0	0	0	0	0	0	0	0	0	0.005528298	0	0	0	0.005283683	0	0	0	0	0	0	0	0	0	0	0	0	0	0	0	0	0	0	0	0	0	0	0	0.496800291	0	0	0	0	0	0	0	0	0	0	0	0	0	0	0	0	0	0	0	0	0	0	0	0	0	0	0	0	0	0	0	0	0	0	0	0	0	0	0	0	0	0	0	0	0	0	0	0	0	0	0	0	0	0	0	0	0	0	0	0	0	0	0	0	0	0	0	0	0	0	0	0	0	0	0	0	0	0	0	0	0	0	0	0	0	0	0	0	0.038250463	0	0	0	0	0	0	0.87003419	0	0	0	0	0	0	0	0	0	0	0	0	0	0.101375318	0	0	0	0	0	0	0	0	0	0	0	0	0	0	0	0	0	0	0	0	0	0	0	0	0	0	0	0	0	0	0	0	0	0	0.000263947	0.000772765	0	0	0	0	0	1.5217792	0	0	0	0	0	0
ZNF264	0	0	0	0	0	0	0	0	0	0	0	0	0	0	0	0	0	0	0	0	0	0	0	0	0	0	0	0	0	0	0	1.068899827	0	0	0	0.001993442	0.397846679	0	0.003697736	0	0.005328816	0.100285231	0	0	0	0	0	0	0.026121407	0	0.279999586	0	0	0.003969329	0	0.020701139	0	0	0	0	0	0	0	0	0	0	0	0	0	0	0	0	0	0	0	0	0	0	0	0	0	0	0	0	0	0	0	0	0	0	0	0	0	0	0	0	0	0	0	0	0	0	101.819041	35.98563324	0	0.579689544	0	0	0	0	0	0	0	0	0	0	0	0	0	0	0	0	0	0	0	0	0	0	0	0	0	0	0	0	0	0	0	0	0	0.177495227	0	0	0	0	0	0	0	0	0	0	0	0	0	0	0	0	0	0	0	0	0	0	0	0	0	0	0	0	0	0	0	0	0	0	0	0	0	0	0	0	0	0	0	0	0	0	0	0	0	0	0	0	0	0	0	0	0	0	0	0	0	0	0	0	0	0	0	0	0	0	0	0	0	0	0	0	0	0	0	0	0	0	0	0	0	0	0	0	0	0	0	0	0	0	0	0	0	0	0	0	0	0	0	0	0	0	0	0	0	0	0	0	0	0	0	0	1.284021669	0	0	0	0	0	0	0	0	0	0	0	0	0	0	0	0	0	0	0	0	0	0	0	0	0	0	0	0	0	0	0	0	0	0	0	0	0	0	0	0	0	0	0	0	0	0	0	0	0	0	0	0	0	0	0	0	0	0	0	0	0	0	0	0	0	0	0	0	0	0	0	0	0	0	0	0	0	0	0	0	0	0	0	0	0	0	0	0	0	0	0	0	0	0	0	0	6.945626975	0	0	0	0	0	0
ZNF266	0.258355695	0.399834617	0	1.180900791	0	0	0	0	2.060675596	0	1.101863109	2.245204452	0.321930397	1.600834525	0	0	0	1.195112965	0	0	0	0	0	0	0	0	0	0	0	0	0	0	0.160844172	0	0	9.21E-09	0	4.79E-05	3.52E-09	0.15134052	0	0.00022585	0	8.90E-05	0.045608543	0.005584657	0	0	5.04E-07	0	9.17E-05	0.021316051	0	2.69E-08	0.000923821	2.73E-06	0	0.651830295	0	1.038890011	0	0	0	0	0	0	0	0	0	0	0	0	0	0	1.201257664	0	0	0	0	0	0	0.189034837	0	0	0	0.234328856	0	0	0	1.154781045	0	0.014785546	1.946173437	0	0	0	0	0.419679147	0	75.6389208	130.1686921	33.81089243	56.72094603	0.248296236	0.093567999	3.088192105	0	0	0	0	0	0	0	0	0	0	0	0	0.003183364	0	0	0	0	0	0	0	0	0.003901729	0	0	0	0	0	0	0	0	0	0	0	0	0	0	0	0	0	0	0	0	0	0	0	2.97E-05	0	0	0	0	0	0	0	0	0	0.004043221	0	0	0	0	0	0	0	0	0	0.000590023	0.035808485	3.50E-05	0.002182636	0	0	3.62E-05	0	0	0.568105035	0.450968261	0	0	0.546803318	0	0	0	0.006577044	0	0	0	0	0	0	0	0	0	0	0	0	0	0	0	0	0	0	0	0	0	0	0	0	0	0	0	0	0	0	0	0	0	0	0	0	0	0	0	0	0	0	0	0	0	0	0	0	0	1.244898442	1.018075202	0	0	0	0	0	0.280937291	0	0.018562782	0	0	0	0	0	0	0	0	0	0	0	4.20640621	0	0	0	0	0	0	0	0	0	0	0	0	0	0	0	0	0	0	0	0	0	0	0	0	0	0	0	0	0	0.013535791	0.013952559	0	0.02377449	0	0	0	0	0	0	0.643076023	0	0.763820764	0.375335796	0	0	8.085793506	3.757432648	0	0	0	0	0.068967552	0	0	0.201412202	0.012452212	0.372431806	0.227097778	0.426344414	0.060135607	0	0	0	0	0	0	0	0	0	0	0.868420984	0	0	0	0	0.453971685	0	0	0	0	0	0	0	0	0	0	0.004113862	0.002076444	0.000297398	0	0	0	0.11415549	0.01093611	0	0.275143344	0	0	0	0
ZNF805	0	0	0	0	0	0	0	0	0	0	0	0	0	0	0	0	0	0	0	0	0	0	0	0	0	0	0	0	0	0	0	0	0	0	0	0	0	0	0	0	0	0.188659473	0	0	0	0	0	0	0	0	0	0	0	0	0	0	0	0	0	0	0	0	0	0	0	0	0	0	0	0	0	0	0	0	0	0	0	0	0	0	0	0	0	0	0	0	0	0	0	0	0	0	0	0	0	0	0	0	0	0	0	0	0	0	0	0	0	0	0	0	0	0	0	0	0	0	0	0	0	0	0	0	0	0	0	0	0	0	0	0	0	0	0	0	0	2.200995988	0	0	0	0	0.568849743	0	0	0	0	0	0	0	0	0	0	0	0	0	0	0	0	0.173314601	0	0	0	0	0	0	0	0	0	0	0	0	0	0	0	0	0	0	0	0	0	0	0	0	0	0	0	0	0	0	0	0	0	0	0	0	0	0	0	0	0	0	0	0	0	0	0	0	0	0	0	0	0	0	0	0	0	0	0	0	0	0	0	0	0	0	0	0	0	0	0	0	0	0	0	0	0	0	0	0	0	0	0	0	0	0	0	0	0	0	0	0	0	0	0	0	0	0	0	0	0	0	0	0	0	0	0	0	0	0	0	0	0	0	0	0	0	0	0	0	0	0	0	0	0	0	0	0	0	0	0	0	0	0	0	0	0	0	0	0	0	0	0	0	0	0	0	0	0	0	0	0	0	0	0	0	0.905502368	49.10775343	65.9824898	0	0	0	0	0	0	0	0	0	0	0	0	0	0	0	0	0	0	0	0	0	0	0	0	0	0	0	0	0	0	0	0.004256406	0	0	0	0	3.76876168	0	0	0	0	0	0
ZNF548	0	0	0	0	0	0	0	0	0	0	0	0	0	0	0	0	0	0	0	0	0	0	0	0	0	0	0	0	0	0	0	0	0	0	0	0.012762271	0	0	0	0	0	0	0	0	0	0	0.534105462	0	0	0	0	0.460487308	0	0	0	0	0	0	0	0	0	0	0	0	0	0	0	0	0	0	0	0	0	0	0	0	0	0	0	0	0	0	0	0	0	0	0	0	0	0	0	0	0	0	0	0	0	0	0	0	0	0	0.347259877	0.641360553	0	0	0	0	0	0	0	0	0	0	0	0	0	0	0	0	0	0	0	0	0	0	0	0	0	0	0	0	0	0	0	0	0	0	0	0	0	0	0	0	0	0	0	0	0	0	0	0	0	0	0	0	0	0	0	0	0	0	0	0	0	0	0	0	0	0	0	0	0	0	0	0	0	0	0	0	0	0	0	0	0	0	0	0	0	0	0	0	0	0	0	0	0	0	0	0	0	0	0	0	0	0	0	0	0	0	0	0	0	0	0	0	0	0	0	0	0	0	0	0	0	0	0	0	0	0	0	0	0	0	0	0	0	0	0	0	0	0	0	0	0	0	0	0	0	0	0	0	0	0	0	0	0	0	0	0	0	0	0	0	0	0	0	0	0	0	0	0	0	0	0	0	0	0	0	0	0	0	0	0	0	0	0	0	0	0.4122974	0	0	0	0	0	0	0	0	0	0	0	0	0	0	0	0	0	0	0.577953252	0	0	0	0	0	0	0	0	0	0	0	0	0	0	0	0	0	0	0	0	0	0	0	0	0	0	0	0	0	0	0	0	0	0	0	0	0	0.049076577	0	0.078263247	0	0	0	0	64.15768894	0	0	0	0	0	0
ZNF283	0	0	0	0	0	0	0	0.032886338	0	0	0	0.143379022	0	0.170511631	0.107671264	0.112552062	28.42612906	319.9422275	0	0	0	0	0	0	0.190479092	0	0	0	0	0.598793787	0	0.265962674	0	0	0	2.10E-08	0.084482585	0.007133973	0	0	0	0.030785717	0.035823056	2.11E-07	0.006465782	0.006384492	3.83E-06	2.64E-09	0.067267957	0	6.52E-05	0.001513843	0	2.59E-09	0.002574015	0	0	0	0	0	0	0	0	0	0	0	0	0	0	0	0	0	0	0	0	0	0	0	0	3.420698694	2.113706998	0.071409835	0	0	0	0.012617755	0	0	0.924285935	0	0.590716125	5.196821023	0	0	0	0	0.288390024	0	0.013865011	0	1.455525798	0	0.001376943	0	0.022547297	0.031016646	0	0	0	0	0	0.077651716	0	0	0	0	0	0	6.52E-05	0	0.012628042	0.021255597	0	0	0	0	0	0	0	0.007934625	0	0	0	0	0.294247371	0.327677331	0	0	0	0	0	0	0	0	0	0	0	0	0	0.009995779	0.001061254	2.15E-08	0	0	0	0	0	6.86E-08	0	0	0	0	0.051590497	0.020269775	0	0	0	0.019106123	0	0	0	3.13E-06	0	0	0	0	0.000292736	3.91E-07	0	0	0	0	0	0	0	0	0	0	0	0	0.000515859	0	0	0	0	0	0	0	0	0	0	0	1.193093648	0	0	0	0	0	0	0	0	0	0	0	0	0	0	0	0	0	0.125201757	0	0	1.017136762	0	0	0	0.74558141	0.838485383	0	1.451693657	0	0	0	0	0	0	0	0	0	0	0	0	0	0	0	0	0	0	0	1.67E-05	0.000213274	1.071200013	0	0	0	0	0	0	0	0	0	0	0.274297722	0	0.104480907	0	0	0	0.121981251	0	0	0.005269073	0	0	0	0	0	0	1.064079253	0	0	0	0	0	0	0	0	0	0.000643431	0.212510437	0	0	0	0	0	1.024385859	0	0	0	0	2.284815033	0	0.276715034	0	0.657257731	0	0	0.038833427	0	0	0.061488316	0	0	0	0.005059089	0	0	0.041586208	0.286446164	0	0.46207127	0	0.39016256	0	0	0	0	0.850556201	0.620081472	0	0	0.269065842	0	0.433337174	0	0	0	0	0	0	0	0	0	0	0	6.38E-08	4.08E-10	0	0	0.027544942	0	0	0.000519853	0	0	0.445439621	0	0	0
ZNF331	1.104638607	0	0	0	0	0	0	0.249161925	0	0	6.799903361	6.651753107	22.128655	31.25969083	91.94148531	297.5145051	250.1927502	319.9422275	0	0	0	0	0	0	0	0	0	0	0	0	0	0	0.309178367	0	0	2.01E-05	0	0	8.41E-07	0	0	0	0	0	0	0	0	2.26E-07	0	0	0.003397678	0	0	1.07E-06	0.020806703	0	0	0	0	0	0	0	0	0	0	0	0	0	0	0	0	0	0	0	0	0	0	0	0	0	0	0	0	0	0	0	0	0	0	0	0	0	0	0	0	0	0	0	0	0	0	0	0	0	0	0	0	0	0	0	0	0	0	0	0	0	0	0.178462581	0	0	0	0	0	0.919398676	0	0	0	0	0	0	0	0	0	0	0	0	0	0	0	0	0	0	0	0	0	0	0	0	0	0	0	0	0	0	0	0	0	0	0	0	0	0.009655112	0	0	0	0	0	0	0	0	0	0	0	0	0	0	0	0.002050449	0	0	0	0	0	0	0	0	0	0	0	0	0	0	0	0	0	0	0	0	0	0	0	0	0	0	0	0	0	0	0	0	0	0	0	0	0	0	0	0	0	0	0	0	0	0	0	0	0	0	0	0	0	0	0	0	0	0	0	0	0	0	0	0	0	0	0	0	0	0	0	0.116042096	0	0	0	0	0	0	0	0	0	0	0	0	0	0	0	0	0	0	0	0	0	0	0	0	0	0	0	0	0	0	0	0	0	0	0	0	0	0	0	0.223706502	0	0	0	0	0	0	0	0	0	0	0	0	0	0	0	0	0	0	0	0	0.364729773	0.235788799	0	0	0	0.060325605	0.039200013	0	0	0.160209536	0	0	0	0	0	0	0	0	0	0	0	0	0	0	0	0	0	0	0	0	0	0	0	0	0	0	0.002166554	8.20E-05	4.00E-07	0.245282823	0	0	0	0.055626538	0	0	0	0	0	0
ZNF565	0	0	0	0	0	0	0	2.144098551	0	0	157.2257287	85.56811039	241.3458579	209.6810241	319.9422275	25.3539648	8.336817393	1.009867272	0	0	0	0	0	0	0	0	0	0	0.18997312	0	0	0	0	0	0.285417656	0	0	0	6.63E-08	0	2.40E-07	0	0	0.000553364	0	0	0.000686637	1.20E-07	0.001912573	0	0.000430025	0	0	8.41E-08	0.000444801	3.46E-06	0	0	0	0	0	0	0	0	0	0	0	0.152700067	0	0	0	0	0	0	0	0	0	0	0	0	0	0	0	0	0	0	0	0	0	0	0	0	0	0	0	0	0	0	0.103509357	0	0	0	0	0	0	0	0	0	0	0	0.266283207	0	0	0	0	0	0	0	0	0	0	0	0	0	0	0	0	0	0	0	0	0	0	0	0	0	0	0	0	0	0	0	0	0	0	0	0	0	0	0	0	0	0	0.057191598	0	0	0.036095886	0	0	0.010295614	0.658192309	0	0	0	0	0	0	0	0	0	0	0	0	0	0	0	0.016386355	0	0	0	0	0	0	0	0	10.34472545	0	0	0	0	0	0	0	0	0	0	0	0	0	0	0	0	0	0	0	0	0	0	0	0	0	3.077089232	0	0	0	0	0	0	0	0	0	0	0	0	0	0	0	0	0	0	0	0	0	0	0	0.682258875	0	0	0	0	0	0	0	0	0	0.121265175	0	0.136376869	0.019003403	0	0.004478256	0	0	0	0	0	0	0	0	0	0	0	0	0.252781701	0	0	0	0	0	0	0	0	0	0	0	0	0	0	0	0	0	0	0	0	0	0	0	0	0	0	0	0	0	0	0	0	0	0	0	0	0	0	0.443181126	0	0	0	0	0	0	0	0	0.027643444	0	0.632297267	0	0	0.013463975	0	0	0	0	0	0	0	0.798139124	0	0	0	0	0	0	0	0	0	0	0	0	0	0	0.692706115	0	0	0	0	0.788481668	0	0.000378334	5.71E-07	1.11E-09	0	0	0	0	0.021759093	0	0	0	0	0	0
ZNF304	0	0	0	0	0	0	0	319.9422275	149.177111	39.24931623	316.1604146	259.1843058	1.008901379	1.835352213	0.307010051	2.328300166	0.801946694	0.604948229	0	0	0	0	0	0	0	0	0	0	0	0	0	0	0	0	0	8.51E-08	0	0	8.02E-08	0	1.48E-05	0.000931377	0	0	0	0.012762944	0.000712103	9.44E-07	6.54E-06	0	0.000448365	0.150517722	0	0.000387139	0.000470675	7.84E-05	0	0	0	0	0	0	0	0	0	0	0	0	0	0	0	0	0	0	0	0	0	0	0	0	0	0	0	0	0	0	0	0	0.01159661	0	0	0	0	0	0	0	3.437226185	0.492368963	0	0	0	0	0	0.104845407	0	0	0	0	0	0	0	0	0	0	0	0	0	0	0	0	0	0	0	0	0	0	0	0	0	0	0	0	0	0	0.566701588	0	0	0	0	0	0	0	0	0	0	0	0	0	0	0	0	0	0	0.01137679	0	0.005469932	0	0	0	0.000272407	0	0	0	0	0	0	0	0	0	0	0	0	0	0	0	0	0	0.000213352	0	0	0	0	0	0	0	0	0	0	0	0	0	0	0	0	0	0	0	0	0	0	0	0	0	0	0	0	0	0	0	0	0	0	0	0	0	0	0	0	0	0	0	0	0	0	0	0	0	0	0	0	0	0	0	0	0	0	0	0	0	0	0	0	0	0	0	0	0	0	0	0	0	0	0	0	0	0	0	0	0	0	0	0	0	0	0	0	0	0	0	0	0	0	0	0	0	0	0	0	0	0	0	0	0	0	0	0	0	0	0	0.026206924	0	0	0	0	0	0	0	0	0	0	0	0	0	0	0	0	0	0	0.077723605	0	0	0.028246965	0	0.039474847	2.035999143	0.024673009	0	0	0	0.091258724	0	0.751636411	0	0	0	0	0	0	0	0	0	0	0	0	0	0	0	0	0	0	0	0	0	0	0	0	8.70E-07	2.20E-05	2.24E-08	0	0	0	0	0	0	0.337211652	0	0	0	0
ZNF181	0	0	0	0	0	0	0	0	9.526024465	4.305441901	0	0	0	0	0	0	0	0	0	0	0	0	0	0	0	0	0	0	0	0	0	0	0	0	0	0	0	0	0	0	0.223025791	0	0	0	0	0	0	0	0.352028648	0	0	0	0	0	0	0.582728493	0	0	0	0	0	0	0	0	0	0	0	0	0	0	0	0	0	0	0	0	0	0	0	0	0	0	0	0	0	0	0	0	0	0	0	0	0	0	0	0	0	0	0	0	0	0	0	0	0	0	0	0	0	0	0	0	0	0	0	0	0	0	0	0	0	0	0	0	0	0	0	0	0	0	0	0	0	0	0	0	0	0	0	0	0	0	0	0	0	0	0	0	0	0	0	0	0	0	0	0	0	0	0	0	0	0	0	0	0	0	0	0	0	0	0	0	0	0	0	0	0	0	0	2.711591242	0	0	0	0	0	0	0	0	0	0	0	0	0	0	0	0	0	0	0	0	0	0	0	0	0	0	0	0	0	0	0	0	0	0	0	0	0	0	0	0	0	0	0	0	0	0	0	0	0	0	0	0	0	0	0	0	0	0	0	0	0	0	0	0	0	0	0	0	0	0	0	0	0	0	0	0	0	0	0	0	0	0	0	0	0	0	0	0	0	0	0	0	0	0	0	0	0	0	0	0	0	0	0	0	0	0	0	0	0	0.845914939	0	0	0	0	0	0	0	0	0	0	0	0	0	0	0	0	0	0	0	0	0	0	0	0	44.78512107	0	0	0	0	0	0	0	0	0	0	0	0	0	0	0	0	0	0	0	0	0	0	0	0	0	0	0	0	0	0	0	0.296589364	0	0	0	0	0	0	0	0	0	0	0	0	0
ZNF383	0	0	0	0	0	0	0	0.271932436	0	0	0	0	0	0	0	0	0	0	0	0	0	0	0	0	0	0	0	0	0	0	0.391671217	0	0	0	0.431856033	5.26E-07	0	0.003552135	0.000208436	0	7.30E-05	0.042144417	0	0.009098841	0	0	0	0	0	0	0.085183521	0.322961325	0	0.000257302	0	0.000190279	0	0	0	0	0	0	0	0	0	0	0	0	0	0	0	0	0	0	0	0	0	0	0	0	0	0	0	0	0	0	0	0	0	0	0	0	0	0	0	0.402003159	0	0	0	0	0	0	0.174119542	0	0	0	0	0	0	0	0	0	0	0	0	0	0	0	0	0	0	0	0	0	0	0	0	0	0	0	0	0	0	0	0	0	0	0	0.073631978	0.026598001	0.141872961	0	0	0	0	0	0	0	0	0	0	0	0	0	0	0	0	0	0	0	0	0.161987186	0.318182002	0	0	0	0	0	0	0	0	0	0.131913967	0.003010328	0	0	0	0	0	0	0	0	0	0	0	0	0	0	0	0	0	0	0	0	0	0	0	0	0	0	0	0	0	0	0	0	0	0	0	0	0	0	0	0	0	0	0	0	0	0	0	0	0	0	0	0	0	0	1.340206609	0	0	0	0	0	0	0	0	0	0	0	0	0	0	0	0	0	0	0	0	0	0	0	0	0	0	0	0	0	0	0	0	0	0	0	0	0	0	0	0	0	0	0	0	0	0	0	0	0	0	0	0	0	0	0	0	0	0	0	0	0	0	0	0	0	0	0	0	0	0	0	0	1.022337638	0	0	0	0	0	0	2.155266155	0	0	0.271457787	0	93.42383312	0	0	0	8.686905038	97.15279059	0	0	0	0	0	0	1.680476221	0	0	0	0	0	0	0	0	0	0	0	0	0	0	0	0	0	0	0	0	0.013312442	2.38E-06	0.001616838	0	0	0	0	0	0	0	0	0	0	0
ZNF333	0	0.316663293	0	0	0	0	0	0.07940655	0	0	0.456787747	0.235530084	2.842874274	0.269539483	0	0.196013337	3.819117816	16.7690731	0	0	0	0.779265478	0	0	0	0	0	0	0	0	0	0	0	0	0	7.39E-09	0.020443676	0	1.25E-08	0	0	0.001749919	0	4.75E-07	0.024309402	0.001873021	0	2.59E-09	1.27E-08	0	0	0.042569538	0	2.57E-09	9.83E-06	0	0	0	0	0	0	0	0	0	0	0	0	0	0	0	0	0	0	0	0	0	0	0	0	0	0	0	0	0	0	0	0	0	0.001666434	0	0.155419951	0	0	0	0	0	0.41179309	0	0.041939365	0	0	0	0	0.042326663	0	0	0	0	0	0	0	0	0	0	0	0	0	0	0	0	0	0	0.006217419	0	0	0	0	0	0	0	0	0	0	0	0	0	0	0	0	0	0	0	0	0	0.037843706	0	0	0	0	0	0	0	0	0	0	0	0	0	0	0	0	0	0	0	0	0	0	0.053274239	0	0.001927668	0.01081521	0	0.01991084	0	0	0	0	4.93E-06	0	0	0	0	0	0	1.157960219	0	0	0	0.002466186	0	0	0	0	0	0	0	0	0	0	0	0	0	0	0	0	0	0	0	0	0	0	0	0	0	0	0	0	0	0	0	0	0	0	0	0	0	0	0	1.001349559	0.211715537	0.750223662	0	0	0	0	0	0	0	0	0	0	0	0	0	0	0.829704149	0.001048617	0	0.003521358	0	0	0	1.240745605	0.654574763	0	0	0	0	10.86933806	0.667429233	0	0	0	0	0	0	0	0	0	0	0	0	0	0	0	0	0	0	0	0	0	0	0	0	0	0	0	0	0	0.004416637	0.004835732	0	0	0	0	0	0	0	0	0	0	0.67847212	0	0	0	0	0	0	0	0	0	0.032086828	0	5.618106017	0	0.005162147	0	44.76390036	175.7597025	14.97600184	0	0	0	0	0	0	0	0	0	0	0	0	0	0	0	0	0	0	0	0	0	0	0	0	0	0	6.71E-05	1.36E-08	2.21E-08	0.082094809	0	0	0.011913875	0.024537182	0	0	0	0	0	0
ZNF566	0	0	0	0	0	0	0	0	0	0	0	0	0	0	0	0	0	0	0	0	0	0	0	0	0	0	0	0	0.507070067	0	0	0	0	0	0	0.000223843	0	0	0	0	0.00084595	0.050686289	0	0	0	0	0	0.000266315	0	0	0	0	0	0.018570984	0	0	0	0.630839452	0	0	0	0	0	0	0	0	0	0	0	0	0	0	0	0	0	0	0	0	0	0	0	0	0	0	0	0.938840263	0	0	0.419202023	0	0	0	0	0	0	0	0	0	0	0	0.95739328	0	0	0	0	0	0	0	0	0	0	0	0	0	0	0	0	0	0	0	0	0	0	0	0	0	0	0	0	0	0	0	0	0	0	0	0	0	0	0	0	0	0	0	0	0	0.072898158	0.148675574	0	0	0	0	0	0	0	0	0	0	0	0	0	0	0	0	0	0	0	0	0	0	0	0	0	0	0	0	0	0	0	0	0	0	0	0	0	0	0	0	0	0	0	0	0	0	0	0	0	0	0	0	0	0	0	0	0	0	0	0	0	0	0	0	0	0	0	0	0	0	0	0	0	0	0	0	0	0	0	0	0	0	0	0	0	0	0	0	0	0	0	0	0	0	0	0	0	0	0	0	0	0	0	0	0	0	0	0	0	0	0	1.211810346	0	0	0	0	0	0	0	0	0	0	0	0	0	0	0	0	0	0	0	0	0	0	0	0	0	0	1.234937456	0	0	0.20461968	0	0	0	0	0	1.458769146	0	0	0	0	0	0	0	0.945230331	0	0	0	0	8.770283142	0	35.44921729	0	75.44176067	111.0999409	0	0.186390969	0.143757954	3.817487799	6.820517615	0	0	0	0	0	0	0	0	0	0	0	0	0	0	0	0	0	0	0	0	0	0	0	0	0	0	0	0	0	0	0	0	0	0	0	0	0	0	0	0	0
ZIM3	0.042928816	0.229614062	0.007936424	0.101099139	0	0.000203829	0	1.234658826	8.308142606	3.796545223	0.706802981	0.264305299	0.053519109	0.063736362	0.03755285	0.087232651	0.003283	0.005087533	0.292508877	0.004869935	0.11948626	0	0	0	0.009972562	0.455103948	0	0	0.000578827	0.002146811	0.000249303	0	3.92E-05	0	0.241750518	9.41E-09	3.16E-08	6.22E-09	7.12E-10	2.13E-06	0	8.82E-09	5.80E-06	7.09E-09	2.68E-06	2.15E-08	0	0	0	3.63E-09	0	0.010080661	6.61E-09	0	2.44E-08	1.20E-09	0.110224483	0.000674876	0	1.786252617	0.076338927	0.208779403	3.987492669	0.051311979	0	0.075906052	0.035669225	0.000453013	0.022891877	0	0	0.13200713	1.235807571	0	0	1.734742058	0	0.206897314	0.01362046	1.73E-08	6.75E-09	0	0.44772368	0.064934228	0	2.15E-09	0.053811007	0.159593915	5.42E-09	0.289077122	6.480029684	6.83E-09	0.101716054	0	0.020569075	0.019107147	0.121141424	2.05428345	0.688864536	0	0.009004648	0.052212303	0.026393229	0.072173688	0.080915806	0.036755117	2.012673265	0.104779819	0.028066633	0.01498288	0.000328523	0.000230214	0.026052478	0	0.965749926	1.980907008	1.508047648	0.170063699	0.025753764	1.92245787	2.957863017	2.802016004	2.29034825	0.192330324	1.556901643	5.312006422	1.814043529	6.520806576	0.905486119	15.66994289	0.00580142	9.790174728	0.575784847	0.088699904	0	9.064937808	0.7011089	5.777605282	5.322503788	16.72735106	8.454868832	2.042876269	0.482962031	3.241366826	0.134889251	4.259460943	0.068123123	0.000295986	0.021431173	0.147465935	0.060820313	6.87E-07	0.014910535	0	2.14E-06	2.93E-10	0.186638497	2.45E-09	3.51E-05	1.12E-09	0.087344345	1.72E-05	0.00898826	0.011902031	0.016521631	0.289936819	0.815188236	0.54762673	1.231622096	0.993520879	0.334736087	0.447223891	0.525059241	0.09411026	1.011355974	0.106930421	0.191233577	0.093554785	0.001740759	0	0.021783512	0.365325129	3.037201282	0	0	0.934732015	0.346683041	0.000387844	5.504900888	0.227509737	0.005443414	8.68E-06	0.091597429	0	0.69168481	0.683769	0	0	0	0.114825508	0.288713752	0.000128628	0	0.815520043	0.062907452	0	0	0.752953936	0	0	0	0	0	0	0	0	0.266754345	0	0	0	0.008233906	0	0.785521977	0	0	0	0	0	0	0.000164692	0.097107783	0	0	0	0.139882237	0	0	0	0	0.199507316	0.371655899	0.010652316	0.163755244	0.05437179	0.048498041	2.04E-05	1.46E-08	0.031362955	0.001244921	0.000242685	6.60E-06	0.301744387	0.414454839	0.223362444	0	0.23201108	0.324925251	0	0	0.496129695	1.890452895	0.022959505	0.004873213	2.47E-05	6.26E-05	0.000876271	0.102429497	0	0	0.017495777	0	0	1.79E-09	0.037324997	0.000636135	0	0.030799811	0	0.095822641	0.127333175	0	0.00190386	0.224262183	0.14697255	0.170183835	0.176444425	0	0	0.505900111	0.049756041	7.189470497	0	0	0	0	0	0	0	0.003218497	2.312210355	0.098535906	0.913981089	0.731106289	2.450303855	1.093504981	18.83510174	5.843533334	38.26709947	152.7314385	29.1719592	51.0771914	45.90409741	4.679828269	47.41934373	13.09518726	1.170088838	5.171820222	0.008854088	0.004259885	0.006829663	0.02192008	0	0	0	0	0.007789702	0	0	0	0	1.275813926	0	0	0.060607722	0	0	0	0	0.005126905	8.305841368	0	0	0.079006239	0	0.205938007	0.136941721	2.00E-08	1.26E-09	5.60E-09	0.114724283	0.674907374	0.000250044	3.27E-08	0.002502909	0.004567454	0.021751031	0	0	0.733664517	6.165864699
ZNF12	0	0	0	0	0	0	0	0	0	0	0	0	0.517992164	0.53346918	0	0	0	1.487385728	0.380236059	0	0	0	0	0	0	0	0	0	0	0	0.372451964	0.670225263	0	0	0	2.29E-07	0.126352801	0	0	0.304570968	3.02E-06	0.006240603	0	0.000927943	0	0	0.005240374	0.000192019	0	0	0	0.287014314	0	0.030075908	0	9.65E-07	0	0	0	0	0	0	0	0	0	0	0	0	0	0	0	0	0	0	0	0	0	0	0	0	0	0	0	0	0	0.176987484	0	0	0	0	0	0	0	0	0	0	0	0	0.183755278	0	0	0	6.537136169	3.100308069	0.22123446	1.295495802	0	0	0	0	0	0	0	0	0	0	0	0	0	0	0	0.111170576	0	0	0	0	0	0	0	0	0	0	0.295866716	0	0	0	0	0	0	0	0	0	0	0	0	0	0.015935921	0.051084485	0	0	0	0	0	0	0	0	0	0	0	0	0	0	0	0.608689442	0	0	0	0	0	0.037573703	0.33169246	0.01136158	0	0	0.023621472	0	0.048262184	0	0	0	0	0	0	0	0	0	0	0	0	0	0.027777191	0.199793967	0	0	0	0	0	0	0	0	0	0	0	0	0	0	0	0	0	0	0	0	0	0	0	0	0	0	0	0	0	0	0	0	0	0	0	0	0	0	0	0	0	0	0	0	0	0	0	1.263092159	0	0	0	0	0	0.607347108	0	0	0	0.121477679	0	0	0	0	0	0	0	1.17597905	0	0	0	0	0	0	0	0	0	0	0	0	0	0	0	0	0	0	0	0	0	0	0	0	0	0	0	0	0	0	0	0	0	0	0	0	0	0	0	0	0	0	0	0	0	0	0	0	0	0	0.145791795	0	0.370251684	0.244084064	0	3.443046225	0	5.917253619	10.06630657	4.825119137	54.09302088	275.1014706	0	0	0	0	0	0	0	0	0	0	0	0	0	0	0	0	0	0	0	0	0	0	0	0	0	0	0.05044994	0.0001007	0.00077125	0.255114592	0.124737809	0	0.099388656	6.559193009	0	0	0	0	0	0
ZNF621	0	0	0	0	0	0	0	0	0	0	0	0	0	0	0	0	0.890302578	0	0	0	0	0	0	0	0	0	0	0	0	0	0	0	0	0	0	0	0	0	0	0	0.01591136	0	0	0.085472634	0	0	0	0.008399507	0	0	0.133314451	0	0	0.012635309	0	0	0	0	0	0	0	0	0	0	0	0	0	0	0	0	0	0	0	0	0	0	0	0	0	0	0	0	0	0	0	0	0	0	0	0	0	0	0	0	0	0	0	0	0	0	0	0	0	0	0	0	0	0	0	0	0	0	0	0	0	0	0	0	0	0	0	0	0	0	0	0	0	0	0	0	0	0	0.754398258	0	0	0	0	0.395829235	0	0	0	0	0	0	0	0	0	0	0	0	0	0	0	0	0	0	0	0	0	0	0	0	0	0	0	0	0	0	0	0	0	0.195103861	0	0	0	0	0	0	0	0	0	0	0	0	0	0	0	0	0	0	0	0	0	0	0	0	0	0	0	0	0	0	0	0	0	0	0	0	0	0	0	0	0	0	0	0	0	0	0	0	0	0	0	0	0	0	0	0	0	0	0	0	0	0	0	0	0	0	0	0	0	0	0	0	0	0	0	0	0	0	0	0	0	0	0	0	0	0	0	0	0	0	0	0	0	0	0	0	0	0	0	0	0	0	0	0	0	0	0	0	0	0	0	0	0	0	0	0	0	0	0	0	0	0	0	0	0	0	0	0	0	0	0	0	1.340579902	0	0	0	0	13.42228103	0	123.0955413	0	0.422744402	0	0.968350715	0	0	0	0	0	0	0	0	0	0	0	0	0	0	0	0	0	0	0	0	0	0	0	0	0	0	0	0	0	0	0.034375527	0	0	0	0	0	0	0	0	0	0	0	0	0
ZNF224	0	0	0	0	0	0	0	0	0	0	0	0	0	0	0	0	0	0	0	0	0	0	0	0	0	0	0	0	0	0	0	0	0	0	0	0	0	0	0.011214955	0	0	0	0	0	0	0	0	0.000970316	0.016158014	0	0.216638996	0.276762128	0	2.439425346	1.251057887	4.211174341	0	0	0	0	0	0	0	0	0	0	0	0	0	0	0	0	0	0	0	0	0	0	0	0	0	0.653604444	0	0	0	0	0	1.55023801	0	0	0	0	0	0	0	0.690376946	0	0	0	0	0	0	0	0	0	0	0	0	0	1.103858602	0	0	0	0	0.951256675	0	0	0.438777919	0	0	0	0	0.24456638	0	0	0	0	0	0	0	0.728773889	0	0	0	0	0.720495195	0	0	0	0	0	0	0	0	0	0	0	0	0	0.204375963	0	0	0	0	0	0	0	0	0	0	0	0	0	0	0	0	0	0	0	0	0	0	0.341673093	0	0	0	0	0.184424703	0	0	0	0	0	0	0	0	0.695311257	0	0	0	0	0.454922134	0	0	0	0	0	0	0	0	0	0	0	0	0	0	0	0	0	0	0	0	0	1.573599753	0	0	0.950430654	0	0	0	0	0	0	0	0	0	0	0	0	0	0	0	0	0	0	0	0	0	0	0	0	0	0	0	0	0	0.15549884	0.271161964	0	0	0	0	0	0	0	0	0	0	2.42861963	1.32611744	0	0	0	0	0	0	0	0	0	0	0	0	0	0.680304796	0	0	0	0	0	0	0	0	0	0	0	0	1.352436356	0	0	1.93413832	0	2.422940603	0	0	0	0	0	0	0	0	0	0	0	0	0	168.1712943	87.80936583	0	0	0	0	0	0	0.28504733	0	0.672034838	0.191382922	0	0.564401726	1.046482223	0	0	0	0	0	0	0	0	0	0	0	0	0	1.315591461	0	0	0	0	0	0	0	0	0	0	0	0	0.008365961	0.010630087	0.005424556	0	0.34648684	0	0	0	1.309821011	0.765802163	0	0	0	0
ZNF77	0	0	0	0	0.806801313	0	0	0	0	0	0	0	0	0	0	0	0	0	0	0.885585839	0	0	0	0	0	0	0	0	0	0	0	0	0	0	0	0.001686471	0	0	0	0	0	0	0	0	0	0	0	0.001959077	0	0.370801237	0	0	1.060192798	0.003435209	0.267219777	0.002971663	0	0	0	1.691575464	0	0	31.46295187	0	0	0	0	0	0	0	0	0	0	0	1.86456139	1.364312851	0	0	0	0	0	0	0	0	0	0	0	0	0	0	0	0	1.480164477	0	0	0	0	0	0	0	0	0	0.216209907	0	0	0	0	0	0	0	0	0	0	0	0	0	0.602382443	0	0	0	0	0	0	0	0	0	0	0	3.890510714	0	0	0	0	0	0	0	0	0	0	0	0	0	0	0	0	0	0	0	0	0.236113464	0	0.064542199	0	0	0	0	0	0	0	0	0	0	0	0	0	0	0	0	0	0	0	0	0	0	0	0	0	0.064261759	0	0	0	0	0	0	0	0	0	0	0	0	0.183596994	0	0	0	0	0	0	0	0	0	0	0	0	0	0	0	0	0	0	0	0	0	0	0	0	0	0	0	0	0	0	0	0	0	0	0	0	0	0	0	0	0	0	0	0	0	0	0	0	0	0	0	0	0	0	0	0	0	0	0	0	0	0	0	0	0	0	0	0	0	0	0	0	0	0	0	0	0	0	0	0	0	0	0	0	0	0	0	0	0	0	0	0	0	0	0	0	0	0	0.271861695	0.508695144	0	0	0	0	0	0	0	0	1.270614878	0	0	0	0	0	0	0	0	0	0	0	0	0	0	0	0	0.222678781	0	0	0	1.201990425	0	0	0	0	0	0	0	0	0	0	0	0	0	0	0	0	0	0	0	0	0	0	0	0	0	0.16937287	0.059814393	5.948721942	0	0	0	0	0	0	0	0	0	0	0
ZNF549	0	0	0	0	0	0	0	0	0	0	0	0	0.759213137	0	0	0	0	0.330813755	0	0	0	0	0	0	0	0	0	0	0	0	0	0	0	0	0	0.007872353	0	0	0	0	0	0	0	0	0	0	0.043954105	0	0.007628116	0.271137611	0	0	0.307815169	0.004189039	0	0.000440486	1.359604057	2.620036915	35.29786438	76.69195978	54.68437828	30.04871516	109.9753818	20.76635322	22.34904071	0	0.808981674	0	0	0	0	0	0	0	0	0	0	0	0	0	0	0	0	0	0	0	0	0	0	0	0	0	0	0	0	0	0	0.88398264	0.365895162	0	0	0	0	0.961330249	0	0	0	0	0	0	0	0.592875617	0	0	0	0	0	0	0	0	0	0	0	0	0	0	0	0	0	0	0	0	0	0	0	0	0	0	0	0.102185713	0	0	0	0	0	0.20055835	0	0	0	0	0	0	0	0	0	0	0	0	0	0	0	0	0	0	0	0	0	0	0	0	0	0	0	0	0	0	0	0	0	0	0	0	0	0	0	0	0	0	0	0	0.113202083	0.386882447	0	0	0	0	0	0	0	0	0	0	0	0	0	0	0	0	0	0	0	0	0	0	0	0	0	0	0	0	0	0	0	0	0	0	0	0	0	0	0	0	0	0	0	0	0	0	0	0	0	0	0	0	0	0.402676606	0	0	0	0	0	0	0	1.235445335	0	0	0	0	0	0	0	0	0	0	0	0	0	0	0	0	0	0	0	0	0	0	0	0	0	0	0	0	0	0	0	0	0	0	0	0	0	0	0	0	0	0	0	0	0	0	0	0	0.824756563	0	0	0	0	0	0	0	0	0.195790558	0	0	0	0	0	0	0.491604729	0	0	0	0	0	0	0	0	0	0	0	0	0	0	0	0	0	0	0	0	0	0	0	0	0	0	0	0.020700447	0	2.02E-05	0	0	0	0.245282284	0	0	0	0	0	0	0
ZNF189	0	0	0.063305828	0	0	0	0	0.003957091	0	0.270009633	0	0	0	0	0	0	0.024070614	0	0	0	0	0	0	0	0	0	0.765255756	0	0.006612429	0	0	0.121192477	0.008324433	0	0.207681061	3.17E-09	0.087207636	3.92E-09	6.37E-09	0.040669033	0	0	0.025336443	7.04E-10	0	2.60E-07	4.76E-09	0	0	0.013055268	2.05E-09	0.084456481	0	0	9.02E-07	0	0	0.026156744	0	0	0	0	0	0	0	0	0	0	0	0	0	0	0	0	0	0	0	0	0	0.000244484	0	0	0	0	0	0	0	0	1.96E-07	0	0	0	0	0	0	0	0	0	0	0	0.143313252	0	0	0	0	0	0	0	0	0	0	0	0	0	0.000205603	0	0	0	0	0.002644081	3.12E-05	0	0	0	0	0	0	2.27E-07	0	0.000364968	0	0.227284121	0	0	0	0	0	1.04E-05	0	0	0	0.132800895	0	0	0	1.13E-05	2.48E-09	0	0	0	0	0	0	6.61E-05	0	0	7.78E-08	0	0	7.72E-10	0	2.05E-09	0	0.038849789	0	0	0	0	0	0	1.90E-07	0	0	3.40E-09	1.84E-08	0.000299726	9.06E-07	3.15E-09	0.039477043	0	0	0	0	0	0	0	0	0	5.39E-07	0	3.45E-08	0	0	0	1.143753919	0	0	0	0	0	0	0	0	0	0.320779361	0	0	0	0	0	0	2.230608168	0	0	0	0	0	0	0	0.358533939	0	0	0	0	0	0	0	0	0	0	0	0	0.489454501	0	0	8.493150766	0	0	0	0.555410915	0.177112975	0	0	0	0	0.002191225	0	1.31E-05	0	0	9.32E-08	6.20E-07	0	0	0	0	0	0.472136794	0	0.329161222	0	0	0.116268279	0.430568679	0.530728327	0.303620743	0	0	0	0.003851577	0.761502555	0	0.625095275	0	0	0	0	0	0	0.242413308	0	0	0	0.262217533	0	0	0.349919711	0	0	0.000871613	2.85E-07	0	0	0.231329207	0	0	0	0.193952556	0	1.967640115	2.680402782	0.89249262	0.268948923	0	0.201883457	0	0	0	0	0.100620314	0	6.16E-05	0.41749761	0	0.017971289	4.67E-05	5.62E-06	0	0.005498809	0	0	0	0	0.215622929	0	0	0	0	0	0	0	1.132303321	0	0	0.719832927	0.134735218	0	0	0.121561013	0	0	0	0	0	0.849891871	0	54.92118745	41.00325618	80.39940935	0	0	0	0	2.19E-06	0	0.031888944	0	0	0	0
ZNF789	0.453585724	0	0.561822839	0	0	0	0	0.756837581	0	0	0	0.51155011	0.540157831	0	0	0	0	0.170463716	0	0	0	0	0	0	0	0	0	0	0	0	0	0	0	0	0	0.002952067	0	0.15083575	0.008391449	0	0.000446494	0.115173412	0.772822279	0.008972583	0	0.045713489	0.104177697	0.070300533	0.000312813	0.127386367	0	1.04064771	0.151182664	0.041270872	0.026729739	0.940801169	0	0	1.6917036	4.6830785	0	1.30425597	1.269251782	6.811153154	15.46370147	38.18754537	23.82634115	44.78269322	19.76589595	0	0	0	0	0	0	0	0	0.982832635	0	0.471491726	0.107180207	0.376221979	0	0	0	1.686023021	0	0	0.167246774	0	0	0.029043806	0	0	0	0.411906248	0	0	0.196882829	0	0	0	0	0	0	0	0	0	0	0	0	0	0	0	0	0	0	0	0	0	0	0	0	0	0	0.956179111	0	0.044735538	0	0	0	0	0	0	0	0	0	0	0	0	0	0	0	0	0	0.087892516	0.021947283	0	0	0	0	0	0	0	0	0	0	0.005776823	0	0	0	0.075083325	0	0	0.076100109	0	0	0	0.193392066	0.046841526	0.378514401	0.014948252	0	0	0.029257284	0	0.056647445	0.021350853	0	0	0	0	0	0.492142123	0	0	0	0	0	0	0.130750985	0.211312141	0	0	0	0	0	0	0	0	0	0	0	0	0	0	0	0	0	0	0	0	0	0	0	0	1.555561779	0	0	0	0	0	0	0	0	0	0	0	0	2.106102852	0	0	0	0	0	0	0	7.565714937	0	0	0	0	0	0	0	0	0	0	0	0	0.023662336	0.19647136	0	0	0	0	0	0	0	0	0	0	0	0.407610513	0	0	0	0	0	0.752353506	0	0	0	0	1.346819754	0	0	0	0	0	0	0	0	0	0	0	1.041856533	0	0	0.508912838	0.118905032	0	0.117381667	0	0	0	0	0	0	0	0	0	0	0	0	0	0	0	0	0	2.654521788	0.263920463	0	0	0.395247106	0	0.183558589	0	0.297048046	0.174884409	0	0	0	0	0	0	0	0	0	0	0	0	0	0	0	0	0	0	0	0	0	0	0	0	0	1.186294859	0.01095481	0.00247859	0.003411845	0	0	0.236421857	2.317219392	0	0	0	0	0	0	0
ZNF584	0	0	0	0	0	0	0	0	0.877533091	0	0	0	0	0	0.854656705	0	0	0	0	0	0	0	0	0	0	0	0	0	0	0	0	0	0	0	0.817809748	0.023759184	0	0.093163418	0	0	0	0	0	0.064326903	0	0	0	0	0	0	0	0	0	0	0	0	0	0	0	0	0	0	0	0	0	0	0	0	0	48.93847664	42.03949792	48.26764829	27.59852639	30.60022646	23.12496833	50.26162513	0	0	0	0	0	0	0	0	0	0	0	0	0	0	0	0	0	0	0	0	0	0	0	0	0	0	0	0.537613021	0.591253632	0	0	0	0	0	0	0	0	0	0	0	0	0	0	0	0	0	0.330412824	0	0	0	0	0	0	0	0	0	0	0	0	0	0	0	0	0	0	0	0	0	0	0	0.539722387	0	0	0	0	0	0	0.264610757	0	0	0	0	0	0	0	0	0	0	0	0	0	0	0	0	0	0	0	0	0.21332227	0	0	0.303658043	0	0	0	0	0	0	0	0	0	0	0	0	0	0	0	0	0	0	0	0	0	0	0	0	0	0	0	0	0	0	0	0	0	0	0	0	0	0	0	0	0	0	0	0	0	0	0	0	0	0	0	0	0	0	0	0	0	0	0	0	0	0	0	0	0	0	0	0	0	0	0	0	0.196778802	0	0	0	0	0	0	0	0	0	0	0	0	0	0	0	1.132842797	0	0	0	0	0	0	0	0	0	0	0	0	0	0	0	0	0	0	0	0	0	0	0.323481306	0	0	0	0	0	0	0	0	0	0	0	0	0	0	0	0	0	0	0	0	0	0	0	0	0	0	0	0	0	0	0	1.383766213	0	0	0	0	0	0	0	0	0	0	0	0	0	0	0	0	0	0	0	0	0	1.309913673	0	0	0	0.006649715	0.000993917	0	0	0.569652762	0	0	0	0	0	0	0	0
ZNF610	0	0	0	0	0	0	0	0	0	0	0	0	0	0	0	0	0	0.001386262	0	0	0	0	0	0	0.104578146	0	0	0	0	0	0	0	0	0	0.038817443	7.05E-09	0	0	0	0	0	0	0	6.59E-10	0	0	0	0	0	0	0	0	0	1.61E-09	0	0	35.48670007	319.9422275	0	0	0	0	0	0	0	0	0	0.244895024	0	0	0	0	0	0	0	0	0	0	0	0	0	0	0	0	0	0	0	0	0	0	0	0	0	0	0	0	0	0	0	0	0	0	0	0	0	0	0	0	0	0	0	0	0	0	0	0	0	0	0	0	0	0	0	0	0	0	0	1.65E-06	0	0	0	0	0	0	0	0	0	0	0	0	0	0	0	0	0	0	0	0	0	0	0	0	0	0	0	0	0	0	0	0	0	0	0	0	0	0	0	0	0	0	0	1.70E-07	0	0	0	0	0	0	0	0	0	0.160575219	0	0	0	0	0	0	0	0	0	0	0	0	0	0	0	0	0	0	0	0	0	0	0	0	0	0	0	0	0	0	0	0	0	0	0	0	0	0	0	0	0	0	0	0	0	0.589378805	0	0	0	0.266705194	0	0	0	0	0	0	0	0	0	0	0	0	0	0.004278822	0	0	0	0	0	0	0	0	0	0	0	0	0	0.376624408	0	0	0	0	0	0	0	0	0	0	0	0	0	0	0	0	0	0	0	0	0	0	0	0	0	0	0.396821452	0	0	2.87E-05	0	0	0	0	0	0	0	0.685222524	0.070369914	0	0	0	0	0	0	0	0	0	0.001008698	0	0	0	0	0.000122676	0	2.83E-05	0	0	0	0	0	0	0	0.735324579	1.506796605	0	0	0	0	0	0	0	0	0	0	0	0	0	0	0	0	0	0	0	0	0	6.71E-09	3.76E-09	0	0	0	0	0.000202641	1.95E-05	0	0	0	0	0	0.087734159
ZNF418	0	0	0	0	0	0	0	0	0	0	0	1.025292017	0	0	0	0	0	0	0	0	0	0	0	0	0	0	0	0	0	0	0	0	0	0	0	0	0	0	0	0	0.021930953	0	0	0	0	0	0	0	0	0	0.155219656	0	0	0.018079457	0	0	0	0	0	0	0	0	0	0	0	0	0	0	0	0	0	0	0	2.169420978	0	0	22.15043348	285.1345522	26.96703914	0	0	0	0	0	0	0	0	0	0	0	3.41867238	0	0	0	0	0	0	0	0	0	0	0	0	0	0	0	0	0	0	0	0	0	0	0	0	0	0	0	0	0	0	0	0	0	0	0	0	0	0	0	0	0	0	0	0	0	0	0	0	0.276353128	0.540039089	0	0	0	0	0	0	0	0	0	0	0	0	0	0	0	0	0	0	0	0	0.214702655	0	0	0	0	0	0	0	0	0	0	0	0	0	0	0	0	0	4.691399556	0	0	0	0	0	0	0	0	0.923140765	0	0.2963032	0	0	0	0	0	0	0	0	0	0	0	0	0	0	0	0	0	0	0	0	0	0	0	0	0	0	0	0	0	0	0	0	0	0	0	0	0	0	0.965428172	0	0	0	0	0	0	0	0	0	0	1.334926566	0	0	0	0	0	0	0	0	0	0.260623333	0	0	0	0	0	0	0	0	0	0	0	0	0	0	0	0	0	0	0	0	0	0	0	0	0	0	10.09464051	0	0	0	0	0	0	0	0	0	0	0	0	0	0	1.193515728	0	0	0	0	0	0	0	0	0	0	0	0	0	0	0	0	0	0	0	0	0	0	1.038668897	0	0	0.770598897	0	0	0	0	0	0	0	0	0	0	0	0	0	0	0	0	0	0	0	0	0	0	0	0	0	0	0	0	0.016743928	0.003699604	0	0	0	0	0	0	0	0	0	0	0
ZNF74	0	0	0	0	0	0	0	0	0	0	0	0	0	0	0	0	0	0	0	0	0	0	0	0	0	0	0	0	0	0	0	0	0	0	0	0	0	0	0	0	0	0	0	0	0	0	0	0.614699091	0.394590758	0	0	0	0	0.243375019	0	0	0	0	0	0	0	0	0	0	0	0	0	0	0	0	0	0	0	0	0	0	0	0	0	0	0	0	0	0	0	0	0	0	0	0	0	0	0	0	0	0	0	0	0	0	0	0	0	0	0	0	0	0	0	0	0	0	0	0	0	0	0	0	0	0	0	0	0	0	0	0	0	0	0	0	0	0	0	0	0	0	0	0	0	0	0	0	0	0	0	0	0	0	0	0	0	0	0	0	0	0	0	0	0	0	0	0	0	0	0	0	0	0	0	0	0	0	0	3.346460238	0	0	0	0	0	0	0	0	0	0	0	0	0	0	0	0	0	30.77757529	0	0	0	0	0	0	0	0	0	0	0	0	0	0	0	0	0	0	0	0	0	0	0	0	0	0	0	0	0	0	0	0	0	0	0	0	0	0	0	0	0	0	0	0	0	0	0	0	0	0	0	0	0	0	0	0	0	0	0	0	0	0	0	0	0	0	0	0	0	0	0	0	0	0	0	0	0	0	0	0	0	0	0	0	0	0	0	0	0	0	0	0	0	0	0	0	0	0	0	0	0	0	0	0	0	0	0	0	0	0	0	0	0	0	0	0	0	0	0	0	0	0	0	0	0	0	0	0	0	0	0	0	0	0	0	0	0	0	0	0	0	0	0	0	0	0	0	0	0	0	0	0	0	0	0	0.238736506	0.144524197	0	0	0	0	0	0	0	0	0	0	0
ZNF285	0	0	105.0040775	70.75397482	0	0	0	0	0	0	0	0	0	0	0	0	0	0	0	0	0	0	0.976047135	0	0	0	0	0	0	0	0	0	0	0	0	0.3284577	0	0.146840489	1.025517576	0	2.05165126	0	0	0.353858587	0	0	1.622212602	0	0.072290484	0	0.162430637	1.151936725	0.566954548	0	0	0.017962252	0	0	0	0	0	0	0	0	0	0	0	0	0	0	0	0	0	0	0	0	0	0	0	0	0	0	0	0	0	0	0	0	0	0	0	0	0	0	0	0	0	0	0	0	0	0	0	0	0	0	0	0	0	0	0	0	0	0	0	0	0	0	0	0	0	0	0	0	0	0	0	0.339966356	0	0	0	0	0	0	0	0	0	0	0	0	0	0	0	0	0	0.443752399	0	0	0	0	0	0.151622423	0	0	0	0	0	0	0	0.164086774	0	0.236249	0	0	0	0	0	0	0	0.347419745	0	0	0	0	0	0	0	0	0	0	0	0	0	0	0	0	0	0	0	0	0	0	0	0	0	0	0	0	0	0	0	0	0	0	0	0	0	0	0	0	0	0	0	0	0	0	0	0	0	0	0	0	0	0	1.861165624	0	0	0	0	0	0	0	0	0	0	0	0	0	0	0	0	0	0	0	0	0.696654203	0	0	0	0	0	0	0	0	0	0	0	0	0	0	0	0	0	0	0	0	0	0	0	0	0	0	0	0	0	0	0	0	0	0	0	0	0	0	0	0	0	0	1.584739841	0	0	0	0	0	0	0	0	0	0	0	0	0	0	0	0	0	0	0	0	0	0	0	0	0	0	0	0	0	0	0	0	0	0	0	0	0	0	0	0	0	0	0	0	0	0	0	0	0	0	0	0	0	0	0	0	0	0	0.017855663	0.171478613	0	0	0	0	0	0	0	0	0	0	0
ZNF180	99.43901693	134.7845342	0	0	0	0	0	0	0	0	0	0	0	0	0	0	0	0	0	0	0	0	0	0	0	0	0	0	0.84629588	0	0	0	0	0	0	0	0.141422332	0	2.79E-06	0	6.92E-06	0.043532607	0	0.001426788	0	0	0	1.23E-05	0	0	0	0	0	3.38E-06	0.005347778	3.15E-05	0	0	0	0	0	0	0	0	0	0	0	0	0	0	0	0	0	0	0	0	0	0	0	0	0	0	0	0	0	0	0	0	0	0	0	0	0	0	0	0	0	0	0	0	0	0	0	0	0	0	0	0	0	0	0	0	0	0	0	0	0	0	0	0	0	0	0	0	0	0	0	0	0	0	0	0	0	0	0	0	0	0	0	0	0	0	0	0	0	0	0	0	0	0	0	0	0	0	0	0	0	0	0	0	0	0	0	0	0	0	0	0	0	0	0	0	0	0	0	0	0	0	0	0	0	0	0	0	0	0	0	0	0	0	0	0	0	0	0	0	0	0	0	0	0	0	0	0	0	0	0	0	0	0	0	0.967857137	0	0	0	0	0	0	0	0	0	0	0	0	0	0	0	0	0	0	0	0	0	0	0	0	0	1.110778709	0	0	0	0	0	0	0	0	0	0	0	0	0	0	0	0	0	0	0	0	0	0	0	0	0	0	0	0.44373291	0	0	0	0	0	0	0	0	0	0	0	0	0	0	0	0	0	0	0	0	0	0	0	0	0	0	0	0	0	0	0	0	0.514256072	0	0	0	0	0	0	0	0	0	0	0	0	0	0.534990146	0	0	0	0	0	0	0	0	0	0	0	0	0.718611529	0	0	0	0	0	0	0	0	0	0	0	0	0	0	0	0	0	0	0	0	0	2.51E-06	1.87E-06	0	0	0	0	0	0	0	0	0	0	0
ZNF324B	0	0	0	0	0	0	0	0	0	0	0	0	0	0	0	0	0	0	0	0	0	0	0	0	0	0	0	0	0	0	0	0	0	0	0	0.675371335	0	0.582061853	0	0	0	0	0	0	0	0	0	0	0.436375978	0	0	0	0	0	0	0	0	0	0	0	0	0	0	0	0	0	0	0	0	0	0	0	0	0	0	0	0	0	0	0	0	0	0	0	0	0	0	0	0	0	0	0	0	0	0	0	0	0	0	0	0	0	0	0	0	0	0	0	0	0	0	0	0	0	0	0	0	0	0	0	0	0	0	0	0	0	0	0	0	0	0	0	0	0	0	0	0	0	0	0	0	0	0	0	0	0	0	0	0	0	0	0	0	0	0	0	0	0	0	0	0	0	0	0	0	0	0	0	0	0	0	0	0	0	0	0	0	0	0	0	0	0	0	0	0	0	0	67.54605411	0	0	0	0	0	0	0	0	0	0	0	0	0	0	0	0	0	0	0	0	0	0	0	0	0	0	0	0	0	0	0	0	0	0	0	0	0	0	0	0	0	0	0	0	0	0	0	0	0	0	0	0	0	0	0	0	0	0	0	0	0	0	0	0	0	0	0	0	0	0	0	0	0	0	0	0	0	0	0	0	0	0	0	0	0	0	0	0	0	0	0	0	0	0	0	0	0	0	0	0	0	0	0	0	0	0	0	0	0	0	0	0	0	0	0	0	0	0	0	0	0	0	0	0	0	0	0	0	0	0	0	0	0	0	0	0	0	0	0	0	0	0	0	0	0	0	0	0	0	0	0	0	0	0	0	0	0	0	0	0	0.169446657	0	0	0	0	0	0	0	0	0	0	0
