# Supplementary material for: Unique molecular events during reprogramming of human somatic cells to induced pluripotent stem cells (iPSCs) at naïve state
Source: eLife. 2018 Jan 30;7:e29518. doi: 10.7554/eLife.29518 (PMC5807049; doi:10.7554/eLife.29518)
Supplement: Source data 1. — The Source Data files include the source R code for Figures 2–6. The R scripts use the data in the ‘Expression Data’ folder with the relative path. The ‘Expression Data’ folder contains the non-redundant related gene expression, methylation and histone modification tables for the main figures and figure supplements. [file elife-29518-data1.zip › Source Data/Expression data/ZNF_repeats_standardlise_colnames.txt]

	Charlie8	MER102c	MER63A	MER63B	MLT2A1	MLT2A2	LTR22A	MLT1F2	MLT1E1A	MLT1E1	MLT1F	MLT1F1	MLT1G	MLT1G3	MLT1G1	MLT1H1	MLT1H2	MLT1H	MADE1	MamRep605	MamRep605b	AluYg6	AluYa5	AluYb9	AluYb8	AluYd8	AluYa8	AluYh3	AluYk3	AluYj4	AluYm1	AluYf1	AluYc	AluYc3	Alu	AluSx	AluSx4	AluSg	AluSx1	AluSg7	AluY	AluSx3	AluYk2	AluSq2	AluSg4	AluSc8	AluSc	AluSz	AluSp	AluSq	AluSz6	FRAM	AluJr4	AluJr	AluJo	AluJb	Charlie3	MER1A	MER57C1	MER57D	LTR54B	MER57C2	MER57E1	MER57B1	MER57A1	MER77B	MER57A_int	MER21C	MER57_int	MLT1F2_int	MLT1H2_int	MLT1F_int	MLT1G1_int	MLT1F1_int	MLT1G3_int	MLT1H_int	MER72B	MER72	MER49	THE1C	THE1D	MSTB1	MER4CL34	MER4D	LTR19A	MSTB	MSTB2	MSTA1	MSTA	LTR26C	THE1A	THE1B	LTR26	LTR31	LTR39	LTR8	LTR8A	LTR8B	LTR33	MER54A	MER74A	MER74B	MLT1A0	MLT1A	MSTD	MLT1A1	MSTC	LTR16B	LTR16B1	LTR16B2	MLT2B4	MLT2B1	L1P3	HERVP71A_int	L1MB4	L1M4a2	L1M4b	L1MA6	L1MA9	L1MA5	L1M2	L1MA4A	L1MA4	L1M3b	L1M3c	L1M2a	L1M2c	L1M1	L1M4c	L1MDa	L1MA8	L1M3f	L1PBa	L1MEg2	LTR16A2	L1MCc	L1M4a1	L1MEf	L1MEg	L1MEc	L1MCa	L1MEb	L1P4	L1PA8A	L1PA11	L1PA10	L1PA16	L1PA13	L1PA14	L1PA15	L1PREC2	L1PA7	L1PA8	L1PA2	L1HS	L1PA5	L1PA6	L1PA4	L1P1	L1PA3	L1P2	L1PB1	L1PB2	L1M3	L1MA2	L1PB	L1MA3	L1MC	L1MD	L1MC1	L1MB8	L1MB7	L1MB5	L1M5	L1M4	L1ME3	L1ME3A	L1ME1	L1PA12	LTR18A	L1PBa1	L1M8	HAL1M8	Tigger2a	MER8	L1M7	HAL1b	Tigger2	L1MEd	MER89	L1ME4b	L1ME4c	MER34A	LTR10B	LTR10B2	LTR10A	LTR10B1	LTR10G	LTR10F	LTR10C	LTR10E	MLT2B3	LTR19C	LTR9A1	LTR9D	MER61D	LTR77	MER39B	LTR1F1	LTR1F	MER61C	LTR9	LTR1F2	LTR1E	LTR1C	LTR27	MER21A	MER61F	LTR25	MER61A	MER39	LTR27B	LTR27D	LTR28	LTR28B	LTR28C	LTR27C	LTR2752	LTR27E	MER52A	MER52C	MER52D	LTR1D	LTR1D1	LTR1A1	LTR1A2	MER61E	MER65C	LTR71B	LTR55	MER31B	MER68	MER4A1_	MER4A	MER4A1	LTR12C	Tigger1	L1MC5	L1MC5a	L1MC4a	L1MC4	L1MC3	LTR12E	LOR1a	LOR1b	Tigger16a	MamGypLTR3a	MamGypLTR3	LTR13_	LTR13	L1PA15_16	MSTD_int	Tigger4	THE1C_int	THE1D_int	THE1A_int	MSTB_int	MSTB1_int	THE1_int	MSTA_int	MST_int	MSTC_int	THE1B_int	MER4_int	MER41_int	HERV9_int	HERV9NC_int	HERV17_int	HERV9N_int	HUERS_P3_int	HUERS_P3b_int	MER61_int	LTR25_int	MER52_int	HUERS_P2_int	HUERS_P1_int	HERVIP10FH_int	HERVIP10B3_int	LTR12D	FLAM_C	HAL1	Harlequin_int	HERVH_int	MER4E1	MER66A	MER66C	MER66D	MER66B	MER41B	LTR41	LTR41C	LTR41B	LTR50	LTR33A	LTR33B	MER70A	MER70B	MER75	MLT1L	MLT1O	MLT1N2	MLT1K	LTR67B	MLT1J	MLT1E2	MLT1C2	MLT1D	MLT1J1	MLT1J2	MLT1I	SVA_B	SVA_C	MER11D	SVA_A	SVA_D	SVA_F	SVA_E	MER9a1	MER9a2	MER9a3	HERVK3_int	LTR14	HERVK9_int	HERVK22_int	MER11B	MER11C	LTR7B	LTR7Y	MER11A	LTR17	LTR14A	LTR14B	LTR5B	LTR5_Hs	HERVK_int	HERVK14_int	L2b	L2c	L2a	ERVL_B4_int	ERVL_E_int	HERVL_int	MER20	MLT1B	Charlie1a	MamTip2	LTR48	MER34C2	PABL_A	Tigger17a
