# Supplementary material for: Unique molecular events during reprogramming of human somatic cells to induced pluripotent stem cells (iPSCs) at naïve state
Source: eLife. 2018 Jan 30;7:e29518. doi: 10.7554/eLife.29518 (PMC5807049; doi:10.7554/eLife.29518)
Supplement: Source data 1. — The Source Data files include the source R code for Figures 2–6. The R scripts use the data in the ‘Expression Data’ folder with the relative path. The ‘Expression Data’ folder contains the non-redundant related gene expression, methylation and histone modification tables for the main figures and figure supplements. [file elife-29518-data1.zip › Source Data/Expression data/diff_HMchange_pattern_genes/BOTH_ME3_BOTH_BOTH_genes.txt]

AAMDC
AAMP
ABHD15
ABRACL
ABTB2
ACAA2
ACAD11
ACAP3
ACTB
ACTN1-AS1
ACTR1A
ADA
ADAM17
ADAMTS1
ADAMTS5
ADAMTS9
ADHFE1
ADM
ADPGK-AS1
ADRB1
AIM1
AKAP10
ALKBH5
ALYREF
ANKH
ANKRD13A
ANKS1A
ANP32A
AP4M1
APOPT1
ARF3
ARF4
ARFGEF1
ARHGAP10
ARHGAP21
ARHGAP42
ARHGEF17
ARID2
ARID3A
ARIH2
ARIH2OS
ARL16
ARPC4-TTLL3
ARPC5L
ATF1
ATM
ATP1B1
ATP8B1
ATPAF2
AUP1
B3GALT6
B4GALT6
BAG3
BAIAP2-AS1
BAMBI
BATF3
BEND6
BFAR
BHLHE40
BHLHE41
BIRC6
BLOC1S3
BMP2
BNC2
BOP1
BRAF
BRD3
BTG2
C10orf111
C11orf58
C11orf95
C15orf39
C15orf61
C16orf72
C17orf59
C17orf67
C17orf82
C17orf89
C19orf52
C1QBP
C20orf194
C22orf29
C2orf76
C4orf29
C5orf66
C6orf120
C8orf33
C9orf78
CAMK2N1
CAPN15
CAPZA1
CASC10
CASC15
CATSPER2P1
CBL
CBX3P2
CBX4
CCDC47
CCDC6
CCDC8
CCDC85B
CCDC92
CCDC96
CCND1
CCNE2
CCNG2
CCSAP
CDC37
CDC42EP4
CDH11
CDH2
CDKN1B
CEBPA-AS1
CEBPB-AS1
CEBPD
CEBPZ
CENPT
CFDP1
CFL1
CHD7
CHMP1B
CHST2
CHSY1
CIAO1
CKAP4
CLK4
CMC2
CNPPD1
COA5
COL27A1
COL4A1
COL4A2
COLEC12
COX4I1
CPEB2-AS1
CRAMP1L
CRIM1
CSNK1G1
CSNK1G2
CSRNP1
CTBP1-AS2
CTDSP2
CUL1
CXXC5
CYB5D1
DAK
DCUN1D3
DDB1
DDIAS
DDIT4
DENND3
DEPDC4
DFNB59
DGKE
DHRS3
DHX29
DHX38
DICER1-AS1
DIRC2
DKFZP434I0714
DLEU2
DLG1-AS1
DLGAP4-AS1
DLL1
DOCK4
DOCK5
DOCK9-AS2
DOT1L
DPM1
DRAP1
DUSP1
DUSP14
DUSP5P1
DUSP7
DVL1
DVL3
DXO
DYNLL1-AS1
EBF2
EDEM1
EEF1G
EFNB2
EIF2B5
EIF2S2
EIF4A3
EIF4EBP2
ELK3
EME2
EMG1
EML6
ENO1-AS1
ENTHD2
EPAS1
EPC2
EPHA4
ESYT2
EXOC8
F2R
F2RL1
FADS1
FAM120AOS
FAM134A
FAM155A
FAM179B
FAM35A
FAM46A
FAM46C
FAM72A
FAM72B
FAM72D
FAM76B
FAM84B
FASN
FAT1
FBN2
FBXL14
FBXL19-AS1
FBXL8
FBXO33
FBXW2
FCHSD2
FEM1B
FGF9
FHOD1
FIGN
FIS1
FKBP15
FKBP4
FLJ13224
FLJ20021
FLJ31104
FLJ32255
FLJ35934
FLJ37035
FLJ37453
FLJ44313
FLJ44511
FLOT1
FLRT2
FLVCR1
FMN2
FNBP1
FOS
FOSL2
FOXD1
FOXK1
FOXN3-AS1
FOXO1
FRAT1
FRAT2
FRG1B
FRMD6-AS1
FTH1
FTSJ3
FUT4
FUT8-AS1
FZD1
FZD2
FZD5
FZD7
FZD8
GABARAP
GACAT2
GADD45B
GADD45G
GALNT7
GAN
GAS1
GATA6
GATA6-AS1
GBA2
GFPT2
GGNBP2
GID4
GID8
GLI3
GLUD1
GMEB2
GNB1L
GNB2
GNB2L1
GNG12
GNG12-AS1
GPC1
GPR125
GPR137B
GPR137C
GRK5
GSK3A
GXYLT2
H1F0
H1FX
H1FX-AS1
HADHA
HAS2
HCG17
HECTD3
HELZ
HES1
HEY2
HGS
HHEX
HIATL1
HIST1H2AD
HIST1H2AH
HIST1H2BF
HIST1H2BK
HIST1H2BL
HIST1H2BO
HIST1H3D
HIST1H3F
HIST1H3H
HIST2H2AC
HIST2H2BE
HIST3H2A
HIST3H2BB
HIVEP1
HIVEP2
HMG20A
HNRNPUL2
HNRNPUL2-BSCL2
HOXA13
HS3ST3A1
HS3ST3B1
HS6ST1
HSF1
HSPA1B
HSPBAP1
HTR1B
ICE1
ID4
IDI1
IER2
IER3
IER5
IGDCC4
IGF2BP3
IGHMBP2
INHBB
INO80D
INPP5A
INPPL1
INTS6-AS1
IPO7
IPPK
IRF1
IRF2
IRF2BP1
IRF2BPL
IRGQ
IRS1
IRS2
IRX3
ISG20L2
ISY1-RAB43
ITFG1
ITGB5
ITGB8
ITM2B
ITPR1-AS1
ITPR2
JAG1
JHDM1D-AS1
JMY
JOSD1
JUN
JUNB
KAT2B
KCMF1
KCNMB4
KCTD11
KCTD12
KDELC1
KDM4B
KDM5B
KDM7A
KIAA0319L
KIAA0556
KIAA0753
KIAA2026
KIF1C
KIF26B
KIFC2
KLF12
KLF13
KLF16
KLF2
KLF4
KLHDC2
KLHL18
KLHL21
KLHL24
KLHL28
KLHL29
KLLN
KMT2B
KRTCAP2
LAMB1
LAMC1
LAPTM4B
LBH
LENG8
LENG9
LIMD1
LIMD2
LINC00167
LINC00235
LINC00657
LINC00909
LINC00936
LINC00959
LINC01003
LINC01089
LINC01137
LINC01184
LINC01248
LINC01521
LNP1
LOC100130476
LOC100131655
LOC100134368
LOC100288069
LOC100288152
LOC100288842
LOC100288911
LOC100505942
LOC100506023
LOC100506127
LOC100506469
LOC100506476
LOC100506713
LOC100506746
LOC100507634
LOC100996263
LOC100996437
LOC100996654
LOC101926933
LOC101927365
LOC101927620
LOC101928438
LOC101929607
LOC101929767
LOC102031319
LOC102577426
LOC102724301
LOC143666
LOC148413
LOC153684
LOC283922
LOC285696
LOC344967
LOC389247
LOC400927
LOC728730
LOC729683
LONRF1
LPCAT1
LPP-AS2
LRFN5
LRP1
LRP4
LRRC1
LRRC41
LRRC57
LSM14B
MAD2L1
MALAT1
MAML1
MAN1A1
MAN1A2
MAP1B
MAP3K1
MAP3K11
MAPK1IP1L
MARCH3
MARCKS
MARS2
MARVELD1
MBD5
MBOAT2
MDGA1
MEA1
MED13L
MED19
MED26
MEIS1
MEIS1-AS3
MESDC1
METRNL
METTL3
MEX3A
MEX3B
MEX3C
MFSD8
MGAT2
MGC12916
MGC45800
MGST3
MIDN
MIR1181
MIR1204
MIR1248
MIR1908
MIR191
MIR1915
MIR193A
MIR3175
MIR3180-4
MIR3180-5
MIR3193
MIR3613
MIR425
MIR4434
MIR4453
MIR4466
MIR4505
MIR4515
MIR4519
MIR4638
MIR4665
MIR4674
MIR4683
MIR4781
MIR4785
MIR5188
MIR6125
MIR6737
MIR6743
MIR6821
MIR6850
MIR6892
MIR7111
MIR7845
MIR92B
MLEC
MLLT11
MLLT6
MLXIP
MMP15
MMP16
MMP17
MN1
MNT
MOCS3
MRFAP1L1
MSL1
MST1
MTA2
MTDH
MTHFD1
MTURN
MUS81
MXD4
MYC
MYH9
MYL12A
MYO10
MYPOP
MZT1
N4BP2
NBEAL1
NBPF1
NCAPD3
NCBP2-AS2
NCL
NCR3LG1
NDNF
NDUFA4L2
NDUFV2
NEAT1
NEK8
NFE2L1
NFKBIA
NID2
NLN
NME3
NOA1
NOTCH1
NOTCH2NL
NPAS2
NPAT
NR2F6
NR4A2
NRARP
NRSN2-AS1
NTNG2
NUDT21
NUDT3
NUFIP2
NUTF2
OARD1
OGFOD1
OGFOD2
OSER1
OTUD1
OTULIN
P4HB
PAK1IP1
PAWR
PAXIP1
PAXIP1-AS1
PCBP1
PCDH17
PCGF2
PCIF1
PCNXL3
PCSK7
PDCD11
PDGFRA
PDIA3
PDXK
PDZD8
PDZRN3
PDZRN3-AS1
PEAK1
PER2
PFAS
PFN1
PGAM1
PGD
PGLS
PHF2
PHIP
PHLDA1
PHLPP1
PIEZO1
PIH1D1
PIM3
PKDCC
PLAGL2
PLEKHA3
PLEKHG2
PLXND1
PMAIP1
PNMA1
PNO1
POLK
POLR1C
POLR2I
POLR2J3
POLR2L
POLRMT
POU3F2
PP7080
PPDPF
PPM1J
PPM1K
PPM1L
PPP1R14B
PPP1R37
PPP1R9B
PPP2CA
PPP2R3C
PPP3R1
PPP6R1
PPT2-EGFL8
PRDX6
PRKCA
PRKCE
PRKRIR
PRPF31
PRR12
PRR15
PSMB10
PSMD14
PTDSS2
PTEN
PTGER4
PTGER4P2-CDK2AP2P2
PTMS
PTOV1
PTOV1-AS1
PTPLB
PTPN14
PTPN23
PTPRG
PURB
PUSL1
PXDC1
PXDN
PXN-AS1
PYGB
PYGO2
QSER1
RAB30-AS1
RAB3A
RAF1
RASA3
RASSF1-AS1
RAVER1
RBM27
RCOR1
RFNG
RFX7
RGMB
RGP1
RGS17
RGS2
RHEB
RHOB
RNF139
RNF149
RNF187
RNF2
RNF44
RNU86
ROCK2
RPL12
RPL21
RPL21P28
RPL22
RPL26
RPL35
RPL36AL
RPL7A
RPP25
RPS16
RPS21
RPS8
RPS9
RRAGA
RRM1
RRP8
RSBN1
RSF1
RSPO3
RSPRY1
RUSC1-AS1
RUVBL2
S100A10
SAMD5
SAP30
SAP30L-AS1
SASH1
SCAF11
SDF2L1
SELO
SEMA4C
SENP3
SENP3-EIF4A1
SEPT11
SERTAD1
SETD1B
SETD7
SFT2D2
SFXN5
SGMS1
SGTB
SH3BP4
SH3RF1
SH3RF3
SH3RF3-AS1
SHB
SHISA2
SIAH2
SIK1
SIPA1L3
SIX1
SIX2
SKI
SKIDA1
SKIV2L2
SLAIN2
SLBP
SLC16A2
SLC20A1
SLC22A4
SLC2A1-AS1
SLC2A4RG
SLC31A1
SLC35A4
SLC35A5
SLC35E1
SLC4A1AP
SLC7A5
SLC7A5P2
SLMAP
SMARCC1
SMARCE1
SMCHD1
SMG1P3
SMG1P5
SMG9
SMIM14
SMURF2
SMYD2
SNHG15
SNHG22
SNORA17
SNORA45A
SNORA48
SNORA63
SNORA65
SNORA81
SNORA9
SNORD110
SNORD12
SNORD12B
SNORD18A
SNORD1C
SNORD2
SNORD24
SNORD38A
SNORD46
SNORD52
SNORD55
SNORD60
SNORD84
SNORD95
SNX25
SNX33
SOBP
SOCS1
SOCS2-AS1
SOCS3
SOS1
SOWAHC
SOX11
SOX12
SOX13
SOX9
SPAG7
SPEN
SPRED1
SPRY2
SPSB1
SRM
SRRM1
SRSF9
ST3GAL2
STAM2
STC2
STK10
STK11
STK39
STX16-NPEPL1
SUV420H2
SUZ12
SUZ12P1
SYDE2
SYMPK
TADA2B
TAF4
TAF7
TALDO1
TAOK3
TBC1D10B
TBCC
TBK1
TBKBP1
TBX2
TCEANC2
TCEB3
TDG
TEN1
TEN1-CDK3
TENM4
TERF2IP
TESK1
TET1
TFAP2A-AS1
TFAP4
TFPT
TGFB1
TGFB2-AS1
TGIF2-C20orf24
THAP8
THRAP3
THUMPD3-AS1
TIGD5
TIMM10B
TLE1
TM9SF3
TMED4
TMEM123
TMEM167B
TMEM178B
TMEM179B
TMEM238
TMEM38A
TMEM43
TMEM50A
TMEM59
TMEM8A
TMSB10
TMTC2
TMX2-CTNND1
TNRC18
TNS3
TOB2
TOMM6
TOMM70A
TOX
TP53I13
TPI1P2
TRADD
TRAF4
TRAF7
TRAPPC10
TRHDE
TRIL
TRIM11
TRIM27
TRIM28
TRIM52
TRIM8
TRIO
TSC22D1-AS1
TSC22D2
TSEN54
TSHZ1
TSHZ3
TSPAN5
TSPYL1
TSR1
TTC9C
TTL
TTYH3
TUBB4B
TUBG1
TUBGCP6
TWF2
TWIST1
TXNDC17
TXNL4A
UBALD1
UBC
UBE2Q1
UBE3C
UBN2
UBQLN4
UBR4
UBTD2
UCHL1
UCHL1-AS1
UNC50
UQCR11
USP13
USP24
USP32
USP34
USP36
USP37
UST
VASP
VEZF1
VLDLR-AS1
VMAC
VPS26B
VPS37B
VPS9D1
VSNL1
VWA8-AS1
WAPAL
WDR3
WDR37
WDR45B
WDR6
WDR83OS
WRN
WWC2
WWC2-AS2
WWTR1-AS1
YARS2
YIPF2
YIPF3
YY1
ZADH2
ZBTB25
ZBTB26
ZBTB5
ZBTB6
ZBTB7A
ZC3H10
ZC3H12A
ZC3H7A
ZCCHC2
ZEB1-AS1
ZFHX4
ZFHX4-AS1
ZFP36L2
ZFR
ZHX1-C8orf76
ZIC2
ZKSCAN2
ZMIZ1
ZMYND19
ZNF141
ZNF263
ZNF277
ZNF367
ZNF425
ZNF467
ZNF490
ZNF496
ZNF500
ZNF516
ZNF574
ZNF581
ZNF584
ZNF592
ZNF598
ZNF622
ZNF639
ZNF664-FAM101A
ZNF703
ZNF710
ZNF770
ZNF786
ZNF791
ZNF827
ZNF93
ZNRF1
ZSCAN29
ZSWIM6
ZZEF1
