# Supplementary material for: Unique molecular events during reprogramming of human somatic cells to induced pluripotent stem cells (iPSCs) at naïve state
Source: eLife. 2018 Jan 30;7:e29518. doi: 10.7554/eLife.29518 (PMC5807049; doi:10.7554/eLife.29518)
Supplement: Source data 1. — The Source Data files include the source R code for Figures 2–6. The R scripts use the data in the ‘Expression Data’ folder with the relative path. The ‘Expression Data’ folder contains the non-redundant related gene expression, methylation and histone modification tables for the main figures and figure supplements. [file elife-29518-data1.zip › Source Data/Expression data/diff_HMchange_pattern_genes/BOTH_ME3_ME2_ME2_genes.txt]

ACAD8
AHCTF1
BAHCC1
BCL3
CAPN10-AS1
CBR4
CD248
CENPBD1P1
CIRBP-AS1
CNKSR3
DCAF16
DLGAP1-AS2
DRAM1
EHBP1L1
FOXJ2
GET4
GGN
GLUD1P3
GNB4
HEXIM2
HIST1H1E
HLX
HOXD11
HSPA1L
KCTD5
KIAA0754
LOC100507283
LOC100996251
LOC101926941
LRIG1
LRIG2
LSM7
MAB21L2
MAFG-AS1
MBD6
MCAM
MGC16275
MIR3190
MIR3191
MRPL14
MTHFR
NCBP1
NELFA
NES
OTUD7B
PHLDA2
PIBF1
PLK3
PMS2P1
POMP
POMT2
PTPN9
PXT1
RARS2
RIPK4
RNF5
ROMO1
RRAS
S100A11
SCAF1
SDHAF2
SERTAD4
SERTAD4-AS1
SPCS2
SRD5A1
STARD4
STARD4-AS1
TMEM183A
TMEM183B
TMEM189-UBE2V1
TMEM63B
TNFRSF1A
TNKS1BP1
TSTD2
TUBB2A
UBE2Z
UBTD1
UFSP1
USP42
UTS2B
ZBTB45
ZFPM1
ZNF148
