# Supplementary material for: Unique molecular events during reprogramming of human somatic cells to induced pluripotent stem cells (iPSCs) at naïve state
Source: eLife. 2018 Jan 30;7:e29518. doi: 10.7554/eLife.29518 (PMC5807049; doi:10.7554/eLife.29518)
Supplement: Source data 1. — The Source Data files include the source R code for Figures 2–6. The R scripts use the data in the ‘Expression Data’ folder with the relative path. The ‘Expression Data’ folder contains the non-redundant related gene expression, methylation and histone modification tables for the main figures and figure supplements. [file elife-29518-data1.zip › Source Data/Expression data/diff_HMchange_pattern_genes/BOTH_ME3_ME3_BOTH_genes.txt]

AAK1
AASDHPPT
ABCA1
ABCC1
ABCD1
ABT1
ADD3-AS1
ADH5
ADIPOR2
ADPRM
AEN
AFF4
AGBL5-AS1
AHSA1
AIDA
AKAP11
AKAP8
AKIRIN2
ALKBH1
ALKBH4
ALX1
ANKHD1-EIF4EBP3
ANKLE2
ANKMY2
ANKRD13C
ANKRD32
ANP32B
ANXA2R
ANXA5
AP3S1
APTR
ARGLU1
ARHGAP1
ARHGAP11B
ARHGAP5-AS1
ARIH1
ARL15
ARL5B
ARL6IP1
ARPP19
ARRDC3
ARRDC3-AS1
ARSK
ASF1A
ASH1L
ASH1L-AS1
ASXL2
ATAD1
ATAD3B
ATE1-AS1
ATF6
ATG2B
ATP1B3
ATP6V1A
ATP6V1D
ATP6V1G1
AVL9
AXIN2
BAP1
BAZ1B
BMPR1A
BMPR2
BMS1P4
BRIX1
BRMS1L
BRWD1-IT2
BRWD3
BTG1
BUD31
BYSL
C11orf84
C14orf119
C1orf109
C1orf174
C2orf47
C3orf38
C5orf22
C6orf62
C7orf60
C9orf163
C9orf85
CA5BP1
CACUL1
CAHM
CALM1
CALM2
CALM3
CALR
CAMKMT
CAMLG
CAND1
CATSPERD
CBLB
CCDC18
CCDC186
CCDC58
CCDC82
CCDC93
CCDC97
CCNI
CCNK
CCNL1
CCNT2-AS1
CCRN4L
CCT5
CCT6P1
CD2AP
CD81-AS1
CDC123
CDC26
CDC34
CDC40
CDC42BPB
CDC73
CDCA2
CDK8
CDKN2AIP
CDNF
CDS2
CEP250
CEP350
CEP95
CFL1P1
CHERP
CIRH1A
CISD1
CKS2
CLIC4
CLN8
CLPX
CNPY4
COQ10B
COQ4
COX20
CPSF2
CRKL
CRYZL1
CSTF3-AS1
CTC-338M12.4
CTDSPL2
CYCS
DAD1
DARS2
DBF4
DBP
DCAF13
DCBLD2
DCUN1D5
DDI2
DDX26B
DDX26B-AS1
DDX5
DESI1
DHX15
DPY19L1
DR1
DRAM2
DSEL
DUSP16
DZIP3
EAF1
EEA1
EEF1A1
EEF2
EGR1
EIF1
EIF1B
EIF1B-AS1
EIF2A
EIF2AK3
EIF2S1
EIF3A
EIF3E
EIF4A2
EIF4EBP1
EIF5B
EMC2
EMD
EP300
EPHB4
EPM2AIP1
EPT1
ERCC5
ERH
ESCO1
ETV6
EXOC5
EXOSC1
EXOSC8
EZR-AS1
FABP5P3
FAF2
FAM162A
FAM200B
FAM206A
FAM208B
FAM214B
FAM53B
FAM86HP
FAM91A1
FANCM
FARS2
FBXL3
FBXO30
FBXO36
FBXO8
FDX1
FEN1
FGD6
FKBP10
FKBP3
FLJ10038
FLJ46906
FMNL2
FNBP4
FOXF1
FOXN2
FRYL
FUBP1
GABPB1-AS1
GARS
GAS5
GATAD2B
GEMIN8P4
GGA2
GIN1
GJA1
GLA
GLRX5
GLTSCR1
GLYR1
GNG5
GNL1
GNN
GOLGA2
GOLPH3
GOLT1B
GPBP1L1
GPCPD1
GRPEL1
GTF2B
GTF3C4
GUF1
H2AFZ
H3F3A
H3F3AP4
HCFC1
HDAC4
HECTD1
HEMK1
HIAT1
HIF1A-AS1
HIGD2A
HIRA
HIST1H1C
HIST1H1D
HIST1H2AB
HIST1H2AC
HIST1H2AE
HIST1H2AK
HIST1H2AL
HIST1H2BC
HIST1H2BG
HIST1H2BH
HIST1H2BI
HIST1H2BN
HIST1H3B
HIST1H3E
HIST1H3G
HIST1H4A
HIST1H4E
HIST1H4H
HIST2H2BC
HMGN1
HMGN4
HMGXB3
HNRNPA0
HNRNPA1P10
HNRNPA3
HOOK3
HOXB-AS1
HRSP12
HSP90B1
HSPA13
HSPA4
HSPA5
HSPB11
HSPE1
HSPE1-MOB4
HTT
HTT-AS
HUWE1
ID2
IFFO2
IKBKAP
IMP3
IMP4
IPMK
IQCD
ITPKC
IWS1
JAK1
JAK2
JARID2-AS1
KANSL1L
KANSL2
KAZALD1
KBTBD2
KCNK1
KCNQ1OT1
KCTD10
KCTD9
KDM4A
KDM5A
KDSR
KHDRBS3
KIAA0020
KIAA0100
KIAA0368
KIAA0907
KIAA1468
KIAA1524
KIAA1551
KIF11
KIF5B
KLF3
KLF3-AS1
KLHL42
KLHL7-AS1
KMT2C
KMT2E-AS1
KNOP1
KNTC1
KTN1-AS1
L3HYPDH
LAMB2
LAPTM4A
LATS2
LEPREL4
LGR4
LIMD1-AS1
LIN52
LINC00629
LINC00662
LINC00938
LINC01134
LINC01465
LINS
LMAN1
LMBRD2
LMO4
LNX2
LOC100129203
LOC100129361
LOC100131564
LOC100131691
LOC100132356
LOC100288846
LOC100289230
LOC100289361
LOC100289511
LOC100379224
LOC100506639
LOC100506804
LOC100507053
LOC100630918
LOC100652758
LOC101060091
LOC101927415
LOC101927768
LOC101927814
LOC101928053
LOC101928068
LOC101928103
LOC101928739
LOC101929231
LOC101929709
LOC102723582
LOC145783
LOC150776
LOC256880
LOC285074
LOC414300
LOC439994
LOC440434
LOC440600
LOC642361
LOC642852
LOC643339
LOC643542
LOC646719
LOC646903
LOC652276
LOC730183
LOC730202
LRP6
LRRC40
LRWD1
MAN2A1
MANEA
MANF
MAP1LC3B
MAPK6
MAPKAPK5-AS1
MARCH5
MAT2A
MAU2
MB21D2
MBTD1
MCEE
MCM3AP
MCM8-AS1
MED13
MED20
METAP2
METTL12
METTL25
METTL6
MGME1
MID1IP1-AS1
MIR1281
MIR1292
MIR1538
MIR17
MIR18A
MIR193B
MIR19A
MIR19B1
MIR20A
MIR21
MIR2110
MIR3153
MIR3184
MIR3188
MIR3652
MIR3656
MIR3661
MIR3678
MIR423
MIR4426
MIR4442
MIR4469
MIR4470
MIR4521
MIR5090
MIR611
MIR632
MIR636
MIR6515
MIR6789
MIR8072
MIR92A1
MIR933
MIRLET7I
MITD1
MKLN1-AS
MLLT4-AS1
MMADHC
MORC2
MORF4L2-AS1
MPHOSPH10
MPHOSPH8
MPLKIP
MPP6
MRGBP
MRPL17
MRPL18
MRPL32
MRPL36
MRPL40
MRPL50
MRPS16
MTAP
MYO1E
MYO9A
MZT2A
MZT2B
NCLN
NCOA2
NDUFA1
NDUFA4
NDUFA7
NDUFAF4P1
NDUFB1
NDUFS6
NEDD8
NEDD8-MDP1
NEK7
NIFK
NKTR
NLK
NMD3
NNT-AS1
NOL7
NOP58
NPC2
NRBP1
NRIP1
NUAK2
NUCKS1
NUDCD2
NUDT4P1
NUDT4P2
NUDT5
NUP88
NUTM2A-AS1
NXT1
OAF
OFD1
OIP5
ORMDL2
OSBP
OSBPL11
OSGEP
OSTF1
PABPC1
PAFAH1B1
PALB2
PAN3
PAN3-AS1
PANK3
PAPSS1
PARG
PARGP1
PBRM1
PCF11
PCNT
PCNX
PCNXL4
PDAP1
PDS5B
PDXDC2P
PELI1
PET117
PEX13
PGRMC2
PHF13
PIGL
PIK3CA
PIK3R4
PJA2
PKN2
PKN2-AS1
PLAA
PLCG1-AS1
PLOD3
PMM2
PNRC1
PNRC2
POLR1A
POLR2A
POLR2B
PPAP2B
PPAT
PPIB
PPIG
PPM1D
PPP1R15B
PPP4R2
PPP5D1
PRCC
PRH1-PRR4
PRKY
PROSER1
PRPF38A
PRPF40A
PRPF4B
PRR11
PRRC2C
PSMA2
PSMB1
PSMD3
PSMD7
PSME4
PSPH
PTCD3
PTP4A1
PTPN4
PTRH2
PUS10
RAB10
RAB12
RAB14
RAB33B
RANBP2
RANBP9
RAP2A
RAP2B
RAP2C-AS1
RBM12B
RBM12B-AS1
RBM25
RBM26-AS1
RBM33
RBPMS-AS1
RBX1
RDH10
RHBDD3
RHOA
RIPK2
RMI1
RMND5A
RNF103-CHMP3
RNF113A
RNF138P1
RNF168
RNF31
ROCK1
RP9
RPL10A
RPL22L1
RPL23
RPL23A
RPL24
RPL30
RPL34-AS1
RPL35A
RPL37
RPL37A
RPL39
RPL4
RPL7
RPL7L1
RPPH1
RPRD1B
RPS12
RPS13
RPS18
RPS2
RPS25
RPS26
RPS27L
RPS28
RPS6
RPS6KA3
RRN3P3
RRS1
RRS1-AS1
RSBN1L
RSL1D1
RSL24D1
RSRP1
RWDD2A
RYBP
SACM1L
SAFB2
SAMD4B
SART3
SAV1
SBDS
SCD
SCO1
SDCCAG8
SEC1P
SEC23A
SEC24B-AS1
SEC61A1
SEC61B
SEC62
SEC63
SELT
SERP1
SERTAD2
SF3A2
SF3B3
SF3B6
SFPQ
SGPP1
SIX5
SLC17A5
SLC25A28
SLC25A40
SLC27A1
SLC30A1
SLC38A2
SLK
SLX4IP
SMAD5-AS1
SMARCA5
SMARCA5-AS1
SMC5
SMC5-AS1
SMCR8
SMG1
SMG1P1
SMG7-AS1
SMIM13
SMNDC1
SND1
SNHG1
SNHG12
SNHG5
SNHG6
SNHG9
SNORA14B
SNORA21
SNORA24
SNORA44
SNORA57
SNORA64
SNORA70
SNORA78
SNORD101
SNORD12C
SNORD15A
SNORD25
SNORD26
SNORD27
SNORD28
SNORD29
SNORD30
SNORD43
SNORD44
SNORD45A
SNORD45B
SNORD45C
SNORD48
SNORD49A
SNORD49B
SNORD50A
SNORD50B
SNORD54
SNORD59A
SNORD61
SNORD68
SNORD74
SNORD75
SNORD76
SNORD77
SNORD78
SNORD79
SNORD80
SNRPA
SNRPA1
SNRPG
SNX13
SOCS6
SOX4
SPATA5
SPCS1
SPCS3
SPDL1
SPIN1
SPSB3
SPTLC2
SPTSSA
SQLE
SRCAP
SREK1IP1
SRGAP1
SRRD
SRRM2
SRSF4
SSR3
SSU72
STAG1
STAG3L2
STAM-AS1
STARD7
STARD7-AS1
STK17B
STT3B
STXBP5-AS1
SUGP1
SUPT16H
SUPT6H
SWI5
SZT2
TAF1D
TAPT1
TBL1XR1
TBX18
TCTA
TEAD1
TEAD3
TFB2M
THAP2
THAP6
THAP9
TIMM21
TIMM9
TIPARP-AS1
TM9SF2
TMA7
TMED2
TMEM131
TMEM167A
TMEM186
TMEM187
TMEM258
TMEM263
TMEM60
TMEM69
TMEM87B
TMPO-AS1
TNFAIP1
TNKS
TNKS2
TOB1-AS1
TOMM20
TOP1
TOP2B
TOP3A
TOX4
TPP2
TPR
TPT1-AS1
TRAPPC4
TRAPPC8
TRIAP1
TRIM59
TRIP11
TRMT5
TRUB2
TSACC
TTC37
TTI1
TTTY15
TUBA1C
TUBB6
TXNDC11
TXNDC9
TXNIP
TYW1
TYW1B
U2SURP
UBE2B
UBE2G1
UBE2M
UBE2R2
UBE2S
UGCG
UGDH-AS1
UNC79
UQCRC2
URB2
UROS
USP12
USP12-AS2
USP22
USP53
USPL1
UTP18
UTP3
UVRAG
VAT1
VMP1
VPS35
WAC-AS1
WASL
WBP1
WBP4
WDR12
WDR43
WDR5B
WDR74
WDR82
XPO1
XPO5
XRN2
YARS
YBX1
YES1
YPEL2
YTHDF3-AS1
YWHAG
YWHAH
ZBED4
ZBED5-AS1
ZBTB2
ZBTB41
ZBTB8OS
ZC3H13
ZC3H15
ZCCHC8
ZCRB1
ZDHHC5
ZFC3H1
ZFP30
ZFP91-CNTF
ZFX-AS1
ZMPSTE24
ZNF225
ZNF292
ZNF335
ZNF362
ZNF394
ZNF449
ZNF460
ZNF564
ZNF569
ZNF614
ZNF646
ZNF687
ZNF697
ZNF787
ZNF8
ZNF830
ZNFX1
ZNHIT1
ZNRF2
ZRANB2-AS2
ZZZ3
