# Supplementary material for: Unique molecular events during reprogramming of human somatic cells to induced pluripotent stem cells (iPSCs) at naïve state
Source: eLife. 2018 Jan 30;7:e29518. doi: 10.7554/eLife.29518 (PMC5807049; doi:10.7554/eLife.29518)
Supplement: Source data 1. — The Source Data files include the source R code for Figures 2–6. The R scripts use the data in the ‘Expression Data’ folder with the relative path. The ‘Expression Data’ folder contains the non-redundant related gene expression, methylation and histone modification tables for the main figures and figure supplements. [file elife-29518-data1.zip › Source Data/Expression data/diff_HMchange_pattern_genes/BOTH_ME3_NM_BOTH_genes.txt]

ABHD17C
ACADSB
ACAP2
ACBD3
ACBD6
ACTR10
ACTR1B
ADAM19
ADAMTS12
ADAMTS6
AGPAT4
AGPAT6
AMFR
ANGEL1
ANKRD36
ANKRD36B
ANKRD40
APIP
APPL1
ARHGAP18
ARHGAP29
ARHGAP31
ARL3
ARL4D
ATP6V0D1
ATP6V1G2-DDX39B
ATXN7L3B
B2M
B3GNT5
B4GALT5
BAG2
BCL10
BLMH
BLZF1
BOC
C12orf73
C14orf142
C17orf51
C19orf68
C1GALT1
C1orf21
C3orf80
C9orf89
CAPN7
CARM1
CBX6
CCDC71L
CDC37L1
CDC42EP1
CDC42EP2
CELSR3-AS1
CEP135
CFAP20
CHD6
CHIC2
CHST7
CIR1
CMC4
CNIH1
COL6A4P1
CREB3
CRTAP
CRTC2
CRY1
CTTNBP2NL
CYTH3
DCBLD1
DDX24
DDX41
DENND6A
DIP2C
DOCK11
DONSON
DSCR3
DUSP5
EDEM3
EEF2K
EFHD2
EFNB1
EFR3A
EMC9
ENTPD7
EPS8
ERGIC2
ERN1
ERRFI1
ETV5
FAM149B1
FAM171A1
FAM227B
FAM43B
FAM98A
FARSB
FGF2
FNIP2
FSTL1
FXR2
GALNT10
GCC1
GCLM
GDI1
GLCCI1
GLCE
GMPS
GOLGA2P7
GPR124
GSTA4
GTF3A
HABP4
HAS2-AS1
HCG14
HDAC3
HEG1
HEXIM1
HIST1H1B
HLX-AS1
HMGB1
HMGN2
IMPAD1
INO80E
INTS10
IPO13
ISL1
ITPKB
JMJD1C-AS1
KATNB1
KCNIP2-AS1
KCTD21
KCTD3
KIAA0247
KLHDC1
KLHDC10
LGALS1
LINC00893
LOC100131315
LOC100287944
LOC100505921
LOC100506834
LOC100507506
LOC100996255
LOC101927211
LOC101928436
LOC101928794
LOC102467073
LOC102723729
LOC102723824
LOC284080
LOC642366
LOC645513
LOC646626
LOC728323
LOC731157
LOXL2
LRRK1
MAGEF1
MAP3K14
MED14
MED14OS
MED17
MICALL2
MICU3
MIR3143
MIR31HG
MIR3610
MIR3650
MIR4530
MIR6853
MIR6864
MIR760
MIR99B
MOAP1
MORC3
MPV17
MT2A
MTCP1
MYCBP2
MYLIP
NCKAP5L
NEGR1
NFKBID
NID1
NOP14-AS1
NPEPPS
NPHP3
NPHP3-ACAD11
NPHP3-AS1
NTN4
OSMR-AS1
PARVA
PCOLCE-AS1
PCYT1A
PDSS1
PELI2
PGAP1
PGM2L1
PIGM
PIGY
PIP4K2B
PITX1
PKD2
PLEKHA2
PLEKHA8P1
PLSCR1
PLXNB2
PPARGC1A
PPP1R15A
PPP1R3G
PPP4R1L
PRADC1
PREP
PREX1
PRICKLE3
PSMC6
PSMD8
PTRF
PYURF
RAB11FIP5
RAB22A
RAD21
RAD21-AS1
RALA
RANBP10
RASAL2-AS1
RBL2
RBM3
REXO2
RGMB-AS1
RHOG
RHOQ
RIC8B
RLF
RNF150
RNPC3
RPL23AP53
RPL27
RPL27A
SCFD2
SDC2
SDC4
SEC24D
SERINC1
SF3B4
SFRP1
SFXN2
SH3PXD2A
SH3PXD2B
SIK2
SLC25A46
SLC30A9
SLC35D1
SMAD4
SNRNP40
SOD1
SP2
SPARC
ST3GAL5-AS1
STRAP
STRN
SUDS3
SUPV3L1
TATDN2
TIMP2
TLN1
TMED7
TMEM199
TMEM248
TMEM65
TMF1
TRAM2
TTC32
UBE2E1-AS1
UBE2F-SCLY
UBQLN2
UBR1
UBXN7
UCK2
UFL1
ULBP1
USP35
USP46-AS1
UTP23
WDFY2
WWC3
ZBTB34
ZBTB9
ZFAND2A
ZFP36
ZMYM4
ZNF184
ZNF213-AS1
ZNF521
ZNF561
ZNF561-AS1
ZNF616
ZNF841
ZNRD1-AS1
ZSWIM4
