# Supplementary material for: Unique molecular events during reprogramming of human somatic cells to induced pluripotent stem cells (iPSCs) at naïve state
Source: eLife. 2018 Jan 30;7:e29518. doi: 10.7554/eLife.29518 (PMC5807049; doi:10.7554/eLife.29518)
Supplement: Source data 1. — The Source Data files include the source R code for Figures 2–6. The R scripts use the data in the ‘Expression Data’ folder with the relative path. The ‘Expression Data’ folder contains the non-redundant related gene expression, methylation and histone modification tables for the main figures and figure supplements. [file elife-29518-data1.zip › Source Data/Expression data/diff_HMchange_pattern_genes/BOTH_ME3_NM_NM_genes.txt]

AGAP11
AHR
ALDH9A1
ARL6IP5
ARSJ
BAI3
BCL2L2-PABPN1
BICC1
C19orf26
CCDC122
CDC42EP5
CDH6
CHST3
CNIH3
COL1A1
COL3A1
COTL1
CRYBG3
CXCL3
DDX58
DPY19L2P1
EMP1
EPHA2
FAM129A
FAM196B
FGF20
FOXL1
GALNT5
GPC6
GPR173
HCFC2
HMCN1
HOXA7
HTRA1
IGFBP4
IGFBP7-AS1
INHBA
ITGA1
ITGA11
ITGA4
ITGA5
KIAA1462
LHFP
LINC00271
LINC00441
LINC01278
LOC100129434
LOC100506860
LOC101927204
LOC101929431
LOC401585
LOC440700
MAB21L1
MAGEH1
MAML2
MAPK12
MIR125B1
MIR1260B
MIR137
MIR199A1
MIR199A2
MIR2682
MIR574
MIR6090
MSN
NHSL2
OGFR-AS1
PACERR
PDE7B
PDGFRB
PELO
PPP1R3C
PTGS2
RAB31
RAB32
RAB3GAP2
RB1
RBMS3-AS3
RFTN2
RHOBTB3
RHOJ
S100A16
S100A6
S1PR3
SEMA3A
SEMA3C
SGCB
SGIP1
SHC3
SIM1
SNCA-AS1
SNTB1
STC1
SYNE1-AS1
THBS1
TM4SF1
TMEM39B
TMEM47
TMEM55A
TNC
TNFRSF10D
TNS1
TP53TG1
TRIM62
VEGFC
VGLL3
VIM
WHAMMP3
XYLT1
ZDHHC2
ZFPM2
ZNF597
ZNF804A
