# Supplementary material for: Unique molecular events during reprogramming of human somatic cells to induced pluripotent stem cells (iPSCs) at naïve state
Source: eLife. 2018 Jan 30;7:e29518. doi: 10.7554/eLife.29518 (PMC5807049; doi:10.7554/eLife.29518)
Supplement: Source data 1. — The Source Data files include the source R code for Figures 2–6. The R scripts use the data in the ‘Expression Data’ folder with the relative path. The ‘Expression Data’ folder contains the non-redundant related gene expression, methylation and histone modification tables for the main figures and figure supplements. [file elife-29518-data1.zip › Source Data/Expression data/diff_HMchange_pattern_genes/BOTH_NM_BOTH_BOTH_genes.txt]

ABHD13
AFG3L2
AIMP2
ANKRD33B
AQPEP
ATOH8
ATP13A1
ATP6V1C1
B3GNT1
BCL9L
BNIP3
BRI3BP
C16orf91
C1orf35
C8orf82
C9orf40
C9orf41-AS1
CCDC137
CDC20
CDT1
CEP104
CHPT1
CIC
CLN6
CLPTM1L
CLUH
COG8
COMMD10
COPS5
DDTL
DDX11-AS1
DDX12P
DERL2
DHCR24
DPY19L2P3
DUSP8
DVL2
DZANK1
EIF3D
EIF3H
ENO2
EPB41L4A
EPB41L4A-AS2
EPS8L2
FAM150B
FAM201A
FAM43A
FAU
FBXL15
FGF11
FGF18
FJX1
FSCN1
FTSJ2
GABARAPL2
GALNT18
GATA2-AS1
GBX2
GDF11
GDPD5
GNPTG
GPALPP1
GSG2
H2AFX
HEXA
HEXA-AS1
HIC2
HIST1H3I
HIST1H4L
HSPB6
ICAM5
ICMT
IER5L
INPP5E
JTB
KCNG1
KLHL17
KLHL9
KRTAP5-AS1
LAMA5
LCMT1-AS1
LINC00884
LINC01311
LLGL1
LMAN2
LMNB2
LOC100132352
LOC100133091
LOC100507468
LOC101928847
LOC646762
LPCAT4
LRRC47
LRRC58
LSM3
MALSU1
MAP3K10
MCUR1
MDN1
MIER2
MIR129-2
MIR3651
MIR4492
MIR4734
MIR6080
MIS18BP1
MRPS23
MRPS26
MRTO4
NFE2L3
NHLRC2
NINL
NOC2L
NPAS1
NUFIP1
NUP85
OXLD1
PDDC1
PDF
PDLIM1
PERP
PGM2
PGP
PIAS3
PIGW
PITHD1
PLEKHG3
PLK1
POLE
POP7
PPM1H
PPP1R26
PRKAG2-AS1
PRPF6
PRSS12
PXMP2
QRSL1
RCOR2
RNF126
RNF167
RORB
RORB-AS1
RTN4IP1
SAMD10
SAMD11
SDHAP2
SDK2
SEPT7P2
SERF2-C15ORF63
SERPINB9
SETD1A
SF3B5
SFMBT1
SGSH
SHANK3
SLC25A16
SLC25A23
SNORA84
SNORD36B
SNORD38B
SNORD42B
SNX24
SNX27
SPATA2L
SPOPL
SUCLA2
TCEB3-AS1
TEX261
THAP11
TIMM13
TMBIM1
TMEM104
TMEM120B
TMEM159
TMEM19
TMEM198
TMEM203
TMEM245
TMEM63A
TPRN
TPX2
TRMT44
TRMT61A
TRNP1
TRNT1
TSR3
UAP1L1
UHRF1BP1
WASH2P
WTIP
XPO4
XXYLT1
ZBTB49
ZC3H4
ZCCHC14
ZNF526
ZNF532
ZNF765
ZNRF2P2
