# Supplementary material for: Unique molecular events during reprogramming of human somatic cells to induced pluripotent stem cells (iPSCs) at naïve state
Source: eLife. 2018 Jan 30;7:e29518. doi: 10.7554/eLife.29518 (PMC5807049; doi:10.7554/eLife.29518)
Supplement: Source data 1. — The Source Data files include the source R code for Figures 2–6. The R scripts use the data in the ‘Expression Data’ folder with the relative path. The ‘Expression Data’ folder contains the non-redundant related gene expression, methylation and histone modification tables for the main figures and figure supplements. [file elife-29518-data1.zip › Source Data/Expression data/diff_HMchange_pattern_genes/BOTH_NM_ME2_BOTH_genes.txt]

ARHGAP31-AS1
ARSI
C11orf31
C19orf43
C5orf34
COA4
CPTP
CSTF2T
DCUN1D1
DENR
DGCR6L
FANCG
FIZ1
GAS6-AS2
GLOD4
GLTPD2
GLTSCR2
KRCC1
LINC00265
LOC100506178
LOC101928796
LOC93622
LRRC24
LRRC45
NDUFA9
NDUFB10
NELFB
NIPAL3
NOL11
NR1D1
PHC1
PTPLAD1
PUS7
RAB20
RFK
RNMTL1
SCAP
SETX
SF3B2
SNORA37
SNORD100
SNW1
SSH3
TIMM22
TMEM184C
TRIM35
WDR11
WDR11-AS1
WDR18
ZNF524
ZNF768
