# Supplementary material for: Unique molecular events during reprogramming of human somatic cells to induced pluripotent stem cells (iPSCs) at naïve state
Source: eLife. 2018 Jan 30;7:e29518. doi: 10.7554/eLife.29518 (PMC5807049; doi:10.7554/eLife.29518)
Supplement: Source data 1. — The Source Data files include the source R code for Figures 2–6. The R scripts use the data in the ‘Expression Data’ folder with the relative path. The ‘Expression Data’ folder contains the non-redundant related gene expression, methylation and histone modification tables for the main figures and figure supplements. [file elife-29518-data1.zip › Source Data/Expression data/diff_HMchange_pattern_genes/BOTH_NM_ME3_BOTH_genes.txt]

AARS
AASS
AATF
ABCA11P
ACO2
ALG12
APBA3
AREL1
ARID3B
ARL8B
ATP6V1B2
BRAP
C14orf1
C15orf37
C1orf159
CCZ1
CDC5L
CENPF
CEP192
CLNS1A
COX6C
CUTC
DDOST
DIP2B
DPAGT1
DPP9
DPY19L4
DSG2
E2F7
EFCAB7
EIF2B1
EIF3M
EPRS
FADD
FAM102B
FAM117B
FAM126A
FAM133DP
FCF1
FER
FKBP1A-SDCBP2
G2E3
GADD45GIP1
GALNT6
GATSL2
GMFB
GRPEL2
GTPBP4
HARBI1
HEATR5B
HEATR6
HIBADH
HIST1H3J
HSD17B12
HSPA4L
HSPA9
IMMP1L
IQGAP1
KHSRP
KIAA0196
KIAA1143
KIAA1919
KIF15
KIF18A
KIF20A
LOC100289495
LOC100505915
LOC100506368
LOC101927720
LOC101929099
LPCAT3
LPIN2
LUZP6
MAGT1
MAK16
MAST2
MED29
METAP1
METTL16
METTL8
MIR3124
MIR3199-2
MIR6869
MIS18A
MMAA
MRPL54
MSH3
MTCH2
MTPN
N4BP1
NDUFAF4
NMRAL1
NSMCE2
NUPL2
PHF5A
PI4KAP2
POLQ
POLR3K
PPP4C
PRPF39
PRPSAP1
PSMB4
PSMC3
PTAR1
PTGFRN
PTRHD1
RABEP2
RBM8A
RER1
RPRD1A
RPS11
SASS6
SEC22B
SELK
SENP5
SEPSECS
SEPSECS-AS1
SESN2
SETD8
SFT2D1
SH3BP5L
SHPK
SLC25A38
SLC35F2
SLX4
SMG5
SMPD2
SNORA52
SNORA7A
SNORA80B
SNORD31
SNORD65
SNRNP25
SNRPF
SRFBP1
ST20-MTHFS
STX18
STX18-AS1
STYXL1
TAF13
TAF8
TBCD
TDP2
TEFM
TIGD7
TIMMDC1
TOLLIP
TOLLIP-AS1
TRMT13
TRMT61B
TTF2
TTLL5
TYMS
TYMSOS
UBA2
UQCRFS1
VSIG10
WWP1
YEATS2
YTHDF1
ZBTB11
ZBTB11-AS1
ZGRF1
ZNF10
ZNF121
ZNF432
ZNF702P
ZNF749
ZNF75A
ZNF793
ZNF891
