# Supplementary material for: Unique molecular events during reprogramming of human somatic cells to induced pluripotent stem cells (iPSCs) at naïve state
Source: eLife. 2018 Jan 30;7:e29518. doi: 10.7554/eLife.29518 (PMC5807049; doi:10.7554/eLife.29518)
Supplement: Source data 1. — The Source Data files include the source R code for Figures 2–6. The R scripts use the data in the ‘Expression Data’ folder with the relative path. The ‘Expression Data’ folder contains the non-redundant related gene expression, methylation and histone modification tables for the main figures and figure supplements. [file elife-29518-data1.zip › Source Data/Expression data/diff_HMchange_pattern_genes/BOTH_NM_NM_ME2_genes.txt]

ACTL10
ADAMTS15
ADCK3
ADORA2B
AGPS
AHSA2
ALMS1
ANKRD34A
ANKRD39
ANKRD49
ANKRD52
AP1S1
APEH
APLF
ARHGEF10
ARL2BP
ATAD2
ATR
BLOC1S1-RDH5
BMS1
BRE-AS1
BRIP1
BRK1
C12orf29
C12orf4
C12orf49
C12orf75
C16orf52
C16orf58
C16orf71
C1orf112
C5orf42
C5orf51
C6orf100
C6orf132
C7orf43
CACTIN-AS1
CAP2
CAPN5
CARS2
CBWD6
CC2D1B
CCDC171
CCNB1
CCNB2
CCZ1B
CENPC
CENPQ
CENPV
CEP19
CEP290
CEP68
CEP97
CHCHD5
CHD9
CHKB
CHKB-CPT1B
CHMP4A
CHUK
CINP
CISD2
CLN5
CNP
COG3
COL14A1
CPOX
CPSF1
CREB3L1
CREBL2
CRIPT
CTR9
CUL5
CWC15
CXorf38
CYP4V2
CYS1
DCK
DCP1B
DCTN6
DDX1
DDX19A
DDX23
DEPDC1-AS1
DLG5
DLG5-AS1
DNM1P46
DPCD
DPH6-AS1
DPYSL4
DTD2
DUSP28
EAF2
EFCAB14
EIF2AK4
ENPP1
EPG5
ERCC6
ERGIC1
FADS3
FAM122A
FAM207A
FASTKD5
FBXO48
FGD1
FLJ38576
FNTB
FRG1
FRS3
FUNDC2
GALNT3
GATSL3
GBAP1
GFER
GINM1
GLI4
GRHPR
GSAP
GSPT2
GSTP1
GTF2H5
GTPBP1
GTSE1
GTSE1-AS1
HAUS3
HDHD2
HEATR1
HEBP2
HECA
HIGD2B
HINT2
HIST1H4I
HLTF-AS1
HPS3
HSCB
ICAM1
ICT1
IDH3A
IMPACT
INSIG2
ISG15
ITFG2
ITGB3
JAZF1
JAZF1-AS1
KBTBD6
KDM4A-AS1
KDM4D
KGFLP2
KIAA0195
KIAA0355
KIAA1328
KIF14
KLHL20
KLHL36
KTI12
LGALSL
LINC00637
LINC00674
LINC00963
LINC01058
LINC01220
LLPH
LLPH-AS1
LOC100130691
LOC100506083
LOC100507073
LOC101926895
LOC101926911
LOC101927478
LOC101929140
LOC102724601
LOC339874
LOC653602
LOC729970
LRCH3
LRP4-AS1
LSG1
LTV1
LZIC
MAFK
MAN1B1-AS1
MAP1A
MAP4K2
MESDC2
METTL18
MIATNB
MICALL1
MIPEP
MIR4651
MIR4687
MIR4784
MIR658
MIR6875
MMS22L
MOB1A
MOB3A
MPHOSPH6
MRPL23
MRPL3
MRPL41
MRPS28
MRPS5
MTMR6
MTMR9
MUT
NCOA5
NDFIP2-AS1
NDUFA10
NDUFB2
NFKBIE
NFYB
NINJ1
NOD1
NPC1
NRIP3
NSUN6
NT5DC3
NTHL1
NUDC
NUDCD3
NUP133
ORAOV1
OSGEPL1
OSGEPL1-AS1
OXA1L
PAPOLG
PCGF1
PDCD5
PDPR
PHC3
PHKA2
PI4K2A
PIGB
PLA2G15
POGK
POR
PPIL1
PPM1G
PPP1R13B
PRICKLE4
PRKAR2A
PRPF19
PRUNE
PSMC1
PTPN21
PYGO1
RABAC1
RAC3
RASA2
RASSF4
RBM15B
RBM22
RBMS2
RDH14
RECK
REEP4
REXO1
RILPL1
RINT1
RIOK3
RMRP
RNF25
RNPEPL1
RNU4ATAC
RNU6ATAC
RPF1
RRP7A
RTTN
RUNDC1
SART1
SBF1
SCLY
SFXN1
SLC25A43
SLC35E3
SLC45A3
SLU7
SMARCD2
SMC3
SMCO4
SNORA76C
SNORD104
SNORD81
SNRNP48
SPICE1
SPPL3
SS18L2
SSTR1
STAT5B
STK11IP
STK38
TAF10
TAF1B
TAF2
TAF3
TBC1D22B
TBL2
TCTE3
TECPR1
TET3
TFB1M
TGDS
THOC1
TICRR
TMEM243
TMEM38B
TMEM72-AS1
TMEM88
TOE1
TOPBP1
TOR3A
TPRKB
TRIP6
TRMT12
TSG101
TSPAN13
TUSC1
UBE2E2
UBE2V2
UBXN2A
USP11
USP51
VPS37C
WASH5P
WASH7P
WDFY1
WDR41
WDR73
WIPF2
YKT6
ZC3H11A
ZKSCAN4
ZNF236
ZNF251
ZNF346
ZNF354A
ZNF395
ZNF674-AS1
ZNF775
ZNF780B
ZNF816-ZNF321P
